# Supplementary material for: Rotational Barriers in N-Benzhydrylformamides: An NMR and DFT Study
Source: Molecules. 2023 Jan 5;28(2):535. doi: 10.3390/molecules28020535 (PMC9863877; doi:10.3390/molecules28020535)
Supplement: Supplementary file 1 [file molecules-28-00535-s001.zip › Supplementary_Materials/Quantum_chemistry_output_files/Gaussian_output_files/Conformations/BHFA_oF/BHFA_oF_conf8.log]

 Entering Gaussian System, Link 0=g16
 Initial command:
 /usr/local/gaussian/g16/l1.exe "/home/gauss/GAUSS_SCRDIR/Gau-16064.inp" -scrdir="/home/gauss/GAUSS_SCRDIR/"
 Entering Link 1 = /usr/local/gaussian/g16/l1.exe PID=     16066.
  
 Copyright (c) 1988,1990,1992,1993,1995,1998,2003,2009,2016,
            Gaussian, Inc.  All Rights Reserved.
  
 This is part of the Gaussian(R) 16 program.  It is based on
 the Gaussian(R) 09 system (copyright 2009, Gaussian, Inc.),
 the Gaussian(R) 03 system (copyright 2003, Gaussian, Inc.),
 the Gaussian(R) 98 system (copyright 1998, Gaussian, Inc.),
 the Gaussian(R) 94 system (copyright 1995, Gaussian, Inc.),
 the Gaussian 92(TM) system (copyright 1992, Gaussian, Inc.),
 the Gaussian 90(TM) system (copyright 1990, Gaussian, Inc.),
 the Gaussian 88(TM) system (copyright 1988, Gaussian, Inc.),
 the Gaussian 86(TM) system (copyright 1986, Carnegie Mellon
 University), and the Gaussian 82(TM) system (copyright 1983,
 Carnegie Mellon University). Gaussian is a federally registered
 trademark of Gaussian, Inc.
  
 This software contains proprietary and confidential information,
 including trade secrets, belonging to Gaussian, Inc.
  
 This software is provided under written license and may be
 used, copied, transmitted, or stored only in accord with that
 written license.
  
 The following legend is applicable only to US Government
 contracts under FAR:
  
                    RESTRICTED RIGHTS LEGEND
  
 Use, reproduction and disclosure by the US Government is
 subject to restrictions as set forth in subparagraphs (a)
 and (c) of the Commercial Computer Software - Restricted
 Rights clause in FAR 52.227-19.
  
 Gaussian, Inc.
 340 Quinnipiac St., Bldg. 40, Wallingford CT 06492
  
  
 ---------------------------------------------------------------
 Warning -- This program may not be used in any manner that
 competes with the business of Gaussian, Inc. or will provide
 assistance to any competitor of Gaussian, Inc.  The licensee
 of this program is prohibited from giving any competitor of
 Gaussian, Inc. access to this program.  By using this program,
 the user acknowledges that Gaussian, Inc. is engaged in the
 business of creating and licensing software in the field of
 computational chemistry and represents and warrants to the
 licensee that it is not a competitor of Gaussian, Inc. and that
 it will not use this program in any manner prohibited above.
 ---------------------------------------------------------------
  

 Cite this work as:
 Gaussian 16, Revision A.03,
 M. J. Frisch, G. W. Trucks, H. B. Schlegel, G. E. Scuseria, 
 M. A. Robb, J. R. Cheeseman, G. Scalmani, V. Barone, 
 G. A. Petersson, H. Nakatsuji, X. Li, M. Caricato, A. V. Marenich, 
 J. Bloino, B. G. Janesko, R. Gomperts, B. Mennucci, H. P. Hratchian, 
 J. V. Ortiz, A. F. Izmaylov, J. L. Sonnenberg, D. Williams-Young, 
 F. Ding, F. Lipparini, F. Egidi, J. Goings, B. Peng, A. Petrone, 
 T. Henderson, D. Ranasinghe, V. G. Zakrzewski, J. Gao, N. Rega, 
 G. Zheng, W. Liang, M. Hada, M. Ehara, K. Toyota, R. Fukuda, 
 J. Hasegawa, M. Ishida, T. Nakajima, Y. Honda, O. Kitao, H. Nakai, 
 T. Vreven, K. Throssell, J. A. Montgomery, Jr., J. E. Peralta, 
 F. Ogliaro, M. J. Bearpark, J. J. Heyd, E. N. Brothers, K. N. Kudin, 
 V. N. Staroverov, T. A. Keith, R. Kobayashi, J. Normand, 
 K. Raghavachari, A. P. Rendell, J. C. Burant, S. S. Iyengar, 
 J. Tomasi, M. Cossi, J. M. Millam, M. Klene, C. Adamo, R. Cammi, 
 J. W. Ochterski, R. L. Martin, K. Morokuma, O. Farkas, 
 J. B. Foresman, and D. J. Fox, Gaussian, Inc., Wallingford CT, 2016.
 
 ******************************************
 Gaussian 16:  ES64L-G16RevA.03 25-Dec-2016
                15-Dec-2022 
 ******************************************
 %chk=BHFA_oF_conf8.chk
 %nprocshared=4
 Will use up to    4 processors via shared memory.
 %mem=2GB
 ----------------------------------------------------------------------
 # opt freq M062X/6-311+G* nosymm Integral(Grid=SuperFine) scrf=(IEFPCM
 , solvent=dimethylsulfoxide) pop=(nboread,mk,dipole)
 ----------------------------------------------------------------------
 1/18=20,19=15,26=6,38=1/1,3;
 2/9=110,12=2,15=1,17=6,18=5,40=1/2;
 3/5=4,6=6,7=11,11=2,25=1,30=1,70=2201,71=1,72=21,74=-55,75=-7/1,2,3;
 4//1;
 5/5=2,38=5,53=21/2;
 6/7=2,8=2,9=2,10=2,15=24,20=1,28=1,40=2/1,2,7;
 7/30=1/1,2,3,16;
 1/18=20,19=15,26=6/3(2);
 2/9=110,15=1/2;
 99//99;
 2/9=110,15=1/2;
 3/5=4,6=6,7=11,11=2,25=1,30=1,70=2205,71=1,72=21,74=-55,75=-7/1,2,3;
 4/5=5,16=3,69=1/1;
 5/5=2,38=5,53=21/2;
 7/30=1/1,2,3,16;
 1/18=20,19=15,26=6/3(-5);
 2/9=110,15=1/2;
 6/7=2,8=2,9=2,10=2,15=24,19=2,20=1,28=1,40=2/1,2,7;
 99/9=1/99;
 -------------
 BHFA_oF_conf8
 -------------
 Symbolic Z-matrix:
 Charge =  0 Multiplicity = 1
 C                     3.2002    3.2341   -1.8868 
 C                     3.3271    2.0139   -2.5714 
 C                     2.6219    0.8829   -2.1269 
 C                     1.7841    0.9534   -0.9913 
 C                     1.6632    2.1883   -0.318 
 C                     2.3667    3.3211   -0.7612 
 C                     1.0235   -0.2324   -0.5077 
 C                     1.9145   -1.2002    0.1937 
 N                     0.3005   -0.8907   -1.5498 
 C                     1.9218   -1.3002    1.6075 
 C                     2.7695   -2.2168    2.256 
 C                     3.6191   -3.0453    1.5078 
 C                     3.6218   -2.9613    0.1071 
 C                     2.7766   -2.0462   -0.5407 
 C                    -0.7021   -0.309    -2.2379 
 O                    -1.2902   -0.9624   -3.1251 
 F                     1.1565   -0.544     2.3459 
 H                     3.7119    4.0559   -2.2094 
 H                     3.9293    1.9494   -3.3927 
 H                     2.7139    0.0065   -2.6412 
 H                     1.0622    2.2635    0.5029 
 H                     2.2726    4.207    -0.2634 
 H                     0.2687    0.1131    0.2039 
 H                     0.5215   -1.8104   -1.7617 
 H                     2.7711   -2.2809    3.2754 
 H                     4.2343   -3.7089    1.9809 
 H                     4.2378   -3.565    -0.4395 
 H                     2.7867   -2.0036   -1.5599 
 H                    -0.9819    0.6523   -2.0423 
 

 GradGradGradGradGradGradGradGradGradGradGradGradGradGradGradGradGradGrad
 Berny optimization.
 Initialization pass.
                           ----------------------------
                           !    Initial Parameters    !
                           ! (Angstroms and Degrees)  !
 --------------------------                            --------------------------
 ! Name  Definition              Value          Derivative Info.                !
 --------------------------------------------------------------------------------
 ! R1    R(1,2)                  1.4049         estimate D2E/DX2                !
 ! R2    R(1,6)                  1.4033         estimate D2E/DX2                !
 ! R3    R(1,18)                 1.0204         estimate D2E/DX2                !
 ! R4    R(2,3)                  1.405          estimate D2E/DX2                !
 ! R5    R(2,19)                 1.0205         estimate D2E/DX2                !
 ! R6    R(3,4)                  1.413          estimate D2E/DX2                !
 ! R7    R(3,20)                 1.0203         estimate D2E/DX2                !
 ! R8    R(4,5)                  1.4117         estimate D2E/DX2                !
 ! R9    R(4,7)                  1.4895         estimate D2E/DX2                !
 ! R10   R(5,6)                  1.4052         estimate D2E/DX2                !
 ! R11   R(5,21)                 1.0202         estimate D2E/DX2                !
 ! R12   R(6,22)                 1.0205         estimate D2E/DX2                !
 ! R13   R(7,8)                  1.4908         estimate D2E/DX2                !
 ! R14   R(7,9)                  1.429          estimate D2E/DX2                !
 ! R15   R(7,23)                 1.0934         estimate D2E/DX2                !
 ! R16   R(8,10)                 1.4174         estimate D2E/DX2                !
 ! R17   R(8,14)                 1.4136         estimate D2E/DX2                !
 ! R18   R(9,15)                 1.348          estimate D2E/DX2                !
 ! R19   R(9,24)                 0.9693         estimate D2E/DX2                !
 ! R20   R(10,11)                1.4069         estimate D2E/DX2                !
 ! R21   R(10,17)                1.3049         estimate D2E/DX2                !
 ! R22   R(11,12)                1.4029         estimate D2E/DX2                !
 ! R23   R(11,25)                1.0214         estimate D2E/DX2                !
 ! R24   R(12,13)                1.4032         estimate D2E/DX2                !
 ! R25   R(12,26)                1.0211         estimate D2E/DX2                !
 ! R26   R(13,14)                1.4041         estimate D2E/DX2                !
 ! R27   R(13,27)                1.0211         estimate D2E/DX2                !
 ! R28   R(14,28)                1.0201         estimate D2E/DX2                !
 ! R29   R(15,16)                1.249          estimate D2E/DX2                !
 ! R30   R(15,29)                1.0201         estimate D2E/DX2                !
 ! A1    A(2,1,6)              119.892          estimate D2E/DX2                !
 ! A2    A(2,1,18)             120.0088         estimate D2E/DX2                !
 ! A3    A(6,1,18)             120.099          estimate D2E/DX2                !
 ! A4    A(1,2,3)              119.9773         estimate D2E/DX2                !
 ! A5    A(1,2,19)             120.0266         estimate D2E/DX2                !
 ! A6    A(3,2,19)             119.996          estimate D2E/DX2                !
 ! A7    A(2,3,4)              120.7776         estimate D2E/DX2                !
 ! A8    A(2,3,20)             119.1245         estimate D2E/DX2                !
 ! A9    A(4,3,20)             120.0949         estimate D2E/DX2                !
 ! A10   A(3,4,5)              118.538          estimate D2E/DX2                !
 ! A11   A(3,4,7)              121.6016         estimate D2E/DX2                !
 ! A12   A(5,4,7)              119.8564         estimate D2E/DX2                !
 ! A13   A(4,5,6)              120.7893         estimate D2E/DX2                !
 ! A14   A(4,5,21)             119.915          estimate D2E/DX2                !
 ! A15   A(6,5,21)             119.2952         estimate D2E/DX2                !
 ! A16   A(1,6,5)              120.0242         estimate D2E/DX2                !
 ! A17   A(1,6,22)             119.9895         estimate D2E/DX2                !
 ! A18   A(5,6,22)             119.9863         estimate D2E/DX2                !
 ! A19   A(4,7,8)              111.3699         estimate D2E/DX2                !
 ! A20   A(4,7,9)              112.8513         estimate D2E/DX2                !
 ! A21   A(4,7,23)             108.1958         estimate D2E/DX2                !
 ! A22   A(8,7,9)              110.2691         estimate D2E/DX2                !
 ! A23   A(8,7,23)             108.1511         estimate D2E/DX2                !
 ! A24   A(9,7,23)             105.7184         estimate D2E/DX2                !
 ! A25   A(7,8,10)             121.2108         estimate D2E/DX2                !
 ! A26   A(7,8,14)             120.5693         estimate D2E/DX2                !
 ! A27   A(10,8,14)            118.2198         estimate D2E/DX2                !
 ! A28   A(7,9,15)             123.3514         estimate D2E/DX2                !
 ! A29   A(7,9,24)             118.7606         estimate D2E/DX2                !
 ! A30   A(15,9,24)            117.8674         estimate D2E/DX2                !
 ! A31   A(8,10,11)            120.5883         estimate D2E/DX2                !
 ! A32   A(8,10,17)            121.3687         estimate D2E/DX2                !
 ! A33   A(11,10,17)           118.0408         estimate D2E/DX2                !
 ! A34   A(10,11,12)           120.2541         estimate D2E/DX2                !
 ! A35   A(10,11,25)           120.1239         estimate D2E/DX2                !
 ! A36   A(12,11,25)           119.6219         estimate D2E/DX2                !
 ! A37   A(11,12,13)           119.8804         estimate D2E/DX2                !
 ! A38   A(11,12,26)           120.1042         estimate D2E/DX2                !
 ! A39   A(13,12,26)           120.0154         estimate D2E/DX2                !
 ! A40   A(12,13,14)           119.8943         estimate D2E/DX2                !
 ! A41   A(12,13,27)           120.0069         estimate D2E/DX2                !
 ! A42   A(14,13,27)           120.0988         estimate D2E/DX2                !
 ! A43   A(8,14,13)            121.1628         estimate D2E/DX2                !
 ! A44   A(8,14,28)            120.006          estimate D2E/DX2                !
 ! A45   A(13,14,28)           118.8295         estimate D2E/DX2                !
 ! A46   A(9,15,16)            119.1483         estimate D2E/DX2                !
 ! A47   A(9,15,29)            120.849          estimate D2E/DX2                !
 ! A48   A(16,15,29)           120.0027         estimate D2E/DX2                !
 ! D1    D(6,1,2,3)             -0.1217         estimate D2E/DX2                !
 ! D2    D(6,1,2,19)           179.7191         estimate D2E/DX2                !
 ! D3    D(18,1,2,3)          -179.9791         estimate D2E/DX2                !
 ! D4    D(18,1,2,19)           -0.1383         estimate D2E/DX2                !
 ! D5    D(2,1,6,5)              0.1685         estimate D2E/DX2                !
 ! D6    D(2,1,6,22)          -179.931          estimate D2E/DX2                !
 ! D7    D(18,1,6,5)          -179.9743         estimate D2E/DX2                !
 ! D8    D(18,1,6,22)           -0.0738         estimate D2E/DX2                !
 ! D9    D(1,2,3,4)             -0.1931         estimate D2E/DX2                !
 ! D10   D(1,2,3,20)           179.1896         estimate D2E/DX2                !
 ! D11   D(19,2,3,4)           179.9661         estimate D2E/DX2                !
 ! D12   D(19,2,3,20)           -0.6513         estimate D2E/DX2                !
 ! D13   D(2,3,4,5)              0.4515         estimate D2E/DX2                !
 ! D14   D(2,3,4,7)            179.7241         estimate D2E/DX2                !
 ! D15   D(20,3,4,5)          -178.9252         estimate D2E/DX2                !
 ! D16   D(20,3,4,7)             0.3475         estimate D2E/DX2                !
 ! D17   D(3,4,5,6)             -0.4044         estimate D2E/DX2                !
 ! D18   D(3,4,5,21)           179.8493         estimate D2E/DX2                !
 ! D19   D(7,4,5,6)           -179.6901         estimate D2E/DX2                !
 ! D20   D(7,4,5,21)             0.5636         estimate D2E/DX2                !
 ! D21   D(3,4,7,8)             75.4259         estimate D2E/DX2                !
 ! D22   D(3,4,7,9)            -49.2256         estimate D2E/DX2                !
 ! D23   D(3,4,7,23)          -165.8397         estimate D2E/DX2                !
 ! D24   D(5,4,7,8)           -105.3108         estimate D2E/DX2                !
 ! D25   D(5,4,7,9)            130.0376         estimate D2E/DX2                !
 ! D26   D(5,4,7,23)            13.4236         estimate D2E/DX2                !
 ! D27   D(4,5,6,1)              0.0989         estimate D2E/DX2                !
 ! D28   D(4,5,6,22)          -179.8016         estimate D2E/DX2                !
 ! D29   D(21,5,6,1)           179.8468         estimate D2E/DX2                !
 ! D30   D(21,5,6,22)           -0.0537         estimate D2E/DX2                !
 ! D31   D(4,7,8,10)           103.6965         estimate D2E/DX2                !
 ! D32   D(4,7,8,14)           -76.3685         estimate D2E/DX2                !
 ! D33   D(9,7,8,10)          -130.2145         estimate D2E/DX2                !
 ! D34   D(9,7,8,14)            49.7205         estimate D2E/DX2                !
 ! D35   D(23,7,8,10)          -15.0647         estimate D2E/DX2                !
 ! D36   D(23,7,8,14)          164.8704         estimate D2E/DX2                !
 ! D37   D(4,7,9,15)           -63.5402         estimate D2E/DX2                !
 ! D38   D(4,7,9,24)           118.1494         estimate D2E/DX2                !
 ! D39   D(8,7,9,15)           171.2093         estimate D2E/DX2                !
 ! D40   D(8,7,9,24)            -7.1011         estimate D2E/DX2                !
 ! D41   D(23,7,9,15)           54.5347         estimate D2E/DX2                !
 ! D42   D(23,7,9,24)         -123.7757         estimate D2E/DX2                !
 ! D43   D(7,8,10,11)         -179.9035         estimate D2E/DX2                !
 ! D44   D(7,8,10,17)           -0.4502         estimate D2E/DX2                !
 ! D45   D(14,8,10,11)           0.16           estimate D2E/DX2                !
 ! D46   D(14,8,10,17)         179.6133         estimate D2E/DX2                !
 ! D47   D(7,8,14,13)          179.9395         estimate D2E/DX2                !
 ! D48   D(7,8,14,28)           -0.5467         estimate D2E/DX2                !
 ! D49   D(10,8,14,13)          -0.1236         estimate D2E/DX2                !
 ! D50   D(10,8,14,28)         179.3902         estimate D2E/DX2                !
 ! D51   D(7,9,15,16)         -179.2877         estimate D2E/DX2                !
 ! D52   D(7,9,15,29)            0.7488         estimate D2E/DX2                !
 ! D53   D(24,9,15,16)          -0.9632         estimate D2E/DX2                !
 ! D54   D(24,9,15,29)         179.0734         estimate D2E/DX2                !
 ! D55   D(8,10,11,12)          -0.0426         estimate D2E/DX2                !
 ! D56   D(8,10,11,25)         179.8094         estimate D2E/DX2                !
 ! D57   D(17,10,11,12)       -179.5137         estimate D2E/DX2                !
 ! D58   D(17,10,11,25)          0.3383         estimate D2E/DX2                !
 ! D59   D(10,11,12,13)         -0.1156         estimate D2E/DX2                !
 ! D60   D(10,11,12,26)        179.9206         estimate D2E/DX2                !
 ! D61   D(25,11,12,13)       -179.9684         estimate D2E/DX2                !
 ! D62   D(25,11,12,26)          0.0678         estimate D2E/DX2                !
 ! D63   D(11,12,13,14)          0.1521         estimate D2E/DX2                !
 ! D64   D(11,12,13,27)       -179.8533         estimate D2E/DX2                !
 ! D65   D(26,12,13,14)       -179.8841         estimate D2E/DX2                !
 ! D66   D(26,12,13,27)          0.1106         estimate D2E/DX2                !
 ! D67   D(12,13,14,8)          -0.0311         estimate D2E/DX2                !
 ! D68   D(12,13,14,28)       -179.5506         estimate D2E/DX2                !
 ! D69   D(27,13,14,8)         179.9742         estimate D2E/DX2                !
 ! D70   D(27,13,14,28)          0.4548         estimate D2E/DX2                !
 --------------------------------------------------------------------------------
 Trust Radius=3.00D-01 FncErr=5.00D-06 GrdErr=5.00D-06 EigMax=2.50D+02 EigMin=1.00D-04
 Number of steps in this run=    158 maximum allowed number of steps=    174.
 GradGradGradGradGradGradGradGradGradGradGradGradGradGradGradGradGradGrad

                          Input orientation:                          
 ---------------------------------------------------------------------
 Center     Atomic      Atomic             Coordinates (Angstroms)
 Number     Number       Type             X           Y           Z
 ---------------------------------------------------------------------
      1          6           0        3.200200    3.234100   -1.886800
      2          6           0        3.327100    2.013900   -2.571400
      3          6           0        2.621900    0.882900   -2.126900
      4          6           0        1.784100    0.953400   -0.991300
      5          6           0        1.663200    2.188300   -0.318000
      6          6           0        2.366700    3.321100   -0.761200
      7          6           0        1.023500   -0.232400   -0.507700
      8          6           0        1.914500   -1.200200    0.193700
      9          7           0        0.300500   -0.890700   -1.549800
     10          6           0        1.921800   -1.300200    1.607500
     11          6           0        2.769500   -2.216800    2.256000
     12          6           0        3.619100   -3.045300    1.507800
     13          6           0        3.621800   -2.961300    0.107100
     14          6           0        2.776600   -2.046200   -0.540700
     15          6           0       -0.702100   -0.309000   -2.237900
     16          8           0       -1.290200   -0.962400   -3.125100
     17          9           0        1.156500   -0.544000    2.345900
     18          1           0        3.711900    4.055900   -2.209400
     19          1           0        3.929300    1.949400   -3.392700
     20          1           0        2.713900    0.006500   -2.641200
     21          1           0        1.062200    2.263500    0.502900
     22          1           0        2.272600    4.207000   -0.263400
     23          1           0        0.268700    0.113100    0.203900
     24          1           0        0.521500   -1.810400   -1.761700
     25          1           0        2.771100   -2.280900    3.275400
     26          1           0        4.234300   -3.708900    1.980900
     27          1           0        4.237800   -3.565000   -0.439500
     28          1           0        2.786700   -2.003600   -1.559900
     29          1           0       -0.981900    0.652300   -2.042300
 ---------------------------------------------------------------------
                    Distance matrix (angstroms):
                    1          2          3          4          5
     1  C    0.000000
     2  C    1.404873   0.000000
     3  C    2.433150   1.405008   0.000000
     4  C    2.829992   2.449944   1.412964   0.000000
     5  C    2.432530   2.806562   2.428023   1.411711   0.000000
     6  C    1.403306   2.430630   2.806258   2.449157   1.405195
     7  C    4.319324   3.822472   2.533887   1.489464   2.510974
     8  C    5.064042   4.468966   3.197640   2.461549   3.436120
     9  N    5.053296   4.317485   2.977851   2.431809   3.585321
    10  C    5.865519   5.515554   4.381987   3.442591   3.993001
    11  C    6.860073   6.443099   5.370264   4.643936   5.220563
    12  C    7.150500   6.505432   5.443915   5.059874   5.877896
    13  C    6.521991   5.658076   4.557239   4.461894   5.525867
    14  C    5.465619   4.572877   3.334605   3.191504   4.384090
    15  C    5.282497   4.662782   3.532976   3.054318   3.939184
    16  O    6.269585   5.521268   4.439151   4.204130   5.150659
    17  F    6.030464   5.952663   4.918270   3.711198   3.849490
    18  H    1.020423   2.109237   3.356015   3.850414   3.355964
    19  H    2.109449   1.020460   2.109257   3.370552   3.827017
    20  H    3.350076   2.100129   1.020316   2.117385   3.355813
    21  H    3.350190   3.826669   3.354783   2.114269   1.020163
    22  H    2.107701   3.353882   3.826785   3.369627   2.109384
    23  H    4.765014   4.546333   3.400407   2.105005   2.554107
    24  H    5.712973   4.811681   3.434955   3.134687   4.401971
    25  H    7.566218   7.275954   6.262327   5.444226   5.840695
    26  H    8.014594   7.368642   6.368554   6.047685   6.831725
    27  H    7.028446   6.041399   5.024168   5.171176   6.304267
    28  H    5.264157   4.177974   2.946274   3.173698   4.514044
    29  H    4.917299   4.549877   3.612161   2.974226   3.511276
                    6          7          8          9         10
     6  C    0.000000
     7  C    3.807336   0.000000
     8  C    4.643110   1.490798   0.000000
     9  N    4.757135   1.429007   2.395950   0.000000
    10  C    5.212014   2.534011   1.417351   3.572793   0.000000
    11  C    6.319342   3.824186   2.453076   4.726374   1.406877
    12  C    6.873712   4.325712   2.834945   5.000432   2.436420
    13  C    6.465120   3.817858   2.454352   4.250145   2.810775
    14  C    5.387444   2.522760   1.413604   2.912822   2.429395
    15  C    4.977530   2.444822   3.681509   1.347985   4.759667
    16  O    6.108135   3.568878   4.619641   2.239874   5.729621
    17  F    5.104670   2.873642   2.374264   4.003675   1.304897
    18  H    2.108738   5.339737   6.052448   6.044963   6.816230
    19  H    3.353815   4.639736   5.180894   4.962926   6.292214
    20  H    3.826424   2.732462   3.183053   2.796537   4.515123
    21  H    2.101948   2.693014   3.580396   3.839628   3.828709
    22  H    1.020529   4.618247   5.438289   5.615207   5.826884
    23  H    3.952757   1.093375   2.105592   2.020913   2.588484
    24  H    5.544191   2.077162   2.477172   0.969325   3.684108
    25  H    6.916653   4.643523   3.376174   5.596345   2.113048
    26  H    7.773541   5.346814   3.856051   5.990232   3.359899
    27  H    7.143030   4.630615   3.375047   4.887431   3.831890
    28  H    5.400625   2.711669   2.116907   2.723938   3.357863
    29  H    4.469545   2.675691   4.101291   2.065903   5.056162
                   11         12         13         14         15
    11  C    0.000000
    12  C    1.402867   0.000000
    13  C    2.428676   1.403219   0.000000
    14  C    2.801908   2.429889   1.404071   0.000000
    15  C    5.990563   6.339588   5.588366   4.242606   0.000000
    16  O    6.856451   7.064238   6.210512   4.938887   1.248966
    17  F    2.325535   3.608783   4.115005   3.635077   4.951852
    18  H    7.757234   8.015811   7.390222   6.394918   6.207782
    19  H    7.114083   7.004153   6.038057   5.042563   5.280511
    20  H    5.378543   5.229443   4.145512   2.937620   3.454164
    21  H    5.105029   5.977535   5.831530   4.754133   4.152408
    22  H    6.918056   7.585912   7.303570   6.279604   5.756887
    23  H    3.986671   4.785481   4.550229   3.392133   2.661392
    24  H    4.621751   4.670089   3.798532   2.575251   1.994534
    25  H    1.021415   2.104239   3.350337   3.823314   6.807935
    26  H    2.108953   1.021107   2.108362   3.353793   7.329778
    27  H    3.352502   2.108282   1.021118   2.110000   6.183720
    28  H    3.821890   3.344968   2.096061   1.020140   3.937395
    29  H    6.385931   6.888008   6.234748   4.864466   1.020120
                   16         17         18         19         20
    16  O    0.000000
    17  F    6.007765   0.000000
    18  H    7.144428   6.959878   0.000000
    19  H    5.982756   6.843756   2.425861   0.000000
    20  H    4.147981   5.253543   4.192862   2.411806   0.000000
    21  H    5.394683   3.359702   4.194065   4.847125   4.208031
    22  H    6.899679   5.534088   2.425146   4.199277   4.846945
    23  H    3.830027   2.410007   5.764140   5.450461   3.752994
    24  H    2.420789   4.345040   6.692725   5.330043   2.980145
    25  H    7.694089   2.547101   8.433455   7.981254   6.343629
    26  H    8.008408   4.429748   8.838758   7.809287   6.122060
    27  H    6.674186   5.136079   7.841380   6.263000   4.463784
    28  H    4.489439   4.476970   6.164040   4.504542   2.283640
    29  H    1.968441   5.025951   5.800360   5.256038   3.799299
                   21         22         23         24         25
    21  H    0.000000
    22  H    2.414431   0.000000
    23  H    2.311550   4.581921   0.000000
    24  H    4.692274   6.443629   2.761765   0.000000
    25  H    5.590945   7.407054   4.628969   5.536646   0.000000
    26  H    6.922157   8.458524   5.787175   5.603235   2.419890
    27  H    6.704026   8.018541   5.449416   4.317143   4.195307
    28  H    5.043529   6.365278   3.732524   2.282363   4.843270
    29  H    3.640378   5.137329   2.626814   2.898938   7.139090
                   26         27         28         29
    26  H    0.000000
    27  H    2.424676   0.000000
    28  H    4.188181   2.408102   0.000000
    29  H    7.900313   6.899265   4.635608   0.000000
 Symmetry turned off by external request.
 Stoichiometry    C14H12FNO
 Framework group  C1[X(C14H12FNO)]
 Deg. of freedom    81
 Full point group                 C1      NOp   1
 Rotational constants (GHZ):           0.5776623           0.3574961           0.2942142
 Standard basis: 6-311+G(d) (5D, 7F)
   410 basis functions,   672 primitive gaussians,   427 cartesian basis functions
    60 alpha electrons       60 beta electrons
       nuclear repulsion energy      1136.2259724221 Hartrees.
 NAtoms=   29 NActive=   29 NUniq=   29 SFac= 1.00D+00 NAtFMM=   60 NAOKFM=F Big=F
 Integral buffers will be    131072 words long.
 Raffenetti 2 integral format.
 Two-electron integral symmetry is turned off.
 ------------------------------------------------------------------------------
 Polarizable Continuum Model (PCM)
 =================================
 Model                : PCM.
 Atomic radii         : UFF (Universal Force Field).
 Polarization charges : Total charges.
 Charge compensation  : None.
 Solution method      : On-the-fly selection.
 Cavity type          : Scaled VdW (van der Waals Surface) (Alpha=1.100).
 Cavity algorithm     : GePol (No added spheres)
                        Default sphere list used, NSphG=   29.
                        Lebedev-Laikov grids with approx.  5.0 points / Ang**2.
                        Smoothing algorithm: York/Karplus (Gamma=1.0000).
                        Polarization charges: spherical gaussians, with
                                              point-specific exponents (IZeta= 3).
                        Self-potential: point-specific (ISelfS= 7).
                        Self-field    : sphere-specific E.n sum rule (ISelfD= 2).
 1st derivatives      : Analytical E(r).r(x)/FMM algorithm (CHGder, D1EAlg=3).
                        Cavity 1st derivative terms included.
 Solvent              : DiMethylSulfoxide, Eps=  46.826000 Eps(inf)=   2.007889
 ------------------------------------------------------------------------------
 One-electron integrals computed using PRISM.
 NBasis=   410 RedAO= T EigKep=  1.21D-06  NBF=   410
 NBsUse=   409 1.00D-06 EigRej=  9.80D-07 NBFU=   409
 ExpMin= 4.38D-02 ExpMax= 1.14D+04 ExpMxC= 1.72D+03 IAcc=3 IRadAn=         7 AccDes= 0.00D+00
 Harris functional with IExCor= 1009 and IRadAn=       7 diagonalized for initial guess.
 HarFok:  IExCor= 1009 AccDes= 0.00D+00 IRadAn=         7 IDoV= 1 UseB2=F ITyADJ=14
 ICtDFT=  3500011 ScaDFX=  1.000000  1.000000  1.000000  1.000000
 FoFCou: FMM=F IPFlag=           0 FMFlag=      100000 FMFlg1=           0
         NFxFlg=           0 DoJE=T BraDBF=F KetDBF=T FulRan=T
         wScrn=  0.000000 ICntrl=       500 IOpCl=  0 I1Cent=   200000004 NGrid=           0
         NMat0=    1 NMatS0=      1 NMatT0=    0 NMatD0=    1 NMtDS0=    0 NMtDT0=    0
 Symmetry not used in FoFCou.
 Requested convergence on RMS density matrix=1.00D-08 within 128 cycles.
 Requested convergence on MAX density matrix=1.00D-06.
 Requested convergence on             energy=1.00D-06.
 No special actions if energy rises.
 Inv3:  Mode=1 IEnd=    15554187.
 Iteration    1 A*A^-1 deviation from unit magnitude is 5.55D-15 for   2276.
 Iteration    1 A*A^-1 deviation from orthogonality  is 2.77D-15 for   1597    794.
 Iteration    1 A^-1*A deviation from unit magnitude is 5.77D-15 for   2276.
 Iteration    1 A^-1*A deviation from orthogonality  is 3.11D-15 for   2277    375.
 Error on total polarization charges =  0.01576
 SCF Done:  E(RM062X) =  -770.389152167     A.U. after   16 cycles
            NFock= 16  Conv=0.41D-08     -V/T= 2.0026

 **********************************************************************

            Population analysis using the SCF density.

 **********************************************************************

 Alpha  occ. eigenvalues --  -25.27831 -19.60499 -14.78415 -10.65286 -10.64908
 Alpha  occ. eigenvalues --  -10.60502 -10.57903 -10.56590 -10.56102 -10.55652
 Alpha  occ. eigenvalues --  -10.55578 -10.55134 -10.55001 -10.54944 -10.54829
 Alpha  occ. eigenvalues --  -10.54747 -10.54582  -1.41263  -1.16619  -1.06897
 Alpha  occ. eigenvalues --   -0.97911  -0.96781  -0.90378  -0.86493  -0.85882
 Alpha  occ. eigenvalues --   -0.85642  -0.79779  -0.75339  -0.73054  -0.71757
 Alpha  occ. eigenvalues --   -0.70966  -0.68756  -0.65299  -0.62509  -0.61343
 Alpha  occ. eigenvalues --   -0.60553  -0.59831  -0.59442  -0.56808  -0.56244
 Alpha  occ. eigenvalues --   -0.54196  -0.53149  -0.51514  -0.50640  -0.50439
 Alpha  occ. eigenvalues --   -0.49962  -0.48788  -0.47268  -0.45298  -0.44140
 Alpha  occ. eigenvalues --   -0.43761  -0.43152  -0.42018  -0.41299  -0.35715
 Alpha  occ. eigenvalues --   -0.33877  -0.32280  -0.31687  -0.31137  -0.30104
 Alpha virt. eigenvalues --   -0.01415   0.00044   0.00846   0.01082   0.01729
 Alpha virt. eigenvalues --    0.02006   0.02023   0.02355   0.02741   0.03657
 Alpha virt. eigenvalues --    0.04024   0.04188   0.04708   0.05279   0.06094
 Alpha virt. eigenvalues --    0.06168   0.06725   0.07419   0.07551   0.08222
 Alpha virt. eigenvalues --    0.09323   0.09576   0.10412   0.10792   0.10890
 Alpha virt. eigenvalues --    0.11191   0.12585   0.12919   0.13267   0.13688
 Alpha virt. eigenvalues --    0.14037   0.14418   0.14955   0.15504   0.15652
 Alpha virt. eigenvalues --    0.16493   0.16592   0.16711   0.17045   0.17583
 Alpha virt. eigenvalues --    0.17980   0.18494   0.18996   0.19102   0.19526
 Alpha virt. eigenvalues --    0.20294   0.20460   0.20992   0.21213   0.21318
 Alpha virt. eigenvalues --    0.22141   0.22374   0.22466   0.22706   0.23180
 Alpha virt. eigenvalues --    0.23459   0.23801   0.24121   0.24581   0.25042
 Alpha virt. eigenvalues --    0.25159   0.25479   0.25693   0.26283   0.26406
 Alpha virt. eigenvalues --    0.26728   0.27061   0.28051   0.28331   0.28592
 Alpha virt. eigenvalues --    0.29212   0.29340   0.29613   0.29863   0.30536
 Alpha virt. eigenvalues --    0.30835   0.31311   0.31817   0.32557   0.33116
 Alpha virt. eigenvalues --    0.34274   0.34356   0.35003   0.36206   0.36421
 Alpha virt. eigenvalues --    0.36609   0.37294   0.37690   0.39253   0.39857
 Alpha virt. eigenvalues --    0.40491   0.40606   0.41786   0.42554   0.42924
 Alpha virt. eigenvalues --    0.43460   0.45807   0.46889   0.47503   0.49831
 Alpha virt. eigenvalues --    0.52512   0.52925   0.55277   0.56042   0.56463
 Alpha virt. eigenvalues --    0.56944   0.57615   0.58017   0.59274   0.59892
 Alpha virt. eigenvalues --    0.60305   0.60913   0.61204   0.61668   0.62002
 Alpha virt. eigenvalues --    0.62595   0.63553   0.64150   0.65315   0.65513
 Alpha virt. eigenvalues --    0.67166   0.67928   0.68580   0.70126   0.70588
 Alpha virt. eigenvalues --    0.70942   0.72351   0.73080   0.73488   0.74121
 Alpha virt. eigenvalues --    0.74507   0.75381   0.75866   0.76171   0.76499
 Alpha virt. eigenvalues --    0.76615   0.78053   0.78312   0.78746   0.79486
 Alpha virt. eigenvalues --    0.80283   0.81028   0.82324   0.83175   0.83754
 Alpha virt. eigenvalues --    0.84475   0.85934   0.86212   0.86992   0.87959
 Alpha virt. eigenvalues --    0.88218   0.88495   0.89687   0.90823   0.92238
 Alpha virt. eigenvalues --    0.92631   0.93791   0.94312   0.95761   0.96498
 Alpha virt. eigenvalues --    0.97800   0.99576   1.01291   1.01910   1.02725
 Alpha virt. eigenvalues --    1.05714   1.07590   1.08571   1.09443   1.10518
 Alpha virt. eigenvalues --    1.11627   1.11970   1.13908   1.16630   1.18233
 Alpha virt. eigenvalues --    1.19853   1.21522   1.22314   1.23311   1.23615
 Alpha virt. eigenvalues --    1.24182   1.26097   1.26396   1.27480   1.28885
 Alpha virt. eigenvalues --    1.32143   1.32547   1.36362   1.36752   1.37851
 Alpha virt. eigenvalues --    1.38786   1.41646   1.45183   1.48583   1.49741
 Alpha virt. eigenvalues --    1.50261   1.50701   1.54566   1.55387   1.55912
 Alpha virt. eigenvalues --    1.57874   1.58899   1.59541   1.60618   1.62556
 Alpha virt. eigenvalues --    1.63902   1.64494   1.65691   1.66845   1.69827
 Alpha virt. eigenvalues --    1.74895   1.76199   1.77205   1.78947   1.80527
 Alpha virt. eigenvalues --    1.81635   1.82499   1.84892   1.85645   1.85859
 Alpha virt. eigenvalues --    1.88199   1.89902   1.91299   1.92295   1.92637
 Alpha virt. eigenvalues --    1.93603   1.95186   1.96084   1.97348   1.97416
 Alpha virt. eigenvalues --    2.00045   2.02386   2.03190   2.03499   2.04872
 Alpha virt. eigenvalues --    2.05942   2.13661   2.17197   2.19699   2.21867
 Alpha virt. eigenvalues --    2.24298   2.27087   2.28634   2.29520   2.30043
 Alpha virt. eigenvalues --    2.31210   2.32055   2.34107   2.35856   2.36446
 Alpha virt. eigenvalues --    2.37589   2.39391   2.46672   2.48556   2.49953
 Alpha virt. eigenvalues --    2.51289   2.52242   2.55894   2.57323   2.61326
 Alpha virt. eigenvalues --    2.66444   2.67587   2.71806   2.75197   2.76433
 Alpha virt. eigenvalues --    2.79176   2.81569   2.82475   2.84893   2.86496
 Alpha virt. eigenvalues --    2.87043   2.88815   2.90714   2.92065   2.96165
 Alpha virt. eigenvalues --    2.97116   2.97566   2.98803   3.00001   3.01939
 Alpha virt. eigenvalues --    3.04904   3.12265   3.13888   3.15057   3.20534
 Alpha virt. eigenvalues --    3.22870   3.25207   3.28249   3.31711   3.34075
 Alpha virt. eigenvalues --    3.36235   3.38095   3.38855   3.39764   3.40783
 Alpha virt. eigenvalues --    3.41355   3.43251   3.44923   3.45360   3.49160
 Alpha virt. eigenvalues --    3.55516   3.58994   3.65529   3.67630   3.70978
 Alpha virt. eigenvalues --    3.71879   3.72245   3.73475   3.78552   3.87160
 Alpha virt. eigenvalues --    3.89734   3.97687   4.00252   4.01014   4.08067
 Alpha virt. eigenvalues --    4.09622   4.10100   4.12318   4.21042   4.24283
 Alpha virt. eigenvalues --    4.32283   4.62734   4.78652   4.79086   4.95013
 Alpha virt. eigenvalues --    4.98270   5.17842   5.26130   5.81553   6.47283
 Alpha virt. eigenvalues --    6.62092   6.92506  23.45856  23.49522  23.85673
 Alpha virt. eigenvalues --   23.88755  23.90697  23.92518  23.94469  23.96099
 Alpha virt. eigenvalues --   24.05629  24.07035  24.08403  24.09502  24.16122
 Alpha virt. eigenvalues --   24.17684  35.61499  50.06821  66.94954
          Condensed to atoms (all electrons):
               1          2          3          4          5          6
     1  C    6.890435  -1.055434   1.409199  -2.267743   2.108789  -0.885893
     2  C   -1.055434  10.276784  -3.035745   1.577703  -2.647852   1.536610
     3  C    1.409199  -3.035745  20.162938  -1.555824  -6.189011  -1.366639
     4  C   -2.267743   1.577703  -1.555824  22.305046  -8.784017   1.551378
     5  C    2.108789  -2.647852  -6.189011  -8.784017  21.310331  -2.517202
     6  C   -0.885893   1.536610  -1.366639   1.551378  -2.517202   7.725935
     7  C   -0.212417  -1.070711  -6.373923  -5.338552   5.365374   0.069204
     8  C   -0.053987   0.817708   3.325796  -5.433582  -1.768965  -0.034408
     9  N    0.033961  -0.056490   0.746662   0.813409  -0.504435  -0.031988
    10  C   -0.061957   0.409885   0.095240   1.924855  -0.768924   0.120636
    11  C    0.009704  -0.103596   0.162222  -0.844607   0.037748   0.007499
    12  C   -0.004730   0.066280  -0.111881   0.218295   0.016029   0.032624
    13  C    0.061427  -0.204302   1.091984  -0.466788  -0.323724  -0.092719
    14  C   -0.036146  -0.214390  -1.806861   1.270707   0.284296   0.152037
    15  C   -0.005969   0.092066   0.018836   0.093247  -0.055884  -0.014420
    16  O    0.000776   0.000645   0.020728  -0.073489  -0.002442  -0.000743
    17  F   -0.001436  -0.000431   0.004530  -0.061505  -0.039620   0.001155
    18  H    0.231246   0.102646  -0.080423   0.060383  -0.097197   0.113702
    19  H    0.063351   0.242503   0.030380   0.008037   0.013519  -0.028745
    20  H   -0.038454   0.000397   0.186282   0.133093  -0.026848   0.002953
    21  H   -0.023393   0.017168  -0.052068   0.012835   0.213351   0.106283
    22  H    0.084432  -0.041448   0.025196  -0.007185   0.042838   0.225958
    23  H   -0.000105  -0.010538  -0.053156   0.086181   0.040800   0.014921
    24  H    0.000451   0.002607   0.021488  -0.106214   0.002983  -0.000082
    25  H    0.000004   0.000010  -0.001953  -0.000120   0.002669   0.000129
    26  H    0.000032  -0.000081   0.000437  -0.001353   0.000293  -0.000060
    27  H    0.000010  -0.000840  -0.000686   0.005314   0.000541  -0.000033
    28  H   -0.002367  -0.016811  -0.042549   0.048886   0.017709  -0.000345
    29  H   -0.003049   0.015238  -0.017802  -0.043031   0.010854  -0.004398
               7          8          9         10         11         12
     1  C   -0.212417  -0.053987   0.033961  -0.061957   0.009704  -0.004730
     2  C   -1.070711   0.817708  -0.056490   0.409885  -0.103596   0.066280
     3  C   -6.373923   3.325796   0.746662   0.095240   0.162222  -0.111881
     4  C   -5.338552  -5.433582   0.813409   1.924855  -0.844607   0.218295
     5  C    5.365374  -1.768965  -0.504435  -0.768924   0.037748   0.016029
     6  C    0.069204  -0.034408  -0.031988   0.120636   0.007499   0.032624
     7  C   21.812480  -5.592561  -1.441475  -5.822527   0.352550  -0.632078
     8  C   -5.592561  23.533140  -0.805049   0.748495  -0.004428  -1.438346
     9  N   -1.441475  -0.805049   7.816032   0.268952  -0.118373   0.056211
    10  C   -5.822527   0.748495   0.268952  18.118685  -5.042361   1.009168
    11  C    0.352550  -0.004428  -0.118373  -5.042361  12.372549  -0.772186
    12  C   -0.632078  -1.438346   0.056211   1.009168  -0.772186   6.983904
    13  C   -0.017721   1.745267  -0.030477  -0.657306   1.465337  -0.974128
    14  C    4.188236  -9.152356   0.482142  -3.625178  -1.748275   1.676359
    15  C    0.130198  -0.309347   0.012085  -0.059905  -0.003339  -0.004714
    16  O    0.053903   0.030192  -0.082457  -0.006340   0.001164  -0.000679
    17  F   -0.012690  -0.054702  -0.002803   0.321661  -0.190436   0.012169
    18  H    0.003498   0.000924  -0.000008  -0.000190  -0.000036   0.000026
    19  H    0.002253  -0.003315   0.000238  -0.001017  -0.000001  -0.000014
    20  H    0.024762   0.059986   0.002519   0.016688   0.000601  -0.001571
    21  H    0.025595   0.023717   0.000253   0.006363  -0.001255   0.000711
    22  H    0.002168   0.000067   0.000187  -0.000665   0.000045  -0.000060
    23  H    0.415252  -0.174508  -0.034336   0.038784  -0.005086   0.007264
    24  H    0.061575   0.121945   0.245062  -0.023204   0.009548  -0.003477
    25  H    0.008385   0.035092   0.000446  -0.101545   0.303857   0.078033
    26  H    0.010544   0.051454  -0.000194  -0.054358   0.065313   0.246032
    27  H    0.003597  -0.006820   0.001462  -0.008507  -0.014849   0.066806
    28  H    0.116201  -0.019776   0.014028  -0.048730   0.014879  -0.030388
    29  H    0.167717  -0.008499  -0.208548  -0.020139  -0.000657  -0.000297
              13         14         15         16         17         18
     1  C    0.061427  -0.036146  -0.005969   0.000776  -0.001436   0.231246
     2  C   -0.204302  -0.214390   0.092066   0.000645  -0.000431   0.102646
     3  C    1.091984  -1.806861   0.018836   0.020728   0.004530  -0.080423
     4  C   -0.466788   1.270707   0.093247  -0.073489  -0.061505   0.060383
     5  C   -0.323724   0.284296  -0.055884  -0.002442  -0.039620  -0.097197
     6  C   -0.092719   0.152037  -0.014420  -0.000743   0.001155   0.113702
     7  C   -0.017721   4.188236   0.130198   0.053903  -0.012690   0.003498
     8  C    1.745267  -9.152356  -0.309347   0.030192  -0.054702   0.000924
     9  N   -0.030477   0.482142   0.012085  -0.082457  -0.002803  -0.000008
    10  C   -0.657306  -3.625178  -0.059905  -0.006340   0.321661  -0.000190
    11  C    1.465337  -1.748275  -0.003339   0.001164  -0.190436  -0.000036
    12  C   -0.974128   1.676359  -0.004714  -0.000679   0.012169   0.000026
    13  C   11.438194  -6.805026   0.021187  -0.006502  -0.029111  -0.000133
    14  C   -6.805026  21.033418   0.059346  -0.014949   0.075834   0.000543
    15  C    0.021187   0.059346   5.068605   0.423534  -0.000933  -0.000147
    16  O   -0.006502  -0.014949   0.423534   8.149230   0.000046  -0.000000
    17  F   -0.029111   0.075834  -0.000933   0.000046   9.135742   0.000000
    18  H   -0.000133   0.000543  -0.000147  -0.000000   0.000000   0.391888
    19  H    0.000972   0.003074   0.000092   0.000004   0.000000  -0.004285
    20  H    0.012373  -0.037219   0.006438   0.000529   0.000005  -0.000270
    21  H   -0.001254   0.004942   0.000704   0.000016  -0.000280  -0.000209
    22  H    0.000220   0.000049  -0.000018   0.000000   0.000002  -0.004338
    23  H   -0.024305   0.000014   0.006747   0.002127   0.003469  -0.000005
    24  H    0.018853  -0.027071  -0.033274   0.013589  -0.000132   0.000001
    25  H   -0.035791   0.044719   0.000079   0.000000  -0.004819  -0.000000
    26  H    0.067334  -0.050542  -0.000014   0.000000  -0.000384  -0.000000
    27  H    0.288331  -0.000551   0.000047  -0.000002   0.000096   0.000000
    28  H    0.016700   0.266785   0.004964   0.000432  -0.000166  -0.000000
    29  H   -0.002310  -0.000879   0.422322  -0.032398   0.000004  -0.000002
              19         20         21         22         23         24
     1  C    0.063351  -0.038454  -0.023393   0.084432  -0.000105   0.000451
     2  C    0.242503   0.000397   0.017168  -0.041448  -0.010538   0.002607
     3  C    0.030380   0.186282  -0.052068   0.025196  -0.053156   0.021488
     4  C    0.008037   0.133093   0.012835  -0.007185   0.086181  -0.106214
     5  C    0.013519  -0.026848   0.213351   0.042838   0.040800   0.002983
     6  C   -0.028745   0.002953   0.106283   0.225958   0.014921  -0.000082
     7  C    0.002253   0.024762   0.025595   0.002168   0.415252   0.061575
     8  C   -0.003315   0.059986   0.023717   0.000067  -0.174508   0.121945
     9  N    0.000238   0.002519   0.000253   0.000187  -0.034336   0.245062
    10  C   -0.001017   0.016688   0.006363  -0.000665   0.038784  -0.023204
    11  C   -0.000001   0.000601  -0.001255   0.000045  -0.005086   0.009548
    12  C   -0.000014  -0.001571   0.000711  -0.000060   0.007264  -0.003477
    13  C    0.000972   0.012373  -0.001254   0.000220  -0.024305   0.018853
    14  C    0.003074  -0.037219   0.004942   0.000049   0.000014  -0.027071
    15  C    0.000092   0.006438   0.000704  -0.000018   0.006747  -0.033274
    16  O    0.000004   0.000529   0.000016   0.000000   0.002127   0.013589
    17  F    0.000000   0.000005  -0.000280   0.000002   0.003469  -0.000132
    18  H   -0.004285  -0.000270  -0.000209  -0.004338  -0.000005   0.000001
    19  H    0.389705  -0.003238   0.000070  -0.000200   0.000017   0.000000
    20  H   -0.003238   0.404881  -0.000209   0.000090  -0.000073  -0.002240
    21  H    0.000070  -0.000209   0.392169  -0.003524   0.003198  -0.000023
    22  H   -0.000200   0.000090  -0.003524   0.390789  -0.000006  -0.000001
    23  H    0.000017  -0.000073   0.003198  -0.000006   0.374426  -0.001493
    24  H    0.000000  -0.002240  -0.000023  -0.000001  -0.001493   0.297051
    25  H   -0.000000  -0.000000  -0.000002  -0.000000   0.000040  -0.000005
    26  H    0.000000  -0.000000  -0.000000   0.000000  -0.000006   0.000011
    27  H   -0.000000  -0.000026  -0.000000  -0.000000   0.000018  -0.000099
    28  H   -0.000016   0.000326  -0.000008   0.000000   0.000380  -0.003195
    29  H    0.000001  -0.000327  -0.000107   0.000003   0.000127   0.003817
              25         26         27         28         29
     1  C    0.000004   0.000032   0.000010  -0.002367  -0.003049
     2  C    0.000010  -0.000081  -0.000840  -0.016811   0.015238
     3  C   -0.001953   0.000437  -0.000686  -0.042549  -0.017802
     4  C   -0.000120  -0.001353   0.005314   0.048886  -0.043031
     5  C    0.002669   0.000293   0.000541   0.017709   0.010854
     6  C    0.000129  -0.000060  -0.000033  -0.000345  -0.004398
     7  C    0.008385   0.010544   0.003597   0.116201   0.167717
     8  C    0.035092   0.051454  -0.006820  -0.019776  -0.008499
     9  N    0.000446  -0.000194   0.001462   0.014028  -0.208548
    10  C   -0.101545  -0.054358  -0.008507  -0.048730  -0.020139
    11  C    0.303857   0.065313  -0.014849   0.014879  -0.000657
    12  C    0.078033   0.246032   0.066806  -0.030388  -0.000297
    13  C   -0.035791   0.067334   0.288331   0.016700  -0.002310
    14  C    0.044719  -0.050542  -0.000551   0.266785  -0.000879
    15  C    0.000079  -0.000014   0.000047   0.004964   0.422322
    16  O    0.000000   0.000000  -0.000002   0.000432  -0.032398
    17  F   -0.004819  -0.000384   0.000096  -0.000166   0.000004
    18  H   -0.000000  -0.000000   0.000000  -0.000000  -0.000002
    19  H   -0.000000   0.000000  -0.000000  -0.000016   0.000001
    20  H   -0.000000  -0.000000  -0.000026   0.000326  -0.000327
    21  H   -0.000002  -0.000000  -0.000000  -0.000008  -0.000107
    22  H   -0.000000   0.000000  -0.000000   0.000000   0.000003
    23  H    0.000040  -0.000006   0.000018   0.000380   0.000127
    24  H   -0.000005   0.000011  -0.000099  -0.003195   0.003817
    25  H    0.375560  -0.003626  -0.000174   0.000064   0.000000
    26  H   -0.003626   0.380376  -0.003851  -0.000296   0.000000
    27  H   -0.000174  -0.003851   0.384236  -0.002266  -0.000000
    28  H    0.000064  -0.000296  -0.002266   0.381428   0.000113
    29  H    0.000000   0.000000  -0.000000   0.000113   0.462485
 Mulliken charges:
               1
     1  C   -0.240738
     2  C   -0.699582
     3  C   -0.613397
     4  C    0.874639
     5  C    0.257997
     6  C   -0.683347
     7  C   -0.298834
     8  C    0.366866
     9  N   -0.177013
    10  C   -0.776557
    11  C    0.046472
    12  C   -0.495364
    13  C   -0.556580
    14  C   -0.023057
    15  C    0.127468
    16  O   -0.476913
    17  F   -0.155265
    18  H    0.282384
    19  H    0.286615
    20  H    0.258551
    21  H    0.274956
    22  H    0.285400
    23  H    0.309853
    24  H    0.401529
    25  H    0.298950
    26  H    0.292940
    27  H    0.288247
    28  H    0.284019
    29  H    0.259761
 Sum of Mulliken charges =  -0.00000
 Mulliken charges with hydrogens summed into heavy atoms:
               1
     1  C    0.041647
     2  C   -0.412967
     3  C   -0.354846
     4  C    0.874639
     5  C    0.532953
     6  C   -0.397947
     7  C    0.011018
     8  C    0.366866
     9  N    0.224516
    10  C   -0.776557
    11  C    0.345422
    12  C   -0.202424
    13  C   -0.268333
    14  C    0.260962
    15  C    0.387229
    16  O   -0.476913
    17  F   -0.155265
 Electronic spatial extent (au):  <R**2>=           5641.8304
 Charge=             -0.0000 electrons
 Dipole moment (field-independent basis, Debye):
    X=              4.7828    Y=              0.5478    Z=              3.2172  Tot=              5.7901
 Quadrupole moment (field-independent basis, Debye-Ang):
   XX=            -92.8806   YY=            -85.7622   ZZ=           -109.4297
   XY=            -10.9541   XZ=            -13.0437   YZ=             -7.7390
 Traceless Quadrupole moment (field-independent basis, Debye-Ang):
   XX=              3.1435   YY=             10.2620   ZZ=            -13.4055
   XY=            -10.9541   XZ=            -13.0437   YZ=             -7.7390
 Octapole moment (field-independent basis, Debye-Ang**2):
  XXX=           -526.0283  YYY=             64.7441  ZZZ=            226.1382  XYY=           -122.3138
  XXY=             -9.2701  XXZ=             49.0458  XZZ=           -116.9491  YZZ=             24.6598
  YYZ=             60.9032  XYZ=             -7.5530
 Hexadecapole moment (field-independent basis, Debye-Ang**3):
 XXXX=          -3378.8624 YYYY=          -2250.9278 ZZZZ=          -2051.0925 XXXY=            -48.5217
 XXXZ=            -21.9158 YYYX=             84.3776 YYYZ=            388.0168 ZZZX=            -63.5251
 ZZZY=            300.1969 XXYY=           -734.2017 XXZZ=           -782.6174 YYZZ=           -687.5830
 XXYZ=             26.3084 YYXZ=              3.3717 ZZXY=            -32.2860
 N-N= 1.136225972422D+03 E-N=-4.069985805217D+03  KE= 7.683789067593D+02
 Merz-Kollman atomic radii used.

 **********************************************************************

            Electrostatic Properties Using The SCF Density

 **********************************************************************

       Atomic Center    1 is at   3.200200  3.234100 -1.886800
       Atomic Center    2 is at   3.327100  2.013900 -2.571400
       Atomic Center    3 is at   2.621900  0.882900 -2.126900
       Atomic Center    4 is at   1.784100  0.953400 -0.991300
       Atomic Center    5 is at   1.663200  2.188300 -0.318000
       Atomic Center    6 is at   2.366700  3.321100 -0.761200
       Atomic Center    7 is at   1.023500 -0.232400 -0.507700
       Atomic Center    8 is at   1.914500 -1.200200  0.193700
       Atomic Center    9 is at   0.300500 -0.890700 -1.549800
       Atomic Center   10 is at   1.921800 -1.300200  1.607500
       Atomic Center   11 is at   2.769500 -2.216800  2.256000
       Atomic Center   12 is at   3.619100 -3.045300  1.507800
       Atomic Center   13 is at   3.621800 -2.961300  0.107100
       Atomic Center   14 is at   2.776600 -2.046200 -0.540700
       Atomic Center   15 is at  -0.702100 -0.309000 -2.237900
       Atomic Center   16 is at  -1.290200 -0.962400 -3.125100
       Atomic Center   17 is at   1.156500 -0.544000  2.345900
       Atomic Center   18 is at   3.711900  4.055900 -2.209400
       Atomic Center   19 is at   3.929300  1.949400 -3.392700
       Atomic Center   20 is at   2.713900  0.006500 -2.641200
       Atomic Center   21 is at   1.062200  2.263500  0.502900
       Atomic Center   22 is at   2.272600  4.207000 -0.263400
       Atomic Center   23 is at   0.268700  0.113100  0.203900
       Atomic Center   24 is at   0.521500 -1.810400 -1.761700
       Atomic Center   25 is at   2.771100 -2.280900  3.275400
       Atomic Center   26 is at   4.234300 -3.708900  1.980900
       Atomic Center   27 is at   4.237800 -3.565000 -0.439500
       Atomic Center   28 is at   2.786700 -2.003600 -1.559900
       Atomic Center   29 is at  -0.981900  0.652300 -2.042300
    1261 points will be used for fitting atomic charges
 Fitting point charges to electrostatic potential
 The dipole moment will be constrained to the correct value
 Charges from ESP fit, RMS=   0.00153 RRMS=   0.07500:
 ESP charges:
               1
     1  C   -0.176041
     2  C   -0.170681
     3  C   -0.181180
     4  C    0.094433
     5  C   -0.177901
     6  C   -0.182463
     7  C   -0.123003
     8  C   -0.027172
     9  N   -0.396360
    10  C    0.358306
    11  C   -0.338150
    12  C   -0.128131
    13  C   -0.232898
    14  C   -0.179842
    15  C    0.531635
    16  O   -0.680107
    17  F   -0.217143
    18  H    0.174336
    19  H    0.174424
    20  H    0.158936
    21  H    0.157861
    22  H    0.178281
    23  H    0.165013
    24  H    0.330091
    25  H    0.224154
    26  H    0.186184
    27  H    0.192341
    28  H    0.202161
    29  H    0.082916
 Sum of ESP charges =  -0.00000
 ESP charges with hydrogens summed into heavy atoms:
               1
     1  C   -0.001705
     2  C    0.003742
     3  C   -0.022245
     4  C    0.094433
     5  C   -0.020040
     6  C   -0.004182
     7  C    0.042010
     8  C   -0.027172
     9  N   -0.066269
    10  C    0.358306
    11  C   -0.113996
    12  C    0.058053
    13  C   -0.040557
    14  C    0.022319
    15  C    0.614551
    16  O   -0.680107
    17  F   -0.217143
 Charge=  -0.00000 Dipole=     4.7828     0.5478     3.2172 Tot=     5.7901
 -----------------------------------------------------------------

              Electrostatic Properties (Atomic Units)

 -----------------------------------------------------------------
    Center     Electric         -------- Electric Field --------
               Potential          X             Y             Z
 -----------------------------------------------------------------
    1 Atom    -14.765538
    2 Atom    -14.763286
    3 Atom    -14.761446
    4 Atom    -14.743886
    5 Atom    -14.760224
    6 Atom    -14.763134
    7 Atom    -14.693237
    8 Atom    -14.726721
    9 Atom    -18.351744
   10 Atom    -14.656618
   11 Atom    -14.749942
   12 Atom    -14.747716
   13 Atom    -14.751534
   14 Atom    -14.742951
   15 Atom    -14.672461
   16 Atom    -22.421847
   17 Atom    -26.556021
   18 Atom     -1.094411
   19 Atom     -1.092743
   20 Atom     -1.088824
   21 Atom     -1.087866
   22 Atom     -1.092024
   23 Atom     -1.079808
   24 Atom     -0.995130
   25 Atom     -1.074169
   26 Atom     -1.078034
   27 Atom     -1.080612
   28 Atom     -1.068918
   29 Atom     -1.067955
 -----------------------------------------------------------------
 ******************************Gaussian NBO Version 3.1******************************
             N A T U R A L   A T O M I C   O R B I T A L   A N D
          N A T U R A L   B O N D   O R B I T A L   A N A L Y S I S
 ******************************Gaussian NBO Version 3.1******************************

       /RESON  / : Allow strongly delocalized NBO set
       /BNDIDX / : Print bond indices based on the NAO density matrix

 Analyzing the SCF density

 Job title: BHFA_oF_conf8                                                   

 Storage needed:    507262 in NPA,    674493 in NBO ( 268430961 available)
 GSVD:  LWork=       63226 too small for GESVD, short by      144479 words or      144479 for optimal perf.


 NATURAL POPULATIONS:  Natural atomic orbital occupancies 
                                                          
   NAO  Atom  No  lang   Type(AO)    Occupancy      Energy
 ----------------------------------------------------------
     1    C    1  S      Cor( 1S)     1.99929     -10.39311
     2    C    1  S      Val( 2S)     0.95063      -0.17535
     3    C    1  S      Ryd( 3S)     0.00108       0.76629
     4    C    1  S      Ryd( 4S)     0.00014       0.93204
     5    C    1  S      Ryd( 5S)     0.00000      22.97269
     6    C    1  px     Val( 2p)     1.05034      -0.09299
     7    C    1  px     Ryd( 4p)     0.00305       0.74073
     8    C    1  px     Ryd( 3p)     0.00032       0.33591
     9    C    1  px     Ryd( 5p)     0.00005       2.86617
    10    C    1  py     Val( 2p)     1.13163      -0.05789
    11    C    1  py     Ryd( 4p)     0.00511       0.98333
    12    C    1  py     Ryd( 3p)     0.00042       0.31888
    13    C    1  py     Ryd( 5p)     0.00008       3.10762
    14    C    1  pz     Val( 2p)     1.04900      -0.07988
    15    C    1  pz     Ryd( 4p)     0.00334       0.77599
    16    C    1  pz     Ryd( 3p)     0.00045       0.36716
    17    C    1  pz     Ryd( 5p)     0.00010       2.95015
    18    C    1  dxy    Ryd( 3d)     0.00071       1.89403
    19    C    1  dxz    Ryd( 3d)     0.00040       2.13497
    20    C    1  dyz    Ryd( 3d)     0.00059       2.12128
    21    C    1  dx2y2  Ryd( 3d)     0.00044       2.02239
    22    C    1  dz2    Ryd( 3d)     0.00053       1.91052

    23    C    2  S      Cor( 1S)     1.99929     -10.39542
    24    C    2  S      Val( 2S)     0.94841      -0.17557
    25    C    2  S      Ryd( 4S)     0.00106       0.83035
    26    C    2  S      Ryd( 3S)     0.00014       0.75663
    27    C    2  S      Ryd( 5S)     0.00000      23.06988
    28    C    2  px     Val( 2p)     1.05638      -0.09199
    29    C    2  px     Ryd( 4p)     0.00327       0.77087
    30    C    2  px     Ryd( 3p)     0.00031       0.30054
    31    C    2  px     Ryd( 5p)     0.00004       2.89944
    32    C    2  py     Val( 2p)     1.05367      -0.06392
    33    C    2  py     Ryd( 4p)     0.00371       0.84078
    34    C    2  py     Ryd( 3p)     0.00043       0.38224
    35    C    2  py     Ryd( 5p)     0.00014       3.08776
    36    C    2  pz     Val( 2p)     1.11143      -0.07564
    37    C    2  pz     Ryd( 4p)     0.00465       0.91098
    38    C    2  pz     Ryd( 3p)     0.00031       0.29693
    39    C    2  pz     Ryd( 5p)     0.00004       3.00107
    40    C    2  dxy    Ryd( 3d)     0.00046       2.04258
    41    C    2  dxz    Ryd( 3d)     0.00071       1.97583
    42    C    2  dyz    Ryd( 3d)     0.00047       2.21239
    43    C    2  dx2y2  Ryd( 3d)     0.00054       2.06309
    44    C    2  dz2    Ryd( 3d)     0.00054       1.78642

    45    C    3  S      Cor( 1S)     1.99916     -10.39312
    46    C    3  S      Val( 2S)     0.93578      -0.16784
    47    C    3  S      Ryd( 4S)     0.00105       0.90576
    48    C    3  S      Ryd( 3S)     0.00013       0.67481
    49    C    3  S      Ryd( 5S)     0.00001      23.25121
    50    C    3  px     Val( 2p)     1.02240      -0.09952
    51    C    3  px     Ryd( 4p)     0.00215       0.70451
    52    C    3  px     Ryd( 3p)     0.00039       0.45692
    53    C    3  px     Ryd( 5p)     0.00007       2.96359
    54    C    3  py     Val( 2p)     1.14992      -0.06613
    55    C    3  py     Ryd( 4p)     0.00527       1.11766
    56    C    3  py     Ryd( 3p)     0.00024       0.44023
    57    C    3  py     Ryd( 5p)     0.00007       3.15814
    58    C    3  pz     Val( 2p)     1.07387      -0.08116
    59    C    3  pz     Ryd( 4p)     0.00331       0.81039
    60    C    3  pz     Ryd( 3p)     0.00040       0.46374
    61    C    3  pz     Ryd( 5p)     0.00009       3.06298
    62    C    3  dxy    Ryd( 3d)     0.00043       1.98781
    63    C    3  dxz    Ryd( 3d)     0.00036       2.13168
    64    C    3  dyz    Ryd( 3d)     0.00078       2.09513
    65    C    3  dx2y2  Ryd( 3d)     0.00067       2.02083
    66    C    3  dz2    Ryd( 3d)     0.00045       1.92863

    67    C    4  S      Cor( 1S)     1.99910     -10.41598
    68    C    4  S      Val( 2S)     0.88493      -0.15904
    69    C    4  S      Ryd( 3S)     0.00119       0.90709
    70    C    4  S      Ryd( 4S)     0.00020       0.92417
    71    C    4  S      Ryd( 5S)     0.00001      23.23130
    72    C    4  px     Val( 2p)     1.03609      -0.10254
    73    C    4  px     Ryd( 4p)     0.00322       0.83541
    74    C    4  px     Ryd( 3p)     0.00016       0.54242
    75    C    4  px     Ryd( 5p)     0.00008       3.12298
    76    C    4  py     Val( 2p)     1.04484      -0.07489
    77    C    4  py     Ryd( 4p)     0.00626       1.12422
    78    C    4  py     Ryd( 3p)     0.00022       0.70061
    79    C    4  py     Ryd( 5p)     0.00012       3.46690
    80    C    4  pz     Val( 2p)     1.05841      -0.09325
    81    C    4  pz     Ryd( 4p)     0.00352       0.90932
    82    C    4  pz     Ryd( 3p)     0.00017       0.65875
    83    C    4  pz     Ryd( 5p)     0.00012       3.28827
    84    C    4  dxy    Ryd( 3d)     0.00055       2.08474
    85    C    4  dxz    Ryd( 3d)     0.00047       2.18364
    86    C    4  dyz    Ryd( 3d)     0.00058       2.26339
    87    C    4  dx2y2  Ryd( 3d)     0.00054       2.16743
    88    C    4  dz2    Ryd( 3d)     0.00050       2.01166

    89    C    5  S      Cor( 1S)     1.99917     -10.39248
    90    C    5  S      Val( 2S)     0.93712      -0.16859
    91    C    5  S      Ryd( 4S)     0.00096       0.92704
    92    C    5  S      Ryd( 3S)     0.00015       0.56635
    93    C    5  S      Ryd( 5S)     0.00001      23.23614
    94    C    5  px     Val( 2p)     1.06550      -0.09689
    95    C    5  px     Ryd( 4p)     0.00325       0.80573
    96    C    5  px     Ryd( 3p)     0.00030       0.42109
    97    C    5  px     Ryd( 5p)     0.00004       2.92862
    98    C    5  py     Val( 2p)     1.06147      -0.06872
    99    C    5  py     Ryd( 4p)     0.00345       0.86119
   100    C    5  py     Ryd( 3p)     0.00035       0.43124
   101    C    5  py     Ryd( 5p)     0.00014       3.19604
   102    C    5  pz     Val( 2p)     1.11448      -0.07927
   103    C    5  pz     Ryd( 4p)     0.00476       0.91224
   104    C    5  pz     Ryd( 3p)     0.00026       0.40749
   105    C    5  pz     Ryd( 5p)     0.00004       3.02530
   106    C    5  dxy    Ryd( 3d)     0.00049       2.05882
   107    C    5  dxz    Ryd( 3d)     0.00073       1.98618
   108    C    5  dyz    Ryd( 3d)     0.00043       2.20306
   109    C    5  dx2y2  Ryd( 3d)     0.00050       2.08201
   110    C    5  dz2    Ryd( 3d)     0.00052       1.81049

   111    C    6  S      Cor( 1S)     1.99929     -10.39439
   112    C    6  S      Val( 2S)     0.94840      -0.17495
   113    C    6  S      Ryd( 3S)     0.00105       0.82505
   114    C    6  S      Ryd( 4S)     0.00016       0.91048
   115    C    6  S      Ryd( 5S)     0.00000      22.89989
   116    C    6  px     Val( 2p)     1.01768      -0.09514
   117    C    6  px     Ryd( 4p)     0.00248       0.69182
   118    C    6  px     Ryd( 3p)     0.00032       0.35141
   119    C    6  px     Ryd( 5p)     0.00007       2.87314
   120    C    6  py     Val( 2p)     1.14160      -0.05602
   121    C    6  py     Ryd( 4p)     0.00553       1.01456
   122    C    6  py     Ryd( 3p)     0.00040       0.30139
   123    C    6  py     Ryd( 5p)     0.00007       3.11190
   124    C    6  pz     Val( 2p)     1.06416      -0.07965
   125    C    6  pz     Ryd( 4p)     0.00361       0.81799
   126    C    6  pz     Ryd( 3p)     0.00031       0.34618
   127    C    6  pz     Ryd( 5p)     0.00008       2.97491
   128    C    6  dxy    Ryd( 3d)     0.00042       1.95758
   129    C    6  dxz    Ryd( 3d)     0.00038       2.13093
   130    C    6  dyz    Ryd( 3d)     0.00078       2.07348
   131    C    6  dx2y2  Ryd( 3d)     0.00066       2.01674
   132    C    6  dz2    Ryd( 3d)     0.00044       1.90441

   133    C    7  S      Cor( 1S)     1.99906     -10.45155
   134    C    7  S      Val( 2S)     0.89667      -0.18886
   135    C    7  S      Ryd( 4S)     0.00236       1.17309
   136    C    7  S      Ryd( 3S)     0.00013       0.79161
   137    C    7  S      Ryd( 5S)     0.00002      23.46265
   138    C    7  px     Val( 2p)     1.08816      -0.12613
   139    C    7  px     Ryd( 4p)     0.00506       0.73967
   140    C    7  px     Ryd( 3p)     0.00128       0.38009
   141    C    7  px     Ryd( 5p)     0.00022       2.47267
   142    C    7  py     Val( 2p)     1.05293      -0.11938
   143    C    7  py     Ryd( 4p)     0.00561       0.78272
   144    C    7  py     Ryd( 3p)     0.00200       0.52322
   145    C    7  py     Ryd( 5p)     0.00018       2.34726
   146    C    7  pz     Val( 2p)     1.00810      -0.11166
   147    C    7  pz     Ryd( 4p)     0.00775       0.87388
   148    C    7  pz     Ryd( 3p)     0.00148       0.75509
   149    C    7  pz     Ryd( 5p)     0.00024       2.24949
   150    C    7  dxy    Ryd( 3d)     0.00107       2.26679
   151    C    7  dxz    Ryd( 3d)     0.00117       2.19948
   152    C    7  dyz    Ryd( 3d)     0.00091       2.18824
   153    C    7  dx2y2  Ryd( 3d)     0.00077       1.85302
   154    C    7  dz2    Ryd( 3d)     0.00099       1.93054

   155    C    8  S      Cor( 1S)     1.99903     -10.43142
   156    C    8  S      Val( 2S)     0.88689      -0.17573
   157    C    8  S      Ryd( 4S)     0.00100       0.95701
   158    C    8  S      Ryd( 3S)     0.00024       0.79727
   159    C    8  S      Ryd( 5S)     0.00001      23.33751
   160    C    8  px     Val( 2p)     1.06619      -0.11564
   161    C    8  px     Ryd( 4p)     0.00399       0.88975
   162    C    8  px     Ryd( 3p)     0.00023       0.60555
   163    C    8  px     Ryd( 5p)     0.00007       3.11928
   164    C    8  py     Val( 2p)     1.05300      -0.11292
   165    C    8  py     Ryd( 4p)     0.00481       0.94630
   166    C    8  py     Ryd( 3p)     0.00016       0.53103
   167    C    8  py     Ryd( 5p)     0.00008       3.17391
   168    C    8  pz     Val( 2p)     1.07474      -0.10234
   169    C    8  pz     Ryd( 4p)     0.00439       1.11351
   170    C    8  pz     Ryd( 3p)     0.00017       0.76574
   171    C    8  pz     Ryd( 5p)     0.00016       3.44511
   172    C    8  dxy    Ryd( 3d)     0.00049       2.21517
   173    C    8  dxz    Ryd( 3d)     0.00053       2.12620
   174    C    8  dyz    Ryd( 3d)     0.00056       2.16611
   175    C    8  dx2y2  Ryd( 3d)     0.00056       1.72943
   176    C    8  dz2    Ryd( 3d)     0.00063       2.50300

   177    N    9  S      Cor( 1S)     1.99940     -14.60583
   178    N    9  S      Val( 2S)     1.24430      -0.58750
   179    N    9  S      Ryd( 4S)     0.00160       1.26253
   180    N    9  S      Ryd( 3S)     0.00017       1.04690
   181    N    9  S      Ryd( 5S)     0.00000      35.33440
   182    N    9  px     Val( 2p)     1.47231      -0.30235
   183    N    9  px     Ryd( 4p)     0.00419       0.84081
   184    N    9  px     Ryd( 3p)     0.00027       0.81781
   185    N    9  px     Ryd( 5p)     0.00006       4.24910
   186    N    9  py     Val( 2p)     1.41940      -0.28626
   187    N    9  py     Ryd( 4p)     0.00330       1.07215
   188    N    9  py     Ryd( 3p)     0.00020       0.84704
   189    N    9  py     Ryd( 5p)     0.00007       4.15763
   190    N    9  pz     Val( 2p)     1.46872      -0.29490
   191    N    9  pz     Ryd( 3p)     0.00479       0.80887
   192    N    9  pz     Ryd( 4p)     0.00033       0.89712
   193    N    9  pz     Ryd( 5p)     0.00003       4.22703
   194    N    9  dxy    Ryd( 3d)     0.00054       2.54779
   195    N    9  dxz    Ryd( 3d)     0.00066       2.76033
   196    N    9  dyz    Ryd( 3d)     0.00054       2.54207
   197    N    9  dx2y2  Ryd( 3d)     0.00066       2.48613
   198    N    9  dz2    Ryd( 3d)     0.00042       2.42093

   199    C   10  S      Cor( 1S)     1.99858     -10.52011
   200    C   10  S      Val( 2S)     0.82194      -0.16759
   201    C   10  S      Ryd( 4S)     0.00124       1.20877
   202    C   10  S      Ryd( 3S)     0.00015       0.56766
   203    C   10  S      Ryd( 5S)     0.00002      22.57971
   204    C   10  px     Val( 2p)     0.87874      -0.10715
   205    C   10  px     Ryd( 4p)     0.00474       0.98973
   206    C   10  px     Ryd( 3p)     0.00045       0.47492
   207    C   10  px     Ryd( 5p)     0.00011       2.67543
   208    C   10  py     Val( 2p)     0.89056      -0.10589
   209    C   10  py     Ryd( 4p)     0.00500       1.01186
   210    C   10  py     Ryd( 3p)     0.00036       0.47479
   211    C   10  py     Ryd( 5p)     0.00013       2.66669
   212    C   10  pz     Val( 2p)     0.95301      -0.07738
   213    C   10  pz     Ryd( 4p)     0.00623       1.34675
   214    C   10  pz     Ryd( 3p)     0.00064       0.52180
   215    C   10  pz     Ryd( 5p)     0.00022       2.66068
   216    C   10  dxy    Ryd( 3d)     0.00131       2.16779
   217    C   10  dxz    Ryd( 3d)     0.00163       2.08752
   218    C   10  dyz    Ryd( 3d)     0.00168       2.12878
   219    C   10  dx2y2  Ryd( 3d)     0.00201       1.61691
   220    C   10  dz2    Ryd( 3d)     0.00136       2.44304

   221    C   11  S      Cor( 1S)     1.99918     -10.40478
   222    C   11  S      Val( 2S)     0.95827      -0.19276
   223    C   11  S      Ryd( 3S)     0.00117       0.83975
   224    C   11  S      Ryd( 4S)     0.00012       1.05390
   225    C   11  S      Ryd( 5S)     0.00001      22.78107
   226    C   11  px     Val( 2p)     1.04383      -0.10789
   227    C   11  px     Ryd( 4p)     0.00293       0.75158
   228    C   11  px     Ryd( 3p)     0.00028       0.34156
   229    C   11  px     Ryd( 5p)     0.00011       2.91035
   230    C   11  py     Val( 2p)     1.04565      -0.10625
   231    C   11  py     Ryd( 4p)     0.00295       0.76304
   232    C   11  py     Ryd( 3p)     0.00029       0.35316
   233    C   11  py     Ryd( 5p)     0.00012       2.92124
   234    C   11  pz     Val( 2p)     1.19015      -0.07645
   235    C   11  pz     Ryd( 4p)     0.00535       1.17398
   236    C   11  pz     Ryd( 3p)     0.00033       0.33861
   237    C   11  pz     Ryd( 5p)     0.00006       3.04865
   238    C   11  dxy    Ryd( 3d)     0.00041       2.23290
   239    C   11  dxz    Ryd( 3d)     0.00048       2.00704
   240    C   11  dyz    Ryd( 3d)     0.00047       2.03867
   241    C   11  dx2y2  Ryd( 3d)     0.00049       1.69849
   242    C   11  dz2    Ryd( 3d)     0.00091       2.18414

   243    C   12  S      Cor( 1S)     1.99930     -10.40369
   244    C   12  S      Val( 2S)     0.95144      -0.18444
   245    C   12  S      Ryd( 3S)     0.00103       0.81477
   246    C   12  S      Ryd( 4S)     0.00013       1.07906
   247    C   12  S      Ryd( 5S)     0.00001      22.80802
   248    C   12  px     Val( 2p)     1.05861      -0.09351
   249    C   12  px     Ryd( 4p)     0.00310       0.81568
   250    C   12  px     Ryd( 3p)     0.00033       0.33081
   251    C   12  px     Ryd( 5p)     0.00005       2.87866
   252    C   12  py     Val( 2p)     1.06806      -0.09131
   253    C   12  py     Ryd( 4p)     0.00330       0.83937
   254    C   12  py     Ryd( 3p)     0.00034       0.32544
   255    C   12  py     Ryd( 5p)     0.00005       2.89847
   256    C   12  pz     Val( 2p)     1.08262      -0.06498
   257    C   12  pz     Ryd( 4p)     0.00454       0.90845
   258    C   12  pz     Ryd( 3p)     0.00046       0.38957
   259    C   12  pz     Ryd( 5p)     0.00013       3.07726
   260    C   12  dxy    Ryd( 3d)     0.00057       2.08544
   261    C   12  dxz    Ryd( 3d)     0.00062       2.01263
   262    C   12  dyz    Ryd( 3d)     0.00064       2.03533
   263    C   12  dx2y2  Ryd( 3d)     0.00041       1.54265
   264    C   12  dz2    Ryd( 3d)     0.00046       2.38975

   265    C   13  S      Cor( 1S)     1.99929     -10.39855
   266    C   13  S      Val( 2S)     0.94565      -0.17823
   267    C   13  S      Ryd( 4S)     0.00105       0.86067
   268    C   13  S      Ryd( 3S)     0.00015       0.70237
   269    C   13  S      Ryd( 5S)     0.00000      23.09899
   270    C   13  px     Val( 2p)     1.07124      -0.09232
   271    C   13  px     Ryd( 4p)     0.00339       0.80111
   272    C   13  px     Ryd( 3p)     0.00030       0.29991
   273    C   13  px     Ryd( 5p)     0.00004       2.91520
   274    C   13  py     Val( 2p)     1.07073      -0.09013
   275    C   13  py     Ryd( 4p)     0.00343       0.80652
   276    C   13  py     Ryd( 3p)     0.00032       0.30148
   277    C   13  py     Ryd( 5p)     0.00005       2.93333
   278    C   13  pz     Val( 2p)     1.09311      -0.06505
   279    C   13  pz     Ryd( 4p)     0.00467       0.93229
   280    C   13  pz     Ryd( 3p)     0.00041       0.36334
   281    C   13  pz     Ryd( 5p)     0.00013       3.09890
   282    C   13  dxy    Ryd( 3d)     0.00052       2.09694
   283    C   13  dxz    Ryd( 3d)     0.00065       1.99533
   284    C   13  dyz    Ryd( 3d)     0.00065       2.02021
   285    C   13  dx2y2  Ryd( 3d)     0.00041       1.56539
   286    C   13  dz2    Ryd( 3d)     0.00044       2.39791

   287    C   14  S      Cor( 1S)     1.99919     -10.40497
   288    C   14  S      Val( 2S)     0.93604      -0.17888
   289    C   14  S      Ryd( 4S)     0.00118       0.91856
   290    C   14  S      Ryd( 3S)     0.00012       0.66961
   291    C   14  S      Ryd( 5S)     0.00001      23.26103
   292    C   14  px     Val( 2p)     1.02698      -0.10574
   293    C   14  px     Ryd( 4p)     0.00210       0.76430
   294    C   14  px     Ryd( 3p)     0.00032       0.50556
   295    C   14  px     Ryd( 5p)     0.00008       2.94388
   296    C   14  py     Val( 2p)     1.03378      -0.10277
   297    C   14  py     Ryd( 4p)     0.00221       0.79634
   298    C   14  py     Ryd( 3p)     0.00032       0.52691
   299    C   14  py     Ryd( 5p)     0.00008       2.94168
   300    C   14  pz     Val( 2p)     1.17846      -0.06687
   301    C   14  pz     Ryd( 4p)     0.00568       1.13872
   302    C   14  pz     Ryd( 3p)     0.00022       0.36743
   303    C   14  pz     Ryd( 5p)     0.00006       3.19244
   304    C   14  dxy    Ryd( 3d)     0.00040       2.21048
   305    C   14  dxz    Ryd( 3d)     0.00037       1.99736
   306    C   14  dyz    Ryd( 3d)     0.00039       2.03850
   307    C   14  dx2y2  Ryd( 3d)     0.00054       1.70648
   308    C   14  dz2    Ryd( 3d)     0.00100       2.18056

   309    C   15  S      Cor( 1S)     1.99948     -10.52153
   310    C   15  S      Val( 2S)     0.86212      -0.17762
   311    C   15  S      Ryd( 3S)     0.00857       0.68144
   312    C   15  S      Ryd( 4S)     0.00016       0.70612
   313    C   15  S      Ryd( 5S)     0.00004      22.95570
   314    C   15  px     Val( 2p)     0.77705      -0.05959
   315    C   15  px     Ryd( 4p)     0.00482       1.00845
   316    C   15  px     Ryd( 3p)     0.00046       0.40739
   317    C   15  px     Ryd( 5p)     0.00012       2.50284
   318    C   15  py     Val( 2p)     0.99596      -0.06572
   319    C   15  py     Ryd( 4p)     0.00415       1.28576
   320    C   15  py     Ryd( 3p)     0.00046       0.42469
   321    C   15  py     Ryd( 5p)     0.00017       2.25326
   322    C   15  pz     Val( 2p)     0.75556      -0.06598
   323    C   15  pz     Ryd( 4p)     0.00654       1.00741
   324    C   15  pz     Ryd( 3p)     0.00043       0.43388
   325    C   15  pz     Ryd( 5p)     0.00014       2.50568
   326    C   15  dxy    Ryd( 3d)     0.00152       2.04979
   327    C   15  dxz    Ryd( 3d)     0.00166       2.17959
   328    C   15  dyz    Ryd( 3d)     0.00194       2.05435
   329    C   15  dx2y2  Ryd( 3d)     0.00318       1.92558
   330    C   15  dz2    Ryd( 3d)     0.00405       1.79551

   331    O   16  S      Cor( 1S)     1.99981     -19.36655
   332    O   16  S      Val( 2S)     1.72632      -0.98434
   333    O   16  S      Ryd( 3S)     0.00401       0.76717
   334    O   16  S      Ryd( 4S)     0.00018       1.57048
   335    O   16  S      Ryd( 5S)     0.00000      49.82058
   336    O   16  px     Val( 2p)     1.66436      -0.32114
   337    O   16  px     Ryd( 3p)     0.00165       0.73073
   338    O   16  px     Ryd( 4p)     0.00005       0.92646
   339    O   16  px     Ryd( 5p)     0.00003       5.14353
   340    O   16  py     Val( 2p)     1.75672      -0.33472
   341    O   16  py     Ryd( 3p)     0.00212       0.72469
   342    O   16  py     Ryd( 4p)     0.00009       0.87283
   343    O   16  py     Ryd( 5p)     0.00003       5.18108
   344    O   16  pz     Val( 2p)     1.54341      -0.31550
   345    O   16  pz     Ryd( 3p)     0.00096       0.74713
   346    O   16  pz     Ryd( 4p)     0.00008       0.84729
   347    O   16  pz     Ryd( 5p)     0.00005       5.23921
   348    O   16  dxy    Ryd( 3d)     0.00074       3.16518
   349    O   16  dxz    Ryd( 3d)     0.00088       3.29769
   350    O   16  dyz    Ryd( 3d)     0.00091       3.34410
   351    O   16  dx2y2  Ryd( 3d)     0.00060       3.08589
   352    O   16  dz2    Ryd( 3d)     0.00131       3.16641

   353    F   17  S      Cor( 1S)     1.99991     -24.99986
   354    F   17  S      Val( 2S)     1.80548      -1.41355
   355    F   17  S      Ryd( 3S)     0.00070       1.37678
   356    F   17  S      Ryd( 4S)     0.00013       1.70961
   357    F   17  S      Ryd( 5S)     0.00000      66.66966
   358    F   17  px     Val( 2p)     1.83277      -0.53277
   359    F   17  px     Ryd( 3p)     0.00177       0.55140
   360    F   17  px     Ryd( 4p)     0.00013       1.37080
   361    F   17  px     Ryd( 5p)     0.00002       6.41404
   362    F   17  py     Val( 2p)     1.83728      -0.53308
   363    F   17  py     Ryd( 3p)     0.00178       0.56129
   364    F   17  py     Ryd( 4p)     0.00012       1.40541
   365    F   17  py     Ryd( 5p)     0.00002       6.41936
   366    F   17  pz     Val( 2p)     1.85803      -0.53581
   367    F   17  pz     Ryd( 3p)     0.00172       0.67169
   368    F   17  pz     Ryd( 4p)     0.00022       1.44421
   369    F   17  pz     Ryd( 5p)     0.00002       6.43481
   370    F   17  dxy    Ryd( 3d)     0.00066       4.10570
   371    F   17  dxz    Ryd( 3d)     0.00070       4.08912
   372    F   17  dyz    Ryd( 3d)     0.00069       4.08625
   373    F   17  dx2y2  Ryd( 3d)     0.00047       3.92974
   374    F   17  dz2    Ryd( 3d)     0.00046       3.98459

   375    H   18  S      Val( 1S)     0.79460       0.10956
   376    H   18  S      Ryd( 2S)     0.00039       0.86294
   377    H   18  S      Ryd( 3S)     0.00021       1.88026

   378    H   19  S      Val( 1S)     0.79313       0.10810
   379    H   19  S      Ryd( 2S)     0.00047       0.81653
   380    H   19  S      Ryd( 3S)     0.00022       1.94670

   381    H   20  S      Val( 1S)     0.79450       0.10447
   382    H   20  S      Ryd( 2S)     0.00088       1.34617
   383    H   20  S      Ryd( 3S)     0.00016       1.51740

   384    H   21  S      Val( 1S)     0.79306       0.10649
   385    H   21  S      Ryd( 3S)     0.00065       1.51368
   386    H   21  S      Ryd( 2S)     0.00022       1.31041

   387    H   22  S      Val( 1S)     0.79326       0.10844
   388    H   22  S      Ryd( 2S)     0.00047       0.78777
   389    H   22  S      Ryd( 3S)     0.00022       1.96204

   390    H   23  S      Val( 1S)     0.76892       0.04253
   391    H   23  S      Ryd( 2S)     0.00197       0.62435
   392    H   23  S      Ryd( 3S)     0.00022       2.40606

   393    H   24  S      Val( 1S)     0.59057       0.14262
   394    H   24  S      Ryd( 2S)     0.00266       0.58947
   395    H   24  S      Ryd( 3S)     0.00039       2.23622

   396    H   25  S      Val( 1S)     0.77853       0.09849
   397    H   25  S      Ryd( 2S)     0.00069       1.02579
   398    H   25  S      Ryd( 3S)     0.00020       1.67125

   399    H   26  S      Val( 1S)     0.78894       0.10545
   400    H   26  S      Ryd( 2S)     0.00039       0.95714
   401    H   26  S      Ryd( 3S)     0.00022       1.78291

   402    H   27  S      Val( 1S)     0.78913       0.10593
   403    H   27  S      Ryd( 2S)     0.00043       0.82429
   404    H   27  S      Ryd( 3S)     0.00021       1.94477

   405    H   28  S      Val( 1S)     0.79074       0.09625
   406    H   28  S      Ryd( 2S)     0.00090       1.32040
   407    H   28  S      Ryd( 3S)     0.00017       1.50831

   408    H   29  S      Val( 1S)     0.84885       0.02864
   409    H   29  S      Ryd( 2S)     0.00117       0.57007
   410    H   29  S      Ryd( 3S)     0.00023       2.16955

 WARNING:  1 low occupancy (<1.9990e) core orbital  found on  C   10

 WARNING:  Population inversion found on atom  C    1
           Population inversion found on atom  C    2
           Population inversion found on atom  C    3
           Population inversion found on atom  C    4
           Population inversion found on atom  C    5
           Population inversion found on atom  C    6
           Population inversion found on atom  C    7
           Population inversion found on atom  C    8
           Population inversion found on atom  N    9
           Population inversion found on atom  C   10
           Population inversion found on atom  C   11
           Population inversion found on atom  C   12
           Population inversion found on atom  C   13
           Population inversion found on atom  C   14
           Population inversion found on atom  C   15
           Population inversion found on atom  H   21


 Summary of Natural Population Analysis:                  
                                                          
                                       Natural Population 
                Natural  -----------------------------------------------
    Atom  No    Charge         Core      Valence    Rydberg      Total
 -----------------------------------------------------------------------
      C    1   -0.19771      1.99929     4.18161    0.01681     6.19771
      C    2   -0.18598      1.99929     4.16988    0.01680     6.18598
      C    3   -0.19701      1.99916     4.18198    0.01587     6.19701
      C    4   -0.04129      1.99910     4.02428    0.01791     6.04129
      C    5   -0.19412      1.99917     4.17857    0.01638     6.19412
      C    6   -0.18790      1.99929     4.17184    0.01677     6.18790
      C    7   -0.07619      1.99906     4.04586    0.03127     6.07619
      C    8   -0.09793      1.99903     4.08082    0.01807     6.09793
      N    9   -0.62195      1.99940     5.60473    0.01783     7.62195
      C   10    0.42990      1.99858     3.54425    0.02728     5.57010
      C   11   -0.25356      1.99918     4.23790    0.01647     6.25356
      C   12   -0.17618      1.99930     4.16074    0.01614     6.17618
      C   13   -0.19665      1.99929     4.18074    0.01662     6.19665
      C   14   -0.18952      1.99919     4.17526    0.01507     6.18952
      C   15    0.57143      1.99948     3.39069    0.03840     5.42857
      O   16   -0.70431      1.99981     6.69081    0.01368     8.70431
      F   17   -0.34307      1.99991     7.33356    0.00959     9.34307
      H   18    0.20480      0.00000     0.79460    0.00060     0.79520
      H   19    0.20619      0.00000     0.79313    0.00069     0.79381
      H   20    0.20446      0.00000     0.79450    0.00104     0.79554
      H   21    0.20607      0.00000     0.79306    0.00087     0.79393
      H   22    0.20606      0.00000     0.79326    0.00069     0.79394
      H   23    0.22889      0.00000     0.76892    0.00219     0.77111
      H   24    0.40638      0.00000     0.59057    0.00304     0.59362
      H   25    0.22058      0.00000     0.77853    0.00089     0.77942
      H   26    0.21045      0.00000     0.78894    0.00061     0.78955
      H   27    0.21023      0.00000     0.78913    0.00064     0.78977
      H   28    0.20818      0.00000     0.79074    0.00107     0.79182
      H   29    0.14974      0.00000     0.84885    0.00140     0.85026
 =======================================================================
   * Total *   -0.00000     33.98754    85.67773    0.33473   120.00000

                                 Natural Population      
 --------------------------------------------------------
   Core                      33.98754 ( 99.9634% of  34)
   Valence                   85.67773 ( 99.6253% of  86)
   Natural Minimal Basis    119.66527 ( 99.7211% of 120)
   Natural Rydberg Basis      0.33473 (  0.2789% of 120)
 --------------------------------------------------------

    Atom  No          Natural Electron Configuration
 ----------------------------------------------------------------------------
      C    1      [core]2S( 0.95)2p( 3.23)4p( 0.01)
      C    2      [core]2S( 0.95)2p( 3.22)4p( 0.01)
      C    3      [core]2S( 0.94)2p( 3.25)4p( 0.01)
      C    4      [core]2S( 0.88)2p( 3.14)4p( 0.01)
      C    5      [core]2S( 0.94)2p( 3.24)4p( 0.01)
      C    6      [core]2S( 0.95)2p( 3.22)4p( 0.01)
      C    7      [core]2S( 0.90)2p( 3.15)4p( 0.02)
      C    8      [core]2S( 0.89)2p( 3.19)4p( 0.01)
      N    9      [core]2S( 1.24)2p( 4.36)3p( 0.01)4p( 0.01)
      C   10      [core]2S( 0.82)2p( 2.72)3d( 0.01)4p( 0.02)
      C   11      [core]2S( 0.96)2p( 3.28)4p( 0.01)
      C   12      [core]2S( 0.95)2p( 3.21)4p( 0.01)
      C   13      [core]2S( 0.95)2p( 3.24)4p( 0.01)
      C   14      [core]2S( 0.94)2p( 3.24)4p( 0.01)
      C   15      [core]2S( 0.86)2p( 2.53)3S( 0.01)3d( 0.01)4p( 0.02)
      O   16      [core]2S( 1.73)2p( 4.96)
      F   17      [core]2S( 1.81)2p( 5.53)3p( 0.01)
      H   18            1S( 0.79)
      H   19            1S( 0.79)
      H   20            1S( 0.79)
      H   21            1S( 0.79)
      H   22            1S( 0.79)
      H   23            1S( 0.77)
      H   24            1S( 0.59)
      H   25            1S( 0.78)
      H   26            1S( 0.79)
      H   27            1S( 0.79)
      H   28            1S( 0.79)
      H   29            1S( 0.85)


 Wiberg bond index matrix in the NAO basis:                                    

     Atom    1       2       3       4       5       6       7       8       9
     ---- ------  ------  ------  ------  ------  ------  ------  ------  ------
   1.  C  0.0000  1.4257  0.0112  0.1084  0.0112  1.4435  0.0013  0.0033  0.0028
   2.  C  1.4257  0.0000  1.4462  0.0128  0.1103  0.0114  0.0081  0.0007  0.0012
   3.  C  0.0112  1.4462  0.0000  1.3904  0.0126  0.1134  0.0105  0.0072  0.0047
   4.  C  0.1084  0.0128  1.3904  0.0000  1.4112  0.0127  0.9818  0.0179  0.0183
   5.  C  0.0112  0.1103  0.0126  1.4112  0.0000  1.4271  0.0110  0.0087  0.0107
   6.  C  1.4435  0.0114  0.1134  0.0127  1.4271  0.0000  0.0076  0.0003  0.0005
   7.  C  0.0013  0.0081  0.0105  0.9818  0.0110  0.0076  0.0000  0.9880  0.9571
   8.  C  0.0033  0.0007  0.0072  0.0179  0.0087  0.0003  0.9880  0.0000  0.0086
   9.  N  0.0028  0.0012  0.0047  0.0183  0.0107  0.0005  0.9571  0.0086  0.0000
  10.  C  0.0010  0.0002  0.0023  0.0076  0.0013  0.0002  0.0100  1.3649  0.0071
  11.  C  0.0001  0.0003  0.0003  0.0002  0.0002  0.0001  0.0075  0.0128  0.0005
  12.  C  0.0008  0.0001  0.0008  0.0029  0.0011  0.0001  0.0014  0.1062  0.0019
  13.  C  0.0001  0.0002  0.0004  0.0007  0.0002  0.0003  0.0082  0.0134  0.0009
  14.  C  0.0009  0.0004  0.0014  0.0069  0.0026  0.0002  0.0116  1.3959  0.0055
  15.  C  0.0002  0.0002  0.0007  0.0053  0.0010  0.0002  0.0099  0.0069  1.2348
  16.  O  0.0003  0.0001  0.0008  0.0044  0.0008  0.0001  0.0133  0.0009  0.1628
  17.  F  0.0002  0.0001  0.0004  0.0007  0.0008  0.0001  0.0048  0.0477  0.0009
  18.  H  0.9301  0.0036  0.0076  0.0003  0.0076  0.0037  0.0004  0.0000  0.0000
  19.  H  0.0037  0.9298  0.0037  0.0070  0.0003  0.0075  0.0003  0.0000  0.0001
  20.  H  0.0075  0.0039  0.9276  0.0038  0.0089  0.0004  0.0020  0.0001  0.0007
  21.  H  0.0075  0.0004  0.0089  0.0039  0.9276  0.0037  0.0020  0.0001  0.0004
  22.  H  0.0038  0.0076  0.0004  0.0069  0.0036  0.9298  0.0003  0.0000  0.0002
  23.  H  0.0006  0.0002  0.0097  0.0022  0.0031  0.0006  0.8918  0.0026  0.0101
  24.  H  0.0000  0.0001  0.0002  0.0033  0.0002  0.0001  0.0050  0.0027  0.8020
  25.  H  0.0000  0.0000  0.0000  0.0001  0.0000  0.0000  0.0004  0.0059  0.0001
  26.  H  0.0000  0.0000  0.0000  0.0000  0.0000  0.0000  0.0004  0.0003  0.0000
  27.  H  0.0000  0.0000  0.0000  0.0000  0.0000  0.0000  0.0003  0.0071  0.0000
  28.  H  0.0001  0.0001  0.0004  0.0001  0.0001  0.0000  0.0021  0.0036  0.0005
  29.  H  0.0000  0.0001  0.0002  0.0005  0.0002  0.0000  0.0002  0.0003  0.0030

     Atom   10      11      12      13      14      15      16      17      18
     ---- ------  ------  ------  ------  ------  ------  ------  ------  ------
   1.  C  0.0010  0.0001  0.0008  0.0001  0.0009  0.0002  0.0003  0.0002  0.9301
   2.  C  0.0002  0.0003  0.0001  0.0002  0.0004  0.0002  0.0001  0.0001  0.0036
   3.  C  0.0023  0.0003  0.0008  0.0004  0.0014  0.0007  0.0008  0.0004  0.0076
   4.  C  0.0076  0.0002  0.0029  0.0007  0.0069  0.0053  0.0044  0.0007  0.0003
   5.  C  0.0013  0.0002  0.0011  0.0002  0.0026  0.0010  0.0008  0.0008  0.0076
   6.  C  0.0002  0.0001  0.0001  0.0003  0.0002  0.0002  0.0001  0.0001  0.0037
   7.  C  0.0100  0.0075  0.0014  0.0082  0.0116  0.0099  0.0133  0.0048  0.0004
   8.  C  1.3649  0.0128  0.1062  0.0134  1.3959  0.0069  0.0009  0.0477  0.0000
   9.  N  0.0071  0.0005  0.0019  0.0009  0.0055  1.2348  0.1628  0.0009  0.0000
  10.  C  0.0000  1.3893  0.0141  0.1017  0.0140  0.0005  0.0007  0.9000  0.0000
  11.  C  1.3893  0.0000  1.4418  0.0110  0.1107  0.0002  0.0001  0.0470  0.0000
  12.  C  0.0141  1.4418  0.0000  1.4261  0.0116  0.0003  0.0003  0.0066  0.0000
  13.  C  0.1017  0.0110  1.4261  0.0000  1.4414  0.0002  0.0001  0.0127  0.0000
  14.  C  0.0140  0.1107  0.0116  1.4414  0.0000  0.0007  0.0007  0.0062  0.0000
  15.  C  0.0005  0.0002  0.0003  0.0002  0.0007  0.0000  1.6200  0.0002  0.0000
  16.  O  0.0007  0.0001  0.0003  0.0001  0.0007  1.6200  0.0000  0.0002  0.0000
  17.  F  0.9000  0.0470  0.0066  0.0127  0.0062  0.0002  0.0002  0.0000  0.0000
  18.  H  0.0000  0.0000  0.0000  0.0000  0.0000  0.0000  0.0000  0.0000  0.0000
  19.  H  0.0000  0.0000  0.0000  0.0000  0.0000  0.0000  0.0000  0.0000  0.0026
  20.  H  0.0001  0.0000  0.0001  0.0001  0.0004  0.0001  0.0001  0.0000  0.0002
  21.  H  0.0001  0.0000  0.0000  0.0000  0.0001  0.0000  0.0001  0.0002  0.0002
  22.  H  0.0000  0.0000  0.0000  0.0000  0.0000  0.0000  0.0000  0.0000  0.0026
  23.  H  0.0033  0.0010  0.0005  0.0002  0.0089  0.0044  0.0042  0.0019  0.0000
  24.  H  0.0007  0.0001  0.0000  0.0001  0.0008  0.0045  0.0049  0.0001  0.0000
  25.  H  0.0035  0.9235  0.0052  0.0074  0.0006  0.0000  0.0000  0.0027  0.0000
  26.  H  0.0066  0.0037  0.9282  0.0038  0.0076  0.0000  0.0000  0.0005  0.0000
  27.  H  0.0004  0.0077  0.0038  0.9278  0.0038  0.0000  0.0000  0.0003  0.0000
  28.  H  0.0077  0.0004  0.0074  0.0044  0.9265  0.0001  0.0001  0.0007  0.0000
  29.  H  0.0000  0.0000  0.0000  0.0001  0.0001  0.9260  0.0389  0.0000  0.0000

     Atom   19      20      21      22      23      24      25      26      27
     ---- ------  ------  ------  ------  ------  ------  ------  ------  ------
   1.  C  0.0037  0.0075  0.0075  0.0038  0.0006  0.0000  0.0000  0.0000  0.0000
   2.  C  0.9298  0.0039  0.0004  0.0076  0.0002  0.0001  0.0000  0.0000  0.0000
   3.  C  0.0037  0.9276  0.0089  0.0004  0.0097  0.0002  0.0000  0.0000  0.0000
   4.  C  0.0070  0.0038  0.0039  0.0069  0.0022  0.0033  0.0001  0.0000  0.0000
   5.  C  0.0003  0.0089  0.9276  0.0036  0.0031  0.0002  0.0000  0.0000  0.0000
   6.  C  0.0075  0.0004  0.0037  0.9298  0.0006  0.0001  0.0000  0.0000  0.0000
   7.  C  0.0003  0.0020  0.0020  0.0003  0.8918  0.0050  0.0004  0.0004  0.0003
   8.  C  0.0000  0.0001  0.0001  0.0000  0.0026  0.0027  0.0059  0.0003  0.0071
   9.  N  0.0001  0.0007  0.0004  0.0002  0.0101  0.8020  0.0001  0.0000  0.0000
  10.  C  0.0000  0.0001  0.0001  0.0000  0.0033  0.0007  0.0035  0.0066  0.0004
  11.  C  0.0000  0.0000  0.0000  0.0000  0.0010  0.0001  0.9235  0.0037  0.0077
  12.  C  0.0000  0.0001  0.0000  0.0000  0.0005  0.0000  0.0052  0.9282  0.0038
  13.  C  0.0000  0.0001  0.0000  0.0000  0.0002  0.0001  0.0074  0.0038  0.9278
  14.  C  0.0000  0.0004  0.0001  0.0000  0.0089  0.0008  0.0006  0.0076  0.0038
  15.  C  0.0000  0.0001  0.0000  0.0000  0.0044  0.0045  0.0000  0.0000  0.0000
  16.  O  0.0000  0.0001  0.0001  0.0000  0.0042  0.0049  0.0000  0.0000  0.0000
  17.  F  0.0000  0.0000  0.0002  0.0000  0.0019  0.0001  0.0027  0.0005  0.0003
  18.  H  0.0026  0.0002  0.0002  0.0026  0.0000  0.0000  0.0000  0.0000  0.0000
  19.  H  0.0000  0.0026  0.0004  0.0002  0.0003  0.0000  0.0000  0.0000  0.0000
  20.  H  0.0026  0.0000  0.0002  0.0004  0.0004  0.0000  0.0000  0.0000  0.0000
  21.  H  0.0004  0.0002  0.0000  0.0026  0.0004  0.0000  0.0000  0.0000  0.0000
  22.  H  0.0002  0.0004  0.0026  0.0000  0.0000  0.0000  0.0000  0.0000  0.0000
  23.  H  0.0003  0.0004  0.0004  0.0000  0.0000  0.0033  0.0001  0.0000  0.0003
  24.  H  0.0000  0.0000  0.0000  0.0000  0.0033  0.0000  0.0000  0.0000  0.0000
  25.  H  0.0000  0.0000  0.0000  0.0000  0.0001  0.0000  0.0000  0.0027  0.0002
  26.  H  0.0000  0.0000  0.0000  0.0000  0.0000  0.0000  0.0027  0.0000  0.0026
  27.  H  0.0000  0.0000  0.0000  0.0000  0.0003  0.0000  0.0002  0.0026  0.0000
  28.  H  0.0000  0.0003  0.0000  0.0000  0.0004  0.0003  0.0003  0.0002  0.0025
  29.  H  0.0000  0.0000  0.0000  0.0000  0.0003  0.0100  0.0000  0.0000  0.0000

     Atom   28      29
     ---- ------  ------
   1.  C  0.0001  0.0000
   2.  C  0.0001  0.0001
   3.  C  0.0004  0.0002
   4.  C  0.0001  0.0005
   5.  C  0.0001  0.0002
   6.  C  0.0000  0.0000
   7.  C  0.0021  0.0002
   8.  C  0.0036  0.0003
   9.  N  0.0005  0.0030
  10.  C  0.0077  0.0000
  11.  C  0.0004  0.0000
  12.  C  0.0074  0.0000
  13.  C  0.0044  0.0001
  14.  C  0.9265  0.0001
  15.  C  0.0001  0.9260
  16.  O  0.0001  0.0389
  17.  F  0.0007  0.0000
  18.  H  0.0000  0.0000
  19.  H  0.0000  0.0000
  20.  H  0.0003  0.0000
  21.  H  0.0000  0.0000
  22.  H  0.0000  0.0000
  23.  H  0.0004  0.0003
  24.  H  0.0003  0.0100
  25.  H  0.0003  0.0000
  26.  H  0.0002  0.0000
  27.  H  0.0025  0.0000
  28.  H  0.0000  0.0000
  29.  H  0.0000  0.0000


 Wiberg bond index, Totals by atom:                                            

     Atom    1
     ---- ------
   1.  C  3.9642
   2.  C  3.9638
   3.  C  3.9620
   4.  C  4.0103
   5.  C  3.9625
   6.  C  3.9639
   7.  C  3.9373
   8.  C  4.0061
   9.  N  3.2355
  10.  C  3.8376
  11.  C  3.9583
  12.  C  3.9614
  13.  C  3.9612
  14.  C  3.9595
  15.  C  3.8164
  16.  O  1.8540
  17.  F  1.0351
  18.  H  0.9590
  19.  H  0.9586
  20.  H  0.9599
  21.  H  0.9589
  22.  H  0.9586
  23.  H  0.9510
  24.  H  0.8384
  25.  H  0.9527
  26.  H  0.9567
  27.  H  0.9568
  28.  H  0.9584
  29.  H  0.9800


 Atom-atom overlap-weighted NAO bond order:                                    

     Atom    1       2       3       4       5       6       7       8       9
     ---- ------  ------  ------  ------  ------  ------  ------  ------  ------
   1.  C  0.0000  1.1431  0.0152 -0.0453  0.0139  1.1506  0.0004 -0.0002 -0.0005
   2.  C  1.1431  0.0000  1.1458  0.0244 -0.0404  0.0162  0.0097 -0.0003 -0.0008
   3.  C  0.0152  1.1458  0.0000  1.1235  0.0120 -0.0426  0.0134 -0.0102 -0.0040
   4.  C -0.0453  0.0244  1.1235  0.0000  1.1307  0.0215  0.8660  0.0311 -0.0013
   5.  C  0.0139 -0.0404  0.0120  1.1307  0.0000  1.1388  0.0229 -0.0025  0.0032
   6.  C  1.1506  0.0162 -0.0426  0.0215  1.1388  0.0000  0.0089 -0.0006 -0.0010
   7.  C  0.0004  0.0097  0.0134  0.8660  0.0229  0.0089  0.0000  0.8596  0.8086
   8.  C -0.0002 -0.0003 -0.0102  0.0311 -0.0025 -0.0006  0.8596  0.0000  0.0104
   9.  N -0.0005 -0.0008 -0.0040 -0.0013  0.0032 -0.0010  0.8086  0.0104  0.0000
  10.  C -0.0001 -0.0000  0.0011 -0.0025  0.0019  0.0006  0.0145  1.1318  0.0021
  11.  C  0.0000 -0.0000 -0.0001 -0.0008  0.0003 -0.0000  0.0103  0.0299 -0.0014
  12.  C -0.0000  0.0000  0.0001 -0.0002 -0.0001 -0.0000  0.0011 -0.0401 -0.0003
  13.  C -0.0000  0.0001  0.0016  0.0001 -0.0000 -0.0001  0.0091  0.0152 -0.0001
  14.  C  0.0000  0.0008 -0.0030 -0.0109  0.0019 -0.0001  0.0174  1.1239 -0.0060
  15.  C  0.0001  0.0002  0.0003 -0.0102  0.0027  0.0001  0.0086  0.0086  1.0273
  16.  O  0.0000  0.0000 -0.0005 -0.0000  0.0001  0.0000  0.0052 -0.0008 -0.0333
  17.  F -0.0000  0.0000 -0.0001  0.0010  0.0030  0.0000 -0.0040 -0.0314  0.0001
  18.  H  0.8055  0.0176  0.0023  0.0005  0.0018  0.0175 -0.0002  0.0000  0.0000
  19.  H  0.0180  0.8074  0.0163  0.0011 -0.0006  0.0029 -0.0006 -0.0000  0.0000
  20.  H  0.0028  0.0181  0.8007  0.0159  0.0028  0.0012 -0.0030  0.0008 -0.0025
  21.  H  0.0029  0.0015  0.0026  0.0166  0.7996  0.0170 -0.0045  0.0002  0.0004
  22.  H  0.0184  0.0027 -0.0005  0.0013  0.0162  0.8060 -0.0006  0.0000  0.0000
  23.  H -0.0002 -0.0007  0.0061  0.0027  0.0003  0.0001  0.7524  0.0091 -0.0139
  24.  H  0.0000  0.0001  0.0003  0.0071 -0.0003  0.0000  0.0029 -0.0087  0.7100
  25.  H -0.0000 -0.0000  0.0000  0.0000  0.0000 -0.0000 -0.0005  0.0008  0.0000
  26.  H  0.0000 -0.0000 -0.0000  0.0000  0.0000  0.0000 -0.0003  0.0004  0.0000
  27.  H  0.0000 -0.0000 -0.0000  0.0000  0.0000 -0.0000 -0.0009  0.0007 -0.0000
  28.  H -0.0000  0.0003 -0.0016  0.0013 -0.0001  0.0000 -0.0022  0.0131 -0.0020
  29.  H  0.0000 -0.0002  0.0003  0.0035  0.0020  0.0002  0.0019  0.0005 -0.0083

     Atom   10      11      12      13      14      15      16      17      18
     ---- ------  ------  ------  ------  ------  ------  ------  ------  ------
   1.  C -0.0001  0.0000 -0.0000 -0.0000  0.0000  0.0001  0.0000 -0.0000  0.8055
   2.  C -0.0000 -0.0000  0.0000  0.0001  0.0008  0.0002  0.0000  0.0000  0.0176
   3.  C  0.0011 -0.0001  0.0001  0.0016 -0.0030  0.0003 -0.0005 -0.0001  0.0023
   4.  C -0.0025 -0.0008 -0.0002  0.0001 -0.0109 -0.0102 -0.0000  0.0010  0.0005
   5.  C  0.0019  0.0003 -0.0001 -0.0000  0.0019  0.0027  0.0001  0.0030  0.0018
   6.  C  0.0006 -0.0000 -0.0000 -0.0001 -0.0001  0.0001  0.0000  0.0000  0.0175
   7.  C  0.0145  0.0103  0.0011  0.0091  0.0174  0.0086  0.0052 -0.0040 -0.0002
   8.  C  1.1318  0.0299 -0.0401  0.0152  1.1239  0.0086 -0.0008 -0.0314  0.0000
   9.  N  0.0021 -0.0014 -0.0003 -0.0001 -0.0060  1.0273 -0.0333  0.0001  0.0000
  10.  C  0.0000  1.1410  0.0341 -0.0333  0.0245  0.0003  0.0000  0.7403  0.0000
  11.  C  1.1410  0.0000  1.1469  0.0123 -0.0376 -0.0001 -0.0000 -0.0281 -0.0000
  12.  C  0.0341  1.1469  0.0000  1.1425  0.0134  0.0000  0.0000  0.0015  0.0000
  13.  C -0.0333  0.0123  1.1425  0.0000  1.1434  0.0000  0.0000  0.0001  0.0000
  14.  C  0.0245 -0.0376  0.0134  1.1434  0.0000  0.0008 -0.0002  0.0041 -0.0000
  15.  C  0.0003 -0.0001  0.0000  0.0000  0.0008  0.0000  1.2240 -0.0002  0.0000
  16.  O  0.0000 -0.0000  0.0000  0.0000 -0.0002  1.2240  0.0000  0.0000 -0.0000
  17.  F  0.7403 -0.0281  0.0015  0.0001  0.0041 -0.0002  0.0000  0.0000  0.0000
  18.  H  0.0000 -0.0000  0.0000  0.0000 -0.0000  0.0000 -0.0000  0.0000  0.0000
  19.  H -0.0000 -0.0000  0.0000 -0.0000  0.0000 -0.0000  0.0000  0.0000 -0.0034
  20.  H -0.0002 -0.0000 -0.0001  0.0001 -0.0012 -0.0001  0.0001  0.0000  0.0000
  21.  H  0.0002  0.0000  0.0000 -0.0000 -0.0000 -0.0002  0.0000  0.0003  0.0000
  22.  H -0.0000 -0.0000  0.0000  0.0000  0.0000  0.0000  0.0000 -0.0000 -0.0034
  23.  H -0.0063  0.0010 -0.0002 -0.0004  0.0050 -0.0027  0.0005  0.0063  0.0000
  24.  H  0.0005 -0.0004 -0.0001  0.0002  0.0058  0.0081  0.0077 -0.0001  0.0000
  25.  H  0.0155  0.8020  0.0215  0.0026  0.0000 -0.0000 -0.0000  0.0022  0.0000
  26.  H  0.0010  0.0170  0.8044  0.0176  0.0018  0.0000  0.0000  0.0000 -0.0000
  27.  H  0.0013  0.0023  0.0186  0.8053  0.0166 -0.0000  0.0000  0.0000 -0.0000
  28.  H -0.0003  0.0016  0.0029  0.0191  0.8005 -0.0001 -0.0000 -0.0001  0.0000
  29.  H -0.0001  0.0000  0.0000  0.0000  0.0001  0.8061 -0.0179  0.0000  0.0000

     Atom   19      20      21      22      23      24      25      26      27
     ---- ------  ------  ------  ------  ------  ------  ------  ------  ------
   1.  C  0.0180  0.0028  0.0029  0.0184 -0.0002  0.0000 -0.0000  0.0000  0.0000
   2.  C  0.8074  0.0181  0.0015  0.0027 -0.0007  0.0001 -0.0000 -0.0000 -0.0000
   3.  C  0.0163  0.8007  0.0026 -0.0005  0.0061  0.0003  0.0000 -0.0000 -0.0000
   4.  C  0.0011  0.0159  0.0166  0.0013  0.0027  0.0071  0.0000  0.0000  0.0000
   5.  C -0.0006  0.0028  0.7996  0.0162  0.0003 -0.0003  0.0000  0.0000  0.0000
   6.  C  0.0029  0.0012  0.0170  0.8060  0.0001  0.0000 -0.0000  0.0000 -0.0000
   7.  C -0.0006 -0.0030 -0.0045 -0.0006  0.7524  0.0029 -0.0005 -0.0003 -0.0009
   8.  C -0.0000  0.0008  0.0002  0.0000  0.0091 -0.0087  0.0008  0.0004  0.0007
   9.  N  0.0000 -0.0025  0.0004  0.0000 -0.0139  0.7100  0.0000  0.0000 -0.0000
  10.  C -0.0000 -0.0002  0.0002 -0.0000 -0.0063  0.0005  0.0155  0.0010  0.0013
  11.  C -0.0000 -0.0000  0.0000 -0.0000  0.0010 -0.0004  0.8020  0.0170  0.0023
  12.  C  0.0000 -0.0001  0.0000  0.0000 -0.0002 -0.0001  0.0215  0.8044  0.0186
  13.  C -0.0000  0.0001 -0.0000  0.0000 -0.0004  0.0002  0.0026  0.0176  0.8053
  14.  C  0.0000 -0.0012 -0.0000  0.0000  0.0050  0.0058  0.0000  0.0018  0.0166
  15.  C -0.0000 -0.0001 -0.0002  0.0000 -0.0027  0.0081 -0.0000  0.0000 -0.0000
  16.  O  0.0000  0.0001  0.0000  0.0000  0.0005  0.0077 -0.0000  0.0000  0.0000
  17.  F  0.0000  0.0000  0.0003 -0.0000  0.0063 -0.0001  0.0022  0.0000  0.0000
  18.  H -0.0034  0.0000  0.0000 -0.0034  0.0000  0.0000  0.0000 -0.0000 -0.0000
  19.  H  0.0000 -0.0036 -0.0000  0.0000  0.0000  0.0000  0.0000 -0.0000 -0.0000
  20.  H -0.0036  0.0000  0.0000 -0.0000  0.0000 -0.0003  0.0000  0.0000  0.0000
  21.  H -0.0000  0.0000  0.0000 -0.0033  0.0014  0.0000 -0.0000  0.0000 -0.0000
  22.  H  0.0000 -0.0000 -0.0033  0.0000  0.0000  0.0000 -0.0000  0.0000 -0.0000
  23.  H  0.0000  0.0000  0.0014  0.0000  0.0000  0.0033  0.0000  0.0000  0.0000
  24.  H  0.0000 -0.0003  0.0000  0.0000  0.0033  0.0000 -0.0000  0.0000  0.0000
  25.  H  0.0000  0.0000 -0.0000 -0.0000  0.0000 -0.0000  0.0000 -0.0032  0.0000
  26.  H -0.0000  0.0000  0.0000  0.0000  0.0000  0.0000 -0.0032  0.0000 -0.0034
  27.  H -0.0000  0.0000 -0.0000 -0.0000  0.0000  0.0000  0.0000 -0.0034  0.0000
  28.  H  0.0000 -0.0015  0.0000  0.0000  0.0001  0.0014 -0.0000  0.0000 -0.0037
  29.  H  0.0000 -0.0001  0.0000  0.0000  0.0028  0.0057 -0.0000  0.0000  0.0000

     Atom   28      29
     ---- ------  ------
   1.  C -0.0000  0.0000
   2.  C  0.0003 -0.0002
   3.  C -0.0016  0.0003
   4.  C  0.0013  0.0035
   5.  C -0.0001  0.0020
   6.  C  0.0000  0.0002
   7.  C -0.0022  0.0019
   8.  C  0.0131  0.0005
   9.  N -0.0020 -0.0083
  10.  C -0.0003 -0.0001
  11.  C  0.0016  0.0000
  12.  C  0.0029  0.0000
  13.  C  0.0191  0.0000
  14.  C  0.8005  0.0001
  15.  C -0.0001  0.8061
  16.  O -0.0000 -0.0179
  17.  F -0.0001  0.0000
  18.  H  0.0000  0.0000
  19.  H  0.0000  0.0000
  20.  H -0.0015 -0.0001
  21.  H  0.0000  0.0000
  22.  H  0.0000  0.0000
  23.  H  0.0001  0.0028
  24.  H  0.0014  0.0057
  25.  H -0.0000 -0.0000
  26.  H  0.0000  0.0000
  27.  H -0.0037  0.0000
  28.  H  0.0000 -0.0000
  29.  H -0.0000  0.0000


 Atom-atom overlap-weighted NAO bond order, Totals by atom:                    

     Atom    1
     ---- ------
   1.  C  3.1247
   2.  C  3.1454
   3.  C  3.0789
   4.  C  3.1769
   5.  C  3.1103
   6.  C  3.1374
   7.  C  3.3964
   8.  C  3.1413
   9.  N  2.4865
  10.  C  3.0679
  11.  C  3.0962
  12.  C  3.1459
  13.  C  3.1355
  14.  C  3.1012
  15.  C  3.0737
  16.  O  1.1851
  17.  F  0.6948
  18.  H  0.8385
  19.  H  0.8376
  20.  H  0.8303
  21.  H  0.8346
  22.  H  0.8368
  23.  H  0.7668
  24.  H  0.7434
  25.  H  0.8412
  26.  H  0.8355
  27.  H  0.8368
  28.  H  0.8287
  29.  H  0.7967


 MO bond order:                                                                

     Atom    1       2       3       4       5       6       7       8       9
     ---- ------  ------  ------  ------  ------  ------  ------  ------  ------
   1.  C  0.0000  0.3015  0.0280 -0.4112  0.2308  1.2024 -0.0188  0.0322 -0.1166
   2.  C  0.3015  0.0000  0.5915 -0.1058 -0.4865  0.2389 -0.0879 -0.0460 -0.0156
   3.  C  0.0280  0.5915  0.0000  1.0300 -0.1284 -0.4319  0.1974 -0.0195  0.1463
   4.  C -0.4112 -0.1058  1.0300  0.0000  0.1703  0.1403 -0.2671  0.0888  0.1501
   5.  C  0.2308 -0.4865 -0.1284  0.1703  0.0000  0.5532  0.0661 -0.0105  0.1263
   6.  C  1.2024  0.2389 -0.4319  0.1403  0.5532  0.0000 -0.0408  0.0129  0.0160
   7.  C -0.0188 -0.0879  0.1974 -0.2671  0.0661 -0.0408  0.0000  0.3713 -1.5966
   8.  C  0.0322 -0.0460 -0.0195  0.0888 -0.0105  0.0129  0.3713  0.0000  0.2494
   9.  N -0.1166 -0.0156  0.1463  0.1501  0.1263  0.0160 -1.5966  0.2494  0.0000
  10.  C  0.0606 -0.0096 -0.0936  0.0712 -0.0500  0.0210  0.0613  1.2770  0.1880
  11.  C -0.0131  0.0232  0.0019  0.0180  0.0069 -0.0196 -0.0180  0.1667  0.0293
  12.  C -0.0557 -0.0109  0.0653 -0.0142  0.0726 -0.0193 -0.0365 -0.7747 -0.1139
  13.  C -0.0027 -0.0134  0.0254 -0.0562 -0.0034  0.0223 -0.0396 -0.1981 -0.0567
  14.  C  0.0457  0.0333 -0.0090  0.0468 -0.1121  0.0146  0.0878  1.4923  0.1759
  15.  C -0.0130 -0.0036 -0.0203  0.0717 -0.0270  0.0229 -0.1235 -0.0460  0.0614
  16.  O -0.0013 -0.0114 -0.0128 -0.0026  0.0203  0.0149 -0.1305  0.0255  0.1358
  17.  F -0.0286 -0.0138  0.0164 -0.0243  0.0504 -0.0112  0.1212 -0.2817 -0.0347
  18.  H  1.3271  0.0889  0.1170  0.0319  0.0947 -0.0402  0.0270  0.0053  0.0042
  19.  H -0.0645  0.3056  0.0906  0.0300  0.0003  0.0178 -0.0009  0.0061 -0.0018
  20.  H -0.0387 -0.0213 -0.5577  0.0209 -0.0440  0.0058 -0.0486 -0.0116  0.0086
  21.  H  0.0534  0.0197  0.0650  0.0906  0.7166 -0.0647 -0.0213  0.0058  0.0287
  22.  H  0.0218  0.1234  0.0229  0.1260  0.0596  1.5433  0.0035  0.0026  0.0194
  23.  H -0.0294  0.0123  0.0767 -0.0658  0.0536 -0.0281  0.6303  0.0025  0.0526
  24.  H  0.0099 -0.0028 -0.0038 -0.0656  0.0001  0.0057  0.0037  0.0069 -0.2598
  25.  H -0.0042  0.0010  0.0044 -0.0039  0.0013 -0.0020  0.0002  0.0856  0.0134
  26.  H  0.0006  0.0007 -0.0035  0.0027 -0.0021 -0.0006  0.0235  0.0186  0.0036
  27.  H -0.0044 -0.0030  0.0045  0.0037  0.0017  0.0024 -0.0047  0.0120 -0.0045
  28.  H -0.0041 -0.0094  0.0035 -0.0144  0.0124  0.0034 -0.0292  0.0108  0.0144
  29.  H  0.0051  0.0091  0.0069 -0.0327 -0.0239 -0.0006 -0.0039  0.0106 -0.1386

     Atom   10      11      12      13      14      15      16      17      18
     ---- ------  ------  ------  ------  ------  ------  ------  ------  ------
   1.  C  0.0606 -0.0131 -0.0557 -0.0027  0.0457 -0.0130 -0.0013 -0.0286  1.3271
   2.  C -0.0096  0.0232 -0.0109 -0.0134  0.0333 -0.0036 -0.0114 -0.0138  0.0889
   3.  C -0.0936  0.0019  0.0653  0.0254 -0.0090 -0.0203 -0.0128  0.0164  0.1170
   4.  C  0.0712  0.0180 -0.0142 -0.0562  0.0468  0.0717 -0.0026 -0.0243  0.0319
   5.  C -0.0500  0.0069  0.0726 -0.0034 -0.1121 -0.0270  0.0203  0.0504  0.0947
   6.  C  0.0210 -0.0196 -0.0193  0.0223  0.0146  0.0229  0.0149 -0.0112 -0.0402
   7.  C  0.0613 -0.0180 -0.0365 -0.0396  0.0878 -0.1235 -0.1305  0.1212  0.0270
   8.  C  1.2770  0.1667 -0.7747 -0.1981  1.4923 -0.0460  0.0255 -0.2817  0.0053
   9.  N  0.1880  0.0293 -0.1139 -0.0567  0.1759  0.0614  0.1358 -0.0347  0.0042
  10.  C  0.0000  1.7747  0.1497 -0.7798 -0.2402  0.0144  0.0276  0.8174 -0.0030
  11.  C  1.7747  0.0000  1.7186  0.0786 -0.8174  0.0089  0.0071 -0.4022 -0.0018
  12.  C  0.1497  1.7186  0.0000  1.2671 -0.0272  0.0216 -0.0310 -0.0408  0.0015
  13.  C -0.7798  0.0786  1.2671  0.0000  1.6217  0.0080 -0.0082  0.3112  0.0013
  14.  C -0.2402 -0.8174 -0.0272  1.6217  0.0000 -0.0415  0.0279 -0.0537 -0.0021
  15.  C  0.0144  0.0089  0.0216  0.0080 -0.0415  0.0000 -1.2628  0.0270  0.0016
  16.  O  0.0276  0.0071 -0.0310 -0.0082  0.0279 -1.2628  0.0000 -0.0137  0.0008
  17.  F  0.8174 -0.4022 -0.0408  0.3112 -0.0537  0.0270 -0.0137  0.0000  0.0025
  18.  H -0.0030 -0.0018  0.0015  0.0013 -0.0021  0.0016  0.0008  0.0025  0.0000
  19.  H  0.0047  0.0009 -0.0054 -0.0023  0.0062  0.0031 -0.0012  0.0022 -0.0558
  20.  H  0.0119  0.0071 -0.0066 -0.0114  0.0161  0.0042  0.0121 -0.0020 -0.0098
  21.  H  0.0061 -0.0053 -0.0048  0.0033  0.0077  0.0023  0.0032  0.0024 -0.0103
  22.  H  0.0038 -0.0013 -0.0052  0.0006  0.0091  0.0079  0.0012 -0.0013 -0.0560
  23.  H  0.0539 -0.0062 -0.0395 -0.0007  0.1224  0.0002  0.0062 -0.0489  0.0024
  24.  H  0.0072  0.0264  0.0019  0.0053 -0.0635  0.1331 -0.1219  0.0098  0.0031
  25.  H  0.0686  1.3066  0.0571  0.1086  0.0251 -0.0050  0.0062 -0.0023 -0.0000
  26.  H  0.0890 -0.0328  0.8567  0.0758  0.0741  0.0022  0.0002 -0.0085 -0.0002
  27.  H  0.0044 -0.0010 -0.0332  0.0961  0.0406  0.0012  0.0017  0.0044 -0.0002
  28.  H  0.0119  0.0084 -0.0078  0.0409 -0.2565 -0.0071  0.0136  0.0188  0.0008
  29.  H  0.0086 -0.0097 -0.0067  0.0110  0.0089  1.3163 -0.0252  0.0046  0.0043

     Atom   19      20      21      22      23      24      25      26      27
     ---- ------  ------  ------  ------  ------  ------  ------  ------  ------
   1.  C -0.0645 -0.0387  0.0534  0.0218 -0.0294  0.0099 -0.0042  0.0006 -0.0044
   2.  C  0.3056 -0.0213  0.0197  0.1234  0.0123 -0.0028  0.0010  0.0007 -0.0030
   3.  C  0.0906 -0.5577  0.0650  0.0229  0.0767 -0.0038  0.0044 -0.0035  0.0045
   4.  C  0.0300  0.0209  0.0906  0.1260 -0.0658 -0.0656 -0.0039  0.0027  0.0037
   5.  C  0.0003 -0.0440  0.7166  0.0596  0.0536  0.0001  0.0013 -0.0021  0.0017
   6.  C  0.0178  0.0058 -0.0647  1.5433 -0.0281  0.0057 -0.0020 -0.0006  0.0024
   7.  C -0.0009 -0.0486 -0.0213  0.0035  0.6303  0.0037  0.0002  0.0235 -0.0047
   8.  C  0.0061 -0.0116  0.0058  0.0026  0.0025  0.0069  0.0856  0.0186  0.0120
   9.  N -0.0018  0.0086  0.0287  0.0194  0.0526 -0.2598  0.0134  0.0036 -0.0045
  10.  C  0.0047  0.0119  0.0061  0.0038  0.0539  0.0072  0.0686  0.0890  0.0044
  11.  C  0.0009  0.0071 -0.0053 -0.0013 -0.0062  0.0264  1.3066 -0.0328 -0.0010
  12.  C -0.0054 -0.0066 -0.0048 -0.0052 -0.0395  0.0019  0.0571  0.8567 -0.0332
  13.  C -0.0023 -0.0114  0.0033  0.0006 -0.0007  0.0053  0.1086  0.0758  0.0961
  14.  C  0.0062  0.0161  0.0077  0.0091  0.1224 -0.0635  0.0251  0.0741  0.0406
  15.  C  0.0031  0.0042  0.0023  0.0079  0.0002  0.1331 -0.0050  0.0022  0.0012
  16.  O -0.0012  0.0121  0.0032  0.0012  0.0062 -0.1219  0.0062  0.0002  0.0017
  17.  F  0.0022 -0.0020  0.0024 -0.0013 -0.0489  0.0098 -0.0023 -0.0085  0.0044
  18.  H -0.0558 -0.0098 -0.0103 -0.0560  0.0024  0.0031 -0.0000 -0.0002 -0.0002
  19.  H  0.0000 -0.0553  0.0101 -0.0098  0.0215  0.0003 -0.0004 -0.0003 -0.0001
  20.  H -0.0553  0.0000 -0.0131  0.0096  0.0193 -0.0034 -0.0012  0.0010  0.0005
  21.  H  0.0101 -0.0131  0.0000 -0.0547  0.0143 -0.0021 -0.0015 -0.0007 -0.0006
  22.  H -0.0098  0.0096 -0.0547  0.0000 -0.0042 -0.0000 -0.0005 -0.0000 -0.0000
  23.  H  0.0215  0.0193  0.0143 -0.0042  0.0000  0.0706 -0.0014  0.0068  0.0192
  24.  H  0.0003 -0.0034 -0.0021 -0.0000  0.0706  0.0000  0.0077  0.0009  0.0041
  25.  H -0.0004 -0.0012 -0.0015 -0.0005 -0.0014  0.0077  0.0000 -0.0553 -0.0081
  26.  H -0.0003  0.0010 -0.0007 -0.0000  0.0068  0.0009 -0.0553  0.0000 -0.0557
  27.  H -0.0001  0.0005 -0.0006 -0.0000  0.0192  0.0041 -0.0081 -0.0557  0.0000
  28.  H  0.0004  0.0088  0.0001 -0.0012  0.0217  0.0168  0.0058 -0.0110 -0.0548
  29.  H  0.0045 -0.0002  0.0025  0.0025  0.0244  0.1326  0.0002  0.0037  0.0036

     Atom   28      29
     ---- ------  ------
   1.  C -0.0041  0.0051
   2.  C -0.0094  0.0091
   3.  C  0.0035  0.0069
   4.  C -0.0144 -0.0327
   5.  C  0.0124 -0.0239
   6.  C  0.0034 -0.0006
   7.  C -0.0292 -0.0039
   8.  C  0.0108  0.0106
   9.  N  0.0144 -0.1386
  10.  C  0.0119  0.0086
  11.  C  0.0084 -0.0097
  12.  C -0.0078 -0.0067
  13.  C  0.0409  0.0110
  14.  C -0.2565  0.0089
  15.  C -0.0071  1.3163
  16.  O  0.0136 -0.0252
  17.  F  0.0188  0.0046
  18.  H  0.0008  0.0043
  19.  H  0.0004  0.0045
  20.  H  0.0088 -0.0002
  21.  H  0.0001  0.0025
  22.  H -0.0012  0.0025
  23.  H  0.0217  0.0244
  24.  H  0.0168  0.1326
  25.  H  0.0058  0.0002
  26.  H -0.0110  0.0037
  27.  H -0.0548  0.0036
  28.  H  0.0000 -0.0054
  29.  H -0.0054  0.0000


 MO atomic valencies:                                                          

     Atom    1
     ---- ------
   1.  C  2.5129
   2.  C  0.9080
   3.  C  1.2132
   4.  C  1.0293
   5.  C  1.3493
   6.  C  3.1790
   7.  C -0.8745
   8.  C  2.4948
   9.  N -0.9153
  10.  C  3.5568
  11.  C  3.8547
  12.  C  2.9788
  13.  C  2.5045
  14.  C  2.2334
  15.  C  0.1582
  16.  O -1.3181
  17.  F  0.4206
  18.  H  1.5351
  19.  H  0.3065
  20.  H -0.6989
  21.  H  0.8527
  22.  H  1.8229
  23.  H  0.9869
  24.  H -0.0769
  25.  H  1.6058
  26.  H  0.9892
  27.  H  0.0297
  28.  H -0.2083
  29.  H  1.3125


 NATURAL BOND ORBITAL ANALYSIS:

                       Occupancies       Lewis Structure    Low   High
           Occ.    -------------------  -----------------   occ   occ
  Cycle   Thresh.   Lewis   Non-Lewis     CR  BD  3C  LP    (L)   (NL)   Dev
 =============================================================================
   1(1)    1.90   112.96360   7.03640     17  31   0  12     7      7    0.45
   2(2)    1.90   112.96360   7.03640     17  31   0  12     7      7    0.45
   3(1)    1.80   112.96360   7.03640     17  31   0  12     7      7    0.45
   4(2)    1.80   112.96360   7.03640     17  31   0  12     7      7    0.45
   5(1)    1.70   112.96603   7.03397     17  31   0  12     6      7    0.45
   6(2)    1.70   112.96603   7.03397     17  31   0  12     6      7    0.45
   7(1)    1.60   116.83295   3.16705     17  37   0   6     0      7    0.44
   8(2)    1.60   116.21727   3.78273     17  36   0   7     1      7    0.44
   9(3)    1.60   116.86265   3.13735     17  37   0   6     0      7    0.43
  10(4)    1.60   116.82183   3.17817     17  37   0   6     0      7    0.45
  11(5)    1.60   116.20652   3.79348     17  36   0   7     1      7    0.44
  12(6)    1.60   116.86265   3.13735     17  37   0   6     0      7    0.43
  13(1)    1.50   116.39490   3.60510     17  36   0   7     0      7    0.62
  14(2)    1.50   116.39490   3.60510     17  36   0   7     0      7    0.62
  15(1)    1.60   116.86265   3.13735     17  37   0   6     0      7    0.43
 -----------------------------------------------------------------------------

 Structure accepted: RESONANCE keyword permits strongly delocalized structure

 WARNING:  1 low occupancy (<1.9990e) core orbital  found on  C   10

 --------------------------------------------------------
   Core                     33.98754 ( 99.963% of  34)
   Valence Lewis            82.87511 ( 96.366% of  86)
  ==================       ============================
   Total Lewis             116.86265 ( 97.386% of 120)
  -----------------------------------------------------
   Valence non-Lewis         2.90340 (  2.420% of 120)
   Rydberg non-Lewis         0.23395 (  0.195% of 120)
  ==================       ============================
   Total non-Lewis           3.13735 (  2.614% of 120)
 --------------------------------------------------------


       (Occupancy)   Bond orbital/ Coefficients/ Hybrids
 ---------------------------------------------------------------------------------
     1. (1.98162) BD ( 1) C   1 - C   2  
                ( 49.91%)   0.7065* C   1 s( 34.63%)p 1.89( 65.34%)d 0.00(  0.03%)
                                            0.0000  0.5884 -0.0109  0.0002  0.0000
                                            0.0839 -0.0254  0.0017 -0.0001 -0.6945
                                           -0.0006  0.0140 -0.0000 -0.4026  0.0331
                                            0.0039  0.0001  0.0001 -0.0036  0.0118
                                           -0.0126 -0.0033
                ( 50.09%)   0.7078* C   2 s( 34.67%)p 1.88( 65.29%)d 0.00(  0.03%)
                                            0.0000  0.5887 -0.0130 -0.0019 -0.0004
                                           -0.0607 -0.0230  0.0043 -0.0003  0.7072
                                           -0.0318 -0.0089  0.0002  0.3835  0.0168
                                           -0.0096  0.0005 -0.0017 -0.0048  0.0129
                                           -0.0110 -0.0014
     2. (1.98159) BD ( 1) C   1 - C   6  
                ( 49.93%)   0.7066* C   1 s( 34.72%)p 1.88( 65.24%)d 0.00(  0.03%)
                                            0.0000  0.5892 -0.0116 -0.0001 -0.0001
                                           -0.4740  0.0017  0.0093 -0.0000  0.0648
                                           -0.0379  0.0034 -0.0001  0.6493 -0.0180
                                           -0.0106  0.0000  0.0014 -0.0161  0.0009
                                            0.0033  0.0068
                ( 50.07%)   0.7076* C   6 s( 34.73%)p 1.88( 65.24%)d 0.00(  0.03%)
                                            0.0000  0.5892 -0.0132 -0.0017 -0.0005
                                            0.4838 -0.0196  0.0066  0.0002 -0.0348
                                           -0.0364 -0.0054 -0.0003 -0.6443  0.0103
                                           -0.0107 -0.0003 -0.0006 -0.0155  0.0037
                                            0.0025  0.0073
     3. (1.66430) BD ( 2) C   1 - C   6  
                ( 50.21%)   0.7086* C   1 s(  0.00%)p 1.00( 99.96%)d 0.00(  0.04%)
                                            0.0000 -0.0007  0.0001  0.0004  0.0000
                                            0.7697  0.0203  0.0098 -0.0006 -0.2479
                                           -0.0065 -0.0033  0.0002  0.5872  0.0156
                                            0.0074 -0.0002 -0.0040  0.0022 -0.0084
                                           -0.0118  0.0126
                ( 49.79%)   0.7056* C   6 s(  0.00%)p 1.00( 99.96%)d 0.00(  0.04%)
                                           -0.0000 -0.0028  0.0001  0.0002  0.0001
                                            0.7694  0.0192 -0.0095 -0.0011 -0.2462
                                           -0.0063  0.0032  0.0002  0.5885  0.0150
                                           -0.0076 -0.0008 -0.0103 -0.0067 -0.0030
                                            0.0030 -0.0146
     4. (1.98163) BD ( 1) C   1 - H  18  
                ( 60.25%)   0.7762* C   1 s( 30.56%)p 2.27( 69.37%)d 0.00(  0.07%)
                                           -0.0003  0.5525  0.0179 -0.0002  0.0001
                                            0.4174  0.0021  0.0041  0.0009  0.6709
                                            0.0035  0.0067  0.0015 -0.2633 -0.0014
                                           -0.0026 -0.0005  0.0180 -0.0055 -0.0125
                                           -0.0082 -0.0093
                ( 39.75%)   0.6305* H  18 s(100.00%)
                                            1.0000  0.0005  0.0012
     5. (1.97929) BD ( 1) C   2 - C   3  
                ( 49.51%)   0.7037* C   2 s( 34.69%)p 1.88( 65.28%)d 0.00(  0.03%)
                                            0.0000  0.5889 -0.0098  0.0013  0.0003
                                           -0.3996 -0.0081  0.0083 -0.0007 -0.6568
                                            0.0325  0.0088 -0.0001  0.2445  0.0246
                                           -0.0075  0.0008  0.0121 -0.0084 -0.0065
                                           -0.0057 -0.0046
                ( 50.49%)   0.7105* C   3 s( 34.81%)p 1.87( 65.16%)d 0.00(  0.03%)
                                           -0.0001  0.5898  0.0151 -0.0015 -0.0002
                                            0.4088 -0.0218 -0.0019  0.0007  0.6434
                                            0.0109 -0.0088 -0.0001 -0.2622  0.0326
                                           -0.0017 -0.0007  0.0118 -0.0063 -0.0047
                                           -0.0083 -0.0061
     6. (1.66763) BD ( 2) C   2 - C   3  
                ( 49.72%)   0.7051* C   2 s(  0.00%)p 1.00( 99.96%)d 0.00(  0.04%)
                                           -0.0000 -0.0003  0.0006  0.0018  0.0001
                                           -0.7708 -0.0174 -0.0092  0.0004  0.2511
                                            0.0057  0.0024 -0.0002 -0.5846 -0.0131
                                           -0.0063  0.0003  0.0034 -0.0027  0.0085
                                            0.0121 -0.0134
                ( 50.28%)   0.7091* C   3 s(  0.00%)p 1.00( 99.96%)d 0.00(  0.04%)
                                           -0.0000 -0.0009  0.0000  0.0011  0.0002
                                           -0.7717 -0.0139 -0.0118  0.0013  0.2537
                                            0.0066  0.0018 -0.0004 -0.5824 -0.0109
                                           -0.0083  0.0013 -0.0130 -0.0041 -0.0102
                                           -0.0084 -0.0015
     7. (1.98157) BD ( 1) C   2 - H  19  
                ( 60.32%)   0.7766* C   2 s( 30.54%)p 2.27( 69.39%)d 0.00(  0.07%)
                                            0.0003 -0.5523 -0.0181 -0.0005 -0.0002
                                           -0.4910 -0.0026 -0.0049 -0.0009  0.0535
                                            0.0006  0.0000 -0.0000  0.6707  0.0038
                                            0.0065  0.0012  0.0027  0.0203 -0.0020
                                           -0.0090 -0.0128
                ( 39.68%)   0.6299* H  19 s(100.00%)
                                           -1.0000 -0.0006 -0.0012
     8. (1.97381) BD ( 1) C   3 - C   4  
                ( 49.30%)   0.7021* C   3 s( 35.00%)p 1.86( 64.98%)d 0.00(  0.03%)
                                           -0.0001 -0.5915 -0.0058 -0.0041 -0.0004
                                            0.4800 -0.0088 -0.0063  0.0002 -0.0260
                                           -0.0213 -0.0001 -0.0018 -0.6465  0.0014
                                            0.0095 -0.0007  0.0001  0.0148 -0.0029
                                           -0.0023 -0.0068
                ( 50.70%)   0.7121* C   4 s( 33.88%)p 1.95( 66.08%)d 0.00(  0.03%)
                                            0.0000 -0.5821 -0.0063 -0.0023 -0.0003
                                           -0.4802  0.0059  0.0013 -0.0021  0.0613
                                           -0.0089 -0.0016  0.0018  0.6528 -0.0126
                                           -0.0019  0.0030 -0.0004  0.0157 -0.0015
                                           -0.0044 -0.0073
     9. (1.97987) BD ( 1) C   3 - H  20  
                ( 60.25%)   0.7762* C   3 s( 30.11%)p 2.32( 69.83%)d 0.00(  0.07%)
                                            0.0003 -0.5484  0.0165  0.0025  0.0001
                                           -0.0762  0.0057 -0.0019 -0.0011  0.7207
                                            0.0067  0.0016  0.0009  0.4158 -0.0066
                                            0.0049  0.0022  0.0040  0.0007 -0.0192
                                            0.0165  0.0038
                ( 39.75%)   0.6305* H  20 s(100.00%)
                                           -1.0000 -0.0016 -0.0007
    10. (1.97447) BD ( 1) C   4 - C   5  
                ( 50.83%)   0.7129* C   4 s( 34.18%)p 1.92( 65.79%)d 0.00(  0.03%)
                                           -0.0000  0.5846  0.0057  0.0012  0.0003
                                           -0.0724  0.0106  0.0006 -0.0009  0.7006
                                           -0.0059 -0.0000  0.0022  0.4018 -0.0150
                                           -0.0002  0.0024 -0.0011 -0.0028  0.0122
                                           -0.0122 -0.0025
                ( 49.17%)   0.7012* C   5 s( 35.15%)p 1.84( 64.82%)d 0.00(  0.03%)
                                            0.0001  0.5928  0.0062  0.0048  0.0004
                                            0.0662  0.0165 -0.0015  0.0012 -0.7102
                                            0.0164  0.0094  0.0000 -0.3724 -0.0143
                                            0.0060 -0.0018 -0.0013 -0.0047  0.0114
                                           -0.0107 -0.0017
    11. (1.66658) BD ( 2) C   4 - C   5  
                ( 50.91%)   0.7135* C   4 s(  0.00%)p 1.00( 99.97%)d 0.00(  0.03%)
                                            0.0001 -0.0019  0.0009 -0.0006  0.0000
                                            0.7677  0.0076  0.0044 -0.0042 -0.2558
                                           -0.0066 -0.0016  0.0011  0.5870  0.0077
                                            0.0036 -0.0030  0.0124  0.0041  0.0096
                                            0.0069  0.0037
                ( 49.09%)   0.7006* C   5 s(  0.01%)p 1.00( 99.96%)d 0.00(  0.04%)
                                           -0.0000 -0.0074  0.0005 -0.0017 -0.0000
                                            0.7681  0.0080  0.0059 -0.0010 -0.2447
                                           -0.0051 -0.0007  0.0008  0.5912  0.0081
                                            0.0039 -0.0010 -0.0099 -0.0066 -0.0029
                                            0.0033 -0.0149
    12. (1.96368) BD ( 1) C   4 - C   7  
                ( 48.81%)   0.6986* C   4 s( 31.91%)p 2.13( 68.06%)d 0.00(  0.03%)
                                            0.0002  0.5648 -0.0096 -0.0046 -0.0007
                                           -0.4172  0.0006  0.0005 -0.0012 -0.6627
                                           -0.0220  0.0025 -0.0024  0.2585  0.0036
                                           -0.0010  0.0012  0.0119 -0.0056 -0.0062
                                           -0.0051 -0.0060
                ( 51.19%)   0.7155* C   7 s( 29.32%)p 2.41( 70.65%)d 0.00(  0.03%)
                                            0.0002  0.5414  0.0061  0.0003  0.0001
                                            0.4165  0.0098 -0.0037  0.0052  0.6653
                                           -0.0106 -0.0051  0.0010 -0.3002 -0.0051
                                            0.0007 -0.0016  0.0112 -0.0055 -0.0091
                                           -0.0032 -0.0039
    13. (1.97926) BD ( 1) C   5 - C   6  
                ( 50.42%)   0.7100* C   5 s( 34.63%)p 1.89( 65.34%)d 0.00(  0.03%)
                                           -0.0001  0.5883  0.0145 -0.0027 -0.0002
                                            0.4020  0.0088 -0.0066  0.0000  0.6563
                                           -0.0320 -0.0044  0.0007 -0.2434 -0.0254
                                            0.0069  0.0003  0.0122 -0.0082 -0.0064
                                           -0.0058 -0.0045
                ( 49.58%)   0.7042* C   6 s( 34.66%)p 1.88( 65.31%)d 0.00(  0.03%)
                                            0.0000  0.5886 -0.0092  0.0008  0.0003
                                           -0.4076  0.0232 -0.0055  0.0001 -0.6435
                                           -0.0088 -0.0133 -0.0007  0.2665 -0.0335
                                            0.0012 -0.0004  0.0121 -0.0064 -0.0050
                                           -0.0085 -0.0062
    14. (1.98038) BD ( 1) C   5 - H  21  
                ( 60.32%)   0.7767* C   5 s( 30.12%)p 2.32( 69.81%)d 0.00(  0.07%)
                                           -0.0004  0.5486 -0.0164 -0.0020 -0.0001
                                           -0.4930 -0.0036 -0.0030 -0.0008  0.0593
                                           -0.0086  0.0032  0.0018  0.6719  0.0007
                                            0.0036  0.0011 -0.0022 -0.0208  0.0018
                                            0.0087  0.0124
                ( 39.68%)   0.6299* H  21 s(100.00%)
                                            1.0000  0.0016  0.0007
    15. (1.98145) BD ( 1) C   6 - H  22  
                ( 60.31%)   0.7766* C   6 s( 30.52%)p 2.27( 69.42%)d 0.00(  0.07%)
                                           -0.0003  0.5521  0.0177  0.0007  0.0002
                                           -0.0780 -0.0008  0.0004 -0.0002  0.7227
                                            0.0037 -0.0075  0.0014  0.4070  0.0025
                                           -0.0036  0.0007 -0.0046 -0.0004  0.0193
                                           -0.0162 -0.0037
                ( 39.69%)   0.6300* H  22 s(100.00%)
                                            1.0000  0.0006  0.0012
    16. (1.96253) BD ( 1) C   7 - C   8  
                ( 50.82%)   0.7129* C   7 s( 27.86%)p 2.59( 72.11%)d 0.00(  0.03%)
                                            0.0002  0.5277  0.0088 -0.0018  0.0003
                                            0.4976  0.0210 -0.0024  0.0048 -0.5629
                                            0.0041 -0.0000  0.0008  0.3953 -0.0052
                                            0.0024  0.0011 -0.0123  0.0063 -0.0077
                                           -0.0025 -0.0056
                ( 49.18%)   0.7013* C   8 s( 32.10%)p 2.11( 67.87%)d 0.00(  0.03%)
                                            0.0002  0.5665 -0.0078 -0.0040 -0.0008
                                           -0.4956  0.0010  0.0017  0.0002  0.5311
                                            0.0121 -0.0030  0.0016 -0.3882 -0.0146
                                            0.0025 -0.0015 -0.0125  0.0079 -0.0076
                                            0.0003 -0.0014
    17. (1.98179) BD ( 1) C   7 - N   9  
                ( 38.86%)   0.6233* C   7 s( 22.01%)p 3.54( 77.89%)d 0.00(  0.09%)
                                           -0.0001  0.4684  0.0261  0.0017 -0.0005
                                           -0.4356  0.0297  0.0012 -0.0017 -0.4028
                                            0.0219 -0.0023  0.0006 -0.6522  0.0101
                                            0.0014  0.0004  0.0112  0.0182  0.0193
                                           -0.0006  0.0104
                ( 61.14%)   0.7819* N   9 s( 35.29%)p 1.83( 64.68%)d 0.00(  0.03%)
                                           -0.0000  0.5940  0.0004 -0.0041  0.0001
                                            0.4060 -0.0018 -0.0048  0.0007  0.3665
                                            0.0052 -0.0053  0.0004  0.5896 -0.0046
                                           -0.0041  0.0008  0.0032  0.0123  0.0112
                                           -0.0024  0.0018
    18. (1.96880) BD ( 1) C   7 - H  23  
                ( 61.77%)   0.7859* C   7 s( 20.87%)p 3.79( 79.05%)d 0.00(  0.08%)
                                            0.0003 -0.4560  0.0280 -0.0007 -0.0002
                                            0.6223  0.0118  0.0031 -0.0001 -0.2771
                                           -0.0175 -0.0046  0.0016 -0.5707 -0.0174
                                            0.0007  0.0022  0.0112  0.0214 -0.0089
                                           -0.0110 -0.0033
                ( 38.23%)   0.6183* H  23 s(100.00%)
                                           -1.0000  0.0025 -0.0009
    19. (1.97658) BD ( 1) C   8 - C  10  
                ( 50.79%)   0.7127* C   8 s( 33.09%)p 2.02( 66.86%)d 0.00(  0.04%)
                                           -0.0001  0.5753  0.0012  0.0024  0.0006
                                           -0.0143  0.0104 -0.0008 -0.0008 -0.0300
                                           -0.0083  0.0009  0.0008  0.8169 -0.0080
                                           -0.0006  0.0036 -0.0027 -0.0003 -0.0016
                                           -0.0003  0.0204
                ( 49.21%)   0.7015* C  10 s( 38.84%)p 1.57( 61.14%)d 0.00(  0.02%)
                                            0.0001  0.6232  0.0034  0.0022  0.0000
                                           -0.0461  0.0089 -0.0011  0.0025  0.1053
                                           -0.0084 -0.0000 -0.0025 -0.7732 -0.0083
                                            0.0119 -0.0016 -0.0009  0.0024 -0.0047
                                           -0.0003  0.0131
    20. (1.65588) BD ( 2) C   8 - C  10  
                ( 52.98%)   0.7279* C   8 s(  0.00%)p 1.00( 99.97%)d 0.00(  0.03%)
                                            0.0001 -0.0003 -0.0007 -0.0006 -0.0001
                                            0.7162  0.0064  0.0051 -0.0033  0.6964
                                            0.0114  0.0058 -0.0028  0.0384  0.0008
                                            0.0010 -0.0007 -0.0011  0.0110  0.0114
                                            0.0088  0.0009
                ( 47.02%)   0.6857* C  10 s(  0.00%)p 1.00( 99.96%)d 0.00(  0.04%)
                                           -0.0000 -0.0062 -0.0003 -0.0016  0.0000
                                            0.7184  0.0105  0.0108  0.0054  0.6934
                                            0.0128  0.0095  0.0062  0.0466  0.0005
                                            0.0011  0.0001  0.0004 -0.0125 -0.0125
                                            0.0064 -0.0014
    21. (1.97110) BD ( 1) C   8 - C  14  
                ( 51.30%)   0.7162* C   8 s( 34.77%)p 1.87( 65.19%)d 0.00(  0.03%)
                                            0.0002 -0.5896 -0.0084 -0.0002 -0.0002
                                           -0.4906  0.0077  0.0013 -0.0014  0.4809
                                           -0.0078 -0.0007  0.0005  0.4240 -0.0100
                                           -0.0005  0.0039  0.0137  0.0080 -0.0082
                                           -0.0003  0.0011
                ( 48.70%)   0.6979* C  14 s( 34.40%)p 1.91( 65.57%)d 0.00(  0.03%)
                                           -0.0001 -0.5865 -0.0061 -0.0033 -0.0003
                                            0.4967 -0.0108 -0.0077 -0.0004 -0.4870
                                            0.0129  0.0076  0.0008 -0.4138 -0.0140
                                            0.0049 -0.0019  0.0120  0.0084 -0.0078
                                           -0.0011 -0.0024
    22. (1.99095) BD ( 1) N   9 - C  15  
                ( 62.96%)   0.7935* N   9 s( 35.25%)p 1.84( 64.70%)d 0.00(  0.05%)
                                            0.0000 -0.5936 -0.0089 -0.0048 -0.0000
                                            0.5958 -0.0181  0.0013  0.0016 -0.3535
                                           -0.0082  0.0051 -0.0011  0.4076 -0.0210
                                            0.0017  0.0010  0.0131 -0.0158  0.0054
                                           -0.0041  0.0034
                ( 37.04%)   0.6086* C  15 s( 32.53%)p 2.07( 67.39%)d 0.00(  0.08%)
                                           -0.0001 -0.5700  0.0193 -0.0056  0.0014
                                           -0.6113  0.0196  0.0066  0.0018  0.3614
                                           -0.0168  0.0009 -0.0031 -0.4107  0.0130
                                            0.0053  0.0006  0.0156 -0.0162  0.0125
                                           -0.0101  0.0035
    23. (1.98595) BD ( 1) N   9 - H  24  
                ( 70.85%)   0.8417* N   9 s( 29.33%)p 2.41( 70.61%)d 0.00(  0.06%)
                                            0.0002 -0.5415  0.0045  0.0019  0.0001
                                           -0.1898  0.0037  0.0026 -0.0007  0.7982
                                           -0.0170 -0.0023 -0.0019  0.1805 -0.0070
                                            0.0024 -0.0012  0.0091 -0.0024 -0.0103
                                            0.0171  0.0101
                ( 29.15%)   0.5399* H  24 s(100.00%)
                                           -1.0000  0.0072 -0.0019
    24. (1.98047) BD ( 1) C  10 - C  11  
                ( 50.41%)   0.7100* C  10 s( 37.98%)p 1.63( 62.00%)d 0.00(  0.03%)
                                            0.0001 -0.6162 -0.0068  0.0011 -0.0009
                                           -0.4587 -0.0084  0.0072 -0.0009  0.4968
                                            0.0072 -0.0062  0.0008 -0.4023  0.0253
                                           -0.0054  0.0020  0.0101 -0.0082  0.0091
                                            0.0008 -0.0005
                ( 49.59%)   0.7042* C  11 s( 33.33%)p 2.00( 66.63%)d 0.00(  0.04%)
                                           -0.0000 -0.5773  0.0026 -0.0015 -0.0011
                                            0.4963 -0.0206 -0.0054  0.0007 -0.5363
                                            0.0194  0.0065 -0.0009  0.3615  0.0255
                                           -0.0114  0.0016  0.0154 -0.0091  0.0103
                                            0.0011  0.0007
    25. (1.99632) BD ( 1) C  10 - F  17  
                ( 27.39%)   0.5234* C  10 s( 22.90%)p 3.35( 76.76%)d 0.01(  0.34%)
                                           -0.0001  0.4780 -0.0223 -0.0030 -0.0022
                                           -0.5187  0.0291  0.0080  0.0075  0.5091
                                           -0.0280 -0.0061 -0.0074  0.4860 -0.0345
                                           -0.0111 -0.0058 -0.0326 -0.0341  0.0341
                                            0.0005 -0.0042
                ( 72.61%)   0.8521* F  17 s( 34.42%)p 1.90( 65.48%)d 0.00(  0.09%)
                                            0.0000  0.5867  0.0009  0.0054 -0.0001
                                            0.4703 -0.0062 -0.0036 -0.0016 -0.4662
                                            0.0064  0.0031  0.0016 -0.4649  0.0015
                                            0.0060  0.0016 -0.0173 -0.0180  0.0178
                                            0.0002 -0.0004
    26. (1.97736) BD ( 1) C  11 - C  12  
                ( 50.61%)   0.7114* C  11 s( 35.58%)p 1.81( 64.39%)d 0.00(  0.03%)
                                            0.0002 -0.5962  0.0191  0.0009  0.0006
                                           -0.4862  0.0219  0.0051 -0.0004  0.4764
                                           -0.0238 -0.0048  0.0004  0.4231  0.0200
                                           -0.0097 -0.0002  0.0114  0.0093 -0.0085
                                           -0.0002 -0.0044
                ( 49.39%)   0.7028* C  12 s( 34.23%)p 1.92( 65.74%)d 0.00(  0.03%)
                                           -0.0001 -0.5850  0.0120  0.0009  0.0002
                                            0.4866  0.0029 -0.0105  0.0002 -0.4722
                                           -0.0057  0.0104 -0.0002 -0.4421  0.0428
                                            0.0047  0.0006  0.0144  0.0078 -0.0073
                                           -0.0001  0.0011
    27. (1.67941) BD ( 2) C  11 - C  12  
                ( 51.81%)   0.7198* C  11 s(  0.00%)p 1.00( 99.96%)d 0.00(  0.04%)
                                           -0.0000 -0.0004 -0.0002 -0.0007 -0.0001
                                            0.7179  0.0183  0.0085 -0.0003  0.6939
                                            0.0179  0.0086 -0.0002  0.0433  0.0010
                                            0.0010 -0.0001  0.0006 -0.0137 -0.0138
                                            0.0062 -0.0015
                ( 48.19%)   0.6942* C  12 s(  0.00%)p 1.00( 99.95%)d 0.00(  0.05%)
                                            0.0000  0.0003 -0.0001  0.0001  0.0000
                                            0.7160  0.0189  0.0105 -0.0002  0.6957
                                            0.0183  0.0098  0.0001  0.0445  0.0012
                                            0.0006  0.0001  0.0006 -0.0003  0.0010
                                           -0.0212  0.0001
    28. (1.97932) BD ( 1) C  11 - H  25  
                ( 60.97%)   0.7809* C  11 s( 31.00%)p 2.22( 68.94%)d 0.00(  0.06%)
                                           -0.0002  0.5565  0.0166 -0.0006 -0.0003
                                           -0.0057 -0.0043  0.0013  0.0004 -0.0454
                                            0.0045 -0.0018 -0.0004  0.8290 -0.0024
                                            0.0062 -0.0012 -0.0006 -0.0009 -0.0017
                                            0.0000  0.0243
                ( 39.03%)   0.6247* H  25 s(100.00%)
                                            1.0000  0.0009  0.0011
    29. (1.98158) BD ( 1) C  12 - C  13  
                ( 50.02%)   0.7072* C  12 s( 34.77%)p 1.88( 65.20%)d 0.00(  0.03%)
                                           -0.0000 -0.5896  0.0113 -0.0002  0.0002
                                           -0.0130  0.0257 -0.0030 -0.0000 -0.0379
                                           -0.0254  0.0039  0.0000  0.8053 -0.0184
                                           -0.0135 -0.0001  0.0036 -0.0012  0.0034
                                            0.0002 -0.0170
                ( 49.98%)   0.7070* C  13 s( 34.58%)p 1.89( 65.38%)d 0.00(  0.03%)
                                           -0.0000 -0.5879  0.0126  0.0027  0.0004
                                           -0.0105  0.0270  0.0035  0.0003  0.0589
                                           -0.0291 -0.0030 -0.0003 -0.8051  0.0159
                                           -0.0133 -0.0006  0.0036  0.0018  0.0003
                                            0.0001 -0.0176
    30. (1.98135) BD ( 1) C  12 - H  26  
                ( 60.52%)   0.7779* C  12 s( 30.91%)p 2.23( 69.02%)d 0.00(  0.06%)
                                           -0.0003  0.5557  0.0185  0.0004  0.0004
                                            0.4986  0.0026  0.0051  0.0009 -0.5384
                                           -0.0029 -0.0057 -0.0010  0.3893  0.0036
                                            0.0042  0.0012 -0.0160  0.0129 -0.0137
                                           -0.0013 -0.0055
                ( 39.48%)   0.6284* H  26 s(100.00%)
                                            1.0000  0.0007  0.0012
    31. (1.97929) BD ( 1) C  13 - C  14  
                ( 49.31%)   0.7022* C  13 s( 34.60%)p 1.89( 65.37%)d 0.00(  0.03%)
                                            0.0001  0.5881 -0.0112  0.0019  0.0002
                                           -0.4818 -0.0046 -0.0095 -0.0006  0.5212
                                            0.0018  0.0094  0.0006 -0.3847  0.0415
                                           -0.0030  0.0003 -0.0151  0.0062 -0.0070
                                           -0.0007 -0.0023
                ( 50.69%)   0.7120* C  14 s( 35.10%)p 1.85( 64.87%)d 0.00(  0.03%)
                                           -0.0000  0.5922  0.0159 -0.0008 -0.0002
                                            0.4866 -0.0194 -0.0042  0.0007 -0.5267
                                            0.0187  0.0034 -0.0006  0.3646  0.0289
                                           -0.0066 -0.0003 -0.0128  0.0076 -0.0089
                                           -0.0013  0.0012
    32. (1.67186) BD ( 2) C  13 - C  14  
                ( 50.19%)   0.7085* C  13 s(  0.00%)p 1.00( 99.96%)d 0.00(  0.04%)
                                           -0.0000  0.0001 -0.0005 -0.0008 -0.0001
                                            0.7180  0.0154 -0.0085 -0.0001  0.6941
                                            0.0146 -0.0082 -0.0003  0.0413  0.0004
                                           -0.0008 -0.0000  0.0005  0.0006  0.0017
                                           -0.0202  0.0001
                ( 49.81%)   0.7057* C  14 s(  0.00%)p 1.00( 99.96%)d 0.00(  0.03%)
                                            0.0000  0.0028  0.0023 -0.0002 -0.0001
                                            0.7179  0.0124  0.0089 -0.0014  0.6944
                                            0.0112  0.0094 -0.0013  0.0404  0.0012
                                            0.0021 -0.0002 -0.0013  0.0115  0.0107
                                            0.0098  0.0012
    33. (1.98110) BD ( 1) C  13 - H  27  
                ( 60.51%)   0.7779* C  13 s( 30.73%)p 2.25( 69.20%)d 0.00(  0.06%)
                                           -0.0003  0.5540  0.0190  0.0009  0.0003
                                            0.5008  0.0030 -0.0049  0.0008 -0.4915
                                           -0.0030  0.0048 -0.0008 -0.4468 -0.0033
                                            0.0038 -0.0006 -0.0144 -0.0148  0.0147
                                            0.0004 -0.0025
                ( 39.49%)   0.6284* H  27 s(100.00%)
                                            1.0000  0.0005  0.0012
    34. (1.97931) BD ( 1) C  14 - H  28  
                ( 60.41%)   0.7772* C  14 s( 30.42%)p 2.28( 69.51%)d 0.00(  0.07%)
                                            0.0003 -0.5513  0.0173  0.0021 -0.0000
                                           -0.0012  0.0117 -0.0031 -0.0005 -0.0451
                                           -0.0107  0.0029  0.0008  0.8323  0.0012
                                            0.0051  0.0025 -0.0011 -0.0009  0.0021
                                           -0.0006 -0.0258
                ( 39.59%)   0.6292* H  28 s(100.00%)
                                           -1.0000 -0.0015 -0.0008
    35. (1.99737) BD ( 1) C  15 - O  16  
                ( 26.99%)   0.5196* C  15 s(  0.02%)p99.99( 99.39%)d26.31(  0.59%)
                                            0.0000 -0.0148  0.0012 -0.0017 -0.0002
                                           -0.6398 -0.0349 -0.0172 -0.0061 -0.3185
                                           -0.0186 -0.0091 -0.0029  0.6926  0.0332
                                            0.0152  0.0064  0.0381  0.0102 -0.0100
                                            0.0104 -0.0642
                ( 73.01%)   0.8544* O  16 s(  0.03%)p99.99( 99.86%)d 3.64(  0.11%)
                                           -0.0000 -0.0173  0.0016 -0.0003  0.0000
                                           -0.6625  0.0001  0.0001  0.0022 -0.3455
                                            0.0002 -0.0001  0.0011  0.6636  0.0010
                                            0.0010 -0.0024 -0.0170 -0.0052  0.0036
                                           -0.0042  0.0274
    36. (1.99413) BD ( 2) C  15 - O  16  
                ( 36.13%)   0.6011* C  15 s( 32.04%)p 2.12( 67.80%)d 0.00(  0.16%)
                                           -0.0001  0.5626 -0.0627 -0.0022 -0.0017
                                           -0.4050  0.0361 -0.0041  0.0025 -0.4388
                                            0.0151  0.0062  0.0017 -0.5638  0.0449
                                            0.0001  0.0032  0.0169  0.0224  0.0265
                                           -0.0042  0.0069
                ( 63.87%)   0.7992* O  16 s( 36.92%)p 1.71( 62.97%)d 0.00(  0.11%)
                                            0.0000  0.6060 -0.0437 -0.0013 -0.0000
                                            0.3484 -0.0118 -0.0015 -0.0001  0.4145
                                           -0.0129  0.0010  0.0004  0.5796 -0.0178
                                           -0.0013  0.0001  0.0147  0.0184  0.0212
                                           -0.0010  0.0099
    37. (1.98832) BD ( 1) C  15 - H  29  
                ( 58.40%)   0.7642* C  15 s( 35.77%)p 1.79( 64.14%)d 0.00(  0.09%)
                                           -0.0002  0.5963  0.0458 -0.0021  0.0016
                                           -0.2158  0.0079 -0.0029  0.0037  0.7540
                                            0.0154 -0.0113  0.0008  0.1600  0.0145
                                           -0.0059  0.0031 -0.0113 -0.0078  0.0096
                                           -0.0219 -0.0130
                ( 41.60%)   0.6449* H  29 s(100.00%)
                                            1.0000 -0.0039  0.0012
    38. (1.99929) CR ( 1) C   1           s(100.00%)p 0.00(  0.00%)
                                            1.0000  0.0002  0.0000 -0.0000  0.0000
                                            0.0001  0.0000  0.0000  0.0000  0.0002
                                            0.0000  0.0000  0.0000 -0.0001 -0.0000
                                           -0.0000 -0.0000  0.0000 -0.0000 -0.0000
                                           -0.0000 -0.0000
    39. (1.99929) CR ( 1) C   2           s(100.00%)p 0.00(  0.00%)
                                            1.0000  0.0001  0.0000  0.0000  0.0000
                                            0.0002  0.0000  0.0000  0.0000 -0.0000
                                           -0.0000 -0.0000  0.0000 -0.0002 -0.0000
                                           -0.0000 -0.0000 -0.0000 -0.0000  0.0000
                                            0.0000  0.0000
    40. (1.99916) CR ( 1) C   3           s(100.00%)p 0.00(  0.00%)
                                            1.0000  0.0002 -0.0000 -0.0000 -0.0000
                                            0.0001 -0.0000 -0.0000  0.0000 -0.0002
                                           -0.0000 -0.0000 -0.0000 -0.0002  0.0000
                                           -0.0000 -0.0000 -0.0000  0.0000  0.0000
                                           -0.0000 -0.0000
    41. (1.99910) CR ( 1) C   4           s(100.00%)p 0.00(  0.00%)
                                            1.0000 -0.0001  0.0000  0.0000  0.0000
                                           -0.0000 -0.0000 -0.0000  0.0000  0.0002
                                            0.0000 -0.0000  0.0000 -0.0001 -0.0000
                                           -0.0000  0.0000 -0.0000  0.0000  0.0000
                                           -0.0000  0.0000
    42. (1.99917) CR ( 1) C   5           s(100.00%)p 0.00(  0.00%)
                                            1.0000  0.0002 -0.0000 -0.0000 -0.0000
                                           -0.0001 -0.0000 -0.0000 -0.0000  0.0001
                                           -0.0000 -0.0000  0.0000  0.0003  0.0000
                                            0.0000  0.0000 -0.0000 -0.0000 -0.0000
                                            0.0000  0.0000
    43. (1.99929) CR ( 1) C   6           s(100.00%)p 0.00(  0.00%)
                                            1.0000  0.0001  0.0000  0.0000  0.0000
                                           -0.0000 -0.0000 -0.0000 -0.0000  0.0003
                                            0.0000 -0.0000  0.0000  0.0002  0.0000
                                           -0.0000  0.0000 -0.0000  0.0000  0.0000
                                           -0.0000 -0.0000
    44. (1.99906) CR ( 1) C   7           s(100.00%)p 0.00(  0.00%)
                                            1.0000 -0.0000 -0.0000  0.0000 -0.0000
                                           -0.0004 -0.0000  0.0000 -0.0000 -0.0000
                                            0.0000  0.0000 -0.0000  0.0001  0.0000
                                           -0.0000 -0.0000 -0.0000 -0.0000  0.0000
                                            0.0000  0.0000
    45. (1.99903) CR ( 1) C   8           s(100.00%)p 0.00(  0.00%)
                                            1.0000  0.0000  0.0000  0.0000  0.0000
                                            0.0001 -0.0000 -0.0000  0.0000 -0.0003
                                           -0.0000  0.0000 -0.0000  0.0001  0.0000
                                           -0.0000 -0.0000  0.0000 -0.0000  0.0000
                                           -0.0000  0.0000
    46. (1.99940) CR ( 1) N   9           s(100.00%)p 0.00(  0.00%)
                                            1.0000  0.0001 -0.0000 -0.0000 -0.0000
                                            0.0000 -0.0000 -0.0000  0.0000 -0.0001
                                            0.0000  0.0000  0.0000  0.0000  0.0000
                                           -0.0000  0.0000 -0.0000  0.0000  0.0000
                                           -0.0000 -0.0000
    47. (1.99859) CR ( 1) C  10           s(100.00%)p 0.00(  0.00%)
                                            1.0000  0.0000 -0.0000 -0.0000 -0.0000
                                           -0.0000  0.0000  0.0000  0.0000  0.0000
                                           -0.0000 -0.0000 -0.0000  0.0002 -0.0000
                                           -0.0000 -0.0000 -0.0000 -0.0000  0.0000
                                            0.0000 -0.0000
    48. (1.99918) CR ( 1) C  11           s(100.00%)p 0.00(  0.00%)
                                            1.0000  0.0002  0.0000 -0.0000 -0.0000
                                            0.0001 -0.0000 -0.0000  0.0000 -0.0001
                                            0.0000  0.0000 -0.0000  0.0001 -0.0000
                                            0.0000 -0.0000 -0.0000 -0.0000  0.0000
                                            0.0000  0.0000
    49. (1.99930) CR ( 1) C  12           s(100.00%)p 0.00(  0.00%)
                                            1.0000  0.0001  0.0000  0.0000  0.0000
                                            0.0002  0.0000  0.0000  0.0000 -0.0002
                                           -0.0000 -0.0000 -0.0000  0.0001  0.0000
                                            0.0000  0.0000 -0.0000  0.0000 -0.0000
                                           -0.0000 -0.0000
    50. (1.99929) CR ( 1) C  13           s(100.00%)p 0.00(  0.00%)
                                            1.0000  0.0001  0.0000  0.0000  0.0000
                                            0.0002  0.0000 -0.0000  0.0000 -0.0002
                                           -0.0000  0.0000 -0.0000 -0.0002 -0.0000
                                            0.0000 -0.0000 -0.0000 -0.0000  0.0000
                                            0.0000 -0.0000
    51. (1.99919) CR ( 1) C  14           s(100.00%)p 0.00(  0.00%)
                                            1.0000  0.0001 -0.0000 -0.0000 -0.0000
                                            0.0001 -0.0000 -0.0000  0.0000 -0.0001
                                            0.0000 -0.0000 -0.0000 -0.0003 -0.0000
                                           -0.0000 -0.0000  0.0000  0.0000 -0.0000
                                           -0.0000  0.0000
    52. (1.99948) CR ( 1) C  15           s(100.00%)p 0.00(  0.00%)
                                            1.0000  0.0001  0.0000 -0.0000  0.0000
                                           -0.0002  0.0000  0.0000  0.0000  0.0001
                                            0.0000 -0.0000 -0.0000 -0.0001  0.0000
                                           -0.0000  0.0000  0.0000 -0.0000  0.0000
                                           -0.0000 -0.0000
    53. (1.99981) CR ( 1) O  16           s(100.00%)p 0.00(  0.00%)
                                            1.0000  0.0002  0.0000 -0.0000  0.0000
                                           -0.0002  0.0000  0.0000 -0.0000 -0.0000
                                            0.0000  0.0000 -0.0000 -0.0002  0.0000
                                            0.0000 -0.0000 -0.0000 -0.0000 -0.0000
                                           -0.0000 -0.0000
    54. (1.99991) CR ( 1) F  17           s(100.00%)
                                            1.0000  0.0002 -0.0000 -0.0000  0.0000
                                           -0.0001  0.0000  0.0000 -0.0000  0.0001
                                           -0.0000 -0.0000  0.0000  0.0001  0.0000
                                           -0.0000  0.0000  0.0000  0.0000 -0.0000
                                           -0.0000 -0.0000
    55. (1.70106) LP ( 1) N   9           s(  0.02%)p99.99( 99.96%)d 0.48(  0.01%)
                                            0.0001  0.0150 -0.0041  0.0007  0.0001
                                            0.6657  0.0216  0.0036  0.0004  0.3206
                                            0.0078  0.0000 -0.0002 -0.6729 -0.0179
                                           -0.0061  0.0004  0.0015  0.0026 -0.0055
                                           -0.0076  0.0043
    56. (1.98857) LP ( 1) O  16           s( 63.25%)p 0.58( 36.74%)d 0.00(  0.01%)
                                           -0.0003  0.7950  0.0213  0.0006  0.0000
                                           -0.2802  0.0042  0.0005 -0.0025 -0.3247
                                            0.0041  0.0014 -0.0027 -0.4282  0.0062
                                            0.0015 -0.0038 -0.0030 -0.0057 -0.0057
                                            0.0008 -0.0018
    57. (1.90645) LP ( 2) O  16           s(  0.00%)p 1.00( 99.93%)d 0.00(  0.06%)
                                            0.0001 -0.0006  0.0012  0.0056 -0.0001
                                            0.5997  0.0085 -0.0001 -0.0011 -0.7756
                                           -0.0112 -0.0030  0.0001  0.1948  0.0029
                                           -0.0013 -0.0010 -0.0013  0.0133 -0.0110
                                            0.0171  0.0058
    58. (1.98890) LP ( 1) F  17           s( 65.56%)p 0.53( 34.43%)d 0.00(  0.01%)
                                           -0.0002  0.8097 -0.0003 -0.0029  0.0001
                                           -0.3364  0.0035  0.0023 -0.0020  0.3322
                                           -0.0039 -0.0017  0.0019  0.3475  0.0007
                                           -0.0046  0.0023  0.0052  0.0056 -0.0056
                                           -0.0001 -0.0002
    59. (1.96746) LP ( 2) F  17           s(  0.02%)p99.99( 99.95%)d 1.45(  0.03%)
                                           -0.0000  0.0104 -0.0100  0.0022  0.0000
                                           -0.3689 -0.0013 -0.0031  0.0003  0.4510
                                            0.0011  0.0040 -0.0003 -0.8124 -0.0004
                                           -0.0054  0.0001  0.0086 -0.0042  0.0033
                                            0.0007  0.0143
    60. (1.92476) LP ( 3) F  17           s(  0.00%)p 1.00( 99.97%)d 0.00(  0.03%)
                                           -0.0000  0.0001 -0.0002  0.0003 -0.0000
                                            0.7273  0.0043 -0.0001  0.0001  0.6843
                                            0.0039  0.0002 -0.0000  0.0497  0.0005
                                            0.0000  0.0001 -0.0004 -0.0072 -0.0077
                                            0.0148 -0.0009
    61. (0.00547) RY*( 1) C   1           s(  1.32%)p70.88( 93.27%)d 4.11(  5.41%)
                                            0.0000 -0.0240  0.1098  0.0160  0.0166
                                            0.0123 -0.4763  0.0509 -0.0271  0.0195
                                           -0.7754  0.0838 -0.0430 -0.0080  0.3005
                                           -0.0346  0.0181 -0.1516 -0.0104  0.1453
                                            0.0415  0.0905
    62. (0.00193) RY*( 2) C   1           s(  0.02%)p99.99( 98.11%)d92.73(  1.87%)
                                            0.0000 -0.0000  0.0141  0.0020  0.0005
                                           -0.0165 -0.3762  0.0704  0.0938  0.0221
                                            0.5074 -0.0839 -0.1249  0.0309  0.7053
                                           -0.1226 -0.1773  0.0062 -0.0689 -0.0567
                                            0.0861  0.0575
    63. (0.00089) RY*( 3) C   1           s(  0.13%)p99.99( 91.69%)d64.33(  8.18%)
                                           -0.0000  0.0004 -0.0006  0.0355  0.0031
                                           -0.0167  0.7142  0.1394  0.0880  0.0058
                                           -0.2275 -0.0561 -0.0338 -0.0124  0.5479
                                            0.1348  0.0685  0.0997 -0.0036  0.1469
                                            0.1733 -0.1423
    64. (0.00055) RY*( 4) C   1           s(  0.04%)p16.81(  0.73%)d99.99( 99.22%)
                                            0.0000 -0.0001  0.0166 -0.0126 -0.0012
                                            0.0075 -0.0511 -0.0111  0.0019 -0.0024
                                            0.0231  0.0394 -0.0022  0.0071 -0.0355
                                            0.0287 -0.0179 -0.5222 -0.3357 -0.1369
                                            0.1551 -0.7510
    65. (0.00043) RY*( 5) C   1           s(  6.66%)p13.32( 88.65%)d 0.70(  4.69%)
                                            0.0000  0.0017  0.2578  0.0067 -0.0080
                                           -0.0116 -0.0364 -0.3620  0.1334  0.0065
                                            0.0864  0.4655 -0.1189  0.0178  0.0645
                                            0.6664 -0.2220  0.0027  0.1007  0.1200
                                           -0.1465 -0.0301
    66. (0.00040) RY*( 6) C   1           s( 84.66%)p 0.15( 12.77%)d 0.03(  2.57%)
                                           -0.0000  0.0043  0.9183  0.0344 -0.0447
                                           -0.0088  0.0809  0.1106  0.0743 -0.0210
                                            0.0728 -0.1044  0.2151  0.0024 -0.0685
                                           -0.1890 -0.0036 -0.0301 -0.1195  0.0758
                                            0.0119  0.0681
    67. (0.00018) RY*( 7) C   1           s( 77.90%)p 0.04(  3.16%)d 0.24( 18.95%)
                                            0.0000 -0.0052 -0.1439  0.8707 -0.0123
                                            0.0042  0.0030  0.0117  0.0754  0.0071
                                            0.0467  0.0429  0.1341 -0.0019 -0.0278
                                           -0.0157 -0.0512 -0.0579 -0.3027  0.2600
                                           -0.1393  0.0866
    68. (0.00007) RY*( 8) C   1           s(  0.02%)p99.99( 20.70%)d99.99( 79.28%)
    69. (0.00006) RY*( 9) C   1           s(  4.69%)p14.95( 70.06%)d 5.39( 25.25%)
    70. (0.00000) RY*(10) C   1           s(  1.09%)p88.48( 96.65%)d 2.06(  2.25%)
    71. (0.00000) RY*(11) C   1           s( 98.87%)p 0.01(  0.83%)d 0.00(  0.30%)
    72. (0.00000) RY*(12) C   1           s(  0.49%)p99.99( 92.36%)d14.71(  7.15%)
    73. (0.00001) RY*(13) C   1           s(  3.37%)p 5.80( 19.52%)d22.91( 77.11%)
    74. (0.00001) RY*(14) C   1           s( 17.96%)p 0.20(  3.57%)d 4.37( 78.47%)
    75. (0.00001) RY*(15) C   1           s(  0.03%)p99.99( 99.51%)d16.29(  0.46%)
    76. (0.00000) RY*(16) C   1           s(  0.85%)p18.43( 15.58%)d98.88( 83.58%)
    77. (0.00000) RY*(17) C   1           s(  2.01%)p46.28( 92.92%)d 2.53(  5.07%)
    78. (0.00574) RY*( 1) C   2           s(  0.38%)p99.99( 94.78%)d12.61(  4.84%)
                                            0.0000 -0.0260  0.0520 -0.0190  0.0099
                                            0.0170 -0.5659  0.0558 -0.0357  0.0012
                                            0.0904  0.0399 -0.0087 -0.0217  0.7796
                                           -0.0543  0.0416  0.0498  0.1307  0.0034
                                           -0.1203 -0.1197
    79. (0.00199) RY*( 2) C   2           s(  0.16%)p99.99( 97.82%)d12.84(  2.02%)
                                           -0.0000 -0.0019  0.0287 -0.0270 -0.0044
                                           -0.0090 -0.2496  0.0426  0.0470 -0.0386
                                           -0.9094  0.1663  0.2154 -0.0046 -0.0891
                                            0.0246  0.0262  0.0790 -0.0088 -0.1133
                                            0.0188 -0.0269
    80. (0.00091) RY*( 3) C   2           s(  0.17%)p99.99( 77.24%)d99.99( 22.59%)
                                           -0.0000  0.0002  0.0361 -0.0205 -0.0008
                                            0.0098 -0.6347 -0.1975 -0.0377 -0.0016
                                            0.2311  0.0991  0.0078  0.0086 -0.4916
                                           -0.1503 -0.0373 -0.2071 -0.0167 -0.2602
                                           -0.2889  0.1776
    81. (0.00057) RY*( 4) C   2           s(  0.81%)p18.91( 15.32%)d99.99( 83.87%)
                                           -0.0000  0.0008  0.0690  0.0578  0.0012
                                            0.0113 -0.2855 -0.0462 -0.0783 -0.0048
                                            0.0860 -0.0394  0.0283  0.0105 -0.2208
                                           -0.0113 -0.0675  0.6415  0.2375  0.4838
                                            0.3225  0.1809
    82. (0.00044) RY*( 5) C   2           s( 87.07%)p 0.11(  9.43%)d 0.04(  3.50%)
                                           -0.0000  0.0038  0.9324 -0.0082 -0.0334
                                           -0.0114  0.1002  0.1136  0.1047  0.0090
                                            0.0329  0.1631 -0.0800  0.0172 -0.0361
                                           -0.0127 -0.1559  0.0685 -0.0160 -0.0282
                                           -0.1224 -0.1196
    83. (0.00026) RY*( 6) C   2           s( 10.34%)p 8.00( 82.67%)d 0.68(  6.99%)
                                            0.0000 -0.0017 -0.2130  0.2408  0.0038
                                            0.0077  0.0445  0.2033 -0.1171  0.0181
                                            0.0796  0.7941 -0.3546 -0.0019 -0.0208
                                            0.0770 -0.0171  0.2051 -0.0675 -0.1444
                                            0.0181 -0.0454
    84. (0.00015) RY*( 7) C   2           s( 76.23%)p 0.12(  9.10%)d 0.19( 14.67%)
                                            0.0000 -0.0015 -0.0277  0.8724 -0.0212
                                            0.0040 -0.0091 -0.1227  0.1085 -0.0045
                                           -0.0468 -0.2212  0.0684 -0.0040 -0.0119
                                            0.0324 -0.0843  0.0991 -0.0913  0.0541
                                           -0.3016 -0.1861
    85. (0.00008) RY*( 8) C   2           s(  3.91%)p12.28( 47.99%)d12.31( 48.11%)
    86. (0.00006) RY*( 9) C   2           s(  2.59%)p17.36( 44.88%)d20.32( 52.53%)
    87. (0.00003) RY*(10) C   2           s(  1.29%)p62.17( 80.16%)d14.39( 18.55%)
    88. (0.00002) RY*(11) C   2           s(  7.62%)p 5.70( 43.44%)d 6.42( 48.94%)
    89. (0.00001) RY*(12) C   2           s(  1.86%)p52.10( 96.86%)d 0.69(  1.29%)
    90. (0.00000) RY*(13) C   2           s(  3.80%)p18.61( 70.78%)d 6.68( 25.42%)
    91. (0.00001) RY*(14) C   2           s(  1.23%)p18.88( 23.31%)d61.12( 75.46%)
    92. (0.00000) RY*(15) C   2           s( 97.04%)p 0.01(  0.65%)d 0.02(  2.31%)
    93. (0.00000) RY*(16) C   2           s(  0.78%)p99.99( 96.89%)d 2.97(  2.33%)
    94. (0.00001) RY*(17) C   2           s(  4.82%)p 1.82(  8.78%)d17.94( 86.41%)
    95. (0.00580) RY*( 1) C   3           s(  0.31%)p99.99( 94.68%)d15.96(  5.00%)
                                            0.0000 -0.0214  0.0507  0.0077  0.0066
                                            0.0017  0.0052  0.0480  0.0055 -0.0231
                                            0.8825 -0.0006  0.0285 -0.0100  0.4013
                                           -0.0541  0.0186  0.0664 -0.0688 -0.1651
                                            0.1120  0.0329
    96. (0.00212) RY*( 2) C   3           s(  1.35%)p71.24( 96.21%)d 1.81(  2.44%)
                                            0.0000  0.0168  0.1144  0.0049 -0.0110
                                            0.0173  0.6610 -0.0625 -0.0609  0.0094
                                            0.2943  0.0112 -0.0790 -0.0197 -0.6341
                                            0.1320  0.0651  0.0680  0.0008 -0.0273
                                           -0.0683 -0.1199
    97. (0.00119) RY*( 3) C   3           s(  0.12%)p99.99( 81.58%)d99.99( 18.31%)
                                            0.0000  0.0005  0.0333  0.0070 -0.0009
                                            0.0176 -0.5964 -0.2247 -0.0707 -0.0061
                                            0.2517  0.0208 -0.0011  0.0104 -0.5448
                                           -0.2074 -0.0253  0.0613  0.1088 -0.0896
                                           -0.2154  0.3362
    98. (0.00055) RY*( 4) C   3           s( 18.86%)p 1.34( 25.36%)d 2.96( 55.77%)
                                            0.0000 -0.0016  0.4250 -0.0892  0.0065
                                           -0.0085 -0.3365  0.1123  0.0198 -0.0089
                                            0.0838 -0.1367  0.1103 -0.0029 -0.1807
                                            0.2301 -0.0612  0.2142 -0.0019  0.3832
                                            0.4210 -0.4334
    99. (0.00050) RY*( 5) C   3           s( 67.32%)p 0.23( 15.47%)d 0.26( 17.21%)
                                            0.0000 -0.0050  0.8001 -0.1817  0.0108
                                           -0.0035  0.1089 -0.2105  0.1419 -0.0184
                                           -0.1027 -0.0849  0.1467  0.0025  0.1895
                                            0.0053 -0.0529 -0.1323  0.0631 -0.1512
                                           -0.3234  0.1520
   100. (0.00027) RY*( 6) C   3           s( 23.71%)p 2.81( 66.60%)d 0.41(  9.69%)
                                            0.0000 -0.0043  0.3457  0.3407 -0.0382
                                            0.0087 -0.0108  0.5757 -0.1081 -0.0008
                                           -0.0377  0.3753 -0.1566 -0.0115 -0.0871
                                           -0.3681  0.1126 -0.1491 -0.2496  0.0591
                                            0.0302  0.0893
   101. (0.00019) RY*( 7) C   3           s(  1.92%)p43.61( 83.76%)d 7.46( 14.32%)
                                            0.0000 -0.0049  0.0748  0.1146 -0.0213
                                           -0.0043  0.0471 -0.0433 -0.3226 -0.0076
                                           -0.0888 -0.5743 -0.1315  0.0022  0.0650
                                           -0.4999  0.3467  0.2260  0.1609 -0.1361
                                            0.0159 -0.2178
   102. (0.00015) RY*( 8) C   3           s(  0.86%)p89.63( 76.75%)d26.15( 22.39%)
                                           -0.0000 -0.0050  0.0018  0.0718 -0.0581
                                            0.0087  0.1523 -0.5444  0.0916  0.0035
                                            0.0016  0.1503  0.0326 -0.0014  0.0289
                                           -0.5414 -0.3491 -0.0377 -0.2608  0.3079
                                            0.2313 -0.0788
   103. (0.00012) RY*( 9) C   3           s(  1.85%)p42.77( 79.21%)d10.23( 18.94%)
                                            0.0000  0.0080  0.0655 -0.0498  0.1081
                                           -0.0044 -0.0166 -0.2735 -0.3746 -0.0053
                                           -0.0745  0.6567  0.1721  0.0024  0.1101
                                            0.0223  0.3124  0.2583  0.2512 -0.1403
                                            0.0655 -0.1886
   104. (0.00007) RY*(10) C   3           s(  1.69%)p 8.67( 14.69%)d49.36( 83.61%)
   105. (0.00007) RY*(11) C   3           s( 64.04%)p 0.37( 23.57%)d 0.19( 12.39%)
   106. (0.00004) RY*(12) C   3           s( 14.92%)p 1.03( 15.30%)d 4.68( 69.78%)
   107. (0.00002) RY*(13) C   3           s(  3.80%)p 3.77( 14.35%)d21.51( 81.84%)
   108. (0.00001) RY*(14) C   3           s(  0.08%)p99.99( 36.84%)d99.99( 63.08%)
   109. (0.00001) RY*(15) C   3           s(  0.29%)p99.99( 90.79%)d31.25(  8.93%)
   110. (0.00001) RY*(16) C   3           s(  2.75%)p29.95( 82.41%)d 5.39( 14.84%)
   111. (0.00000) RY*(17) C   3           s( 96.20%)p 0.03(  2.51%)d 0.01(  1.29%)
   112. (0.00689) RY*( 1) C   4           s(  1.92%)p49.35( 94.61%)d 1.81(  3.47%)
                                            0.0000 -0.0091  0.1026 -0.0925 -0.0025
                                            0.0058 -0.3656 -0.0038 -0.0121  0.0182
                                           -0.8639  0.0092 -0.0314 -0.0090  0.2535
                                            0.0070  0.0117  0.1395 -0.0128 -0.1061
                                            0.0005 -0.0620
   113. (0.00324) RY*( 2) C   4           s(  4.41%)p20.76( 91.54%)d 0.92(  4.05%)
                                           -0.0000  0.0062  0.2099 -0.0004  0.0019
                                           -0.0095 -0.5433  0.0014  0.0201  0.0049
                                            0.4488 -0.0314 -0.0148  0.0194  0.6427
                                           -0.0028 -0.0605  0.0043  0.1052 -0.0176
                                           -0.1532 -0.0751
   114. (0.00275) RY*( 3) C   4           s(  7.99%)p10.94( 87.46%)d 0.57(  4.55%)
                                           -0.0000  0.0034  0.2823  0.0129 -0.0079
                                            0.0091 -0.6140 -0.0173 -0.0102 -0.0114
                                            0.0907  0.0154  0.0532  0.0064 -0.6962
                                           -0.0051 -0.0305 -0.0900 -0.0081 -0.1718
                                           -0.0862  0.0184
   115. (0.00078) RY*( 4) C   4           s( 74.27%)p 0.31( 22.69%)d 0.04(  3.04%)
                                           -0.0000 -0.0008  0.8618 -0.0065 -0.0036
                                           -0.0096  0.3362 -0.0005  0.0370 -0.0080
                                           -0.0231 -0.3065  0.1281 -0.0018  0.0323
                                            0.0006 -0.0184  0.0952  0.0388 -0.0292
                                            0.1317  0.0406
   116. (0.00066) RY*( 5) C   4           s(  0.45%)p 3.20(  1.45%)d99.99( 98.09%)
                                            0.0000 -0.0005  0.0671 -0.0056  0.0033
                                            0.0082  0.0808 -0.0277  0.0021 -0.0023
                                           -0.0181  0.0454  0.0021  0.0077  0.0610
                                           -0.0077 -0.0302 -0.5746 -0.3523 -0.2329
                                            0.1120 -0.6781
   117. (0.00036) RY*( 6) C   4           s(  2.97%)p10.17( 30.17%)d22.54( 66.86%)
                                           -0.0000  0.0002 -0.0804  0.1470 -0.0400
                                           -0.0105 -0.2201  0.3083  0.1825  0.0031
                                            0.0385 -0.2535 -0.0874  0.0019 -0.0545
                                           -0.1323 -0.1758  0.1959 -0.2136  0.4375
                                            0.6044 -0.1670
   118. (0.00028) RY*( 7) C   4           s( 12.36%)p 3.11( 38.42%)d 3.98( 49.22%)
                                           -0.0000 -0.0001  0.0437  0.3486  0.0131
                                           -0.0040  0.0288  0.2111  0.2287  0.0039
                                           -0.0266  0.3108  0.0674  0.0129  0.1296
                                           -0.2836 -0.2953 -0.1713 -0.2519 -0.3874
                                            0.1403  0.4792
   119. (0.00021) RY*( 8) C   4           s(  9.15%)p 9.24( 84.49%)d 0.70(  6.36%)
                                           -0.0000  0.0001  0.1091  0.2799  0.0347
                                           -0.0044  0.0027  0.4165 -0.0863 -0.0018
                                           -0.0115  0.4816  0.3682 -0.0049  0.0097
                                            0.5174  0.1689  0.0760  0.1284  0.1183
                                            0.0771 -0.1463
   120. (0.00015) RY*( 9) C   4           s( 18.52%)p 3.09( 57.19%)d 1.31( 24.29%)
                                           -0.0000  0.0008 -0.0400  0.4284  0.0054
                                            0.0062 -0.0032  0.1657 -0.0649 -0.0086
                                           -0.1158 -0.2035  0.3299 -0.0076 -0.0079
                                           -0.5629  0.2441 -0.1706  0.2185  0.2192
                                           -0.3194 -0.1265
   121. (0.00010) RY*(10) C   4           s( 17.28%)p 3.04( 52.53%)d 1.75( 30.19%)
   122. (0.00008) RY*(11) C   4           s(  1.38%)p44.25( 60.95%)d27.35( 37.67%)
   123. (0.00007) RY*(12) C   4           s(  8.02%)p 5.70( 45.66%)d 5.78( 46.33%)
   124. (0.00005) RY*(13) C   4           s( 25.25%)p 2.53( 63.78%)d 0.43( 10.97%)
   125. (0.00006) RY*(14) C   4           s( 15.87%)p 1.08( 17.08%)d 4.22( 67.04%)
   126. (0.00003) RY*(15) C   4           s(  7.74%)p 7.11( 54.99%)d 4.82( 37.27%)
   127. (0.00001) RY*(16) C   4           s(  1.78%)p52.64( 93.75%)d 2.51(  4.47%)
   128. (0.00000) RY*(17) C   4           s( 90.68%)p 0.04(  3.32%)d 0.07(  6.00%)
   129. (0.00610) RY*( 1) C   5           s(  0.16%)p99.99( 95.14%)d30.18(  4.70%)
                                            0.0000 -0.0222  0.0297  0.0134  0.0022
                                           -0.0134  0.5958  0.0024  0.0146  0.0034
                                            0.1319  0.0520 -0.0019  0.0219 -0.7578
                                            0.0271 -0.0231  0.0606  0.1240  0.0004
                                           -0.1191 -0.1173
   130. (0.00217) RY*( 2) C   5           s(  0.16%)p99.99( 97.51%)d14.87(  2.33%)
                                            0.0000  0.0165  0.0277  0.0188 -0.0131
                                            0.0101  0.0908 -0.0386 -0.0581  0.0285
                                            0.9375 -0.1517 -0.1074  0.0037  0.2165
                                           -0.0244  0.0149  0.1003 -0.0566 -0.0949
                                            0.0323 -0.0008
   131. (0.00129) RY*( 3) C   5           s(  0.33%)p99.99( 80.55%)d57.30( 19.12%)
                                            0.0000  0.0002  0.0565 -0.0103 -0.0058
                                           -0.0052  0.6664  0.2062  0.0275  0.0018
                                           -0.1925 -0.0682 -0.0457 -0.0017  0.4985
                                            0.1575  0.0315  0.3122  0.1284  0.1987
                                            0.0991  0.1671
   132. (0.00055) RY*( 4) C   5           s(  6.80%)p 3.92( 26.66%)d 9.78( 66.54%)
                                           -0.0000 -0.0017  0.2488 -0.0782  0.0019
                                           -0.0107  0.3369 -0.2507  0.0677  0.0009
                                           -0.0896  0.0508 -0.0084 -0.0015  0.2483
                                           -0.1146  0.0102 -0.5050 -0.1553 -0.4913
                                           -0.3801  0.0183
   133. (0.00045) RY*( 5) C   5           s( 77.97%)p 0.19( 14.64%)d 0.09(  7.38%)
                                           -0.0000 -0.0045  0.8699 -0.1510  0.0153
                                           -0.0118 -0.1179 -0.0922  0.0750 -0.0123
                                           -0.0331 -0.2638  0.1615  0.0136 -0.1018
                                            0.0263 -0.1007  0.1793 -0.0297  0.0280
                                            0.2000  0.0009
   134. (0.00023) RY*( 6) C   5           s( 30.25%)p 2.13( 64.46%)d 0.17(  5.28%)
                                            0.0000 -0.0049  0.3591  0.4136 -0.0502
                                           -0.0021 -0.0632 -0.0168 -0.1369  0.0106
                                            0.0533  0.6824 -0.3570  0.0092  0.0540
                                            0.1479 -0.0247  0.0432 -0.0467  0.1810
                                           -0.1177 -0.0464
   135. (0.00016) RY*( 7) C   5           s(  0.41%)p99.99( 59.49%)d96.81( 40.10%)
                                           -0.0000  0.0093  0.0243  0.0083  0.0583
                                           -0.0078 -0.0690  0.3772  0.0648 -0.0111
                                           -0.1224 -0.0815 -0.5054  0.0022 -0.0040
                                           -0.3161 -0.2579  0.2905  0.1310 -0.4976
                                            0.0239 -0.2263
   136. (0.00011) RY*( 8) C   5           s( 20.86%)p 3.26( 68.01%)d 0.53( 11.13%)
                                           -0.0000 -0.0018 -0.0336  0.4514  0.0601
                                           -0.0045 -0.0417 -0.0037  0.1298 -0.0026
                                           -0.0404 -0.3743 -0.1767 -0.0022 -0.0515
                                            0.6891 -0.1049 -0.2240  0.0767 -0.2018
                                            0.1204 -0.0049
   137. (0.00009) RY*( 9) C   5           s( 15.34%)p 4.31( 66.11%)d 1.21( 18.56%)
   138. (0.00008) RY*(10) C   5           s( 10.44%)p 3.61( 37.69%)d 4.97( 51.87%)
   139. (0.00005) RY*(11) C   5           s( 33.56%)p 0.95( 31.94%)d 1.03( 34.49%)
   140. (0.00003) RY*(12) C   5           s(  2.09%)p 9.83( 20.53%)d37.05( 77.38%)
   141. (0.00002) RY*(13) C   5           s(  2.05%)p22.24( 45.48%)d25.66( 52.48%)
   142. (0.00000) RY*(14) C   5           s( 94.89%)p 0.02(  1.70%)d 0.04(  3.41%)
   143. (0.00001) RY*(15) C   5           s(  1.09%)p69.30( 75.30%)d21.73( 23.62%)
   144. (0.00001) RY*(16) C   5           s(  2.22%)p 9.26( 20.59%)d34.71( 77.18%)
   145. (0.00001) RY*(17) C   5           s(  1.48%)p63.80( 94.24%)d 2.90(  4.28%)
   146. (0.00572) RY*( 1) C   6           s(  0.47%)p99.99( 94.65%)d10.41(  4.88%)
                                            0.0000 -0.0258  0.0558 -0.0287  0.0093
                                           -0.0010  0.0995 -0.0201 -0.0008  0.0244
                                           -0.8323 -0.0951 -0.0516  0.0116 -0.4803
                                           -0.0055 -0.0186  0.0684 -0.0577 -0.1628
                                            0.1143  0.0352
   147. (0.00197) RY*( 2) C   6           s(  0.06%)p99.99( 98.06%)d33.43(  1.88%)
                                            0.0000  0.0015 -0.0132  0.0188  0.0058
                                            0.0256  0.6095  0.0956 -0.1448  0.0171
                                            0.4101  0.0598 -0.0915 -0.0266 -0.6030
                                           -0.1031  0.1518 -0.0711 -0.0487  0.0565
                                            0.0511  0.0746
   148. (0.00083) RY*( 3) C   6           s(  0.17%)p99.99( 87.67%)d72.08( 12.16%)
                                           -0.0000  0.0001  0.0359 -0.0199 -0.0017
                                            0.0177 -0.6839  0.1765 -0.0682 -0.0062
                                            0.2352 -0.0744  0.0284  0.0121 -0.5366
                                            0.1456 -0.0447 -0.2308 -0.0735 -0.1939
                                           -0.1582 -0.0166
   149. (0.00058) RY*( 4) C   6           s(  0.10%)p45.19(  4.40%)d99.99( 95.51%)
                                           -0.0000  0.0002  0.0245 -0.0192 -0.0019
                                            0.0053  0.1386 -0.0547  0.0572 -0.0015
                                           -0.0369 -0.0105 -0.0227  0.0021  0.1042
                                            0.0415  0.0625 -0.1166  0.1444 -0.3707
                                           -0.5759  0.6720
   150. (0.00045) RY*( 5) C   6           s( 85.44%)p 0.13( 11.37%)d 0.04(  3.19%)
                                           -0.0000  0.0038  0.9238 -0.0057 -0.0292
                                            0.0064  0.0353 -0.1607 -0.0728 -0.0143
                                            0.0879 -0.1476  0.1215 -0.0162  0.0358
                                            0.1201  0.1446  0.1230 -0.0974 -0.0700
                                            0.0354 -0.0339
   151. (0.00027) RY*( 6) C   6           s(  7.72%)p11.09( 85.63%)d 0.86(  6.65%)
                                           -0.0000  0.0020  0.2657 -0.0792 -0.0188
                                           -0.0110 -0.0401  0.5344  0.2280 -0.0124
                                           -0.0600  0.3733  0.2134  0.0097  0.0386
                                           -0.5336 -0.2050 -0.1339 -0.0585  0.0385
                                            0.1077  0.1791
   152. (0.00017) RY*( 7) C   6           s( 81.52%)p 0.04(  3.55%)d 0.18( 14.93%)
                                            0.0000 -0.0033 -0.0638  0.9005 -0.0127
                                           -0.0002 -0.0100  0.1012  0.0054  0.0058
                                            0.0050  0.0080  0.1427  0.0032  0.0196
                                           -0.0456  0.0464  0.2016 -0.2832 -0.1653
                                           -0.0280  0.0192
   153. (0.00008) RY*( 8) C   6           s(  2.93%)p12.99( 38.08%)d20.12( 58.99%)
   154. (0.00005) RY*( 9) C   6           s(  4.60%)p10.88( 49.99%)d 9.88( 45.42%)
   155. (0.00002) RY*(10) C   6           s( 11.69%)p 1.20( 13.99%)d 6.36( 74.32%)
   156. (0.00001) RY*(11) C   6           s(  0.07%)p99.99( 99.25%)d 9.36(  0.68%)
   157. (0.00000) RY*(12) C   6           s(  1.71%)p50.22( 85.95%)d 7.21( 12.34%)
   158. (0.00000) RY*(13) C   6           s( 93.06%)p 0.07(  6.68%)d 0.00(  0.26%)
   159. (0.00001) RY*(14) C   6           s(  6.68%)p12.84( 85.79%)d 1.13(  7.53%)
   160. (0.00001) RY*(15) C   6           s(  0.29%)p99.99( 33.60%)d99.99( 66.11%)
   161. (0.00000) RY*(16) C   6           s(  1.85%)p41.90( 77.62%)d11.08( 20.53%)
   162. (0.00000) RY*(17) C   6           s(  1.74%)p13.67( 23.80%)d42.75( 74.46%)
   163. (0.01111) RY*( 1) C   7           s(  3.39%)p27.90( 94.57%)d 0.60(  2.04%)
                                            0.0000  0.0001  0.1840  0.0063 -0.0014
                                           -0.0345  0.4482  0.0269  0.0437  0.0077
                                           -0.5272 -0.0885  0.0160  0.0214 -0.6739
                                            0.0182  0.0050  0.0630  0.1170 -0.0256
                                           -0.0348 -0.0295
   164. (0.00469) RY*( 2) C   7           s(  0.46%)p99.99( 96.94%)d 5.61(  2.60%)
                                            0.0000 -0.0104  0.0670  0.0060 -0.0015
                                           -0.0028  0.4795 -0.0983 -0.0096  0.0058
                                           -0.4747  0.1504  0.0128  0.0085  0.6933
                                            0.0243  0.0135 -0.0492  0.0805 -0.0602
                                            0.1106 -0.0349
   165. (0.00312) RY*( 3) C   7           s(  3.59%)p18.86( 67.79%)d 7.96( 28.61%)
                                            0.0000 -0.0060  0.1887 -0.0173  0.0008
                                           -0.0085 -0.0001 -0.3601  0.0281 -0.0002
                                            0.0941 -0.6376  0.0194  0.0124  0.1118
                                            0.3383 -0.0669  0.3239  0.0115 -0.0989
                                            0.0212 -0.4134
   166. (0.00156) RY*( 4) C   7           s(  0.35%)p99.99( 96.47%)d 8.99(  3.18%)
                                            0.0000  0.0188  0.0538  0.0072 -0.0155
                                           -0.0068 -0.4926  0.0311  0.0638 -0.0162
                                           -0.4780 -0.3055  0.0664 -0.0080  0.0964
                                           -0.6169  0.0223 -0.0384  0.0144  0.0608
                                           -0.0220 -0.1610
   167. (0.00134) RY*( 5) C   7           s(  3.94%)p16.13( 63.61%)d 8.23( 32.45%)
                                            0.0000 -0.0127  0.1646 -0.1104  0.0012
                                           -0.0072  0.3164 -0.4167  0.0078  0.0090
                                            0.3054 -0.1004  0.0182  0.0029 -0.0229
                                           -0.5053 -0.0514 -0.2307 -0.1368 -0.3794
                                           -0.2941  0.1486
   168. (0.00099) RY*( 6) C   7           s(  1.13%)p82.92( 93.98%)d 4.31(  4.89%)
                                           -0.0000 -0.0114  0.0110  0.1026  0.0237
                                            0.0085  0.3504  0.6646 -0.0247  0.0099
                                            0.2266 -0.4989 -0.1040  0.0115  0.1198
                                           -0.2098 -0.0704  0.0397 -0.0553  0.0576
                                            0.1530  0.1324
   169. (0.00084) RY*( 7) C   7           s(  0.50%)p77.98( 38.98%)d99.99( 60.52%)
                                            0.0000  0.0063  0.0689  0.0098 -0.0110
                                           -0.0130 -0.1394  0.3001  0.2405 -0.0080
                                           -0.2003 -0.1285  0.0376 -0.0079  0.1051
                                            0.3703  0.1260 -0.2165 -0.2982 -0.3046
                                           -0.6028  0.1152
   170. (0.00060) RY*( 8) C   7           s( 47.82%)p 0.74( 35.33%)d 0.35( 16.85%)
                                            0.0000 -0.0049  0.6784  0.1280  0.0406
                                           -0.0089 -0.0495  0.2583  0.2135  0.0116
                                            0.1648  0.3893  0.0439  0.0188  0.0299
                                           -0.1064 -0.2122  0.1551 -0.0015 -0.0877
                                           -0.0169 -0.3695
   171. (0.00033) RY*( 9) C   7           s( 22.79%)p 0.83( 18.86%)d 2.56( 58.34%)
                                            0.0000  0.0020  0.4623 -0.1171  0.0214
                                           -0.0026 -0.2387 -0.0710  0.0950  0.0062
                                           -0.0504 -0.1160 -0.2322  0.0086  0.0053
                                            0.1461  0.1618 -0.1200  0.1658 -0.2483
                                            0.4473  0.5290
   172. (0.00026) RY*(10) C   7           s( 14.33%)p 5.32( 76.32%)d 0.65(  9.35%)
                                            0.0000 -0.0041 -0.1434  0.3494 -0.0258
                                           -0.0008  0.0904 -0.0506  0.4827 -0.0028
                                            0.1086  0.0353  0.2939 -0.0018 -0.0229
                                           -0.1082  0.6386  0.1903 -0.0556 -0.1280
                                            0.1923 -0.0292
   173. (0.00018) RY*(11) C   7           s(  9.98%)p 1.88( 18.75%)d 7.14( 71.27%)
                                           -0.0000 -0.0070  0.2965 -0.1043  0.0319
                                            0.0119  0.0687 -0.1430  0.0009  0.0048
                                            0.0008  0.0090 -0.2461  0.0190  0.0713
                                           -0.0667  0.3027  0.3241 -0.2996  0.6209
                                           -0.2749  0.2383
   174. (0.00014) RY*(12) C   7           s(  2.57%)p28.95( 74.33%)d 9.00( 23.10%)
                                           -0.0000 -0.0035  0.1183  0.1080 -0.0004
                                            0.0073 -0.0204 -0.0866  0.0697  0.0003
                                           -0.0289 -0.0810  0.7508  0.0072  0.0285
                                            0.0712 -0.3918  0.0598 -0.1116  0.2171
                                            0.0467  0.4070
   175. (0.00013) RY*(13) C   7           s(  3.63%)p 3.31( 12.01%)d23.25( 84.36%)
                                           -0.0000 -0.0078  0.1810  0.0448  0.0381
                                            0.0041  0.0704 -0.0520  0.1454  0.0201
                                            0.1403 -0.1407  0.1064  0.0002 -0.0053
                                            0.1022  0.1722 -0.7164  0.2798  0.4513
                                           -0.0270 -0.2186
   176. (0.00008) RY*(14) C   7           s( 45.62%)p 1.12( 51.24%)d 0.07(  3.13%)
   177. (0.00004) RY*(15) C   7           s(  1.84%)p 2.27(  4.16%)d51.19( 94.00%)
   178. (0.00003) RY*(16) C   7           s( 57.23%)p 0.72( 41.32%)d 0.03(  1.46%)
   179. (0.00001) RY*(17) C   7           s( 80.75%)p 0.19( 15.63%)d 0.04(  3.62%)
   180. (0.00574) RY*( 1) C   8           s(  1.39%)p68.66( 95.34%)d 2.36(  3.27%)
                                            0.0000 -0.0084  0.0929 -0.0719 -0.0039
                                            0.0024 -0.4809 -0.0020  0.0046 -0.0102
                                            0.6834 -0.0143  0.0043  0.0159 -0.5006
                                            0.0241 -0.0569 -0.1172  0.0829 -0.0540
                                            0.0200 -0.0939
   181. (0.00394) RY*( 2) C   8           s(  0.25%)p99.99( 93.36%)d26.02(  6.40%)
                                            0.0000  0.0035  0.0488  0.0077 -0.0028
                                            0.0121 -0.5579 -0.0685 -0.0179  0.0112
                                           -0.6821 -0.0141 -0.0264 -0.0043 -0.3868
                                            0.0364  0.0053  0.0003 -0.1271 -0.1312
                                           -0.1612 -0.0678
   182. (0.00357) RY*( 3) C   8           s(  5.39%)p16.99( 91.53%)d 0.57(  3.08%)
                                           -0.0000  0.0060  0.2302  0.0295 -0.0009
                                           -0.0091 -0.5828 -0.0545  0.0391  0.0149
                                            0.1070 -0.0183 -0.0585  0.0105  0.7437
                                           -0.0446 -0.0231  0.0588  0.0423 -0.1401
                                           -0.0658  0.0397
   183. (0.00072) RY*( 4) C   8           s( 84.70%)p 0.11(  8.96%)d 0.07(  6.34%)
                                           -0.0000 -0.0011  0.9187 -0.0540 -0.0044
                                           -0.0054  0.2421  0.0388  0.0454  0.0049
                                           -0.0475  0.0653 -0.0929 -0.0021 -0.0963
                                           -0.0407  0.0361 -0.0383  0.0777  0.0457
                                           -0.1984 -0.1199
   184. (0.00063) RY*( 5) C   8           s(  2.53%)p 3.31(  8.37%)d35.21( 89.10%)
                                           -0.0000 -0.0006  0.1509  0.0503  0.0003
                                            0.0055  0.1151 -0.1925 -0.0118  0.0077
                                            0.0601 -0.1287 -0.0320  0.0003 -0.0144
                                           -0.1074  0.0127 -0.0107 -0.6058 -0.5472
                                            0.4659 -0.0865
   185. (0.00031) RY*( 6) C   8           s(  3.31%)p14.70( 48.62%)d14.54( 48.08%)
                                           -0.0000  0.0021  0.0332  0.1788 -0.0036
                                           -0.0113 -0.1399  0.5587  0.1866  0.0004
                                           -0.0959 -0.0277 -0.2002  0.0080  0.0333
                                           -0.2126 -0.1518 -0.1504 -0.1230  0.4028
                                            0.4431 -0.2905
   186. (0.00023) RY*( 7) C   8           s( 47.06%)p 0.53( 24.91%)d 0.60( 28.03%)
                                            0.0000 -0.0025  0.1106  0.6769 -0.0153
                                            0.0020  0.0123  0.2776 -0.0523 -0.0048
                                           -0.0055 -0.0042 -0.0150 -0.0095 -0.0886
                                            0.3917 -0.0862  0.1147  0.2287 -0.2746
                                            0.1324  0.3491
   187. (0.00019) RY*( 8) C   8           s( 10.08%)p 5.39( 54.27%)d 3.54( 35.65%)
                                            0.0000  0.0015 -0.1285  0.2902 -0.0017
                                            0.0085  0.1157  0.0678  0.1925  0.0040
                                            0.0895 -0.5108 -0.1728  0.0032 -0.0223
                                           -0.3230 -0.2897  0.0428 -0.0865 -0.1601
                                           -0.5456 -0.1544
   188. (0.00016) RY*( 9) C   8           s( 12.16%)p 4.70( 57.11%)d 2.53( 30.73%)
                                            0.0000  0.0057 -0.0383  0.3408  0.0631
                                            0.0003  0.0026 -0.4267  0.1389 -0.0052
                                           -0.0495  0.2813 -0.0803 -0.0025 -0.0798
                                           -0.5180  0.0833  0.1571  0.4421 -0.0684
                                            0.2206 -0.1839
   189. (0.00013) RY*(10) C   8           s( 17.02%)p 3.44( 58.61%)d 1.43( 24.37%)
                                           -0.0000 -0.0021 -0.0365  0.4085 -0.0444
                                           -0.0020 -0.0265 -0.1554 -0.0016  0.0046
                                            0.0775 -0.1176 -0.0248  0.0041  0.0529
                                            0.1747  0.7123 -0.3071 -0.1805  0.2118
                                           -0.1465 -0.2248
   190. (0.00010) RY*(11) C   8           s(  1.06%)p40.68( 43.21%)d52.47( 55.73%)
                                            0.0000 -0.0023 -0.0260  0.0882 -0.0465
                                            0.0003  0.0724 -0.1882 -0.1738 -0.0018
                                           -0.0790  0.0179  0.2485  0.0138  0.1278
                                            0.2975 -0.4334 -0.4773  0.2033 -0.1153
                                            0.0364 -0.5230
   191. (0.00008) RY*(12) C   8           s(  3.03%)p18.36( 55.63%)d13.65( 41.34%)
   192. (0.00006) RY*(13) C   8           s( 12.26%)p 3.02( 36.98%)d 4.14( 50.77%)
   193. (0.00004) RY*(14) C   8           s(  4.63%)p20.45( 94.59%)d 0.17(  0.78%)
   194. (0.00003) RY*(15) C   8           s(  4.35%)p 6.75( 29.36%)d15.25( 66.29%)
   195. (0.00001) RY*(16) C   8           s( 90.59%)p 0.04(  3.55%)d 0.06(  5.86%)
   196. (0.00001) RY*(17) C   8           s(  0.24%)p99.99( 95.72%)d16.78(  4.04%)
   197. (0.00488) RY*( 1) N   9           s(  0.56%)p99.99( 97.00%)d 4.36(  2.44%)
                                            0.0000  0.0040  0.0698  0.0267 -0.0008
                                            0.0195 -0.6573 -0.0044 -0.0131  0.0114
                                           -0.4048  0.0278 -0.0010 -0.0182  0.6068
                                            0.0629 -0.0080  0.0952  0.0361 -0.0142
                                           -0.0167 -0.1165
   198. (0.00346) RY*( 2) N   9           s(  9.30%)p 9.35( 86.98%)d 0.40(  3.72%)
                                           -0.0000 -0.0230  0.2989  0.0562  0.0047
                                            0.0146  0.1936 -0.1111 -0.0063 -0.0015
                                            0.6465 -0.0848 -0.0193  0.0093  0.6160
                                           -0.1205 -0.0124  0.0769  0.1151 -0.0271
                                            0.1123  0.0682
   199. (0.00178) RY*( 3) N   9           s( 50.08%)p 0.96( 47.98%)d 0.04(  1.93%)
                                            0.0000  0.0027  0.7050 -0.0615 -0.0030
                                           -0.0051 -0.4406 -0.0693 -0.1036 -0.0019
                                            0.1428 -0.1348  0.1312 -0.0097 -0.4426
                                           -0.1270 -0.0467  0.0499  0.0949 -0.0140
                                            0.0471  0.0736
   200. (0.00110) RY*( 4) N   9           s( 25.85%)p 2.30( 59.35%)d 0.57( 14.80%)
                                            0.0000  0.0015  0.4999 -0.0927  0.0019
                                            0.0045  0.5288 -0.0131 -0.0797 -0.0093
                                           -0.5129 -0.0488  0.0995  0.0036  0.1658
                                           -0.0429 -0.0500  0.1899 -0.1534  0.2461
                                           -0.1660  0.0180
   201. (0.00034) RY*( 5) N   9           s(  1.22%)p43.40( 53.16%)d37.24( 45.61%)
                                            0.0000  0.0033  0.0220  0.1084 -0.0022
                                           -0.0029 -0.0722  0.4389 -0.0269  0.0005
                                           -0.0281  0.2824 -0.0040  0.0050  0.0845
                                           -0.4909  0.0658 -0.2359 -0.1344 -0.0607
                                           -0.2267  0.5721
   202. (0.00018) RY*( 6) N   9           s( 15.40%)p 0.69( 10.60%)d 4.81( 74.00%)
                                           -0.0000  0.0019 -0.1171  0.3744  0.0114
                                           -0.0129 -0.1825 -0.0268 -0.0253  0.0143
                                            0.2408 -0.0256 -0.0627 -0.0086 -0.0728
                                           -0.0282 -0.0467  0.3569 -0.4133  0.5990
                                           -0.2833 -0.0529
   203. (0.00017) RY*( 7) N   9           s(  4.96%)p17.18( 85.29%)d 1.96(  9.75%)
                                           -0.0000 -0.0013  0.2183  0.0283 -0.0346
                                            0.0043  0.0038  0.6762  0.3122  0.0027
                                            0.0937 -0.3064 -0.1553  0.0037  0.0266
                                            0.3664  0.1908 -0.1974 -0.1011  0.0340
                                           -0.0727 -0.2045
   204. (0.00007) RY*( 8) N   9           s( 62.88%)p 0.20( 12.54%)d 0.39( 24.58%)
   205. (0.00007) RY*( 9) N   9           s(  7.00%)p11.24( 78.62%)d 2.06( 14.39%)
   206. (0.00005) RY*(10) N   9           s(  3.80%)p15.13( 57.49%)d10.19( 38.71%)
   207. (0.00003) RY*(11) N   9           s( 11.58%)p 4.12( 47.71%)d 3.52( 40.71%)
   208. (0.00002) RY*(12) N   9           s(  3.37%)p 4.55( 15.32%)d24.16( 81.32%)
   209. (0.00001) RY*(13) N   9           s(  4.27%)p 3.06( 13.07%)d19.35( 82.65%)
   210. (0.00000) RY*(14) N   9           s( 99.07%)p 0.00(  0.25%)d 0.01(  0.68%)
   211. (0.00000) RY*(15) N   9           s(  0.25%)p99.99( 84.08%)d61.59( 15.66%)
   212. (0.00001) RY*(16) N   9           s(  0.42%)p99.99( 58.70%)d97.46( 40.88%)
   213. (0.00001) RY*(17) N   9           s(  0.09%)p99.99( 91.89%)d85.95(  8.02%)
   214. (0.00908) RY*( 1) C  10           s(  4.09%)p23.32( 95.44%)d 0.11(  0.47%)
                                           -0.0000  0.0473  0.1959 -0.0057 -0.0174
                                           -0.0186 -0.5780  0.0139  0.0281  0.0155
                                            0.5869 -0.0041 -0.0266  0.0220  0.5190
                                           -0.0533 -0.0287 -0.0163 -0.0422  0.0375
                                            0.0059 -0.0343
   215. (0.00365) RY*( 2) C  10           s(  0.92%)p90.30( 83.17%)d17.27( 15.91%)
                                            0.0000  0.0139 -0.0144  0.0911 -0.0225
                                            0.0011  0.2921 -0.0686 -0.0214  0.0005
                                           -0.3591  0.0723  0.0222  0.0169  0.7628
                                            0.0804 -0.1340  0.2142 -0.0355  0.0502
                                           -0.0077  0.3307
   216. (0.00281) RY*( 3) C  10           s(  0.03%)p99.99(  6.59%)d99.99( 93.38%)
                                            0.0000  0.0003 -0.0061  0.0158 -0.0017
                                           -0.0084 -0.1397 -0.1243  0.0340 -0.0068
                                           -0.1474 -0.0785  0.0410  0.0005  0.0043
                                           -0.0013 -0.0078  0.0075 -0.4216 -0.4526
                                            0.7419 -0.0275
   217. (0.00208) RY*( 4) C  10           s(  2.27%)p14.72( 33.42%)d28.33( 64.31%)
                                            0.0000 -0.0030 -0.0558  0.1393 -0.0131
                                           -0.0031 -0.1535  0.0667  0.0099  0.0012
                                            0.2056 -0.0658 -0.0097  0.0118 -0.3257
                                            0.3667 -0.1366  0.4583 -0.1701  0.1600
                                            0.0329  0.6144
   218. (0.00130) RY*( 5) C  10           s( 33.71%)p 0.29(  9.61%)d 1.68( 56.67%)
                                            0.0000  0.0107  0.5804  0.0108 -0.0077
                                           -0.0349  0.0570 -0.1055  0.0643  0.0340
                                            0.0051  0.0782 -0.0682  0.0277 -0.0635
                                            0.2377 -0.0563  0.2316  0.5050 -0.5077
                                           -0.0176 -0.0083
   219. (0.00105) RY*( 6) C  10           s(  0.05%)p99.99( 27.33%)d99.99( 72.62%)
                                            0.0000 -0.0000  0.0218  0.0038  0.0074
                                            0.0028 -0.3573 -0.1354  0.0067  0.0039
                                           -0.3329 -0.1210 -0.0221  0.0011 -0.0303
                                           -0.0067 -0.0184  0.0695 -0.4237 -0.3696
                                           -0.6359 -0.0303
   220. (0.00036) RY*( 7) C  10           s(  2.85%)p26.31( 74.97%)d 7.78( 22.18%)
                                           -0.0000 -0.0005  0.1643  0.0278  0.0268
                                            0.0139 -0.5677  0.2000 -0.0793  0.0112
                                           -0.5724  0.1315 -0.1365 -0.0010 -0.0666
                                           -0.1098 -0.0284  0.0173  0.2677  0.3322
                                            0.1949  0.0386
   221. (0.00024) RY*( 8) C  10           s( 54.22%)p 0.27( 14.56%)d 0.58( 31.22%)
                                            0.0000 -0.0151  0.7269 -0.1157  0.0132
                                            0.0082  0.2238 -0.0127  0.1016 -0.0132
                                           -0.0058  0.0242 -0.0524 -0.0109 -0.0818
                                           -0.1942  0.1920 -0.1333 -0.4241  0.2901
                                           -0.0060  0.1743
   222. (0.00017) RY*( 9) C  10           s( 26.86%)p 1.99( 53.55%)d 0.73( 19.59%)
                                           -0.0000  0.0083  0.1522  0.4819  0.1148
                                            0.0020  0.1251  0.3290 -0.0600 -0.0056
                                            0.0380 -0.3160  0.1267 -0.0024 -0.0287
                                           -0.3810 -0.3803  0.3337 -0.0599  0.0195
                                           -0.0008 -0.2838
   223. (0.00014) RY*(10) C  10           s(  9.84%)p 6.52( 64.14%)d 2.65( 26.03%)
                                           -0.0000  0.0039 -0.1083  0.2608  0.1366
                                           -0.0014  0.0155 -0.3454  0.3362 -0.0001
                                            0.0459  0.4977 -0.3566 -0.0019 -0.0382
                                           -0.1062  0.1382  0.3896 -0.1094  0.1337
                                            0.0115 -0.2802
   224. (0.00008) RY*(11) C  10           s(  0.89%)p99.99( 90.03%)d10.24(  9.09%)
   225. (0.00006) RY*(12) C  10           s(  2.51%)p28.93( 72.50%)d 9.97( 24.99%)
   226. (0.00003) RY*(13) C  10           s( 69.31%)p 0.08(  5.58%)d 0.36( 25.11%)
   227. (0.00002) RY*(14) C  10           s(  1.46%)p51.38( 75.08%)d16.05( 23.46%)
   228. (0.00001) RY*(15) C  10           s(  6.69%)p13.37( 89.50%)d 0.57(  3.81%)
   229. (0.00000) RY*(16) C  10           s( 84.14%)p 0.11(  9.39%)d 0.08(  6.47%)
   230. (0.00001) RY*(17) C  10           s(  0.43%)p99.99( 95.28%)d 9.97(  4.29%)
   231. (0.00496) RY*( 1) C  11           s(  0.21%)p99.99( 95.94%)d18.72(  3.85%)
                                            0.0000  0.0249 -0.0242  0.0257 -0.0137
                                           -0.0100 -0.1550 -0.0723  0.0504  0.0118
                                            0.0981  0.0794 -0.0552 -0.0188  0.9501
                                           -0.0652  0.0341  0.0666 -0.0236  0.0080
                                            0.0047  0.1828
   232. (0.00248) RY*( 2) C  11           s(  0.22%)p99.99( 98.35%)d 6.50(  1.43%)
                                           -0.0000 -0.0104  0.0452  0.0067  0.0019
                                           -0.0254 -0.6684  0.0840  0.0838  0.0264
                                            0.6899 -0.0945 -0.0829  0.0011 -0.1508
                                            0.0525 -0.0639 -0.0102  0.0657 -0.0617
                                           -0.0064 -0.0777
   233. (0.00081) RY*( 3) C  11           s(  0.03%)p99.99( 70.89%)d99.99( 29.08%)
                                           -0.0000  0.0000  0.0136 -0.0095 -0.0014
                                            0.0112 -0.5867 -0.0858 -0.0992  0.0106
                                           -0.5757 -0.0655 -0.1003  0.0004 -0.0375
                                            0.0005 -0.0014 -0.0085 -0.1204 -0.1516
                                            0.5030 -0.0177
   234. (0.00052) RY*( 4) C  11           s( 83.65%)p 0.10(  8.10%)d 0.10(  8.24%)
                                            0.0000  0.0053  0.9125  0.0609 -0.0127
                                            0.0157 -0.0261  0.1313  0.0196 -0.0096
                                           -0.1294 -0.1798 -0.0027 -0.0197  0.0767
                                           -0.0128  0.0829 -0.1067  0.0410 -0.1133
                                           -0.2229 -0.0826
   235. (0.00049) RY*( 5) C  11           s(  5.65%)p 3.82( 21.57%)d12.87( 72.77%)
                                            0.0000  0.0015  0.2328  0.0478 -0.0057
                                           -0.0062  0.3358  0.0749 -0.0194 -0.0122
                                            0.3050  0.0162 -0.0428 -0.0057  0.0339
                                           -0.0164  0.0166 -0.0567  0.2124  0.0938
                                            0.8189 -0.0029
   236. (0.00025) RY*( 6) C  11           s(  3.29%)p23.05( 75.90%)d 6.32( 20.80%)
                                           -0.0000 -0.0051  0.1400 -0.1139 -0.0187
                                           -0.0100 -0.0794 -0.1853 -0.4973  0.0090
                                            0.1068  0.1468  0.5126  0.0001  0.0470
                                            0.4157 -0.0148 -0.0686 -0.3136  0.3163
                                            0.0354 -0.0607
   237. (0.00019) RY*( 7) C  11           s( 50.82%)p 0.66( 33.55%)d 0.31( 15.63%)
                                            0.0000 -0.0038 -0.2406  0.6709 -0.0123
                                            0.0061 -0.0017  0.3175 -0.2274 -0.0056
                                           -0.0274 -0.3350  0.2283  0.0091  0.1012
                                            0.0362  0.0785 -0.3620  0.0814 -0.1017
                                           -0.0157 -0.0897
   238. (0.00008) RY*( 8) C  11           s( 13.97%)p 4.26( 59.53%)d 1.90( 26.50%)
   239. (0.00007) RY*( 9) C  11           s( 12.76%)p 4.64( 59.18%)d 2.20( 28.06%)
   240. (0.00005) RY*(10) C  11           s(  7.37%)p 8.77( 64.60%)d 3.81( 28.04%)
   241. (0.00002) RY*(11) C  11           s(  9.64%)p 0.77(  7.45%)d 8.60( 82.91%)
   242. (0.00003) RY*(12) C  11           s(  3.15%)p22.24( 70.08%)d 8.50( 26.77%)
   243. (0.00002) RY*(13) C  11           s( 10.41%)p 1.13( 11.74%)d 7.48( 77.85%)
   244. (0.00000) RY*(14) C  11           s(  0.04%)p99.99( 47.64%)d99.99( 52.33%)
   245. (0.00001) RY*(15) C  11           s(  9.98%)p 6.77( 67.59%)d 2.25( 22.43%)
   246. (0.00000) RY*(16) C  11           s( 88.67%)p 0.11(  9.62%)d 0.02(  1.71%)
   247. (0.00000) RY*(17) C  11           s(  0.24%)p99.99( 98.35%)d 5.89(  1.41%)
   248. (0.00509) RY*( 1) C  12           s(  0.32%)p99.99( 94.39%)d16.44(  5.29%)
                                            0.0000 -0.0244  0.0488 -0.0040  0.0150
                                            0.0174 -0.5668  0.0784 -0.0373 -0.0185
                                            0.6147 -0.0856  0.0387  0.0092 -0.4764
                                            0.0156 -0.0231  0.0807 -0.1371  0.1371
                                            0.0108  0.0929
   249. (0.00205) RY*( 2) C  12           s(  0.51%)p99.99( 97.69%)d 3.49(  1.80%)
                                           -0.0000 -0.0000  0.0711  0.0091 -0.0040
                                           -0.0163 -0.3471  0.0410  0.0891  0.0145
                                            0.3066 -0.0395 -0.0801  0.0359  0.8347
                                           -0.1005 -0.1903 -0.0477 -0.0613  0.0701
                                            0.0024 -0.0838
   250. (0.00067) RY*( 3) C  12           s(  0.14%)p99.99( 48.40%)d99.99( 51.46%)
                                            0.0000  0.0001 -0.0210  0.0311  0.0036
                                           -0.0166  0.4786  0.1115  0.0613 -0.0168
                                            0.4671  0.1133  0.0781 -0.0008  0.0302
                                           -0.0081  0.0069 -0.0235  0.4977  0.4888
                                           -0.1569  0.0528
   251. (0.00054) RY*( 4) C  12           s(  0.33%)p99.99( 40.21%)d99.99( 59.46%)
                                            0.0000  0.0003 -0.0385  0.0423  0.0057
                                           -0.0027  0.4443  0.0249  0.0523 -0.0038
                                            0.4395  0.0636  0.0575  0.0005  0.0272
                                           -0.0107 -0.0023  0.0084 -0.3345 -0.3630
                                            0.5913 -0.0353
   252. (0.00038) RY*( 5) C  12           s( 69.71%)p 0.36( 24.88%)d 0.08(  5.41%)
                                           -0.0000  0.0014  0.8325  0.0457 -0.0439
                                           -0.0077  0.1066  0.1812  0.0769  0.0087
                                           -0.0596 -0.1724 -0.0911 -0.0199 -0.0433
                                           -0.2969  0.2581 -0.1403 -0.1360  0.1230
                                            0.0272  0.0082
   253. (0.00033) RY*( 6) C  12           s( 19.00%)p 4.01( 76.23%)d 0.25(  4.78%)
                                           -0.0000  0.0023  0.4164 -0.1207 -0.0449
                                           -0.0116  0.0085 -0.2952  0.1692  0.0106
                                            0.0333  0.2511 -0.1551  0.0113  0.0309
                                            0.7311 -0.1497  0.0925  0.0148 -0.0179
                                            0.0097  0.1965
   254. (0.00017) RY*( 7) C  12           s( 71.30%)p 0.06(  4.24%)d 0.34( 24.46%)
                                            0.0000 -0.0014 -0.1191  0.8359 -0.0076
                                            0.0034 -0.0105 -0.0746  0.0859 -0.0037
                                           -0.0463  0.0642 -0.0956  0.0096  0.0448
                                            0.0363  0.1024 -0.0956 -0.1767  0.1187
                                           -0.0280  0.4352
   255. (0.00006) RY*( 8) C  12           s(  5.55%)p12.90( 71.62%)d 4.11( 22.83%)
   256. (0.00006) RY*( 9) C  12           s(  0.82%)p30.68( 25.14%)d90.33( 74.04%)
   257. (0.00002) RY*(10) C  12           s( 24.95%)p 0.25(  6.17%)d 2.76( 68.88%)
   258. (0.00000) RY*(11) C  12           s( 96.86%)p 0.01(  1.35%)d 0.02(  1.79%)
   259. (0.00000) RY*(12) C  12           s(  2.67%)p30.03( 80.07%)d 6.48( 17.27%)
   260. (0.00001) RY*(13) C  12           s(  2.25%)p12.46( 27.98%)d31.07( 69.77%)
   261. (0.00000) RY*(14) C  12           s(  0.03%)p99.99( 99.14%)d24.58(  0.83%)
   262. (0.00000) RY*(15) C  12           s(  3.47%)p27.60( 95.68%)d 0.25(  0.85%)
   263. (0.00001) RY*(16) C  12           s(  0.05%)p99.99( 12.15%)d99.99( 87.80%)
   264. (0.00000) RY*(17) C  12           s(  2.13%)p44.43( 94.75%)d 1.46(  3.12%)
   265. (0.00559) RY*( 1) C  13           s(  0.58%)p99.99( 94.32%)d 8.84(  5.10%)
                                            0.0000 -0.0249  0.0673 -0.0194  0.0157
                                            0.0178 -0.5736 -0.0575 -0.0376 -0.0168
                                            0.5556  0.0661  0.0371 -0.0122  0.5421
                                           -0.0089  0.0179  0.0695  0.1411 -0.1462
                                           -0.0055  0.0697
   266. (0.00203) RY*( 2) C  13           s(  0.41%)p99.99( 97.76%)d 4.52(  1.83%)
                                            0.0000  0.0016 -0.0403  0.0491  0.0045
                                            0.0144  0.3362  0.0609 -0.0688 -0.0162
                                           -0.3982 -0.0767  0.0828  0.0343  0.7908
                                            0.1505 -0.1877  0.0547 -0.0467  0.0523
                                            0.0143  0.1011
   267. (0.00087) RY*( 3) C  13           s(  0.08%)p99.99( 72.75%)d99.99( 27.17%)
                                           -0.0000  0.0001  0.0088  0.0265  0.0004
                                           -0.0082  0.5852 -0.1151  0.0422 -0.0067
                                            0.5855 -0.1563  0.0328 -0.0015  0.0272
                                            0.0271  0.0103 -0.0188  0.1645  0.1415
                                            0.4733  0.0161
   268. (0.00050) RY*( 4) C  13           s(  0.89%)p19.17( 17.09%)d92.01( 82.02%)
                                           -0.0000  0.0003  0.0908  0.0259 -0.0011
                                           -0.0107  0.2919 -0.0475  0.0929 -0.0091
                                            0.2584 -0.0144  0.0726  0.0020  0.0287
                                           -0.0355 -0.0171  0.0270 -0.6008 -0.5922
                                           -0.3242 -0.0520
   269. (0.00037) RY*( 5) C  13           s( 64.09%)p 0.45( 29.05%)d 0.11(  6.87%)
                                           -0.0000  0.0019  0.7986  0.0095 -0.0545
                                           -0.0062  0.0856 -0.2290  0.0602  0.0072
                                           -0.1236  0.2557 -0.0677  0.0213  0.0183
                                           -0.2984 -0.2278 -0.1459  0.1960 -0.0752
                                            0.0278  0.0504
   270. (0.00027) RY*( 6) C  13           s( 27.04%)p 2.54( 68.73%)d 0.16(  4.23%)
                                           -0.0000  0.0009  0.4561 -0.2481 -0.0293
                                           -0.0119 -0.0375  0.2052  0.1686  0.0129
                                            0.0076 -0.2471 -0.2043 -0.0084 -0.0483
                                            0.6731  0.2381  0.1042 -0.0379  0.0293
                                           -0.0285  0.1684
   271. (0.00014) RY*( 7) C  13           s( 78.06%)p 0.13( 10.03%)d 0.15( 11.91%)
                                            0.0000 -0.0048 -0.0072  0.8830 -0.0282
                                            0.0010 -0.0574  0.0748  0.1180  0.0008
                                            0.0186 -0.0762 -0.1410 -0.0062 -0.0708
                                            0.2008 -0.0781 -0.1843  0.0998 -0.1129
                                           -0.0316  0.2478
   272. (0.00007) RY*( 8) C  13           s(  5.28%)p 5.80( 30.59%)d12.15( 64.13%)
   273. (0.00005) RY*( 9) C  13           s( 10.31%)p 5.33( 54.94%)d 3.37( 34.75%)
   274. (0.00003) RY*(10) C  13           s(  2.92%)p 7.01( 20.49%)d26.19( 76.58%)
   275. (0.00002) RY*(11) C  13           s(  0.80%)p99.99( 89.56%)d12.11(  9.64%)
   276. (0.00001) RY*(12) C  13           s(  5.27%)p15.18( 79.98%)d 2.80( 14.75%)
   277. (0.00001) RY*(13) C  13           s(  4.38%)p 6.68( 29.30%)d15.13( 66.32%)
   278. (0.00000) RY*(14) C  13           s(  0.90%)p99.99( 95.01%)d 4.56(  4.09%)
   279. (0.00000) RY*(15) C  13           s( 98.18%)p 0.01(  1.16%)d 0.01(  0.65%)
   280. (0.00000) RY*(16) C  13           s(  0.01%)p 1.00( 13.63%)d 6.34( 86.36%)
   281. (0.00001) RY*(17) C  13           s(  0.90%)p99.99( 95.69%)d 3.80(  3.41%)
   282. (0.00526) RY*( 1) C  14           s(  0.57%)p99.99( 94.68%)d 8.41(  4.76%)
                                            0.0000 -0.0202  0.0723  0.0006  0.0039
                                           -0.0037  0.0721  0.0204  0.0070  0.0048
                                           -0.1419 -0.0437 -0.0088 -0.0249  0.9571
                                           -0.0242  0.0423 -0.0915 -0.0091  0.0244
                                           -0.0037 -0.1962
   283. (0.00212) RY*( 2) C  14           s(  3.11%)p30.26( 94.16%)d 0.88(  2.73%)
                                            0.0000  0.0174  0.1749 -0.0072 -0.0134
                                            0.0175  0.6500 -0.0883 -0.0834 -0.0182
                                           -0.6842  0.0666  0.0848 -0.0107 -0.1492
                                            0.0389 -0.0126 -0.0201  0.1071 -0.1224
                                           -0.0057  0.0197
   284. (0.00090) RY*( 3) C  14           s(  0.37%)p99.99( 67.49%)d87.55( 32.15%)
                                           -0.0000 -0.0013  0.0458 -0.0394  0.0042
                                            0.0122 -0.5803 -0.1589 -0.0335  0.0131
                                           -0.5342 -0.1424 -0.0401  0.0012 -0.0380
                                           -0.0497 -0.0143  0.0211  0.1152  0.1633
                                           -0.5288  0.0385
   285. (0.00060) RY*( 4) C  14           s( 16.07%)p 2.13( 34.18%)d 3.09( 49.75%)
                                            0.0000 -0.0017  0.3927 -0.0806  0.0036
                                           -0.0054  0.3099 -0.2330  0.0638  0.0084
                                            0.4189  0.0033 -0.0226 -0.0082  0.0125
                                           -0.1003  0.0312  0.0346 -0.0674 -0.1031
                                           -0.6936  0.0028
   286. (0.00054) RY*( 5) C  14           s( 63.44%)p 0.29( 18.51%)d 0.28( 18.05%)
                                            0.0000 -0.0051  0.7806 -0.1569  0.0197
                                           -0.0125 -0.2671 -0.1539  0.1122  0.0090
                                           -0.0231  0.2067 -0.1623 -0.0137 -0.0144
                                           -0.0113  0.0848  0.0325  0.0969 -0.0566
                                            0.4018  0.0735
   287. (0.00025) RY*( 6) C  14           s( 23.64%)p 3.15( 74.45%)d 0.08(  1.90%)
                                            0.0000 -0.0075  0.3782  0.3044 -0.0253
                                            0.0038 -0.0188  0.5236 -0.2763 -0.0043
                                            0.0283 -0.5003  0.2504 -0.0091 -0.0787
                                           -0.2678  0.0421 -0.1361  0.0063  0.0111
                                            0.0056 -0.0183
   288. (0.00015) RY*( 7) C  14           s( 25.98%)p 2.23( 58.07%)d 0.61( 15.95%)
                                            0.0000  0.0101  0.1305  0.4776  0.1206
                                            0.0031 -0.0092  0.0843  0.0092 -0.0043
                                           -0.0139  0.0483  0.0241 -0.0021  0.0220
                                            0.6771  0.3336  0.3346 -0.1485  0.1290
                                           -0.0921  0.0188
   289. (0.00013) RY*( 8) C  14           s(  3.77%)p19.83( 74.86%)d 5.66( 21.37%)
                                           -0.0000  0.0019 -0.0471  0.1781  0.0616
                                           -0.0074 -0.1136  0.1213 -0.1659  0.0047
                                           -0.0180  0.5935  0.4007  0.0038  0.0641
                                           -0.4089  0.0943  0.4138  0.0954 -0.1655
                                           -0.0744 -0.0215
   290. (0.00009) RY*( 9) C  14           s(  7.13%)p 7.71( 55.02%)d 5.31( 37.85%)
   291. (0.00007) RY*(10) C  14           s(  5.30%)p 4.82( 25.51%)d13.06( 69.19%)
   292. (0.00004) RY*(11) C  14           s(  1.31%)p20.38( 26.74%)d54.84( 71.95%)
   293. (0.00004) RY*(12) C  14           s( 47.89%)p 0.99( 47.37%)d 0.10(  4.75%)
   294. (0.00004) RY*(13) C  14           s(  3.05%)p 5.83( 17.78%)d25.93( 79.17%)
   295. (0.00002) RY*(14) C  14           s(  3.52%)p22.34( 78.69%)d 5.05( 17.78%)
   296. (0.00002) RY*(15) C  14           s(  0.15%)p99.99( 33.80%)d99.99( 66.05%)
   297. (0.00000) RY*(16) C  14           s( 93.27%)p 0.06(  5.38%)d 0.01(  1.35%)
   298. (0.00001) RY*(17) C  14           s(  1.51%)p62.01( 93.39%)d 3.39(  5.11%)
   299. (0.00931) RY*( 1) C  15           s(  9.37%)p 9.09( 85.23%)d 0.58(  5.40%)
                                           -0.0000  0.0431  0.2996  0.0191 -0.0415
                                           -0.0393 -0.4748  0.0256  0.0410 -0.0193
                                           -0.4016  0.0663  0.0196 -0.0409 -0.6721
                                            0.0248  0.0500  0.0003  0.1039 -0.1043
                                            0.1400  0.1127
   300. (0.00707) RY*( 2) C  15           s( 27.63%)p 0.68( 18.85%)d 1.94( 53.52%)
                                           -0.0000  0.0119  0.5242 -0.0367 -0.0080
                                            0.0364  0.1468  0.0876  0.0004 -0.0451
                                           -0.3181 -0.1384  0.0882 -0.0268  0.0789
                                            0.1342  0.0530  0.1389 -0.3389  0.3599
                                           -0.3139 -0.4159
   301. (0.00640) RY*( 3) C  15           s(  1.55%)p 6.13(  9.53%)d57.23( 88.92%)
                                           -0.0000  0.0022  0.1232  0.0184 -0.0018
                                           -0.0403  0.1911  0.2056  0.0197 -0.0408
                                           -0.0162  0.0140  0.0370  0.0516 -0.0812
                                           -0.0412 -0.0040 -0.2511 -0.1417 -0.0268
                                           -0.5737  0.6900
   302. (0.00233) RY*( 4) C  15           s( 18.32%)p 3.71( 67.99%)d 0.75( 13.69%)
                                           -0.0000 -0.0055  0.3984  0.1564 -0.0002
                                           -0.0197 -0.3461 -0.0293  0.0592 -0.0393
                                            0.6790 -0.1914  0.1243 -0.0356 -0.0214
                                           -0.1617  0.1131 -0.2063 -0.1822 -0.1908
                                           -0.0632 -0.1441
   303. (0.00099) RY*( 5) C  15           s( 33.93%)p 1.02( 34.59%)d 0.93( 31.48%)
                                           -0.0000  0.0028  0.5808 -0.0232 -0.0379
                                           -0.0068  0.5071 -0.1425 -0.0438 -0.0294
                                           -0.0749  0.1280  0.0350  0.0003  0.1180
                                           -0.1595 -0.0552 -0.1482  0.2997 -0.2879
                                            0.3387  0.0737
   304. (0.00023) RY*( 6) C  15           s(  6.33%)p11.86( 75.11%)d 2.93( 18.55%)
                                           -0.0000 -0.0010 -0.0319  0.2122  0.1315
                                           -0.0131  0.4084  0.2852  0.3379 -0.0047
                                            0.2774  0.0568 -0.1457  0.0283 -0.4665
                                           -0.2579  0.0477  0.3731 -0.0222  0.1862
                                            0.0918 -0.0525
   305. (0.00010) RY*( 7) C  15           s( 16.33%)p 4.51( 73.64%)d 0.61( 10.03%)
                                            0.0000 -0.0002 -0.1994  0.3265 -0.1301
                                           -0.0075  0.0156  0.3021 -0.2720  0.0081
                                           -0.2314 -0.0020  0.4240 -0.0018 -0.0081
                                           -0.5514 -0.1828 -0.1413 -0.0061 -0.1275
                                           -0.0740 -0.2421
   306. (0.00008) RY*( 8) C  15           s( 47.08%)p 0.87( 41.15%)d 0.25( 11.77%)
   307. (0.00005) RY*( 9) C  15           s( 11.48%)p 6.38( 73.24%)d 1.33( 15.28%)
   308. (0.00003) RY*(10) C  15           s( 16.43%)p 4.33( 71.11%)d 0.76( 12.46%)
   309. (0.00002) RY*(11) C  15           s(  2.84%)p22.32( 63.44%)d11.86( 33.72%)
   310. (0.00002) RY*(12) C  15           s(  8.86%)p 1.33( 11.80%)d 8.96( 79.35%)
   311. (0.00001) RY*(13) C  15           s(  3.96%)p21.63( 85.63%)d 2.63( 10.41%)
   312. (0.00001) RY*(14) C  15           s(  7.67%)p 7.92( 60.75%)d 4.12( 31.58%)
   313. (0.00001) RY*(15) C  15           s(  0.11%)p99.99( 28.33%)d99.99( 71.56%)
   314. (0.00000) RY*(16) C  15           s( 84.33%)p 0.14( 12.03%)d 0.04(  3.63%)
   315. (0.00001) RY*(17) C  15           s(  3.40%)p26.14( 88.88%)d 2.27(  7.72%)
   316. (0.00272) RY*( 1) O  16           s(  2.82%)p33.98( 96.00%)d 0.42(  1.18%)
                                           -0.0000  0.0013  0.1192  0.1185 -0.0008
                                           -0.0043  0.5927 -0.0666  0.0073  0.0133
                                           -0.7436 -0.0520 -0.0474  0.0025  0.1955
                                           -0.0874 -0.0162 -0.0013 -0.0503  0.0487
                                           -0.0780 -0.0285
   317. (0.00078) RY*( 2) O  16           s( 59.71%)p 0.64( 38.47%)d 0.03(  1.81%)
                                           -0.0000  0.0070  0.7460 -0.2012 -0.0034
                                            0.0139 -0.4776  0.0372 -0.0452  0.0178
                                           -0.2051 -0.1173 -0.0253  0.0252  0.2655
                                           -0.1584  0.0009 -0.0430  0.0033 -0.0360
                                            0.0753 -0.0965
   318. (0.00074) RY*( 3) O  16           s( 30.22%)p 2.23( 67.32%)d 0.08(  2.46%)
                                           -0.0000  0.0056  0.5401 -0.1026 -0.0015
                                            0.0137  0.4510 -0.0795  0.0264  0.0153
                                            0.2864 -0.1602  0.0084  0.0155 -0.5936
                                            0.0030 -0.0445 -0.0671  0.0181 -0.0903
                                           -0.0446  0.0980
   319. (0.00011) RY*( 4) O  16           s( 20.35%)p 3.76( 76.56%)d 0.15(  3.09%)
                                           -0.0000  0.0110  0.2161  0.3958  0.0027
                                            0.0172  0.2954 -0.1511  0.0068  0.0188
                                            0.5211  0.0858 -0.0575  0.0265  0.6058
                                           -0.0681 -0.0170 -0.0358 -0.1442 -0.0735
                                           -0.0148 -0.0567
   320. (0.00005) RY*( 5) O  16           s(  9.07%)p 9.70( 87.94%)d 0.33(  2.99%)
   321. (0.00004) RY*( 6) O  16           s( 41.20%)p 1.32( 54.41%)d 0.11(  4.39%)
   322. (0.00002) RY*( 7) O  16           s(  6.65%)p 6.49( 43.16%)d 7.54( 50.19%)
   323. (0.00000) RY*( 8) O  16           s(  3.28%)p28.77( 94.37%)d 0.72(  2.35%)
   324. (0.00000) RY*( 9) O  16           s(  4.01%)p22.80( 91.44%)d 1.13(  4.55%)
   325. (0.00000) RY*(10) O  16           s( 99.81%)p 0.00(  0.15%)d 0.00(  0.05%)
   326. (0.00001) RY*(11) O  16           s(  1.65%)p59.54( 98.35%)d 0.00(  0.00%)
   327. (0.00000) RY*(12) O  16           s(  5.95%)p14.97( 88.99%)d 0.85(  5.07%)
   328. (0.00000) RY*(13) O  16           s(  6.77%)p 3.16( 21.40%)d10.62( 71.83%)
   329. (0.00000) RY*(14) O  16           s(  0.63%)p14.99(  9.51%)d99.99( 89.86%)
   330. (0.00001) RY*(15) O  16           s(  6.07%)p 3.94( 23.88%)d11.54( 70.05%)
   331. (0.00000) RY*(16) O  16           s(  0.15%)p14.47(  2.17%)d99.99( 97.68%)
   332. (0.00000) RY*(17) O  16           s(  1.45%)p 4.40(  6.39%)d63.47( 92.16%)
   333. (0.00260) RY*( 1) F  17           s(  4.28%)p21.69( 92.90%)d 0.66(  2.82%)
                                           -0.0000 -0.0007  0.2027  0.0414  0.0012
                                            0.0026  0.4555 -0.0285  0.0023 -0.0032
                                           -0.4079  0.0524 -0.0012 -0.0027  0.7403
                                           -0.0587  0.0059  0.0767 -0.0467  0.0518
                                           -0.0071  0.1320
   334. (0.00209) RY*( 2) F  17           s(  0.31%)p99.99( 96.78%)d 9.45(  2.91%)
                                            0.0000  0.0001  0.0552 -0.0052 -0.0003
                                           -0.0025  0.6690  0.1177  0.0068 -0.0010
                                            0.7064  0.0739  0.0099 -0.0007 -0.0375
                                            0.0177  0.0042 -0.0038  0.0642  0.0693
                                           -0.1419 -0.0043
   335. (0.00074) RY*( 3) F  17           s( 11.57%)p 7.61( 88.06%)d 0.03(  0.36%)
                                           -0.0000  0.0011  0.3178  0.1214  0.0008
                                            0.0007  0.4490 -0.1407 -0.0359 -0.0001
                                           -0.4738  0.0880  0.0314 -0.0060 -0.6214
                                            0.1891  0.0537  0.0211 -0.0049  0.0098
                                           -0.0000 -0.0554
   336. (0.00038) RY*( 4) F  17           s( 83.51%)p 0.18( 15.25%)d 0.01(  1.24%)
                                            0.0000 -0.0007  0.9129 -0.0412 -0.0008
                                           -0.0059 -0.2631  0.0312  0.0069  0.0063
                                            0.2038 -0.1647 -0.0021 -0.0067  0.0529
                                           -0.1032  0.0028 -0.0811  0.0009 -0.0427
                                            0.0281 -0.0565
   337. (0.00006) RY*( 5) F  17           s(  0.62%)p99.99( 83.13%)d26.23( 16.25%)
   338. (0.00006) RY*( 6) F  17           s( 52.05%)p 0.72( 37.63%)d 0.20( 10.32%)
   339. (0.00003) RY*( 7) F  17           s( 36.79%)p 1.62( 59.70%)d 0.10(  3.51%)
   340. (0.00000) RY*( 8) F  17           s(  0.09%)p99.99( 98.73%)d13.14(  1.18%)
   341. (0.00000) RY*( 9) F  17           s(  0.10%)p99.99( 99.10%)d 7.84(  0.80%)
   342. (0.00001) RY*(10) F  17           s(  1.86%)p52.35( 97.61%)d 0.28(  0.52%)
   343. (0.00000) RY*(11) F  17           s( 99.95%)p 0.00(  0.04%)d 0.00(  0.01%)
   344. (0.00000) RY*(12) F  17           s(  0.54%)p99.99( 98.64%)d 1.53(  0.82%)
   345. (0.00000) RY*(13) F  17           s(  0.44%)p13.75(  6.08%)d99.99( 93.47%)
   346. (0.00001) RY*(14) F  17           s(  2.64%)p 3.32(  8.76%)d33.61( 88.60%)
   347. (0.00001) RY*(15) F  17           s(  4.19%)p 1.32(  5.53%)d21.52( 90.28%)
   348. (0.00000) RY*(16) F  17           s(  0.13%)p55.40(  7.44%)d99.99( 92.43%)
   349. (0.00000) RY*(17) F  17           s(  0.91%)p 5.23(  4.78%)d99.99( 94.31%)
   350. (0.00039) RY*( 1) H  18           s(100.00%)
                                           -0.0005  1.0000  0.0028
   351. (0.00021) RY*( 2) H  18           s(100.00%)
                                           -0.0012 -0.0028  1.0000
   352. (0.00047) RY*( 1) H  19           s(100.00%)
                                           -0.0006  1.0000  0.0023
   353. (0.00022) RY*( 2) H  19           s(100.00%)
                                           -0.0012 -0.0023  1.0000
   354. (0.00088) RY*( 1) H  20           s(100.00%)
                                           -0.0016  1.0000  0.0013
   355. (0.00016) RY*( 2) H  20           s(100.00%)
                                           -0.0007 -0.0013  1.0000
   356. (0.00065) RY*( 1) H  21           s(100.00%)
                                           -0.0016  1.0000  0.0020
   357. (0.00022) RY*( 2) H  21           s(100.00%)
                                           -0.0007 -0.0020  1.0000
   358. (0.00047) RY*( 1) H  22           s(100.00%)
                                           -0.0006  1.0000  0.0022
   359. (0.00022) RY*( 2) H  22           s(100.00%)
                                           -0.0012 -0.0022  1.0000
   360. (0.00198) RY*( 1) H  23           s(100.00%)
                                            0.0025  1.0000 -0.0010
   361. (0.00022) RY*( 2) H  23           s(100.00%)
                                           -0.0009  0.0010  1.0000
   362. (0.00269) RY*( 1) H  24           s(100.00%)
                                            0.0072  1.0000 -0.0035
   363. (0.00039) RY*( 2) H  24           s(100.00%)
                                           -0.0019  0.0035  1.0000
   364. (0.00070) RY*( 1) H  25           s(100.00%)
                                           -0.0009  1.0000  0.0015
   365. (0.00020) RY*( 2) H  25           s(100.00%)
                                           -0.0011 -0.0015  1.0000
   366. (0.00039) RY*( 1) H  26           s(100.00%)
                                           -0.0007  1.0000  0.0040
   367. (0.00022) RY*( 2) H  26           s(100.00%)
                                           -0.0011 -0.0040  1.0000
   368. (0.00043) RY*( 1) H  27           s(100.00%)
                                           -0.0005  1.0000  0.0021
   369. (0.00021) RY*( 2) H  27           s(100.00%)
                                           -0.0012 -0.0021  1.0000
   370. (0.00091) RY*( 1) H  28           s(100.00%)
                                           -0.0015  1.0000  0.0013
   371. (0.00017) RY*( 2) H  28           s(100.00%)
                                           -0.0008 -0.0013  1.0000
   372. (0.00118) RY*( 1) H  29           s(100.00%)
                                            0.0040  1.0000 -0.0041
   373. (0.00023) RY*( 2) H  29           s(100.00%)
                                           -0.0012  0.0041  1.0000
   374. (0.01545) BD*( 1) C   1 - C   2  
                ( 50.09%)   0.7078* C   1 s( 34.63%)p 1.89( 65.34%)d 0.00(  0.03%)
                                            0.0000  0.5884 -0.0109  0.0002  0.0000
                                            0.0839 -0.0254  0.0017 -0.0001 -0.6945
                                           -0.0006  0.0140 -0.0000 -0.4026  0.0331
                                            0.0039  0.0001  0.0001 -0.0036  0.0118
                                           -0.0126 -0.0033
                ( 49.91%)  -0.7065* C   2 s( 34.67%)p 1.88( 65.29%)d 0.00(  0.03%)
                                            0.0000  0.5887 -0.0130 -0.0019 -0.0004
                                           -0.0607 -0.0230  0.0043 -0.0003  0.7072
                                           -0.0318 -0.0089  0.0002  0.3835  0.0168
                                           -0.0096  0.0005 -0.0017 -0.0048  0.0129
                                           -0.0110 -0.0014
   375. (0.01546) BD*( 1) C   1 - C   6  
                ( 50.07%)   0.7076* C   1 s( 34.72%)p 1.88( 65.24%)d 0.00(  0.03%)
                                            0.0000  0.5892 -0.0116 -0.0001 -0.0001
                                           -0.4740  0.0017  0.0093 -0.0000  0.0648
                                           -0.0379  0.0034 -0.0001  0.6493 -0.0180
                                           -0.0106  0.0000  0.0014 -0.0161  0.0009
                                            0.0033  0.0068
                ( 49.93%)  -0.7066* C   6 s( 34.73%)p 1.88( 65.24%)d 0.00(  0.03%)
                                            0.0000  0.5892 -0.0132 -0.0017 -0.0005
                                            0.4838 -0.0196  0.0066  0.0002 -0.0348
                                           -0.0364 -0.0054 -0.0003 -0.6443  0.0103
                                           -0.0107 -0.0003 -0.0006 -0.0155  0.0037
                                            0.0025  0.0073
   376. (0.32198) BD*( 2) C   1 - C   6  
                ( 49.79%)   0.7056* C   1 s(  0.00%)p 1.00( 99.96%)d 0.00(  0.04%)
                                           -0.0000  0.0007 -0.0001 -0.0004 -0.0000
                                           -0.7697 -0.0203 -0.0098  0.0006  0.2479
                                            0.0065  0.0033 -0.0002 -0.5872 -0.0156
                                           -0.0074  0.0002  0.0040 -0.0022  0.0084
                                            0.0118 -0.0126
                ( 50.21%)  -0.7086* C   6 s(  0.00%)p 1.00( 99.96%)d 0.00(  0.04%)
                                            0.0000  0.0028 -0.0001 -0.0002 -0.0001
                                           -0.7694 -0.0192  0.0095  0.0011  0.2462
                                            0.0063 -0.0032 -0.0002 -0.5885 -0.0150
                                            0.0076  0.0008  0.0103  0.0067  0.0030
                                           -0.0030  0.0146
   377. (0.01150) BD*( 1) C   1 - H  18  
                ( 39.75%)   0.6305* C   1 s( 30.56%)p 2.27( 69.37%)d 0.00(  0.07%)
                                            0.0003 -0.5525 -0.0179  0.0002 -0.0001
                                           -0.4174 -0.0021 -0.0041 -0.0009 -0.6709
                                           -0.0035 -0.0067 -0.0015  0.2633  0.0014
                                            0.0026  0.0005 -0.0180  0.0055  0.0125
                                            0.0082  0.0093
                ( 60.25%)  -0.7762* H  18 s(100.00%)
                                           -1.0000 -0.0005 -0.0012
   378. (0.01511) BD*( 1) C   2 - C   3  
                ( 50.49%)   0.7105* C   2 s( 34.69%)p 1.88( 65.28%)d 0.00(  0.03%)
                                            0.0000  0.5889 -0.0098  0.0013  0.0003
                                           -0.3996 -0.0081  0.0083 -0.0007 -0.6568
                                            0.0325  0.0088 -0.0001  0.2445  0.0246
                                           -0.0075  0.0008  0.0121 -0.0084 -0.0065
                                           -0.0057 -0.0046
                ( 49.51%)  -0.7037* C   3 s( 34.81%)p 1.87( 65.16%)d 0.00(  0.03%)
                                           -0.0001  0.5898  0.0151 -0.0015 -0.0002
                                            0.4088 -0.0218 -0.0019  0.0007  0.6434
                                            0.0109 -0.0088 -0.0001 -0.2622  0.0326
                                           -0.0017 -0.0007  0.0118 -0.0063 -0.0047
                                           -0.0083 -0.0061
   379. (0.31744) BD*( 2) C   2 - C   3  
                ( 50.28%)   0.7091* C   2 s(  0.00%)p 1.00( 99.96%)d 0.00(  0.04%)
                                           -0.0000 -0.0003  0.0006  0.0018  0.0001
                                           -0.7708 -0.0174 -0.0092  0.0004  0.2511
                                            0.0057  0.0024 -0.0002 -0.5846 -0.0131
                                           -0.0063  0.0003  0.0034 -0.0027  0.0085
                                            0.0121 -0.0134
                ( 49.72%)  -0.7051* C   3 s(  0.00%)p 1.00( 99.96%)d 0.00(  0.04%)
                                           -0.0000 -0.0009  0.0000  0.0011  0.0002
                                           -0.7717 -0.0139 -0.0118  0.0013  0.2537
                                            0.0066  0.0018 -0.0004 -0.5824 -0.0109
                                           -0.0083  0.0013 -0.0130 -0.0041 -0.0102
                                           -0.0084 -0.0015
   380. (0.01123) BD*( 1) C   2 - H  19  
                ( 39.68%)   0.6299* C   2 s( 30.54%)p 2.27( 69.39%)d 0.00(  0.07%)
                                           -0.0003  0.5523  0.0181  0.0005  0.0002
                                            0.4910  0.0026  0.0049  0.0009 -0.0535
                                           -0.0006 -0.0000  0.0000 -0.6707 -0.0038
                                           -0.0065 -0.0012 -0.0027 -0.0203  0.0020
                                            0.0090  0.0128
                ( 60.32%)  -0.7766* H  19 s(100.00%)
                                            1.0000  0.0006  0.0012
   381. (0.02545) BD*( 1) C   3 - C   4  
                ( 50.70%)   0.7121* C   3 s( 35.00%)p 1.86( 64.98%)d 0.00(  0.03%)
                                           -0.0001 -0.5915 -0.0058 -0.0041 -0.0004
                                            0.4800 -0.0088 -0.0063  0.0002 -0.0260
                                           -0.0213 -0.0001 -0.0018 -0.6465  0.0014
                                            0.0095 -0.0007  0.0001  0.0148 -0.0029
                                           -0.0023 -0.0068
                ( 49.30%)  -0.7021* C   4 s( 33.88%)p 1.95( 66.08%)d 0.00(  0.03%)
                                            0.0000 -0.5821 -0.0063 -0.0023 -0.0003
                                           -0.4802  0.0059  0.0013 -0.0021  0.0613
                                           -0.0089 -0.0016  0.0018  0.6528 -0.0126
                                           -0.0019  0.0030 -0.0004  0.0157 -0.0015
                                           -0.0044 -0.0073
   382. (0.01238) BD*( 1) C   3 - H  20  
                ( 39.75%)   0.6305* C   3 s( 30.11%)p 2.32( 69.83%)d 0.00(  0.07%)
                                           -0.0003  0.5484 -0.0165 -0.0025 -0.0001
                                            0.0762 -0.0057  0.0019  0.0011 -0.7207
                                           -0.0067 -0.0016 -0.0009 -0.4158  0.0066
                                           -0.0049 -0.0022 -0.0040 -0.0007  0.0192
                                           -0.0165 -0.0038
                ( 60.25%)  -0.7762* H  20 s(100.00%)
                                            1.0000  0.0016  0.0007
   383. (0.02236) BD*( 1) C   4 - C   5  
                ( 49.17%)   0.7012* C   4 s( 34.18%)p 1.92( 65.79%)d 0.00(  0.03%)
                                            0.0000 -0.5846 -0.0057 -0.0012 -0.0003
                                            0.0724 -0.0106 -0.0006  0.0009 -0.7006
                                            0.0059  0.0000 -0.0022 -0.4018  0.0150
                                            0.0002 -0.0024  0.0011  0.0028 -0.0122
                                            0.0122  0.0025
                ( 50.83%)  -0.7129* C   5 s( 35.15%)p 1.84( 64.82%)d 0.00(  0.03%)
                                           -0.0001 -0.5928 -0.0062 -0.0048 -0.0004
                                           -0.0662 -0.0165  0.0015 -0.0012  0.7102
                                           -0.0164 -0.0094 -0.0000  0.3724  0.0143
                                           -0.0060  0.0018  0.0013  0.0047 -0.0114
                                            0.0107  0.0017
   384. (0.35072) BD*( 2) C   4 - C   5  
                ( 49.09%)   0.7006* C   4 s(  0.00%)p 1.00( 99.97%)d 0.00(  0.03%)
                                           -0.0001  0.0019 -0.0009  0.0006 -0.0000
                                           -0.7677 -0.0076 -0.0044  0.0042  0.2558
                                            0.0066  0.0016 -0.0011 -0.5870 -0.0077
                                           -0.0036  0.0030 -0.0124 -0.0041 -0.0096
                                           -0.0069 -0.0037
                ( 50.91%)  -0.7135* C   5 s(  0.01%)p 1.00( 99.96%)d 0.00(  0.04%)
                                            0.0000  0.0074 -0.0005  0.0017  0.0000
                                           -0.7681 -0.0080 -0.0059  0.0010  0.2447
                                            0.0051  0.0007 -0.0008 -0.5912 -0.0081
                                           -0.0039  0.0010  0.0099  0.0066  0.0029
                                           -0.0033  0.0149
   385. (0.03792) BD*( 1) C   4 - C   7  
                ( 51.19%)   0.7155* C   4 s( 31.91%)p 2.13( 68.06%)d 0.00(  0.03%)
                                            0.0002  0.5648 -0.0096 -0.0046 -0.0007
                                           -0.4172  0.0006  0.0005 -0.0012 -0.6627
                                           -0.0220  0.0025 -0.0024  0.2585  0.0036
                                           -0.0010  0.0012  0.0119 -0.0056 -0.0062
                                           -0.0051 -0.0060
                ( 48.81%)  -0.6986* C   7 s( 29.32%)p 2.41( 70.65%)d 0.00(  0.03%)
                                            0.0002  0.5414  0.0061  0.0003  0.0001
                                            0.4165  0.0098 -0.0037  0.0052  0.6653
                                           -0.0106 -0.0051  0.0010 -0.3002 -0.0051
                                            0.0007 -0.0016  0.0112 -0.0055 -0.0091
                                           -0.0032 -0.0039
   386. (0.01484) BD*( 1) C   5 - C   6  
                ( 49.58%)   0.7042* C   5 s( 34.63%)p 1.89( 65.34%)d 0.00(  0.03%)
                                            0.0001 -0.5883 -0.0145  0.0027  0.0002
                                           -0.4020 -0.0088  0.0066 -0.0000 -0.6563
                                            0.0320  0.0044 -0.0007  0.2434  0.0254
                                           -0.0069 -0.0003 -0.0122  0.0082  0.0064
                                            0.0058  0.0045
                ( 50.42%)  -0.7100* C   6 s( 34.66%)p 1.88( 65.31%)d 0.00(  0.03%)
                                           -0.0000 -0.5886  0.0092 -0.0008 -0.0003
                                            0.4076 -0.0232  0.0055 -0.0001  0.6435
                                            0.0088  0.0133  0.0007 -0.2665  0.0335
                                           -0.0012  0.0004 -0.0121  0.0064  0.0050
                                            0.0085  0.0062
   387. (0.01217) BD*( 1) C   5 - H  21  
                ( 39.68%)   0.6299* C   5 s( 30.12%)p 2.32( 69.81%)d 0.00(  0.07%)
                                            0.0004 -0.5486  0.0164  0.0020  0.0001
                                            0.4930  0.0036  0.0030  0.0008 -0.0593
                                            0.0086 -0.0032 -0.0018 -0.6719 -0.0007
                                           -0.0036 -0.0011  0.0022  0.0208 -0.0018
                                           -0.0087 -0.0124
                ( 60.32%)  -0.7767* H  21 s(100.00%)
                                           -1.0000 -0.0016 -0.0007
   388. (0.01116) BD*( 1) C   6 - H  22  
                ( 39.69%)   0.6300* C   6 s( 30.52%)p 2.27( 69.42%)d 0.00(  0.07%)
                                            0.0003 -0.5521 -0.0177 -0.0007 -0.0002
                                            0.0780  0.0008 -0.0004  0.0002 -0.7227
                                           -0.0037  0.0075 -0.0014 -0.4070 -0.0025
                                            0.0036 -0.0007  0.0046  0.0004 -0.0193
                                            0.0162  0.0037
                ( 60.31%)  -0.7766* H  22 s(100.00%)
                                           -1.0000 -0.0006 -0.0012
   389. (0.02846) BD*( 1) C   7 - C   8  
                ( 49.18%)   0.7013* C   7 s( 27.86%)p 2.59( 72.11%)d 0.00(  0.03%)
                                           -0.0002 -0.5277 -0.0088  0.0018 -0.0003
                                           -0.4976 -0.0210  0.0024 -0.0048  0.5629
                                           -0.0041  0.0000 -0.0008 -0.3953  0.0052
                                           -0.0024 -0.0011  0.0123 -0.0063  0.0077
                                            0.0025  0.0056
                ( 50.82%)  -0.7129* C   8 s( 32.10%)p 2.11( 67.87%)d 0.00(  0.03%)
                                           -0.0002 -0.5665  0.0078  0.0040  0.0008
                                            0.4956 -0.0010 -0.0017 -0.0002 -0.5311
                                           -0.0121  0.0030 -0.0016  0.3882  0.0146
                                           -0.0025  0.0015  0.0125 -0.0079  0.0076
                                           -0.0003  0.0014
   390. (0.03337) BD*( 1) C   7 - N   9  
                ( 61.14%)   0.7819* C   7 s( 22.01%)p 3.54( 77.89%)d 0.00(  0.09%)
                                           -0.0001  0.4684  0.0261  0.0017 -0.0005
                                           -0.4356  0.0297  0.0012 -0.0017 -0.4028
                                            0.0219 -0.0023  0.0006 -0.6522  0.0101
                                            0.0014  0.0004  0.0112  0.0182  0.0193
                                           -0.0006  0.0104
                ( 38.86%)  -0.6233* N   9 s( 35.29%)p 1.83( 64.68%)d 0.00(  0.03%)
                                           -0.0000  0.5940  0.0004 -0.0041  0.0001
                                            0.4060 -0.0018 -0.0048  0.0007  0.3665
                                            0.0052 -0.0053  0.0004  0.5896 -0.0046
                                           -0.0041  0.0008  0.0032  0.0123  0.0112
                                           -0.0024  0.0018
   391. (0.02632) BD*( 1) C   7 - H  23  
                ( 38.23%)   0.6183* C   7 s( 20.87%)p 3.79( 79.05%)d 0.00(  0.08%)
                                           -0.0003  0.4560 -0.0280  0.0007  0.0002
                                           -0.6223 -0.0118 -0.0031  0.0001  0.2771
                                            0.0175  0.0046 -0.0016  0.5707  0.0174
                                           -0.0007 -0.0022 -0.0112 -0.0214  0.0089
                                            0.0110  0.0033
                ( 61.77%)  -0.7859* H  23 s(100.00%)
                                            1.0000 -0.0025  0.0009
   392. (0.03479) BD*( 1) C   8 - C  10  
                ( 49.21%)   0.7015* C   8 s( 33.09%)p 2.02( 66.86%)d 0.00(  0.04%)
                                            0.0001 -0.5753 -0.0012 -0.0024 -0.0006
                                            0.0143 -0.0104  0.0008  0.0008  0.0300
                                            0.0083 -0.0009 -0.0008 -0.8169  0.0080
                                            0.0006 -0.0036  0.0027  0.0003  0.0016
                                            0.0003 -0.0204
                ( 50.79%)  -0.7127* C  10 s( 38.84%)p 1.57( 61.14%)d 0.00(  0.02%)
                                           -0.0001 -0.6232 -0.0034 -0.0022 -0.0000
                                            0.0461 -0.0089  0.0011 -0.0025 -0.1053
                                            0.0084  0.0000  0.0025  0.7732  0.0083
                                           -0.0119  0.0016  0.0009 -0.0024  0.0047
                                            0.0003 -0.0131
   393. (0.38906) BD*( 2) C   8 - C  10  
                ( 47.02%)   0.6857* C   8 s(  0.00%)p 1.00( 99.97%)d 0.00(  0.03%)
                                           -0.0001  0.0003  0.0007  0.0006  0.0001
                                           -0.7162 -0.0064 -0.0051  0.0033 -0.6964
                                           -0.0114 -0.0058  0.0028 -0.0384 -0.0008
                                           -0.0010  0.0007  0.0011 -0.0110 -0.0114
                                           -0.0088 -0.0009
                ( 52.98%)  -0.7279* C  10 s(  0.00%)p 1.00( 99.96%)d 0.00(  0.04%)
                                            0.0000  0.0062  0.0003  0.0016 -0.0000
                                           -0.7184 -0.0105 -0.0108 -0.0054 -0.6934
                                           -0.0128 -0.0095 -0.0062 -0.0466 -0.0005
                                           -0.0011 -0.0001 -0.0004  0.0125  0.0125
                                           -0.0064  0.0014
   394. (0.02223) BD*( 1) C   8 - C  14  
                ( 48.70%)   0.6979* C   8 s( 34.77%)p 1.87( 65.19%)d 0.00(  0.03%)
                                           -0.0002  0.5896  0.0084  0.0002  0.0002
                                            0.4906 -0.0077 -0.0013  0.0014 -0.4809
                                            0.0078  0.0007 -0.0005 -0.4240  0.0100
                                            0.0005 -0.0039 -0.0137 -0.0080  0.0082
                                            0.0003 -0.0011
                ( 51.30%)  -0.7162* C  14 s( 34.40%)p 1.91( 65.57%)d 0.00(  0.03%)
                                            0.0001  0.5865  0.0061  0.0033  0.0003
                                           -0.4967  0.0108  0.0077  0.0004  0.4870
                                           -0.0129 -0.0076 -0.0008  0.4138  0.0140
                                           -0.0049  0.0019 -0.0120 -0.0084  0.0078
                                            0.0011  0.0024
   395. (0.05171) BD*( 1) N   9 - C  15  
                ( 37.04%)   0.6086* N   9 s( 35.25%)p 1.84( 64.70%)d 0.00(  0.05%)
                                           -0.0000  0.5936  0.0089  0.0048  0.0000
                                           -0.5958  0.0181 -0.0013 -0.0016  0.3535
                                            0.0082 -0.0051  0.0011 -0.4076  0.0210
                                           -0.0017 -0.0010 -0.0131  0.0158 -0.0054
                                            0.0041 -0.0034
                ( 62.96%)  -0.7935* C  15 s( 32.53%)p 2.07( 67.39%)d 0.00(  0.08%)
                                            0.0001  0.5700 -0.0193  0.0056 -0.0014
                                            0.6113 -0.0196 -0.0066 -0.0018 -0.3614
                                            0.0168 -0.0009  0.0031  0.4107 -0.0130
                                           -0.0053 -0.0006 -0.0156  0.0162 -0.0125
                                            0.0101 -0.0035
   396. (0.01644) BD*( 1) N   9 - H  24  
                ( 29.15%)   0.5399* N   9 s( 29.33%)p 2.41( 70.61%)d 0.00(  0.06%)
                                           -0.0002  0.5415 -0.0045 -0.0019 -0.0001
                                            0.1898 -0.0037 -0.0026  0.0007 -0.7982
                                            0.0170  0.0023  0.0019 -0.1805  0.0070
                                           -0.0024  0.0012 -0.0091  0.0024  0.0103
                                           -0.0171 -0.0101
                ( 70.85%)  -0.8417* H  24 s(100.00%)
                                            1.0000 -0.0072  0.0019
   397. (0.02619) BD*( 1) C  10 - C  11  
                ( 49.59%)   0.7042* C  10 s( 37.98%)p 1.63( 62.00%)d 0.00(  0.03%)
                                           -0.0001  0.6162  0.0068 -0.0011  0.0009
                                            0.4587  0.0084 -0.0072  0.0009 -0.4968
                                           -0.0072  0.0062 -0.0008  0.4023 -0.0253
                                            0.0054 -0.0020 -0.0101  0.0082 -0.0091
                                           -0.0008  0.0005
                ( 50.41%)  -0.7100* C  11 s( 33.33%)p 2.00( 66.63%)d 0.00(  0.04%)
                                            0.0000  0.5773 -0.0026  0.0015  0.0011
                                           -0.4963  0.0206  0.0054 -0.0007  0.5363
                                           -0.0194 -0.0065  0.0009 -0.3615 -0.0255
                                            0.0114 -0.0016 -0.0154  0.0091 -0.0103
                                           -0.0011 -0.0007
   398. (0.02383) BD*( 1) C  10 - F  17  
                ( 72.61%)   0.8521* C  10 s( 22.90%)p 3.35( 76.76%)d 0.01(  0.34%)
                                           -0.0001  0.4780 -0.0223 -0.0030 -0.0022
                                           -0.5187  0.0291  0.0080  0.0075  0.5091
                                           -0.0280 -0.0061 -0.0074  0.4860 -0.0345
                                           -0.0111 -0.0058 -0.0326 -0.0341  0.0341
                                            0.0005 -0.0042
                ( 27.39%)  -0.5234* F  17 s( 34.42%)p 1.90( 65.48%)d 0.00(  0.09%)
                                            0.0000  0.5867  0.0009  0.0054 -0.0001
                                            0.4703 -0.0062 -0.0036 -0.0016 -0.4662
                                            0.0064  0.0031  0.0016 -0.4649  0.0015
                                            0.0060  0.0016 -0.0173 -0.0180  0.0178
                                            0.0002 -0.0004
   399. (0.01370) BD*( 1) C  11 - C  12  
                ( 49.39%)   0.7028* C  11 s( 35.58%)p 1.81( 64.39%)d 0.00(  0.03%)
                                           -0.0002  0.5962 -0.0191 -0.0009 -0.0006
                                            0.4862 -0.0219 -0.0051  0.0004 -0.4764
                                            0.0238  0.0048 -0.0004 -0.4231 -0.0200
                                            0.0097  0.0002 -0.0114 -0.0093  0.0085
                                            0.0002  0.0044
                ( 50.61%)  -0.7114* C  12 s( 34.23%)p 1.92( 65.74%)d 0.00(  0.03%)
                                            0.0001  0.5850 -0.0120 -0.0009 -0.0002
                                           -0.4866 -0.0029  0.0105 -0.0002  0.4722
                                            0.0057 -0.0104  0.0002  0.4421 -0.0428
                                           -0.0047 -0.0006 -0.0144 -0.0078  0.0073
                                            0.0001 -0.0011
   400. (0.33343) BD*( 2) C  11 - C  12  
                ( 48.19%)   0.6942* C  11 s(  0.00%)p 1.00( 99.96%)d 0.00(  0.04%)
                                            0.0000  0.0004  0.0002  0.0007  0.0001
                                           -0.7179 -0.0183 -0.0085  0.0003 -0.6939
                                           -0.0179 -0.0086  0.0002 -0.0433 -0.0010
                                           -0.0010  0.0001 -0.0006  0.0137  0.0138
                                           -0.0062  0.0015
                ( 51.81%)  -0.7198* C  12 s(  0.00%)p 1.00( 99.95%)d 0.00(  0.05%)
                                           -0.0000 -0.0003  0.0001 -0.0001 -0.0000
                                           -0.7160 -0.0189 -0.0105  0.0002 -0.6957
                                           -0.0183 -0.0098 -0.0001 -0.0445 -0.0012
                                           -0.0006 -0.0001 -0.0006  0.0003 -0.0010
                                            0.0212 -0.0001
   401. (0.00995) BD*( 1) C  11 - H  25  
                ( 39.03%)   0.6247* C  11 s( 31.00%)p 2.22( 68.94%)d 0.00(  0.06%)
                                            0.0002 -0.5565 -0.0166  0.0006  0.0003
                                            0.0057  0.0043 -0.0013 -0.0004  0.0454
                                           -0.0045  0.0018  0.0004 -0.8290  0.0024
                                           -0.0062  0.0012  0.0006  0.0009  0.0017
                                           -0.0000 -0.0243
                ( 60.97%)  -0.7809* H  25 s(100.00%)
                                           -1.0000 -0.0009 -0.0011
   402. (0.01484) BD*( 1) C  12 - C  13  
                ( 49.98%)   0.7070* C  12 s( 34.77%)p 1.88( 65.20%)d 0.00(  0.03%)
                                            0.0000  0.5896 -0.0113  0.0002 -0.0002
                                            0.0130 -0.0257  0.0030  0.0000  0.0379
                                            0.0254 -0.0039 -0.0000 -0.8053  0.0184
                                            0.0135  0.0001 -0.0036  0.0012 -0.0034
                                           -0.0002  0.0170
                ( 50.02%)  -0.7072* C  13 s( 34.58%)p 1.89( 65.38%)d 0.00(  0.03%)
                                            0.0000  0.5879 -0.0126 -0.0027 -0.0004
                                            0.0105 -0.0270 -0.0035 -0.0003 -0.0589
                                            0.0291  0.0030  0.0003  0.8051 -0.0159
                                            0.0133  0.0006 -0.0036 -0.0018 -0.0003
                                           -0.0001  0.0176
   403. (0.01092) BD*( 1) C  12 - H  26  
                ( 39.48%)   0.6284* C  12 s( 30.91%)p 2.23( 69.02%)d 0.00(  0.06%)
                                            0.0003 -0.5557 -0.0185 -0.0004 -0.0004
                                           -0.4986 -0.0026 -0.0051 -0.0009  0.5384
                                            0.0029  0.0057  0.0010 -0.3893 -0.0036
                                           -0.0042 -0.0012  0.0160 -0.0129  0.0137
                                            0.0013  0.0055
                ( 60.52%)  -0.7779* H  26 s(100.00%)
                                           -1.0000 -0.0007 -0.0012
   404. (0.01511) BD*( 1) C  13 - C  14  
                ( 50.69%)   0.7120* C  13 s( 34.60%)p 1.89( 65.37%)d 0.00(  0.03%)
                                            0.0001  0.5881 -0.0112  0.0019  0.0002
                                           -0.4818 -0.0046 -0.0095 -0.0006  0.5212
                                            0.0018  0.0094  0.0006 -0.3847  0.0415
                                           -0.0030  0.0003 -0.0151  0.0062 -0.0070
                                           -0.0007 -0.0023
                ( 49.31%)  -0.7022* C  14 s( 35.10%)p 1.85( 64.87%)d 0.00(  0.03%)
                                           -0.0000  0.5922  0.0159 -0.0008 -0.0002
                                            0.4866 -0.0194 -0.0042  0.0007 -0.5267
                                            0.0187  0.0034 -0.0006  0.3646  0.0289
                                           -0.0066 -0.0003 -0.0128  0.0076 -0.0089
                                           -0.0013  0.0012
   405. (0.32853) BD*( 2) C  13 - C  14  
                ( 49.81%)   0.7057* C  13 s(  0.00%)p 1.00( 99.96%)d 0.00(  0.04%)
                                            0.0000 -0.0001  0.0005  0.0008  0.0001
                                           -0.7180 -0.0154  0.0085  0.0001 -0.6941
                                           -0.0146  0.0082  0.0003 -0.0413 -0.0004
                                            0.0008  0.0000 -0.0005 -0.0006 -0.0017
                                            0.0202 -0.0001
                ( 50.19%)  -0.7085* C  14 s(  0.00%)p 1.00( 99.96%)d 0.00(  0.03%)
                                           -0.0000 -0.0028 -0.0023  0.0002  0.0001
                                           -0.7179 -0.0124 -0.0089  0.0014 -0.6944
                                           -0.0112 -0.0094  0.0013 -0.0404 -0.0012
                                           -0.0021  0.0002  0.0013 -0.0115 -0.0107
                                           -0.0098 -0.0012
   406. (0.01117) BD*( 1) C  13 - H  27  
                ( 39.49%)   0.6284* C  13 s( 30.73%)p 2.25( 69.20%)d 0.00(  0.06%)
                                            0.0003 -0.5540 -0.0190 -0.0009 -0.0003
                                           -0.5008 -0.0030  0.0049 -0.0008  0.4915
                                            0.0030 -0.0048  0.0008  0.4468  0.0033
                                           -0.0038  0.0006  0.0144  0.0148 -0.0147
                                           -0.0004  0.0025
                ( 60.51%)  -0.7779* H  27 s(100.00%)
                                           -1.0000 -0.0005 -0.0012
   407. (0.01168) BD*( 1) C  14 - H  28  
                ( 39.59%)   0.6292* C  14 s( 30.42%)p 2.28( 69.51%)d 0.00(  0.07%)
                                           -0.0003  0.5513 -0.0173 -0.0021  0.0000
                                            0.0012 -0.0117  0.0031  0.0005  0.0451
                                            0.0107 -0.0029 -0.0008 -0.8323 -0.0012
                                           -0.0051 -0.0025  0.0011  0.0009 -0.0021
                                            0.0006  0.0258
                ( 60.41%)  -0.7772* H  28 s(100.00%)
                                            1.0000  0.0015  0.0008
   408. (0.26384) BD*( 1) C  15 - O  16  
                ( 73.01%)   0.8544* C  15 s(  0.02%)p99.99( 99.39%)d26.31(  0.59%)
                                            0.0000 -0.0148  0.0012 -0.0017 -0.0002
                                           -0.6398 -0.0349 -0.0172 -0.0061 -0.3185
                                           -0.0186 -0.0091 -0.0029  0.6926  0.0332
                                            0.0152  0.0064  0.0381  0.0102 -0.0100
                                            0.0104 -0.0642
                ( 26.99%)  -0.5196* O  16 s(  0.03%)p99.99( 99.86%)d 3.64(  0.11%)
                                           -0.0000 -0.0173  0.0016 -0.0003  0.0000
                                           -0.6625  0.0001  0.0001  0.0022 -0.3455
                                            0.0002 -0.0001  0.0011  0.6636  0.0010
                                            0.0010 -0.0024 -0.0170 -0.0052  0.0036
                                           -0.0042  0.0274
   409. (0.00535) BD*( 2) C  15 - O  16  
                ( 63.87%)   0.7992* C  15 s( 32.04%)p 2.12( 67.80%)d 0.00(  0.16%)
                                           -0.0001  0.5626 -0.0627 -0.0022 -0.0017
                                           -0.4050  0.0361 -0.0041  0.0025 -0.4388
                                            0.0151  0.0062  0.0017 -0.5638  0.0449
                                            0.0001  0.0032  0.0169  0.0224  0.0265
                                           -0.0042  0.0069
                ( 36.13%)  -0.6011* O  16 s( 36.92%)p 1.71( 62.97%)d 0.00(  0.11%)
                                            0.0000  0.6060 -0.0437 -0.0013 -0.0000
                                            0.3484 -0.0118 -0.0015 -0.0001  0.4145
                                           -0.0129  0.0010  0.0004  0.5796 -0.0178
                                           -0.0013  0.0001  0.0147  0.0184  0.0212
                                           -0.0010  0.0099
   410. (0.03731) BD*( 1) C  15 - H  29  
                ( 41.60%)   0.6449* C  15 s( 35.77%)p 1.79( 64.14%)d 0.00(  0.09%)
                                            0.0002 -0.5963 -0.0458  0.0021 -0.0016
                                            0.2158 -0.0079  0.0029 -0.0037 -0.7540
                                           -0.0154  0.0113 -0.0008 -0.1600 -0.0145
                                            0.0059 -0.0031  0.0113  0.0078 -0.0096
                                            0.0219  0.0130
                ( 58.40%)  -0.7642* H  29 s(100.00%)
                                           -1.0000  0.0039 -0.0012


 NHO Directionality and "Bond Bending" (deviations from line of nuclear centers)

         [Thresholds for printing:  angular deviation  >  1.0 degree]
                                    hybrid p-character > 25.0%
                                    orbital occupancy  >  0.10e

                                Line of Centers        Hybrid 1              Hybrid 2
                                ---------------  -------------------   ------------------
                NBO               Theta   Phi    Theta   Phi    Dev    Theta   Phi    Dev
 ========================================================================================
     1. BD (   1) C   1 - C   2   119.2  275.9   118.1  275.1   1.3     59.8   96.8   1.3
     2. BD (   1) C   1 - C   6    36.7  174.0    36.8  176.3   1.3    143.5  350.7   2.0
     3. BD (   2) C   1 - C   6    36.7  174.0   126.0  162.1  89.9    126.1  162.2  90.0
     5. BD (   1) C   2 - C   3    71.6  238.1    70.3  237.0   1.6    107.1   59.1   1.7
     6. BD (   2) C   2 - C   3    71.6  238.1   125.8  162.0  90.0    125.6  161.8  89.9
    10. BD (   1) C   4 - C   5    61.5   95.6     --     --    --     119.0  276.9   1.2
    11. BD (   2) C   4 - C   5    61.5   95.6   126.0  161.3  89.3    126.3  162.3  89.9
    12. BD (   1) C   4 - C   7    71.1  237.3    71.9  238.6   1.5    111.5   56.7   2.6
    13. BD (   1) C   5 - C   6   108.4   58.2   109.5   56.9   1.6     73.1  239.7   2.1
    17. BD (   1) C   7 - N   9   136.8  222.3   138.9  223.3   2.2      --     --    --
    19. BD (   1) C   8 - C  10     4.1  274.2     2.6  261.4   1.6    172.5  110.7   3.8
    20. BD (   2) C   8 - C  10     4.1  274.2    92.2  224.5  89.6     92.7  224.1  89.9
    21. BD (   1) C   8 - C  14   121.3  315.5     --     --    --      57.5  135.7   1.2
    22. BD (   1) N   9 - C  15   120.7  149.9   119.7  148.4   1.6      --     --    --
    24. BD (   1) C  10 - C  11    62.6  312.8    60.7  312.7   1.8    118.5  132.6   1.0
    25. BD (   1) C  10 - F  17    55.5  135.3    56.9  135.4   1.3      --     --    --
    26. BD (   1) C  11 - C  12   122.2  315.7   124.0  315.7   1.8     59.5  135.7   1.8
    27. BD (   2) C  11 - C  12   122.2  315.7    92.5  224.1  90.1     87.4   44.2  89.9
    29. BD (   1) C  12 - C  13   176.6   88.2   175.6   99.2   1.3      2.4  232.5   2.0
    31. BD (   1) C  13 - C  14   117.5  132.7   115.4  133.0   2.1     60.6  312.5   1.9
    32. BD (   2) C  13 - C  14   117.5  132.7    92.3  224.0  90.1     87.6   44.0  90.1
    34. BD (   1) C  14 - H  28   177.5   76.7   176.4   97.6   1.6      --     --    --
    35. BD (   1) C  15 - O  16   135.3  228.0   133.8   26.6  89.0    131.7   27.5  88.9
    36. BD (   2) C  15 - O  16   135.3  228.0   132.8  228.3   2.5     43.1   50.3   2.3
    37. BD (   1) C  15 - H  29    78.9  106.2    77.7  105.3   1.6      --     --    --
    55. LP (   1) N   9             --     --    132.3   25.4   --       --     --    --
    56. LP (   1) O  16             --     --    134.9  229.2   --       --     --    --
    57. LP (   2) O  16             --     --     78.9  307.5   --       --     --    --
    58. LP (   1) F  17             --     --     53.5  135.4   --       --     --    --
    59. LP (   2) F  17             --     --    144.2  129.3   --       --     --    --
    60. LP (   3) F  17             --     --     87.1   43.3   --       --     --    --
   376. BD*(   2) C   1 - C   6    36.7  174.0   126.0  162.1  89.9    126.1  162.2  90.0
   379. BD*(   2) C   2 - C   3    71.6  238.1   125.8  162.0  90.0    125.6  161.8  89.9
   384. BD*(   2) C   4 - C   5    61.5   95.6   126.0  161.3  89.3    126.3  162.3  89.9
   393. BD*(   2) C   8 - C  10     4.1  274.2    92.2  224.5  89.6     92.7  224.1  89.9
   400. BD*(   2) C  11 - C  12   122.2  315.7    92.5  224.1  90.1     87.4   44.2  89.9
   405. BD*(   2) C  13 - C  14   117.5  132.7    92.3  224.0  90.1     87.6   44.0  90.1
   408. BD*(   1) C  15 - O  16   135.3  228.0   133.8   26.6  89.0    131.7   27.5  88.9


 Second Order Perturbation Theory Analysis of Fock Matrix in NBO Basis

     Threshold for printing:   0.50 kcal/mol
                                                                              E(2)  E(j)-E(i) F(i,j)
         Donor NBO (i)                     Acceptor NBO (j)                 kcal/mol   a.u.    a.u. 
 ===================================================================================================

 within unit  1
   1. BD (   1) C   1 - C   2        / 95. RY*(   1) C   3                    0.87    1.87    0.036
   1. BD (   1) C   1 - C   2        / 96. RY*(   2) C   3                    1.55    1.91    0.049
   1. BD (   1) C   1 - C   2        /146. RY*(   1) C   6                    1.04    1.86    0.039
   1. BD (   1) C   1 - C   2        /147. RY*(   2) C   6                    1.44    2.18    0.050
   1. BD (   1) C   1 - C   2        /375. BD*(   1) C   1 - C   6            2.52    1.39    0.053
   1. BD (   1) C   1 - C   2        /377. BD*(   1) C   1 - H  18            1.32    1.38    0.038
   1. BD (   1) C   1 - C   2        /378. BD*(   1) C   2 - C   3            2.60    1.38    0.054
   1. BD (   1) C   1 - C   2        /380. BD*(   1) C   2 - H  19            1.33    1.38    0.038
   1. BD (   1) C   1 - C   2        /382. BD*(   1) C   3 - H  20            2.49    1.38    0.052
   1. BD (   1) C   1 - C   2        /388. BD*(   1) C   6 - H  22            2.37    1.38    0.051
   2. BD (   1) C   1 - C   6        / 78. RY*(   1) C   2                    1.02    1.86    0.039
   2. BD (   1) C   1 - C   6        / 79. RY*(   2) C   2                    1.47    2.17    0.051
   2. BD (   1) C   1 - C   6        /129. RY*(   1) C   5                    0.68    1.86    0.032
   2. BD (   1) C   1 - C   6        /130. RY*(   2) C   5                    1.86    1.90    0.053
   2. BD (   1) C   1 - C   6        /374. BD*(   1) C   1 - C   2            2.52    1.39    0.053
   2. BD (   1) C   1 - C   6        /377. BD*(   1) C   1 - H  18            1.34    1.39    0.039
   2. BD (   1) C   1 - C   6        /380. BD*(   1) C   2 - H  19            2.36    1.38    0.051
   2. BD (   1) C   1 - C   6        /386. BD*(   1) C   5 - C   6            2.57    1.38    0.053
   2. BD (   1) C   1 - C   6        /387. BD*(   1) C   5 - H  21            2.45    1.38    0.052
   2. BD (   1) C   1 - C   6        /388. BD*(   1) C   6 - H  22            1.36    1.38    0.039
   3. BD (   2) C   1 - C   6        / 81. RY*(   4) C   2                    0.81    1.80    0.037
   3. BD (   2) C   1 - C   6        /132. RY*(   4) C   5                    0.96    1.65    0.039
   3. BD (   2) C   1 - C   6        /379. BD*(   2) C   2 - C   3           28.34    0.35    0.089
   3. BD (   2) C   1 - C   6        /384. BD*(   2) C   4 - C   5           28.38    0.35    0.089
   4. BD (   1) C   1 - H  18        / 78. RY*(   1) C   2                    1.34    1.71    0.043
   4. BD (   1) C   1 - H  18        /146. RY*(   1) C   6                    1.33    1.72    0.043
   4. BD (   1) C   1 - H  18        /374. BD*(   1) C   1 - C   2            0.93    1.24    0.030
   4. BD (   1) C   1 - H  18        /375. BD*(   1) C   1 - C   6            0.96    1.24    0.031
   4. BD (   1) C   1 - H  18        /378. BD*(   1) C   2 - C   3            3.85    1.24    0.062
   4. BD (   1) C   1 - H  18        /380. BD*(   1) C   2 - H  19            0.56    1.23    0.023
   4. BD (   1) C   1 - H  18        /386. BD*(   1) C   5 - C   6            3.80    1.23    0.061
   4. BD (   1) C   1 - H  18        /388. BD*(   1) C   6 - H  22            0.56    1.23    0.024
   5. BD (   1) C   2 - C   3        / 61. RY*(   1) C   1                    0.95    1.88    0.038
   5. BD (   1) C   2 - C   3        / 62. RY*(   2) C   1                    1.41    2.17    0.050
   5. BD (   1) C   2 - C   3        /112. RY*(   1) C   4                    1.32    2.01    0.046
   5. BD (   1) C   2 - C   3        /113. RY*(   2) C   4                    0.96    1.98    0.039
   5. BD (   1) C   2 - C   3        /374. BD*(   1) C   1 - C   2            2.52    1.38    0.053
   5. BD (   1) C   2 - C   3        /377. BD*(   1) C   1 - H  18            2.30    1.38    0.050
   5. BD (   1) C   2 - C   3        /380. BD*(   1) C   2 - H  19            1.32    1.38    0.038
   5. BD (   1) C   2 - C   3        /381. BD*(   1) C   3 - C   4            3.63    1.38    0.063
   5. BD (   1) C   2 - C   3        /382. BD*(   1) C   3 - H  20            1.54    1.38    0.041
   5. BD (   1) C   2 - C   3        /385. BD*(   1) C   4 - C   7            3.93    1.26    0.063
   6. BD (   2) C   2 - C   3        / 63. RY*(   3) C   1                    1.39    0.78    0.032
   6. BD (   2) C   2 - C   3        /114. RY*(   3) C   4                    0.54    1.04    0.023
   6. BD (   2) C   2 - C   3        /376. BD*(   2) C   1 - C   6           27.79    0.35    0.088
   6. BD (   2) C   2 - C   3        /384. BD*(   2) C   4 - C   5           29.16    0.35    0.091
   7. BD (   1) C   2 - H  19        / 61. RY*(   1) C   1                    1.24    1.73    0.041
   7. BD (   1) C   2 - H  19        / 95. RY*(   1) C   3                    1.18    1.72    0.040
   7. BD (   1) C   2 - H  19        /374. BD*(   1) C   1 - C   2            0.93    1.24    0.030
   7. BD (   1) C   2 - H  19        /375. BD*(   1) C   1 - C   6            3.69    1.24    0.060
   7. BD (   1) C   2 - H  19        /377. BD*(   1) C   1 - H  18            0.57    1.24    0.024
   7. BD (   1) C   2 - H  19        /378. BD*(   1) C   2 - C   3            0.97    1.24    0.031
   7. BD (   1) C   2 - H  19        /381. BD*(   1) C   3 - C   4            4.01    1.23    0.063
   7. BD (   1) C   2 - H  19        /382. BD*(   1) C   3 - H  20            0.55    1.23    0.023
   8. BD (   1) C   3 - C   4        / 78. RY*(   1) C   2                    1.20    1.86    0.042
   8. BD (   1) C   3 - C   4        / 79. RY*(   2) C   2                    1.51    2.17    0.051
   8. BD (   1) C   3 - C   4        /113. RY*(   2) C   4                    0.51    1.98    0.028
   8. BD (   1) C   3 - C   4        /129. RY*(   1) C   5                    0.90    1.86    0.037
   8. BD (   1) C   3 - C   4        /163. RY*(   1) C   7                    1.90    1.76    0.052
   8. BD (   1) C   3 - C   4        /378. BD*(   1) C   2 - C   3            3.19    1.39    0.059
   8. BD (   1) C   3 - C   4        /380. BD*(   1) C   2 - H  19            1.98    1.38    0.047
   8. BD (   1) C   3 - C   4        /382. BD*(   1) C   3 - H  20            1.59    1.38    0.042
   8. BD (   1) C   3 - C   4        /383. BD*(   1) C   4 - C   5            3.31    1.38    0.060
   8. BD (   1) C   3 - C   4        /385. BD*(   1) C   4 - C   7            2.01    1.26    0.045
   8. BD (   1) C   3 - C   4        /387. BD*(   1) C   5 - H  21            2.38    1.38    0.051
   8. BD (   1) C   3 - C   4        /391. BD*(   1) C   7 - H  23            1.15    1.22    0.033
   9. BD (   1) C   3 - H  20        / 78. RY*(   1) C   2                    1.15    1.71    0.040
   9. BD (   1) C   3 - H  20        /112. RY*(   1) C   4                    1.70    1.86    0.050
   9. BD (   1) C   3 - H  20        /374. BD*(   1) C   1 - C   2            3.60    1.24    0.060
   9. BD (   1) C   3 - H  20        /378. BD*(   1) C   2 - C   3            1.09    1.24    0.033
   9. BD (   1) C   3 - H  20        /380. BD*(   1) C   2 - H  19            0.55    1.24    0.023
   9. BD (   1) C   3 - H  20        /381. BD*(   1) C   3 - C   4            1.30    1.23    0.036
   9. BD (   1) C   3 - H  20        /383. BD*(   1) C   4 - C   5            4.79    1.23    0.069
  10. BD (   1) C   4 - C   5        / 95. RY*(   1) C   3                    0.84    1.87    0.036
  10. BD (   1) C   4 - C   5        /146. RY*(   1) C   6                    1.15    1.87    0.042
  10. BD (   1) C   4 - C   5        /147. RY*(   2) C   6                    1.55    2.18    0.052
  10. BD (   1) C   4 - C   5        /163. RY*(   1) C   7                    1.86    1.76    0.051
  10. BD (   1) C   4 - C   5        /381. BD*(   1) C   3 - C   4            3.40    1.38    0.061
  10. BD (   1) C   4 - C   5        /382. BD*(   1) C   3 - H  20            2.50    1.38    0.053
  10. BD (   1) C   4 - C   5        /385. BD*(   1) C   4 - C   7            2.04    1.26    0.045
  10. BD (   1) C   4 - C   5        /386. BD*(   1) C   5 - C   6            3.07    1.38    0.058
  10. BD (   1) C   4 - C   5        /387. BD*(   1) C   5 - H  21            1.66    1.38    0.043
  10. BD (   1) C   4 - C   5        /388. BD*(   1) C   6 - H  22            1.96    1.38    0.047
  10. BD (   1) C   4 - C   5        /390. BD*(   1) C   7 - N   9            1.10    1.20    0.032
  10. BD (   1) C   4 - C   5        /391. BD*(   1) C   7 - H  23            0.55    1.22    0.023
  11. BD (   2) C   4 - C   5        / 97. RY*(   3) C   3                    2.14    0.99    0.045
  11. BD (   2) C   4 - C   5        /148. RY*(   3) C   6                    1.89    0.83    0.039
  11. BD (   2) C   4 - C   5        /376. BD*(   2) C   1 - C   6           27.74    0.35    0.089
  11. BD (   2) C   4 - C   5        /379. BD*(   2) C   2 - C   3           27.11    0.35    0.088
  11. BD (   2) C   4 - C   5        /389. BD*(   1) C   7 - C   8            3.46    0.77    0.050
  11. BD (   2) C   4 - C   5        /390. BD*(   1) C   7 - N   9            3.79    0.72    0.051
  11. BD (   2) C   4 - C   5        /393. BD*(   2) C   8 - C  10            0.97    0.33    0.016
  12. BD (   1) C   4 - C   7        / 95. RY*(   1) C   3                    1.54    1.84    0.048
  12. BD (   1) C   4 - C   7        /129. RY*(   1) C   5                    1.94    1.83    0.054
  12. BD (   1) C   4 - C   7        /181. RY*(   2) C   8                    1.06    1.50    0.036
  12. BD (   1) C   4 - C   7        /182. RY*(   3) C   8                    0.62    1.86    0.030
  12. BD (   1) C   4 - C   7        /197. RY*(   1) N   9                    1.27    1.38    0.038
  12. BD (   1) C   4 - C   7        /378. BD*(   1) C   2 - C   3            2.23    1.35    0.049
  12. BD (   1) C   4 - C   7        /381. BD*(   1) C   3 - C   4            2.05    1.34    0.047
  12. BD (   1) C   4 - C   7        /383. BD*(   1) C   4 - C   5            2.08    1.34    0.047
  12. BD (   1) C   4 - C   7        /386. BD*(   1) C   5 - C   6            2.15    1.35    0.048
  12. BD (   1) C   4 - C   7        /389. BD*(   1) C   7 - C   8            3.01    1.21    0.054
  12. BD (   1) C   4 - C   7        /390. BD*(   1) C   7 - N   9            0.94    1.16    0.029
  12. BD (   1) C   4 - C   7        /391. BD*(   1) C   7 - H  23            0.88    1.18    0.029
  12. BD (   1) C   4 - C   7        /392. BD*(   1) C   8 - C  10            0.95    1.30    0.031
  12. BD (   1) C   4 - C   7        /393. BD*(   2) C   8 - C  10            2.38    0.76    0.042
  12. BD (   1) C   4 - C   7        /396. BD*(   1) N   9 - H  24            1.44    1.27    0.038
  13. BD (   1) C   5 - C   6        / 61. RY*(   1) C   1                    0.97    1.88    0.038
  13. BD (   1) C   5 - C   6        / 62. RY*(   2) C   1                    1.43    2.17    0.050
  13. BD (   1) C   5 - C   6        /112. RY*(   1) C   4                    0.87    2.01    0.037
  13. BD (   1) C   5 - C   6        /113. RY*(   2) C   4                    1.28    1.98    0.045
  13. BD (   1) C   5 - C   6        /375. BD*(   1) C   1 - C   6            2.53    1.39    0.053
  13. BD (   1) C   5 - C   6        /377. BD*(   1) C   1 - H  18            2.32    1.38    0.051
  13. BD (   1) C   5 - C   6        /383. BD*(   1) C   4 - C   5            3.48    1.38    0.062
  13. BD (   1) C   5 - C   6        /385. BD*(   1) C   4 - C   7            3.83    1.26    0.062
  13. BD (   1) C   5 - C   6        /387. BD*(   1) C   5 - H  21            1.42    1.38    0.040
  13. BD (   1) C   5 - C   6        /388. BD*(   1) C   6 - H  22            1.31    1.38    0.038
  14. BD (   1) C   5 - H  21        /112. RY*(   1) C   4                    1.86    1.86    0.053
  14. BD (   1) C   5 - H  21        /146. RY*(   1) C   6                    1.10    1.72    0.039
  14. BD (   1) C   5 - H  21        /375. BD*(   1) C   1 - C   6            3.60    1.24    0.060
  14. BD (   1) C   5 - H  21        /381. BD*(   1) C   3 - C   4            4.87    1.23    0.069
  14. BD (   1) C   5 - H  21        /383. BD*(   1) C   4 - C   5            1.33    1.23    0.036
  14. BD (   1) C   5 - H  21        /386. BD*(   1) C   5 - C   6            1.05    1.24    0.032
  14. BD (   1) C   5 - H  21        /388. BD*(   1) C   6 - H  22            0.55    1.23    0.023
  15. BD (   1) C   6 - H  22        / 61. RY*(   1) C   1                    1.24    1.73    0.042
  15. BD (   1) C   6 - H  22        /129. RY*(   1) C   5                    1.20    1.71    0.041
  15. BD (   1) C   6 - H  22        /374. BD*(   1) C   1 - C   2            3.72    1.24    0.061
  15. BD (   1) C   6 - H  22        /375. BD*(   1) C   1 - C   6            0.96    1.24    0.031
  15. BD (   1) C   6 - H  22        /377. BD*(   1) C   1 - H  18            0.57    1.24    0.024
  15. BD (   1) C   6 - H  22        /383. BD*(   1) C   4 - C   5            4.00    1.23    0.063
  15. BD (   1) C   6 - H  22        /386. BD*(   1) C   5 - C   6            0.96    1.24    0.031
  15. BD (   1) C   6 - H  22        /387. BD*(   1) C   5 - H  21            0.57    1.23    0.024
  16. BD (   1) C   7 - C   8        /114. RY*(   3) C   4                    1.28    1.48    0.039
  16. BD (   1) C   7 - C   8        /199. RY*(   3) N   9                    0.54    1.79    0.028
  16. BD (   1) C   7 - C   8        /214. RY*(   1) C  10                    1.56    1.88    0.049
  16. BD (   1) C   7 - C   8        /282. RY*(   1) C  14                    1.58    1.84    0.049
  16. BD (   1) C   7 - C   8        /383. BD*(   1) C   4 - C   5            1.13    1.34    0.035
  16. BD (   1) C   7 - C   8        /384. BD*(   2) C   4 - C   5            2.42    0.79    0.043
  16. BD (   1) C   7 - C   8        /385. BD*(   1) C   4 - C   7            2.88    1.22    0.053
  16. BD (   1) C   7 - C   8        /390. BD*(   1) C   7 - N   9            0.68    1.16    0.025
  16. BD (   1) C   7 - C   8        /391. BD*(   1) C   7 - H  23            0.94    1.18    0.030
  16. BD (   1) C   7 - C   8        /392. BD*(   1) C   8 - C  10            1.71    1.31    0.042
  16. BD (   1) C   7 - C   8        /394. BD*(   1) C   8 - C  14            2.41    1.33    0.051
  16. BD (   1) C   7 - C   8        /395. BD*(   1) N   9 - C  15            3.47    1.27    0.059
  16. BD (   1) C   7 - C   8        /397. BD*(   1) C  10 - C  11            2.14    1.31    0.047
  16. BD (   1) C   7 - C   8        /404. BD*(   1) C  13 - C  14            2.34    1.35    0.050
  17. BD (   1) C   7 - N   9        /181. RY*(   2) C   8                    0.72    1.63    0.031
  17. BD (   1) C   7 - N   9        /302. RY*(   4) C  15                    1.62    1.95    0.050
  17. BD (   1) C   7 - N   9        /303. RY*(   5) C  15                    0.63    2.70    0.037
  17. BD (   1) C   7 - N   9        /383. BD*(   1) C   4 - C   5            1.58    1.48    0.043
  17. BD (   1) C   7 - N   9        /384. BD*(   2) C   4 - C   5            0.94    0.92    0.029
  17. BD (   1) C   7 - N   9        /385. BD*(   1) C   4 - C   7            1.02    1.35    0.033
  17. BD (   1) C   7 - N   9        /389. BD*(   1) C   7 - C   8            0.92    1.34    0.031
  17. BD (   1) C   7 - N   9        /392. BD*(   1) C   8 - C  10            1.42    1.44    0.041
  17. BD (   1) C   7 - N   9        /393. BD*(   2) C   8 - C  10            1.02    0.90    0.030
  17. BD (   1) C   7 - N   9        /395. BD*(   1) N   9 - C  15            0.86    1.40    0.031
  17. BD (   1) C   7 - N   9        /396. BD*(   1) N   9 - H  24            0.65    1.41    0.027
  17. BD (   1) C   7 - N   9        /409. BD*(   2) C  15 - O  16            1.72    1.49    0.045
  18. BD (   1) C   7 - H  23        /197. RY*(   1) N   9                    0.79    1.23    0.028
  18. BD (   1) C   7 - H  23        /381. BD*(   1) C   3 - C   4            5.34    1.19    0.071
  18. BD (   1) C   7 - H  23        /385. BD*(   1) C   4 - C   7            0.68    1.07    0.024
  18. BD (   1) C   7 - H  23        /389. BD*(   1) C   7 - C   8            0.85    1.06    0.027
  18. BD (   1) C   7 - H  23        /394. BD*(   1) C   8 - C  14            4.97    1.17    0.068
  18. BD (   1) C   7 - H  23        /396. BD*(   1) N   9 - H  24            2.05    1.12    0.043
  19. BD (   1) C   8 - C  10        /163. RY*(   1) C   7                    1.60    1.78    0.048
  19. BD (   1) C   8 - C  10        /231. RY*(   1) C  11                    1.47    1.97    0.048
  19. BD (   1) C   8 - C  10        /232. RY*(   2) C  11                    0.94    2.01    0.039
  19. BD (   1) C   8 - C  10        /282. RY*(   1) C  14                    0.63    1.90    0.031
  19. BD (   1) C   8 - C  10        /283. RY*(   2) C  14                    0.53    1.97    0.029
  19. BD (   1) C   8 - C  10        /389. BD*(   1) C   7 - C   8            2.38    1.27    0.049
  19. BD (   1) C   8 - C  10        /390. BD*(   1) C   7 - N   9            0.81    1.22    0.028
  19. BD (   1) C   8 - C  10        /394. BD*(   1) C   8 - C  14            3.15    1.39    0.059
  19. BD (   1) C   8 - C  10        /397. BD*(   1) C  10 - C  11            3.90    1.38    0.065
  19. BD (   1) C   8 - C  10        /401. BD*(   1) C  11 - H  25            1.58    1.39    0.042
  19. BD (   1) C   8 - C  10        /407. BD*(   1) C  14 - H  28            2.18    1.40    0.049
  20. BD (   2) C   8 - C  10        /235. RY*(   5) C  11                    0.85    1.72    0.037
  20. BD (   2) C   8 - C  10        /284. RY*(   3) C  14                    1.86    1.20    0.046
  20. BD (   2) C   8 - C  10        /334. RY*(   2) F  17                    1.44    1.04    0.038
  20. BD (   2) C   8 - C  10        /384. BD*(   2) C   4 - C   5            0.96    0.37    0.017
  20. BD (   2) C   8 - C  10        /385. BD*(   1) C   4 - C   7            3.07    0.81    0.048
  20. BD (   2) C   8 - C  10        /390. BD*(   1) C   7 - N   9            3.47    0.74    0.049
  20. BD (   2) C   8 - C  10        /393. BD*(   2) C   8 - C  10            0.68    0.35    0.014
  20. BD (   2) C   8 - C  10        /400. BD*(   2) C  11 - C  12           25.56    0.36    0.086
  20. BD (   2) C   8 - C  10        /405. BD*(   2) C  13 - C  14           28.53    0.36    0.091
  21. BD (   1) C   8 - C  14        /163. RY*(   1) C   7                    1.20    1.77    0.041
  21. BD (   1) C   8 - C  14        /164. RY*(   2) C   7                    0.55    1.63    0.027
  21. BD (   1) C   8 - C  14        /215. RY*(   2) C  10                    0.63    2.32    0.034
  21. BD (   1) C   8 - C  14        /217. RY*(   4) C  10                    0.69    2.82    0.040
  21. BD (   1) C   8 - C  14        /265. RY*(   1) C  13                    1.28    1.89    0.044
  21. BD (   1) C   8 - C  14        /266. RY*(   2) C  13                    1.56    2.17    0.052
  21. BD (   1) C   8 - C  14        /389. BD*(   1) C   7 - C   8            2.48    1.26    0.050
  21. BD (   1) C   8 - C  14        /391. BD*(   1) C   7 - H  23            1.14    1.23    0.033
  21. BD (   1) C   8 - C  14        /392. BD*(   1) C   8 - C  10            2.99    1.35    0.057
  21. BD (   1) C   8 - C  14        /398. BD*(   1) C  10 - F  17            4.28    1.16    0.063
  21. BD (   1) C   8 - C  14        /404. BD*(   1) C  13 - C  14            3.14    1.39    0.059
  21. BD (   1) C   8 - C  14        /406. BD*(   1) C  13 - H  27            1.97    1.39    0.047
  21. BD (   1) C   8 - C  14        /407. BD*(   1) C  14 - H  28            1.29    1.38    0.038
  22. BD (   1) N   9 - C  15        /163. RY*(   1) C   7                    1.28    1.92    0.044
  22. BD (   1) N   9 - C  15        /164. RY*(   2) C   7                    1.18    1.79    0.041
  22. BD (   1) N   9 - C  15        /316. RY*(   1) O  16                    0.54    1.69    0.027
  22. BD (   1) N   9 - C  15        /389. BD*(   1) C   7 - C   8            1.16    1.41    0.036
  22. BD (   1) N   9 - C  15        /390. BD*(   1) C   7 - N   9            1.72    1.36    0.043
  22. BD (   1) N   9 - C  15        /396. BD*(   1) N   9 - H  24            0.65    1.48    0.028
  23. BD (   1) N   9 - H  24        /164. RY*(   2) C   7                    1.27    1.63    0.041
  23. BD (   1) N   9 - H  24        /299. RY*(   1) C  15                    0.85    2.11    0.038
  23. BD (   1) N   9 - H  24        /303. RY*(   5) C  15                    0.60    2.61    0.035
  23. BD (   1) N   9 - H  24        /385. BD*(   1) C   4 - C   7            0.82    1.27    0.029
  23. BD (   1) N   9 - H  24        /395. BD*(   1) N   9 - C  15            0.57    1.32    0.025
  23. BD (   1) N   9 - H  24        /409. BD*(   2) C  15 - O  16            1.11    1.40    0.035
  23. BD (   1) N   9 - H  24        /410. BD*(   1) C  15 - H  29            2.37    1.31    0.050
  24. BD (   1) C  10 - C  11        /180. RY*(   1) C   8                    0.99    2.12    0.041
  24. BD (   1) C  10 - C  11        /182. RY*(   3) C   8                    0.97    1.92    0.039
  24. BD (   1) C  10 - C  11        /248. RY*(   1) C  12                    0.93    1.90    0.038
  24. BD (   1) C  10 - C  11        /249. RY*(   2) C  12                    1.54    2.20    0.052
  24. BD (   1) C  10 - C  11        /333. RY*(   1) F  17                    0.68    1.48    0.029
  24. BD (   1) C  10 - C  11        /389. BD*(   1) C   7 - C   8            3.46    1.27    0.059
  24. BD (   1) C  10 - C  11        /392. BD*(   1) C   8 - C  10            4.50    1.37    0.070
  24. BD (   1) C  10 - C  11        /399. BD*(   1) C  11 - C  12            2.38    1.40    0.052
  24. BD (   1) C  10 - C  11        /401. BD*(   1) C  11 - H  25            1.26    1.39    0.037
  24. BD (   1) C  10 - C  11        /403. BD*(   1) C  12 - H  26            1.99    1.40    0.047
  25. BD (   1) C  10 - F  17        /180. RY*(   1) C   8                    0.57    2.55    0.034
  25. BD (   1) C  10 - F  17        /214. RY*(   1) C  10                    1.12    2.37    0.046
  25. BD (   1) C  10 - F  17        /392. BD*(   1) C   8 - C  10            0.60    1.80    0.029
  25. BD (   1) C  10 - F  17        /394. BD*(   1) C   8 - C  14            1.34    1.82    0.044
  25. BD (   1) C  10 - F  17        /399. BD*(   1) C  11 - C  12            0.99    1.83    0.038
  26. BD (   1) C  11 - C  12        /215. RY*(   2) C  10                    1.22    2.32    0.048
  26. BD (   1) C  11 - C  12        /217. RY*(   4) C  10                    1.06    2.82    0.049
  26. BD (   1) C  11 - C  12        /265. RY*(   1) C  13                    1.07    1.89    0.040
  26. BD (   1) C  11 - C  12        /266. RY*(   2) C  13                    1.44    2.17    0.050
  26. BD (   1) C  11 - C  12        /397. BD*(   1) C  10 - C  11            2.19    1.36    0.049
  26. BD (   1) C  11 - C  12        /398. BD*(   1) C  10 - F  17            4.11    1.16    0.062
  26. BD (   1) C  11 - C  12        /401. BD*(   1) C  11 - H  25            1.76    1.37    0.044
  26. BD (   1) C  11 - C  12        /402. BD*(   1) C  12 - C  13            2.40    1.39    0.052
  26. BD (   1) C  11 - C  12        /403. BD*(   1) C  12 - H  26            1.19    1.39    0.036
  26. BD (   1) C  11 - C  12        /406. BD*(   1) C  13 - H  27            2.38    1.39    0.051
  27. BD (   2) C  11 - C  12        /220. RY*(   7) C  10                    0.95    1.19    0.033
  27. BD (   2) C  11 - C  12        /268. RY*(   4) C  13                    0.81    1.78    0.037
  27. BD (   2) C  11 - C  12        /393. BD*(   2) C   8 - C  10           30.32    0.34    0.092
  27. BD (   2) C  11 - C  12        /405. BD*(   2) C  13 - C  14           26.39    0.35    0.086
  28. BD (   1) C  11 - H  25        /214. RY*(   1) C  10                    0.92    1.78    0.036
  28. BD (   1) C  11 - H  25        /248. RY*(   1) C  12                    1.17    1.74    0.040
  28. BD (   1) C  11 - H  25        /392. BD*(   1) C   8 - C  10            3.97    1.20    0.062
  28. BD (   1) C  11 - H  25        /397. BD*(   1) C  10 - C  11            0.81    1.21    0.028
  28. BD (   1) C  11 - H  25        /398. BD*(   1) C  10 - F  17            1.34    1.01    0.033
  28. BD (   1) C  11 - H  25        /399. BD*(   1) C  11 - C  12            1.34    1.24    0.036
  28. BD (   1) C  11 - H  25        /402. BD*(   1) C  12 - C  13            3.60    1.24    0.060
  28. BD (   1) C  11 - H  25        /403. BD*(   1) C  12 - H  26            0.53    1.24    0.023
  29. BD (   1) C  12 - C  13        /231. RY*(   1) C  11                    0.61    1.95    0.031
  29. BD (   1) C  12 - C  13        /232. RY*(   2) C  11                    1.82    1.99    0.054
  29. BD (   1) C  12 - C  13        /282. RY*(   1) C  14                    0.91    1.88    0.037
  29. BD (   1) C  12 - C  13        /283. RY*(   2) C  14                    1.46    1.95    0.048
  29. BD (   1) C  12 - C  13        /399. BD*(   1) C  11 - C  12            2.34    1.39    0.051
  29. BD (   1) C  12 - C  13        /401. BD*(   1) C  11 - H  25            2.33    1.37    0.051
  29. BD (   1) C  12 - C  13        /403. BD*(   1) C  12 - H  26            1.34    1.39    0.039
  29. BD (   1) C  12 - C  13        /404. BD*(   1) C  13 - C  14            2.64    1.39    0.054
  29. BD (   1) C  12 - C  13        /406. BD*(   1) C  13 - H  27            1.37    1.38    0.039
  29. BD (   1) C  12 - C  13        /407. BD*(   1) C  14 - H  28            2.49    1.38    0.052
  30. BD (   1) C  12 - H  26        /231. RY*(   1) C  11                    1.32    1.81    0.044
  30. BD (   1) C  12 - H  26        /265. RY*(   1) C  13                    1.35    1.73    0.043
  30. BD (   1) C  12 - H  26        /397. BD*(   1) C  10 - C  11            3.52    1.21    0.058
  30. BD (   1) C  12 - H  26        /399. BD*(   1) C  11 - C  12            0.95    1.24    0.031
  30. BD (   1) C  12 - H  26        /401. BD*(   1) C  11 - H  25            0.56    1.22    0.023
  30. BD (   1) C  12 - H  26        /402. BD*(   1) C  12 - C  13            0.99    1.24    0.031
  30. BD (   1) C  12 - H  26        /404. BD*(   1) C  13 - C  14            3.82    1.24    0.061
  30. BD (   1) C  12 - H  26        /406. BD*(   1) C  13 - H  27            0.56    1.23    0.023
  31. BD (   1) C  13 - C  14        /180. RY*(   1) C   8                    1.26    2.10    0.046
  31. BD (   1) C  13 - C  14        /182. RY*(   3) C   8                    1.03    1.90    0.040
  31. BD (   1) C  13 - C  14        /248. RY*(   1) C  12                    0.95    1.88    0.038
  31. BD (   1) C  13 - C  14        /249. RY*(   2) C  12                    1.43    2.18    0.050
  31. BD (   1) C  13 - C  14        /389. BD*(   1) C   7 - C   8            3.69    1.25    0.061
  31. BD (   1) C  13 - C  14        /394. BD*(   1) C   8 - C  14            3.45    1.37    0.061
  31. BD (   1) C  13 - C  14        /402. BD*(   1) C  12 - C  13            2.53    1.39    0.053
  31. BD (   1) C  13 - C  14        /403. BD*(   1) C  12 - H  26            2.29    1.39    0.050
  31. BD (   1) C  13 - C  14        /406. BD*(   1) C  13 - H  27            1.39    1.38    0.039
  31. BD (   1) C  13 - C  14        /407. BD*(   1) C  14 - H  28            1.66    1.38    0.043
  32. BD (   2) C  13 - C  14        /181. RY*(   2) C   8                    0.59    1.07    0.024
  32. BD (   2) C  13 - C  14        /250. RY*(   3) C  12                    1.37    1.36    0.042
  32. BD (   2) C  13 - C  14        /393. BD*(   2) C   8 - C  10           27.99    0.34    0.088
  32. BD (   2) C  13 - C  14        /400. BD*(   2) C  11 - C  12           29.87    0.35    0.091
  33. BD (   1) C  13 - H  27        /248. RY*(   1) C  12                    1.26    1.73    0.042
  33. BD (   1) C  13 - H  27        /282. RY*(   1) C  14                    1.15    1.73    0.040
  33. BD (   1) C  13 - H  27        /394. BD*(   1) C   8 - C  14            4.07    1.22    0.063
  33. BD (   1) C  13 - H  27        /399. BD*(   1) C  11 - C  12            3.69    1.23    0.060
  33. BD (   1) C  13 - H  27        /402. BD*(   1) C  12 - C  13            0.99    1.24    0.031
  33. BD (   1) C  13 - H  27        /403. BD*(   1) C  12 - H  26            0.56    1.23    0.023
  33. BD (   1) C  13 - H  27        /404. BD*(   1) C  13 - C  14            1.03    1.23    0.032
  33. BD (   1) C  13 - H  27        /407. BD*(   1) C  14 - H  28            0.54    1.23    0.023
  34. BD (   1) C  14 - H  28        /180. RY*(   1) C   8                    1.76    1.96    0.053
  34. BD (   1) C  14 - H  28        /265. RY*(   1) C  13                    1.27    1.74    0.042
  34. BD (   1) C  14 - H  28        /392. BD*(   1) C   8 - C  10            4.42    1.21    0.065
  34. BD (   1) C  14 - H  28        /394. BD*(   1) C   8 - C  14            1.21    1.23    0.034
  34. BD (   1) C  14 - H  28        /402. BD*(   1) C  12 - C  13            3.53    1.25    0.059
  34. BD (   1) C  14 - H  28        /404. BD*(   1) C  13 - C  14            1.20    1.25    0.035
  34. BD (   1) C  14 - H  28        /406. BD*(   1) C  13 - H  27            0.52    1.24    0.023
  35. BD (   1) C  15 - O  16        /197. RY*(   1) N   9                    0.56    1.09    0.022
  35. BD (   1) C  15 - O  16        /408. BD*(   1) C  15 - O  16            1.16    0.47    0.022
  36. BD (   2) C  15 - O  16        /198. RY*(   2) N   9                    1.27    2.20    0.047
  36. BD (   2) C  15 - O  16        /299. RY*(   1) C  15                    0.81    2.44    0.040
  36. BD (   2) C  15 - O  16        /390. BD*(   1) C   7 - N   9            2.44    1.54    0.055
  36. BD (   2) C  15 - O  16        /395. BD*(   1) N   9 - C  15            0.58    1.65    0.028
  37. BD (   1) C  15 - H  29        /198. RY*(   2) N   9                    1.20    1.77    0.041
  37. BD (   1) C  15 - H  29        /316. RY*(   1) O  16                    0.99    1.44    0.034
  37. BD (   1) C  15 - H  29        /396. BD*(   1) N   9 - H  24            3.68    1.22    0.060
  38. CR (   1) C   1                / 79. RY*(   2) C   2                    1.26   11.79    0.109
  38. CR (   1) C   1                /147. RY*(   2) C   6                    1.30   11.81    0.111
  38. CR (   1) C   1                /351. RY*(   2) H  18                    0.58   12.27    0.075
  38. CR (   1) C   1                /378. BD*(   1) C   2 - C   3            0.67   11.01    0.077
  38. CR (   1) C   1                /386. BD*(   1) C   5 - C   6            0.66   11.01    0.076
  39. CR (   1) C   2                / 62. RY*(   2) C   1                    1.29   11.80    0.110
  39. CR (   1) C   2                / 96. RY*(   2) C   3                    0.99   11.54    0.095
  39. CR (   1) C   2                /353. RY*(   2) H  19                    0.62   12.34    0.078
  39. CR (   1) C   2                /375. BD*(   1) C   1 - C   6            0.64   11.01    0.075
  39. CR (   1) C   2                /381. BD*(   1) C   3 - C   4            0.78   11.00    0.083
  40. CR (   1) C   3                / 79. RY*(   2) C   2                    1.34   11.79    0.112
  40. CR (   1) C   3                /113. RY*(   2) C   4                    2.06   11.60    0.138
  40. CR (   1) C   3                /354. RY*(   1) H  20                    0.63   11.74    0.077
  40. CR (   1) C   3                /374. BD*(   1) C   1 - C   2            0.65   11.01    0.076
  40. CR (   1) C   3                /383. BD*(   1) C   4 - C   5            0.77   11.00    0.082
  40. CR (   1) C   3                /385. BD*(   1) C   4 - C   7            0.81   10.88    0.085
  41. CR (   1) C   4                / 96. RY*(   2) C   3                    1.32   11.56    0.110
  41. CR (   1) C   4                /130. RY*(   2) C   5                    1.32   11.54    0.110
  41. CR (   1) C   4                /166. RY*(   4) C   7                    0.65   11.17    0.076
  41. CR (   1) C   4                /378. BD*(   1) C   2 - C   3            0.62   11.03    0.074
  41. CR (   1) C   4                /386. BD*(   1) C   5 - C   6            0.62   11.03    0.074
  42. CR (   1) C   5                /112. RY*(   1) C   4                    0.75   11.63    0.084
  42. CR (   1) C   5                /113. RY*(   2) C   4                    1.08   11.60    0.100
  42. CR (   1) C   5                /147. RY*(   2) C   6                    1.31   11.80    0.111
  42. CR (   1) C   5                /356. RY*(   1) H  21                    0.68   11.91    0.080
  42. CR (   1) C   5                /375. BD*(   1) C   1 - C   6            0.65   11.01    0.076
  42. CR (   1) C   5                /381. BD*(   1) C   3 - C   4            0.82   11.00    0.086
  42. CR (   1) C   5                /385. BD*(   1) C   4 - C   7            0.81   10.88    0.084
  43. CR (   1) C   6                / 62. RY*(   2) C   1                    1.34   11.80    0.112
  43. CR (   1) C   6                /130. RY*(   2) C   5                    1.07   11.52    0.099
  43. CR (   1) C   6                /359. RY*(   2) H  22                    0.64   12.35    0.079
  43. CR (   1) C   6                /374. BD*(   1) C   1 - C   2            0.64   11.01    0.075
  43. CR (   1) C   6                /383. BD*(   1) C   4 - C   5            0.76   11.00    0.082
  44. CR (   1) C   7                /112. RY*(   1) C   4                    1.04   11.69    0.099
  44. CR (   1) C   7                /180. RY*(   1) C   8                    0.96   11.77    0.095
  44. CR (   1) C   7                /381. BD*(   1) C   3 - C   4            0.69   11.06    0.078
  44. CR (   1) C   7                /383. BD*(   1) C   4 - C   5            0.55   11.06    0.070
  44. CR (   1) C   7                /394. BD*(   1) C   8 - C  14            0.62   11.04    0.074
  44. CR (   1) C   7                /395. BD*(   1) N   9 - C  15            0.69   10.99    0.079
  45. CR (   1) C   8                /164. RY*(   2) C   7                    1.05   11.28    0.097
  45. CR (   1) C   8                /215. RY*(   2) C  10                    1.49   11.97    0.119
  45. CR (   1) C   8                /283. RY*(   2) C  14                    1.35   11.61    0.112
  45. CR (   1) C   8                /397. BD*(   1) C  10 - C  11            0.67   11.01    0.077
  45. CR (   1) C   8                /398. BD*(   1) C  10 - F  17            0.75   10.81    0.081
  45. CR (   1) C   8                /404. BD*(   1) C  13 - C  14            0.63   11.04    0.075
  46. CR (   1) N   9                /300. RY*(   2) C  15                    0.66   16.11    0.092
  46. CR (   1) N   9                /303. RY*(   5) C  15                    0.99   16.44    0.114
  46. CR (   1) N   9                /363. RY*(   2) H  24                    0.93   16.84    0.112
  47. CR (   1) C  10                /180. RY*(   1) C   8                    0.53   11.84    0.071
  47. CR (   1) C  10                /182. RY*(   3) C   8                    0.83   11.64    0.088
  47. CR (   1) C  10                /232. RY*(   2) C  11                    1.35   11.73    0.112
  47. CR (   1) C  10                /389. BD*(   1) C   7 - C   8            0.86   10.99    0.087
  47. CR (   1) C  10                /392. BD*(   1) C   8 - C  10            1.20   11.09    0.104
  47. CR (   1) C  10                /394. BD*(   1) C   8 - C  14            0.66   11.11    0.077
  47. CR (   1) C  10                /397. BD*(   1) C  10 - C  11            0.97   11.10    0.093
  47. CR (   1) C  10                /398. BD*(   1) C  10 - F  17            2.68   10.90    0.153
  47. CR (   1) C  10                /399. BD*(   1) C  11 - C  12            0.56   11.13    0.071
  48. CR (   1) C  11                /215. RY*(   2) C  10                    1.55   11.94    0.122
  48. CR (   1) C  11                /249. RY*(   2) C  12                    1.45   11.80    0.117
  48. CR (   1) C  11                /364. RY*(   1) H  25                    0.54   11.43    0.070
  48. CR (   1) C  11                /392. BD*(   1) C   8 - C  10            0.91   10.98    0.090
  48. CR (   1) C  11                /398. BD*(   1) C  10 - F  17            0.52   10.78    0.067
  48. CR (   1) C  11                /402. BD*(   1) C  12 - C  13            0.64   11.02    0.075
  49. CR (   1) C  12                /232. RY*(   2) C  11                    0.97   11.61    0.095
  49. CR (   1) C  12                /266. RY*(   2) C  13                    1.26   11.79    0.109
  49. CR (   1) C  12                /367. RY*(   2) H  26                    0.53   12.18    0.072
  49. CR (   1) C  12                /397. BD*(   1) C  10 - C  11            0.56   10.98    0.071
  49. CR (   1) C  12                /404. BD*(   1) C  13 - C  14            0.66   11.01    0.077
  50. CR (   1) C  13                /249. RY*(   2) C  12                    1.21   11.80    0.107
  50. CR (   1) C  13                /283. RY*(   2) C  14                    0.89   11.57    0.090
  50. CR (   1) C  13                /369. RY*(   2) H  27                    0.63   12.34    0.078
  50. CR (   1) C  13                /394. BD*(   1) C   8 - C  14            0.76   10.99    0.082
  50. CR (   1) C  13                /399. BD*(   1) C  11 - C  12            0.62   11.01    0.074
  51. CR (   1) C  14                /182. RY*(   3) C   8                    1.66   11.53    0.123
  51. CR (   1) C  14                /266. RY*(   2) C  13                    1.39   11.79    0.114
  51. CR (   1) C  14                /370. RY*(   1) H  28                    0.65   11.73    0.078
  51. CR (   1) C  14                /389. BD*(   1) C   7 - C   8            0.75   10.88    0.081
  51. CR (   1) C  14                /392. BD*(   1) C   8 - C  10            0.69   10.98    0.078
  51. CR (   1) C  14                /402. BD*(   1) C  12 - C  13            0.63   11.02    0.075
  52. CR (   1) C  15                /373. RY*(   2) H  29                    0.53   12.69    0.073
  52. CR (   1) C  15                /390. BD*(   1) C   7 - N   9            1.29   10.95    0.107
  53. CR (   1) O  16                /299. RY*(   1) C  15                    4.28   20.70    0.266
  54. CR (   1) F  17                /214. RY*(   1) C  10                    3.20   26.15    0.259
  55. LP (   1) N   9                /165. RY*(   3) C   7                    1.10    1.20    0.035
  55. LP (   1) N   9                /301. RY*(   3) C  15                    2.60    1.87    0.067
  55. LP (   1) N   9                /384. BD*(   2) C   4 - C   5            1.00    0.38    0.018
  55. LP (   1) N   9                /385. BD*(   1) C   4 - C   7            6.76    0.81    0.071
  55. LP (   1) N   9                /391. BD*(   1) C   7 - H  23            6.49    0.77    0.068
  55. LP (   1) N   9                /408. BD*(   1) C  15 - O  16           84.25    0.35    0.155
  56. LP (   1) O  16                /299. RY*(   1) C  15                   11.26    2.16    0.139
  56. LP (   1) O  16                /300. RY*(   2) C  15                    0.96    2.33    0.042
  56. LP (   1) O  16                /315. RY*(  17) C  15                    0.56    3.67    0.041
  56. LP (   1) O  16                /410. BD*(   1) C  15 - H  29            0.58    1.35    0.025
  57. LP (   2) O  16                /300. RY*(   2) C  15                    2.73    1.85    0.065
  57. LP (   2) O  16                /303. RY*(   5) C  15                    0.51    2.18    0.031
  57. LP (   2) O  16                /390. BD*(   1) C   7 - N   9            0.94    0.77    0.024
  57. LP (   2) O  16                /395. BD*(   1) N   9 - C  15           22.93    0.88    0.128
  57. LP (   2) O  16                /410. BD*(   1) C  15 - H  29           17.28    0.88    0.111
  58. LP (   1) F  17                /214. RY*(   1) C  10                    9.89    2.30    0.135
  58. LP (   1) F  17                /392. BD*(   1) C   8 - C  10            1.47    1.73    0.045
  58. LP (   1) F  17                /397. BD*(   1) C  10 - C  11            0.98    1.73    0.037
  59. LP (   2) F  17                /215. RY*(   2) C  10                    0.61    2.08    0.032
  59. LP (   2) F  17                /217. RY*(   4) C  10                    1.33    2.58    0.053
  59. LP (   2) F  17                /392. BD*(   1) C   8 - C  10            8.48    1.11    0.087
  59. LP (   2) F  17                /397. BD*(   1) C  10 - C  11            8.34    1.12    0.086
  60. LP (   3) F  17                /216. RY*(   3) C  10                    2.41    2.09    0.064
  60. LP (   3) F  17                /393. BD*(   2) C   8 - C  10           25.05    0.57    0.116
 376. BD*(   2) C   1 - C   6        / 63. RY*(   3) C   1                    3.28    0.42    0.083
 376. BD*(   2) C   1 - C   6        / 75. RY*(  15) C   1                    0.71    0.36    0.035
 376. BD*(   2) C   1 - C   6        /148. RY*(   3) C   6                    1.96    0.48    0.068
 376. BD*(   2) C   1 - C   6        /156. RY*(  11) C   6                    0.63    0.42    0.036
 379. BD*(   2) C   2 - C   3        / 80. RY*(   3) C   2                    2.63    0.62    0.090
 379. BD*(   2) C   2 - C   3        / 97. RY*(   3) C   3                    0.80    0.64    0.050
 379. BD*(   2) C   2 - C   3        / 98. RY*(   4) C   3                    0.87    1.31    0.076
 384. BD*(   2) C   4 - C   5        / 97. RY*(   3) C   3                    0.76    0.64    0.047
 384. BD*(   2) C   4 - C   5        /114. RY*(   3) C   4                    0.59    0.69    0.043
 384. BD*(   2) C   4 - C   5        /131. RY*(   3) C   5                    3.20    0.65    0.097
 384. BD*(   2) C   4 - C   5        /148. RY*(   3) C   6                    0.66    0.48    0.038
 384. BD*(   2) C   4 - C   5        /389. BD*(   1) C   7 - C   8            1.30    0.42    0.048
 384. BD*(   2) C   4 - C   5        /390. BD*(   1) C   7 - N   9            1.41    0.37    0.047
 393. BD*(   2) C   8 - C  10        /216. RY*(   3) C  10                    0.75    1.52    0.068
 393. BD*(   2) C   8 - C  10        /219. RY*(   6) C  10                    0.66    1.33    0.060
 393. BD*(   2) C   8 - C  10        /284. RY*(   3) C  14                    0.70    0.85    0.049
 393. BD*(   2) C   8 - C  10        /334. RY*(   2) F  17                    0.79    0.69    0.047
 393. BD*(   2) C   8 - C  10        /384. BD*(   2) C   4 - C   5            9.06    0.02    0.021
 393. BD*(   2) C   8 - C  10        /385. BD*(   1) C   4 - C   7            1.35    0.46    0.048
 393. BD*(   2) C   8 - C  10        /390. BD*(   1) C   7 - N   9            1.33    0.39    0.044
 393. BD*(   2) C   8 - C  10        /400. BD*(   2) C  11 - C  12          319.84    0.01    0.093
 393. BD*(   2) C   8 - C  10        /405. BD*(   2) C  13 - C  14          264.21    0.01    0.093
 400. BD*(   2) C  11 - C  12        /233. RY*(   3) C  11                    2.40    0.75    0.092
 400. BD*(   2) C  11 - C  12        /251. RY*(   4) C  12                    1.56    1.12    0.091
 405. BD*(   2) C  13 - C  14        /267. RY*(   3) C  13                    2.65    0.70    0.095
 405. BD*(   2) C  13 - C  14        /285. RY*(   4) C  14                    1.14    1.18    0.081
 408. BD*(   1) C  15 - O  16        /301. RY*(   3) C  15                    1.52    1.52    0.117
 408. BD*(   1) C  15 - O  16        /304. RY*(   6) C  15                    0.79    1.45    0.083
 408. BD*(   1) C  15 - O  16        /317. RY*(   2) O  16                    0.75    0.60    0.052
 408. BD*(   1) C  15 - O  16        /318. RY*(   3) O  16                    1.29    0.70    0.074
 408. BD*(   1) C  15 - O  16        /384. BD*(   2) C   4 - C   5            0.87    0.02    0.007


 Natural Bond Orbitals (Summary):

                                                            Principal Delocalizations
           NBO                        Occupancy    Energy   (geminal,vicinal,remote)
 ====================================================================================
 Molecular unit  1  (C14H12FNO)
     1. BD (   1) C   1 - C   2          1.98162    -0.77066  378(g),375(g),382(v),388(v)
                                                    96(v),147(v),380(g),377(g)
                                                    146(v),95(v)
     2. BD (   1) C   1 - C   6          1.98159    -0.77149  386(g),374(g),387(v),380(v)
                                                    130(v),79(v),388(g),377(g)
                                                    78(v),129(v)
     3. BD (   2) C   1 - C   6          1.66430    -0.29657  379(v),384(v),132(v),81(v)
     4. BD (   1) C   1 - H  18          1.98163    -0.62210  378(v),386(v),78(v),146(v)
                                                    375(g),374(g),388(v),380(v)
     5. BD (   1) C   2 - C   3          1.97929    -0.77044  385(v),381(g),374(g),377(v)
                                                    382(g),62(v),112(v),380(g)
                                                    113(v),61(v)
     6. BD (   2) C   2 - C   3          1.66763    -0.29778  384(v),376(v),63(v),114(v)
     7. BD (   1) C   2 - H  19          1.98157    -0.62301  381(v),375(v),61(v),95(v)
                                                    378(g),374(g),377(v),382(v)
     8. BD (   1) C   3 - C   4          1.97381    -0.77177  383(g),378(g),387(v),385(g)
                                                    380(v),163(v),382(g),79(v)
                                                    78(v),391(v),129(v),113(g)
     9. BD (   1) C   3 - H  20          1.97987    -0.62474  383(v),374(v),112(v),381(g)
                                                    78(v),378(g),380(v)
    10. BD (   1) C   4 - C   5          1.97447    -0.77181  381(g),386(g),382(v),385(g)
                                                    388(v),163(v),387(g),147(v)
                                                    146(v),390(v),95(v),391(v)
    11. BD (   2) C   4 - C   5          1.66658    -0.29937  376(v),379(v),390(v),389(v)
                                                    97(v),148(v),393(r)
    12. BD (   1) C   4 - C   7          1.96368    -0.73372  389(g),393(v),378(v),386(v)
                                                    383(g),381(g),129(v),95(v)
                                                    396(v),197(v),181(v),392(v)
                                                    390(g),391(g),182(v)
    13. BD (   1) C   5 - C   6          1.97926    -0.76999  385(v),383(g),375(g),377(v)
                                                    62(v),387(g),388(g),113(v)
                                                    61(v),112(v)
    14. BD (   1) C   5 - H  21          1.98038    -0.62331  381(v),375(v),112(v),383(g)
                                                    146(v),386(g),388(v)
    15. BD (   1) C   6 - H  22          1.98145    -0.62264  383(v),374(v),61(v),129(v)
                                                    386(g),375(g),377(v),387(v)
    16. BD (   1) C   7 - C   8          1.96253    -0.73687  395(v),385(g),384(v),394(g)
                                                    404(v),397(v),392(g),282(v)
                                                    214(v),114(v),383(v),391(g)
                                                    390(g),199(v)
    17. BD (   1) C   7 - N   9          1.98179    -0.86838  409(v),302(v),383(v),392(v)
                                                    393(v),384(v),385(g),389(g)
                                                    395(g),181(v),396(g),303(v)
    18. BD (   1) C   7 - H  23          1.96880    -0.58128  381(v),394(v),396(v),389(g)
                                                    197(v),385(g)
    19. BD (   1) C   8 - C  10          1.97658    -0.79822  397(g),394(g),389(g),407(v)
                                                    163(v),401(v),231(v),232(v)
                                                    390(v),282(v),283(v)
    20. BD (   2) C   8 - C  10          1.65588    -0.31936  405(v),400(v),390(v),385(v)
                                                    284(v),334(v),235(v),384(r)
                                                    393(g)
    21. BD (   1) C   8 - C  14          1.97110    -0.78344  398(v),404(g),392(g),389(g)
                                                    406(v),266(v),407(g),265(v)
                                                    163(v),391(v),217(v),215(v)
                                                    164(v)
    22. BD (   1) N   9 - C  15          1.99095    -0.93890  390(g),163(v),164(v),389(v)
                                                    396(g),316(v)
    23. BD (   1) N   9 - H  24          1.98595    -0.78059  410(v),164(v),409(v),299(v)
                                                    385(v),303(v),395(g)
    24. BD (   1) C  10 - C  11          1.98047    -0.79570  392(g),389(v),399(g),403(v)
                                                    249(v),401(g),180(v),182(v)
                                                    248(v),333(v)
    25. BD (   1) C  10 - F  17          1.99632    -1.22498  394(v),214(g),399(v),392(g)
                                                    180(v)
    26. BD (   1) C  11 - C  12          1.97736    -0.78162  398(v),402(g),406(v),397(g)
                                                    401(g),266(v),215(v),403(g)
                                                    265(v),217(v)
    27. BD (   2) C  11 - C  12          1.67941    -0.30714  393(v),405(v),220(v),268(v)
    28. BD (   1) C  11 - H  25          1.97932    -0.63344  392(v),402(v),399(g),398(v)
                                                    248(v),214(v),397(g),403(v)
    29. BD (   1) C  12 - C  13          1.98158    -0.77790  404(g),407(v),399(g),401(v)
                                                    232(v),283(v),406(g),403(g)
                                                    282(v),231(v)
    30. BD (   1) C  12 - H  26          1.98135    -0.62929  404(v),397(v),265(v),231(v)
                                                    402(g),399(g),401(v),406(v)
    31. BD (   1) C  13 - C  14          1.97929    -0.77872  389(v),394(g),402(g),403(v)
                                                    407(g),249(v),406(g),180(v)
                                                    182(v),248(v)
    32. BD (   2) C  13 - C  14          1.67186    -0.30505  400(v),393(v),250(v),181(v)
    33. BD (   1) C  13 - H  27          1.98110    -0.62562  394(v),399(v),248(v),282(v)
                                                    404(g),402(g),403(v),407(v)
    34. BD (   1) C  14 - H  28          1.97931    -0.63657  392(v),402(v),180(v),265(v)
                                                    394(g),404(g),406(v)
    35. BD (   1) C  15 - O  16          1.99737    -0.44391  408(g),197(v)
    36. BD (   2) C  15 - O  16          1.99413    -1.11019  390(v),198(v),299(g),395(g)
    37. BD (   1) C  15 - H  29          1.98832    -0.68101  396(v),198(v),316(v)
    38. CR (   1) C   1                  1.99929   -10.39336  147(v),79(v),378(v),386(v)
                                                    351(v)
    39. CR (   1) C   2                  1.99929   -10.39565  62(v),96(v),381(v),375(v)
                                                    353(v)
    40. CR (   1) C   3                  1.99916   -10.39339  113(v),79(v),385(v),383(v)
                                                    374(v),354(v)
    41. CR (   1) C   4                  1.99910   -10.41583  96(v),130(v),166(v),386(v)
                                                    378(v)
    42. CR (   1) C   5                  1.99917   -10.39277  147(v),113(v),381(v),385(v)
                                                    112(v),356(v),375(v)
    43. CR (   1) C   6                  1.99929   -10.39462  62(v),130(v),383(v),374(v)
                                                    359(v)
    44. CR (   1) C   7                  1.99906   -10.45148  112(v),180(v),395(v),381(v)
                                                    394(v),383(v)
    45. CR (   1) C   8                  1.99903   -10.43144  215(v),283(v),164(v),398(v)
                                                    397(v),404(v)
    46. CR (   1) N   9                  1.99940   -14.60612  303(v),363(v),300(v)
    47. CR (   1) C  10                  1.99859   -10.52016  398(g),232(v),392(g),397(g)
                                                    389(v),182(v),394(v),399(v)
                                                    180(v)
    48. CR (   1) C  11                  1.99918   -10.40517  215(v),249(v),392(v),402(v)
                                                    364(v),398(v)
    49. CR (   1) C  12                  1.99930   -10.40389  266(v),232(v),404(v),397(v)
                                                    367(v)
    50. CR (   1) C  13                  1.99929   -10.39875  249(v),283(v),394(v),369(v)
                                                    399(v)
    51. CR (   1) C  14                  1.99919   -10.40518  182(v),266(v),389(v),392(v)
                                                    370(v),402(v)
    52. CR (   1) C  15                  1.99948   -10.52162  390(v),373(v)
    53. CR (   1) O  16                  1.99981   -19.36743  299(v)
    54. CR (   1) F  17                  1.99991   -25.00061  214(v)
    55. LP (   1) N   9                  1.70106    -0.32334  408(v),385(v),391(v),301(v)
                                                    165(v),384(r)
    56. LP (   1) O  16                  1.98857    -0.82190  299(v),300(v),410(v),315(v)
    57. LP (   2) O  16                  1.90645    -0.34476  395(v),410(v),300(v),390(r)
                                                    303(v)
    58. LP (   1) F  17                  1.98890    -1.15520  214(v),392(v),397(v)
    59. LP (   2) F  17                  1.96746    -0.54358  392(v),397(v),217(v),215(v)
    60. LP (   3) F  17                  1.92476    -0.53758  393(v),216(v)
    61. RY*(   1) C   1                  0.00547     1.10620   
    62. RY*(   2) C   1                  0.00193     1.40398   
    63. RY*(   3) C   1                  0.00089     0.47827   
    64. RY*(   4) C   1                  0.00055     1.68942   
    65. RY*(   5) C   1                  0.00043     0.91025   
    66. RY*(   6) C   1                  0.00040     1.12602   
    67. RY*(   7) C   1                  0.00018     1.34898   
    68. RY*(   8) C   1                  0.00007     2.82916   
    69. RY*(   9) C   1                  0.00006     1.36772   
    70. RY*(  10) C   1                  0.00000     2.42258   
    71. RY*(  11) C   1                  0.00000    22.61061   
    72. RY*(  12) C   1                  0.00000     2.19015   
    73. RY*(  13) C   1                  0.00001     1.85950   
    74. RY*(  14) C   1                  0.00001     1.81083   
    75. RY*(  15) C   1                  0.00001     0.41148   
    76. RY*(  16) C   1                  0.00000     1.56682   
    77. RY*(  17) C   1                  0.00000     2.05567   
    78. RY*(   1) C   2                  0.00574     1.08764   
    79. RY*(   2) C   2                  0.00199     1.39496   
    80. RY*(   3) C   2                  0.00091     0.67008   
    81. RY*(   4) C   2                  0.00057     1.49950   
    82. RY*(   5) C   2                  0.00044     1.18267   
    83. RY*(   6) C   2                  0.00026     1.08648   
    84. RY*(   7) C   2                  0.00015     1.18066   
    85. RY*(   8) C   2                  0.00008     1.98283   
    86. RY*(   9) C   2                  0.00006     2.50702   
    87. RY*(  10) C   2                  0.00003     0.80065   
    88. RY*(  11) C   2                  0.00002     1.50546   
    89. RY*(  12) C   2                  0.00001     2.52417   
    90. RY*(  13) C   2                  0.00000     1.59768   
    91. RY*(  14) C   2                  0.00001     1.78215   
    92. RY*(  15) C   2                  0.00000    22.33685   
    93. RY*(  16) C   2                  0.00000     2.48183   
    94. RY*(  17) C   2                  0.00001     1.59522   
    95. RY*(   1) C   3                  0.00580     1.10188   
    96. RY*(   2) C   3                  0.00212     1.14432   
    97. RY*(   3) C   3                  0.00119     0.68890   
    98. RY*(   4) C   3                  0.00055     1.36686   
    99. RY*(   5) C   3                  0.00050     1.17247   
   100. RY*(   6) C   3                  0.00027     0.93786   
   101. RY*(   7) C   3                  0.00019     1.51998   
   102. RY*(   8) C   3                  0.00015     1.29813   
   103. RY*(   9) C   3                  0.00012     1.95071   
   104. RY*(  10) C   3                  0.00007     2.81236   
   105. RY*(  11) C   3                  0.00007     1.19978   
   106. RY*(  12) C   3                  0.00004     1.83974   
   107. RY*(  13) C   3                  0.00002     1.82385   
   108. RY*(  14) C   3                  0.00001     1.69130   
   109. RY*(  15) C   3                  0.00001     2.73705   
   110. RY*(  16) C   3                  0.00001     2.58932   
   111. RY*(  17) C   3                  0.00000    22.28841   
   112. RY*(   1) C   4                  0.00689     1.23701   
   113. RY*(   2) C   4                  0.00324     1.21013   
   114. RY*(   3) C   4                  0.00275     0.73815   
   115. RY*(   4) C   4                  0.00078     0.97468   
   116. RY*(   5) C   4                  0.00066     1.72671   
   117. RY*(   6) C   4                  0.00036     1.70661   
   118. RY*(   7) C   4                  0.00028     1.75268   
   119. RY*(   8) C   4                  0.00021     1.24702   
   120. RY*(   9) C   4                  0.00015     1.44356   
   121. RY*(  10) C   4                  0.00010     1.81045   
   122. RY*(  11) C   4                  0.00008     3.11163   
   123. RY*(  12) C   4                  0.00007     3.15476   
   124. RY*(  13) C   4                  0.00005     1.96034   
   125. RY*(  14) C   4                  0.00006     2.00418   
   126. RY*(  15) C   4                  0.00003     2.81991   
   127. RY*(  16) C   4                  0.00001     2.94662   
   128. RY*(  17) C   4                  0.00000    20.57080   
   129. RY*(   1) C   5                  0.00610     1.09199   
   130. RY*(   2) C   5                  0.00217     1.12530   
   131. RY*(   3) C   5                  0.00129     0.70029   
   132. RY*(   4) C   5                  0.00055     1.35553   
   133. RY*(   5) C   5                  0.00045     1.09537   
   134. RY*(   6) C   5                  0.00023     1.18555   
   135. RY*(   7) C   5                  0.00016     2.48972   
   136. RY*(   8) C   5                  0.00011     0.89860   
   137. RY*(   9) C   5                  0.00009     1.31256   
   138. RY*(  10) C   5                  0.00008     2.90547   
   139. RY*(  11) C   5                  0.00005     1.29243   
   140. RY*(  12) C   5                  0.00003     1.97857   
   141. RY*(  13) C   5                  0.00002     1.85304   
   142. RY*(  14) C   5                  0.00000    21.84536   
   143. RY*(  15) C   5                  0.00001     2.62602   
   144. RY*(  16) C   5                  0.00001     1.55206   
   145. RY*(  17) C   5                  0.00001     2.53920   
   146. RY*(   1) C   6                  0.00572     1.09353   
   147. RY*(   2) C   6                  0.00197     1.41175   
   148. RY*(   3) C   6                  0.00083     0.53072   
   149. RY*(   4) C   6                  0.00058     1.64896   
   150. RY*(   5) C   6                  0.00045     1.12361   
   151. RY*(   6) C   6                  0.00027     1.10142   
   152. RY*(   7) C   6                  0.00017     1.30978   
   153. RY*(   8) C   6                  0.00008     2.13974   
   154. RY*(   9) C   6                  0.00005     2.22970   
   155. RY*(  10) C   6                  0.00002     2.00197   
   156. RY*(  11) C   6                  0.00001     0.47435   
   157. RY*(  12) C   6                  0.00000     2.34197   
   158. RY*(  13) C   6                  0.00000    21.45232   
   159. RY*(  14) C   6                  0.00001     3.37989   
   160. RY*(  15) C   6                  0.00001     1.51078   
   161. RY*(  16) C   6                  0.00000     2.00710   
   162. RY*(  17) C   6                  0.00000     1.43239   
   163. RY*(   1) C   7                  0.01111     0.98488   
   164. RY*(   2) C   7                  0.00469     0.84970   
   165. RY*(   3) C   7                  0.00312     0.87495   
   166. RY*(   4) C   7                  0.00156     0.75902   
   167. RY*(   5) C   7                  0.00134     1.12405   
   168. RY*(   6) C   7                  0.00099     0.79612   
   169. RY*(   7) C   7                  0.00084     1.57730   
   170. RY*(   8) C   7                  0.00060     1.20036   
   171. RY*(   9) C   7                  0.00033     1.76292   
   172. RY*(  10) C   7                  0.00026     1.85070   
   173. RY*(  11) C   7                  0.00018     2.19879   
   174. RY*(  12) C   7                  0.00014     2.22518   
   175. RY*(  13) C   7                  0.00013     2.09886   
   176. RY*(  14) C   7                  0.00008     1.68988   
   177. RY*(  15) C   7                  0.00004     2.48117   
   178. RY*(  16) C   7                  0.00003     6.72845   
   179. RY*(  17) C   7                  0.00001    17.77097   
   180. RY*(   1) C   8                  0.00574     1.32035   
   181. RY*(   2) C   8                  0.00394     0.76313   
   182. RY*(   3) C   8                  0.00357     1.12324   
   183. RY*(   4) C   8                  0.00072     1.05026   
   184. RY*(   5) C   8                  0.00063     1.62670   
   185. RY*(   6) C   8                  0.00031     1.57485   
   186. RY*(   7) C   8                  0.00023     1.31063   
   187. RY*(   8) C   8                  0.00019     1.59088   
   188. RY*(   9) C   8                  0.00016     1.23166   
   189. RY*(  10) C   8                  0.00013     2.89967   
   190. RY*(  11) C   8                  0.00010     2.21896   
   191. RY*(  12) C   8                  0.00008     1.11983   
   192. RY*(  13) C   8                  0.00006     3.19454   
   193. RY*(  14) C   8                  0.00004     3.23765   
   194. RY*(  15) C   8                  0.00003     2.63878   
   195. RY*(  16) C   8                  0.00001    20.65406   
   196. RY*(  17) C   8                  0.00001     2.85972   
   197. RY*(   1) N   9                  0.00488     0.64446   
   198. RY*(   2) N   9                  0.00346     1.08669   
   199. RY*(   3) N   9                  0.00178     1.05800   
   200. RY*(   4) N   9                  0.00110     1.67846   
   201. RY*(   5) N   9                  0.00034     1.60818   
   202. RY*(   6) N   9                  0.00018     2.39195   
   203. RY*(   7) N   9                  0.00017     2.02174   
   204. RY*(   8) N   9                  0.00007     1.40977   
   205. RY*(   9) N   9                  0.00007     1.20605   
   206. RY*(  10) N   9                  0.00005     2.70817   
   207. RY*(  11) N   9                  0.00003     1.76286   
   208. RY*(  12) N   9                  0.00002     2.82578   
   209. RY*(  13) N   9                  0.00001     2.09488   
   210. RY*(  14) N   9                  0.00000    34.94579   
   211. RY*(  15) N   9                  0.00000     3.70378   
   212. RY*(  16) N   9                  0.00001     3.29913   
   213. RY*(  17) N   9                  0.00001     3.86468   
   214. RY*(   1) C  10                  0.00908     1.14537   
   215. RY*(   2) C  10                  0.00365     1.53978   
   216. RY*(   3) C  10                  0.00281     1.54879   
   217. RY*(   4) C  10                  0.00208     2.03425   
   218. RY*(   5) C  10                  0.00130     1.88949   
   219. RY*(   6) C  10                  0.00105     1.36314   
   220. RY*(   7) C  10                  0.00036     0.88046   
   221. RY*(   8) C  10                  0.00024     1.68366   
   222. RY*(   9) C  10                  0.00017     1.49922   
   223. RY*(  10) C  10                  0.00014     2.10033   
   224. RY*(  11) C  10                  0.00008     1.09384   
   225. RY*(  12) C  10                  0.00006     1.99565   
   226. RY*(  13) C  10                  0.00003     3.09038   
   227. RY*(  14) C  10                  0.00002     1.40205   
   228. RY*(  15) C  10                  0.00001     3.53436   
   229. RY*(  16) C  10                  0.00000    18.25513   
   230. RY*(  17) C  10                  0.00001     2.54629   
   231. RY*(   1) C  11                  0.00496     1.17616   
   232. RY*(   2) C  11                  0.00248     1.20757   
   233. RY*(   3) C  11                  0.00081     0.79192   
   234. RY*(   4) C  11                  0.00052     0.95100   
   235. RY*(   5) C  11                  0.00049     1.40480   
   236. RY*(   6) C  11                  0.00025     2.50004   
   237. RY*(   7) C  11                  0.00019     1.42185   
   238. RY*(   8) C  11                  0.00008     0.78267   
   239. RY*(   9) C  11                  0.00007     0.83912   
   240. RY*(  10) C  11                  0.00005     3.71506   
   241. RY*(  11) C  11                  0.00002     2.21102   
   242. RY*(  12) C  11                  0.00003     2.11886   
   243. RY*(  13) C  11                  0.00002     2.40085   
   244. RY*(  14) C  11                  0.00000     0.90530   
   245. RY*(  15) C  11                  0.00001     1.62328   
   246. RY*(  16) C  11                  0.00000    20.59869   
   247. RY*(  17) C  11                  0.00000     2.77666   
   248. RY*(   1) C  12                  0.00509     1.10482   
   249. RY*(   2) C  12                  0.00205     1.39945   
   250. RY*(   3) C  12                  0.00067     1.05034   
   251. RY*(   4) C  12                  0.00054     1.16384   
   252. RY*(   5) C  12                  0.00038     1.30462   
   253. RY*(   6) C  12                  0.00033     1.04908   
   254. RY*(   7) C  12                  0.00017     1.56298   
   255. RY*(   8) C  12                  0.00006     1.26136   
   256. RY*(   9) C  12                  0.00006     2.79330   
   257. RY*(  10) C  12                  0.00002     2.78397   
   258. RY*(  11) C  12                  0.00000    21.36772   
   259. RY*(  12) C  12                  0.00000     1.87167   
   260. RY*(  13) C  12                  0.00001     1.61718   
   261. RY*(  14) C  12                  0.00000     0.39817   
   262. RY*(  15) C  12                  0.00000     2.48682   
   263. RY*(  16) C  12                  0.00001     1.42235   
   264. RY*(  17) C  12                  0.00000     2.58132   
   265. RY*(   1) C  13                  0.00559     1.10431   
   266. RY*(   2) C  13                  0.00203     1.38974   
   267. RY*(   3) C  13                  0.00087     0.74834   
   268. RY*(   4) C  13                  0.00050     1.47442   
   269. RY*(   5) C  13                  0.00037     1.32131   
   270. RY*(   6) C  13                  0.00027     1.12137   
   271. RY*(   7) C  13                  0.00014     1.15358   
   272. RY*(   8) C  13                  0.00007     2.28922   
   273. RY*(   9) C  13                  0.00005     1.84432   
   274. RY*(  10) C  13                  0.00003     1.89973   
   275. RY*(  11) C  13                  0.00002     0.67517   
   276. RY*(  12) C  13                  0.00001     1.99272   
   277. RY*(  13) C  13                  0.00001     1.46104   
   278. RY*(  14) C  13                  0.00000     2.48938   
   279. RY*(  15) C  13                  0.00000    22.49133   
   280. RY*(  16) C  13                  0.00000     1.37590   
   281. RY*(  17) C  13                  0.00001     2.34569   
   282. RY*(   1) C  14                  0.00526     1.10601   
   283. RY*(   2) C  14                  0.00212     1.17460   
   284. RY*(   3) C  14                  0.00090     0.88057   
   285. RY*(   4) C  14                  0.00060     1.22842   
   286. RY*(   5) C  14                  0.00054     1.27737   
   287. RY*(   6) C  14                  0.00025     1.22221   
   288. RY*(   7) C  14                  0.00015     1.64956   
   289. RY*(   8) C  14                  0.00013     1.44037   
   290. RY*(   9) C  14                  0.00009     2.42555   
   291. RY*(  10) C  14                  0.00007     1.94276   
   292. RY*(  11) C  14                  0.00004     2.09518   
   293. RY*(  12) C  14                  0.00004     0.85721   
   294. RY*(  13) C  14                  0.00004     1.91270   
   295. RY*(  14) C  14                  0.00002     2.83484   
   296. RY*(  15) C  14                  0.00002     1.91313   
   297. RY*(  16) C  14                  0.00000    21.51347   
   298. RY*(  17) C  14                  0.00001     2.67448   
   299. RY*(   1) C  15                  0.00931     1.33395   
   300. RY*(   2) C  15                  0.00707     1.50649   
   301. RY*(   3) C  15                  0.00640     1.55081   
   302. RY*(   4) C  15                  0.00233     1.08051   
   303. RY*(   5) C  15                  0.00099     1.83183   
   304. RY*(   6) C  15                  0.00023     1.47594   
   305. RY*(   7) C  15                  0.00010     1.92703   
   306. RY*(   8) C  15                  0.00008     1.28008   
   307. RY*(   9) C  15                  0.00005     1.20011   
   308. RY*(  10) C  15                  0.00003     1.29068   
   309. RY*(  11) C  15                  0.00002     1.44257   
   310. RY*(  12) C  15                  0.00002     2.87892   
   311. RY*(  13) C  15                  0.00001     1.55437   
   312. RY*(  14) C  15                  0.00001     1.92396   
   313. RY*(  15) C  15                  0.00001     1.62511   
   314. RY*(  16) C  15                  0.00000    19.38083   
   315. RY*(  17) C  15                  0.00001     2.84837   
   316. RY*(   1) O  16                  0.00272     0.75484   
   317. RY*(   2) O  16                  0.00078     0.62425   
   318. RY*(   3) O  16                  0.00074     0.72556   
   319. RY*(   4) O  16                  0.00011     1.28752   
   320. RY*(   5) O  16                  0.00005     1.14343   
   321. RY*(   6) O  16                  0.00004     1.57882   
   322. RY*(   7) O  16                  0.00002     3.94926   
   323. RY*(   8) O  16                  0.00000     4.74399   
   324. RY*(   9) O  16                  0.00000     4.37488   
   325. RY*(  10) O  16                  0.00000    49.49810   
   326. RY*(  11) O  16                  0.00001     0.82121   
   327. RY*(  12) O  16                  0.00000     4.40487   
   328. RY*(  13) O  16                  0.00000     2.77717   
   329. RY*(  14) O  16                  0.00000     3.02793   
   330. RY*(  15) O  16                  0.00001     2.85882   
   331. RY*(  16) O  16                  0.00000     3.04956   
   332. RY*(  17) O  16                  0.00000     3.00402   
   333. RY*(   1) F  17                  0.00260     0.68918   
   334. RY*(   2) F  17                  0.00209     0.71917   
   335. RY*(   3) F  17                  0.00074     0.70360   
   336. RY*(   4) F  17                  0.00038     1.24268   
   337. RY*(   5) F  17                  0.00006     1.96856   
   338. RY*(   6) F  17                  0.00006     2.08364   
   339. RY*(   7) F  17                  0.00003     2.15608   
   340. RY*(   8) F  17                  0.00000     6.18288   
   341. RY*(   9) F  17                  0.00000     6.07259   
   342. RY*(  10) F  17                  0.00001     1.49931   
   343. RY*(  11) F  17                  0.00000    66.57761   
   344. RY*(  12) F  17                  0.00000     5.88607   
   345. RY*(  13) F  17                  0.00000     4.03028   
   346. RY*(  14) F  17                  0.00001     3.84737   
   347. RY*(  15) F  17                  0.00001     3.86801   
   348. RY*(  16) F  17                  0.00000     3.79056   
   349. RY*(  17) F  17                  0.00000     3.90912   
   350. RY*(   1) H  18                  0.00039     0.86608   
   351. RY*(   2) H  18                  0.00021     1.87629   
   352. RY*(   1) H  19                  0.00047     0.81878   
   353. RY*(   2) H  19                  0.00022     1.94355   
   354. RY*(   1) H  20                  0.00088     1.34697   
   355. RY*(   2) H  20                  0.00016     1.51533   
   356. RY*(   1) H  21                  0.00065     1.51556   
   357. RY*(   2) H  21                  0.00022     1.30727   
   358. RY*(   1) H  22                  0.00047     0.78983   
   359. RY*(   2) H  22                  0.00022     1.95910   
   360. RY*(   1) H  23                  0.00198     0.62413   
   361. RY*(   2) H  23                  0.00022     2.40491   
   362. RY*(   1) H  24                  0.00269     0.58796   
   363. RY*(   2) H  24                  0.00039     2.23269   
   364. RY*(   1) H  25                  0.00070     1.02746   
   365. RY*(   2) H  25                  0.00020     1.66865   
   366. RY*(   1) H  26                  0.00039     0.96213   
   367. RY*(   2) H  26                  0.00022     1.77702   
   368. RY*(   1) H  27                  0.00043     0.82638   
   369. RY*(   2) H  27                  0.00021     1.94184   
   370. RY*(   1) H  28                  0.00091     1.32127   
   371. RY*(   2) H  28                  0.00017     1.50624   
   372. RY*(   1) H  29                  0.00118     0.57208   
   373. RY*(   2) H  29                  0.00023     2.16523   
   374. BD*(   1) C   1 - C   2          0.01545     0.61452   
   375. BD*(   1) C   1 - C   6          0.01546     0.61682   
   376. BD*(   2) C   1 - C   6          0.32198     0.05329  384(v),379(v),63(g),148(g)
                                                    75(g),156(g)
   377. BD*(   1) C   1 - H  18          0.01150     0.61395   
   378. BD*(   1) C   2 - C   3          0.01511     0.61362   
   379. BD*(   2) C   2 - C   3          0.31744     0.05278  384(v),376(v),80(g),405(r)
                                                    98(g),97(g)
   380. BD*(   1) C   2 - H  19          0.01123     0.61075   
   381. BD*(   1) C   3 - C   4          0.02545     0.60495   
   382. BD*(   1) C   3 - H  20          0.01238     0.60831   
   383. BD*(   1) C   4 - C   5          0.02236     0.60769   
   384. BD*(   2) C   4 - C   5          0.35072     0.05304  376(v),379(v),393(r),131(g)
                                                    390(v),389(v),97(v),148(v)
                                                    114(g)
   385. BD*(   1) C   4 - C   7          0.03792     0.48630   
   386. BD*(   1) C   5 - C   6          0.01484     0.61242   
   387. BD*(   1) C   5 - H  21          0.01217     0.60808   
   388. BD*(   1) C   6 - H  22          0.01116     0.61155   
   389. BD*(   1) C   7 - C   8          0.02846     0.47438   
   390. BD*(   1) C   7 - N   9          0.03337     0.42513   
   391. BD*(   1) C   7 - H  23          0.02632     0.44436   
   392. BD*(   1) C   8 - C  10          0.03479     0.57093   
   393. BD*(   2) C   8 - C  10          0.38906     0.03083  400(v),405(v),384(r),385(v)
                                                    390(v),334(v),216(g),284(v)
                                                    219(g)
   394. BD*(   1) C   8 - C  14          0.02223     0.59210   
   395. BD*(   1) N   9 - C  15          0.05171     0.53563   
   396. BD*(   1) N   9 - H  24          0.01644     0.53685   
   397. BD*(   1) C  10 - C  11          0.02619     0.57708   
   398. BD*(   1) C  10 - F  17          0.02383     0.37562   
   399. BD*(   1) C  11 - C  12          0.01370     0.60851   
   400. BD*(   2) C  11 - C  12          0.33343     0.04318  405(v),393(v),233(g),251(g)
   401. BD*(   1) C  11 - H  25          0.00995     0.59213   
   402. BD*(   1) C  12 - C  13          0.01484     0.61113   
   403. BD*(   1) C  12 - H  26          0.01092     0.60720   
   404. BD*(   1) C  13 - C  14          0.01511     0.60911   
   405. BD*(   2) C  13 - C  14          0.32853     0.04546  400(v),393(v),267(g),379(r)
                                                    285(g)
   406. BD*(   1) C  13 - H  27          0.01117     0.60549   
   407. BD*(   1) C  14 - H  28          0.01168     0.60036   
   408. BD*(   1) C  15 - O  16          0.26384     0.02855  301(g),318(g),304(g),317(g)
   409. BD*(   2) C  15 - O  16          0.00535     0.62019   
   410. BD*(   1) C  15 - H  29          0.03731     0.53224   
       -------------------------------
              Total Lewis  116.86265  ( 97.3855%)
        Valence non-Lewis    2.90340  (  2.4195%)
        Rydberg non-Lewis    0.23395  (  0.1950%)
       -------------------------------
            Total unit  1  120.00000  (100.0000%)
           Charge unit  1    0.00000
 D1PCM: PCM CHGder 1st derivatives, ID1Alg=3 FixD1E=F DoIter=F DoCFld=F I1PDM=0.
 Calling FoFJK, ICntrl=      2127 FMM=F ISym2X=0 I1Cent= 0 IOpClX= 0 NMat=1 NMatS=1 NMatT=0.
 -------------------------------------------------------------------
 Center     Atomic                   Forces (Hartrees/Bohr)
 Number     Number              X              Y              Z
 -------------------------------------------------------------------
      1        6          -0.031433758   -0.049716865    0.020422464
      2        6          -0.039434770    0.002256181    0.053227396
      3        6          -0.006336617    0.054553896    0.032534165
      4        6           0.016625710    0.033644142   -0.011846088
      5        6           0.038724343   -0.008098481   -0.051619039
      6        6           0.007516409   -0.055852681   -0.031843175
      7        6          -0.012596629    0.007788588    0.019993041
      8        6           0.012359421   -0.018295048    0.018822517
      9        7          -0.016750277    0.041633094   -0.002886927
     10        6           0.038122451   -0.035159203   -0.032347741
     11        6          -0.000346381    0.004644910   -0.060796374
     12        6          -0.039872520    0.043130758   -0.031080644
     13        6          -0.038424157    0.037860352    0.032005874
     14        6           0.000182965   -0.004590866    0.069982814
     15        6           0.002578625   -0.097230739   -0.045793110
     16        8           0.007877386    0.022187038    0.018611476
     17        9          -0.021144337    0.020709469    0.013839186
     18        1           0.026335339    0.042670512   -0.016765034
     19        1           0.030899261   -0.003935198   -0.042530158
     20        1           0.004065638   -0.045741065   -0.027258876
     21        1          -0.032715043    0.003029602    0.043159892
     22        1          -0.005468522    0.045564564    0.025885274
     23        1           0.003632083    0.003096605    0.004348354
     24        1           0.005588718   -0.040413457   -0.012439894
     25        1          -0.002249621   -0.001097609    0.051961353
     26        1           0.030584405   -0.033180711    0.025136619
     27        1           0.030788326   -0.030218082   -0.028397761
     28        1           0.000336098    0.003148781   -0.053284797
     29        1          -0.009444542    0.057611513    0.018959195
 -------------------------------------------------------------------
 Cartesian Forces:  Max     0.097230739 RMS     0.032289873

 GradGradGradGradGradGradGradGradGradGradGradGradGradGradGradGradGradGrad
 Berny optimization.
 FormGI is forming the generalized inverse of G from B-inverse, IUseBI=4.
 Internal  Forces:  Max     0.060518946 RMS     0.015972245
 Search for a local minimum.
 Step number   1 out of a maximum of  158
 All quantities printed in internal units (Hartrees-Bohrs-Radians)
 Mixed Optimization -- RFO/linear search
 Second derivative matrix not updated -- first step.
 ITU=  0
     Eigenvalues ---    0.00888   0.00905   0.01308   0.01482   0.01514
     Eigenvalues ---    0.01734   0.01898   0.01929   0.01937   0.01968
     Eigenvalues ---    0.01970   0.01978   0.01997   0.02004   0.02022
     Eigenvalues ---    0.02023   0.02030   0.02032   0.02037   0.02040
     Eigenvalues ---    0.02041   0.02049   0.02380   0.02380   0.05093
     Eigenvalues ---    0.06477   0.06943   0.15996   0.15999   0.15999
     Eigenvalues ---    0.16000   0.16000   0.16000   0.16000   0.16000
     Eigenvalues ---    0.16000   0.16000   0.16000   0.18741   0.19100
     Eigenvalues ---    0.22000   0.22000   0.22000   0.22000   0.22001
     Eigenvalues ---    0.22488   0.23471   0.24477   0.24998   0.24999
     Eigenvalues ---    0.25000   0.33362   0.33508   0.34426   0.40319
     Eigenvalues ---    0.40528   0.40555   0.40563   0.41132   0.43526
     Eigenvalues ---    0.43889   0.44113   0.44160   0.44162   0.44254
     Eigenvalues ---    0.44265   0.44271   0.44288   0.44312   0.44316
     Eigenvalues ---    0.44319   0.44359   0.44371   0.44720   0.44785
     Eigenvalues ---    0.44935   0.45075   0.53515   0.55452   0.65851
     Eigenvalues ---    0.83620
 RFO step:  Lambda=-7.41634152D-02 EMin= 8.87667361D-03
 Linear search not attempted -- first point.
 Maximum step size (   0.300) exceeded in Quadratic search.
    -- Step size scaled by   0.775
 Iteration  1 RMS(Cart)=  0.03324341 RMS(Int)=  0.00062513
 Iteration  2 RMS(Cart)=  0.00073684 RMS(Int)=  0.00001415
 Iteration  3 RMS(Cart)=  0.00000090 RMS(Int)=  0.00001412
 Variable       Old X    -DE/DX   Delta X   Delta X   Delta X     New X
                                 (Linear)    (Quad)   (Total)
    R1        2.65483  -0.00979   0.00000  -0.01437  -0.01438   2.64045
    R2        2.65186  -0.01123   0.00000  -0.01640  -0.01641   2.63546
    R3        1.92832   0.05287   0.00000   0.07929   0.07929   2.00761
    R4        2.65508  -0.01308   0.00000  -0.01945  -0.01945   2.63563
    R5        1.92839   0.05271   0.00000   0.07906   0.07906   2.00745
    R6        2.67011  -0.01398   0.00000  -0.02146  -0.02145   2.64866
    R7        1.92812   0.05340   0.00000   0.08005   0.08005   2.00817
    R8        2.66775  -0.01521   0.00000  -0.02321  -0.02320   2.64455
    R9        2.81468   0.02127   0.00000   0.04028   0.04028   2.85496
   R10        2.65543  -0.01070   0.00000  -0.01586  -0.01586   2.63958
   R11        1.92783   0.05423   0.00000   0.08126   0.08126   2.00909
   R12        1.92852   0.05268   0.00000   0.07904   0.07904   2.00755
   R13        2.81720   0.01740   0.00000   0.03307   0.03307   2.85028
   R14        2.70043   0.02977   0.00000   0.04753   0.04753   2.74796
   R15        2.06618   0.00130   0.00000   0.00241   0.00241   2.06859
   R16        2.67841  -0.02348   0.00000  -0.03674  -0.03671   2.64169
   R17        2.67132  -0.01412   0.00000  -0.02175  -0.02175   2.64957
   R18        2.54732  -0.00408   0.00000  -0.00502  -0.00502   2.54230
   R19        1.83176   0.04234   0.00000   0.05386   0.05386   1.88562
   R20        2.65861  -0.01778   0.00000  -0.02683  -0.02681   2.63181
   R21        2.46590   0.03223   0.00000   0.03410   0.03410   2.50000
   R22        2.65103  -0.01294   0.00000  -0.01885  -0.01885   2.63218
   R23        1.93019   0.05192   0.00000   0.07811   0.07811   2.00830
   R24        2.65170  -0.00964   0.00000  -0.01371  -0.01374   2.63796
   R25        1.92961   0.05164   0.00000   0.07760   0.07760   2.00722
   R26        2.65331  -0.01290   0.00000  -0.01881  -0.01884   2.63447
   R27        1.92963   0.05164   0.00000   0.07761   0.07761   2.00725
   R28        1.92779   0.05337   0.00000   0.07997   0.07997   2.00776
   R29        2.36020  -0.02854   0.00000  -0.02430  -0.02430   2.33590
   R30        1.92775   0.06052   0.00000   0.09068   0.09068   2.01842
    A1        2.09251  -0.00126   0.00000  -0.00261  -0.00262   2.08989
    A2        2.09455   0.00071   0.00000   0.00156   0.00156   2.09611
    A3        2.09612   0.00055   0.00000   0.00105   0.00106   2.09718
    A4        2.09400   0.00081   0.00000   0.00244   0.00243   2.09643
    A5        2.09486   0.00022   0.00000   0.00084   0.00084   2.09570
    A6        2.09432  -0.00103   0.00000  -0.00328  -0.00328   2.09105
    A7        2.10797  -0.00124   0.00000  -0.00359  -0.00358   2.10439
    A8        2.07912   0.00081   0.00000   0.00242   0.00242   2.08153
    A9        2.09605   0.00043   0.00000   0.00114   0.00114   2.09719
   A10        2.06888   0.00255   0.00000   0.00564   0.00564   2.07452
   A11        2.12235  -0.00088   0.00000  -0.00185  -0.00185   2.12049
   A12        2.09189  -0.00167   0.00000  -0.00375  -0.00376   2.08813
   A13        2.10817  -0.00065   0.00000  -0.00182  -0.00181   2.10636
   A14        2.09291  -0.00079   0.00000  -0.00279  -0.00280   2.09012
   A15        2.08209   0.00144   0.00000   0.00461   0.00461   2.08670
   A16        2.09482  -0.00022   0.00000  -0.00006  -0.00007   2.09475
   A17        2.09421   0.00066   0.00000   0.00187   0.00187   2.09609
   A18        2.09416  -0.00045   0.00000  -0.00181  -0.00181   2.09235
   A19        1.94377   0.00231   0.00000   0.00422   0.00420   1.94797
   A20        1.96963  -0.00078   0.00000  -0.00149  -0.00148   1.96814
   A21        1.88837  -0.00262   0.00000  -0.01189  -0.01192   1.87645
   A22        1.92456  -0.00179   0.00000  -0.00431  -0.00430   1.92026
   A23        1.88759  -0.00192   0.00000  -0.00943  -0.00944   1.87815
   A24        1.84513   0.00480   0.00000   0.02318   0.02320   1.86834
   A25        2.11553  -0.00475   0.00000  -0.01082  -0.01084   2.10469
   A26        2.10433   0.00717   0.00000   0.01767   0.01765   2.12199
   A27        2.06333  -0.00241   0.00000  -0.00684  -0.00682   2.05651
   A28        2.15289   0.00105   0.00000   0.00276   0.00276   2.15565
   A29        2.07276   0.00417   0.00000   0.01415   0.01415   2.08691
   A30        2.05717  -0.00522   0.00000  -0.01692  -0.01692   2.04026
   A31        2.10466   0.00815   0.00000   0.01833   0.01838   2.12305
   A32        2.11828  -0.01063   0.00000  -0.02484  -0.02487   2.09341
   A33        2.06020   0.00249   0.00000   0.00653   0.00650   2.06670
   A34        2.09883  -0.00428   0.00000  -0.01120  -0.01117   2.08766
   A35        2.09656  -0.00092   0.00000  -0.00454  -0.00455   2.09200
   A36        2.08780   0.00520   0.00000   0.01574   0.01572   2.10352
   A37        2.09231  -0.00042   0.00000   0.00044   0.00041   2.09272
   A38        2.09621  -0.00111   0.00000  -0.00459  -0.00458   2.09164
   A39        2.09466   0.00153   0.00000   0.00415   0.00416   2.09883
   A40        2.09255  -0.00111   0.00000  -0.00126  -0.00131   2.09124
   A41        2.09452   0.00142   0.00000   0.00349   0.00351   2.09803
   A42        2.09612  -0.00031   0.00000  -0.00223  -0.00220   2.09392
   A43        2.11469   0.00009   0.00000   0.00053   0.00051   2.11520
   A44        2.09450  -0.00081   0.00000  -0.00281  -0.00279   2.09171
   A45        2.07397   0.00073   0.00000   0.00228   0.00230   2.07626
   A46        2.07953   0.02123   0.00000   0.05594   0.05594   2.13547
   A47        2.10921  -0.02052   0.00000  -0.06077  -0.06077   2.04844
   A48        2.09444  -0.00071   0.00000   0.00483   0.00483   2.09927
    D1       -0.00212  -0.00007   0.00000  -0.00060  -0.00060  -0.00273
    D2        3.13669  -0.00016   0.00000  -0.00127  -0.00127   3.13542
    D3       -3.14123   0.00012   0.00000   0.00101   0.00101  -3.14022
    D4       -0.00241   0.00004   0.00000   0.00034   0.00034  -0.00207
    D5        0.00294  -0.00002   0.00000  -0.00016  -0.00017   0.00278
    D6       -3.14039   0.00026   0.00000   0.00213   0.00213  -3.13826
    D7       -3.14114  -0.00022   0.00000  -0.00177  -0.00178   3.14027
    D8       -0.00129   0.00006   0.00000   0.00052   0.00052  -0.00076
    D9       -0.00337   0.00005   0.00000   0.00037   0.00038  -0.00299
   D10        3.12745  -0.00020   0.00000  -0.00161  -0.00160   3.12584
   D11        3.14100   0.00013   0.00000   0.00104   0.00104  -3.14115
   D12       -0.01137  -0.00012   0.00000  -0.00094  -0.00094  -0.01231
   D13        0.00788   0.00009   0.00000   0.00065   0.00065   0.00853
   D14        3.13678   0.00048   0.00000   0.00412   0.00412   3.14090
   D15       -3.12283   0.00033   0.00000   0.00264   0.00264  -3.12019
   D16        0.00606   0.00072   0.00000   0.00611   0.00611   0.01218
   D17       -0.00706  -0.00019   0.00000  -0.00143  -0.00143  -0.00848
   D18        3.13896  -0.00026   0.00000  -0.00203  -0.00203   3.13693
   D19       -3.13618  -0.00057   0.00000  -0.00485  -0.00485  -3.14103
   D20        0.00984  -0.00065   0.00000  -0.00545  -0.00545   0.00438
   D21        1.31643   0.00114   0.00000   0.01056   0.01056   1.32699
   D22       -0.85915   0.00231   0.00000   0.01413   0.01413  -0.84502
   D23       -2.89445  -0.00149   0.00000  -0.00595  -0.00593  -2.90037
   D24       -1.83802   0.00156   0.00000   0.01414   0.01413  -1.82389
   D25        2.26958   0.00273   0.00000   0.01771   0.01770   2.28728
   D26        0.23429  -0.00107   0.00000  -0.00237  -0.00236   0.23193
   D27        0.00173   0.00014   0.00000   0.00117   0.00117   0.00290
   D28       -3.13813  -0.00014   0.00000  -0.00112  -0.00113  -3.13926
   D29        3.13892   0.00021   0.00000   0.00176   0.00176   3.14068
   D30       -0.00094  -0.00007   0.00000  -0.00054  -0.00054  -0.00148
   D31        1.80984  -0.00130   0.00000  -0.00987  -0.00988   1.79997
   D32       -1.33288  -0.00079   0.00000  -0.00543  -0.00541  -1.33829
   D33       -2.27267  -0.00195   0.00000  -0.01194  -0.01195  -2.28462
   D34        0.86779  -0.00144   0.00000  -0.00749  -0.00748   0.86031
   D35       -0.26293   0.00174   0.00000   0.00811   0.00810  -0.25483
   D36        2.87753   0.00225   0.00000   0.01256   0.01256   2.89010
   D37       -1.10899   0.00083   0.00000   0.00319   0.00319  -1.10580
   D38        2.06210   0.00092   0.00000   0.00370   0.00369   2.06579
   D39        2.98817  -0.00025   0.00000   0.00210   0.00209   2.99026
   D40       -0.12394  -0.00016   0.00000   0.00260   0.00260  -0.12134
   D41        0.95181   0.00024   0.00000   0.00250   0.00251   0.95432
   D42       -2.16029   0.00034   0.00000   0.00300   0.00301  -2.15728
   D43       -3.13991   0.00031   0.00000   0.00268   0.00264  -3.13727
   D44       -0.00786   0.00060   0.00000   0.00488   0.00483  -0.00303
   D45        0.00279  -0.00019   0.00000  -0.00169  -0.00168   0.00111
   D46        3.13484   0.00010   0.00000   0.00052   0.00051   3.13535
   D47        3.14054  -0.00028   0.00000  -0.00251  -0.00255   3.13799
   D48       -0.00954  -0.00008   0.00000  -0.00088  -0.00091  -0.01045
   D49       -0.00216   0.00022   0.00000   0.00181   0.00180  -0.00036
   D50        3.13095   0.00041   0.00000   0.00344   0.00344   3.13439
   D51       -3.12916   0.00012   0.00000   0.00113   0.00113  -3.12803
   D52        0.01307  -0.00011   0.00000  -0.00068  -0.00068   0.01239
   D53       -0.01681   0.00017   0.00000   0.00112   0.00112  -0.01569
   D54        3.12542  -0.00006   0.00000  -0.00069  -0.00069   3.12473
   D55       -0.00074   0.00006   0.00000   0.00055   0.00055  -0.00019
   D56        3.13827   0.00018   0.00000   0.00156   0.00157   3.13983
   D57       -3.13310  -0.00015   0.00000  -0.00141  -0.00144  -3.13455
   D58        0.00590  -0.00003   0.00000  -0.00040  -0.00042   0.00548
   D59       -0.00202   0.00006   0.00000   0.00052   0.00052  -0.00150
   D60        3.14021   0.00005   0.00000   0.00042   0.00043   3.14064
   D61       -3.14104  -0.00005   0.00000  -0.00046  -0.00047  -3.14151
   D62        0.00118  -0.00006   0.00000  -0.00055  -0.00056   0.00062
   D63        0.00265  -0.00005   0.00000  -0.00043  -0.00042   0.00223
   D64       -3.13903  -0.00009   0.00000  -0.00073  -0.00074  -3.13977
   D65       -3.13957  -0.00004   0.00000  -0.00034  -0.00034  -3.13991
   D66        0.00193  -0.00007   0.00000  -0.00064  -0.00065   0.00128
   D67       -0.00054  -0.00009   0.00000  -0.00075  -0.00076  -0.00130
   D68       -3.13375  -0.00027   0.00000  -0.00234  -0.00236  -3.13611
   D69        3.14114  -0.00005   0.00000  -0.00044  -0.00044   3.14070
   D70        0.00794  -0.00024   0.00000  -0.00203  -0.00204   0.00589
         Item               Value     Threshold  Converged?
 Maximum Force            0.060519     0.000450     NO 
 RMS     Force            0.015972     0.000300     NO 
 Maximum Displacement     0.104276     0.001800     NO 
 RMS     Displacement     0.033364     0.001200     NO 
 Predicted change in Energy=-3.860616D-02
 GradGradGradGradGradGradGradGradGradGradGradGradGradGradGradGradGradGrad

                          Input orientation:                          
 ---------------------------------------------------------------------
 Center     Atomic      Atomic             Coordinates (Angstroms)
 Number     Number       Type             X           Y           Z
 ---------------------------------------------------------------------
      1          6           0        3.190657    3.239547   -1.879114
      2          6           0        3.302614    2.033365   -2.575493
      3          6           0        2.605683    0.906516   -2.139911
      4          6           0        1.790687    0.968344   -1.001283
      5          6           0        1.680071    2.182859   -0.314893
      6          6           0        2.376863    3.312972   -0.748928
      7          6           0        1.025913   -0.239025   -0.511554
      8          6           0        1.929485   -1.221707    0.190489
      9          7           0        0.291473   -0.908533   -1.573122
     10          6           0        1.939261   -1.307838    1.585723
     11          6           0        2.768281   -2.203483    2.256646
     12          6           0        3.612068   -3.038537    1.528052
     13          6           0        3.620474   -2.974236    0.133609
     14          6           0        2.785538   -2.071898   -0.523802
     15          6           0       -0.710770   -0.331896   -2.260799
     16          8           0       -1.330314   -0.926092   -3.150213
     17          9           0        1.153366   -0.520273    2.301465
     18          1           0        3.720672    4.098035   -2.211886
     19          1           0        3.916579    1.972952   -3.440292
     20          1           0        2.689311   -0.000032   -2.688055
     21          1           0        1.062414    2.246866    0.548076
     22          1           0        2.285238    4.227967   -0.216969
     23          1           0        0.288243    0.111662    0.217228
     24          1           0        0.510622   -1.854549   -1.802649
     25          1           0        2.753954   -2.244141    3.318518
     26          1           0        4.246483   -3.722377    2.036080
     27          1           0        4.260791   -3.609939   -0.426854
     28          1           0        2.799296   -2.037944   -1.585629
     29          1           0       -0.962151    0.675513   -2.010239
 ---------------------------------------------------------------------
                    Distance matrix (angstroms):
                    1          2          3          4          5
     1  C    0.000000
     2  C    1.397266   0.000000
     3  C    2.419347   1.394716   0.000000
     4  C    2.808713   2.428649   1.401612   0.000000
     5  C    2.417694   2.786630   2.411742   1.399434   0.000000
     6  C    1.394623   2.414694   2.788946   2.429931   1.396803
     7  C    4.319352   3.821907   2.541552   1.510779   2.516370
     8  C    5.077066   4.486829   3.227591   2.497180   3.450897
     9  N    5.070056   4.327411   2.995200   2.469273   3.614976
    10  C    5.852333   5.508003   4.384956   3.449011   3.983025
    11  C    6.849050   6.448718   5.387787   4.650836   5.199712
    12  C    7.155467   6.531389   5.479983   5.076422   5.864473
    13  C    6.545754   5.702310   4.610741   4.492219   5.528285
    14  C    5.496585   4.618441   3.393392   3.234314   4.400984
    15  C    5.303020   4.669127   3.542195   3.087765   3.978274
    16  O    6.277533   5.527451   4.457717   4.236441   5.173687
    17  F    5.980305   5.909743   4.885773   3.678356   3.798641
    18  H    1.062382   2.137720   3.381446   3.871095   3.380907
    19  H    2.137405   1.062299   2.132304   3.387834   3.848914
    20  H    3.376478   2.126856   1.062678   2.142539   3.378679
    21  H    3.377290   3.849775   3.376906   2.136707   1.063162
    22  H    2.135295   3.378457   3.851289   3.388934   2.135014
    23  H    4.754190   4.536372   3.399769   2.115658   2.551508
    24  H    5.756583   4.848545   3.482314   3.201480   4.458889
    25  H    7.568152   7.303250   6.304211   5.468877   5.826940
    26  H    8.056792   7.435460   6.446533   6.104045   6.854586
    27  H    7.083058   6.114052   5.106106   5.233742   6.342646
    28  H    5.300114   4.220038   3.002426   3.224364   4.547814
    29  H    4.882344   4.511264   3.577656   2.946500   3.482475
                    6          7          8          9         10
     6  C    0.000000
     7  C    3.807636   0.000000
     8  C    4.652522   1.508301   0.000000
     9  N    4.780089   1.454156   2.427238   0.000000
    10  C    5.195572   2.524904   1.397925   3.585102   0.000000
    11  C    6.294279   3.815478   2.436487   4.741160   1.392692
    12  C    6.859449   4.322669   2.814433   5.018023   2.407682
    13  C    6.469499   3.824835   2.435987   4.273442   2.777047
    14  C    5.405046   2.540838   1.402093   2.945310   2.397930
    15  C    5.010418   2.466688   3.711001   1.345326   4.771883
    16  O    6.122009   3.603663   4.676961   2.262237   5.767577
    17  F    5.049317   2.829916   2.355970   3.988237   1.322942
    18  H    2.135976   5.381723   6.105687   6.101898   6.842421
    19  H    3.377842   4.671862   5.228475   4.993062   6.319351
    20  H    3.851471   2.749757   3.218049   2.796083   4.531899
    21  H    2.132270   2.702555   3.593143   3.879481   3.805455
    22  H    1.062352   4.650451   5.476452   5.674318   5.832198
    23  H    3.942610   1.094651   2.114773   2.060622   2.571696
    24  H    5.594323   2.131283   2.527104   0.997825   3.717656
    25  H    6.896942   4.655757   3.392593   5.637003   2.131423
    26  H    7.794092   5.384817   3.876601   6.048650   3.369880
    27  H    7.181895   4.672759   3.394076   4.936295   3.839224
    28  H    5.432386   2.744929   2.139488   2.750437   3.366035
    29  H    4.438030   2.652326   4.099294   2.066845   5.028203
                   11         12         13         14         15
    11  C    0.000000
    12  C    1.392890   0.000000
    13  C    2.414037   1.395950   0.000000
    14  C    2.783613   2.414052   1.394102   0.000000
    15  C    6.001162   6.353600   5.610243   4.274218   0.000000
    16  O    6.903935   7.125709   6.284002   5.015092   1.236107
    17  F    2.333057   3.603476   4.099775   3.612986   4.932013
    18  H    7.783569   8.057891   7.451738   6.464687   6.266128
    19  H    7.156556   7.063441   6.110246   5.113314   5.302441
    20  H    5.414009   5.278215   4.204133   2.997646   3.442853
    21  H    5.063082   5.949502   5.828838   4.771772   4.205232
    22  H    6.907651   7.589971   7.333313   6.327144   5.826291
    23  H    3.958498   4.763384   4.542413   3.399051   2.708393
    24  H    4.657966   4.702591   3.830662   2.618765   2.005038
    25  H    1.062747   2.138503   3.380464   3.846308   6.840305
    26  H    2.130908   1.062173   2.137990   3.378082   7.384639
    27  H    3.377407   2.137522   1.062188   2.133387   6.230999
    28  H    3.845965   3.369985   2.122912   1.062459   3.960685
    29  H    6.356969   6.872930   6.238366   4.878826   1.068104
                   16         17         18         19         20
    16  O    0.000000
    17  F    6.004511   0.000000
    18  H    7.185734   6.949113   0.000000
    19  H    6.001541   6.842462   2.462385   0.000000
    20  H    4.150731   5.246436   4.252599   2.442276   0.000000
    21  H    5.428642   3.277148   4.255650   4.912063   4.262381
    22  H    6.945536   5.492670   2.461107   4.258659   4.913809
    23  H    3.877669   2.343464   5.794250   5.477834   3.770712
    24  H    2.463130   4.363160   6.775335   5.378864   2.994973
    25  H    7.762923   2.562811   8.470130   8.050905   6.412419
    26  H    8.112799   4.459963   8.915186   7.907987   6.212736
    27  H    6.773491   5.161962   7.930381   6.353579   4.540265
    28  H    4.553879   4.485746   6.236295   4.558002   2.319596
    29  H    2.000056   4.949355   5.803719   5.246942   3.774781
                   21         22         23         24         25
    21  H    0.000000
    22  H    2.450583   0.000000
    23  H    2.295190   4.595702   0.000000
    24  H    4.759410   6.531512   2.827604   0.000000
    25  H    5.541281   7.389691   4.609505   5.604522   0.000000
    26  H    6.927071   8.492978   5.803080   5.672854   2.461193
    27  H    6.744054   8.085767   5.481450   4.363252   4.261898
    28  H    5.092059   6.434216   3.765168   2.306244   4.908690
    29  H    3.621187   5.136272   2.615918   2.934855   7.122463
                   26         27         28         29
    26  H    0.000000
    27  H    2.465541   0.000000
    28  H    4.248346   2.439241   0.000000
    29  H    7.927421   6.939116   4.657428   0.000000
 Symmetry turned off by external request.
 Stoichiometry    C14H12FNO
 Framework group  C1[X(C14H12FNO)]
 Deg. of freedom    81
 Full point group                 C1      NOp   1
 Rotational constants (GHZ):           0.5756845           0.3572101           0.2921785
 Standard basis: 6-311+G(d) (5D, 7F)
   410 basis functions,   672 primitive gaussians,   427 cartesian basis functions
    60 alpha electrons       60 beta electrons
       nuclear repulsion energy      1133.9255743617 Hartrees.
 NAtoms=   29 NActive=   29 NUniq=   29 SFac= 1.00D+00 NAtFMM=   60 NAOKFM=F Big=F
 Integral buffers will be    131072 words long.
 Raffenetti 2 integral format.
 Two-electron integral symmetry is turned off.
 ------------------------------------------------------------------------------
 Polarizable Continuum Model (PCM)
 =================================
 Model                : PCM.
 Atomic radii         : UFF (Universal Force Field).
 Polarization charges : Total charges.
 Charge compensation  : None.
 Solution method      : On-the-fly selection.
 Cavity type          : Scaled VdW (van der Waals Surface) (Alpha=1.100).
 Cavity algorithm     : GePol (No added spheres)
                        Default sphere list used, NSphG=   29.
                        Lebedev-Laikov grids with approx.  5.0 points / Ang**2.
                        Smoothing algorithm: York/Karplus (Gamma=1.0000).
                        Polarization charges: spherical gaussians, with
                                              point-specific exponents (IZeta= 3).
                        Self-potential: point-specific (ISelfS= 7).
                        Self-field    : sphere-specific E.n sum rule (ISelfD= 2).
 1st derivatives      : Analytical E(r).r(x)/FMM algorithm (CHGder, D1EAlg=3).
                        Cavity 1st derivative terms included.
 Solvent              : DiMethylSulfoxide, Eps=  46.826000 Eps(inf)=   2.007889
 ------------------------------------------------------------------------------
 One-electron integrals computed using PRISM.
 NBasis=   410 RedAO= T EigKep=  1.19D-06  NBF=   410
 NBsUse=   409 1.00D-06 EigRej=  9.78D-07 NBFU=   409
 Initial guess from the checkpoint file:  "BHFA_oF_conf8.chk"
 B after Tr=    -0.005436    0.004179   -0.012000
         Rot=    1.000000   -0.000051    0.000307    0.000161 Ang=  -0.04 deg.
 ExpMin= 4.38D-02 ExpMax= 1.14D+04 ExpMxC= 1.72D+03 IAcc=3 IRadAn=         5 AccDes= 0.00D+00
 Harris functional with IExCor= 1009 and IRadAn=       5 diagonalized for initial guess.
 HarFok:  IExCor= 1009 AccDes= 0.00D+00 IRadAn=         5 IDoV= 1 UseB2=F ITyADJ=14
 ICtDFT=  3500011 ScaDFX=  1.000000  1.000000  1.000000  1.000000
 FoFCou: FMM=F IPFlag=           0 FMFlag=      100000 FMFlg1=           0
         NFxFlg=           0 DoJE=T BraDBF=F KetDBF=T FulRan=T
         wScrn=  0.000000 ICntrl=       500 IOpCl=  0 I1Cent=   200000004 NGrid=           0
         NMat0=    1 NMatS0=      1 NMatT0=    0 NMatD0=    1 NMtDS0=    0 NMtDT0=    0
 Symmetry not used in FoFCou.
 Requested convergence on RMS density matrix=1.00D-08 within 128 cycles.
 Requested convergence on MAX density matrix=1.00D-06.
 Requested convergence on             energy=1.00D-06.
 No special actions if energy rises.
 Inv3:  Mode=1 IEnd=    15472323.
 Iteration    1 A*A^-1 deviation from unit magnitude is 7.99D-15 for   2270.
 Iteration    1 A*A^-1 deviation from orthogonality  is 3.61D-15 for   2258   2165.
 Iteration    1 A^-1*A deviation from unit magnitude is 7.99D-15 for   2270.
 Iteration    1 A^-1*A deviation from orthogonality  is 2.16D-15 for   1302   1020.
 Error on total polarization charges =  0.01599
 SCF Done:  E(RM062X) =  -770.426671743     A.U. after   14 cycles
            NFock= 14  Conv=0.49D-08     -V/T= 2.0034
 D1PCM: PCM CHGder 1st derivatives, ID1Alg=3 FixD1E=F DoIter=F DoCFld=F I1PDM=0.
 Calling FoFJK, ICntrl=      2127 FMM=F ISym2X=0 I1Cent= 0 IOpClX= 0 NMat=1 NMatS=1 NMatT=0.
 -------------------------------------------------------------------
 Center     Atomic                   Forces (Hartrees/Bohr)
 Number     Number              X              Y              Z
 -------------------------------------------------------------------
      1        6          -0.009467651   -0.015048231    0.006253025
      2        6          -0.011780984    0.000495687    0.016541629
      3        6          -0.001819301    0.016096968    0.010107132
      4        6           0.005160953    0.012232833   -0.005608873
      5        6           0.011953517   -0.003079288   -0.014956946
      6        6           0.002768852   -0.016835082   -0.009975628
      7        6          -0.007533626    0.003263054    0.008988915
      8        6           0.002236201   -0.005934704    0.004278054
      9        7          -0.002974249    0.013888656   -0.000721424
     10        6           0.019686456   -0.017696094   -0.015151471
     11        6           0.000028219    0.001196167   -0.016334622
     12        6          -0.012088844    0.013194298   -0.010813887
     13        6          -0.011701031    0.011727504    0.009538933
     14        6           0.000244091   -0.001675711    0.021939499
     15        6          -0.006363186   -0.037078557   -0.024768242
     16        8           0.007403716    0.010758869    0.012473415
     17        9          -0.011967394    0.011795864    0.008834658
     18        1           0.007846136    0.012919944   -0.005057692
     19        1           0.009173933   -0.001081238   -0.013069527
     20        1           0.000581621   -0.013894173   -0.008573565
     21        1          -0.010137621    0.000631797    0.013099998
     22        1          -0.001743022    0.013670274    0.008039867
     23        1           0.002072809    0.000579619    0.000295578
     24        1           0.001808069   -0.012460641   -0.003215163
     25        1          -0.001597350    0.000669811    0.015513186
     26        1           0.009056992   -0.009868460    0.007958455
     27        1           0.009174467   -0.009179477   -0.008492793
     28        1           0.000255337    0.001083954   -0.016404688
     29        1          -0.000277111    0.019626361    0.009282178
 -------------------------------------------------------------------
 Cartesian Forces:  Max     0.037078557 RMS     0.011072023

 GradGradGradGradGradGradGradGradGradGradGradGradGradGradGradGradGradGrad
 Berny optimization.
 Using GEDIIS/GDIIS optimizer.
 FormGI is forming the generalized inverse of G from B-inverse, IUseBI=4.
 Internal  Forces:  Max     0.020754658 RMS     0.005365595
 Search for a local minimum.
 Step number   2 out of a maximum of  158
 All quantities printed in internal units (Hartrees-Bohrs-Radians)
 Mixed Optimization -- RFO/linear search
 Update second derivatives using D2CorX and points    1    2
 DE= -3.75D-02 DEPred=-3.86D-02 R= 9.72D-01
 TightC=F SS=  1.41D+00  RLast= 3.03D-01 DXNew= 5.0454D-01 9.0830D-01
 Trust test= 9.72D-01 RLast= 3.03D-01 DXMaxT set to 5.05D-01
 ITU=  1  0
 Use linear search instead of GDIIS.
     Eigenvalues ---    0.00888   0.00905   0.01308   0.01480   0.01515
     Eigenvalues ---    0.01725   0.01898   0.01930   0.01937   0.01968
     Eigenvalues ---    0.01970   0.01979   0.01997   0.02004   0.02023
     Eigenvalues ---    0.02023   0.02030   0.02032   0.02037   0.02040
     Eigenvalues ---    0.02041   0.02049   0.02380   0.02380   0.05103
     Eigenvalues ---    0.06546   0.06896   0.15875   0.15999   0.16000
     Eigenvalues ---    0.16000   0.16000   0.16000   0.16000   0.16000
     Eigenvalues ---    0.16000   0.16000   0.16029   0.18720   0.19095
     Eigenvalues ---    0.21926   0.22000   0.22000   0.22000   0.22089
     Eigenvalues ---    0.22478   0.23466   0.24435   0.24993   0.24999
     Eigenvalues ---    0.25021   0.33390   0.33532   0.34421   0.40262
     Eigenvalues ---    0.40462   0.40498   0.40520   0.41228   0.43507
     Eigenvalues ---    0.43885   0.44046   0.44129   0.44161   0.44199
     Eigenvalues ---    0.44258   0.44268   0.44282   0.44302   0.44314
     Eigenvalues ---    0.44353   0.44370   0.44702   0.44778   0.44933
     Eigenvalues ---    0.45071   0.46300   0.53496   0.55449   0.65442
     Eigenvalues ---    0.83111
 RFO step:  Lambda=-2.27689448D-03 EMin= 8.87652812D-03
 Quartic linear search produced a step of  0.57032.
 Iteration  1 RMS(Cart)=  0.08019577 RMS(Int)=  0.00196696
 Iteration  2 RMS(Cart)=  0.00352801 RMS(Int)=  0.00008819
 Iteration  3 RMS(Cart)=  0.00000476 RMS(Int)=  0.00008814
 Iteration  4 RMS(Cart)=  0.00000000 RMS(Int)=  0.00008814
 Variable       Old X    -DE/DX   Delta X   Delta X   Delta X     New X
                                 (Linear)    (Quad)   (Total)
    R1        2.64045  -0.00283  -0.00820   0.00122  -0.00701   2.63344
    R2        2.63546  -0.00342  -0.00936   0.00078  -0.00861   2.62685
    R3        2.00761   0.01594   0.04522  -0.00382   0.04140   2.04901
    R4        2.63563  -0.00406  -0.01109   0.00052  -0.01057   2.62506
    R5        2.00745   0.01600   0.04509  -0.00341   0.04168   2.04913
    R6        2.64866  -0.00477  -0.01223  -0.00107  -0.01328   2.63538
    R7        2.00817   0.01632   0.04566  -0.00307   0.04259   2.05076
    R8        2.64455  -0.00527  -0.01323  -0.00142  -0.01462   2.62993
    R9        2.85496   0.00720   0.02297   0.00251   0.02548   2.88044
   R10        2.63958  -0.00314  -0.00904   0.00107  -0.00797   2.63160
   R11        2.00909   0.01656   0.04634  -0.00317   0.04317   2.05226
   R12        2.00755   0.01595   0.04508  -0.00357   0.04151   2.04906
   R13        2.85028   0.00545   0.01886   0.00002   0.01888   2.86915
   R14        2.74796   0.00770   0.02710  -0.00692   0.02018   2.76814
   R15        2.06859  -0.00101   0.00138  -0.00645  -0.00507   2.06352
   R16        2.64169  -0.00723  -0.02094   0.00101  -0.01987   2.62182
   R17        2.64957  -0.00450  -0.01241   0.00005  -0.01233   2.63724
   R18        2.54230  -0.00190  -0.00287  -0.00159  -0.00445   2.53785
   R19        1.88562   0.01295   0.03072  -0.00260   0.02812   1.91373
   R20        2.63181  -0.00646  -0.01529  -0.00262  -0.01787   2.61394
   R21        2.50000   0.01891   0.01945   0.01953   0.03898   2.53898
   R22        2.63218  -0.00365  -0.01075   0.00190  -0.00888   2.62330
   R23        2.00830   0.01550   0.04455  -0.00430   0.04024   2.04854
   R24        2.63796  -0.00268  -0.00783   0.00159  -0.00630   2.63166
   R25        2.00722   0.01557   0.04426  -0.00372   0.04054   2.04776
   R26        2.63447  -0.00402  -0.01074   0.00050  -0.01029   2.62418
   R27        2.00725   0.01551   0.04426  -0.00395   0.04032   2.04756
   R28        2.00776   0.01643   0.04561  -0.00265   0.04296   2.05072
   R29        2.33590  -0.01786  -0.01386  -0.01547  -0.02933   2.30657
   R30        2.01842   0.02075   0.05171   0.00447   0.05618   2.07461
    A1        2.08989  -0.00035  -0.00150   0.00065  -0.00088   2.08901
    A2        2.09611   0.00019   0.00089  -0.00044   0.00045   2.09656
    A3        2.09718   0.00016   0.00060  -0.00023   0.00038   2.09756
    A4        2.09643   0.00021   0.00139   0.00008   0.00147   2.09790
    A5        2.09570   0.00008   0.00048   0.00010   0.00057   2.09627
    A6        2.09105  -0.00030  -0.00187  -0.00018  -0.00206   2.08899
    A7        2.10439  -0.00075  -0.00204  -0.00279  -0.00478   2.09960
    A8        2.08153   0.00070   0.00138   0.00399   0.00531   2.08684
    A9        2.09719   0.00004   0.00065  -0.00132  -0.00073   2.09646
   A10        2.07452   0.00157   0.00322   0.00484   0.00799   2.08251
   A11        2.12049  -0.00057  -0.00106  -0.00171  -0.00298   2.11751
   A12        2.08813  -0.00100  -0.00214  -0.00288  -0.00523   2.08290
   A13        2.10636  -0.00057  -0.00103  -0.00273  -0.00370   2.10265
   A14        2.09012  -0.00023  -0.00159  -0.00054  -0.00217   2.08795
   A15        2.08670   0.00080   0.00263   0.00328   0.00588   2.09258
   A16        2.09475  -0.00012  -0.00004  -0.00006  -0.00011   2.09464
   A17        2.09609   0.00035   0.00107   0.00134   0.00238   2.09847
   A18        2.09235  -0.00023  -0.00103  -0.00129  -0.00234   2.09000
   A19        1.94797   0.00100   0.00240  -0.00564  -0.00346   1.94451
   A20        1.96814  -0.00079  -0.00085  -0.01010  -0.01108   1.95706
   A21        1.87645  -0.00081  -0.00680   0.00160  -0.00518   1.87127
   A22        1.92026  -0.00115  -0.00245  -0.01032  -0.01290   1.90736
   A23        1.87815  -0.00043  -0.00538   0.00460  -0.00076   1.87740
   A24        1.86834   0.00226   0.01323   0.02223   0.03554   1.90388
   A25        2.10469  -0.00172  -0.00618  -0.00166  -0.00809   2.09660
   A26        2.12199   0.00325   0.01007   0.00687   0.01666   2.13864
   A27        2.05651  -0.00153  -0.00389  -0.00531  -0.00931   2.04719
   A28        2.15565  -0.00127   0.00158  -0.01122  -0.00965   2.14601
   A29        2.08691   0.00148   0.00807   0.00090   0.00896   2.09587
   A30        2.04026  -0.00021  -0.00965   0.01018   0.00053   2.04078
   A31        2.12305   0.00428   0.01048   0.01111   0.02170   2.14474
   A32        2.09341  -0.00420  -0.01418  -0.00603  -0.02029   2.07313
   A33        2.06670  -0.00007   0.00371  -0.00503  -0.00139   2.06531
   A34        2.08766  -0.00258  -0.00637  -0.00893  -0.01526   2.07240
   A35        2.09200  -0.00059  -0.00260  -0.00535  -0.00796   2.08404
   A36        2.10352   0.00317   0.00897   0.01428   0.02323   2.12675
   A37        2.09272   0.00009   0.00023   0.00216   0.00233   2.09505
   A38        2.09164  -0.00063  -0.00261  -0.00314  -0.00572   2.08591
   A39        2.09883   0.00054   0.00238   0.00098   0.00339   2.10222
   A40        2.09124  -0.00011  -0.00075   0.00212   0.00129   2.09253
   A41        2.09803   0.00042   0.00200   0.00012   0.00216   2.10019
   A42        2.09392  -0.00031  -0.00126  -0.00224  -0.00346   2.09046
   A43        2.11520  -0.00014   0.00029  -0.00113  -0.00086   2.11434
   A44        2.09171  -0.00030  -0.00159  -0.00094  -0.00254   2.08916
   A45        2.07626   0.00045   0.00131   0.00212   0.00342   2.07968
   A46        2.13547   0.00849   0.03191   0.01541   0.04731   2.18279
   A47        2.04844  -0.01069  -0.03466  -0.04293  -0.07759   1.97086
   A48        2.09927   0.00219   0.00275   0.02752   0.03027   2.12954
    D1       -0.00273  -0.00005  -0.00034  -0.00192  -0.00227  -0.00499
    D2        3.13542  -0.00010  -0.00072  -0.00440  -0.00512   3.13030
    D3       -3.14022   0.00009   0.00058   0.00454   0.00511  -3.13511
    D4       -0.00207   0.00003   0.00019   0.00206   0.00226   0.00018
    D5        0.00278  -0.00002  -0.00009  -0.00178  -0.00189   0.00088
    D6       -3.13826   0.00019   0.00122   0.00931   0.01053  -3.12773
    D7        3.14027  -0.00016  -0.00101  -0.00825  -0.00927   3.13099
    D8       -0.00076   0.00005   0.00030   0.00284   0.00315   0.00238
    D9       -0.00299   0.00005   0.00022   0.00367   0.00391   0.00092
   D10        3.12584  -0.00015  -0.00091  -0.00759  -0.00851   3.11734
   D11       -3.14115   0.00010   0.00059   0.00614   0.00674  -3.13440
   D12       -0.01231  -0.00010  -0.00054  -0.00513  -0.00567  -0.01798
   D13        0.00853   0.00004   0.00037  -0.00164  -0.00131   0.00721
   D14        3.14090   0.00045   0.00235   0.03056   0.03299  -3.10929
   D15       -3.12019   0.00023   0.00150   0.00969   0.01113  -3.10906
   D16        0.01218   0.00065   0.00349   0.04189   0.04543   0.05761
   D17       -0.00848  -0.00011  -0.00081  -0.00209  -0.00287  -0.01135
   D18        3.13693  -0.00018  -0.00116  -0.00659  -0.00770   3.12923
   D19       -3.14103  -0.00051  -0.00277  -0.03369  -0.03649   3.10566
   D20        0.00438  -0.00059  -0.00311  -0.03818  -0.04132  -0.03694
   D21        1.32699   0.00024   0.00602   0.06090   0.06699   1.39398
   D22       -0.84502   0.00159   0.00806   0.08678   0.09488  -0.75014
   D23       -2.90037  -0.00021  -0.00338   0.06427   0.06099  -2.83939
   D24       -1.82389   0.00067   0.00806   0.09338   0.10137  -1.72252
   D25        2.28728   0.00203   0.01009   0.11926   0.12926   2.41654
   D26        0.23193   0.00022  -0.00134   0.09676   0.09537   0.32729
   D27        0.00290   0.00009   0.00067   0.00380   0.00445   0.00735
   D28       -3.13926  -0.00012  -0.00064  -0.00727  -0.00791   3.13602
   D29        3.14068   0.00016   0.00100   0.00828   0.00928  -3.13323
   D30       -0.00148  -0.00005  -0.00031  -0.00279  -0.00308  -0.00456
   D31        1.79997  -0.00033  -0.00563  -0.03957  -0.04531   1.75466
   D32       -1.33829   0.00015  -0.00309  -0.00289  -0.00592  -1.34421
   D33       -2.28462  -0.00150  -0.00681  -0.06469  -0.07156  -2.35618
   D34        0.86031  -0.00101  -0.00427  -0.02801  -0.03217   0.82814
   D35       -0.25483   0.00035   0.00462  -0.04115  -0.03661  -0.29144
   D36        2.89010   0.00083   0.00717  -0.00447   0.00278   2.89287
   D37       -1.10580   0.00019   0.00182   0.01061   0.01248  -1.09332
   D38        2.06579   0.00028   0.00210   0.01615   0.01832   2.08411
   D39        2.99026   0.00036   0.00119   0.03352   0.03463   3.02488
   D40       -0.12134   0.00044   0.00148   0.03906   0.04047  -0.08087
   D41        0.95432   0.00019   0.00143   0.02100   0.02245   0.97676
   D42       -2.15728   0.00028   0.00172   0.02655   0.02829  -2.12899
   D43       -3.13727   0.00026   0.00150   0.01968   0.02077  -3.11650
   D44       -0.00303   0.00042   0.00275   0.02831   0.03068   0.02765
   D45        0.00111  -0.00020  -0.00096  -0.01563  -0.01655  -0.01544
   D46        3.13535  -0.00004   0.00029  -0.00700  -0.00664   3.12871
   D47        3.13799  -0.00027  -0.00145  -0.01999  -0.02173   3.11626
   D48       -0.01045  -0.00010  -0.00052  -0.01107  -0.01181  -0.02226
   D49       -0.00036   0.00021   0.00103   0.01571   0.01661   0.01625
   D50        3.13439   0.00037   0.00196   0.02463   0.02653  -3.12227
   D51       -3.12803   0.00007   0.00065   0.00381   0.00445  -3.12358
   D52        0.01239   0.00007  -0.00039   0.00620   0.00581   0.01820
   D53       -0.01569   0.00001   0.00064  -0.00173  -0.00108  -0.01677
   D54        3.12473   0.00001  -0.00039   0.00066   0.00028   3.12501
   D55       -0.00019   0.00007   0.00031   0.00603   0.00631   0.00612
   D56        3.13983   0.00015   0.00089   0.00925   0.01016  -3.13320
   D57       -3.13455  -0.00007  -0.00082  -0.00247  -0.00348  -3.13802
   D58        0.00548   0.00000  -0.00024   0.00075   0.00037   0.00585
   D59       -0.00150   0.00006   0.00030   0.00394   0.00430   0.00280
   D60        3.14064   0.00003   0.00025   0.00134   0.00165  -3.14090
   D61       -3.14151  -0.00002  -0.00027   0.00072   0.00038  -3.14113
   D62        0.00062  -0.00004  -0.00032  -0.00189  -0.00227  -0.00165
   D63        0.00223  -0.00005  -0.00024  -0.00380  -0.00400  -0.00177
   D64       -3.13977  -0.00008  -0.00042  -0.00627  -0.00675   3.13667
   D65       -3.13991  -0.00003  -0.00019  -0.00118  -0.00133  -3.14123
   D66        0.00128  -0.00006  -0.00037  -0.00366  -0.00407  -0.00279
   D67       -0.00130  -0.00008  -0.00043  -0.00627  -0.00678  -0.00808
   D68       -3.13611  -0.00025  -0.00134  -0.01510  -0.01663   3.13045
   D69        3.14070  -0.00005  -0.00025  -0.00380  -0.00405   3.13665
   D70        0.00589  -0.00021  -0.00117  -0.01263  -0.01390  -0.00801
         Item               Value     Threshold  Converged?
 Maximum Force            0.020755     0.000450     NO 
 RMS     Force            0.005366     0.000300     NO 
 Maximum Displacement     0.335935     0.001800     NO 
 RMS     Displacement     0.081060     0.001200     NO 
 Predicted change in Energy=-5.271776D-03
 GradGradGradGradGradGradGradGradGradGradGradGradGradGradGradGradGradGrad

                          Input orientation:                          
 ---------------------------------------------------------------------
 Center     Atomic      Atomic             Coordinates (Angstroms)
 Number     Number       Type             X           Y           Z
 ---------------------------------------------------------------------
      1          6           0        3.206313    3.210360   -1.833330
      2          6           0        3.227102    2.045819   -2.598452
      3          6           0        2.506285    0.929944   -2.192358
      4          6           0        1.755879    0.966400   -1.017441
      5          6           0        1.729981    2.134501   -0.261340
      6          6           0        2.455776    3.252683   -0.664061
      7          6           0        0.989856   -0.257185   -0.528126
      8          6           0        1.907138   -1.239507    0.178163
      9          7           0        0.292752   -0.944092   -1.618058
     10          6           0        1.947414   -1.281523    1.564351
     11          6           0        2.782086   -2.132619    2.265992
     12          6           0        3.622964   -2.978419    1.555623
     13          6           0        3.618415   -2.957584    0.163172
     14          6           0        2.769983   -2.090998   -0.513261
     15          6           0       -0.682185   -0.367633   -2.339698
     16          8           0       -1.299880   -0.908973   -3.242598
     17          9           0        1.139981   -0.463465    2.260064
     18          1           0        3.764583    4.082601   -2.154603
     19          1           0        3.801870    2.008802   -3.517199
     20          1           0        2.511542    0.036013   -2.807624
     21          1           0        1.138054    2.172226    0.648393
     22          1           0        2.423027    4.158395   -0.068784
     23          1           0        0.255931    0.091421    0.201410
     24          1           0        0.517248   -1.907012   -1.837043
     25          1           0        2.761828   -2.124057    3.349813
[truncated: 1,843,160 more chars]
