# Supplementary material for: Rotational Barriers in N-Benzhydrylformamides: An NMR and DFT Study
Source: Molecules. 2023 Jan 5;28(2):535. doi: 10.3390/molecules28020535 (PMC9863877; doi:10.3390/molecules28020535)
Supplement: Supplementary file 1 [file molecules-28-00535-s001.zip › Supplementary_Materials/Quantum_chemistry_output_files/Gaussian_output_files/Conformations/BHFA_oF/BHFA_oF_conf9.log]

 Entering Gaussian System, Link 0=g16
 Initial command:
 /usr/local/gaussian/g16/l1.exe "/home/gauss/GAUSS_SCRDIR/Gau-29575.inp" -scrdir="/home/gauss/GAUSS_SCRDIR/"
 Entering Link 1 = /usr/local/gaussian/g16/l1.exe PID=     29577.
  
 Copyright (c) 1988,1990,1992,1993,1995,1998,2003,2009,2016,
            Gaussian, Inc.  All Rights Reserved.
  
 This is part of the Gaussian(R) 16 program.  It is based on
 the Gaussian(R) 09 system (copyright 2009, Gaussian, Inc.),
 the Gaussian(R) 03 system (copyright 2003, Gaussian, Inc.),
 the Gaussian(R) 98 system (copyright 1998, Gaussian, Inc.),
 the Gaussian(R) 94 system (copyright 1995, Gaussian, Inc.),
 the Gaussian 92(TM) system (copyright 1992, Gaussian, Inc.),
 the Gaussian 90(TM) system (copyright 1990, Gaussian, Inc.),
 the Gaussian 88(TM) system (copyright 1988, Gaussian, Inc.),
 the Gaussian 86(TM) system (copyright 1986, Carnegie Mellon
 University), and the Gaussian 82(TM) system (copyright 1983,
 Carnegie Mellon University). Gaussian is a federally registered
 trademark of Gaussian, Inc.
  
 This software contains proprietary and confidential information,
 including trade secrets, belonging to Gaussian, Inc.
  
 This software is provided under written license and may be
 used, copied, transmitted, or stored only in accord with that
 written license.
  
 The following legend is applicable only to US Government
 contracts under FAR:
  
                    RESTRICTED RIGHTS LEGEND
  
 Use, reproduction and disclosure by the US Government is
 subject to restrictions as set forth in subparagraphs (a)
 and (c) of the Commercial Computer Software - Restricted
 Rights clause in FAR 52.227-19.
  
 Gaussian, Inc.
 340 Quinnipiac St., Bldg. 40, Wallingford CT 06492
  
  
 ---------------------------------------------------------------
 Warning -- This program may not be used in any manner that
 competes with the business of Gaussian, Inc. or will provide
 assistance to any competitor of Gaussian, Inc.  The licensee
 of this program is prohibited from giving any competitor of
 Gaussian, Inc. access to this program.  By using this program,
 the user acknowledges that Gaussian, Inc. is engaged in the
 business of creating and licensing software in the field of
 computational chemistry and represents and warrants to the
 licensee that it is not a competitor of Gaussian, Inc. and that
 it will not use this program in any manner prohibited above.
 ---------------------------------------------------------------
  

 Cite this work as:
 Gaussian 16, Revision A.03,
 M. J. Frisch, G. W. Trucks, H. B. Schlegel, G. E. Scuseria, 
 M. A. Robb, J. R. Cheeseman, G. Scalmani, V. Barone, 
 G. A. Petersson, H. Nakatsuji, X. Li, M. Caricato, A. V. Marenich, 
 J. Bloino, B. G. Janesko, R. Gomperts, B. Mennucci, H. P. Hratchian, 
 J. V. Ortiz, A. F. Izmaylov, J. L. Sonnenberg, D. Williams-Young, 
 F. Ding, F. Lipparini, F. Egidi, J. Goings, B. Peng, A. Petrone, 
 T. Henderson, D. Ranasinghe, V. G. Zakrzewski, J. Gao, N. Rega, 
 G. Zheng, W. Liang, M. Hada, M. Ehara, K. Toyota, R. Fukuda, 
 J. Hasegawa, M. Ishida, T. Nakajima, Y. Honda, O. Kitao, H. Nakai, 
 T. Vreven, K. Throssell, J. A. Montgomery, Jr., J. E. Peralta, 
 F. Ogliaro, M. J. Bearpark, J. J. Heyd, E. N. Brothers, K. N. Kudin, 
 V. N. Staroverov, T. A. Keith, R. Kobayashi, J. Normand, 
 K. Raghavachari, A. P. Rendell, J. C. Burant, S. S. Iyengar, 
 J. Tomasi, M. Cossi, J. M. Millam, M. Klene, C. Adamo, R. Cammi, 
 J. W. Ochterski, R. L. Martin, K. Morokuma, O. Farkas, 
 J. B. Foresman, and D. J. Fox, Gaussian, Inc., Wallingford CT, 2016.
 
 ******************************************
 Gaussian 16:  ES64L-G16RevA.03 25-Dec-2016
                16-Dec-2022 
 ******************************************
 %chk=BHFA_oF_conf9.chk
 %nprocshared=4
 Will use up to    4 processors via shared memory.
 %mem=2GB
 ----------------------------------------------------------------------
 # opt freq M062X/6-311+G* nosymm Integral(Grid=SuperFine) scrf=(IEFPCM
 , solvent=dimethylsulfoxide) pop=(nboread,mk,dipole)
 ----------------------------------------------------------------------
 1/18=20,19=15,26=6,38=1/1,3;
 2/9=110,12=2,15=1,17=6,18=5,40=1/2;
 3/5=4,6=6,7=11,11=2,25=1,30=1,70=2201,71=1,72=21,74=-55,75=-7/1,2,3;
 4//1;
 5/5=2,38=5,53=21/2;
 6/7=2,8=2,9=2,10=2,15=24,20=1,28=1,40=2/1,2,7;
 7/30=1/1,2,3,16;
 1/18=20,19=15,26=6/3(2);
 2/9=110,15=1/2;
 99//99;
 2/9=110,15=1/2;
 3/5=4,6=6,7=11,11=2,25=1,30=1,70=2205,71=1,72=21,74=-55,75=-7/1,2,3;
 4/5=5,16=3,69=1/1;
 5/5=2,38=5,53=21/2;
 7/30=1/1,2,3,16;
 1/18=20,19=15,26=6/3(-5);
 2/9=110,15=1/2;
 6/7=2,8=2,9=2,10=2,15=24,19=2,20=1,28=1,40=2/1,2,7;
 99/9=1/99;
 -------------
 BHFA_oF_conf9
 -------------
 Symbolic Z-matrix:
 Charge =  0 Multiplicity = 1
 C                     3.2407    3.4242   -1.5713 
 C                     2.1312    3.351    -0.7125 
 C                     1.4579    2.1302   -0.537 
 C                     1.8819    0.966    -1.2148 
 C                     3.0018    1.0559   -2.0737 
 C                     3.6752    2.276    -2.2515 
 C                     1.1541   -0.3128   -0.9989 
 C                     1.7713   -1.1144    0.0944 
 N                     1.0957   -1.095    -2.1936 
 C                     1.1035   -1.323     1.3257 
 C                     1.7028   -2.0866    2.3445 
 C                     2.9716   -2.6531    2.1506 
 C                     3.6458   -2.4565    0.9356 
 C                     3.0492   -1.6954   -0.0824 
 C                    -0.0526   -1.4352   -2.8104 
 O                    -0.0018   -2.1275   -3.8486 
 F                    -0.0745   -0.8126    1.5551 
 H                     3.7289    4.3107   -1.6988 
 H                     1.8148    4.1844   -0.2154 
 H                     0.6555    2.0888    0.0926 
 H                     3.3294    0.2299   -2.5743 
 H                     4.4813    2.3276   -2.8752 
 H                     0.1292   -0.0541   -0.715 
 H                     1.9267   -1.404    -2.5838 
 H                     1.2159   -2.2318    3.2307 
 H                     3.4034   -3.206     2.891 
 H                     4.5688   -2.8683    0.7916 
 H                     3.5507   -1.5662   -0.9613 
 H                    -0.9555   -1.1382   -2.4395 
 

 GradGradGradGradGradGradGradGradGradGradGradGradGradGradGradGradGradGrad
 Berny optimization.
 Initialization pass.
                           ----------------------------
                           !    Initial Parameters    !
                           ! (Angstroms and Degrees)  !
 --------------------------                            --------------------------
 ! Name  Definition              Value          Derivative Info.                !
 --------------------------------------------------------------------------------
 ! R1    R(1,2)                  1.405          estimate D2E/DX2                !
 ! R2    R(1,6)                  1.4035         estimate D2E/DX2                !
 ! R3    R(1,18)                 1.02           estimate D2E/DX2                !
 ! R4    R(2,3)                  1.4052         estimate D2E/DX2                !
 ! R5    R(2,19)                 1.0207         estimate D2E/DX2                !
 ! R6    R(3,4)                  1.4123         estimate D2E/DX2                !
 ! R7    R(3,20)                 1.0208         estimate D2E/DX2                !
 ! R8    R(4,5)                  1.4142         estimate D2E/DX2                !
 ! R9    R(4,7)                  1.4872         estimate D2E/DX2                !
 ! R10   R(5,6)                  1.4049         estimate D2E/DX2                !
 ! R11   R(5,21)                 1.0199         estimate D2E/DX2                !
 ! R12   R(6,22)                 1.0205         estimate D2E/DX2                !
 ! R13   R(7,8)                  1.4896         estimate D2E/DX2                !
 ! R14   R(7,9)                  1.4292         estimate D2E/DX2                !
 ! R15   R(7,23)                 1.0945         estimate D2E/DX2                !
 ! R16   R(8,10)                 1.4162         estimate D2E/DX2                !
 ! R17   R(8,14)                 1.4149         estimate D2E/DX2                !
 ! R18   R(9,15)                 1.3471         estimate D2E/DX2                !
 ! R19   R(9,24)                 0.9687         estimate D2E/DX2                !
 ! R20   R(10,11)                1.4072         estimate D2E/DX2                !
 ! R21   R(10,17)                1.3042         estimate D2E/DX2                !
 ! R22   R(11,12)                1.403          estimate D2E/DX2                !
 ! R23   R(11,25)                1.0215         estimate D2E/DX2                !
 ! R24   R(12,13)                1.4034         estimate D2E/DX2                !
 ! R25   R(12,26)                1.02           estimate D2E/DX2                !
 ! R26   R(13,14)                1.4041         estimate D2E/DX2                !
 ! R27   R(13,27)                1.0209         estimate D2E/DX2                !
 ! R28   R(14,28)                1.0201         estimate D2E/DX2                !
 ! R29   R(15,16)                1.2489         estimate D2E/DX2                !
 ! R30   R(15,29)                1.0203         estimate D2E/DX2                !
 ! A1    A(2,1,6)              119.8745         estimate D2E/DX2                !
 ! A2    A(2,1,18)             119.9767         estimate D2E/DX2                !
 ! A3    A(6,1,18)             120.1488         estimate D2E/DX2                !
 ! A4    A(1,2,3)              120.0005         estimate D2E/DX2                !
 ! A5    A(1,2,19)             119.9978         estimate D2E/DX2                !
 ! A6    A(3,2,19)             120.0016         estimate D2E/DX2                !
 ! A7    A(2,3,4)              120.8228         estimate D2E/DX2                !
 ! A8    A(2,3,20)             119.2703         estimate D2E/DX2                !
 ! A9    A(4,3,20)             119.9064         estimate D2E/DX2                !
 ! A10   A(3,4,5)              118.4781         estimate D2E/DX2                !
 ! A11   A(3,4,7)              119.4882         estimate D2E/DX2                !
 ! A12   A(5,4,7)              122.0311         estimate D2E/DX2                !
 ! A13   A(4,5,6)              120.7735         estimate D2E/DX2                !
 ! A14   A(4,5,21)             120.0649         estimate D2E/DX2                !
 ! A15   A(6,5,21)             119.1615         estimate D2E/DX2                !
 ! A16   A(1,6,5)              120.0503         estimate D2E/DX2                !
 ! A17   A(1,6,22)             119.958          estimate D2E/DX2                !
 ! A18   A(5,6,22)             119.9916         estimate D2E/DX2                !
 ! A19   A(4,7,8)              111.5014         estimate D2E/DX2                !
 ! A20   A(4,7,9)              111.6704         estimate D2E/DX2                !
 ! A21   A(4,7,23)             107.0183         estimate D2E/DX2                !
 ! A22   A(8,7,9)              109.6306         estimate D2E/DX2                !
 ! A23   A(8,7,23)             108.9542         estimate D2E/DX2                !
 ! A24   A(9,7,23)             107.9344         estimate D2E/DX2                !
 ! A25   A(7,8,10)             121.4688         estimate D2E/DX2                !
 ! A26   A(7,8,14)             120.2321         estimate D2E/DX2                !
 ! A27   A(10,8,14)            118.2982         estimate D2E/DX2                !
 ! A28   A(7,9,15)             123.765          estimate D2E/DX2                !
 ! A29   A(7,9,24)             118.4421         estimate D2E/DX2                !
 ! A30   A(15,9,24)            117.7924         estimate D2E/DX2                !
 ! A31   A(8,10,11)            120.5694         estimate D2E/DX2                !
 ! A32   A(8,10,17)            121.4144         estimate D2E/DX2                !
 ! A33   A(11,10,17)           118.0152         estimate D2E/DX2                !
 ! A34   A(10,11,12)           120.2781         estimate D2E/DX2                !
 ! A35   A(10,11,25)           120.1472         estimate D2E/DX2                !
 ! A36   A(12,11,25)           119.5747         estimate D2E/DX2                !
 ! A37   A(11,12,13)           119.8385         estimate D2E/DX2                !
 ! A38   A(11,12,26)           120.0934         estimate D2E/DX2                !
 ! A39   A(13,12,26)           120.0681         estimate D2E/DX2                !
 ! A40   A(12,13,14)           119.9677         estimate D2E/DX2                !
 ! A41   A(12,13,27)           119.9972         estimate D2E/DX2                !
 ! A42   A(14,13,27)           120.0351         estimate D2E/DX2                !
 ! A43   A(8,14,13)            121.0478         estimate D2E/DX2                !
 ! A44   A(8,14,28)            119.978          estimate D2E/DX2                !
 ! A45   A(13,14,28)           118.974          estimate D2E/DX2                !
 ! A46   A(9,15,16)            119.0738         estimate D2E/DX2                !
 ! A47   A(9,15,29)            120.9554         estimate D2E/DX2                !
 ! A48   A(16,15,29)           119.9705         estimate D2E/DX2                !
 ! D1    D(6,1,2,3)             -0.0693         estimate D2E/DX2                !
 ! D2    D(6,1,2,19)           179.8725         estimate D2E/DX2                !
 ! D3    D(18,1,2,3)           179.9686         estimate D2E/DX2                !
 ! D4    D(18,1,2,19)           -0.0896         estimate D2E/DX2                !
 ! D5    D(2,1,6,5)             -0.0032         estimate D2E/DX2                !
 ! D6    D(2,1,6,22)          -179.9645         estimate D2E/DX2                !
 ! D7    D(18,1,6,5)           179.9588         estimate D2E/DX2                !
 ! D8    D(18,1,6,22)           -0.0024         estimate D2E/DX2                !
 ! D9    D(1,2,3,4)              0.0252         estimate D2E/DX2                !
 ! D10   D(1,2,3,20)           179.7486         estimate D2E/DX2                !
 ! D11   D(19,2,3,4)          -179.9166         estimate D2E/DX2                !
 ! D12   D(19,2,3,20)           -0.1932         estimate D2E/DX2                !
 ! D13   D(2,3,4,5)              0.0895         estimate D2E/DX2                !
 ! D14   D(2,3,4,7)            179.5195         estimate D2E/DX2                !
 ! D15   D(20,3,4,5)          -179.6321         estimate D2E/DX2                !
 ! D16   D(20,3,4,7)            -0.2022         estimate D2E/DX2                !
 ! D17   D(3,4,5,6)             -0.1626         estimate D2E/DX2                !
 ! D18   D(3,4,5,21)           179.9274         estimate D2E/DX2                !
 ! D19   D(7,4,5,6)           -179.5773         estimate D2E/DX2                !
 ! D20   D(7,4,5,21)             0.5127         estimate D2E/DX2                !
 ! D21   D(3,4,7,8)            -92.5005         estimate D2E/DX2                !
 ! D22   D(3,4,7,9)            144.4697         estimate D2E/DX2                !
 ! D23   D(3,4,7,23)            26.556          estimate D2E/DX2                !
 ! D24   D(5,4,7,8)             86.9085         estimate D2E/DX2                !
 ! D25   D(5,4,7,9)            -36.1214         estimate D2E/DX2                !
 ! D26   D(5,4,7,23)          -154.0351         estimate D2E/DX2                !
 ! D27   D(4,5,6,1)              0.1211         estimate D2E/DX2                !
 ! D28   D(4,5,6,22)          -179.9177         estimate D2E/DX2                !
 ! D29   D(21,5,6,1)          -179.9681         estimate D2E/DX2                !
 ! D30   D(21,5,6,22)           -0.0069         estimate D2E/DX2                !
 ! D31   D(4,7,8,10)           111.6144         estimate D2E/DX2                !
 ! D32   D(4,7,8,14)           -68.7313         estimate D2E/DX2                !
 ! D33   D(9,7,8,10)          -124.1989         estimate D2E/DX2                !
 ! D34   D(9,7,8,14)            55.4553         estimate D2E/DX2                !
 ! D35   D(23,7,8,10)           -6.2833         estimate D2E/DX2                !
 ! D36   D(23,7,8,14)          173.3709         estimate D2E/DX2                !
 ! D37   D(4,7,9,15)          -117.9923         estimate D2E/DX2                !
 ! D38   D(4,7,9,24)            62.2968         estimate D2E/DX2                !
 ! D39   D(8,7,9,15)           117.9197         estimate D2E/DX2                !
 ! D40   D(8,7,9,24)           -61.7913         estimate D2E/DX2                !
 ! D41   D(23,7,9,15)           -0.6294         estimate D2E/DX2                !
 ! D42   D(23,7,9,24)          179.6596         estimate D2E/DX2                !
 ! D43   D(7,8,10,11)          179.8309         estimate D2E/DX2                !
 ! D44   D(7,8,10,17)           -0.5386         estimate D2E/DX2                !
 ! D45   D(14,8,10,11)           0.1702         estimate D2E/DX2                !
 ! D46   D(14,8,10,17)         179.8007         estimate D2E/DX2                !
 ! D47   D(7,8,14,13)         -179.8657         estimate D2E/DX2                !
 ! D48   D(7,8,14,28)           -0.0324         estimate D2E/DX2                !
 ! D49   D(10,8,14,13)          -0.2006         estimate D2E/DX2                !
 ! D50   D(10,8,14,28)         179.6327         estimate D2E/DX2                !
 ! D51   D(7,9,15,16)         -179.7027         estimate D2E/DX2                !
 ! D52   D(7,9,15,29)            0.0954         estimate D2E/DX2                !
 ! D53   D(24,9,15,16)           0.01           estimate D2E/DX2                !
 ! D54   D(24,9,15,29)         179.8081         estimate D2E/DX2                !
 ! D55   D(8,10,11,12)          -0.0899         estimate D2E/DX2                !
 ! D56   D(8,10,11,25)         179.9078         estimate D2E/DX2                !
 ! D57   D(17,10,11,12)       -179.7328         estimate D2E/DX2                !
 ! D58   D(17,10,11,25)          0.2649         estimate D2E/DX2                !
 ! D59   D(10,11,12,13)          0.0347         estimate D2E/DX2                !
 ! D60   D(10,11,12,26)        179.9938         estimate D2E/DX2                !
 ! D61   D(25,11,12,13)       -179.963          estimate D2E/DX2                !
 ! D62   D(25,11,12,26)         -0.0039         estimate D2E/DX2                !
 ! D63   D(11,12,13,14)         -0.0639         estimate D2E/DX2                !
 ! D64   D(11,12,13,27)       -179.9458         estimate D2E/DX2                !
 ! D65   D(26,12,13,14)        179.9769         estimate D2E/DX2                !
 ! D66   D(26,12,13,27)          0.095          estimate D2E/DX2                !
 ! D67   D(12,13,14,8)           0.1497         estimate D2E/DX2                !
 ! D68   D(12,13,14,28)       -179.6853         estimate D2E/DX2                !
 ! D69   D(27,13,14,8)        -179.9685         estimate D2E/DX2                !
 ! D70   D(27,13,14,28)          0.1965         estimate D2E/DX2                !
 --------------------------------------------------------------------------------
 Trust Radius=3.00D-01 FncErr=5.00D-06 GrdErr=5.00D-06 EigMax=2.50D+02 EigMin=1.00D-04
 Number of steps in this run=    158 maximum allowed number of steps=    174.
 GradGradGradGradGradGradGradGradGradGradGradGradGradGradGradGradGradGrad

                          Input orientation:                          
 ---------------------------------------------------------------------
 Center     Atomic      Atomic             Coordinates (Angstroms)
 Number     Number       Type             X           Y           Z
 ---------------------------------------------------------------------
      1          6           0        3.240700    3.424200   -1.571300
      2          6           0        2.131200    3.351000   -0.712500
      3          6           0        1.457900    2.130200   -0.537000
      4          6           0        1.881900    0.966000   -1.214800
      5          6           0        3.001800    1.055900   -2.073700
      6          6           0        3.675200    2.276000   -2.251500
      7          6           0        1.154100   -0.312800   -0.998900
      8          6           0        1.771300   -1.114400    0.094400
      9          7           0        1.095700   -1.095000   -2.193600
     10          6           0        1.103500   -1.323000    1.325700
     11          6           0        1.702800   -2.086600    2.344500
     12          6           0        2.971600   -2.653100    2.150600
     13          6           0        3.645800   -2.456500    0.935600
     14          6           0        3.049200   -1.695400   -0.082400
     15          6           0       -0.052600   -1.435200   -2.810400
     16          8           0       -0.001800   -2.127500   -3.848600
     17          9           0       -0.074500   -0.812600    1.555100
     18          1           0        3.728900    4.310700   -1.698800
     19          1           0        1.814800    4.184400   -0.215400
     20          1           0        0.655500    2.088800    0.092600
     21          1           0        3.329400    0.229900   -2.574300
     22          1           0        4.481300    2.327600   -2.875200
     23          1           0        0.129200   -0.054100   -0.715000
     24          1           0        1.926700   -1.404000   -2.583800
     25          1           0        1.215900   -2.231800    3.230700
     26          1           0        3.403400   -3.206000    2.891000
     27          1           0        4.568800   -2.868300    0.791600
     28          1           0        3.550700   -1.566200   -0.961300
     29          1           0       -0.955500   -1.138200   -2.439500
 ---------------------------------------------------------------------
                    Distance matrix (angstroms):
                    1          2          3          4          5
     1  C    0.000000
     2  C    1.404951   0.000000
     3  C    2.433637   1.405164   0.000000
     4  C    2.831285   2.450037   1.412286   0.000000
     5  C    2.432761   2.806830   2.428826   1.414202   0.000000
     6  C    1.403505   2.430655   2.806633   2.450872   1.404893
     7  C    4.318184   3.802654   2.504774   1.487157   2.538214
     8  C    5.052978   4.551968   3.320288   2.460549   3.305297
     9  N    5.040977   4.799253   3.643820   2.413272   2.876450
    10  C    5.957864   5.201606   3.939523   3.507074   4.562744
    11  C    6.933076   6.252701   5.113161   4.692447   5.575231
    12  C    7.131517   6.704687   5.691611   5.060756   5.621593
    13  C    6.405567   6.223930   5.290867   4.410110   4.669858
    14  C    5.335148   5.167775   4.168227   3.118969   3.396642
    15  C    5.999580   5.663734   4.490215   3.471886   4.009696
    16  O    6.820651   6.663241   5.587972   4.478278   4.722914
    17  F    6.222170   5.229024   3.922398   3.829264   5.111077
    18  H    1.020038   2.108662   3.355861   3.851322   3.356032
    19  H    2.109398   1.020673   2.109631   3.370668   3.827501
    20  H    3.351882   2.102148   1.020762   2.115191   3.356317
    21  H    3.349243   3.826650   3.356225   2.117862   1.019901
    22  H    2.107552   3.353743   3.827152   3.371611   2.109157
    23  H    4.744813   3.950027   2.562868   2.088627   3.366006
    24  H    5.105220   5.114060   4.110929   2.737347   2.732609
    25  H    7.690862   6.895959   5.768984   5.516516   6.491153
    26  H    7.993632   7.589332   6.634093   6.047986   6.555404
    27  H    6.851474   6.847182   6.035551   5.093813   5.105368
    28  H    5.037092   5.124035   4.268866   3.043221   2.900713
    29  H    6.259182   5.715170   4.486251   3.738768   4.539615
                    6          7          8          9         10
     6  C    0.000000
     7  C    3.824505   0.000000
     8  C    4.541244   1.489565   0.000000
     9  N    4.245093   1.429180   2.385740   0.000000
    10  C    5.688831   2.535119   1.416182   3.526686   0.000000
    11  C    6.636705   3.824364   2.452104   4.684676   1.407195
    12  C    6.646019   4.324310   2.834833   4.981842   2.437093
    13  C    5.705701   3.813962   2.454099   4.260116   2.810745
    14  C    4.568248   2.518523   1.414867   2.938334   2.430468
    15  C    5.289789   2.448967   3.444907   1.347134   4.296100
    16  O    5.954987   3.570719   4.440440   2.238211   5.351849
    17  F    6.171702   2.877877   2.373121   3.937241   1.304154
    18  H    2.109115   5.338184   6.039824   6.033255   6.912228
    19  H    3.353920   4.612505   5.308027   5.683524   5.763019
    20  H    3.827328   2.684708   3.391976   3.944245   3.655355
    21  H    2.100072   2.740135   3.369982   2.624825   4.751434
    22  H    1.020520   4.643541   5.292446   4.862207   6.510298
    23  H    4.512684   1.094507   2.115622   2.050330   2.593034
    24  H    4.087796   2.073532   2.698291   0.968658   3.996049
    25  H    7.511520   4.644986   3.375415   5.543446   2.113664
    26  H    7.521403   5.344275   3.854804   5.969502   3.359374
    27  H    6.043410   4.625651   3.374650   4.911052   3.831647
    28  H    4.054950   2.704832   2.117756   2.787045   3.358318
    29  H    5.756343   2.684590   3.722453   2.066338   4.295389
                   11         12         13         14         15
    11  C    0.000000
    12  C    1.402987   0.000000
    13  C    2.428389   1.403361   0.000000
    14  C    2.802798   2.430946   1.404111   0.000000
    15  C    5.484409   5.936378   5.362251   4.138943   0.000000
    16  O    6.423537   6.716231   6.025097   4.866166   1.248887
    17  F    2.324871   3.608433   4.114222   3.635690   4.409728
    18  H    7.834463   7.992865   7.262366   6.256835   6.967838
    19  H    6.774295   7.327179   6.984190   6.009449   6.465378
    20  H    4.858174   5.664389   5.505660   4.481138   4.620324
    21  H    5.675085   5.546566   4.431281   3.161464   3.777066
    22  H    7.379058   7.235000   6.173157   5.102467   5.892293
    23  H    3.995975   4.800594   4.567547   3.408878   2.516186
    24  H    4.980383   5.006657   4.055766   2.757158   1.992473
    25  H    1.021521   2.103947   3.349983   3.824310   6.224030
    26  H    2.108023   1.019971   2.108103   3.353875   6.898234
    27  H    3.352090   2.108137   1.020904   2.109207   6.032041
    28  H    3.822808   3.346734   2.097596   1.020127   4.052173
    29  H    5.554519   6.227845   5.856721   4.680172   1.020296
                   16         17         18         19         20
    16  O    0.000000
    17  F    5.561854   0.000000
    18  H    7.745333   7.162536   0.000000
    19  H    7.506015   5.627978   2.424914   0.000000
    20  H    5.808811   3.330154   4.194251   2.414618   0.000000
    21  H    4.275286   5.452090   4.192735   4.847318   4.209229
    22  H    6.394811   7.088281   2.425430   4.199103   4.847846
    23  H    3.759734   2.402118   5.742576   4.588652   2.349730
    24  H    2.417082   4.635197   6.057140   6.070589   4.580253
    25  H    7.184021   2.546939   8.568515   7.307661   5.369293
    26  H    7.627631   4.428180   8.813228   8.172600   6.589150
    27  H    6.555198   5.135082   7.644970   7.638006   6.354161
    28  H    4.612138   4.476858   5.925674   6.053025   4.780367
    29  H    1.968202   4.103536   7.223763   6.399317   4.406856
                   21         22         23         24         25
    21  H    0.000000
    22  H    2.412003   0.000000
    23  H    3.711998   5.411075   0.000000
    24  H    2.153436   4.531637   2.923294   0.000000
    25  H    6.650179   8.290536   4.635930   5.915987   0.000000
    26  H    6.456035   8.064221   5.801560   5.949898   2.418598
    27  H    4.739645   6.360067   5.468054   4.529701   4.194792
    28  H    2.424194   4.437421   3.748836   2.301345   4.844293
    29  H    4.500026   6.462229   2.307758   2.898025   6.169449
                   26         27         28         29
    26  H    0.000000
    27  H    2.424805   0.000000
    28  H    4.189374   2.409284   0.000000
    29  H    7.189578   6.629566   4.761733   0.000000
 Symmetry turned off by external request.
 Stoichiometry    C14H12FNO
 Framework group  C1[X(C14H12FNO)]
 Deg. of freedom    81
 Full point group                 C1      NOp   1
 Rotational constants (GHZ):           0.5475371           0.3678392           0.2917736
 Standard basis: 6-311+G(d) (5D, 7F)
   410 basis functions,   672 primitive gaussians,   427 cartesian basis functions
    60 alpha electrons       60 beta electrons
       nuclear repulsion energy      1133.9503630042 Hartrees.
 NAtoms=   29 NActive=   29 NUniq=   29 SFac= 1.00D+00 NAtFMM=   60 NAOKFM=F Big=F
 Integral buffers will be    131072 words long.
 Raffenetti 2 integral format.
 Two-electron integral symmetry is turned off.
 ------------------------------------------------------------------------------
 Polarizable Continuum Model (PCM)
 =================================
 Model                : PCM.
 Atomic radii         : UFF (Universal Force Field).
 Polarization charges : Total charges.
 Charge compensation  : None.
 Solution method      : On-the-fly selection.
 Cavity type          : Scaled VdW (van der Waals Surface) (Alpha=1.100).
 Cavity algorithm     : GePol (No added spheres)
                        Default sphere list used, NSphG=   29.
                        Lebedev-Laikov grids with approx.  5.0 points / Ang**2.
                        Smoothing algorithm: York/Karplus (Gamma=1.0000).
                        Polarization charges: spherical gaussians, with
                                              point-specific exponents (IZeta= 3).
                        Self-potential: point-specific (ISelfS= 7).
                        Self-field    : sphere-specific E.n sum rule (ISelfD= 2).
 1st derivatives      : Analytical E(r).r(x)/FMM algorithm (CHGder, D1EAlg=3).
                        Cavity 1st derivative terms included.
 Solvent              : DiMethylSulfoxide, Eps=  46.826000 Eps(inf)=   2.007889
 ------------------------------------------------------------------------------
 One-electron integrals computed using PRISM.
 NBasis=   410 RedAO= T EigKep=  1.01D-06  NBF=   410
 NBsUse=   410 1.00D-06 EigRej= -1.00D+00 NBFU=   410
 ExpMin= 4.38D-02 ExpMax= 1.14D+04 ExpMxC= 1.72D+03 IAcc=3 IRadAn=         7 AccDes= 0.00D+00
 Harris functional with IExCor= 1009 and IRadAn=       7 diagonalized for initial guess.
 HarFok:  IExCor= 1009 AccDes= 0.00D+00 IRadAn=         7 IDoV= 1 UseB2=F ITyADJ=14
 ICtDFT=  3500011 ScaDFX=  1.000000  1.000000  1.000000  1.000000
 FoFCou: FMM=F IPFlag=           0 FMFlag=      100000 FMFlg1=           0
         NFxFlg=           0 DoJE=T BraDBF=F KetDBF=T FulRan=T
         wScrn=  0.000000 ICntrl=       500 IOpCl=  0 I1Cent=   200000004 NGrid=           0
         NMat0=    1 NMatS0=      1 NMatT0=    0 NMatD0=    1 NMtDS0=    0 NMtDT0=    0
 Symmetry not used in FoFCou.
 Requested convergence on RMS density matrix=1.00D-08 within 128 cycles.
 Requested convergence on MAX density matrix=1.00D-06.
 Requested convergence on             energy=1.00D-06.
 No special actions if energy rises.
 Inv3:  Mode=1 IEnd=    15925248.
 Iteration    1 A*A^-1 deviation from unit magnitude is 4.88D-15 for   2301.
 Iteration    1 A*A^-1 deviation from orthogonality  is 1.77D-15 for   2288    395.
 Iteration    1 A^-1*A deviation from unit magnitude is 4.88D-15 for   2301.
 Iteration    1 A^-1*A deviation from orthogonality  is 4.33D-12 for   2257   2239.
 Error on total polarization charges =  0.01605
 SCF Done:  E(RM062X) =  -770.388462636     A.U. after   16 cycles
            NFock= 16  Conv=0.62D-08     -V/T= 2.0026

 **********************************************************************

            Population analysis using the SCF density.

 **********************************************************************

 Alpha  occ. eigenvalues --  -25.27770 -19.60313 -14.78811 -10.65366 -10.64684
 Alpha  occ. eigenvalues --  -10.60740 -10.57474 -10.56785 -10.55972 -10.55508
 Alpha  occ. eigenvalues --  -10.55430 -10.55225 -10.55012 -10.54992 -10.54934
 Alpha  occ. eigenvalues --  -10.54842 -10.54609  -1.41242  -1.16622  -1.07116
 Alpha  occ. eigenvalues --   -0.97816  -0.96816  -0.90456  -0.86322  -0.85822
 Alpha  occ. eigenvalues --   -0.85774  -0.79779  -0.75878  -0.72771  -0.71898
 Alpha  occ. eigenvalues --   -0.70880  -0.68909  -0.65280  -0.62473  -0.61789
 Alpha  occ. eigenvalues --   -0.60351  -0.59806  -0.59686  -0.57434  -0.55231
 Alpha  occ. eigenvalues --   -0.54299  -0.52592  -0.52362  -0.50802  -0.50490
 Alpha  occ. eigenvalues --   -0.50050  -0.48263  -0.47810  -0.45254  -0.44241
 Alpha  occ. eigenvalues --   -0.43558  -0.43011  -0.41981  -0.41728  -0.35483
 Alpha  occ. eigenvalues --   -0.33730  -0.32592  -0.31702  -0.31092  -0.29958
 Alpha virt. eigenvalues --   -0.01156   0.00047   0.00794   0.00915   0.01711
 Alpha virt. eigenvalues --    0.01905   0.02126   0.02532   0.03235   0.03877
 Alpha virt. eigenvalues --    0.04129   0.04300   0.04767   0.05107   0.05572
 Alpha virt. eigenvalues --    0.06206   0.06535   0.07358   0.07890   0.08041
 Alpha virt. eigenvalues --    0.08995   0.09685   0.10317   0.10551   0.10876
 Alpha virt. eigenvalues --    0.11029   0.11672   0.12787   0.13101   0.13539
 Alpha virt. eigenvalues --    0.14136   0.14447   0.14767   0.15121   0.15366
 Alpha virt. eigenvalues --    0.15903   0.16358   0.16634   0.16892   0.17284
 Alpha virt. eigenvalues --    0.17886   0.18123   0.19108   0.19341   0.19737
 Alpha virt. eigenvalues --    0.20433   0.20472   0.21063   0.21200   0.21342
 Alpha virt. eigenvalues --    0.21697   0.21999   0.22305   0.22671   0.23051
 Alpha virt. eigenvalues --    0.23366   0.23912   0.24012   0.24390   0.24773
 Alpha virt. eigenvalues --    0.24971   0.25529   0.26013   0.26294   0.26531
 Alpha virt. eigenvalues --    0.26974   0.27153   0.27572   0.27774   0.27926
 Alpha virt. eigenvalues --    0.28571   0.29316   0.29602   0.29958   0.30324
 Alpha virt. eigenvalues --    0.30665   0.31203   0.31496   0.32537   0.33189
 Alpha virt. eigenvalues --    0.33534   0.34087   0.34196   0.34844   0.36205
 Alpha virt. eigenvalues --    0.37019   0.37515   0.38219   0.38757   0.39497
 Alpha virt. eigenvalues --    0.40104   0.40565   0.41410   0.41530   0.42382
 Alpha virt. eigenvalues --    0.43014   0.44680   0.44965   0.45989   0.47934
 Alpha virt. eigenvalues --    0.51510   0.52591   0.53585   0.54848   0.56340
 Alpha virt. eigenvalues --    0.56719   0.57307   0.58159   0.58443   0.58923
 Alpha virt. eigenvalues --    0.59819   0.60184   0.60325   0.60869   0.61604
 Alpha virt. eigenvalues --    0.61952   0.63536   0.64165   0.64988   0.65675
 Alpha virt. eigenvalues --    0.66150   0.66888   0.67849   0.69206   0.69848
 Alpha virt. eigenvalues --    0.70351   0.71041   0.71984   0.72644   0.73514
 Alpha virt. eigenvalues --    0.74055   0.75008   0.75117   0.75450   0.76004
 Alpha virt. eigenvalues --    0.76662   0.76773   0.77363   0.78092   0.78475
 Alpha virt. eigenvalues --    0.79050   0.80147   0.81565   0.82628   0.83284
 Alpha virt. eigenvalues --    0.83753   0.85336   0.85559   0.87149   0.87385
 Alpha virt. eigenvalues --    0.87504   0.88530   0.89401   0.89862   0.90296
 Alpha virt. eigenvalues --    0.90626   0.92918   0.94373   0.95147   0.97147
 Alpha virt. eigenvalues --    0.97737   0.98756   0.99867   1.00920   1.02619
 Alpha virt. eigenvalues --    1.02729   1.04608   1.06843   1.07630   1.10019
 Alpha virt. eigenvalues --    1.10608   1.11486   1.14395   1.15553   1.15935
 Alpha virt. eigenvalues --    1.17019   1.18765   1.20155   1.20739   1.22332
 Alpha virt. eigenvalues --    1.23717   1.23989   1.26504   1.26914   1.27649
 Alpha virt. eigenvalues --    1.28644   1.29630   1.34990   1.35852   1.36702
 Alpha virt. eigenvalues --    1.38082   1.40515   1.41781   1.46816   1.47903
 Alpha virt. eigenvalues --    1.49861   1.50384   1.51679   1.53866   1.55672
 Alpha virt. eigenvalues --    1.56716   1.58000   1.58208   1.60519   1.60702
 Alpha virt. eigenvalues --    1.62606   1.63465   1.64296   1.65704   1.67996
 Alpha virt. eigenvalues --    1.70914   1.75694   1.76361   1.77296   1.79045
 Alpha virt. eigenvalues --    1.80290   1.81754   1.82056   1.83994   1.86989
 Alpha virt. eigenvalues --    1.87541   1.87808   1.89235   1.91335   1.92477
 Alpha virt. eigenvalues --    1.92701   1.93984   1.95758   1.96181   1.96619
 Alpha virt. eigenvalues --    1.98278   2.00036   2.01109   2.02516   2.03023
 Alpha virt. eigenvalues --    2.04200   2.04893   2.15128   2.16760   2.18698
 Alpha virt. eigenvalues --    2.20819   2.24725   2.26324   2.27642   2.30094
 Alpha virt. eigenvalues --    2.30331   2.30876   2.32532   2.34746   2.34950
 Alpha virt. eigenvalues --    2.35893   2.37190   2.38276   2.47145   2.49060
 Alpha virt. eigenvalues --    2.49678   2.51255   2.51487   2.54281   2.59835
 Alpha virt. eigenvalues --    2.64322   2.66420   2.71459   2.71829   2.74396
 Alpha virt. eigenvalues --    2.74755   2.77806   2.81989   2.83381   2.84496
 Alpha virt. eigenvalues --    2.86466   2.86707   2.87974   2.90558   2.93127
 Alpha virt. eigenvalues --    2.96148   2.97702   2.98319   2.99142   3.00024
 Alpha virt. eigenvalues --    3.01066   3.04495   3.11264   3.12402   3.15273
 Alpha virt. eigenvalues --    3.21475   3.22360   3.24350   3.28282   3.32053
 Alpha virt. eigenvalues --    3.35320   3.36271   3.36933   3.38767   3.39184
 Alpha virt. eigenvalues --    3.40262   3.41368   3.43351   3.44014   3.45874
 Alpha virt. eigenvalues --    3.48964   3.57224   3.59960   3.65837   3.70081
 Alpha virt. eigenvalues --    3.70908   3.71441   3.72466   3.74141   3.77655
 Alpha virt. eigenvalues --    3.86986   3.89264   3.97186   3.98773   4.01087
 Alpha virt. eigenvalues --    4.07506   4.09562   4.10091   4.11473   4.21458
 Alpha virt. eigenvalues --    4.23622   4.36036   4.60168   4.78765   4.79034
 Alpha virt. eigenvalues --    4.95029   4.98482   5.16721   5.26129   5.80933
 Alpha virt. eigenvalues --    6.48363   6.61553   6.92606  23.47555  23.49525
 Alpha virt. eigenvalues --   23.84548  23.89244  23.90443  23.94478  23.95169
 Alpha virt. eigenvalues --   23.95725  24.05850  24.07023  24.07879  24.09443
 Alpha virt. eigenvalues --   24.16282  24.17523  35.61844  50.06695  66.95310
          Condensed to atoms (all electrons):
               1          2          3          4          5          6
     1  C    6.620132  -0.517004   1.188803  -2.281876   1.238143  -0.602592
     2  C   -0.517004   8.787032  -3.537782   2.727626  -0.737403   1.551267
     3  C    1.188803  -3.537782  24.570927 -14.364160  -8.924546  -2.043012
     4  C   -2.281876   2.727626 -14.364160  38.607786  -0.364688   2.275791
     5  C    1.238143  -0.737403  -8.924546  -0.364688  22.710253  -3.689506
     6  C   -0.602592   1.551267  -2.043012   2.275791  -3.689506  10.942801
     7  C    0.332327  -1.969459  11.217672 -26.355643  -5.132676  -3.262939
     8  C    0.024276   0.232740   0.189625   0.592085   0.612410   0.779748
     9  N   -0.026084   0.008476  -0.942205   1.453883   0.577899   0.298450
    10  C    0.044614  -0.048782  -0.469793  -2.224795   1.284093   0.078502
    11  C   -0.001682  -0.089634   0.416051  -0.787010  -0.303116  -0.070177
    12  C   -0.006642   0.004170  -0.093609   0.020915   0.035858   0.058462
    13  C   -0.003893   0.035885  -0.354964   1.973379   0.064225  -0.203477
    14  C   -0.190264   0.085363  -0.793838   4.241164  -1.850406   0.419830
    15  C   -0.010638  -0.012976  -0.124964   0.149458  -0.045910   0.032299
    16  O   -0.000249   0.002909   0.010764   0.031241  -0.023049  -0.007908
    17  F   -0.002290  -0.010422  -0.061684  -0.047801  -0.002623   0.002558
    18  H    0.250609   0.092517  -0.085157   0.053731  -0.051502   0.073322
    19  H    0.080369   0.243161   0.001537   0.002924   0.036352  -0.042579
    20  H   -0.028214   0.067623   0.208826   0.009116  -0.040275   0.011959
    21  H   -0.032079   0.003139   0.009638   0.094563   0.167539   0.010522
    22  H    0.073030  -0.037250   0.016970  -0.015486   0.046915   0.228162
    23  H   -0.002107   0.017653   0.044992   0.128476  -0.064801  -0.003341
    24  H   -0.002389   0.003404   0.022558   0.018431  -0.066270   0.000702
    25  H    0.000028   0.000270   0.003632  -0.004206  -0.001349  -0.000067
    26  H    0.000028  -0.000100   0.000067  -0.000831   0.000280  -0.000086
    27  H    0.000033  -0.000053  -0.000292  -0.000737   0.000871   0.000213
    28  H   -0.001671   0.000574   0.033574  -0.004740  -0.053133  -0.015017
    29  H   -0.000377   0.001165   0.021390   0.099159  -0.046012  -0.003518
               7          8          9         10         11         12
     1  C    0.332327   0.024276  -0.026084   0.044614  -0.001682  -0.006642
     2  C   -1.969459   0.232740   0.008476  -0.048782  -0.089634   0.004170
     3  C   11.217672   0.189625  -0.942205  -0.469793   0.416051  -0.093609
     4  C  -26.355643   0.592085   1.453883  -2.224795  -0.787010   0.020915
     5  C   -5.132676   0.612410   0.577899   1.284093  -0.303116   0.035858
     6  C   -3.262939   0.779748   0.298450   0.078502  -0.070177   0.058462
     7  C   54.127628 -15.098376  -3.106822   4.013150  -0.541443  -0.335675
     8  C  -15.098376  26.317686   0.022423  -5.129981   1.020365  -1.686951
     9  N   -3.106822   0.022423   7.804903  -0.533831  -0.063694   0.033356
    10  C    4.013150  -5.129981  -0.533831  25.269101  -7.081971   1.387919
    11  C   -0.541443   1.020365  -0.063694  -7.081971  12.892697  -0.752745
    12  C   -0.335675  -1.686951   0.033356   1.387919  -0.752745   6.975978
    13  C   -3.223527   1.130791   0.288893  -2.399120   1.797612  -0.846616
    14  C   -4.716932  -3.952876   1.252728  -8.125704  -0.449932   1.086624
    15  C   -0.213827   0.013953   0.101558  -0.058489   0.031076   0.001399
    16  O   -0.009247   0.045792  -0.114476  -0.008067   0.005707  -0.001617
    17  F   -0.044905  -0.033199   0.001300   0.326269  -0.205160   0.037544
    18  H    0.001499  -0.000710   0.000024  -0.000184  -0.000069   0.000030
    19  H    0.011779  -0.002685   0.000141   0.002490   0.000118  -0.000033
    20  H    0.040715   0.046121   0.002275   0.017931   0.004435   0.001327
    21  H    0.051585   0.024623   0.005585   0.013217  -0.001278  -0.000155
    22  H    0.020058  -0.000420  -0.000296   0.000711   0.000013  -0.000026
    23  H    0.080709   0.208860  -0.049921  -0.077344   0.023952  -0.003590
    24  H    0.118058   0.091828   0.204538   0.027912  -0.000789  -0.001962
    25  H    0.009786   0.031853   0.000095  -0.092114   0.306867   0.077286
    26  H    0.007334   0.044356  -0.000088  -0.053402   0.071127   0.258532
    27  H    0.004617  -0.004846   0.000239   0.001604  -0.021902   0.069815
    28  H    0.184932   0.055356  -0.003078  -0.027873   0.023578  -0.045977
    29  H   -0.121253   0.127084  -0.194416  -0.004470   0.007022  -0.000504
              13         14         15         16         17         18
     1  C   -0.003893  -0.190264  -0.010638  -0.000249  -0.002290   0.250609
     2  C    0.035885   0.085363  -0.012976   0.002909  -0.010422   0.092517
     3  C   -0.354964  -0.793838  -0.124964   0.010764  -0.061684  -0.085157
     4  C    1.973379   4.241164   0.149458   0.031241  -0.047801   0.053731
     5  C    0.064225  -1.850406  -0.045910  -0.023049  -0.002623  -0.051502
     6  C   -0.203477   0.419830   0.032299  -0.007908   0.002558   0.073322
     7  C   -3.223527  -4.716932  -0.213827  -0.009247  -0.044905   0.001499
     8  C    1.130791  -3.952876   0.013953   0.045792  -0.033199  -0.000710
     9  N    0.288893   1.252728   0.101558  -0.114476   0.001300   0.000024
    10  C   -2.399120  -8.125704  -0.058489  -0.008067   0.326269  -0.000184
    11  C    1.797612  -0.449932   0.031076   0.005707  -0.205160  -0.000069
    12  C   -0.846616   1.086624   0.001399  -0.001617   0.037544   0.000030
    13  C   12.298161  -3.736440   0.010116  -0.008822  -0.032021   0.000023
    14  C   -3.736440  22.594261   0.080146  -0.031693   0.120730   0.000735
    15  C    0.010116   0.080146   5.041605   0.419943  -0.002472  -0.000007
    16  O   -0.008822  -0.031693   0.419943   8.172343   0.000001  -0.000000
    17  F   -0.032021   0.120730  -0.002472   0.000001   9.112097  -0.000000
    18  H    0.000023   0.000735  -0.000007  -0.000000  -0.000000   0.391452
    19  H   -0.000033  -0.002920   0.000100  -0.000000   0.000002  -0.004257
    20  H   -0.000674  -0.000027   0.000409  -0.000015  -0.000111  -0.000237
    21  H   -0.000816  -0.017855   0.009602   0.000046   0.000012  -0.000277
    22  H   -0.000640  -0.000683   0.000141   0.000003  -0.000000  -0.004348
    23  H    0.000589  -0.003714   0.010598   0.003385  -0.001484  -0.000004
    24  H   -0.023402  -0.094229  -0.016354   0.021789  -0.000150  -0.000002
    25  H   -0.034220   0.034473   0.000068   0.000000  -0.004336   0.000000
    26  H    0.059732  -0.051026  -0.000010  -0.000000  -0.000380  -0.000000
    27  H    0.259470   0.024051   0.000018  -0.000000   0.000086   0.000000
    28  H   -0.014734   0.200420   0.006185   0.000496  -0.000236   0.000002
    29  H   -0.002610  -0.024310   0.427641  -0.028889  -0.000302  -0.000000
              19         20         21         22         23         24
     1  C    0.080369  -0.028214  -0.032079   0.073030  -0.002107  -0.002389
     2  C    0.243161   0.067623   0.003139  -0.037250   0.017653   0.003404
     3  C    0.001537   0.208826   0.009638   0.016970   0.044992   0.022558
     4  C    0.002924   0.009116   0.094563  -0.015486   0.128476   0.018431
     5  C    0.036352  -0.040275   0.167539   0.046915  -0.064801  -0.066270
     6  C   -0.042579   0.011959   0.010522   0.228162  -0.003341   0.000702
     7  C    0.011779   0.040715   0.051585   0.020058   0.080709   0.118058
     8  C   -0.002685   0.046121   0.024623  -0.000420   0.208860   0.091828
     9  N    0.000141   0.002275   0.005585  -0.000296  -0.049921   0.204538
    10  C    0.002490   0.017931   0.013217   0.000711  -0.077344   0.027912
    11  C    0.000118   0.004435  -0.001278   0.000013   0.023952  -0.000789
    12  C   -0.000033   0.001327  -0.000155  -0.000026  -0.003590  -0.001962
    13  C   -0.000033  -0.000674  -0.000816  -0.000640   0.000589  -0.023402
    14  C   -0.002920  -0.000027  -0.017855  -0.000683  -0.003714  -0.094229
    15  C    0.000100   0.000409   0.009602   0.000141   0.010598  -0.016354
    16  O   -0.000000  -0.000015   0.000046   0.000003   0.003385   0.021789
    17  F    0.000002  -0.000111   0.000012  -0.000000  -0.001484  -0.000150
    18  H   -0.004257  -0.000237  -0.000277  -0.004348  -0.000004  -0.000002
    19  H    0.390289  -0.003563   0.000083  -0.000194  -0.000033   0.000001
    20  H   -0.003563   0.395148  -0.000194   0.000072   0.002025   0.000004
    21  H    0.000083  -0.000194   0.405264  -0.003053  -0.000080   0.002702
    22  H   -0.000194   0.000072  -0.003053   0.389940   0.000016   0.000026
    23  H   -0.000033   0.002025  -0.000080   0.000016   0.364444   0.002466
    24  H    0.000001   0.000004   0.002702   0.000026   0.002466   0.285029
    25  H   -0.000000  -0.000006  -0.000000  -0.000000   0.000015   0.000001
    26  H    0.000000  -0.000000  -0.000000   0.000000  -0.000006   0.000000
    27  H   -0.000000   0.000000  -0.000000   0.000000   0.000014   0.000020
    28  H    0.000001  -0.000031  -0.002084  -0.000028   0.000286  -0.001184
    29  H    0.000000   0.000027  -0.000051   0.000000   0.011280   0.003517
              25         26         27         28         29
     1  C    0.000028   0.000028   0.000033  -0.001671  -0.000377
     2  C    0.000270  -0.000100  -0.000053   0.000574   0.001165
     3  C    0.003632   0.000067  -0.000292   0.033574   0.021390
     4  C   -0.004206  -0.000831  -0.000737  -0.004740   0.099159
     5  C   -0.001349   0.000280   0.000871  -0.053133  -0.046012
     6  C   -0.000067  -0.000086   0.000213  -0.015017  -0.003518
     7  C    0.009786   0.007334   0.004617   0.184932  -0.121253
     8  C    0.031853   0.044356  -0.004846   0.055356   0.127084
     9  N    0.000095  -0.000088   0.000239  -0.003078  -0.194416
    10  C   -0.092114  -0.053402   0.001604  -0.027873  -0.004470
    11  C    0.306867   0.071127  -0.021902   0.023578   0.007022
    12  C    0.077286   0.258532   0.069815  -0.045977  -0.000504
    13  C   -0.034220   0.059732   0.259470  -0.014734  -0.002610
    14  C    0.034473  -0.051026   0.024051   0.200420  -0.024310
    15  C    0.000068  -0.000010   0.000018   0.006185   0.427641
    16  O    0.000000  -0.000000  -0.000000   0.000496  -0.028889
    17  F   -0.004336  -0.000380   0.000086  -0.000236  -0.000302
    18  H    0.000000  -0.000000   0.000000   0.000002  -0.000000
    19  H   -0.000000   0.000000  -0.000000   0.000001   0.000000
    20  H   -0.000006  -0.000000   0.000000  -0.000031   0.000027
    21  H   -0.000000  -0.000000  -0.000000  -0.002084  -0.000051
    22  H   -0.000000   0.000000   0.000000  -0.000028   0.000000
    23  H    0.000015  -0.000006   0.000014   0.000286   0.011280
    24  H    0.000001   0.000000   0.000020  -0.001184   0.003517
    25  H    0.376632  -0.003696  -0.000183   0.000068   0.000000
    26  H   -0.003696   0.380859  -0.003804  -0.000329  -0.000000
    27  H   -0.000183  -0.003804   0.386585  -0.003405  -0.000000
    28  H    0.000068  -0.000329  -0.003405   0.392888   0.000068
    29  H    0.000000  -0.000000  -0.000000   0.000068   0.479842
 Mulliken charges:
               1
     1  C   -0.142341
     2  C   -0.904107
     3  C   -0.161019
     4  C   -0.027754
     5  C    0.622425
     6  C   -0.820369
     7  C   -0.089122
     8  C    0.298070
     9  N   -0.021853
    10  C   -0.131593
    11  C   -0.230018
    12  C   -0.273114
    13  C   -1.032866
    14  C   -0.097676
    15  C    0.149335
    16  O   -0.480388
    17  F   -0.151024
    18  H    0.282810
    19  H    0.286951
    20  H    0.265334
    21  H    0.259801
    22  H    0.286369
    23  H    0.306663
    24  H    0.403743
    25  H    0.299101
    26  H    0.291444
    27  H    0.287587
    28  H    0.275092
    29  H    0.248518
 Sum of Mulliken charges =  -0.00000
 Mulliken charges with hydrogens summed into heavy atoms:
               1
     1  C    0.140469
     2  C   -0.617156
     3  C    0.104315
     4  C   -0.027754
     5  C    0.882227
     6  C   -0.534000
     7  C    0.217541
     8  C    0.298070
     9  N    0.381890
    10  C   -0.131593
    11  C    0.069083
    12  C    0.018330
    13  C   -0.745279
    14  C    0.177416
    15  C    0.397853
    16  O   -0.480388
    17  F   -0.151024
 Electronic spatial extent (au):  <R**2>=           5701.8032
 Charge=             -0.0000 electrons
 Dipole moment (field-independent basis, Debye):
    X=              3.0763    Y=              2.4339    Z=              4.4283  Tot=              5.9158
 Quadrupole moment (field-independent basis, Debye-Ang):
   XX=            -82.4233   YY=            -97.9888   ZZ=           -118.2090
   XY=             -5.0574   XZ=             -6.0778   YZ=            -18.1453
 Traceless Quadrupole moment (field-independent basis, Debye-Ang):
   XX=             17.1171   YY=              1.5515   ZZ=            -18.6686
   XY=             -5.0574   XZ=             -6.0778   YZ=            -18.1453
 Octapole moment (field-independent basis, Debye-Ang**2):
  XXX=           -493.3540  YYY=            122.4466  ZZZ=            317.4809  XYY=           -144.1666
  XXY=             -0.7109  XXZ=             21.2141  XZZ=           -153.3570  YZZ=             65.5195
  YYZ=            112.3309  XYZ=            -18.2555
 Hexadecapole moment (field-independent basis, Debye-Ang**3):
 XXXX=          -2878.7144 YYYY=          -2415.0735 ZZZZ=          -2662.3077 XXXY=           -161.2605
 XXXZ=             79.8160 YYYX=              5.6438 YYYZ=            173.8896 ZZZX=            207.0222
 ZZZY=            -21.1591 XXYY=           -762.1057 XXZZ=           -754.6552 YYZZ=           -906.8175
 XXYZ=             15.0287 YYXZ=             75.5110 ZZXY=            -70.2228
 N-N= 1.133950363004D+03 E-N=-4.065408744775D+03  KE= 7.683809197691D+02
 Merz-Kollman atomic radii used.

 **********************************************************************

            Electrostatic Properties Using The SCF Density

 **********************************************************************

       Atomic Center    1 is at   3.240700  3.424200 -1.571300
       Atomic Center    2 is at   2.131200  3.351000 -0.712500
       Atomic Center    3 is at   1.457900  2.130200 -0.537000
       Atomic Center    4 is at   1.881900  0.966000 -1.214800
       Atomic Center    5 is at   3.001800  1.055900 -2.073700
       Atomic Center    6 is at   3.675200  2.276000 -2.251500
       Atomic Center    7 is at   1.154100 -0.312800 -0.998900
       Atomic Center    8 is at   1.771300 -1.114400  0.094400
       Atomic Center    9 is at   1.095700 -1.095000 -2.193600
       Atomic Center   10 is at   1.103500 -1.323000  1.325700
       Atomic Center   11 is at   1.702800 -2.086600  2.344500
       Atomic Center   12 is at   2.971600 -2.653100  2.150600
       Atomic Center   13 is at   3.645800 -2.456500  0.935600
       Atomic Center   14 is at   3.049200 -1.695400 -0.082400
       Atomic Center   15 is at  -0.052600 -1.435200 -2.810400
       Atomic Center   16 is at  -0.001800 -2.127500 -3.848600
       Atomic Center   17 is at  -0.074500 -0.812600  1.555100
       Atomic Center   18 is at   3.728900  4.310700 -1.698800
       Atomic Center   19 is at   1.814800  4.184400 -0.215400
       Atomic Center   20 is at   0.655500  2.088800  0.092600
       Atomic Center   21 is at   3.329400  0.229900 -2.574300
       Atomic Center   22 is at   4.481300  2.327600 -2.875200
       Atomic Center   23 is at   0.129200 -0.054100 -0.715000
       Atomic Center   24 is at   1.926700 -1.404000 -2.583800
       Atomic Center   25 is at   1.215900 -2.231800  3.230700
       Atomic Center   26 is at   3.403400 -3.206000  2.891000
       Atomic Center   27 is at   4.568800 -2.868300  0.791600
       Atomic Center   28 is at   3.550700 -1.566200 -0.961300
       Atomic Center   29 is at  -0.955500 -1.138200 -2.439500
    1253 points will be used for fitting atomic charges
 Fitting point charges to electrostatic potential
 The dipole moment will be constrained to the correct value
 Charges from ESP fit, RMS=   0.00152 RRMS=   0.07286:
 ESP charges:
               1
     1  C   -0.212836
     2  C   -0.108127
     3  C   -0.275652
     4  C    0.161949
     5  C   -0.287922
     6  C   -0.108482
     7  C   -0.072332
     8  C   -0.074006
     9  N   -0.461218
    10  C    0.407562
    11  C   -0.375056
    12  C   -0.104111
    13  C   -0.246568
    14  C   -0.175773
    15  C    0.540770
    16  O   -0.686287
    17  F   -0.226230
    18  H    0.175748
    19  H    0.162996
    20  H    0.183770
    21  H    0.193234
    22  H    0.165434
    23  H    0.169917
    24  H    0.364506
    25  H    0.227342
    26  H    0.179937
    27  H    0.194074
    28  H    0.200316
    29  H    0.087042
 Sum of ESP charges =   0.00000
 ESP charges with hydrogens summed into heavy atoms:
               1
     1  C   -0.037088
     2  C    0.054869
     3  C   -0.091882
     4  C    0.161949
     5  C   -0.094688
     6  C    0.056952
     7  C    0.097585
     8  C   -0.074006
     9  N   -0.096711
    10  C    0.407562
    11  C   -0.147714
    12  C    0.075826
    13  C   -0.052493
    14  C    0.024543
    15  C    0.627812
    16  O   -0.686287
    17  F   -0.226230
 Charge=   0.00000 Dipole=     3.0763     2.4339     4.4283 Tot=     5.9158
 -----------------------------------------------------------------

              Electrostatic Properties (Atomic Units)

 -----------------------------------------------------------------
    Center     Electric         -------- Electric Field --------
               Potential          X             Y             Z
 -----------------------------------------------------------------
    1 Atom    -14.764177
    2 Atom    -14.761711
    3 Atom    -14.759694
    4 Atom    -14.741310
    5 Atom    -14.756487
    6 Atom    -14.760202
    7 Atom    -14.690359
    8 Atom    -14.732908
    9 Atom    -18.348064
   10 Atom    -14.659079
   11 Atom    -14.752946
   12 Atom    -14.751822
   13 Atom    -14.755888
   14 Atom    -14.747212
   15 Atom    -14.670462
   16 Atom    -22.423522
   17 Atom    -26.554569
   18 Atom     -1.092944
   19 Atom     -1.090883
   20 Atom     -1.086487
   21 Atom     -1.079004
   22 Atom     -1.089405
   23 Atom     -1.061833
   24 Atom     -0.989069
   25 Atom     -1.076747
   26 Atom     -1.081551
   27 Atom     -1.084663
   28 Atom     -1.071273
   29 Atom     -1.062832
 -----------------------------------------------------------------
 ******************************Gaussian NBO Version 3.1******************************
             N A T U R A L   A T O M I C   O R B I T A L   A N D
          N A T U R A L   B O N D   O R B I T A L   A N A L Y S I S
 ******************************Gaussian NBO Version 3.1******************************

       /RESON  / : Allow strongly delocalized NBO set
       /BNDIDX / : Print bond indices based on the NAO density matrix

 Analyzing the SCF density

 Job title: BHFA_oF_conf9                                                   

 Storage needed:    507262 in NPA,    674493 in NBO ( 268430961 available)
 GSVD:  LWork=       62308 too small for GESVD, short by      147224 words or      147224 for optimal perf.


 NATURAL POPULATIONS:  Natural atomic orbital occupancies 
                                                          
   NAO  Atom  No  lang   Type(AO)    Occupancy      Energy
 ----------------------------------------------------------
     1    C    1  S      Cor( 1S)     1.99929     -10.39342
     2    C    1  S      Val( 2S)     0.95035      -0.17545
     3    C    1  S      Ryd( 3S)     0.00109       0.75720
     4    C    1  S      Ryd( 4S)     0.00014       0.92306
     5    C    1  S      Ryd( 5S)     0.00000      22.99442
     6    C    1  px     Val( 2p)     1.06298      -0.08040
     7    C    1  px     Ryd( 4p)     0.00351       0.80006
     8    C    1  px     Ryd( 3p)     0.00041       0.35093
     9    C    1  px     Ryd( 5p)     0.00008       2.94937
    10    C    1  py     Val( 2p)     1.14529      -0.05657
    11    C    1  py     Ryd( 4p)     0.00535       1.01270
    12    C    1  py     Ryd( 3p)     0.00042       0.31151
    13    C    1  py     Ryd( 5p)     0.00008       3.12135
    14    C    1  pz     Val( 2p)     1.02464      -0.09515
    15    C    1  pz     Ryd( 4p)     0.00264       0.68960
    16    C    1  pz     Ryd( 3p)     0.00039       0.36337
    17    C    1  pz     Ryd( 5p)     0.00007       2.84850
    18    C    1  dxy    Ryd( 3d)     0.00076       2.05725
    19    C    1  dxz    Ryd( 3d)     0.00038       2.14184
    20    C    1  dyz    Ryd( 3d)     0.00043       1.95330
    21    C    1  dx2y2  Ryd( 3d)     0.00053       2.12740
    22    C    1  dz2    Ryd( 3d)     0.00056       1.80139

    23    C    2  S      Cor( 1S)     1.99929     -10.39562
    24    C    2  S      Val( 2S)     0.94931      -0.17637
    25    C    2  S      Ryd( 3S)     0.00107       0.83445
    26    C    2  S      Ryd( 4S)     0.00016       0.89684
    27    C    2  S      Ryd( 5S)     0.00000      22.91452
    28    C    2  px     Val( 2p)     1.04287      -0.08191
    29    C    2  px     Ryd( 4p)     0.00324       0.77875
    30    C    2  px     Ryd( 3p)     0.00034       0.35074
    31    C    2  px     Ryd( 5p)     0.00009       2.96391
    32    C    2  py     Val( 2p)     1.13125      -0.05617
    33    C    2  py     Ryd( 4p)     0.00536       0.99777
    34    C    2  py     Ryd( 3p)     0.00041       0.31225
    35    C    2  py     Ryd( 5p)     0.00008       3.11000
    36    C    2  pz     Val( 2p)     1.04533      -0.09361
    37    C    2  pz     Ryd( 4p)     0.00298       0.74902
    38    C    2  pz     Ryd( 3p)     0.00028       0.32677
    39    C    2  pz     Ryd( 5p)     0.00005       2.88808
    40    C    2  dxy    Ryd( 3d)     0.00059       2.10710
    41    C    2  dxz    Ryd( 3d)     0.00040       2.13800
    42    C    2  dyz    Ryd( 3d)     0.00073       1.89648
    43    C    2  dx2y2  Ryd( 3d)     0.00059       2.16158
    44    C    2  dz2    Ryd( 3d)     0.00039       1.77164

    45    C    3  S      Cor( 1S)     1.99918     -10.39321
    46    C    3  S      Val( 2S)     0.93646      -0.16834
    47    C    3  S      Ryd( 4S)     0.00096       0.91455
    48    C    3  S      Ryd( 3S)     0.00015       0.58625
    49    C    3  S      Ryd( 5S)     0.00001      23.24853
    50    C    3  px     Val( 2p)     1.11248      -0.08298
    51    C    3  px     Ryd( 4p)     0.00426       0.91598
    52    C    3  px     Ryd( 3p)     0.00033       0.44019
    53    C    3  px     Ryd( 5p)     0.00004       3.00251
    54    C    3  py     Val( 2p)     1.06301      -0.06937
    55    C    3  py     Ryd( 4p)     0.00321       0.89547
    56    C    3  py     Ryd( 3p)     0.00037       0.43498
    57    C    3  py     Ryd( 5p)     0.00014       3.19676
    58    C    3  pz     Val( 2p)     1.06723      -0.09491
    59    C    3  pz     Ryd( 4p)     0.00331       0.78505
    60    C    3  pz     Ryd( 3p)     0.00026       0.41750
    61    C    3  pz     Ryd( 5p)     0.00004       2.93030
    62    C    3  dxy    Ryd( 3d)     0.00048       2.20692
    63    C    3  dxz    Ryd( 3d)     0.00074       1.98910
    64    C    3  dyz    Ryd( 3d)     0.00046       2.03662
    65    C    3  dx2y2  Ryd( 3d)     0.00065       2.13486
    66    C    3  dz2    Ryd( 3d)     0.00038       1.76619

    67    C    4  S      Cor( 1S)     1.99911     -10.41800
    68    C    4  S      Val( 2S)     0.88220      -0.15869
    69    C    4  S      Ryd( 4S)     0.00126       0.89690
    70    C    4  S      Ryd( 3S)     0.00022       0.79446
    71    C    4  S      Ryd( 5S)     0.00001      23.34292
    72    C    4  px     Val( 2p)     1.04692      -0.09335
    73    C    4  px     Ryd( 4p)     0.00328       0.89141
    74    C    4  px     Ryd( 3p)     0.00019       0.78076
    75    C    4  px     Ryd( 5p)     0.00012       3.08987
    76    C    4  py     Val( 2p)     1.04189      -0.07486
    77    C    4  py     Ryd( 4p)     0.00633       1.13478
    78    C    4  py     Ryd( 3p)     0.00021       0.74006
    79    C    4  py     Ryd( 5p)     0.00011       3.36905
    80    C    4  pz     Val( 2p)     1.04251      -0.10526
    81    C    4  pz     Ryd( 4p)     0.00336       0.78950
    82    C    4  pz     Ryd( 3p)     0.00015       0.70774
    83    C    4  pz     Ryd( 5p)     0.00010       2.98095
    84    C    4  dxy    Ryd( 3d)     0.00051       2.23609
    85    C    4  dxz    Ryd( 3d)     0.00041       2.16601
    86    C    4  dyz    Ryd( 3d)     0.00058       2.13964
    87    C    4  dx2y2  Ryd( 3d)     0.00062       2.27318
    88    C    4  dz2    Ryd( 3d)     0.00053       1.88529

    89    C    5  S      Cor( 1S)     1.99916     -10.39580
    90    C    5  S      Val( 2S)     0.93344      -0.16913
    91    C    5  S      Ryd( 4S)     0.00104       0.87624
    92    C    5  S      Ryd( 3S)     0.00015       0.63263
    93    C    5  S      Ryd( 5S)     0.00001      23.29956
    94    C    5  px     Val( 2p)     1.05297      -0.08754
    95    C    5  px     Ryd( 4p)     0.00276       0.77054
    96    C    5  px     Ryd( 3p)     0.00039       0.43804
    97    C    5  px     Ryd( 5p)     0.00010       3.06429
    98    C    5  py     Val( 2p)     1.14241      -0.07024
    99    C    5  py     Ryd( 4p)     0.00474       1.08795
   100    C    5  py     Ryd( 3p)     0.00023       0.43229
   101    C    5  py     Ryd( 5p)     0.00009       3.17101
   102    C    5  pz     Val( 2p)     1.06089      -0.09869
   103    C    5  pz     Ryd( 4p)     0.00282       0.73761
   104    C    5  pz     Ryd( 3p)     0.00038       0.42143
   105    C    5  pz     Ryd( 5p)     0.00005       2.95105
   106    C    5  dxy    Ryd( 3d)     0.00057       2.13554
   107    C    5  dxz    Ryd( 3d)     0.00039       2.13830
   108    C    5  dyz    Ryd( 3d)     0.00070       1.90675
   109    C    5  dx2y2  Ryd( 3d)     0.00060       2.17598
   110    C    5  dz2    Ryd( 3d)     0.00043       1.79678

   111    C    6  S      Cor( 1S)     1.99929     -10.39618
   112    C    6  S      Val( 2S)     0.94747      -0.17554
   113    C    6  S      Ryd( 4S)     0.00110       0.84441
   114    C    6  S      Ryd( 3S)     0.00013       0.80295
   115    C    6  S      Ryd( 5S)     0.00000      23.01039
   116    C    6  px     Val( 2p)     1.10478      -0.07735
   117    C    6  px     Ryd( 4p)     0.00456       0.89709
   118    C    6  px     Ryd( 3p)     0.00031       0.29712
   119    C    6  px     Ryd( 5p)     0.00004       2.98712
   120    C    6  py     Val( 2p)     1.05375      -0.06347
   121    C    6  py     Ryd( 4p)     0.00374       0.84342
   122    C    6  py     Ryd( 3p)     0.00044       0.36995
   123    C    6  py     Ryd( 5p)     0.00015       3.09598
   124    C    6  pz     Val( 2p)     1.06171      -0.09300
   125    C    6  pz     Ryd( 4p)     0.00341       0.78001
   126    C    6  pz     Ryd( 3p)     0.00028       0.29654
   127    C    6  pz     Ryd( 5p)     0.00003       2.90182
   128    C    6  dxy    Ryd( 3d)     0.00045       2.19916
   129    C    6  dxz    Ryd( 3d)     0.00073       1.98314
   130    C    6  dyz    Ryd( 3d)     0.00049       2.04724
   131    C    6  dx2y2  Ryd( 3d)     0.00068       2.11852
   132    C    6  dz2    Ryd( 3d)     0.00037       1.73082

   133    C    7  S      Cor( 1S)     1.99905     -10.45370
   134    C    7  S      Val( 2S)     0.89756      -0.19189
   135    C    7  S      Ryd( 4S)     0.00217       1.20374
   136    C    7  S      Ryd( 3S)     0.00018       0.80609
   137    C    7  S      Ryd( 5S)     0.00001      23.46557
   138    C    7  px     Val( 2p)     1.19960      -0.15246
   139    C    7  px     Ryd( 4p)     0.01040       0.90648
   140    C    7  px     Ryd( 3p)     0.00130       0.52228
   141    C    7  px     Ryd( 5p)     0.00018       2.30973
   142    C    7  py     Val( 2p)     1.02129      -0.11526
   143    C    7  py     Ryd( 4p)     0.00320       0.69437
   144    C    7  py     Ryd( 3p)     0.00219       0.43835
   145    C    7  py     Ryd( 5p)     0.00023       2.45342
   146    C    7  pz     Val( 2p)     0.92981      -0.10001
   147    C    7  pz     Ryd( 4p)     0.00545       0.78604
   148    C    7  pz     Ryd( 3p)     0.00171       0.56043
   149    C    7  pz     Ryd( 5p)     0.00025       2.40703
   150    C    7  dxy    Ryd( 3d)     0.00063       2.11048
   151    C    7  dxz    Ryd( 3d)     0.00054       1.97864
   152    C    7  dyz    Ryd( 3d)     0.00125       2.29440
   153    C    7  dx2y2  Ryd( 3d)     0.00115       1.97434
   154    C    7  dz2    Ryd( 3d)     0.00123       2.11201

   155    C    8  S      Cor( 1S)     1.99902     -10.42712
   156    C    8  S      Val( 2S)     0.89013      -0.17385
   157    C    8  S      Ryd( 4S)     0.00117       0.98711
   158    C    8  S      Ryd( 3S)     0.00022       0.80707
   159    C    8  S      Ryd( 5S)     0.00001      23.28472
   160    C    8  px     Val( 2p)     1.07898      -0.10155
   161    C    8  px     Ryd( 4p)     0.00393       1.01249
   162    C    8  px     Ryd( 3p)     0.00016       0.74616
   163    C    8  px     Ryd( 5p)     0.00015       3.30577
   164    C    8  py     Val( 2p)     1.05167      -0.11977
   165    C    8  py     Ryd( 4p)     0.00434       0.82703
   166    C    8  py     Ryd( 3p)     0.00022       0.56222
   167    C    8  py     Ryd( 5p)     0.00007       3.05714
   168    C    8  pz     Val( 2p)     1.05807      -0.09928
   169    C    8  pz     Ryd( 4p)     0.00451       1.14092
   170    C    8  pz     Ryd( 3p)     0.00026       0.68267
   171    C    8  pz     Ryd( 5p)     0.00015       3.40595
   172    C    8  dxy    Ryd( 3d)     0.00054       2.07369
   173    C    8  dxz    Ryd( 3d)     0.00055       2.33871
   174    C    8  dyz    Ryd( 3d)     0.00055       2.08859
   175    C    8  dx2y2  Ryd( 3d)     0.00053       1.94736
   176    C    8  dz2    Ryd( 3d)     0.00060       2.29920

   177    N    9  S      Cor( 1S)     1.99940     -14.60992
   178    N    9  S      Val( 2S)     1.24241      -0.59194
   179    N    9  S      Ryd( 4S)     0.00165       1.21373
   180    N    9  S      Ryd( 3S)     0.00018       1.04237
   181    N    9  S      Ryd( 5S)     0.00000      35.30731
   182    N    9  px     Val( 2p)     1.36717      -0.29251
   183    N    9  px     Ryd( 4p)     0.00153       1.03346
   184    N    9  px     Ryd( 3p)     0.00012       0.97551
   185    N    9  px     Ryd( 5p)     0.00009       4.16685
   186    N    9  py     Val( 2p)     1.57209      -0.30814
   187    N    9  py     Ryd( 3p)     0.00629       0.77582
   188    N    9  py     Ryd( 4p)     0.00026       0.89987
   189    N    9  py     Ryd( 5p)     0.00002       4.05427
   190    N    9  pz     Val( 2p)     1.41130      -0.28925
   191    N    9  pz     Ryd( 3p)     0.00561       0.89300
   192    N    9  pz     Ryd( 4p)     0.00030       0.99020
   193    N    9  pz     Ryd( 5p)     0.00003       4.22028
   194    N    9  dxy    Ryd( 3d)     0.00050       2.37332
   195    N    9  dxz    Ryd( 3d)     0.00074       2.65623
   196    N    9  dyz    Ryd( 3d)     0.00058       2.64078
   197    N    9  dx2y2  Ryd( 3d)     0.00073       2.56912
   198    N    9  dz2    Ryd( 3d)     0.00041       2.49779

   199    C   10  S      Cor( 1S)     1.99857     -10.51765
   200    C   10  S      Val( 2S)     0.82202      -0.16573
   201    C   10  S      Ryd( 4S)     0.00125       1.20668
   202    C   10  S      Ryd( 3S)     0.00018       0.55529
   203    C   10  S      Ryd( 5S)     0.00002      22.56325
   204    C   10  px     Val( 2p)     0.71506      -0.06435
   205    C   10  px     Ryd( 4p)     0.00944       1.10897
   206    C   10  px     Ryd( 3p)     0.00053       0.52506
   207    C   10  px     Ryd( 5p)     0.00018       2.76571
   208    C   10  py     Val( 2p)     0.95221      -0.12325
   209    C   10  py     Ryd( 4p)     0.00300       0.92113
   210    C   10  py     Ryd( 3p)     0.00039       0.46254
   211    C   10  py     Ryd( 5p)     0.00012       2.65098
   212    C   10  pz     Val( 2p)     1.06158      -0.09957
   213    C   10  pz     Ryd( 4p)     0.00340       1.32882
   214    C   10  pz     Ryd( 3p)     0.00049       0.48053
   215    C   10  pz     Ryd( 5p)     0.00018       2.61691
   216    C   10  dxy    Ryd( 3d)     0.00204       1.99806
   217    C   10  dxz    Ryd( 3d)     0.00169       2.34597
   218    C   10  dyz    Ryd( 3d)     0.00091       2.04429
   219    C   10  dx2y2  Ryd( 3d)     0.00212       1.87105
   220    C   10  dz2    Ryd( 3d)     0.00122       2.19242

   221    C   11  S      Cor( 1S)     1.99919     -10.40345
   222    C   11  S      Val( 2S)     0.95813      -0.19145
   223    C   11  S      Ryd( 3S)     0.00122       0.82067
   224    C   11  S      Ryd( 4S)     0.00012       1.02956
   225    C   11  S      Ryd( 5S)     0.00001      22.81891
   226    C   11  px     Val( 2p)     1.09355      -0.08757
   227    C   11  px     Ryd( 4p)     0.00446       0.92159
   228    C   11  px     Ryd( 3p)     0.00025       0.37224
   229    C   11  px     Ryd( 5p)     0.00014       3.02610
   230    C   11  py     Val( 2p)     1.04115      -0.11594
   231    C   11  py     Ryd( 4p)     0.00244       0.69387
   232    C   11  py     Ryd( 3p)     0.00028       0.32849
   233    C   11  py     Ryd( 5p)     0.00008       2.85129
   234    C   11  pz     Val( 2p)     1.14524      -0.08307
   235    C   11  pz     Ryd( 4p)     0.00443       1.05858
   236    C   11  pz     Ryd( 3p)     0.00036       0.33262
   237    C   11  pz     Ryd( 5p)     0.00008       3.01687
   238    C   11  dxy    Ryd( 3d)     0.00040       2.03182
   239    C   11  dxz    Ryd( 3d)     0.00081       2.18334
   240    C   11  dyz    Ryd( 3d)     0.00050       1.95948
   241    C   11  dx2y2  Ryd( 3d)     0.00046       1.92341
   242    C   11  dz2    Ryd( 3d)     0.00059       2.06588

   243    C   12  S      Cor( 1S)     1.99930     -10.40204
   244    C   12  S      Val( 2S)     0.95087      -0.18263
   245    C   12  S      Ryd( 3S)     0.00108       0.79984
   246    C   12  S      Ryd( 4S)     0.00012       1.09671
   247    C   12  S      Ryd( 5S)     0.00001      22.80371
   248    C   12  px     Val( 2p)     1.05727      -0.07353
   249    C   12  px     Ryd( 4p)     0.00369       0.86610
   250    C   12  px     Ryd( 3p)     0.00048       0.37280
   251    C   12  px     Ryd( 5p)     0.00011       2.99675
   252    C   12  py     Val( 2p)     1.04173      -0.10314
   253    C   12  py     Ryd( 4p)     0.00261       0.74718
   254    C   12  py     Ryd( 3p)     0.00029       0.32625
   255    C   12  py     Ryd( 5p)     0.00003       2.81666
   256    C   12  pz     Val( 2p)     1.11367      -0.06964
   257    C   12  pz     Ryd( 4p)     0.00468       0.94872
   258    C   12  pz     Ryd( 3p)     0.00036       0.33922
   259    C   12  pz     Ryd( 5p)     0.00008       3.05511
   260    C   12  dxy    Ryd( 3d)     0.00049       2.01362
   261    C   12  dxz    Ryd( 3d)     0.00064       2.19604
   262    C   12  dyz    Ryd( 3d)     0.00065       1.88944
   263    C   12  dx2y2  Ryd( 3d)     0.00044       1.85324
   264    C   12  dz2    Ryd( 3d)     0.00046       2.12017

   265    C   13  S      Cor( 1S)     1.99929     -10.39738
   266    C   13  S      Val( 2S)     0.94566      -0.17708
   267    C   13  S      Ryd( 4S)     0.00107       0.86594
   268    C   13  S      Ryd( 3S)     0.00014       0.68503
   269    C   13  S      Ryd( 5S)     0.00000      23.12211
   270    C   13  px     Val( 2p)     1.14714      -0.06931
   271    C   13  px     Ryd( 4p)     0.00531       1.00133
   272    C   13  px     Ryd( 3p)     0.00029       0.30549
   273    C   13  px     Ryd( 5p)     0.00005       3.04307
   274    C   13  py     Val( 2p)     1.03892      -0.10267
   275    C   13  py     Ryd( 4p)     0.00251       0.70587
   276    C   13  py     Ryd( 3p)     0.00028       0.30754
   277    C   13  py     Ryd( 5p)     0.00004       2.85923
   278    C   13  pz     Val( 2p)     1.05089      -0.07206
   279    C   13  pz     Ryd( 4p)     0.00365       0.82756
   280    C   13  pz     Ryd( 3p)     0.00043       0.36831
   281    C   13  pz     Ryd( 5p)     0.00013       3.05295
   282    C   13  dxy    Ryd( 3d)     0.00057       1.89249
   283    C   13  dxz    Ryd( 3d)     0.00047       2.27408
   284    C   13  dyz    Ryd( 3d)     0.00045       2.01437
   285    C   13  dx2y2  Ryd( 3d)     0.00057       1.75923
   286    C   13  dz2    Ryd( 3d)     0.00064       2.13817

   287    C   14  S      Cor( 1S)     1.99919     -10.40393
   288    C   14  S      Val( 2S)     0.93548      -0.17718
   289    C   14  S      Ryd( 4S)     0.00124       0.91745
   290    C   14  S      Ryd( 3S)     0.00012       0.66570
   291    C   14  S      Ryd( 5S)     0.00001      23.26720
   292    C   14  px     Val( 2p)     1.06551      -0.07756
   293    C   14  px     Ryd( 4p)     0.00347       0.85342
   294    C   14  px     Ryd( 3p)     0.00039       0.43632
   295    C   14  px     Ryd( 5p)     0.00010       3.11659
   296    C   14  py     Val( 2p)     1.02016      -0.11224
   297    C   14  py     Ryd( 4p)     0.00169       0.73757
   298    C   14  py     Ryd( 3p)     0.00028       0.53415
   299    C   14  py     Ryd( 5p)     0.00006       2.86625
   300    C   14  pz     Val( 2p)     1.14600      -0.07800
   301    C   14  pz     Ryd( 4p)     0.00486       1.09305
   302    C   14  pz     Ryd( 3p)     0.00025       0.41738
   303    C   14  pz     Ryd( 5p)     0.00007       3.11594
   304    C   14  dxy    Ryd( 3d)     0.00044       2.03087
   305    C   14  dxz    Ryd( 3d)     0.00074       2.19046
   306    C   14  dyz    Ryd( 3d)     0.00039       1.95690
   307    C   14  dx2y2  Ryd( 3d)     0.00049       1.92063
   308    C   14  dz2    Ryd( 3d)     0.00065       2.04650

   309    C   15  S      Cor( 1S)     1.99948     -10.52234
   310    C   15  S      Val( 2S)     0.86226      -0.17822
   311    C   15  S      Ryd( 3S)     0.00840       0.70733
   312    C   15  S      Ryd( 4S)     0.00018       0.78011
   313    C   15  S      Ryd( 5S)     0.00003      22.84301
   314    C   15  px     Val( 2p)     0.97930      -0.04246
   315    C   15  px     Ryd( 4p)     0.00283       1.22391
   316    C   15  px     Ryd( 3p)     0.00022       0.38049
   317    C   15  px     Ryd( 5p)     0.00019       2.36544
   318    C   15  py     Val( 2p)     0.76399      -0.09439
   319    C   15  py     Ryd( 4p)     0.00450       0.96025
   320    C   15  py     Ryd( 3p)     0.00040       0.38964
   321    C   15  py     Ryd( 5p)     0.00010       2.45982
   322    C   15  pz     Val( 2p)     0.78489      -0.05569
   323    C   15  pz     Ryd( 4p)     0.00828       1.10179
   324    C   15  pz     Ryd( 3p)     0.00046       0.46002
   325    C   15  pz     Ryd( 5p)     0.00018       2.50763
   326    C   15  dxy    Ryd( 3d)     0.00236       1.78380
   327    C   15  dxz    Ryd( 3d)     0.00347       2.13315
   328    C   15  dyz    Ryd( 3d)     0.00162       2.09588
   329    C   15  dx2y2  Ryd( 3d)     0.00146       2.03789
   330    C   15  dz2    Ryd( 3d)     0.00354       1.93510

   331    O   16  S      Cor( 1S)     1.99981     -19.36467
   332    O   16  S      Val( 2S)     1.72615      -0.98315
   333    O   16  S      Ryd( 3S)     0.00432       0.72429
   334    O   16  S      Ryd( 4S)     0.00018       1.59785
   335    O   16  S      Ryd( 5S)     0.00000      49.83627
   336    O   16  px     Val( 2p)     1.90092      -0.34241
   337    O   16  px     Ryd( 3p)     0.00261       0.76654
   338    O   16  px     Ryd( 4p)     0.00003       0.86330
   339    O   16  px     Ryd( 5p)     0.00001       5.12128
   340    O   16  py     Val( 2p)     1.53538      -0.30663
   341    O   16  py     Ryd( 3p)     0.00095       0.73768
   342    O   16  py     Ryd( 4p)     0.00004       0.81912
   343    O   16  py     Ryd( 5p)     0.00004       5.17306
   344    O   16  pz     Val( 2p)     1.53564      -0.32007
   345    O   16  pz     Ryd( 4p)     0.00103       0.79850
   346    O   16  pz     Ryd( 3p)     0.00007       0.79205
   347    O   16  pz     Ryd( 5p)     0.00006       5.31792
   348    O   16  dxy    Ryd( 3d)     0.00039       3.02596
   349    O   16  dxz    Ryd( 3d)     0.00086       3.14513
   350    O   16  dyz    Ryd( 3d)     0.00122       3.49532
   351    O   16  dx2y2  Ryd( 3d)     0.00049       3.06714
   352    O   16  dz2    Ryd( 3d)     0.00152       3.32682

   353    F   17  S      Cor( 1S)     1.99991     -24.99892
   354    F   17  S      Val( 2S)     1.80495      -1.41294
   355    F   17  S      Ryd( 3S)     0.00071       1.34204
   356    F   17  S      Ryd( 4S)     0.00014       1.70242
   357    F   17  S      Ryd( 5S)     0.00000      66.66994
   358    F   17  px     Val( 2p)     1.69142      -0.52485
   359    F   17  px     Ryd( 3p)     0.00093       0.56472
   360    F   17  px     Ryd( 4p)     0.00017       1.35613
   361    F   17  px     Ryd( 5p)     0.00005       6.50264
   362    F   17  py     Val( 2p)     1.88919      -0.53554
   363    F   17  py     Ryd( 3p)     0.00197       0.57000
   364    F   17  py     Ryd( 4p)     0.00011       1.35625
   365    F   17  py     Ryd( 5p)     0.00001       6.38789
   366    F   17  pz     Val( 2p)     1.94925      -0.54081
   367    F   17  pz     Ryd( 3p)     0.00225       0.70103
   368    F   17  pz     Ryd( 4p)     0.00017       1.43868
   369    F   17  pz     Ryd( 5p)     0.00000       6.38875
   370    F   17  dxy    Ryd( 3d)     0.00089       4.14122
   371    F   17  dxz    Ryd( 3d)     0.00064       4.04204
   372    F   17  dyz    Ryd( 3d)     0.00015       3.89839
   373    F   17  dx2y2  Ryd( 3d)     0.00088       4.11423
   374    F   17  dz2    Ryd( 3d)     0.00041       4.00131

   375    H   18  S      Val( 1S)     0.79428       0.10970
   376    H   18  S      Ryd( 2S)     0.00039       0.83354
   377    H   18  S      Ryd( 3S)     0.00021       1.90795

   378    H   19  S      Val( 1S)     0.79312       0.10806
   379    H   19  S      Ryd( 2S)     0.00046       0.79353
   380    H   19  S      Ryd( 3S)     0.00022       1.95561

   381    H   20  S      Val( 1S)     0.79326       0.10470
   382    H   20  S      Ryd( 2S)     0.00061       1.40827
   383    H   20  S      Ryd( 3S)     0.00024       1.43358

   384    H   21  S      Val( 1S)     0.80168       0.09576
   385    H   21  S      Ryd( 2S)     0.00071       1.35685
   386    H   21  S      Ryd( 3S)     0.00016       1.48032

   387    H   22  S      Val( 1S)     0.79245       0.10756
   388    H   22  S      Ryd( 2S)     0.00047       0.80514
   389    H   22  S      Ryd( 3S)     0.00021       1.95950

   390    H   23  S      Val( 1S)     0.75529       0.03445
   391    H   23  S      Ryd( 2S)     0.00245       0.59810
   392    H   23  S      Ryd( 3S)     0.00017       2.41465

   393    H   24  S      Val( 1S)     0.59607       0.13554
   394    H   24  S      Ryd( 2S)     0.00246       0.61985
   395    H   24  S      Ryd( 3S)     0.00035       2.23815

   396    H   25  S      Val( 1S)     0.77954       0.09896
   397    H   25  S      Ryd( 2S)     0.00069       1.02358
   398    H   25  S      Ryd( 3S)     0.00020       1.67635

   399    H   26  S      Val( 1S)     0.78975       0.10685
   400    H   26  S      Ryd( 2S)     0.00039       0.93993
   401    H   26  S      Ryd( 3S)     0.00023       1.80120

   402    H   27  S      Val( 1S)     0.79002       0.10671
   403    H   27  S      Ryd( 2S)     0.00043       0.79652
   404    H   27  S      Ryd( 3S)     0.00022       1.97200

   405    H   28  S      Val( 1S)     0.79502       0.09404
   406    H   28  S      Ryd( 2S)     0.00078       1.30129
   407    H   28  S      Ryd( 3S)     0.00017       1.50184

   408    H   29  S      Val( 1S)     0.84888       0.02745
   409    H   29  S      Ryd( 2S)     0.00075       1.14726
   410    H   29  S      Ryd( 3S)     0.00017       1.63506

 WARNING:  1 low occupancy (<1.9990e) core orbital  found on  C   10

 WARNING:  Population inversion found on atom  C    1
           Population inversion found on atom  C    2
           Population inversion found on atom  C    3
           Population inversion found on atom  C    4
           Population inversion found on atom  C    5
           Population inversion found on atom  C    6
           Population inversion found on atom  C    7
           Population inversion found on atom  C    8
           Population inversion found on atom  N    9
           Population inversion found on atom  C   10
           Population inversion found on atom  C   11
           Population inversion found on atom  C   12
           Population inversion found on atom  C   13
           Population inversion found on atom  C   14
           Population inversion found on atom  C   15
           Population inversion found on atom  O   16


 Summary of Natural Population Analysis:                  
                                                          
                                       Natural Population 
                Natural  -----------------------------------------------
    Atom  No    Charge         Core      Valence    Rydberg      Total
 -----------------------------------------------------------------------
      C    1   -0.19938      1.99929     4.18325    0.01683     6.19938
      C    2   -0.18482      1.99929     4.16877    0.01676     6.18482
      C    3   -0.19414      1.99918     4.17918    0.01578     6.19414
      C    4   -0.03062      1.99911     4.01352    0.01799     6.03062
      C    5   -0.20433      1.99916     4.18971    0.01545     6.20433
      C    6   -0.18389      1.99929     4.16770    0.01690     6.18389
      C    7   -0.07940      1.99905     4.04827    0.03209     6.07940
      C    8   -0.09583      1.99902     4.07884    0.01796     6.09583
      N    9   -0.61142      1.99940     5.59297    0.01905     7.61142
      C   10    0.42341      1.99857     3.55087    0.02714     5.57659
      C   11   -0.25388      1.99919     4.23807    0.01662     6.25388
      C   12   -0.17908      1.99930     4.16354    0.01623     6.17908
      C   13   -0.19850      1.99929     4.18261    0.01659     6.19850
      C   14   -0.18158      1.99919     4.16714    0.01524     6.18158
      C   15    0.57185      1.99948     3.39044    0.03823     5.42815
      O   16   -0.71171      1.99981     6.69809    0.01381     8.71171
      F   17   -0.34420      1.99991     7.33481    0.00948     9.34420
      H   18    0.20512      0.00000     0.79428    0.00060     0.79488
      H   19    0.20621      0.00000     0.79312    0.00068     0.79379
      H   20    0.20588      0.00000     0.79326    0.00086     0.79412
      H   21    0.19745      0.00000     0.80168    0.00087     0.80255
      H   22    0.20686      0.00000     0.79245    0.00069     0.79314
      H   23    0.24209      0.00000     0.75529    0.00262     0.75791
      H   24    0.40111      0.00000     0.59607    0.00282     0.59889
      H   25    0.21957      0.00000     0.77954    0.00089     0.78043
      H   26    0.20964      0.00000     0.78975    0.00062     0.79036
      H   27    0.20933      0.00000     0.79002    0.00065     0.79067
      H   28    0.20403      0.00000     0.79502    0.00094     0.79597
      H   29    0.15020      0.00000     0.84888    0.00092     0.84980
 =======================================================================
   * Total *   -0.00000     33.98753    85.67716    0.33531   120.00000

                                 Natural Population      
 --------------------------------------------------------
   Core                      33.98753 ( 99.9633% of  34)
   Valence                   85.67716 ( 99.6246% of  86)
   Natural Minimal Basis    119.66469 ( 99.7206% of 120)
   Natural Rydberg Basis      0.33531 (  0.2794% of 120)
 --------------------------------------------------------

    Atom  No          Natural Electron Configuration
 ----------------------------------------------------------------------------
      C    1      [core]2S( 0.95)2p( 3.23)4p( 0.01)
      C    2      [core]2S( 0.95)2p( 3.22)4p( 0.01)
      C    3      [core]2S( 0.94)2p( 3.24)4p( 0.01)
      C    4      [core]2S( 0.88)2p( 3.13)4p( 0.01)
      C    5      [core]2S( 0.93)2p( 3.26)4p( 0.01)
      C    6      [core]2S( 0.95)2p( 3.22)4p( 0.01)
      C    7      [core]2S( 0.90)2p( 3.15)3p( 0.01)4p( 0.02)
      C    8      [core]2S( 0.89)2p( 3.19)4p( 0.01)
      N    9      [core]2S( 1.24)2p( 4.35)3p( 0.01)
      C   10      [core]2S( 0.82)2p( 2.73)3d( 0.01)4p( 0.02)
      C   11      [core]2S( 0.96)2p( 3.28)4p( 0.01)
      C   12      [core]2S( 0.95)2p( 3.21)4p( 0.01)
      C   13      [core]2S( 0.95)2p( 3.24)4p( 0.01)
      C   14      [core]2S( 0.94)2p( 3.23)4p( 0.01)
      C   15      [core]2S( 0.86)2p( 2.53)3S( 0.01)3d( 0.01)4p( 0.02)
      O   16      [core]2S( 1.73)2p( 4.97)
      F   17      [core]2S( 1.80)2p( 5.53)3p( 0.01)
      H   18            1S( 0.79)
      H   19            1S( 0.79)
      H   20            1S( 0.79)
      H   21            1S( 0.80)
      H   22            1S( 0.79)
      H   23            1S( 0.76)
      H   24            1S( 0.60)
      H   25            1S( 0.78)
      H   26            1S( 0.79)
      H   27            1S( 0.79)
      H   28            1S( 0.80)
      H   29            1S( 0.85)


 Wiberg bond index matrix in the NAO basis:                                    

     Atom    1       2       3       4       5       6       7       8       9
     ---- ------  ------  ------  ------  ------  ------  ------  ------  ------
   1.  C  0.0000  1.4358  0.0111  0.1090  0.0112  1.4335  0.0012  0.0032  0.0016
   2.  C  1.4358  0.0000  1.4357  0.0126  0.1121  0.0114  0.0077  0.0003  0.0006
   3.  C  0.0111  1.4357  0.0000  1.4040  0.0124  0.1116  0.0107  0.0073  0.0092
   4.  C  0.1090  0.0126  1.4040  0.0000  1.3985  0.0131  0.9851  0.0168  0.0169
   5.  C  0.0112  0.1121  0.0124  1.3985  0.0000  1.4372  0.0097  0.0085  0.0044
   6.  C  1.4335  0.0114  0.1116  0.0131  1.4372  0.0000  0.0080  0.0006  0.0009
   7.  C  0.0012  0.0077  0.0107  0.9851  0.0097  0.0080  0.0000  0.9796  0.9602
   8.  C  0.0032  0.0003  0.0073  0.0168  0.0085  0.0006  0.9796  0.0000  0.0188
   9.  N  0.0016  0.0006  0.0092  0.0169  0.0044  0.0009  0.9602  0.0188  0.0000
  10.  C  0.0011  0.0002  0.0013  0.0074  0.0022  0.0003  0.0098  1.3707  0.0098
  11.  C  0.0001  0.0001  0.0002  0.0003  0.0003  0.0002  0.0072  0.0129  0.0005
  12.  C  0.0008  0.0001  0.0010  0.0023  0.0009  0.0001  0.0014  0.1065  0.0031
  13.  C  0.0001  0.0003  0.0002  0.0007  0.0003  0.0002  0.0080  0.0131  0.0008
  14.  C  0.0008  0.0003  0.0023  0.0058  0.0013  0.0005  0.0117  1.3895  0.0063
  15.  C  0.0002  0.0004  0.0006  0.0075  0.0007  0.0002  0.0111  0.0078  1.2456
  16.  O  0.0003  0.0003  0.0009  0.0038  0.0006  0.0002  0.0141  0.0038  0.1668
  17.  F  0.0002  0.0001  0.0007  0.0005  0.0004  0.0001  0.0050  0.0479  0.0010
  18.  H  0.9300  0.0037  0.0076  0.0003  0.0076  0.0036  0.0004  0.0000  0.0000
  19.  H  0.0037  0.9300  0.0036  0.0069  0.0004  0.0075  0.0003  0.0000  0.0002
  20.  H  0.0075  0.0038  0.9278  0.0038  0.0088  0.0004  0.0019  0.0001  0.0004
  21.  H  0.0075  0.0004  0.0088  0.0036  0.9306  0.0041  0.0020  0.0001  0.0004
  22.  H  0.0038  0.0076  0.0003  0.0070  0.0036  0.9294  0.0003  0.0000  0.0001
  23.  H  0.0011  0.0006  0.0033  0.0033  0.0103  0.0002  0.8917  0.0024  0.0013
  24.  H  0.0001  0.0000  0.0003  0.0005  0.0003  0.0001  0.0058  0.0005  0.8044
  25.  H  0.0000  0.0000  0.0000  0.0001  0.0000  0.0000  0.0004  0.0059  0.0001
  26.  H  0.0000  0.0000  0.0000  0.0000  0.0000  0.0000  0.0003  0.0003  0.0000
  27.  H  0.0000  0.0000  0.0000  0.0000  0.0000  0.0000  0.0003  0.0072  0.0000
  28.  H  0.0001  0.0001  0.0001  0.0001  0.0007  0.0001  0.0021  0.0037  0.0002
  29.  H  0.0000  0.0000  0.0000  0.0001  0.0001  0.0000  0.0005  0.0001  0.0031

     Atom   10      11      12      13      14      15      16      17      18
     ---- ------  ------  ------  ------  ------  ------  ------  ------  ------
   1.  C  0.0011  0.0001  0.0008  0.0001  0.0008  0.0002  0.0003  0.0002  0.9300
   2.  C  0.0002  0.0001  0.0001  0.0003  0.0003  0.0004  0.0003  0.0001  0.0037
   3.  C  0.0013  0.0002  0.0010  0.0002  0.0023  0.0006  0.0009  0.0007  0.0076
   4.  C  0.0074  0.0003  0.0023  0.0007  0.0058  0.0075  0.0038  0.0005  0.0003
   5.  C  0.0022  0.0003  0.0009  0.0003  0.0013  0.0007  0.0006  0.0004  0.0076
   6.  C  0.0003  0.0002  0.0001  0.0002  0.0005  0.0002  0.0002  0.0001  0.0036
   7.  C  0.0098  0.0072  0.0014  0.0080  0.0117  0.0111  0.0141  0.0050  0.0004
   8.  C  1.3707  0.0129  0.1065  0.0131  1.3895  0.0078  0.0038  0.0479  0.0000
   9.  N  0.0098  0.0005  0.0031  0.0008  0.0063  1.2456  0.1668  0.0010  0.0000
  10.  C  0.0000  1.3840  0.0140  0.1003  0.0140  0.0008  0.0012  0.8981  0.0000
  11.  C  1.3840  0.0000  1.4459  0.0111  0.1120  0.0003  0.0002  0.0466  0.0000
  12.  C  0.0140  1.4459  0.0000  1.4214  0.0115  0.0004  0.0006  0.0065  0.0000
  13.  C  0.1003  0.0111  1.4214  0.0000  1.4483  0.0002  0.0002  0.0125  0.0000
  14.  C  0.0140  0.1120  0.0115  1.4483  0.0000  0.0010  0.0009  0.0063  0.0000
  15.  C  0.0008  0.0003  0.0004  0.0002  0.0010  0.0000  1.6080  0.0003  0.0000
  16.  O  0.0012  0.0002  0.0006  0.0002  0.0009  1.6080  0.0000  0.0002  0.0000
  17.  F  0.8981  0.0466  0.0065  0.0125  0.0063  0.0003  0.0002  0.0000  0.0000
  18.  H  0.0000  0.0000  0.0000  0.0000  0.0000  0.0000  0.0000  0.0000  0.0000
  19.  H  0.0000  0.0000  0.0000  0.0000  0.0000  0.0000  0.0000  0.0000  0.0026
  20.  H  0.0001  0.0000  0.0000  0.0000  0.0001  0.0001  0.0001  0.0003  0.0002
  21.  H  0.0001  0.0000  0.0000  0.0000  0.0002  0.0001  0.0001  0.0000  0.0002
  22.  H  0.0000  0.0000  0.0000  0.0000  0.0000  0.0000  0.0000  0.0000  0.0026
  23.  H  0.0030  0.0010  0.0002  0.0002  0.0083  0.0018  0.0019  0.0021  0.0000
  24.  H  0.0003  0.0001  0.0000  0.0001  0.0004  0.0046  0.0046  0.0001  0.0000
  25.  H  0.0035  0.9239  0.0051  0.0075  0.0006  0.0000  0.0000  0.0027  0.0000
  26.  H  0.0066  0.0038  0.9286  0.0038  0.0076  0.0000  0.0000  0.0005  0.0000
  27.  H  0.0004  0.0077  0.0038  0.9282  0.0038  0.0000  0.0000  0.0003  0.0000
  28.  H  0.0077  0.0004  0.0074  0.0043  0.9282  0.0001  0.0000  0.0007  0.0000
  29.  H  0.0000  0.0000  0.0000  0.0000  0.0001  0.9255  0.0383  0.0000  0.0000

     Atom   19      20      21      22      23      24      25      26      27
     ---- ------  ------  ------  ------  ------  ------  ------  ------  ------
   1.  C  0.0037  0.0075  0.0075  0.0038  0.0011  0.0001  0.0000  0.0000  0.0000
   2.  C  0.9300  0.0038  0.0004  0.0076  0.0006  0.0000  0.0000  0.0000  0.0000
   3.  C  0.0036  0.9278  0.0088  0.0003  0.0033  0.0003  0.0000  0.0000  0.0000
   4.  C  0.0069  0.0038  0.0036  0.0070  0.0033  0.0005  0.0001  0.0000  0.0000
   5.  C  0.0004  0.0088  0.9306  0.0036  0.0103  0.0003  0.0000  0.0000  0.0000
   6.  C  0.0075  0.0004  0.0041  0.9294  0.0002  0.0001  0.0000  0.0000  0.0000
   7.  C  0.0003  0.0019  0.0020  0.0003  0.8917  0.0058  0.0004  0.0003  0.0003
   8.  C  0.0000  0.0001  0.0001  0.0000  0.0024  0.0005  0.0059  0.0003  0.0072
   9.  N  0.0002  0.0004  0.0004  0.0001  0.0013  0.8044  0.0001  0.0000  0.0000
  10.  C  0.0000  0.0001  0.0001  0.0000  0.0030  0.0003  0.0035  0.0066  0.0004
  11.  C  0.0000  0.0000  0.0000  0.0000  0.0010  0.0001  0.9239  0.0038  0.0077
  12.  C  0.0000  0.0000  0.0000  0.0000  0.0002  0.0000  0.0051  0.9286  0.0038
  13.  C  0.0000  0.0000  0.0000  0.0000  0.0002  0.0001  0.0075  0.0038  0.9282
  14.  C  0.0000  0.0001  0.0002  0.0000  0.0083  0.0004  0.0006  0.0076  0.0038
  15.  C  0.0000  0.0001  0.0001  0.0000  0.0018  0.0046  0.0000  0.0000  0.0000
  16.  O  0.0000  0.0001  0.0001  0.0000  0.0019  0.0046  0.0000  0.0000  0.0000
  17.  F  0.0000  0.0003  0.0000  0.0000  0.0021  0.0001  0.0027  0.0005  0.0003
  18.  H  0.0026  0.0002  0.0002  0.0026  0.0000  0.0000  0.0000  0.0000  0.0000
  19.  H  0.0000  0.0026  0.0004  0.0002  0.0000  0.0000  0.0000  0.0000  0.0000
  20.  H  0.0026  0.0000  0.0002  0.0004  0.0003  0.0000  0.0000  0.0000  0.0000
  21.  H  0.0004  0.0002  0.0000  0.0026  0.0002  0.0005  0.0000  0.0000  0.0000
  22.  H  0.0002  0.0004  0.0026  0.0000  0.0003  0.0000  0.0000  0.0000  0.0000
  23.  H  0.0000  0.0003  0.0002  0.0003  0.0000  0.0098  0.0001  0.0000  0.0003
  24.  H  0.0000  0.0000  0.0005  0.0000  0.0098  0.0000  0.0000  0.0000  0.0000
  25.  H  0.0000  0.0000  0.0000  0.0000  0.0001  0.0000  0.0000  0.0027  0.0002
  26.  H  0.0000  0.0000  0.0000  0.0000  0.0000  0.0000  0.0027  0.0000  0.0026
  27.  H  0.0000  0.0000  0.0000  0.0000  0.0003  0.0000  0.0002  0.0026  0.0000
  28.  H  0.0000  0.0000  0.0002  0.0000  0.0004  0.0004  0.0003  0.0002  0.0025
  29.  H  0.0000  0.0000  0.0000  0.0000  0.0012  0.0097  0.0000  0.0000  0.0000

     Atom   28      29
     ---- ------  ------
   1.  C  0.0001  0.0000
   2.  C  0.0001  0.0000
   3.  C  0.0001  0.0000
   4.  C  0.0001  0.0001
   5.  C  0.0007  0.0001
   6.  C  0.0001  0.0000
   7.  C  0.0021  0.0005
   8.  C  0.0037  0.0001
   9.  N  0.0002  0.0031
  10.  C  0.0077  0.0000
  11.  C  0.0004  0.0000
  12.  C  0.0074  0.0000
  13.  C  0.0043  0.0000
  14.  C  0.9282  0.0001
  15.  C  0.0001  0.9255
  16.  O  0.0000  0.0383
  17.  F  0.0007  0.0000
  18.  H  0.0000  0.0000
  19.  H  0.0000  0.0000
  20.  H  0.0000  0.0000
  21.  H  0.0002  0.0000
  22.  H  0.0000  0.0000
  23.  H  0.0004  0.0012
  24.  H  0.0004  0.0097
  25.  H  0.0003  0.0000
  26.  H  0.0002  0.0000
  27.  H  0.0025  0.0000
  28.  H  0.0000  0.0000
  29.  H  0.0000  0.0000


 Wiberg bond index, Totals by atom:                                            

     Atom    1
     ---- ------
   1.  C  3.9641
   2.  C  3.9640
   3.  C  3.9614
   4.  C  4.0099
   5.  C  3.9632
   6.  C  3.9636
   7.  C  3.9364
   8.  C  4.0078
   9.  N  3.2569
  10.  C  3.8370
  11.  C  3.9589
  12.  C  3.9619
  13.  C  3.9616
  14.  C  3.9617
  15.  C  3.8173
  16.  O  1.8474
  17.  F  1.0331
  18.  H  0.9589
  19.  H  0.9586
  20.  H  0.9590
  21.  H  0.9624
  22.  H  0.9583
  23.  H  0.9453
  24.  H  0.8425
  25.  H  0.9532
  26.  H  0.9570
  27.  H  0.9572
  28.  H  0.9599
  29.  H  0.9790


 Atom-atom overlap-weighted NAO bond order:                                    

     Atom    1       2       3       4       5       6       7       8       9
     ---- ------  ------  ------  ------  ------  ------  ------  ------  ------
   1.  C  0.0000  1.1467  0.0132 -0.0451  0.0143  1.1465  0.0007 -0.0002 -0.0004
   2.  C  1.1467  0.0000  1.1414  0.0225 -0.0425  0.0164  0.0084 -0.0004 -0.0012
   3.  C  0.0132  1.1414  0.0000  1.1275  0.0120 -0.0405  0.0220 -0.0052  0.0035
   4.  C -0.0451  0.0225  1.1275  0.0000  1.1264  0.0237  0.8667  0.0268  0.0031
   5.  C  0.0143 -0.0425  0.0120  1.1264  0.0000  1.1419  0.0130 -0.0067 -0.0051
   6.  C  1.1465  0.0164 -0.0405  0.0237  1.1419  0.0000  0.0100 -0.0006 -0.0009
   7.  C  0.0007  0.0084  0.0220  0.8667  0.0130  0.0100  0.0000  0.8567  0.8163
   8.  C -0.0002 -0.0004 -0.0052  0.0268 -0.0067 -0.0006  0.8567  0.0000  0.0066
   9.  N -0.0004 -0.0012  0.0035  0.0031 -0.0051 -0.0009  0.8163  0.0066  0.0000
  10.  C -0.0000  0.0005  0.0018 -0.0002  0.0004 -0.0001  0.0153  1.1358  0.0024
  11.  C  0.0000 -0.0000  0.0002 -0.0009 -0.0000 -0.0000  0.0104  0.0307 -0.0018
  12.  C -0.0000 -0.0000 -0.0000 -0.0005 -0.0000  0.0000  0.0008 -0.0400 -0.0003
  13.  C -0.0000 -0.0000  0.0000  0.0003  0.0010  0.0001  0.0083  0.0163 -0.0001
  14.  C  0.0001 -0.0001  0.0013 -0.0111 -0.0024  0.0004  0.0199  1.1187 -0.0058
  15.  C -0.0001 -0.0001  0.0009  0.0020  0.0012 -0.0001  0.0107  0.0018  1.0329
  16.  O  0.0000  0.0000 -0.0000 -0.0005 -0.0004 -0.0000  0.0058 -0.0004 -0.0346
  17.  F -0.0000 -0.0000  0.0027  0.0006 -0.0000  0.0000 -0.0043 -0.0309  0.0007
  18.  H  0.8058  0.0175  0.0019  0.0003  0.0024  0.0177 -0.0002  0.0000  0.0000
  19.  H  0.0182  0.8061  0.0161  0.0014 -0.0004  0.0026 -0.0007  0.0000  0.0000
  20.  H  0.0028  0.0172  0.7999  0.0163  0.0025  0.0014 -0.0033  0.0001  0.0001
  21.  H  0.0028  0.0013  0.0026  0.0151  0.8024  0.0185 -0.0030  0.0008 -0.0011
  22.  H  0.0183  0.0029 -0.0005  0.0011  0.0164  0.8073 -0.0007 -0.0000 -0.0000
  23.  H -0.0002 -0.0001 -0.0027  0.0175  0.0006 -0.0003  0.7605  0.0146 -0.0025
  24.  H -0.0000 -0.0001  0.0004 -0.0024  0.0028 -0.0001  0.0009 -0.0034  0.7117
  25.  H  0.0000 -0.0000  0.0000  0.0000  0.0000  0.0000 -0.0003  0.0011  0.0000
  26.  H  0.0000  0.0000  0.0000  0.0000 -0.0000 -0.0000 -0.0002  0.0006  0.0000
  27.  H -0.0000 -0.0000  0.0000  0.0000 -0.0000  0.0000 -0.0007  0.0009 -0.0000
  28.  H -0.0000  0.0000  0.0000  0.0003 -0.0009 -0.0000 -0.0012  0.0134 -0.0011
  29.  H  0.0000  0.0000  0.0003  0.0011  0.0004 -0.0000 -0.0036  0.0008 -0.0061

     Atom   10      11      12      13      14      15      16      17      18
     ---- ------  ------  ------  ------  ------  ------  ------  ------  ------
   1.  C -0.0000  0.0000 -0.0000 -0.0000  0.0001 -0.0001  0.0000 -0.0000  0.8058
   2.  C  0.0005 -0.0000 -0.0000 -0.0000 -0.0001 -0.0001  0.0000 -0.0000  0.0175
   3.  C  0.0018  0.0002 -0.0000  0.0000  0.0013  0.0009 -0.0000  0.0027  0.0019
   4.  C -0.0002 -0.0009 -0.0005  0.0003 -0.0111  0.0020 -0.0005  0.0006  0.0003
   5.  C  0.0004 -0.0000 -0.0000  0.0010 -0.0024  0.0012 -0.0004 -0.0000  0.0024
   6.  C -0.0001 -0.0000  0.0000  0.0001  0.0004 -0.0001 -0.0000  0.0000  0.0177
   7.  C  0.0153  0.0104  0.0008  0.0083  0.0199  0.0107  0.0058 -0.0043 -0.0002
   8.  C  1.1358  0.0307 -0.0400  0.0163  1.1187  0.0018 -0.0004 -0.0309  0.0000
   9.  N  0.0024 -0.0018 -0.0003 -0.0001 -0.0058  1.0329 -0.0346  0.0007  0.0000
  10.  C  0.0000  1.1386  0.0333 -0.0332  0.0246  0.0022 -0.0000  0.7399 -0.0000
  11.  C  1.1386  0.0000  1.1486  0.0120 -0.0375 -0.0002  0.0000 -0.0277 -0.0000
  12.  C  0.0333  1.1486  0.0000  1.1410  0.0134 -0.0000  0.0000  0.0014  0.0000
  13.  C -0.0332  0.0120  1.1410  0.0000  1.1464  0.0001 -0.0000  0.0000  0.0000
  14.  C  0.0246 -0.0375  0.0134  1.1464  0.0000  0.0011 -0.0001  0.0038 -0.0000
  15.  C  0.0022 -0.0002 -0.0000  0.0001  0.0011  0.0000  1.2252 -0.0003 -0.0000
  16.  O -0.0000  0.0000  0.0000 -0.0000 -0.0001  1.2252  0.0000 -0.0000 -0.0000
  17.  F  0.7399 -0.0277  0.0014  0.0000  0.0038 -0.0003 -0.0000  0.0000  0.0000
  18.  H -0.0000 -0.0000  0.0000  0.0000 -0.0000 -0.0000 -0.0000  0.0000  0.0000
  19.  H -0.0000 -0.0000  0.0000  0.0000  0.0000 -0.0000  0.0000 -0.0000 -0.0034
  20.  H  0.0007 -0.0000 -0.0000 -0.0000  0.0001 -0.0002 -0.0000  0.0004  0.0000
  21.  H -0.0001  0.0000 -0.0000 -0.0001 -0.0012 -0.0001 -0.0001  0.0000  0.0000
  22.  H -0.0000 -0.0000  0.0000 -0.0000  0.0000 -0.0000  0.0000  0.0000 -0.0034
  23.  H -0.0047 -0.0008  0.0000 -0.0001  0.0017 -0.0078  0.0002 -0.0006 -0.0000
  24.  H -0.0001 -0.0001 -0.0000  0.0002  0.0041  0.0082  0.0074 -0.0001  0.0000
  25.  H  0.0154  0.8022  0.0216  0.0026  0.0000 -0.0000  0.0000  0.0023  0.0000
  26.  H  0.0009  0.0173  0.8051  0.0178  0.0018 -0.0000  0.0000  0.0000 -0.0000
  27.  H  0.0013  0.0024  0.0188  0.8058  0.0165 -0.0000  0.0000  0.0000 -0.0000
  28.  H -0.0003  0.0016  0.0029  0.0194  0.8013 -0.0002 -0.0000 -0.0001  0.0000
  29.  H  0.0001 -0.0000 -0.0000  0.0000  0.0004  0.8079 -0.0116  0.0001 -0.0000

     Atom   19      20      21      22      23      24      25      26      27
     ---- ------  ------  ------  ------  ------  ------  ------  ------  ------
   1.  C  0.0182  0.0028  0.0028  0.0183 -0.0002 -0.0000  0.0000  0.0000 -0.0000
   2.  C  0.8061  0.0172  0.0013  0.0029 -0.0001 -0.0001 -0.0000  0.0000 -0.0000
   3.  C  0.0161  0.7999  0.0026 -0.0005 -0.0027  0.0004  0.0000  0.0000  0.0000
   4.  C  0.0014  0.0163  0.0151  0.0011  0.0175 -0.0024  0.0000  0.0000  0.0000
   5.  C -0.0004  0.0025  0.8024  0.0164  0.0006  0.0028  0.0000 -0.0000 -0.0000
   6.  C  0.0026  0.0014  0.0185  0.8073 -0.0003 -0.0001  0.0000 -0.0000  0.0000
   7.  C -0.0007 -0.0033 -0.0030 -0.0007  0.7605  0.0009 -0.0003 -0.0002 -0.0007
   8.  C  0.0000  0.0001  0.0008 -0.0000  0.0146 -0.0034  0.0011  0.0006  0.0009
   9.  N  0.0000  0.0001 -0.0011 -0.0000 -0.0025  0.7117  0.0000  0.0000 -0.0000
  10.  C -0.0000  0.0007 -0.0001 -0.0000 -0.0047 -0.0001  0.0154  0.0009  0.0013
  11.  C -0.0000 -0.0000  0.0000 -0.0000 -0.0008 -0.0001  0.8022  0.0173  0.0024
  12.  C  0.0000 -0.0000 -0.0000  0.0000  0.0000 -0.0000  0.0216  0.8051  0.0188
  13.  C  0.0000 -0.0000 -0.0001 -0.0000 -0.0001  0.0002  0.0026  0.0178  0.8058
  14.  C  0.0000  0.0001 -0.0012  0.0000  0.0017  0.0041  0.0000  0.0018  0.0165
  15.  C -0.0000 -0.0002 -0.0001 -0.0000 -0.0078  0.0082 -0.0000 -0.0000 -0.0000
  16.  O  0.0000 -0.0000 -0.0001  0.0000  0.0002  0.0074  0.0000  0.0000  0.0000
  17.  F -0.0000  0.0004  0.0000  0.0000 -0.0006 -0.0001  0.0023  0.0000  0.0000
  18.  H -0.0034  0.0000  0.0000 -0.0034 -0.0000  0.0000  0.0000 -0.0000 -0.0000
  19.  H  0.0000 -0.0034 -0.0000  0.0000 -0.0000  0.0000 -0.0000 -0.0000 -0.0000
  20.  H -0.0034  0.0000  0.0000 -0.0000 -0.0022  0.0000 -0.0000 -0.0000 -0.0000
  21.  H -0.0000  0.0000  0.0000 -0.0037 -0.0002  0.0018  0.0000  0.0000  0.0000
  22.  H  0.0000 -0.0000 -0.0037  0.0000 -0.0000 -0.0000  0.0000  0.0000 -0.0000
  23.  H -0.0000 -0.0022 -0.0002 -0.0000  0.0000  0.0016 -0.0000 -0.0000 -0.0000
  24.  H  0.0000  0.0000  0.0018 -0.0000  0.0016  0.0000 -0.0000  0.0000 -0.0000
  25.  H -0.0000 -0.0000  0.0000  0.0000 -0.0000 -0.0000  0.0000 -0.0032  0.0000
  26.  H -0.0000 -0.0000  0.0000  0.0000 -0.0000  0.0000 -0.0032  0.0000 -0.0034
  27.  H -0.0000 -0.0000  0.0000 -0.0000 -0.0000 -0.0000  0.0000 -0.0034  0.0000
  28.  H  0.0000  0.0000 -0.0014 -0.0000 -0.0003  0.0010 -0.0000  0.0000 -0.0037
  29.  H -0.0000 -0.0000 -0.0000 -0.0000 -0.0033  0.0037 -0.0000 -0.0000 -0.0000

     Atom   28      29
     ---- ------  ------
   1.  C -0.0000  0.0000
   2.  C  0.0000  0.0000
   3.  C  0.0000  0.0003
   4.  C  0.0003  0.0011
   5.  C -0.0009  0.0004
   6.  C -0.0000 -0.0000
   7.  C -0.0012 -0.0036
   8.  C  0.0134  0.0008
   9.  N -0.0011 -0.0061
  10.  C -0.0003  0.0001
  11.  C  0.0016 -0.0000
  12.  C  0.0029 -0.0000
  13.  C  0.0194  0.0000
  14.  C  0.8013  0.0004
  15.  C -0.0002  0.8079
  16.  O -0.0000 -0.0116
  17.  F -0.0001  0.0001
  18.  H  0.0000 -0.0000
  19.  H  0.0000 -0.0000
  20.  H  0.0000 -0.0000
  21.  H -0.0014 -0.0000
  22.  H -0.0000 -0.0000
  23.  H -0.0003 -0.0033
  24.  H  0.0010  0.0037
  25.  H -0.0000 -0.0000
  26.  H  0.0000 -0.0000
  27.  H -0.0037 -0.0000
  28.  H  0.0000 -0.0000
  29.  H -0.0000  0.0000


 Atom-atom overlap-weighted NAO bond order, Totals by atom:                    

     Atom    1
     ---- ------
   1.  C  3.1232
   2.  C  3.1363
   3.  C  3.0986
   4.  C  3.1920
   5.  C  3.0790
   6.  C  3.1438
   7.  C  3.4083
   8.  C  3.1379
   9.  N  2.5162
  10.  C  3.0744
  11.  C  3.0948
  12.  C  3.1459
  13.  C  3.1379
  14.  C  3.0975
  15.  C  3.0850
  16.  O  1.1911
  17.  F  0.6877
  18.  H  0.8386
  19.  H  0.8365
  20.  H  0.8325
  21.  H  0.8344
  22.  H  0.8377
  23.  H  0.7710
  24.  H  0.7374
  25.  H  0.8416
  26.  H  0.8368
  27.  H  0.8379
  28.  H  0.8307
  29.  H  0.7902


 MO bond order:                                                                

     Atom    1       2       3       4       5       6       7       8       9
     ---- ------  ------  ------  ------  ------  ------  ------  ------  ------
   1.  C  0.0000  1.2549  0.2012 -0.4136  0.0870  0.7468  0.0057  0.0249 -0.0858
   2.  C  1.2549  0.0000  0.2793  0.0505 -0.4915  0.2732 -0.0632 -0.0021  0.0239
   3.  C  0.2012  0.2793  0.0000  0.5492 -0.1435 -0.5325  0.0744  0.0019  0.0944
   4.  C -0.4136  0.0505  0.5492  0.0000  1.0990 -0.1011 -0.6033  0.1573  0.0858
   5.  C  0.0870 -0.4915 -0.1435  1.0990  0.0000  0.3434  0.1134 -0.0179  0.1008
   6.  C  0.7468  0.2732 -0.5325 -0.1011  0.3434  0.0000 -0.0952 -0.0406 -0.0159
   7.  C  0.0057 -0.0632  0.0744 -0.6033  0.1134 -0.0952  0.0000  0.3049 -1.1696
   8.  C  0.0249 -0.0021  0.0019  0.1573 -0.0179 -0.0406  0.3049  0.0000  0.1879
   9.  N -0.0858  0.0239  0.0944  0.0858  0.1008 -0.0159 -1.1696  0.1879  0.0000
  10.  C  0.0672  0.0132 -0.0593  0.0556 -0.1039  0.0092  0.0989  2.0395  0.2397
  11.  C -0.0247 -0.0193  0.0278 -0.0018  0.0156  0.0172 -0.0531  0.0028  0.0062
  12.  C -0.0653 -0.0092  0.0832 -0.0417  0.0660 -0.0307 -0.0302 -0.9728 -0.1219
  13.  C  0.0087  0.0347 -0.0160 -0.0466  0.0169 -0.0192 -0.0605 -0.1651 -0.0562
  14.  C  0.0717  0.0091 -0.1128  0.0943 -0.0221  0.0452  0.0381  1.8781  0.2182
  15.  C  0.0092  0.0033 -0.0086 -0.0317 -0.0455  0.0055  0.0382 -0.0471 -0.8092
  16.  O -0.0203  0.0265  0.0260  0.0489  0.0351 -0.0179 -0.2344  0.0561 -0.0155
  17.  F -0.0346 -0.0071  0.0227 -0.0348  0.0287 -0.0178  0.1137 -0.5164 -0.0561
  18.  H  1.5232 -0.0104  0.1151  0.0383  0.1294  0.0645  0.0270  0.0034  0.0011
  19.  H -0.0156  1.3158  0.0813  0.1106  0.0182  0.1007  0.0025  0.0034  0.0192
  20.  H  0.0172 -0.0622  0.3023  0.0754  0.0310  0.0154 -0.0206  0.0037  0.0290
  21.  H -0.0285  0.0067 -0.0228  0.0402 -0.3385 -0.0477 -0.0440 -0.0029  0.0205
  22.  H -0.0584  0.0521  0.0076  0.0610  0.0999  0.7167 -0.0046  0.0012 -0.0050
  23.  H -0.0417 -0.0202  0.0503 -0.0597  0.0745 -0.0011  0.0110 -0.0166  0.0329
  24.  H -0.0072  0.0150 -0.0012  0.0101 -0.0201  0.0017 -0.1004  0.0025  0.5686
  25.  H -0.0047 -0.0021  0.0028 -0.0063  0.0075  0.0001 -0.0035  0.0477  0.0091
  26.  H  0.0005 -0.0009 -0.0012  0.0022 -0.0030  0.0017  0.0213  0.0219  0.0029
  27.  H -0.0050  0.0017  0.0013  0.0047  0.0025 -0.0027 -0.0048  0.0649 -0.0057
  28.  H -0.0058  0.0063  0.0062 -0.0140  0.0085 -0.0126 -0.0211  0.0367  0.0090
  29.  H  0.0053  0.0038  0.0018 -0.0091 -0.0075 -0.0023 -0.0265  0.0026 -0.0853

     Atom   10      11      12      13      14      15      16      17      18
     ---- ------  ------  ------  ------  ------  ------  ------  ------  ------
   1.  C  0.0672 -0.0247 -0.0653  0.0087  0.0717  0.0092 -0.0203 -0.0346  1.5232
   2.  C  0.0132 -0.0193 -0.0092  0.0347  0.0091  0.0033  0.0265 -0.0071 -0.0104
   3.  C -0.0593  0.0278  0.0832 -0.0160 -0.1128 -0.0086  0.0260  0.0227  0.1151
   4.  C  0.0556 -0.0018 -0.0417 -0.0466  0.0943 -0.0317  0.0489 -0.0348  0.0383
   5.  C -0.1039  0.0156  0.0660  0.0169 -0.0221 -0.0455  0.0351  0.0287  0.1294
   6.  C  0.0092  0.0172 -0.0307 -0.0192  0.0452  0.0055 -0.0179 -0.0178  0.0645
   7.  C  0.0989 -0.0531 -0.0302 -0.0605  0.0381  0.0382 -0.2344  0.1137  0.0270
   8.  C  2.0395  0.0028 -0.9728 -0.1651  1.8781 -0.0471  0.0561 -0.5164  0.0034
   9.  N  0.2397  0.0062 -0.1219 -0.0562  0.2182 -0.8092 -0.0155 -0.0561  0.0011
  10.  C  0.0000  1.9377  0.0975 -0.9546 -0.2523 -0.0218  0.0810  0.6142 -0.0021
  11.  C  1.9377  0.0000  2.1258  0.0556 -1.0555  0.0156 -0.0084 -0.5411  0.0002
  12.  C  0.0975  2.1258  0.0000  2.0614  0.0889  0.0373 -0.0657 -0.0502  0.0022
  13.  C -0.9546  0.0556  2.0614  0.0000  1.8934  0.0029  0.0053  0.3838  0.0005
  14.  C -0.2523 -1.0555  0.0889  1.8934  0.0000 -0.0550  0.0770 -0.0260 -0.0011
  15.  C -0.0218  0.0156  0.0373  0.0029 -0.0550  0.0000 -0.2619  0.0016 -0.0004
  16.  O  0.0810 -0.0084 -0.0657  0.0053  0.0770 -0.2619  0.0000 -0.0138  0.0015
  17.  F  0.6142 -0.5411 -0.0502  0.3838 -0.0260  0.0016 -0.0138  0.0000  0.0028
  18.  H -0.0021  0.0002  0.0022  0.0005 -0.0011 -0.0004  0.0015  0.0028  0.0000
  19.  H  0.0008 -0.0012 -0.0042  0.0006  0.0050  0.0006  0.0056 -0.0001 -0.0558
  20.  H  0.0011 -0.0041 -0.0052  0.0031  0.0052  0.0012  0.0042  0.0038 -0.0099
  21.  H  0.0088  0.0028 -0.0095 -0.0094  0.0068  0.0056  0.0031 -0.0049 -0.0098
  22.  H  0.0045  0.0021 -0.0054 -0.0027  0.0064 -0.0001  0.0018  0.0012 -0.0561
  23.  H -0.0031 -0.0047 -0.0204  0.0041  0.0303 -0.0812  0.0483 -0.0111  0.0012
  24.  H  0.0145  0.0116  0.0040  0.0020 -0.0328  0.0988 -0.0330  0.0007  0.0004
  25.  H  0.0433  0.7270 -0.0118  0.0580  0.0071 -0.0037  0.0067 -0.0252  0.0001
  26.  H  0.0870  0.0332  1.0242  0.0183  0.0771  0.0001  0.0028 -0.0149 -0.0002
  27.  H  0.0241  0.0656 -0.0043  0.8076  0.0479  0.0004  0.0041  0.0139 -0.0004
  28.  H  0.0341  0.0146  0.0231 -0.0108  0.2845  0.0034  0.0016 -0.0002  0.0006
  29.  H  0.0004 -0.0004  0.0028  0.0047 -0.0077  0.4561  0.2554  0.0044  0.0010

     Atom   19      20      21      22      23      24      25      26      27
     ---- ------  ------  ------  ------  ------  ------  ------  ------  ------
   1.  C -0.0156  0.0172 -0.0285 -0.0584 -0.0417 -0.0072 -0.0047  0.0005 -0.0050
   2.  C  1.3158 -0.0622  0.0067  0.0521 -0.0202  0.0150 -0.0021 -0.0009  0.0017
   3.  C  0.0813  0.3023 -0.0228  0.0076  0.0503 -0.0012  0.0028 -0.0012  0.0013
   4.  C  0.1106  0.0754  0.0402  0.0610 -0.0597  0.0101 -0.0063  0.0022  0.0047
   5.  C  0.0182  0.0310 -0.3385  0.0999  0.0745 -0.0201  0.0075 -0.0030  0.0025
   6.  C  0.1007  0.0154 -0.0477  0.7167 -0.0011  0.0017  0.0001  0.0017 -0.0027
   7.  C  0.0025 -0.0206 -0.0440 -0.0046  0.0110 -0.1004 -0.0035  0.0213 -0.0048
   8.  C  0.0034  0.0037 -0.0029  0.0012 -0.0166  0.0025  0.0477  0.0219  0.0649
   9.  N  0.0192  0.0290  0.0205 -0.0050  0.0329  0.5686  0.0091  0.0029 -0.0057
  10.  C  0.0008  0.0011  0.0088  0.0045 -0.0031  0.0145  0.0433  0.0870  0.0241
  11.  C -0.0012 -0.0041  0.0028  0.0021 -0.0047  0.0116  0.7270  0.0332  0.0656
  12.  C -0.0042 -0.0052 -0.0095 -0.0054 -0.0204  0.0040 -0.0118  1.0242 -0.0043
  13.  C  0.0006  0.0031 -0.0094 -0.0027  0.0041  0.0020  0.0580  0.0183  0.8076
  14.  C  0.0050  0.0052  0.0068  0.0064  0.0303 -0.0328  0.0071  0.0771  0.0479
  15.  C  0.0006  0.0012  0.0056 -0.0001 -0.0812  0.0988 -0.0037  0.0001  0.0004
  16.  O  0.0056  0.0042  0.0031  0.0018  0.0483 -0.0330  0.0067  0.0028  0.0041
  17.  F -0.0001  0.0038 -0.0049  0.0012 -0.0111  0.0007 -0.0252 -0.0149  0.0139
  18.  H -0.0558 -0.0099 -0.0098 -0.0561  0.0012  0.0004  0.0001 -0.0002 -0.0004
  19.  H  0.0000 -0.0550  0.0097 -0.0097 -0.0051  0.0065 -0.0004 -0.0001 -0.0001
  20.  H -0.0550  0.0000 -0.0139  0.0099 -0.0030 -0.0012 -0.0022 -0.0011 -0.0006
  21.  H  0.0097 -0.0139  0.0000 -0.0553  0.0093  0.0172 -0.0014  0.0012  0.0012
  22.  H -0.0097  0.0099 -0.0553  0.0000  0.0073  0.0000 -0.0005 -0.0001 -0.0000
  23.  H -0.0051 -0.0030  0.0093  0.0073  0.0000  0.0970 -0.0078 -0.0016  0.0085
  24.  H  0.0065 -0.0012  0.0172  0.0000  0.0970  0.0000  0.0043  0.0004  0.0015
  25.  H -0.0004 -0.0022 -0.0014 -0.0005 -0.0078  0.0043  0.0000 -0.0551 -0.0080
  26.  H -0.0001 -0.0011  0.0012 -0.0001 -0.0016  0.0004 -0.0551  0.0000 -0.0557
  27.  H -0.0001 -0.0006  0.0012 -0.0000  0.0085  0.0015 -0.0080 -0.0557  0.0000
  28.  H -0.0009  0.0001  0.0035 -0.0008  0.0099  0.0130  0.0058 -0.0108 -0.0544
  29.  H  0.0001 -0.0019 -0.0058  0.0000  0.0038  0.1134 -0.0005  0.0007 -0.0002

     Atom   28      29
     ---- ------  ------
   1.  C -0.0058  0.0053
   2.  C  0.0063  0.0038
   3.  C  0.0062  0.0018
   4.  C -0.0140 -0.0091
   5.  C  0.0085 -0.0075
   6.  C -0.0126 -0.0023
   7.  C -0.0211 -0.0265
   8.  C  0.0367  0.0026
   9.  N  0.0090 -0.0853
  10.  C  0.0341  0.0004
  11.  C  0.0146 -0.0004
  12.  C  0.0231  0.0028
  13.  C -0.0108  0.0047
  14.  C  0.2845 -0.0077
  15.  C  0.0034  0.4561
  16.  O  0.0016  0.2554
  17.  F -0.0002  0.0044
  18.  H  0.0006  0.0010
  19.  H -0.0009  0.0001
  20.  H  0.0001 -0.0019
  21.  H  0.0035 -0.0058
  22.  H -0.0008  0.0000
  23.  H  0.0099  0.0038
  24.  H  0.0130  0.1134
  25.  H  0.0058 -0.0005
  26.  H -0.0108  0.0007
  27.  H -0.0544 -0.0002
  28.  H  0.0000 -0.0049
  29.  H -0.0049  0.0000


 MO atomic valencies:                                                          

     Atom    1
     ---- ------
   1.  C  3.2121
   2.  C  2.6820
   3.  C  1.0308
   4.  C  1.1193
   5.  C  1.0840
   6.  C  1.4039
   7.  C -1.6862
   8.  C  3.0599
   9.  N -0.7772
  10.  C  4.0753
  11.  C  3.3469
  12.  C  4.1680
  13.  C  4.0205
  14.  C  3.3188
  15.  C -0.6862
  16.  O  0.0201
  17.  F -0.1627
  18.  H  1.7662
  19.  H  1.5323
  20.  H  0.3218
  21.  H -0.4580
  22.  H  0.7730
  23.  H  0.1110
  24.  H  0.7873
  25.  H  0.7861
  26.  H  1.1511
  27.  H  0.9080
  28.  H  0.3245
  29.  H  0.7040


 NATURAL BOND ORBITAL ANALYSIS:

                       Occupancies       Lewis Structure    Low   High
           Occ.    -------------------  -----------------   occ   occ
  Cycle   Thresh.   Lewis   Non-Lewis     CR  BD  3C  LP    (L)   (NL)   Dev
 =============================================================================
   1(1)    1.90   112.94901   7.05099     17  31   0  12     7      7    0.45
   2(2)    1.90   112.94901   7.05099     17  31   0  12     7      7    0.45
   3(1)    1.80   112.94901   7.05099     17  31   0  12     7      7    0.45
   4(2)    1.80   112.94901   7.05099     17  31   0  12     7      7    0.45
   5(1)    1.70   112.54836   7.45164     17  32   0  11     6      8    0.45
   6(2)    1.70   112.54836   7.45164     17  32   0  11     6      8    0.45
   7(1)    1.60   116.78296   3.21704     17  37   0   6     0      7    0.45
   8(2)    1.60   116.83687   3.16313     17  37   0   6     0      7    0.44
   9(3)    1.60   116.84267   3.15733     17  37   0   6     0      7    0.44
  10(4)    1.60   116.19698   3.80302     17  36   0   7     1      7    0.44
  11(5)    1.60   116.84267   3.15733     17  37   0   6     0      7    0.44
  12(1)    1.50   116.38400   3.61600     17  36   0   7     0      7    0.61
  13(2)    1.50   116.38400   3.61600     17  36   0   7     0      7    0.61
  14(1)    1.60   116.84267   3.15733     17  37   0   6     0      7    0.44
 -----------------------------------------------------------------------------

 Structure accepted: RESONANCE keyword permits strongly delocalized structure

 WARNING:  1 low occupancy (<1.9990e) core orbital  found on  C   10

 --------------------------------------------------------
   Core                     33.98752 ( 99.963% of  34)
   Valence Lewis            82.85515 ( 96.343% of  86)
  ==================       ============================
   Total Lewis             116.84267 ( 97.369% of 120)
  -----------------------------------------------------
   Valence non-Lewis         2.92199 (  2.435% of 120)
   Rydberg non-Lewis         0.23534 (  0.196% of 120)
  ==================       ============================
   Total non-Lewis           3.15733 (  2.631% of 120)
 --------------------------------------------------------


       (Occupancy)   Bond orbital/ Coefficients/ Hybrids
 ---------------------------------------------------------------------------------
     1. (1.98158) BD ( 1) C   1 - C   2  
                ( 49.93%)   0.7066* C   1 s( 34.63%)p 1.89( 65.34%)d 0.00(  0.03%)
                                            0.0000  0.5883 -0.0116 -0.0002 -0.0001
                                           -0.6355  0.0104  0.0114  0.0001 -0.0270
                                           -0.0361  0.0049 -0.0001  0.4969 -0.0187
                                           -0.0076 -0.0001  0.0035 -0.0159 -0.0007
                                            0.0073 -0.0010
                ( 50.07%)   0.7076* C   2 s( 34.70%)p 1.88( 65.27%)d 0.00(  0.03%)
                                            0.0000  0.5889 -0.0129 -0.0019 -0.0005
                                            0.6387 -0.0175  0.0098  0.0003  0.0575
                                           -0.0386 -0.0038 -0.0003 -0.4893  0.0026
                                           -0.0088 -0.0002  0.0007 -0.0161  0.0014
                                            0.0071 -0.0001
     2. (1.65830) BD ( 2) C   1 - C   2  
                ( 50.41%)   0.7100* C   1 s(  0.00%)p 1.00( 99.96%)d 0.00(  0.04%)
                                           -0.0000 -0.0002  0.0003  0.0006  0.0001
                                            0.6057  0.0158  0.0078 -0.0005 -0.2239
                                           -0.0060 -0.0034  0.0001  0.7627  0.0202
                                            0.0098 -0.0003 -0.0037 -0.0060 -0.0103
                                           -0.0110  0.0104
                ( 49.59%)   0.7042* C   2 s(  0.00%)p 1.00( 99.96%)d 0.00(  0.04%)
                                           -0.0000 -0.0014 -0.0000  0.0004  0.0000
                                            0.6058  0.0149 -0.0073 -0.0009 -0.2232
                                           -0.0057  0.0034  0.0002  0.7629  0.0190
                                           -0.0099 -0.0011 -0.0083  0.0017 -0.0044
                                            0.0053 -0.0163
     3. (1.98149) BD ( 1) C   1 - C   6  
                ( 49.87%)   0.7062* C   1 s( 34.69%)p 1.88( 65.28%)d 0.00(  0.03%)
                                            0.0000  0.5889 -0.0110  0.0003 -0.0000
                                            0.2608 -0.0331 -0.0009  0.0001 -0.6514
                                           -0.0053  0.0140 -0.0000 -0.3981  0.0247
                                            0.0048 -0.0000 -0.0050 -0.0063  0.0117
                                           -0.0100 -0.0044
                ( 50.13%)   0.7080* C   6 s( 34.74%)p 1.88( 65.23%)d 0.00(  0.03%)
                                            0.0000  0.5893 -0.0122 -0.0024 -0.0004
                                           -0.2382 -0.0233  0.0077 -0.0005  0.6681
                                           -0.0346 -0.0080  0.0003  0.3836  0.0083
                                           -0.0084  0.0006 -0.0065 -0.0080  0.0118
                                           -0.0075 -0.0032
     4. (1.98159) BD ( 1) C   1 - H  18  
                ( 60.27%)   0.7763* C   1 s( 30.60%)p 2.27( 69.33%)d 0.00(  0.07%)
                                           -0.0003  0.5529  0.0180 -0.0002  0.0001
                                            0.3991  0.0019  0.0038  0.0008  0.7232
                                            0.0036  0.0071  0.0016 -0.1046 -0.0004
                                           -0.0010 -0.0002  0.0188 -0.0010 -0.0058
                                           -0.0116 -0.0119
                ( 39.73%)   0.6304* H  18 s(100.00%)
                                            1.0000  0.0005  0.0012
     5. (1.97949) BD ( 1) C   2 - C   3  
                ( 49.56%)   0.7040* C   2 s( 34.65%)p 1.88( 65.32%)d 0.00(  0.03%)
                                            0.0000  0.5886 -0.0095  0.0009  0.0003
                                           -0.3945  0.0322 -0.0043  0.0002 -0.6952
                                           -0.0041 -0.0136 -0.0008  0.1110 -0.0261
                                           -0.0011 -0.0003  0.0115 -0.0041 -0.0007
                                           -0.0095 -0.0091
                ( 50.44%)   0.7102* C   3 s( 34.71%)p 1.88( 65.25%)d 0.00(  0.03%)
                                           -0.0001  0.5890  0.0140 -0.0022 -0.0002
                                            0.3807  0.0186 -0.0074  0.0003  0.7053
                                           -0.0287 -0.0059  0.0007 -0.0910 -0.0239
                                            0.0042  0.0002  0.0127 -0.0056 -0.0024
                                           -0.0067 -0.0083
     6. (1.98158) BD ( 1) C   2 - H  19  
                ( 60.31%)   0.7766* C   2 s( 30.56%)p 2.27( 69.37%)d 0.00(  0.07%)
                                           -0.0003  0.5525  0.0177  0.0008  0.0002
                                           -0.2593 -0.0019  0.0022 -0.0005  0.6795
                                            0.0035 -0.0070  0.0012  0.4058  0.0023
                                           -0.0037  0.0007 -0.0126 -0.0053  0.0179
                                           -0.0125 -0.0030
                ( 39.69%)   0.6300* H  19 s(100.00%)
                                            1.0000  0.0006  0.0012
     7. (1.97386) BD ( 1) C   3 - C   4  
                ( 49.10%)   0.7007* C   3 s( 35.05%)p 1.85( 64.92%)d 0.00(  0.03%)
                                            0.0001  0.5920  0.0068  0.0042  0.0003
                                            0.2364  0.0180 -0.0035  0.0017 -0.6708
                                            0.0179  0.0085 -0.0001 -0.3775 -0.0071
                                            0.0053 -0.0012 -0.0060 -0.0076  0.0107
                                           -0.0074 -0.0035
                ( 50.90%)   0.7134* C   4 s( 34.10%)p 1.93( 65.87%)d 0.00(  0.03%)
                                           -0.0000  0.5839  0.0047  0.0009  0.0003
                                           -0.2507  0.0124  0.0010 -0.0019  0.6604
                                           -0.0033 -0.0008  0.0024  0.3993 -0.0092
                                           -0.0016  0.0024 -0.0058 -0.0060  0.0124
                                           -0.0095 -0.0031
     8. (1.65782) BD ( 2) C   3 - C   4  
                ( 49.55%)   0.7039* C   3 s(  0.00%)p 1.00( 99.96%)d 0.00(  0.04%)
                                           -0.0000 -0.0065  0.0003 -0.0019 -0.0000
                                            0.6050  0.0056  0.0053 -0.0009 -0.2226
                                           -0.0055  0.0004  0.0005  0.7640  0.0092
                                            0.0045 -0.0014 -0.0079  0.0021 -0.0042
                                            0.0058 -0.0167
                ( 50.45%)   0.7103* C   4 s(  0.01%)p 1.00( 99.96%)d 0.00(  0.03%)
                                            0.0001 -0.0083 -0.0038 -0.0003 -0.0000
                                            0.6065  0.0038  0.0052 -0.0029 -0.2235
                                           -0.0068 -0.0026  0.0002  0.7627  0.0071
                                            0.0066 -0.0036  0.0104  0.0030  0.0119
                                            0.0048  0.0064
     9. (1.98037) BD ( 1) C   3 - H  20  
                ( 60.31%)   0.7766* C   3 s( 30.13%)p 2.32( 69.80%)d 0.00(  0.07%)
                                            0.0004 -0.5487  0.0166  0.0019  0.0000
                                            0.6573  0.0024  0.0040  0.0011  0.0372
                                            0.0095 -0.0032 -0.0015 -0.5143  0.0005
                                           -0.0026 -0.0010 -0.0016  0.0212  0.0021
                                           -0.0148 -0.0021
                ( 39.69%)   0.6300* H  20 s(100.00%)
                                           -1.0000 -0.0014 -0.0009
    10. (1.97382) BD ( 1) C   4 - C   5  
                ( 50.74%)   0.7123* C   4 s( 33.92%)p 1.95( 66.05%)d 0.00(  0.03%)
                                           -0.0000  0.5823  0.0066  0.0020  0.0002
                                            0.6428 -0.0088 -0.0035  0.0022  0.0295
                                            0.0071  0.0019 -0.0010 -0.4962  0.0104
                                            0.0014 -0.0018  0.0022 -0.0153 -0.0004
                                            0.0086 -0.0009
                ( 49.26%)   0.7018* C   5 s( 34.85%)p 1.87( 65.12%)d 0.00(  0.03%)
                                            0.0001  0.5903  0.0055  0.0041  0.0002
                                           -0.6389  0.0070  0.0083 -0.0005 -0.0662
                                            0.0211  0.0017  0.0018  0.4878  0.0020
                                           -0.0079  0.0004  0.0016 -0.0153  0.0007
                                            0.0063 -0.0007
    11. (1.96522) BD ( 1) C   4 - C   7  
                ( 48.72%)   0.6980* C   4 s( 31.95%)p 2.13( 68.03%)d 0.00(  0.03%)
                                            0.0002  0.5651 -0.0086 -0.0043 -0.0006
                                           -0.3943  0.0038  0.0000 -0.0009 -0.7157
                                           -0.0219  0.0043 -0.0021  0.1096  0.0078
                                           -0.0014  0.0005  0.0113 -0.0034 -0.0029
                                           -0.0076 -0.0081
                ( 51.28%)   0.7161* C   7 s( 28.93%)p 2.46( 71.04%)d 0.00(  0.03%)
                                            0.0002  0.5378  0.0073 -0.0002  0.0001
                                            0.4169  0.0219 -0.0018  0.0042  0.7172
                                           -0.0116 -0.0051  0.0023 -0.1467  0.0091
                                           -0.0024  0.0004  0.0129 -0.0039 -0.0047
                                           -0.0036 -0.0073
    12. (1.97928) BD ( 1) C   5 - C   6  
                ( 50.57%)   0.7111* C   5 s( 35.05%)p 1.85( 64.92%)d 0.00(  0.03%)
                                           -0.0001  0.5918  0.0150 -0.0009 -0.0001
                                            0.3926 -0.0305 -0.0014  0.0010  0.6940
                                            0.0073 -0.0089  0.0005 -0.1080  0.0256
                                           -0.0022 -0.0006  0.0111 -0.0042 -0.0006
                                           -0.0093 -0.0090
                ( 49.43%)   0.7031* C   6 s( 34.68%)p 1.88( 65.29%)d 0.00(  0.03%)
                                            0.0000  0.5888 -0.0110  0.0013  0.0002
                                           -0.3775 -0.0175  0.0089 -0.0007 -0.7069
                                            0.0300  0.0099 -0.0003  0.0931  0.0230
                                           -0.0038  0.0006  0.0126 -0.0055 -0.0027
                                           -0.0065 -0.0085
    13. (1.66712) BD ( 2) C   5 - C   6  
                ( 50.86%)   0.7131* C   5 s(  0.00%)p 1.00( 99.97%)d 0.00(  0.03%)
                                           -0.0000 -0.0013 -0.0003 -0.0025  0.0000
                                            0.6050  0.0099  0.0091 -0.0018 -0.2223
                                           -0.0064 -0.0017  0.0001  0.7640  0.0137
                                            0.0111 -0.0018  0.0103  0.0038  0.0125
                                            0.0053  0.0049
                ( 49.14%)   0.7010* C   6 s(  0.00%)p 1.00( 99.96%)d 0.00(  0.04%)
                                           -0.0000 -0.0003 -0.0003 -0.0016 -0.0001
                                            0.6049  0.0129  0.0073 -0.0003 -0.2227
                                           -0.0047 -0.0018  0.0001  0.7638  0.0162
                                            0.0084 -0.0006 -0.0032 -0.0063 -0.0104
                                           -0.0115  0.0115
    14. (1.98031) BD ( 1) C   5 - H  21  
                ( 59.90%)   0.7739* C   5 s( 30.00%)p 2.33( 69.93%)d 0.00(  0.07%)
                                            0.0003 -0.5475  0.0163  0.0029  0.0000
                                           -0.2651  0.0097 -0.0045 -0.0012  0.6805
                                            0.0090  0.0007  0.0016  0.4071 -0.0063
                                            0.0048  0.0015  0.0123  0.0059 -0.0178
                                            0.0129  0.0037
                ( 40.10%)   0.6333* H  21 s(100.00%)
                                           -1.0000 -0.0014 -0.0008
    15. (1.98136) BD ( 1) C   6 - H  22  
                ( 60.35%)   0.7768* C   6 s( 30.49%)p 2.28( 69.44%)d 0.00(  0.07%)
                                           -0.0003  0.5519  0.0184  0.0010  0.0003
                                            0.6583  0.0041  0.0065  0.0011  0.0407
                                           -0.0003  0.0008  0.0002 -0.5093 -0.0032
                                           -0.0049 -0.0008  0.0010 -0.0207 -0.0020
                                            0.0151  0.0026
                ( 39.65%)   0.6297* H  22 s(100.00%)
                                            1.0000  0.0006  0.0012
    16. (1.96222) BD ( 1) C   7 - C   8  
                ( 50.52%)   0.7108* C   7 s( 27.74%)p 2.60( 72.24%)d 0.00(  0.03%)
                                           -0.0002 -0.5266 -0.0064 -0.0007 -0.0002
                                           -0.3430 -0.0176  0.0054 -0.0037  0.4675
                                           -0.0125 -0.0032  0.0008 -0.6209  0.0031
                                            0.0045 -0.0036  0.0089 -0.0086  0.0113
                                            0.0014 -0.0024
                ( 49.48%)   0.7034* C   8 s( 32.20%)p 2.10( 67.78%)d 0.00(  0.02%)
                                           -0.0003 -0.5674  0.0072  0.0036  0.0008
                                            0.3425 -0.0047 -0.0007 -0.0002 -0.4462
                                           -0.0139  0.0042 -0.0009  0.6008  0.0121
                                           -0.0045  0.0017  0.0075 -0.0072  0.0105
                                           -0.0004 -0.0047
    17. (1.98145) BD ( 1) C   7 - N   9  
                ( 38.77%)   0.6227* C   7 s( 21.91%)p 3.56( 78.00%)d 0.00(  0.09%)
                                           -0.0000  0.4674  0.0245  0.0011 -0.0004
                                           -0.0361  0.0138  0.0019 -0.0020 -0.4811
                                            0.0140 -0.0013  0.0001 -0.7391  0.0232
                                           -0.0042 -0.0001 -0.0007 -0.0004  0.0250
                                           -0.0072  0.0159
                ( 61.23%)   0.7825* N   9 s( 35.21%)p 1.84( 64.76%)d 0.00(  0.03%)
                                           -0.0000  0.5933 -0.0020 -0.0046  0.0001
                                            0.0339 -0.0015  0.0000 -0.0001  0.4376
                                            0.0003 -0.0036  0.0008  0.6745 -0.0002
                                           -0.0048  0.0014 -0.0008 -0.0004  0.0154
                                            0.0006  0.0073
    18. (1.96675) BD ( 1) C   7 - H  23  
                ( 62.22%)   0.7888* C   7 s( 21.48%)p 3.65( 78.45%)d 0.00(  0.08%)
                                            0.0002 -0.4627  0.0261  0.0005 -0.0002
                                            0.8394  0.0241  0.0027 -0.0030 -0.1853
                                           -0.0065 -0.0014  0.0007 -0.2118 -0.0111
                                           -0.0007  0.0030  0.0092  0.0097 -0.0027
                                           -0.0210  0.0112
                ( 37.78%)   0.6146* H  23 s(100.00%)
                                           -1.0000 -0.0039 -0.0002
    19. (1.97669) BD ( 1) C   8 - C  10  
                ( 50.68%)   0.7119* C   8 s( 33.07%)p 2.02( 66.88%)d 0.00(  0.04%)
                                           -0.0001  0.5751  0.0013  0.0029  0.0007
                                           -0.4083  0.0143  0.0006 -0.0026 -0.1005
                                           -0.0067  0.0005  0.0005  0.7012 -0.0020
                                           -0.0015  0.0027  0.0003 -0.0145 -0.0054
                                            0.0049  0.0129
                ( 49.32%)   0.7023* C  10 s( 38.91%)p 1.57( 61.07%)d 0.00(  0.02%)
                                            0.0001  0.6237  0.0037  0.0028  0.0002
                                            0.3180  0.0134 -0.0065  0.0036  0.1531
                                           -0.0055 -0.0012 -0.0019 -0.6970 -0.0027
                                            0.0094  0.0001  0.0018 -0.0076 -0.0054
                                            0.0010  0.0102
    20. (1.65837) BD ( 2) C   8 - C  10  
                ( 52.47%)   0.7243* C   8 s(  0.00%)p 1.00( 99.96%)d 0.00(  0.04%)
                                            0.0001 -0.0018 -0.0029 -0.0000 -0.0001
                                            0.4269  0.0034  0.0032 -0.0015  0.8255
                                            0.0107  0.0080 -0.0025  0.3684  0.0025
                                            0.0035 -0.0016 -0.0045  0.0070  0.0122
                                            0.0053  0.0109
                ( 47.53%)   0.6895* C  10 s(  0.00%)p 1.00( 99.96%)d 0.00(  0.04%)
                                           -0.0000 -0.0040 -0.0000 -0.0012  0.0000
                                            0.4252  0.0065  0.0062  0.0035  0.8247
                                            0.0157  0.0107  0.0075  0.3717  0.0056
                                            0.0052  0.0029  0.0108 -0.0004 -0.0111
                                            0.0070 -0.0085
    21. (1.97062) BD ( 1) C   8 - C  14  
                ( 51.24%)   0.7158* C   8 s( 34.69%)p 1.88( 65.27%)d 0.00(  0.03%)
                                           -0.0002  0.5889  0.0087 -0.0010  0.0000
                                            0.7301 -0.0123 -0.0019  0.0027 -0.3295
                                            0.0053  0.0001 -0.0000 -0.1048  0.0046
                                            0.0008 -0.0027 -0.0130 -0.0023 -0.0008
                                            0.0101 -0.0069
                ( 48.76%)   0.6983* C  14 s( 34.35%)p 1.91( 65.63%)d 0.00(  0.03%)
                                            0.0001  0.5860  0.0066  0.0030  0.0003
                                           -0.7308  0.0049  0.0102 -0.0005  0.3357
                                           -0.0107 -0.0049 -0.0006  0.0943  0.0189
                                           -0.0018  0.0015 -0.0109 -0.0054 -0.0005
                                            0.0105 -0.0047
    22. (1.99099) BD ( 1) N   9 - C  15  
                ( 63.20%)   0.7950* N   9 s( 35.71%)p 1.80( 64.24%)d 0.00(  0.05%)
                                            0.0000  0.5975  0.0100  0.0055  0.0000
                                           -0.6861  0.0059  0.0001 -0.0020 -0.1969
                                            0.0142 -0.0025 -0.0002 -0.3634  0.0226
                                           -0.0042 -0.0005  0.0064  0.0125  0.0073
                                            0.0140 -0.0036
                ( 36.80%)   0.6066* C  15 s( 32.54%)p 2.07( 67.38%)d 0.00(  0.08%)
                                            0.0001  0.5701 -0.0201  0.0026 -0.0023
                                            0.7050 -0.0259 -0.0044  0.0038  0.2027
                                           -0.0064 -0.0047  0.0002  0.3670 -0.0118
                                           -0.0076  0.0007  0.0107  0.0190  0.0027
                                            0.0157 -0.0064
    23. (1.98490) BD ( 1) N   9 - H  24  
                ( 70.59%)   0.8402* N   9 s( 28.97%)p 2.45( 70.97%)d 0.00(  0.06%)
                                           -0.0002  0.5382 -0.0038 -0.0025 -0.0001
                                            0.7242 -0.0151 -0.0017 -0.0006 -0.2669
                                            0.0078 -0.0001  0.0013 -0.3370  0.0105
                                           -0.0005  0.0020 -0.0109 -0.0130  0.0096
                                            0.0150 -0.0051
                ( 29.41%)   0.5423* H  24 s(100.00%)
                                            1.0000 -0.0066  0.0021
    24. (1.98039) BD ( 1) C  10 - C  11  
                ( 50.40%)   0.7099* C  10 s( 37.93%)p 1.64( 62.05%)d 0.00(  0.03%)
                                           -0.0001  0.6158  0.0065 -0.0022  0.0008
                                            0.2981  0.0210 -0.0103  0.0017 -0.4192
                                           -0.0030  0.0040 -0.0002  0.5958 -0.0176
                                            0.0016 -0.0015 -0.0052  0.0062 -0.0115
                                           -0.0015  0.0071
                ( 49.60%)   0.7043* C  11 s( 33.35%)p 2.00( 66.60%)d 0.00(  0.04%)
                                            0.0000  0.5775 -0.0026  0.0015  0.0011
                                           -0.3602  0.0343  0.0005 -0.0001  0.4443
                                           -0.0127 -0.0060  0.0008 -0.5806 -0.0109
                                            0.0129 -0.0018 -0.0092  0.0085 -0.0147
                                           -0.0003  0.0072
    25. (1.99635) BD ( 1) C  10 - F  17  
                ( 27.37%)   0.5231* C  10 s( 22.88%)p 3.36( 76.78%)d 0.01(  0.34%)
                                            0.0001 -0.4778  0.0223  0.0021  0.0021
                                            0.7904 -0.0483 -0.0136 -0.0110 -0.3453
                                            0.0186  0.0035  0.0054 -0.1433  0.0144
                                            0.0057  0.0010  0.0350  0.0144 -0.0091
                                           -0.0326  0.0288
                ( 72.63%)   0.8523* F  17 s( 34.55%)p 1.89( 65.35%)d 0.00(  0.09%)
                                           -0.0000 -0.5878 -0.0011 -0.0054  0.0001
                                           -0.7298  0.0074  0.0066  0.0025  0.3133
                                           -0.0049 -0.0019 -0.0011  0.1503  0.0021
                                           -0.0034 -0.0005  0.0182  0.0089 -0.0043
                                           -0.0176  0.0141
    26. (1.97731) BD ( 1) C  11 - C  12  
                ( 50.60%)   0.7113* C  11 s( 35.59%)p 1.81( 64.38%)d 0.00(  0.03%)
                                           -0.0002  0.5963 -0.0193 -0.0006 -0.0006
                                            0.7242 -0.0140 -0.0102  0.0004 -0.3262
                                            0.0201  0.0027 -0.0004 -0.1064 -0.0289
                                            0.0059  0.0004 -0.0108 -0.0075 -0.0002
                                            0.0108 -0.0043
                ( 49.40%)   0.7029* C  12 s( 34.22%)p 1.92( 65.75%)d 0.00(  0.03%)
                                            0.0001  0.5848 -0.0119 -0.0007 -0.0001
                                           -0.7329  0.0175  0.0134  0.0000  0.3212
                                            0.0083 -0.0076  0.0003  0.1230 -0.0387
                                            0.0017 -0.0006 -0.0132 -0.0022 -0.0017
                                            0.0100 -0.0064
    27. (1.68479) BD ( 2) C  11 - C  12  
                ( 51.71%)   0.7191* C  11 s(  0.00%)p 1.00( 99.96%)d 0.00(  0.04%)
                                           -0.0000  0.0007 -0.0000 -0.0001  0.0000
                                            0.4255  0.0112  0.0050 -0.0002  0.8257
                                            0.0216  0.0103 -0.0003  0.3686  0.0095
                                            0.0045 -0.0002  0.0115 -0.0005 -0.0121
                                            0.0073 -0.0089
                ( 48.29%)   0.6949* C  12 s(  0.00%)p 1.00( 99.96%)d 0.00(  0.04%)
                                            0.0000 -0.0001  0.0001  0.0003  0.0000
                                            0.4240  0.0115  0.0063 -0.0001  0.8260
                                            0.0222  0.0120 -0.0001  0.3696  0.0100
                                            0.0053  0.0000 -0.0084 -0.0090 -0.0017
                                           -0.0164 -0.0047
    28. (1.97941) BD ( 1) C  11 - H  25  
                ( 60.93%)   0.7805* C  11 s( 30.96%)p 2.23( 68.98%)d 0.00(  0.06%)
                                           -0.0002  0.5562  0.0166 -0.0010 -0.0004
                                           -0.4034 -0.0034 -0.0015  0.0010 -0.1128
                                            0.0037 -0.0019 -0.0002  0.7171 -0.0045
                                            0.0059 -0.0008  0.0022 -0.0180 -0.0048
                                            0.0052  0.0146
                ( 39.07%)   0.6251* H  25 s(100.00%)
                                            1.0000  0.0009  0.0011
    29. (1.98149) BD ( 1) C  12 - C  13  
                ( 50.01%)   0.7072* C  12 s( 34.75%)p 1.88( 65.22%)d 0.00(  0.03%)
                                            0.0000  0.5894 -0.0116  0.0002 -0.0002
                                            0.3995 -0.0365 -0.0030 -0.0000  0.1049
                                            0.0176 -0.0044 -0.0000 -0.6926  0.0024
                                            0.0135  0.0001 -0.0004 -0.0110 -0.0065
                                            0.0036  0.0118
                ( 49.99%)   0.7070* C  13 s( 34.64%)p 1.89( 65.33%)d 0.00(  0.03%)
                                            0.0000  0.5884 -0.0128 -0.0026 -0.0004
                                           -0.3754 -0.0212 -0.0100 -0.0006 -0.1205
                                            0.0237  0.0011  0.0002  0.7042 -0.0283
                                            0.0095  0.0004 -0.0011 -0.0134 -0.0044
                                            0.0056  0.0098
    30. (1.98135) BD ( 1) C  12 - H  26  
                ( 60.47%)   0.7776* C  12 s( 30.95%)p 2.23( 68.99%)d 0.00(  0.06%)
                                           -0.0003  0.5560  0.0187  0.0003  0.0003
                                            0.3479  0.0010  0.0035  0.0004 -0.4495
                                           -0.0024 -0.0046 -0.0009  0.6055  0.0043
                                            0.0062  0.0015 -0.0092  0.0145 -0.0169
                                           -0.0035  0.0072
                ( 39.53%)   0.6287* H  26 s(100.00%)
                                            1.0000  0.0007  0.0012
    31. (1.97958) BD ( 1) C  13 - C  14  
                ( 49.33%)   0.7024* C  13 s( 34.59%)p 1.89( 65.38%)d 0.00(  0.03%)
                                            0.0001  0.5880 -0.0110  0.0020  0.0002
                                           -0.3329 -0.0247 -0.0082 -0.0009  0.4336
                                           -0.0024  0.0072  0.0004 -0.5942  0.0338
                                           -0.0072 -0.0000 -0.0098  0.0078 -0.0121
                                            0.0012  0.0040
                ( 50.67%)   0.7118* C  14 s( 35.15%)p 1.84( 64.82%)d 0.00(  0.03%)
                                           -0.0000  0.5926  0.0157 -0.0006 -0.0003
                                            0.3479 -0.0341 -0.0008  0.0012 -0.4394
                                            0.0110  0.0037 -0.0004  0.5766  0.0148
                                           -0.0085  0.0002 -0.0073  0.0058 -0.0129
                                           -0.0003  0.0072
    32. (1.67556) BD ( 2) C  13 - C  14  
                ( 50.42%)   0.7101* C  13 s(  0.00%)p 1.00( 99.96%)d 0.00(  0.04%)
                                            0.0000  0.0018 -0.0008 -0.0010 -0.0001
                                            0.4254  0.0096 -0.0046 -0.0001  0.8268
                                            0.0182 -0.0090 -0.0004  0.3667  0.0081
                                           -0.0040 -0.0001 -0.0084 -0.0085 -0.0012
                                           -0.0159 -0.0040
                ( 49.58%)   0.7041* C  14 s(  0.00%)p 1.00( 99.96%)d 0.00(  0.04%)
                                           -0.0000  0.0024  0.0003 -0.0005 -0.0000
                                            0.4283  0.0067  0.0054 -0.0007  0.8249
                                            0.0135  0.0115 -0.0017  0.3678  0.0062
                                            0.0069 -0.0005 -0.0038  0.0072  0.0117
                                            0.0060  0.0111
    33. (1.98118) BD ( 1) C  13 - H  27  
                ( 60.47%)   0.7776* C  13 s( 30.69%)p 2.26( 69.24%)d 0.00(  0.07%)
                                           -0.0003  0.5537  0.0190  0.0007  0.0003
                                            0.7521  0.0046 -0.0069  0.0011 -0.3355
                                           -0.0019  0.0034 -0.0005 -0.1188 -0.0014
                                            0.0006 -0.0002 -0.0154 -0.0056  0.0037
                                            0.0142 -0.0129
                ( 39.53%)   0.6288* H  27 s(100.00%)
                                            1.0000  0.0004  0.0013
    34. (1.97945) BD ( 1) C  14 - H  28  
                ( 60.19%)   0.7758* C  14 s( 30.42%)p 2.29( 69.51%)d 0.00(  0.07%)
                                            0.0003 -0.5513  0.0176  0.0022 -0.0001
                                           -0.4002  0.0121 -0.0053 -0.0014 -0.1127
                                           -0.0089  0.0025  0.0004  0.7225  0.0075
                                            0.0025  0.0019 -0.0034  0.0185  0.0045
                                           -0.0046 -0.0166
                ( 39.81%)   0.6309* H  28 s(100.00%)
                                           -1.0000 -0.0014 -0.0008
    35. (1.99757) BD ( 1) C  15 - O  16  
                ( 26.67%)   0.5164* C  15 s(  0.02%)p99.99( 99.38%)d37.69(  0.60%)
                                            0.0000  0.0126 -0.0011  0.0005 -0.0001
                                           -0.0470 -0.0017 -0.0009  0.0002 -0.8387
                                           -0.0391 -0.0186  0.0049  0.5342  0.0278
                                            0.0133 -0.0034  0.0002  0.0044  0.0307
                                           -0.0360 -0.0613
                ( 73.33%)   0.8563* O  16 s(  0.02%)p99.99( 99.87%)d 5.67(  0.11%)
                                            0.0000  0.0139 -0.0012 -0.0001 -0.0000
                                           -0.0499 -0.0000 -0.0001  0.0002 -0.8216
                                           -0.0019 -0.0015  0.0029  0.5667  0.0004
                                            0.0007 -0.0019  0.0004 -0.0023 -0.0122
                                            0.0152  0.0268
    36. (1.99402) BD ( 2) C  15 - O  16  
                ( 36.13%)   0.6011* C  15 s( 31.94%)p 2.13( 67.90%)d 0.00(  0.16%)
                                           -0.0001  0.5617 -0.0623 -0.0021 -0.0013
                                            0.0337  0.0170 -0.0065 -0.0012 -0.4364
                                            0.0322  0.0026 -0.0028 -0.6955  0.0481
                                            0.0030 -0.0043 -0.0034 -0.0051  0.0315
                                           -0.0080  0.0218
                ( 63.87%)   0.7992* O  16 s( 36.97%)p 1.70( 62.92%)d 0.00(  0.11%)
                                            0.0000  0.6064 -0.0445 -0.0016 -0.0000
                                           -0.0429  0.0013 -0.0019 -0.0002  0.4582
                                           -0.0141 -0.0013  0.0001  0.6456 -0.0211
                                           -0.0020  0.0002 -0.0011 -0.0018  0.0261
                                           -0.0103  0.0176
    37. (1.98788) BD ( 1) C  15 - H  29  
                ( 58.39%)   0.7641* C  15 s( 35.87%)p 1.79( 64.04%)d 0.00(  0.09%)
                                            0.0002 -0.5972 -0.0458  0.0007 -0.0020
                                            0.7039  0.0082  0.0012 -0.0022 -0.2373
                                           -0.0123  0.0047  0.0030 -0.2966 -0.0177
                                            0.0079  0.0041  0.0148  0.0199 -0.0006
                                           -0.0136  0.0091
                ( 41.61%)   0.6450* H  29 s(100.00%)
                                           -1.0000 -0.0042  0.0004
    38. (1.99929) CR ( 1) C   1           s(100.00%)p 0.00(  0.00%)
                                            1.0000  0.0002  0.0000 -0.0000  0.0000
                                            0.0002  0.0000  0.0000  0.0000  0.0003
                                            0.0000  0.0000  0.0000 -0.0000  0.0000
                                           -0.0000 -0.0000  0.0000  0.0000 -0.0000
                                           -0.0000 -0.0000
    39. (1.99929) CR ( 1) C   2           s(100.00%)p 0.00(  0.00%)
                                            1.0000  0.0001  0.0000  0.0000  0.0000
                                           -0.0001 -0.0000  0.0000 -0.0000  0.0003
                                            0.0000 -0.0000  0.0000  0.0002  0.0000
                                           -0.0000  0.0000 -0.0000 -0.0000  0.0000
                                           -0.0000 -0.0000
    40. (1.99918) CR ( 1) C   3           s(100.00%)p 0.00(  0.00%)
                                            1.0000  0.0002 -0.0000 -0.0000 -0.0000
                                           -0.0002 -0.0000 -0.0000 -0.0000  0.0001
                                           -0.0000 -0.0000  0.0000  0.0002 -0.0000
                                            0.0000  0.0000  0.0000 -0.0000 -0.0000
                                            0.0000  0.0000
    41. (1.99911) CR ( 1) C   4           s(100.00%)p 0.00(  0.00%)
                                            1.0000 -0.0001  0.0000  0.0000  0.0000
                                            0.0000 -0.0000 -0.0000  0.0000  0.0002
                                            0.0000 -0.0000  0.0000 -0.0001 -0.0000
                                           -0.0000  0.0000 -0.0000  0.0000 -0.0000
                                            0.0000  0.0000
    42. (1.99916) CR ( 1) C   5           s(100.00%)p 0.00(  0.00%)
                                            1.0000  0.0002 -0.0000 -0.0000 -0.0000
                                            0.0002 -0.0000  0.0000  0.0000 -0.0002
                                           -0.0000 -0.0000 -0.0000 -0.0002  0.0000
                                           -0.0000 -0.0000 -0.0000 -0.0000  0.0000
                                           -0.0000 -0.0000
    43. (1.99929) CR ( 1) C   6           s(100.00%)p 0.00(  0.00%)
                                            1.0000  0.0001  0.0000  0.0000  0.0000
                                            0.0003  0.0000  0.0000  0.0000  0.0000
                                           -0.0000  0.0000  0.0000 -0.0002 -0.0000
                                           -0.0000 -0.0000 -0.0000 -0.0000 -0.0000
                                            0.0000  0.0000
    44. (1.99905) CR ( 1) C   7           s(100.00%)p 0.00(  0.00%)
                                            1.0000 -0.0001 -0.0000 -0.0000 -0.0000
                                           -0.0003 -0.0000  0.0000 -0.0000 -0.0000
                                            0.0000  0.0000 -0.0000 -0.0001  0.0000
                                            0.0000 -0.0000 -0.0000 -0.0000  0.0000
                                            0.0000 -0.0000
    45. (1.99902) CR ( 1) C   8           s(100.00%)p 0.00(  0.00%)
                                            1.0000  0.0000  0.0000  0.0000  0.0000
                                            0.0002 -0.0000 -0.0000  0.0000 -0.0002
                                           -0.0000  0.0000 -0.0000  0.0002  0.0000
                                           -0.0000  0.0000 -0.0000 -0.0000  0.0000
                                            0.0000 -0.0000
    46. (1.99940) CR ( 1) N   9           s(100.00%)p 0.00(  0.00%)
                                            1.0000  0.0001 -0.0000 -0.0000 -0.0000
                                            0.0001 -0.0000 -0.0000 -0.0000 -0.0000
                                            0.0000 -0.0000  0.0000 -0.0000  0.0000
                                           -0.0000  0.0000 -0.0000 -0.0000  0.0000
                                            0.0000 -0.0000
    47. (1.99858) CR ( 1) C  10           s(100.00%)p 0.00(  0.00%)
                                            1.0000  0.0000 -0.0000 -0.0000 -0.0000
                                           -0.0001  0.0000  0.0000  0.0000  0.0000
                                           -0.0000  0.0000 -0.0000  0.0001 -0.0000
                                           -0.0000 -0.0000 -0.0000 -0.0000  0.0000
                                            0.0000 -0.0000
    48. (1.99918) CR ( 1) C  11           s(100.00%)p 0.00(  0.00%)
                                            1.0000  0.0002  0.0000 -0.0000 -0.0000
                                            0.0001 -0.0000 -0.0000  0.0000 -0.0001
                                            0.0000  0.0000 -0.0000  0.0002 -0.0000
                                            0.0000 -0.0000 -0.0000 -0.0000 -0.0000
                                            0.0000  0.0000
    49. (1.99930) CR ( 1) C  12           s(100.00%)p 0.00(  0.00%)
                                            1.0000  0.0001  0.0000  0.0000  0.0000
                                            0.0002  0.0000  0.0000  0.0000 -0.0002
                                           -0.0000 -0.0000 -0.0000  0.0002  0.0000
                                            0.0000  0.0000 -0.0000  0.0000 -0.0000
                                           -0.0000  0.0000
    50. (1.99929) CR ( 1) C  13           s(100.00%)p 0.00(  0.00%)
                                            1.0000  0.0001  0.0000  0.0000  0.0000
                                            0.0003  0.0000 -0.0000  0.0000 -0.0001
                                           -0.0000  0.0000 -0.0000 -0.0000 -0.0000
                                            0.0000 -0.0000 -0.0000 -0.0000  0.0000
                                            0.0000 -0.0000
    51. (1.99919) CR ( 1) C  14           s(100.00%)p 0.00(  0.00%)
                                            1.0000  0.0001 -0.0000 -0.0000 -0.0000
                                            0.0003 -0.0000  0.0000  0.0000  0.0000
                                            0.0000  0.0000 -0.0000 -0.0002 -0.0000
                                           -0.0000 -0.0000  0.0000 -0.0000 -0.0000
                                            0.0000  0.0000
    52. (1.99947) CR ( 1) C  15           s(100.00%)p 0.00(  0.00%)
                                            1.0000  0.0001  0.0000 -0.0000  0.0000
                                           -0.0002  0.0000 -0.0000 -0.0000 -0.0000
                                            0.0000 -0.0000 -0.0000 -0.0000  0.0000
                                           -0.0000 -0.0000 -0.0000 -0.0000  0.0000
                                           -0.0000  0.0000
    53. (1.99981) CR ( 1) O  16           s(100.00%)p 0.00(  0.00%)
                                            1.0000  0.0002  0.0000 -0.0000  0.0000
                                           -0.0001 -0.0000 -0.0000  0.0000 -0.0001
                                            0.0000  0.0000 -0.0000 -0.0002  0.0000
                                            0.0000 -0.0000 -0.0000 -0.0000 -0.0000
                                            0.0000 -0.0000
    54. (1.99991) CR ( 1) F  17           s(100.00%)p 0.00(  0.00%)
                                            1.0000  0.0002 -0.0000 -0.0000  0.0000
                                           -0.0001  0.0000  0.0000 -0.0000  0.0000
                                           -0.0000 -0.0000  0.0000  0.0000  0.0000
                                           -0.0000  0.0000  0.0000  0.0000 -0.0000
                                           -0.0000  0.0000
    55. (1.68867) LP ( 1) N   9           s(  0.00%)p 1.00( 99.99%)d 0.00(  0.01%)
                                           -0.0000  0.0023 -0.0002  0.0000  0.0000
                                            0.0518  0.0014 -0.0006  0.0001  0.8353
                                            0.0229  0.0025 -0.0004 -0.5465 -0.0156
                                           -0.0020  0.0000 -0.0091  0.0059 -0.0020
                                            0.0009  0.0035
    56. (1.98868) LP ( 1) O  16           s( 63.22%)p 0.58( 36.77%)d 0.00(  0.01%)
                                           -0.0003  0.7948  0.0216  0.0008  0.0000
                                            0.0385 -0.0002 -0.0009  0.0001 -0.3360
                                            0.0049  0.0012 -0.0030 -0.5032  0.0074
                                            0.0017 -0.0045  0.0005  0.0006 -0.0074
                                            0.0014 -0.0044
    57. (1.90448) LP ( 2) O  16           s(  0.00%)p 1.00( 99.93%)d 0.00(  0.06%)
                                            0.0001 -0.0038  0.0013  0.0053 -0.0001
                                            0.9967  0.0134  0.0017 -0.0009 -0.0083
                                            0.0002 -0.0009 -0.0007  0.0758  0.0013
                                           -0.0014 -0.0011  0.0139  0.0207  0.0013
                                           -0.0008  0.0027
    58. (1.98886) LP ( 1) F  17           s( 65.42%)p 0.53( 34.57%)d 0.00(  0.01%)
                                           -0.0002  0.8088 -0.0003 -0.0029  0.0001
                                           -0.5301  0.0036  0.0044 -0.0033  0.2209
                                           -0.0032 -0.0010  0.0012  0.1262  0.0026
                                           -0.0029  0.0009  0.0055  0.0032 -0.0015
                                           -0.0055  0.0042
    59. (1.96730) LP ( 2) F  17           s(  0.03%)p99.99( 99.94%)d 0.95(  0.03%)
                                           -0.0000  0.0147 -0.0100  0.0019  0.0000
                                           -0.0159 -0.0013 -0.0009  0.0002  0.4249
                                            0.0011  0.0034 -0.0002 -0.9047 -0.0011
                                           -0.0063  0.0002  0.0071 -0.0141  0.0045
                                            0.0023  0.0055
    60. (1.92563) LP ( 3) F  17           s(  0.00%)p 1.00( 99.97%)d 0.00(  0.03%)
                                            0.0000  0.0008 -0.0002  0.0000  0.0000
                                           -0.4302 -0.0024 -0.0001  0.0000 -0.8198
                                           -0.0048 -0.0001  0.0000 -0.3774 -0.0023
                                           -0.0001 -0.0001 -0.0104 -0.0046  0.0055
                                           -0.0128  0.0023
    61. (0.00549) RY*( 1) C   1           s(  1.34%)p69.41( 93.27%)d 4.01(  5.39%)
                                            0.0000 -0.0240  0.1115  0.0129  0.0159
                                            0.0118 -0.4538  0.0504 -0.0261  0.0207
                                           -0.8353  0.0926 -0.0477 -0.0035  0.1180
                                           -0.0201  0.0075 -0.1673 -0.0574  0.0836
                                            0.0904  0.0863
    62. (0.00193) RY*( 2) C   1           s(  0.01%)p99.99( 98.10%)d99.99(  1.89%)
                                           -0.0000 -0.0002  0.0103  0.0022 -0.0001
                                           -0.0264 -0.6026  0.1093  0.1518  0.0181
                                            0.4155 -0.0644 -0.1025  0.0261  0.6001
                                           -0.1036 -0.1514  0.0459 -0.0532 -0.0665
                                            0.0956  0.0208
    63. (0.00089) RY*( 3) C   1           s(  0.11%)p99.99( 90.93%)d85.23(  8.96%)
                                           -0.0000  0.0005  0.0061  0.0316  0.0041
                                           -0.0132  0.5569  0.0985  0.0655  0.0049
                                           -0.2048 -0.0617 -0.0322 -0.0158  0.7072
                                            0.1737  0.0876  0.0739  0.0942  0.1786
                                            0.1636 -0.1289
    64. (0.00054) RY*( 4) C   1           s(  0.06%)p32.00(  2.01%)d99.99( 97.93%)
                                            0.0000  0.0003  0.0203  0.0147  0.0004
                                           -0.0054  0.0680  0.0623 -0.0148  0.0010
                                           -0.0251 -0.0553  0.0088 -0.0098  0.0639
                                           -0.0534  0.0239  0.4222 -0.1041  0.2067
                                           -0.2568  0.8255
    65. (0.00043) RY*( 5) C   1           s(  7.84%)p11.10( 86.96%)d 0.66(  5.20%)
                                           -0.0000  0.0014  0.2797  0.0035 -0.0096
                                           -0.0170 -0.0599 -0.5672  0.2002  0.0036
                                            0.0777  0.3871 -0.0796  0.0141  0.0571
                                            0.5534 -0.1786 -0.0459  0.0350  0.1371
                                           -0.1647  0.0524
    66. (0.00040) RY*( 6) C   1           s( 83.03%)p 0.17( 14.03%)d 0.04(  2.94%)
                                           -0.0000  0.0040  0.9091  0.0435 -0.0450
                                           -0.0063  0.0806  0.1838  0.0410 -0.0221
                                            0.0895 -0.0782  0.2306 -0.0009 -0.0460
                                           -0.1656  0.0311 -0.0461 -0.1369  0.0352
                                            0.0782 -0.0341
    67. (0.00017) RY*( 7) C   1           s( 78.01%)p 0.04(  3.04%)d 0.24( 18.95%)
                                            0.0000 -0.0051 -0.1535  0.8697 -0.0097
                                            0.0035  0.0014  0.0126  0.0731  0.0081
                                            0.0433  0.0227  0.1456 -0.0006 -0.0223
                                            0.0151 -0.0233 -0.1174 -0.3632  0.2028
                                           -0.0167 -0.0485
    68. (0.00007) RY*( 8) C   1           s(  0.30%)p77.97( 23.46%)d99.99( 76.24%)
    69. (0.00006) RY*( 9) C   1           s(  4.12%)p16.36( 67.33%)d 6.94( 28.56%)
    70. (0.00001) RY*(10) C   1           s(  2.86%)p 8.93( 25.56%)d25.02( 71.58%)
    71. (0.00000) RY*(11) C   1           s(  0.02%)p99.99( 99.93%)d 2.06(  0.05%)
    72. (0.00000) RY*(12) C   1           s(  0.02%)p99.99( 94.08%)d99.99(  5.90%)
    73. (0.00000) RY*(13) C   1           s( 98.43%)p 0.01(  1.47%)d 0.00(  0.10%)
    74. (0.00000) RY*(14) C   1           s( 13.86%)p 0.80( 11.11%)d 5.41( 75.03%)
    75. (0.00001) RY*(15) C   1           s(  6.30%)p 1.49(  9.41%)d13.37( 84.29%)
    76. (0.00000) RY*(16) C   1           s(  0.65%)p99.99( 93.64%)d 8.74(  5.71%)
    77. (0.00000) RY*(17) C   1           s(  3.12%)p27.51( 85.77%)d 3.57( 11.12%)
    78. (0.00571) RY*( 1) C   2           s(  0.48%)p99.99( 94.60%)d10.33(  4.92%)
                                            0.0000 -0.0257  0.0585 -0.0243  0.0093
                                           -0.0069  0.3099 -0.0004  0.0089  0.0230
                                           -0.7831 -0.0916 -0.0523  0.0122 -0.4732
                                           -0.0190 -0.0205  0.1356 -0.0137 -0.1474
                                            0.0946  0.0006
    79. (0.00199) RY*( 2) C   2           s(  0.13%)p99.99( 97.98%)d14.91(  1.89%)
                                           -0.0000  0.0013 -0.0230  0.0263  0.0066
                                            0.0296  0.7016  0.1182 -0.1683  0.0215
                                            0.5053  0.0759 -0.1150 -0.0175 -0.3927
                                           -0.0708  0.1006 -0.0650 -0.0688  0.0170
                                            0.0835  0.0517
    80. (0.00080) RY*( 3) C   2           s(  0.35%)p99.99( 87.85%)d33.56( 11.80%)
                                            0.0000  0.0001 -0.0261  0.0531  0.0032
                                           -0.0143  0.5319 -0.1292  0.0579  0.0052
                                           -0.2166  0.0994 -0.0243 -0.0157  0.6892
                                           -0.1983  0.0580  0.1917  0.0741  0.2384
                                            0.0978  0.0967
    81. (0.00060) RY*( 4) C   2           s(  0.75%)p 6.00(  4.47%)d99.99( 94.78%)
                                            0.0000  0.0001 -0.0096  0.0857  0.0044
                                           -0.0050 -0.1052  0.0710 -0.0382  0.0008
                                            0.0256  0.0548  0.0254 -0.0035 -0.1288
                                           -0.0289 -0.0735  0.1212  0.2841  0.4500
                                            0.5608 -0.5791
    82. (0.00047) RY*( 5) C   2           s( 88.96%)p 0.09(  8.42%)d 0.03(  2.62%)
                                           -0.0000  0.0039  0.9426 -0.0209 -0.0281
                                            0.0116  0.0188 -0.1315 -0.1040 -0.0136
                                            0.0875 -0.1444  0.0923 -0.0140  0.0472
                                            0.0517  0.1151  0.1314 -0.0604 -0.0292
                                            0.0334 -0.0575
    83. (0.00027) RY*( 6) C   2           s(  6.24%)p13.77( 85.93%)d 1.25(  7.82%)
                                           -0.0000  0.0018  0.2221 -0.1140 -0.0096
                                           -0.0125 -0.0589  0.6325  0.2567 -0.0145
                                           -0.0656  0.4569  0.2084  0.0067  0.0138
                                           -0.3389 -0.1343 -0.1442 -0.1074 -0.0291
                                            0.1391  0.1604
    84. (0.00017) RY*( 7) C   2           s( 80.15%)p 0.06(  4.68%)d 0.19( 15.16%)
                                            0.0000 -0.0030 -0.0353  0.8943 -0.0206
                                           -0.0017 -0.0386  0.1140 -0.0180  0.0038
                                           -0.0003  0.0549  0.1559  0.0038  0.0035
                                           -0.0270  0.0626  0.2216 -0.2673 -0.1485
                                           -0.0446 -0.0838
    85. (0.00008) RY*( 8) C   2           s(  2.89%)p12.81( 37.07%)d20.75( 60.04%)
    86. (0.00005) RY*( 9) C   2           s(  6.99%)p 8.27( 57.82%)d 5.03( 35.18%)
    87. (0.00003) RY*(10) C   2           s(  7.87%)p 2.00( 15.73%)d 9.70( 76.39%)
    88. (0.00001) RY*(11) C   2           s(  0.02%)p99.99( 98.83%)d72.61(  1.16%)
    89. (0.00000) RY*(12) C   2           s(  1.19%)p80.42( 95.39%)d 2.88(  3.42%)
    90. (0.00001) RY*(13) C   2           s(  0.52%)p93.74( 48.79%)d97.37( 50.69%)
    91. (0.00000) RY*(14) C   2           s( 97.69%)p 0.01(  1.34%)d 0.01(  0.97%)
    92. (0.00001) RY*(15) C   2           s(  1.93%)p21.15( 40.90%)d29.56( 57.17%)
    93. (0.00001) RY*(16) C   2           s(  1.05%)p51.42( 53.88%)d43.02( 45.08%)
    94. (0.00000) RY*(17) C   2           s(  2.88%)p23.06( 66.39%)d10.68( 30.73%)
    95. (0.00580) RY*( 1) C   3           s(  0.10%)p99.99( 94.92%)d48.03(  4.97%)
                                           -0.0000  0.0228 -0.0212 -0.0070 -0.0041
                                            0.0189 -0.7567  0.0237 -0.0241  0.0025
                                           -0.1800 -0.0577 -0.0015 -0.0169  0.5816
                                           -0.0187  0.0243 -0.0131 -0.1292 -0.0463
                                            0.1666  0.0544
    96. (0.00200) RY*( 2) C   3           s(  0.17%)p99.99( 97.20%)d15.91(  2.64%)
                                            0.0000  0.0154  0.0222  0.0280 -0.0119
                                            0.0046 -0.0308 -0.0445 -0.0480  0.0275
                                            0.9332 -0.1515 -0.1245  0.0096  0.2301
                                           -0.0580 -0.0133  0.1355 -0.0151 -0.0776
                                           -0.0012 -0.0418
    97. (0.00120) RY*( 3) C   3           s(  0.02%)p99.99( 74.28%)d99.99( 25.71%)
                                           -0.0000 -0.0006  0.0112  0.0052  0.0000
                                            0.0028 -0.4993 -0.2091 -0.0247 -0.0030
                                            0.1328  0.0646  0.0434  0.0015 -0.6146
                                           -0.2175 -0.0202 -0.3075 -0.0721 -0.3004
                                           -0.0291 -0.2574
    98. (0.00052) RY*( 4) C   3           s(  0.39%)p89.77( 34.94%)d99.99( 64.68%)
                                            0.0000 -0.0004  0.0499 -0.0374 -0.0003
                                           -0.0064  0.3154 -0.1580  0.0664  0.0043
                                           -0.0855  0.1453 -0.0649 -0.0059  0.4029
                                           -0.1551  0.0373 -0.4014 -0.1738 -0.5952
                                           -0.3068 -0.0836
    99. (0.00045) RY*( 5) C   3           s( 85.76%)p 0.14( 11.67%)d 0.03(  2.57%)
                                           -0.0000 -0.0042  0.9116 -0.1620  0.0151
                                           -0.0157  0.0112 -0.1083  0.1171 -0.0129
                                           -0.0569 -0.2482  0.1413  0.0090 -0.0133
                                           -0.0332 -0.0670  0.1128  0.0056 -0.0654
                                            0.0915  0.0183
   100. (0.00023) RY*( 6) C   3           s( 22.06%)p 3.26( 71.95%)d 0.27(  6.00%)
                                            0.0000 -0.0035  0.3442  0.3154 -0.0506
                                           -0.0054 -0.0821 -0.0456 -0.0780  0.0100
                                            0.0442  0.7159 -0.4039  0.0077  0.0371
                                            0.1317 -0.0896  0.0133 -0.0364  0.2159
                                           -0.0697 -0.0835
   101. (0.00017) RY*( 7) C   3           s(  0.86%)p78.28( 67.42%)d36.83( 31.72%)
                                           -0.0000  0.0100  0.0172  0.0654  0.0627
                                           -0.0071 -0.0625  0.6487  0.2017 -0.0088
                                           -0.0921 -0.0706 -0.3542 -0.0034 -0.0670
                                           -0.1545 -0.2034  0.2714  0.2521 -0.3743
                                           -0.0458 -0.1943
   102. (0.00013) RY*( 8) C   3           s( 41.03%)p 1.29( 53.02%)d 0.15(  5.96%)
                                           -0.0000 -0.0036 -0.0033  0.6395  0.0354
                                           -0.0026  0.0075 -0.2101  0.1014 -0.0036
                                           -0.0674 -0.4122 -0.1989 -0.0010 -0.0513
                                            0.5069 -0.0452 -0.1282  0.0352 -0.1820
                                            0.0885  0.0306
   103. (0.00008) RY*( 9) C   3           s( 40.47%)p 1.23( 49.90%)d 0.24(  9.63%)
   104. (0.00008) RY*(10) C   3           s(  3.38%)p17.72( 59.83%)d10.89( 36.79%)
   105. (0.00008) RY*(11) C   3           s(  4.92%)p 7.10( 34.97%)d12.21( 60.11%)
   106. (0.00004) RY*(12) C   3           s(  1.00%)p16.01( 15.95%)d83.39( 83.06%)
   107. (0.00001) RY*(13) C   3           s(  1.73%)p51.04( 88.11%)d 5.89( 10.16%)
   108. (0.00002) RY*(14) C   3           s(  1.02%)p36.88( 37.71%)d59.92( 61.26%)
   109. (0.00000) RY*(15) C   3           s( 95.37%)p 0.02(  1.92%)d 0.03(  2.71%)
   110. (0.00001) RY*(16) C   3           s(  1.12%)p 8.58(  9.65%)d79.36( 89.23%)
   111. (0.00001) RY*(17) C   3           s(  0.71%)p99.99( 96.65%)d 3.72(  2.64%)
   112. (0.00668) RY*( 1) C   4           s(  0.89%)p99.99( 95.74%)d 3.80(  3.37%)
                                            0.0000 -0.0097  0.0783 -0.0514  0.0036
                                            0.0050 -0.3167 -0.0037 -0.0137  0.0200
                                           -0.9038  0.0248 -0.0318 -0.0065  0.1947
                                            0.0015 -0.0019  0.1511  0.0242 -0.0598
                                           -0.0380 -0.0727
   113. (0.00337) RY*( 2) C   4           s( 11.05%)p 7.55( 83.49%)d 0.49(  5.46%)
                                            0.0000  0.0069  0.3310  0.0300 -0.0041
                                            0.0038 -0.5358 -0.0531 -0.0159 -0.0111
                                            0.0654 -0.0424  0.0292  0.0098 -0.7329
                                           -0.0053 -0.0178 -0.0389  0.0046 -0.1961
                                           -0.1201  0.0134
   114. (0.00294) RY*( 3) C   4           s(  1.51%)p62.70( 94.39%)d 2.72(  4.10%)
                                           -0.0000  0.0035  0.1224  0.0076  0.0006
                                           -0.0134 -0.6699 -0.0131  0.0468  0.0028
                                            0.3723 -0.0435 -0.0319  0.0131  0.5901
                                           -0.0004 -0.0514 -0.0243  0.0796  0.0754
                                           -0.1681 -0.0112
   115. (0.00085) RY*( 4) C   4           s( 76.17%)p 0.26( 19.72%)d 0.05(  4.11%)
                                           -0.0000 -0.0010  0.8673 -0.0974 -0.0052
                                           -0.0050  0.2951  0.0932  0.0819 -0.0077
                                            0.0060 -0.2593  0.0716 -0.0023  0.1404
                                            0.0433  0.0266  0.1091  0.1171  0.0790
                                            0.0913  0.0297
   116. (0.00066) RY*( 5) C   4           s(  0.25%)p 2.79(  0.69%)d99.99( 99.06%)
                                           -0.0000 -0.0003  0.0470 -0.0150 -0.0061
                                            0.0039 -0.0092  0.0043  0.0463 -0.0015
                                            0.0166 -0.0054 -0.0375  0.0099  0.0361
                                           -0.0128 -0.0370 -0.4049  0.0779 -0.2051
                                            0.3247 -0.8204
   117. (0.00033) RY*( 6) C   4           s( 19.06%)p 1.92( 36.56%)d 2.33( 44.38%)
                                           -0.0000  0.0021 -0.0264  0.4357 -0.0078
                                           -0.0142 -0.1777  0.3835  0.3714  0.0013
                                            0.0050  0.1198  0.0537  0.0007 -0.0667
                                            0.1102 -0.1226  0.2187 -0.0825  0.2197
                                            0.5794  0.0718
   118. (0.00026) RY*( 7) C   4           s(  8.05%)p 4.32( 34.81%)d 7.10( 57.14%)
                                           -0.0000 -0.0023  0.1903  0.2098  0.0168
                                           -0.0028  0.1062 -0.1701  0.0840  0.0032
                                            0.0278  0.4246  0.1229  0.0138  0.1955
                                            0.0910 -0.2407 -0.0562 -0.3235 -0.6565
                                           -0.0011  0.1806
   119. (0.00019) RY*( 8) C   4           s( 38.83%)p 1.20( 46.69%)d 0.37( 14.47%)
                                            0.0000 -0.0010  0.0654  0.6187  0.0354
                                            0.0058  0.0446 -0.0099 -0.2159 -0.0071
                                           -0.0650  0.1054  0.5149 -0.0042  0.0359
                                           -0.0021  0.3693 -0.1654  0.1480  0.1500
                                           -0.2501 -0.1020
   120. (0.00016) RY*( 9) C   4           s(  5.12%)p16.52( 84.60%)d 2.01( 10.28%)
                                            0.0000  0.0015 -0.0551  0.2191 -0.0131
                                            0.0057  0.0557  0.1205  0.3028 -0.0037
                                           -0.0840 -0.3708  0.0217  0.0020  0.0230
                                           -0.7281 -0.2471 -0.2338 -0.0127 -0.1135
                                           -0.1450  0.1185
   121. (0.00012) RY*(10) C   4           s(  5.36%)p13.48( 72.25%)d 4.18( 22.39%)
                                           -0.0000 -0.0053  0.0128  0.2264 -0.0463
                                           -0.0073 -0.0339 -0.7892 -0.0179 -0.0015
                                           -0.0032 -0.3086 -0.0195  0.0049  0.0103
                                           -0.0435 -0.0209  0.1566 -0.3060  0.1944
                                            0.2543 -0.0572
   122. (0.00007) RY*(11) C   4           s(  9.45%)p 4.63( 43.77%)d 4.95( 46.78%)
   123. (0.00007) RY*(12) C   4           s(  4.61%)p 2.34( 10.79%)d18.37( 84.61%)
   124. (0.00007) RY*(13) C   4           s(  4.97%)p 9.95( 49.45%)d 9.17( 45.58%)
   125. (0.00004) RY*(14) C   4           s( 18.10%)p 3.69( 66.81%)d 0.83( 15.09%)
   126. (0.00002) RY*(15) C   4           s( 11.62%)p 4.97( 57.79%)d 2.63( 30.59%)
   127. (0.00001) RY*(16) C   4           s(  0.53%)p99.99( 95.92%)d 6.76(  3.56%)
   128. (0.00001) RY*(17) C   4           s( 84.47%)p 0.08(  6.61%)d 0.11(  8.92%)
   129. (0.00560) RY*( 1) C   5           s(  0.19%)p99.99( 94.54%)d28.18(  5.28%)
                                           -0.0000 -0.0218  0.0320  0.0184  0.0058
                                            0.0052 -0.2208  0.0583 -0.0019 -0.0224
                                            0.8296  0.0045  0.0381 -0.0088  0.4486
                                           -0.0377  0.0164  0.1374 -0.0198 -0.1525
                                            0.1010 -0.0072
   130. (0.00188) RY*( 2) C   5           s(  1.03%)p92.91( 95.89%)d 2.98(  3.08%)
                                            0.0000  0.0178  0.0981 -0.0134 -0.0141
                                            0.0219  0.7527 -0.1063 -0.0940  0.0078
                                            0.4289 -0.0459 -0.0935 -0.0144 -0.4069
                                            0.0929  0.0503  0.0869  0.0593  0.0006
                                           -0.0848 -0.1119
   131. (0.00112) RY*( 3) C   5           s(  0.53%)p99.99( 81.69%)d33.40( 17.77%)
                                            0.0000  0.0001  0.0632 -0.0363 -0.0031
                                            0.0127 -0.4726 -0.2019 -0.0465 -0.0069
                                            0.2328  0.0101 -0.0076  0.0141 -0.6567
                                           -0.2502 -0.0455  0.0616 -0.1002 -0.0860
                                           -0.2209  0.3282
   132. (0.00060) RY*( 4) C   5           s(  0.93%)p27.14( 25.18%)d79.64( 73.89%)
                                            0.0000  0.0001  0.0958  0.0092 -0.0025
                                           -0.0049 -0.2846  0.0998  0.0090 -0.0020
                                            0.0934 -0.0693  0.0485 -0.0045 -0.3065
                                            0.2197 -0.0513  0.1956  0.2676  0.5048
                                            0.4787 -0.3808
   133. (0.00053) RY*( 5) C   5           s( 87.47%)p 0.12( 10.47%)d 0.02(  2.06%)
                                            0.0000 -0.0058  0.9147 -0.1942  0.0135
                                           -0.0045 -0.0137 -0.0989  0.0997 -0.0212
                                           -0.0813 -0.1871  0.1625 -0.0026  0.1247
                                           -0.0276 -0.0019 -0.0499  0.0455 -0.0106
                                           -0.1225 -0.0306
   134. (0.00026) RY*( 6) C   5           s( 16.18%)p 4.94( 79.95%)d 0.24(  3.87%)
                                            0.0000 -0.0060  0.2795  0.2827 -0.0608
                                            0.0100  0.0464  0.6521 -0.2503  0.0015
                                           -0.0354  0.3133 -0.2160 -0.0082 -0.0839
                                           -0.3795  0.1099  0.0505 -0.1714  0.0172
                                            0.0750 -0.0290
   135. (0.00016) RY*( 7) C   5           s(  2.11%)p33.84( 71.36%)d12.58( 26.53%)
                                           -0.0000 -0.0012 -0.0769  0.1213  0.0216
                                           -0.0101 -0.0790 -0.0520 -0.4033 -0.0080
                                           -0.0931 -0.5614 -0.2276  0.0054  0.0985
                                           -0.2571  0.3006  0.2069  0.4264 -0.0686
                                           -0.1660 -0.0919
   136. (0.00011) RY*( 8) C   5           s( 11.41%)p 6.28( 71.68%)d 1.48( 16.91%)
                                            0.0000  0.0105  0.1204  0.2906  0.1229
                                           -0.0041 -0.1219  0.1259 -0.2638 -0.0038
                                           -0.0016  0.2025  0.1290 -0.0034 -0.0592
                                            0.6863  0.2902 -0.0504  0.2257 -0.1762
                                           -0.1494  0.2495
   137. (0.00011) RY*( 9) C   5           s(  3.35%)p23.81( 79.80%)d 5.03( 16.84%)
                                           -0.0000 -0.0057 -0.0295  0.1685 -0.0650
                                            0.0018 -0.0226  0.4177  0.3064  0.0044
                                            0.0925 -0.6552 -0.1430 -0.0011 -0.1183
                                            0.2291 -0.0669 -0.2902 -0.2549 -0.0067
                                           -0.0123  0.1381
   138. (0.00009) RY*(10) C   5           s( 58.33%)p 0.50( 29.11%)d 0.22( 12.56%)
   139. (0.00006) RY*(11) C   5           s( 11.51%)p 1.38( 15.93%)d 6.30( 72.56%)
   140. (0.00003) RY*(12) C   5           s(  5.20%)p 2.73( 14.18%)d15.50( 80.62%)
   141. (0.00002) RY*(13) C   5           s(  7.63%)p10.60( 80.79%)d 1.52( 11.58%)
   142. (0.00001) RY*(14) C   5           s(  1.10%)p31.37( 34.54%)d58.47( 64.36%)
   143. (0.00002) RY*(15) C   5           s(  1.87%)p 8.13( 15.21%)d44.33( 82.92%)
   144. (0.00000) RY*(16) C   5           s(  0.47%)p99.99( 92.54%)d14.87(  6.99%)
   145. (0.00000) RY*(17) C   5           s( 90.78%)p 0.08(  7.21%)d 0.02(  2.01%)
   146. (0.00581) RY*( 1) C   6           s(  0.40%)p99.99( 94.77%)d12.03(  4.83%)
                                            0.0000 -0.0257  0.0535 -0.0194  0.0108
                                            0.0222 -0.7620  0.0604 -0.0460  0.0043
                                           -0.0142  0.0511 -0.0167 -0.0162  0.5959
                                           -0.0376  0.0293  0.0058  0.1305  0.0426
                                           -0.1631 -0.0533
   147. (0.00203) RY*( 2) C   6           s(  0.42%)p99.99( 97.56%)d 4.79(  2.02%)
                                            0.0000  0.0018 -0.0456  0.0459  0.0052
                                            0.0037  0.1168 -0.0216 -0.0132  0.0388
                                            0.9183 -0.1737 -0.2117  0.0084  0.1929
                                           -0.0445 -0.0485 -0.1083 -0.0243  0.0802
                                            0.0102  0.0364
   148. (0.00095) RY*( 3) C   6           s(  0.25%)p99.99( 74.07%)d99.99( 25.67%)
                                            0.0000  0.0001 -0.0251  0.0437 -0.0000
                                           -0.0060  0.4895  0.1218  0.0256  0.0018
                                           -0.2012 -0.0752 -0.0098 -0.0092  0.6306
                                            0.1999  0.0401  0.2063  0.1535  0.3503
                                            0.2468 -0.0837
   149. (0.00055) RY*( 4) C   6           s(  0.68%)p27.55( 18.75%)d99.99( 80.57%)
                                           -0.0000 -0.0004  0.0680 -0.0467  0.0023
                                           -0.0109  0.2546  0.0710  0.0739  0.0052
                                           -0.0765  0.0497 -0.0341 -0.0107  0.3084
                                            0.0418  0.0745 -0.5089 -0.1491 -0.5986
                                           -0.1731 -0.3690
   150. (0.00046) RY*( 5) C   6           s( 88.07%)p 0.09(  8.15%)d 0.04(  3.78%)
                                           -0.0000  0.0040  0.9374 -0.0224 -0.0371
                                           -0.0159  0.0659  0.0861  0.1376  0.0047
                                            0.0715  0.1488 -0.0459  0.0154 -0.0525
                                            0.0120 -0.1341  0.0957  0.0274  0.1083
                                           -0.1115 -0.0615
   151. (0.00026) RY*( 6) C   6           s( 10.48%)p 7.88( 82.62%)d 0.66(  6.90%)
                                            0.0000 -0.0005 -0.1870  0.2641 -0.0098
                                            0.0058  0.0358  0.0612 -0.0400  0.0193
                                            0.0874  0.8004 -0.3653  0.0016 -0.0190
                                            0.1785 -0.0721  0.2287  0.0053 -0.0837
                                           -0.0504 -0.0843
   152. (0.00013) RY*( 7) C   6           s( 65.17%)p 0.21( 13.48%)d 0.33( 21.35%)
                                            0.0000 -0.0067 -0.0473  0.8054 -0.0262
                                            0.0044 -0.0012  0.0455  0.1852 -0.0047
                                           -0.0647 -0.2471  0.1015 -0.0042 -0.0228
                                           -0.1148 -0.0958  0.0602 -0.1836  0.1319
                                           -0.3384 -0.2104
   153. (0.00008) RY*( 8) C   6           s(  5.11%)p 7.28( 37.17%)d11.30( 57.72%)
   154. (0.00005) RY*( 9) C   6           s(  7.47%)p 7.37( 55.11%)d 5.01( 37.42%)
   155. (0.00002) RY*(10) C   6           s(  0.02%)p99.99( 93.53%)d99.99(  6.45%)
   156. (0.00003) RY*(11) C   6           s( 10.94%)p 1.38( 15.09%)d 6.76( 73.98%)
   157. (0.00000) RY*(12) C   6           s(  2.16%)p44.73( 96.49%)d 0.63(  1.35%)
   158. (0.00000) RY*(13) C   6           s(  6.59%)p10.61( 69.95%)d 3.56( 23.46%)
   159. (0.00001) RY*(14) C   6           s(  1.98%)p16.11( 31.91%)d33.37( 66.10%)
   160. (0.00000) RY*(15) C   6           s( 98.03%)p 0.00(  0.49%)d 0.02(  1.49%)
   161. (0.00000) RY*(16) C   6           s(  2.30%)p42.07( 96.58%)d 0.49(  1.12%)
   162. (0.00000) RY*(17) C   6           s(  0.02%)p99.99( 14.37%)d99.99( 85.60%)
   163. (0.01168) RY*( 1) C   7           s(  3.87%)p24.46( 94.54%)d 0.41(  1.60%)
                                            0.0000 -0.0054  0.1960  0.0139 -0.0033
                                           -0.0425  0.8584 -0.0037  0.0339  0.0028
                                           -0.1806 -0.0407  0.0102  0.0054 -0.4126
                                            0.0163  0.0246  0.0532  0.0546  0.0213
                                           -0.0892  0.0418
   164. (0.00399) RY*( 2) C   7           s(  2.57%)p36.33( 93.54%)d 1.51(  3.89%)
                                            0.0000 -0.0265  0.1548 -0.0328  0.0011
                                           -0.0124  0.4071 -0.1825 -0.0122  0.0109
                                            0.4040  0.0028 -0.0024  0.0162  0.7543
                                           -0.0594 -0.0040  0.1069  0.1187 -0.1031
                                            0.0502 -0.0138
   165. (0.00357) RY*( 3) C   7           s(  0.02%)p99.99( 73.09%)d99.99( 26.89%)
                                            0.0000  0.0002  0.0123 -0.0062 -0.0008
                                            0.0011  0.0026  0.0536 -0.0176  0.0163
                                            0.4472  0.5798 -0.0242 -0.0103 -0.2847
                                           -0.3285  0.0414 -0.0780 -0.0046 -0.2191
                                            0.2251  0.4051
   166. (0.00198) RY*( 4) C   7           s(  0.49%)p99.99( 91.08%)d17.33(  8.43%)
                                           -0.0000 -0.0003  0.0072  0.0694 -0.0015
                                           -0.0001  0.0604  0.2018 -0.0235 -0.0022
                                           -0.5466  0.6464  0.0485  0.0095  0.3322
                                            0.1893 -0.0251 -0.0742  0.1638  0.1943
                                            0.0525  0.1072
   167. (0.00183) RY*( 5) C   7           s(  1.67%)p53.95( 90.10%)d 4.93(  8.23%)
                                           -0.0000  0.0015 -0.0640  0.1120  0.0074
                                            0.0072  0.0580  0.4444 -0.0598  0.0059
                                            0.4460  0.0188 -0.0263  0.0046 -0.0854
                                            0.6992  0.0196  0.1550 -0.0443  0.2058
                                            0.1183  0.0008
   168. (0.00100) RY*( 6) C   7           s(  0.43%)p99.99( 93.85%)d13.20(  5.72%)
                                           -0.0000 -0.0035  0.0638  0.0132  0.0088
                                           -0.0009  0.0426  0.7712  0.0280  0.0014
                                           -0.0030 -0.2223  0.0253  0.0094  0.1009
                                           -0.5137 -0.1302  0.0028  0.1292  0.1342
                                            0.1120 -0.0996
   169. (0.00091) RY*( 7) C   7           s( 12.35%)p 1.48( 18.33%)d 5.61( 69.32%)
                                            0.0000  0.0010  0.3504 -0.0252  0.0091
                                           -0.0134 -0.0457  0.2705  0.1907 -0.0016
                                            0.0405  0.1940  0.1033 -0.0050  0.0366
                                            0.1160  0.0825 -0.2073 -0.2862 -0.5132
                                           -0.4572 -0.3097
   170. (0.00037) RY*( 8) C   7           s( 42.50%)p 0.93( 39.59%)d 0.42( 17.90%)
                                           -0.0000  0.0004  0.6093 -0.2249  0.0563
                                           -0.0102 -0.1587  0.0276  0.0640  0.0098
                                           -0.1231 -0.1736 -0.4798  0.0135  0.0186
                                            0.1655 -0.2496 -0.0019  0.0305 -0.0690
                                            0.1381  0.3928
   171. (0.00033) RY*( 9) C   7           s( 19.89%)p 1.74( 34.63%)d 2.29( 45.48%)
                                            0.0000 -0.0016 -0.1485  0.4205  0.0062
                                            0.0006  0.0540  0.1144  0.2177 -0.0056
                                           -0.2080 -0.2899  0.1398 -0.0033  0.1612
                                            0.0708  0.3240 -0.0363 -0.2447 -0.3428
                                            0.2301  0.4724
   172. (0.00026) RY*(10) C   7           s( 38.39%)p 1.02( 39.02%)d 0.59( 22.60%)
                                           -0.0000 -0.0053  0.5352  0.3075  0.0535
                                           -0.0045 -0.1630 -0.1488  0.3091  0.0089
                                            0.0836  0.0560  0.1780  0.0116 -0.0774
                                           -0.0860  0.4364  0.0651  0.1033  0.3822
                                            0.1754 -0.1849
   173. (0.00017) RY*(11) C   7           s(  2.94%)p30.63( 90.09%)d 2.37(  6.97%)
                                           -0.0000 -0.0011  0.1631 -0.0428  0.0311
                                            0.0027 -0.0280 -0.0896  0.0987 -0.0000
                                            0.0204 -0.0618  0.7294  0.0000 -0.0467
                                            0.1125 -0.5755 -0.1077 -0.0015 -0.0395
                                            0.2276  0.0689
   174. (0.00015) RY*(12) C   7           s( 13.74%)p 3.99( 54.78%)d 2.29( 31.48%)
                                           -0.0000 -0.0050 -0.1267  0.3370  0.0880
                                            0.0090  0.0777 -0.0909  0.4330 -0.0101
                                            0.0064  0.1612 -0.3215  0.0000  0.0222
                                           -0.1073 -0.4521  0.1942 -0.4676  0.1270
                                            0.0838 -0.1880
   175. (0.00012) RY*(13) C   7           s( 10.03%)p 1.83( 18.34%)d 7.14( 71.63%)
                                            0.0000 -0.0024 -0.1416  0.2828  0.0155
                                            0.0047  0.0420 -0.0485  0.2862  0.0134
                                            0.1482 -0.0863 -0.1989 -0.0100 -0.0183
                                            0.0883 -0.1413 -0.7087  0.4461  0.0407
                                           -0.1156  0.0023
   176. (0.00005) RY*(14) C   7           s(  2.14%)p 3.44(  7.36%)d42.32( 90.50%)
   177. (0.00003) RY*(15) C   7           s( 19.64%)p 0.36(  7.11%)d 3.73( 73.25%)
   178. (0.00002) RY*(16) C   7           s( 39.70%)p 1.21( 47.98%)d 0.31( 12.33%)
   179. (0.00001) RY*(17) C   7           s( 89.59%)p 0.08(  6.85%)d 0.04(  3.56%)
   180. (0.00587) RY*( 1) C   8           s(  0.45%)p99.99( 95.94%)d 7.94(  3.61%)
                                           -0.0000  0.0088 -0.0175  0.0645  0.0012
                                            0.0021  0.2324  0.0064 -0.0369  0.0117
                                           -0.6290  0.0236 -0.0011 -0.0163  0.7083
                                           -0.0520  0.0547  0.1022 -0.1406  0.0762
                                           -0.0004  0.0084
   181. (0.00388) RY*( 2) C   8           s(  7.79%)p11.22( 87.42%)d 0.61(  4.79%)
                                           -0.0000  0.0056  0.2784  0.0203 -0.0008
                                           -0.0109 -0.8928 -0.0502  0.0384  0.0149
                                           -0.2436 -0.0205 -0.0514  0.0056  0.0768
                                           -0.0657  0.0085  0.0900 -0.0261 -0.1497
                                           -0.1285  0.0144
   182. (0.00316) RY*( 3) C   8           s(  0.03%)p99.99( 94.69%)d99.99(  5.28%)
                                           -0.0000 -0.0006 -0.0106  0.0116  0.0037
                                           -0.0141 -0.1652  0.0585  0.0595 -0.0092
                                            0.6894  0.0634  0.0199  0.0013  0.6578
                                            0.0022 -0.0056  0.0031  0.0420  0.1344
                                            0.0451  0.1758
   183. (0.00090) RY*( 4) C   8           s( 77.85%)p 0.18( 13.78%)d 0.11(  8.37%)
                                           -0.0000 -0.0005  0.8798 -0.0668 -0.0034
                                           -0.0034  0.2597  0.0339  0.0601  0.0010
                                            0.0295  0.1681 -0.0293 -0.0060 -0.0322
                                           -0.1309  0.1319 -0.0861  0.1308  0.1396
                                           -0.1545  0.1258
   184. (0.00058) RY*( 5) C   8           s(  4.19%)p 2.20(  9.21%)d20.70( 86.61%)
                                           -0.0000 -0.0007  0.2045 -0.0050 -0.0027
                                            0.0025  0.1161 -0.0717 -0.0110  0.0082
                                            0.1299 -0.0919 -0.0957  0.0030  0.0662
                                           -0.1839 -0.0229  0.5481  0.0854 -0.4628
                                            0.4653 -0.3573
   185. (0.00031) RY*( 6) C   8           s(  9.43%)p 4.53( 42.74%)d 5.07( 47.83%)
                                           -0.0000  0.0017 -0.0100  0.3069  0.0005
                                           -0.0115 -0.1214  0.4695  0.3806 -0.0030
                                           -0.1337  0.0472 -0.1333 -0.0009 -0.0665
                                            0.0057  0.0706 -0.1050  0.2713  0.3622
                                            0.4991 -0.1157
   186. (0.00025) RY*( 7) C   8           s( 24.16%)p 1.60( 38.68%)d 1.54( 37.16%)
                                           -0.0000 -0.0040  0.1704  0.4610 -0.0078
                                            0.0025  0.0947  0.2119  0.1900  0.0070
                                            0.1077 -0.1963 -0.1301  0.0027  0.0677
                                            0.4725 -0.0433 -0.1311 -0.3310 -0.2979
                                           -0.2757 -0.2829
   187. (0.00024) RY*( 8) C   8           s( 14.69%)p 2.54( 37.39%)d 3.26( 47.91%)
                                            0.0000 -0.0020  0.0615  0.3783 -0.0065
                                            0.0062 -0.0032 -0.0970 -0.2283 -0.0076
                                           -0.0476  0.2361  0.1432 -0.0103 -0.1136
                                            0.4639  0.0749  0.3479  0.0181 -0.0377
                                            0.2244  0.5532
   188. (0.00016) RY*( 9) C   8           s( 20.55%)p 3.54( 72.73%)d 0.33(  6.72%)
                                           -0.0000 -0.0021 -0.0319  0.4515 -0.0243
                                            0.0013 -0.0276 -0.1972 -0.3199  0.0040
                                            0.0979 -0.2023 -0.0485 -0.0034 -0.0374
                                           -0.3679  0.6290 -0.1873 -0.1445  0.0613
                                            0.0700 -0.0511
   189. (0.00014) RY*(10) C   8           s(  4.27%)p14.67( 62.70%)d 7.73( 33.02%)
                                            0.0000 -0.0005 -0.0260  0.2041  0.0205
                                            0.0110  0.0983  0.0253  0.3639 -0.0011
                                           -0.0021 -0.5221 -0.0595 -0.0046 -0.0819
                                           -0.3785 -0.2409  0.2331 -0.0780  0.0017
                                           -0.1365  0.5012
   190. (0.00009) RY*(11) C   8           s(  3.38%)p 9.76( 32.95%)d18.86( 63.68%)
   191. (0.00007) RY*(12) C   8           s( 22.03%)p 2.75( 60.66%)d 0.79( 17.30%)
   192. (0.00006) RY*(13) C   8           s(  7.63%)p 4.38( 33.40%)d 7.73( 58.97%)
   193. (0.00004) RY*(14) C   8           s(  6.28%)p 9.96( 62.58%)d 4.95( 31.13%)
   194. (0.00002) RY*(15) C   8           s( 13.29%)p 4.26( 56.58%)d 2.27( 30.14%)
   195. (0.00002) RY*(16) C   8           s(  9.28%)p 8.12( 75.36%)d 1.65( 15.35%)
   196. (0.00001) RY*(17) C   8           s( 74.72%)p 0.31( 23.29%)d 0.03(  1.99%)
   197. (0.00585) RY*( 1) N   9           s(  0.00%)p 1.00( 97.06%)d 0.03(  2.94%)
                                            0.0000  0.0005 -0.0013  0.0035  0.0002
                                           -0.0016  0.0527 -0.0060 -0.0019 -0.0242
                                            0.8087  0.0214  0.0018  0.0149 -0.5586
                                           -0.0200 -0.0039 -0.0300  0.0169 -0.0705
                                            0.0720  0.1345
   198. (0.00383) RY*( 2) N   9           s(  4.65%)p20.08( 93.28%)d 0.45(  2.07%)
                                           -0.0000 -0.0232  0.2101  0.0417  0.0060
                                            0.0109 -0.1435  0.0504  0.0039  0.0077
                                            0.5442 -0.0539 -0.0090  0.0130  0.7770
                                           -0.0794 -0.0115  0.0579  0.0731  0.0413
                                           -0.0699  0.0739
   199. (0.00199) RY*( 3) N   9           s( 58.67%)p 0.65( 38.03%)d 0.06(  3.30%)
                                            0.0000  0.0012  0.7654 -0.0307 -0.0025
                                            0.0004 -0.4870 -0.0844 -0.1172 -0.0017
                                           -0.1415 -0.1273  0.0122 -0.0027 -0.2481
                                           -0.1550 -0.0176  0.0591  0.0849  0.0467
                                           -0.1061  0.0941
   200. (0.00097) RY*( 4) N   9           s( 22.88%)p 2.52( 57.62%)d 0.85( 19.50%)
                                            0.0000  0.0006  0.4429 -0.1806  0.0027
                                            0.0061  0.7293  0.0478 -0.1467 -0.0019
                                           -0.0149 -0.0869 -0.0029 -0.0022  0.0445
                                           -0.1015 -0.0212 -0.2357 -0.3406  0.0852
                                           -0.0969  0.0825
   201. (0.00034) RY*( 5) N   9           s(  0.30%)p99.99( 54.18%)d99.99( 45.52%)
                                           -0.0000 -0.0004 -0.0050  0.0543 -0.0010
                                            0.0010  0.0340 -0.0902  0.0313  0.0030
                                            0.1147 -0.5995  0.0805 -0.0019 -0.0696
                                            0.3767 -0.0758  0.2190 -0.0930  0.2684
                                           -0.2569 -0.5104
   202. (0.00026) RY*( 6) N   9           s(  7.25%)p10.58( 76.70%)d 2.21( 16.05%)
                                           -0.0000 -0.0002  0.2420 -0.1166 -0.0176
                                           -0.0088 -0.1682  0.5255  0.1934  0.0048
                                            0.0310  0.2860  0.0284  0.0050  0.0060
                                            0.5821  0.0514 -0.1559 -0.2492 -0.0535
                                            0.2094 -0.1654
   203. (0.00016) RY*( 7) N   9           s(  5.93%)p 5.36( 31.81%)d10.50( 62.26%)
                                            0.0000  0.0060  0.2126 -0.1180 -0.0120
                                            0.0224  0.3579 -0.0959 -0.0212 -0.0012
                                           -0.0407  0.1230  0.0260  0.0014  0.0151
                                            0.3985 -0.0577  0.3219  0.6996 -0.1323
                                            0.0767  0.0784
   204. (0.00010) RY*( 8) N   9           s(  9.39%)p 5.18( 48.68%)d 4.46( 41.93%)
   205. (0.00007) RY*( 9) N   9           s( 49.11%)p 0.58( 28.27%)d 0.46( 22.63%)
   206. (0.00004) RY*(10) N   9           s(  4.44%)p 8.62( 38.29%)d12.89( 57.27%)
   207. (0.00005) RY*(11) N   9           s( 26.60%)p 0.52( 13.97%)d 2.23( 59.43%)
   208. (0.00001) RY*(12) N   9           s(  0.35%)p99.99( 91.49%)d23.48(  8.16%)
   209. (0.00002) RY*(13) N   9           s(  0.22%)p77.01( 16.61%)d99.99( 83.17%)
   210. (0.00001) RY*(14) N   9           s(  2.07%)p37.93( 78.41%)d 9.44( 19.52%)
   211. (0.00001) RY*(15) N   9           s(  7.40%)p 5.70( 42.19%)d 6.81( 50.41%)
   212. (0.00000) RY*(16) N   9           s( 98.84%)p 0.01(  0.87%)d 0.00(  0.29%)
   213. (0.00000) RY*(17) N   9           s(  2.01%)p45.99( 92.58%)d 2.68(  5.40%)
   214. (0.00899) RY*( 1) C  10           s(  4.24%)p22.43( 95.23%)d 0.12(  0.52%)
                                           -0.0000  0.0472  0.1988 -0.0198 -0.0172
                                           -0.0300 -0.8757  0.0422  0.0463  0.0096
                                            0.3979  0.0086 -0.0192  0.0094  0.1394
                                           -0.0476 -0.0073 -0.0273  0.0031  0.0237
                                            0.0278 -0.0562
   215. (0.00363) RY*( 2) C  10           s(  1.31%)p63.07( 82.63%)d12.25( 16.06%)
                                           -0.0000  0.0143 -0.0165  0.1101 -0.0224
                                           -0.0074 -0.0470 -0.1050  0.0412 -0.0009
                                           -0.3407  0.0394  0.0313  0.0151  0.8217
                                            0.0296 -0.1284  0.1799 -0.3005  0.0944
                                            0.0111  0.1698
   216. (0.00277) RY*( 3) C  10           s(  0.06%)p92.84(  6.01%)d99.99( 93.92%)
                                           -0.0000  0.0002 -0.0139  0.0210 -0.0038
                                           -0.0057 -0.0819 -0.0788  0.0226 -0.0087
                                           -0.1503 -0.1202  0.0490 -0.0035 -0.0717
                                           -0.0431  0.0117  0.5892  0.1950 -0.3273
                                            0.6511 -0.1516
   217. (0.00206) RY*( 4) C  10           s(  1.71%)p19.86( 33.93%)d37.68( 64.36%)
                                           -0.0000 -0.0029 -0.0413  0.1233 -0.0130
                                           -0.0090 -0.0250 -0.1163  0.0774  0.0004
                                            0.1895 -0.0842  0.0009  0.0087 -0.3707
                                            0.3569 -0.1057  0.3490 -0.6275  0.2646
                                            0.0481  0.2362
   218. (0.00132) RY*( 5) C  10           s( 34.64%)p 0.23(  7.93%)d 1.66( 57.43%)
                                           -0.0000  0.0110  0.5835  0.0758 -0.0052
                                           -0.0503  0.0779 -0.1935  0.1124  0.0231
                                            0.0240  0.0514 -0.0428  0.0053 -0.0309
                                            0.1154 -0.0282  0.3238  0.3107 -0.2389
                                           -0.3987  0.3960
   219. (0.00101) RY*( 6) C  10           s(  0.10%)p99.99( 22.63%)d99.99( 77.27%)
                                            0.0000  0.0004  0.0256  0.0177  0.0035
                                           -0.0001 -0.1756 -0.1018  0.0170  0.0040
                                           -0.3446 -0.1794 -0.0058  0.0018 -0.1551
                                           -0.0987 -0.0040  0.0558 -0.3847 -0.4554
                                           -0.4435 -0.4665
   220. (0.00036) RY*( 7) C  10           s(  1.11%)p73.61( 81.60%)d15.60( 17.29%)
                                            0.0000 -0.0005  0.1023  0.0240  0.0060
                                            0.0098 -0.3509  0.0946 -0.0615  0.0169
                                           -0.7204  0.1521 -0.1618  0.0072 -0.3310
                                            0.0018 -0.0438 -0.1133  0.1078  0.2997
                                            0.0835  0.2274
   221. (0.00024) RY*( 8) C  10           s( 58.54%)p 0.18( 10.28%)d 0.53( 31.18%)
                                            0.0000 -0.0163  0.7534 -0.1307  0.0189
                                            0.0170  0.2129  0.1121  0.0077 -0.0099
                                           -0.0144 -0.0385 -0.0308 -0.0040  0.0351
                                           -0.1071  0.1706 -0.2005 -0.3315  0.1041
                                            0.3325 -0.2008
   222. (0.00016) RY*( 9) C  10           s( 29.68%)p 1.32( 39.30%)d 1.05( 31.02%)
                                            0.0000  0.0047  0.0003  0.5230  0.1523
                                            0.0045  0.0677 -0.0442  0.2445 -0.0054
                                            0.0701  0.3523 -0.2096 -0.0024 -0.0245
                                           -0.3400  0.1937  0.2634  0.0542  0.3406
                                           -0.1133 -0.3302
   223. (0.00014) RY*(10) C  10           s( 11.55%)p 7.11( 82.17%)d 0.54(  6.27%)
                                            0.0000  0.0069  0.1248  0.3061  0.0785
                                            0.0051  0.0459  0.6727 -0.0321 -0.0053
                                           -0.0074 -0.2946  0.2506  0.0005  0.0103
                                            0.0447 -0.4629  0.1220  0.1124  0.1019
                                           -0.1018 -0.1203
   224. (0.00007) RY*(11) C  10           s(  1.62%)p52.60( 85.03%)d 8.26( 13.35%)
   225. (0.00007) RY*(12) C  10           s(  3.56%)p18.26( 65.09%)d 8.80( 31.35%)
   226. (0.00004) RY*(13) C  10           s( 38.55%)p 0.84( 32.38%)d 0.75( 29.07%)
   227. (0.00003) RY*(14) C  10           s( 14.31%)p 4.92( 70.33%)d 1.07( 15.36%)
   228. (0.00000) RY*(15) C  10           s(  0.85%)p99.99( 97.41%)d 2.03(  1.74%)
   229. (0.00001) RY*(16) C  10           s( 87.60%)p 0.06(  4.83%)d 0.09(  7.57%)
   230. (0.00001) RY*(17) C  10           s( 10.85%)p 7.68( 83.34%)d 0.54(  5.81%)
   231. (0.00499) RY*( 1) C  11           s(  0.26%)p99.99( 95.81%)d15.36(  3.94%)
                                           -0.0000 -0.0249  0.0368 -0.0189  0.0154
                                            0.0020  0.6144  0.0414 -0.0385 -0.0107
                                            0.0167 -0.0638  0.0452  0.0213 -0.7468
                                            0.0965 -0.0586 -0.0670  0.1582 -0.0134
                                           -0.0237 -0.0954
   232. (0.00250) RY*( 2) C  11           s(  0.34%)p99.99( 98.26%)d 4.18(  1.41%)
                                           -0.0000 -0.0099  0.0566  0.0081  0.0016
                                           -0.0276 -0.6470  0.0708  0.1215  0.0203
                                            0.5417 -0.0774 -0.0575 -0.0132 -0.4826
                                            0.0835 -0.0113  0.0018  0.0999 -0.0380
                                           -0.0514  0.0032
   233. (0.00082) RY*( 3) C  11           s(  0.07%)p99.99( 75.20%)d99.99( 24.73%)
                                            0.0000  0.0003  0.0263  0.0026  0.0003
                                            0.0077 -0.3576 -0.0617 -0.0602  0.0137
                                           -0.7035 -0.0909 -0.1112  0.0058 -0.3095
                                           -0.0522 -0.0499  0.2667  0.1646 -0.0886
                                            0.3758 -0.0056
   234. (0.00056) RY*( 4) C  11           s( 91.71%)p 0.05(  5.04%)d 0.04(  3.25%)
                                            0.0000  0.0063  0.9531  0.0924 -0.0102
                                            0.0233  0.0269  0.1520 -0.0337 -0.0078
                                           -0.0216 -0.0813 -0.0043 -0.0113  0.1163
                                            0.0254  0.0582 -0.0813  0.1375 -0.0809
                                            0.0022  0.0212
   235. (0.00051) RY*( 5) C  11           s(  0.28%)p66.48( 18.31%)d99.99( 81.42%)
                                            0.0000  0.0002  0.0419 -0.0316 -0.0022
                                            0.0069 -0.1739 -0.0227  0.0221  0.0107
                                           -0.3457 -0.0883  0.0464  0.0044 -0.1448
                                           -0.0165  0.0311 -0.2384 -0.4160 -0.2351
                                           -0.6500 -0.3263
   236. (0.00025) RY*( 6) C  11           s(  3.16%)p23.50( 74.23%)d 7.16( 22.61%)
                                            0.0000  0.0046 -0.1200  0.1301  0.0152
                                            0.0111  0.1242  0.3853  0.5135 -0.0079
                                           -0.0757 -0.0967 -0.3954  0.0052  0.0123
                                           -0.2363  0.2953  0.1458  0.1585 -0.2271
                                           -0.2166  0.2850
   237. (0.00018) RY*( 7) C  11           s( 45.93%)p 0.84( 38.42%)d 0.34( 15.65%)
                                            0.0000 -0.0045 -0.2291  0.6375 -0.0189
                                            0.0019 -0.0490  0.3313 -0.2959 -0.0052
                                           -0.0379 -0.2758  0.1750  0.0112  0.0932
                                            0.2558 -0.0452 -0.2689  0.1577 -0.2354
                                            0.0589  0.0209
   238. (0.00008) RY*( 8) C  11           s( 20.74%)p 2.70( 55.95%)d 1.12( 23.31%)
   239. (0.00008) RY*( 9) C  11           s(  7.28%)p 8.46( 61.56%)d 4.28( 31.16%)
   240. (0.00005) RY*(10) C  11           s(  7.15%)p 9.28( 66.39%)d 3.70( 26.46%)
   241. (0.00002) RY*(11) C  11           s(  9.07%)p 1.23( 11.13%)d 8.80( 79.80%)
   242. (0.00002) RY*(12) C  11           s( 17.57%)p 1.71( 30.03%)d 2.98( 52.40%)
   243. (0.00001) RY*(13) C  11           s(  4.11%)p22.18( 91.12%)d 1.16(  4.77%)
   244. (0.00002) RY*(14) C  11           s(  0.73%)p31.24( 22.85%)d99.99( 76.42%)
   245. (0.00000) RY*(15) C  11           s(  1.60%)p30.92( 49.40%)d30.67( 49.00%)
   246. (0.00000) RY*(16) C  11           s(  1.13%)p85.85( 97.27%)d 1.41(  1.60%)
   247. (0.00000) RY*(17) C  11           s( 88.97%)p 0.10(  9.12%)d 0.02(  1.91%)
   248. (0.00509) RY*( 1) C  12           s(  0.41%)p99.99( 94.30%)d12.88(  5.29%)
                                            0.0000 -0.0244  0.0569  0.0017  0.0165
                                            0.0140 -0.3808  0.0750 -0.0291 -0.0147
                                            0.5156 -0.0674  0.0321  0.0170 -0.7173
                                            0.0569 -0.0396  0.0330 -0.1670  0.1238
                                            0.0766 -0.0519
   249. (0.00205) RY*( 2) C  12           s(  0.50%)p99.99( 97.71%)d 3.57(  1.79%)
                                            0.0000 -0.0001  0.0704  0.0049 -0.0042
                                           -0.0347 -0.7711  0.1022  0.1864  0.0078
                                            0.1547 -0.0246 -0.0436  0.0225  0.5390
                                           -0.0683 -0.1181 -0.0640  0.0277  0.0368
                                            0.0414 -0.0997
   250. (0.00070) RY*( 3) C  12           s(  0.05%)p99.99( 56.18%)d99.99( 43.77%)
                                           -0.0000  0.0001  0.0068  0.0204  0.0019
                                           -0.0105  0.3059  0.0780  0.0400 -0.0202
                                            0.5963  0.1462  0.0867 -0.0093  0.2659
                                            0.0591  0.0363 -0.3494  0.0672  0.4192
                                           -0.1580  0.3323
   251. (0.00054) RY*( 4) C  12           s(  0.12%)p99.99( 32.75%)d99.99( 67.13%)
                                           -0.0000  0.0003  0.0296  0.0186  0.0030
                                           -0.0019  0.2385 -0.0018  0.0307 -0.0020
                                            0.4674  0.0558  0.0544 -0.0012  0.2095
                                            0.0223  0.0267  0.4920  0.1591 -0.3032
                                            0.5369 -0.1538
   252. (0.00040) RY*( 5) C  12           s( 83.38%)p 0.15( 12.39%)d 0.05(  4.23%)
                                           -0.0000  0.0028  0.9117  0.0176 -0.0471
                                           -0.0023  0.0948  0.1759 -0.0081  0.0106
                                           -0.0730 -0.0566 -0.1036 -0.0207  0.0043
                                           -0.0891  0.2370 -0.1237 -0.0942  0.0247
                                            0.1152 -0.0650
   253. (0.00034) RY*( 6) C  12           s(  7.13%)p12.22( 87.21%)d 0.79(  5.66%)
                                            0.0000  0.0029  0.2429 -0.1067 -0.0306
                                           -0.0177 -0.0617 -0.7355  0.2474  0.0055
                                            0.0106  0.1632 -0.0807  0.0082  0.0191
                                            0.4708 -0.1021  0.1125 -0.1382  0.0138
                                           -0.0504  0.1487
   254. (0.00016) RY*( 7) C  12           s( 70.36%)p 0.07(  4.60%)d 0.36( 25.04%)
                                            0.0000 -0.0023 -0.1247  0.8294 -0.0128
                                           -0.0014 -0.0158 -0.0548  0.0435 -0.0039
                                           -0.0396  0.0249 -0.0992  0.0102  0.0506
                                            0.0173  0.1608 -0.0699 -0.4210 -0.0338
                                            0.2095  0.1524
   255. (0.00005) RY*( 8) C  12           s(  5.18%)p13.92( 72.15%)d 4.37( 22.67%)
   256. (0.00006) RY*( 9) C  12           s(  1.15%)p21.04( 24.29%)d64.59( 74.56%)
   257. (0.00001) RY*(10) C  12           s(  1.44%)p63.58( 91.87%)d 4.63(  6.68%)
   258. (0.00001) RY*(11) C  12           s( 19.19%)p 0.49(  9.34%)d 3.73( 71.48%)
   259. (0.00000) RY*(12) C  12           s(  5.99%)p13.28( 79.52%)d 2.42( 14.50%)
   260. (0.00001) RY*(13) C  12           s(  0.37%)p99.99( 98.75%)d 2.38(  0.88%)
   261. (0.00000) RY*(14) C  12           s(  1.04%)p94.21( 98.13%)d 0.80(  0.83%)
   262. (0.00001) RY*(15) C  12           s(  0.69%)p33.29( 22.94%)d99.99( 76.37%)
   263. (0.00001) RY*(16) C  12           s(  7.41%)p 1.91( 14.19%)d10.57( 78.39%)
   264. (0.00000) RY*(17) C  12           s( 95.65%)p 0.04(  3.78%)d 0.01(  0.57%)
   265. (0.00558) RY*( 1) C  13           s(  0.64%)p99.99( 94.19%)d 8.03(  5.16%)
                                            0.0000 -0.0248  0.0725 -0.0174  0.0159
                                            0.0243 -0.8732 -0.0575 -0.0477 -0.0116
                                            0.3783  0.0474  0.0282 -0.0012  0.1595
                                           -0.0387 -0.0072  0.0998  0.0301 -0.0795
                                           -0.1016  0.1554
   266. (0.00203) RY*( 2) C  13           s(  0.40%)p99.99( 97.77%)d 4.64(  1.84%)
                                            0.0000  0.0016 -0.0443  0.0445  0.0045
                                           -0.0009 -0.0205  0.0010  0.0138 -0.0160
                                           -0.3758 -0.0727  0.0818  0.0373  0.8683
                                            0.1719 -0.1967  0.0404 -0.1133  0.0490
                                            0.0322  0.0212
   267. (0.00085) RY*( 3) C  13           s(  0.14%)p99.99( 71.70%)d99.99( 28.15%)
                                           -0.0000  0.0001  0.0187  0.0330  0.0018
                                           -0.0050  0.3457 -0.0964  0.0250 -0.0087
                                            0.6730 -0.1999  0.0462 -0.0041  0.2947
                                           -0.0726  0.0182  0.0841  0.2472  0.1911
                                            0.3518  0.2303
   268. (0.00052) RY*( 4) C  13           s(  0.52%)p35.29( 18.36%)d99.99( 81.12%)
                                           -0.0000  0.0002  0.0685  0.0225  0.0001
                                            0.0047 -0.1653 -0.0068 -0.0449  0.0128
                                           -0.3443  0.0171 -0.0918  0.0062 -0.1527
                                           -0.0068 -0.0575 -0.2697  0.2908  0.5769
                                            0.1592  0.5438
   269. (0.00038) RY*( 5) C  13           s( 69.84%)p 0.35( 24.17%)d 0.09(  5.99%)
                                           -0.0000  0.0024  0.8329  0.0338 -0.0596
                                           -0.0188  0.1071 -0.1141  0.1952  0.0035
                                           -0.0754  0.1719 -0.0249  0.0133  0.0714
                                           -0.3370 -0.1550 -0.0278  0.0250 -0.2195
                                           -0.0292  0.0972
   270. (0.00026) RY*( 6) C  13           s( 21.92%)p 3.35( 73.55%)d 0.21(  4.53%)
                                           -0.0000  0.0008  0.4051 -0.2340 -0.0203
                                           -0.0077 -0.0032 -0.0849  0.0679  0.0102
                                            0.0342 -0.2621 -0.1673 -0.0149 -0.0641
                                            0.7249  0.3096  0.0810 -0.1780  0.0555
                                            0.0053  0.0625
   271. (0.00014) RY*( 7) C  13           s( 74.88%)p 0.15( 11.38%)d 0.18( 13.74%)
                                            0.0000 -0.0067 -0.0666  0.8625 -0.0221
                                            0.0051  0.0050 -0.0426  0.1857  0.0002
                                            0.0473  0.0284 -0.0786 -0.0050 -0.0675
                                            0.2514  0.0208 -0.1313 -0.1176 -0.2322
                                            0.0278  0.2273
   272. (0.00007) RY*( 8) C  13           s(  2.79%)p 8.06( 22.53%)d26.72( 74.67%)
   273. (0.00004) RY*( 9) C  13           s( 12.12%)p 5.23( 63.44%)d 2.02( 24.44%)
   274. (0.00002) RY*(10) C  13           s(  0.67%)p99.99( 90.00%)d13.82(  9.32%)
   275. (0.00003) RY*(11) C  13           s(  8.15%)p 1.45( 11.78%)d 9.82( 80.06%)
   276. (0.00001) RY*(12) C  13           s(  2.85%)p28.83( 82.04%)d 5.31( 15.11%)
   277. (0.00001) RY*(13) C  13           s(  2.74%)p 9.24( 25.33%)d26.24( 71.93%)
   278. (0.00000) RY*(14) C  13           s(  0.39%)p99.99( 95.51%)d10.66(  4.11%)
   279. (0.00000) RY*(15) C  13           s( 97.98%)p 0.01(  1.31%)d 0.01(  0.71%)
   280. (0.00000) RY*(16) C  13           s(  0.63%)p35.19( 22.01%)d99.99( 77.36%)
   281. (0.00001) RY*(17) C  13           s(  3.41%)p27.89( 95.02%)d 0.46(  1.57%)
   282. (0.00541) RY*( 1) C  14           s(  0.70%)p99.99( 94.47%)d 6.92(  4.84%)
                                            0.0000 -0.0205  0.0805  0.0071  0.0054
                                            0.0090 -0.3680  0.0519 -0.0083  0.0056
                                           -0.1819 -0.0351 -0.0116 -0.0238  0.8773
                                            0.0036  0.0415 -0.0966  0.1471 -0.0051
                                            0.0037 -0.1317
   283. (0.00207) RY*( 2) C  14           s(  4.79%)p19.23( 92.14%)d 0.64(  3.06%)
                                            0.0000  0.0171  0.2168 -0.0226 -0.0112
                                            0.0239  0.7861 -0.1108 -0.0920 -0.0118
                                           -0.4688  0.0522  0.0621 -0.0021  0.2290
                                           -0.0242 -0.0518  0.0246  0.0741 -0.1112
                                           -0.0488  0.0990
   284. (0.00096) RY*( 3) C  14           s(  0.72%)p98.30( 70.39%)d40.36( 28.90%)
                                            0.0000 -0.0003  0.0812  0.0232 -0.0049
                                           -0.0081  0.3092  0.0908  0.0501 -0.0141
                                            0.6884  0.1918  0.0327 -0.0090  0.2630
                                            0.1152  0.0548  0.2754  0.1900 -0.0780
                                            0.4133  0.0120
   285. (0.00059) RY*( 4) C  14           s( 56.66%)p 0.31( 17.64%)d 0.45( 25.70%)
                                            0.0000 -0.0051  0.7371 -0.1517  0.0154
                                           -0.0019 -0.0209 -0.1226  0.0952  0.0120
                                            0.3091 -0.0419 -0.0954 -0.0148  0.0061
                                           -0.1461  0.1538 -0.1009 -0.2378 -0.1045
                                           -0.4175 -0.0709
   286. (0.00055) RY*( 5) C  14           s( 25.12%)p 1.25( 31.37%)d 1.73( 43.52%)
                                            0.0000 -0.0032  0.4967 -0.0642  0.0194
                                           -0.0043 -0.3016 -0.0818  0.0329  0.0045
                                           -0.3263  0.2084 -0.1065 -0.0121 -0.2120
                                           -0.0178  0.0909  0.2606  0.2870  0.1348
                                            0.4406  0.2693
   287. (0.00026) RY*( 6) C  14           s( 17.62%)p 4.62( 81.50%)d 0.05(  0.88%)
                                            0.0000 -0.0077  0.2944  0.2975 -0.0315
                                            0.0082  0.0034  0.7810 -0.2824 -0.0037
                                           -0.0334 -0.2165  0.2228 -0.0025 -0.0865
                                           -0.0403 -0.1356 -0.0631 -0.0293 -0.0115
                                            0.0615 -0.0067
   288. (0.00014) RY*( 7) C  14           s(  8.14%)p10.24( 83.40%)d 1.04(  8.45%)
                                            0.0000  0.0059  0.1544  0.2396  0.0121
                                            0.0094  0.0538 -0.1439  0.0432 -0.0059
                                           -0.0441 -0.3338 -0.1887 -0.0001 -0.0420
                                            0.7988  0.1404 -0.1847 -0.0945  0.0645
                                            0.1532 -0.1178
   289. (0.00011) RY*( 8) C  14           s(  7.81%)p 7.38( 57.65%)d 4.42( 34.54%)
                                            0.0000  0.0125 -0.0048  0.2203  0.1714
                                           -0.0064 -0.0903 -0.1630 -0.5700  0.0027
                                            0.0498  0.2503  0.2382 -0.0038 -0.0184
                                            0.2322  0.2017  0.3434  0.1799  0.1288
                                           -0.4207 -0.0387
   290. (0.00010) RY*( 9) C  14           s(  1.08%)p83.14( 89.87%)d 8.38(  9.05%)
   291. (0.00007) RY*(10) C  14           s(  2.25%)p 3.07(  6.89%)d40.40( 90.86%)
   292. (0.00007) RY*(11) C  14           s( 66.07%)p 0.39( 25.99%)d 0.12(  7.95%)
   293. (0.00004) RY*(12) C  14           s(  2.90%)p 4.53( 13.15%)d28.90( 83.94%)
   294. (0.00004) RY*(13) C  14           s(  7.16%)p 1.74( 12.45%)d11.23( 80.39%)
   295. (0.00001) RY*(14) C  14           s(  0.54%)p76.64( 41.49%)d99.99( 57.97%)
   296. (0.00000) RY*(15) C  14           s(  0.73%)p99.99( 94.07%)d 7.13(  5.20%)
   297. (0.00001) RY*(16) C  14           s(  4.69%)p17.46( 81.87%)d 2.87( 13.44%)
   298. (0.00000) RY*(17) C  14           s( 93.10%)p 0.06(  5.75%)d 0.01(  1.15%)
   299. (0.00945) RY*( 1) C  15           s(  9.65%)p 8.84( 85.24%)d 0.53(  5.12%)
                                            0.0000  0.0420  0.3047 -0.0204 -0.0381
                                           -0.0135 -0.0419 -0.0150 -0.0292 -0.0322
                                           -0.5037  0.0298 -0.0319 -0.0505 -0.7650
                                            0.0481 -0.0512  0.1285  0.1794  0.0029
                                           -0.0401  0.0288
   300. (0.00687) RY*( 2) C  15           s(  2.59%)p 3.32(  8.61%)d34.23( 88.79%)
                                           -0.0000  0.0030  0.1610  0.0039 -0.0004
                                            0.0198  0.0961  0.0204  0.0317  0.0589
                                           -0.1110 -0.1555 -0.0074 -0.0459  0.0868
                                            0.1559 -0.0335  0.2366 -0.3544  0.3310
                                           -0.3455 -0.6910
   301. (0.00673) RY*( 3) C  15           s( 26.70%)p 0.61( 16.19%)d 2.14( 57.11%)
                                           -0.0000  0.0111  0.5163 -0.0182 -0.0043
                                            0.0514  0.3246  0.1050  0.1106 -0.0322
                                            0.0197  0.1243 -0.0587 -0.0032 -0.0202
                                            0.0716 -0.0689 -0.4945 -0.5267 -0.1312
                                            0.1055  0.1442
   302. (0.00245) RY*( 4) C  15           s( 18.19%)p 3.73( 67.80%)d 0.77( 14.01%)
                                           -0.0000 -0.0046  0.3954  0.1567 -0.0310
                                            0.0156 -0.7587  0.0583  0.0769 -0.0313
                                            0.0993 -0.1213 -0.0940 -0.0465  0.1023
                                           -0.1661 -0.1347 -0.0256 -0.0162 -0.2487
                                            0.1727 -0.2181
   303. (0.00079) RY*( 5) C  15           s( 31.17%)p 1.10( 34.31%)d 1.11( 34.52%)
                                           -0.0000  0.0027  0.5486 -0.0863 -0.0573
                                            0.0185  0.3832 -0.2424  0.1855 -0.0108
                                            0.1145 -0.0685  0.0469 -0.0157  0.2583
                                           -0.1020  0.0725  0.2898  0.4738 -0.0239
                                            0.1804 -0.0604
   304. (0.00035) RY*( 6) C  15           s(  0.35%)p99.99( 95.86%)d10.96(  3.80%)
                                           -0.0000  0.0009  0.0149  0.0568  0.0038
                                           -0.0012  0.0753  0.0228 -0.0106 -0.0338
                                            0.7910  0.1173 -0.0900  0.0195 -0.5222
                                           -0.1448  0.0972  0.1069 -0.0411  0.0370
                                           -0.0504 -0.1447
   305. (0.00014) RY*( 7) C  15           s( 57.43%)p 0.48( 27.70%)d 0.26( 14.87%)
                                            0.0000  0.0116 -0.0118  0.7517  0.0948
                                           -0.0009  0.1419 -0.2787 -0.2645 -0.0017
                                           -0.0350  0.1082  0.1259 -0.0061  0.0076
                                            0.2599  0.1133 -0.0014  0.0189 -0.3567
                                           -0.0012 -0.1452
   306. (0.00007) RY*( 8) C  15           s( 21.74%)p 3.05( 66.38%)d 0.55( 11.88%)
   307. (0.00004) RY*( 9) C  15           s( 19.68%)p 2.63( 51.73%)d 1.45( 28.60%)
   308. (0.00003) RY*(10) C  15           s(  5.61%)p12.25( 68.66%)d 4.59( 25.73%)
   309. (0.00003) RY*(11) C  15           s(  3.26%)p26.18( 85.26%)d 3.52( 11.48%)
   310. (0.00003) RY*(12) C  15           s(  2.60%)p35.70( 92.92%)d 1.72(  4.48%)
   311. (0.00001) RY*(13) C  15           s(  0.21%)p99.99( 98.71%)d 5.10(  1.08%)
   312. (0.00001) RY*(14) C  15           s( 12.16%)p 4.51( 54.85%)d 2.71( 32.99%)
   313. (0.00000) RY*(15) C  15           s(  3.03%)p 4.76( 14.42%)d27.28( 82.56%)
   314. (0.00000) RY*(16) C  15           s(  2.09%)p 8.45( 17.68%)d38.37( 80.23%)
   315. (0.00000) RY*(17) C  15           s( 83.17%)p 0.18( 14.99%)d 0.02(  1.84%)
   316. (0.00244) RY*( 1) O  16           s(  4.89%)p19.19( 93.88%)d 0.25(  1.22%)
                                           -0.0000  0.0022  0.2051  0.0829 -0.0018
                                           -0.0117  0.9557 -0.0372  0.0505  0.0064
                                            0.0255 -0.0373 -0.0219  0.0086  0.1169
                                           -0.0648 -0.0287 -0.0620 -0.0901  0.0104
                                            0.0104 -0.0069
   317. (0.00089) RY*( 2) O  16           s( 93.54%)p 0.06(  5.33%)d 0.01(  1.13%)
                                           -0.0000  0.0095  0.9405 -0.2251 -0.0041
                                           -0.0023 -0.1755  0.0203 -0.0057  0.0251
                                           -0.0395 -0.0684 -0.0172  0.0379 -0.0575
                                           -0.0977 -0.0254  0.0415  0.0680 -0.0305
                                            0.0489 -0.0400
   318. (0.00089) RY*( 3) O  16           s(  0.01%)p99.99( 97.80%)d99.99(  2.19%)
                                           -0.0000  0.0002  0.0100  0.0041  0.0000
                                            0.0001  0.0409 -0.0142  0.0034  0.0024
                                            0.8225 -0.0668  0.0568 -0.0008 -0.5375
                                            0.0395 -0.0368 -0.0751  0.0449 -0.0521
                                            0.0470  0.0967
   319. (0.00012) RY*( 4) O  16           s( 31.39%)p 2.13( 66.92%)d 0.05(  1.69%)
                                           -0.0000  0.0092  0.1435  0.5415  0.0014
                                           -0.0015 -0.1870  0.0076  0.0404  0.0170
                                            0.4370 -0.0140 -0.0448  0.0262  0.6559
                                           -0.0643 -0.0635 -0.0325 -0.0652 -0.0942
                                           -0.0201 -0.0478
   320. (0.00004) RY*( 5) O  16           s( 56.15%)p 0.53( 29.75%)d 0.25( 14.10%)
   321. (0.00004) RY*( 6) O  16           s(  1.82%)p52.49( 95.46%)d 1.50(  2.73%)
   322. (0.00001) RY*( 7) O  16           s(  1.09%)p90.71( 98.52%)d 0.37(  0.40%)
   323. (0.00001) RY*( 8) O  16           s(  0.12%)p99.99( 99.86%)d 0.13(  0.02%)
   324. (0.00000) RY*( 9) O  16           s(  0.79%)p99.99( 99.13%)d 0.11(  0.08%)
   325. (0.00000) RY*(10) O  16           s(  0.01%)p99.99( 99.97%)d 1.69(  0.02%)
   326. (0.00000) RY*(11) O  16           s( 99.95%)p 0.00(  0.04%)d 0.00(  0.00%)
   327. (0.00001) RY*(12) O  16           s(  1.62%)p60.74( 98.24%)d 0.09(  0.14%)
   328. (0.00000) RY*(13) O  16           s(  0.26%)p 5.65(  1.48%)d99.99( 98.26%)
   329. (0.00000) RY*(14) O  16           s(  0.80%)p 2.93(  2.34%)d99.99( 96.86%)
   330. (0.00001) RY*(15) O  16           s(  4.33%)p 1.55(  6.71%)d20.55( 88.96%)
   331. (0.00000) RY*(16) O  16           s(  1.15%)p 1.36(  1.57%)d84.55( 97.28%)
   332. (0.00000) RY*(17) O  16           s(  1.86%)p 1.89(  3.51%)d50.87( 94.63%)
   333. (0.00256) RY*( 1) F  17           s(  5.15%)p17.86( 91.96%)d 0.56(  2.89%)
                                            0.0000 -0.0008  0.2242  0.0346  0.0009
                                            0.0045  0.0778  0.0025 -0.0001 -0.0021
                                           -0.3679  0.0517 -0.0016 -0.0011  0.8777
                                           -0.0714  0.0049  0.0530 -0.1437  0.0556
                                            0.0226  0.0432
   334. (0.00212) RY*( 2) F  17           s(  0.26%)p99.99( 96.88%)d10.95(  2.86%)
                                           -0.0000  0.0000  0.0493 -0.0136 -0.0004
                                           -0.0016  0.4238  0.0619  0.0028 -0.0016
                                            0.8279  0.0854  0.0108 -0.0017  0.2973
                                            0.0641  0.0046 -0.1025 -0.0359  0.0456
                                           -0.1207  0.0129
   335. (0.00067) RY*( 3) F  17           s( 22.87%)p 3.36( 76.81%)d 0.01(  0.32%)
                                           -0.0000  0.0010  0.4595  0.1327  0.0010
                                            0.0031  0.7327 -0.2064 -0.0599  0.0014
                                           -0.2889  0.0250  0.0155 -0.0062 -0.2959
                                            0.1110  0.0283  0.0185  0.0314  0.0205
                                           -0.0145 -0.0349
   336. (0.00033) RY*( 4) F  17           s( 72.44%)p 0.35( 25.49%)d 0.03(  2.08%)
                                           -0.0000 -0.0008  0.8426 -0.1199 -0.0016
                                           -0.0042 -0.3982  0.1310  0.0403  0.0053
                                            0.1960 -0.1629 -0.0227 -0.0087 -0.0667
                                           -0.0866  0.0027 -0.0635  0.0918 -0.0753
                                            0.0391 -0.0333
   337. (0.00006) RY*( 5) F  17           s(  1.31%)p67.73( 88.80%)d 7.54(  9.89%)
   338. (0.00007) RY*( 6) F  17           s( 62.83%)p 0.40( 25.20%)d 0.19( 11.97%)
   339. (0.00003) RY*( 7) F  17           s( 10.89%)p 5.22( 56.86%)d 2.96( 32.25%)
   340. (0.00002) RY*( 8) F  17           s( 18.54%)p 4.04( 74.81%)d 0.36(  6.65%)
   341. (0.00000) RY*( 9) F  17           s(  0.35%)p99.99( 96.97%)d 7.56(  2.67%)
   342. (0.00001) RY*(10) F  17           s(  1.53%)p62.83( 96.24%)d 1.46(  2.23%)
   343. (0.00000) RY*(11) F  17           s( 99.88%)p 0.00(  0.07%)d 0.00(  0.05%)
   344. (0.00000) RY*(12) F  17           s(  0.07%)p99.99( 98.54%)d18.58(  1.39%)
   345. (0.00000) RY*(13) F  17           s(  0.30%)p39.77( 11.84%)d99.99( 87.86%)
   346. (0.00001) RY*(14) F  17           s(  0.42%)p28.20( 11.86%)d99.99( 87.72%)
   347. (0.00000) RY*(15) F  17           s(  1.44%)p11.25( 16.16%)d57.36( 82.41%)
   348. (0.00000) RY*(16) F  17           s(  0.72%)p29.95( 21.49%)d99.99( 77.79%)
   349. (0.00000) RY*(17) F  17           s(  1.00%)p10.16( 10.19%)d88.48( 88.80%)
   350. (0.00039) RY*( 1) H  18           s(100.00%)
                                           -0.0005  1.0000  0.0026
   351. (0.00022) RY*( 2) H  18           s(100.00%)
                                           -0.0012 -0.0026  1.0000
   352. (0.00046) RY*( 1) H  19           s(100.00%)
                                           -0.0006  1.0000  0.0022
   353. (0.00022) RY*( 2) H  19           s(100.00%)
                                           -0.0012 -0.0022  1.0000
   354. (0.00062) RY*( 1) H  20           s(100.00%)
                                           -0.0014  1.0000  0.0027
   355. (0.00024) RY*( 2) H  20           s(100.00%)
                                           -0.0009 -0.0027  1.0000
   356. (0.00071) RY*( 1) H  21           s(100.00%)
                                           -0.0014  1.0000  0.0016
   357. (0.00016) RY*( 2) H  21           s(100.00%)
                                           -0.0008 -0.0016  1.0000
   358. (0.00047) RY*( 1) H  22           s(100.00%)
                                           -0.0006  1.0000  0.0021
   359. (0.00022) RY*( 2) H  22           s(100.00%)
                                           -0.0012 -0.0021  1.0000
   360. (0.00246) RY*( 1) H  23           s(100.00%)
                                           -0.0039  1.0000  0.0003
   361. (0.00017) RY*( 2) H  23           s(100.00%)
                                           -0.0002 -0.0003  1.0000
   362. (0.00249) RY*( 1) H  24           s(100.00%)
                                            0.0067  1.0000 -0.0038
   363. (0.00036) RY*( 2) H  24           s(100.00%)
                                           -0.0020  0.0038  1.0000
   364. (0.00069) RY*( 1) H  25           s(100.00%)
                                           -0.0009  1.0000  0.0015
   365. (0.00020) RY*( 2) H  25           s(100.00%)
                                           -0.0011 -0.0015  1.0000
   366. (0.00039) RY*( 1) H  26           s(100.00%)
                                           -0.0007  1.0000  0.0038
   367. (0.00023) RY*( 2) H  26           s(100.00%)
                                           -0.0012 -0.0038  1.0000
   368. (0.00043) RY*( 1) H  27           s(100.00%)
                                           -0.0004  1.0000  0.0019
   369. (0.00022) RY*( 2) H  27           s(100.00%)
                                           -0.0013 -0.0019  1.0000
   370. (0.00078) RY*( 1) H  28           s(100.00%)
                                           -0.0014  1.0000  0.0014
   371. (0.00017) RY*( 2) H  28           s(100.00%)
                                           -0.0008 -0.0014  1.0000
   372. (0.00076) RY*( 1) H  29           s(100.00%)
                                           -0.0042  1.0000 -0.0021
   373. (0.00017) RY*( 2) H  29           s(100.00%)
                                            0.0003  0.0021  1.0000
   374. (0.01540) BD*( 1) C   1 - C   2  
                ( 50.07%)   0.7076* C   1 s( 34.63%)p 1.89( 65.34%)d 0.00(  0.03%)
                                            0.0000  0.5883 -0.0116 -0.0002 -0.0001
                                           -0.6355  0.0104  0.0114  0.0001 -0.0270
                                           -0.0361  0.0049 -0.0001  0.4969 -0.0187
                                           -0.0076 -0.0001  0.0035 -0.0159 -0.0007
                                            0.0073 -0.0010
                ( 49.93%)  -0.7066* C   2 s( 34.70%)p 1.88( 65.27%)d 0.00(  0.03%)
                                            0.0000  0.5889 -0.0129 -0.0019 -0.0005
                                            0.6387 -0.0175  0.0098  0.0003  0.0575
                                           -0.0386 -0.0038 -0.0003 -0.4893  0.0026
                                           -0.0088 -0.0002  0.0007 -0.0161  0.0014
                                            0.0071 -0.0001
   375. (0.32732) BD*( 2) C   1 - C   2  
                ( 49.59%)   0.7042* C   1 s(  0.00%)p 1.00( 99.96%)d 0.00(  0.04%)
                                            0.0000  0.0002 -0.0003 -0.0006 -0.0001
                                           -0.6057 -0.0158 -0.0078  0.0005  0.2239
                                            0.0060  0.0034 -0.0001 -0.7627 -0.0202
                                           -0.0098  0.0003  0.0037  0.0060  0.0103
                                            0.0110 -0.0104
                ( 50.41%)  -0.7100* C   2 s(  0.00%)p 1.00( 99.96%)d 0.00(  0.04%)
                                            0.0000  0.0014  0.0000 -0.0004 -0.0000
                                           -0.6058 -0.0149  0.0073  0.0009  0.2232
                                            0.0057 -0.0034 -0.0002 -0.7629 -0.0190
                                            0.0099  0.0011  0.0083 -0.0017  0.0044
                                           -0.0053  0.0163
   376. (0.01532) BD*( 1) C   1 - C   6  
                ( 50.13%)   0.7080* C   1 s( 34.69%)p 1.88( 65.28%)d 0.00(  0.03%)
                                            0.0000  0.5889 -0.0110  0.0003 -0.0000
                                            0.2608 -0.0331 -0.0009  0.0001 -0.6514
                                           -0.0053  0.0140 -0.0000 -0.3981  0.0247
                                            0.0048 -0.0000 -0.0050 -0.0063  0.0117
                                           -0.0100 -0.0044
                ( 49.87%)  -0.7062* C   6 s( 34.74%)p 1.88( 65.23%)d 0.00(  0.03%)
                                            0.0000  0.5893 -0.0122 -0.0024 -0.0004
                                           -0.2382 -0.0233  0.0077 -0.0005  0.6681
                                           -0.0346 -0.0080  0.0003  0.3836  0.0083
                                           -0.0084  0.0006 -0.0065 -0.0080  0.0118
                                           -0.0075 -0.0032
   377. (0.01145) BD*( 1) C   1 - H  18  
                ( 39.73%)   0.6304* C   1 s( 30.60%)p 2.27( 69.33%)d 0.00(  0.07%)
                                            0.0003 -0.5529 -0.0180  0.0002 -0.0001
                                           -0.3991 -0.0019 -0.0038 -0.0008 -0.7232
                                           -0.0036 -0.0071 -0.0016  0.1046  0.0004
                                            0.0010  0.0002 -0.0188  0.0010  0.0058
                                            0.0116  0.0119
                ( 60.27%)  -0.7763* H  18 s(100.00%)
                                           -1.0000 -0.0005 -0.0012
   378. (0.01485) BD*( 1) C   2 - C   3  
                ( 50.44%)   0.7102* C   2 s( 34.65%)p 1.88( 65.32%)d 0.00(  0.03%)
                                            0.0000  0.5886 -0.0095  0.0009  0.0003
                                           -0.3945  0.0322 -0.0043  0.0002 -0.6952
                                           -0.0041 -0.0136 -0.0008  0.1110 -0.0261
                                           -0.0011 -0.0003  0.0115 -0.0041 -0.0007
                                           -0.0095 -0.0091
                ( 49.56%)  -0.7040* C   3 s( 34.71%)p 1.88( 65.25%)d 0.00(  0.03%)
                                           -0.0001  0.5890  0.0140 -0.0022 -0.0002
                                            0.3807  0.0186 -0.0074  0.0003  0.7053
                                           -0.0287 -0.0059  0.0007 -0.0910 -0.0239
                                            0.0042  0.0002  0.0127 -0.0056 -0.0024
                                           -0.0067 -0.0083
   379. (0.01105) BD*( 1) C   2 - H  19  
                ( 39.69%)   0.6300* C   2 s( 30.56%)p 2.27( 69.37%)d 0.00(  0.07%)
                                            0.0003 -0.5525 -0.0177 -0.0008 -0.0002
                                            0.2593  0.0019 -0.0022  0.0005 -0.6795
                                           -0.0035  0.0070 -0.0012 -0.4058 -0.0023
                                            0.0037 -0.0007  0.0126  0.0053 -0.0179
                                            0.0125  0.0030
                ( 60.31%)  -0.7766* H  19 s(100.00%)
                                           -1.0000 -0.0006 -0.0012
   380. (0.02239) BD*( 1) C   3 - C   4  
                ( 50.90%)   0.7134* C   3 s( 35.05%)p 1.85( 64.92%)d 0.00(  0.03%)
                                            0.0001  0.5920  0.0068  0.0042  0.0003
                                            0.2364  0.0180 -0.0035  0.0017 -0.6708
                                            0.0179  0.0085 -0.0001 -0.3775 -0.0071
                                            0.0053 -0.0012 -0.0060 -0.0076  0.0107
                                           -0.0074 -0.0035
                ( 49.10%)  -0.7007* C   4 s( 34.10%)p 1.93( 65.87%)d 0.00(  0.03%)
                                           -0.0000  0.5839  0.0047  0.0009  0.0003
                                           -0.2507  0.0124  0.0010 -0.0019  0.6604
                                           -0.0033 -0.0008  0.0024  0.3993 -0.0092
                                           -0.0016  0.0024 -0.0058 -0.0060  0.0124
                                           -0.0095 -0.0031
   381. (0.35118) BD*( 2) C   3 - C   4  
                ( 50.45%)   0.7103* C   3 s(  0.00%)p 1.00( 99.96%)d 0.00(  0.04%)
                                           -0.0000 -0.0065  0.0003 -0.0019 -0.0000
                                            0.6050  0.0056  0.0053 -0.0009 -0.2226
                                           -0.0055  0.0004  0.0005  0.7640  0.0092
                                            0.0045 -0.0014 -0.0079  0.0021 -0.0042
                                            0.0058 -0.0167
                ( 49.55%)  -0.7039* C   4 s(  0.01%)p 1.00( 99.96%)d 0.00(  0.03%)
                                            0.0001 -0.0083 -0.0038 -0.0003 -0.0000
                                            0.6065  0.0038  0.0052 -0.0029 -0.2235
                                           -0.0068 -0.0026  0.0002  0.7627  0.0071
                                            0.0066 -0.0036  0.0104  0.0030  0.0119
                                            0.0048  0.0064
   382. (0.01206) BD*( 1) C   3 - H  20  
                ( 39.69%)   0.6300* C   3 s( 30.13%)p 2.32( 69.80%)d 0.00(  0.07%)
                                           -0.0004  0.5487 -0.0166 -0.0019 -0.0000
                                           -0.6573 -0.0024 -0.0040 -0.0011 -0.0372
                                           -0.0095  0.0032  0.0015  0.5143 -0.0005
                                            0.0026  0.0010  0.0016 -0.0212 -0.0021
                                            0.0148  0.0021
                ( 60.31%)  -0.7766* H  20 s(100.00%)
                                            1.0000  0.0014  0.0009
   383. (0.02510) BD*( 1) C   4 - C   5  
                ( 49.26%)   0.7018* C   4 s( 33.92%)p 1.95( 66.05%)d 0.00(  0.03%)
                                            0.0000 -0.5823 -0.0066 -0.0020 -0.0002
                                           -0.6428  0.0088  0.0035 -0.0022 -0.0295
                                           -0.0071 -0.0019  0.0010  0.4962 -0.0104
                                           -0.0014  0.0018 -0.0022  0.0153  0.0004
                                           -0.0086  0.0009
                ( 50.74%)  -0.7123* C   5 s( 34.85%)p 1.87( 65.12%)d 0.00(  0.03%)
                                           -0.0001 -0.5903 -0.0055 -0.0041 -0.0002
                                            0.6389 -0.0070 -0.0083  0.0005  0.0662
                                           -0.0211 -0.0017 -0.0018 -0.4878 -0.0020
                                            0.0079 -0.0004 -0.0016  0.0153 -0.0007
                                           -0.0063  0.0007
   384. (0.03553) BD*( 1) C   4 - C   7  
                ( 51.28%)   0.7161* C   4 s( 31.95%)p 2.13( 68.03%)d 0.00(  0.03%)
                                            0.0002  0.5651 -0.0086 -0.0043 -0.0006
                                           -0.3943  0.0038  0.0000 -0.0009 -0.7157
                                           -0.0219  0.0043 -0.0021  0.1096  0.0078
                                           -0.0014  0.0005  0.0113 -0.0034 -0.0029
                                           -0.0076 -0.0081
                ( 48.72%)  -0.6980* C   7 s( 28.93%)p 2.46( 71.04%)d 0.00(  0.03%)
                                            0.0002  0.5378  0.0073 -0.0002  0.0001
                                            0.4169  0.0219 -0.0018  0.0042  0.7172
                                           -0.0116 -0.0051  0.0023 -0.1467  0.0091
                                           -0.0024  0.0004  0.0129 -0.0039 -0.0047
                                           -0.0036 -0.0073
   385. (0.01539) BD*( 1) C   5 - C   6  
                ( 49.43%)   0.7031* C   5 s( 35.05%)p 1.85( 64.92%)d 0.00(  0.03%)
                                            0.0001 -0.5918 -0.0150  0.0009  0.0001
                                           -0.3926  0.0305  0.0014 -0.0010 -0.6940
                                           -0.0073  0.0089 -0.0005  0.1080 -0.0256
                                            0.0022  0.0006 -0.0111  0.0042  0.0006
                                            0.0093  0.0090
                ( 50.57%)  -0.7111* C   6 s( 34.68%)p 1.88( 65.29%)d 0.00(  0.03%)
                                           -0.0000 -0.5888  0.0110 -0.0013 -0.0002
                                            0.3775  0.0175 -0.0089  0.0007  0.7069
                                           -0.0300 -0.0099  0.0003 -0.0931 -0.0230
                                            0.0038 -0.0006 -0.0126  0.0055  0.0027
                                            0.0065  0.0085
   386. (0.32978) BD*( 2) C   5 - C   6  
                ( 49.14%)   0.7010* C   5 s(  0.00%)p 1.00( 99.97%)d 0.00(  0.03%)
                                            0.0000  0.0013  0.0003  0.0025 -0.0000
                                           -0.6050 -0.0099 -0.0091  0.0018  0.2223
                                            0.0064  0.0017 -0.0001 -0.7640 -0.0137
                                           -0.0111  0.0018 -0.0103 -0.0038 -0.0125
                                           -0.0053 -0.0049
                ( 50.86%)  -0.7131* C   6 s(  0.00%)p 1.00( 99.96%)d 0.00(  0.04%)
                                            0.0000  0.0003  0.0003  0.0016  0.0001
                                           -0.6049 -0.0129 -0.0073  0.0003  0.2227
                                            0.0047  0.0018 -0.0001 -0.7638 -0.0162
                                           -0.0084  0.0006  0.0032  0.0063  0.0104
                                            0.0115 -0.0115
   387. (0.01250) BD*( 1) C   5 - H  21  
                ( 40.10%)   0.6333* C   5 s( 30.00%)p 2.33( 69.93%)d 0.00(  0.07%)
                                           -0.0003  0.5475 -0.0163 -0.0029 -0.0000
                                            0.2651 -0.0097  0.0045  0.0012 -0.6805
                                           -0.0090 -0.0007 -0.0016 -0.4071  0.0063
                                           -0.0048 -0.0015 -0.0123 -0.0059  0.0178
                                           -0.0129 -0.0037
                ( 59.90%)  -0.7739* H  21 s(100.00%)
                                            1.0000  0.0014  0.0008
   388. (0.01120) BD*( 1) C   6 - H  22  
                ( 39.65%)   0.6297* C   6 s( 30.49%)p 2.28( 69.44%)d 0.00(  0.07%)
                                            0.0003 -0.5519 -0.0184 -0.0010 -0.0003
                                           -0.6583 -0.0041 -0.0065 -0.0011 -0.0407
                                            0.0003 -0.0008 -0.0002  0.5093  0.0032
                                            0.0049  0.0008 -0.0010  0.0207  0.0020
                                           -0.0151 -0.0026
                ( 60.35%)  -0.7768* H  22 s(100.00%)
                                           -1.0000 -0.0006 -0.0012
   389. (0.03637) BD*( 1) C   7 - C   8  
                ( 49.48%)   0.7034* C   7 s( 27.74%)p 2.60( 72.24%)d 0.00(  0.03%)
                                            0.0002  0.5266  0.0064  0.0007  0.0002
                                            0.3430  0.0176 -0.0054  0.0037 -0.4675
                                            0.0125  0.0032 -0.0008  0.6209 -0.0031
                                           -0.0045  0.0036 -0.0089  0.0086 -0.0113
                                           -0.0014  0.0024
                ( 50.52%)  -0.7108* C   8 s( 32.20%)p 2.10( 67.78%)d 0.00(  0.02%)
                                            0.0003  0.5674 -0.0072 -0.0036 -0.0008
                                           -0.3425  0.0047  0.0007  0.0002  0.4462
                                            0.0139 -0.0042  0.0009 -0.6008 -0.0121
                                            0.0045 -0.0017 -0.0075  0.0072 -0.0105
                                            0.0004  0.0047
   390. (0.03267) BD*( 1) C   7 - N   9  
                ( 61.23%)   0.7825* C   7 s( 21.91%)p 3.56( 78.00%)d 0.00(  0.09%)
                                           -0.0000  0.4674  0.0245  0.0011 -0.0004
                                           -0.0361  0.0138  0.0019 -0.0020 -0.4811
                                            0.0140 -0.0013  0.0001 -0.7391  0.0232
                                           -0.0042 -0.0001 -0.0007 -0.0004  0.0250
                                           -0.0072  0.0159
                ( 38.77%)  -0.6227* N   9 s( 35.21%)p 1.84( 64.76%)d 0.00(  0.03%)
                                           -0.0000  0.5933 -0.0020 -0.0046  0.0001
                                            0.0339 -0.0015  0.0000 -0.0001  0.4376
                                            0.0003 -0.0036  0.0008  0.6745 -0.0002
                                           -0.0048  0.0014 -0.0008 -0.0004  0.0154
                                            0.0006  0.0073
   391. (0.01980) BD*( 1) C   7 - H  23  
                ( 37.78%)   0.6146* C   7 s( 21.48%)p 3.65( 78.45%)d 0.00(  0.08%)
                                           -0.0002  0.4627 -0.0261 -0.0005  0.0002
                                           -0.8394 -0.0241 -0.0027  0.0030  0.1853
                                            0.0065  0.0014 -0.0007  0.2118  0.0111
                                            0.0007 -0.0030 -0.0092 -0.0097  0.0027
                                            0.0210 -0.0112
                ( 62.22%)  -0.7888* H  23 s(100.00%)
                                            1.0000  0.0039  0.0002
   392. (0.03518) BD*( 1) C   8 - C  10  
                ( 49.32%)   0.7023* C   8 s( 33.07%)p 2.02( 66.88%)d 0.00(  0.04%)
                                            0.0001 -0.5751 -0.0013 -0.0029 -0.0007
                                            0.4083 -0.0143 -0.0006  0.0026  0.1005
                                            0.0067 -0.0005 -0.0005 -0.7012  0.0020
                                            0.0015 -0.0027 -0.0003  0.0145  0.0054
                                           -0.0049 -0.0129
                ( 50.68%)  -0.7119* C  10 s( 38.91%)p 1.57( 61.07%)d 0.00(  0.02%)
                                           -0.0001 -0.6237 -0.0037 -0.0028 -0.0002
                                           -0.3180 -0.0134  0.0065 -0.0036 -0.1531
                                            0.0055  0.0012  0.0019  0.6970  0.0027
                                           -0.0094 -0.0001 -0.0018  0.0076  0.0054
                                           -0.0010 -0.0102
   393. (0.38330) BD*( 2) C   8 - C  10  
                ( 47.53%)   0.6895* C   8 s(  0.00%)p 1.00( 99.96%)d 0.00(  0.04%)
                                           -0.0001  0.0018  0.0029  0.0000  0.0001
                                           -0.4269 -0.0034 -0.0032  0.0015 -0.8255
                                           -0.0107 -0.0080  0.0025 -0.3684 -0.0025
                                           -0.0035  0.0016  0.0045 -0.0070 -0.0122
                                           -0.0053 -0.0109
                ( 52.47%)  -0.7243* C  10 s(  0.00%)p 1.00( 99.96%)d 0.00(  0.04%)
                                            0.0000  0.0040  0.0000  0.0012 -0.0000
                                           -0.4252 -0.0065 -0.0062 -0.0035 -0.8247
                                           -0.0157 -0.0107 -0.0075 -0.3717 -0.0056
                                           -0.0052 -0.0029 -0.0108  0.0004  0.0111
                                           -0.0070  0.0085
   394. (0.02171) BD*( 1) C   8 - C  14  
                ( 48.76%)   0.6983* C   8 s( 34.69%)p 1.88( 65.27%)d 0.00(  0.03%)
                                            0.0002 -0.5889 -0.0087  0.0010 -0.0000
                                           -0.7301  0.0123  0.0019 -0.0027  0.3295
                                           -0.0053 -0.0001  0.0000  0.1048 -0.0046
                                           -0.0008  0.0027  0.0130  0.0023  0.0008
                                           -0.0101  0.0069
                ( 51.24%)  -0.7158* C  14 s( 34.35%)p 1.91( 65.63%)d 0.00(  0.03%)
                                           -0.0001 -0.5860 -0.0066 -0.0030 -0.0003
                                            0.7308 -0.0049 -0.0102  0.0005 -0.3357
                                            0.0107  0.0049  0.0006 -0.0943 -0.0189
                                            0.0018 -0.0015  0.0109  0.0054  0.0005
                                           -0.0105  0.0047
   395. (0.05203) BD*( 1) N   9 - C  15  
                ( 36.80%)   0.6066* N   9 s( 35.71%)p 1.80( 64.24%)d 0.00(  0.05%)
                                           -0.0000 -0.5975 -0.0100 -0.0055 -0.0000
                                            0.6861 -0.0059 -0.0001  0.0020  0.1969
                                           -0.0142  0.0025  0.0002  0.3634 -0.0226
                                            0.0042  0.0005 -0.0064 -0.0125 -0.0073
                                           -0.0140  0.0036
                ( 63.20%)  -0.7950* C  15 s( 32.54%)p 2.07( 67.38%)d 0.00(  0.08%)
                                           -0.0001 -0.5701  0.0201 -0.0026  0.0023
                                           -0.7050  0.0259  0.0044 -0.0038 -0.2027
                                            0.0064  0.0047 -0.0002 -0.3670  0.0118
                                            0.0076 -0.0007 -0.0107 -0.0190 -0.0027
                                           -0.0157  0.0064
   396. (0.01743) BD*( 1) N   9 - H  24  
                ( 29.41%)   0.5423* N   9 s( 28.97%)p 2.45( 70.97%)d 0.00(  0.06%)
                                            0.0002 -0.5382  0.0038  0.0025  0.0001
                                           -0.7242  0.0151  0.0017  0.0006  0.2669
                                           -0.0078  0.0001 -0.0013  0.3370 -0.0105
                                            0.0005 -0.0020  0.0109  0.0130 -0.0096
                                           -0.0150  0.0051
                ( 70.59%)  -0.8402* H  24 s(100.00%)
                                           -1.0000  0.0066 -0.0021
   397. (0.02643) BD*( 1) C  10 - C  11  
                ( 49.60%)   0.7043* C  10 s( 37.93%)p 1.64( 62.05%)d 0.00(  0.03%)
                                            0.0001 -0.6158 -0.0065  0.0022 -0.0008
                                           -0.2981 -0.0210  0.0103 -0.0017  0.4192
                                            0.0030 -0.0040  0.0002 -0.5958  0.0176
                                           -0.0016  0.0015  0.0052 -0.0062  0.0115
                                            0.0015 -0.0071
                ( 50.40%)  -0.7099* C  11 s( 33.35%)p 2.00( 66.60%)d 0.00(  0.04%)
                                           -0.0000 -0.5775  0.0026 -0.0015 -0.0011
                                            0.3602 -0.0343 -0.0005  0.0001 -0.4443
                                            0.0127  0.0060 -0.0008  0.5806  0.0109
                                           -0.0129  0.0018  0.0092 -0.0085  0.0147
                                            0.0003 -0.0072
   398. (0.02409) BD*( 1) C  10 - F  17  
                ( 72.63%)   0.8523* C  10 s( 22.88%)p 3.36( 76.78%)d 0.01(  0.34%)
                                            0.0001 -0.4778  0.0223  0.0021  0.0021
                                            0.7904 -0.0483 -0.0136 -0.0110 -0.3453
                                            0.0186  0.0035  0.0054 -0.1433  0.0144
                                            0.0057  0.0010  0.0350  0.0144 -0.0091
                                           -0.0326  0.0288
                ( 27.37%)  -0.5231* F  17 s( 34.55%)p 1.89( 65.35%)d 0.00(  0.09%)
                                           -0.0000 -0.5878 -0.0011 -0.0054  0.0001
                                           -0.7298  0.0074  0.0066  0.0025  0.3133
                                           -0.0049 -0.0019 -0.0011  0.1503  0.0021
                                           -0.0034 -0.0005  0.0182  0.0089 -0.0043
                                           -0.0176  0.0141
   399. (0.01373) BD*( 1) C  11 - C  12  
                ( 49.40%)   0.7029* C  11 s( 35.59%)p 1.81( 64.38%)d 0.00(  0.03%)
                                            0.0002 -0.5963  0.0193  0.0006  0.0006
                                           -0.7242  0.0140  0.0102 -0.0004  0.3262
                                           -0.0201 -0.0027  0.0004  0.1064  0.0289
                                           -0.0059 -0.0004  0.0108  0.0075  0.0002
                                           -0.0108  0.0043
                ( 50.60%)  -0.7113* C  12 s( 34.22%)p 1.92( 65.75%)d 0.00(  0.03%)
                                           -0.0001 -0.5848  0.0119  0.0007  0.0001
                                            0.7329 -0.0175 -0.0134 -0.0000 -0.3212
                                           -0.0083  0.0076 -0.0003 -0.1230  0.0387
                                           -0.0017  0.0006  0.0132  0.0022  0.0017
                                           -0.0100  0.0064
   400. (0.33261) BD*( 2) C  11 - C  12  
                ( 48.29%)   0.6949* C  11 s(  0.00%)p 1.00( 99.96%)d 0.00(  0.04%)
                                            0.0000 -0.0007  0.0000  0.0001 -0.0000
                                           -0.4255 -0.0112 -0.0050  0.0002 -0.8257
                                           -0.0216 -0.0103  0.0003 -0.3686 -0.0095
                                           -0.0045  0.0002 -0.0115  0.0005  0.0121
                                           -0.0073  0.0089
                ( 51.71%)  -0.7191* C  12 s(  0.00%)p 1.00( 99.96%)d 0.00(  0.04%)
                                           -0.0000  0.0001 -0.0001 -0.0003 -0.0000
                                           -0.4240 -0.0115 -0.0063  0.0001 -0.8260
                                           -0.0222 -0.0120  0.0001 -0.3696 -0.0100
                                           -0.0053 -0.0000  0.0084  0.0090  0.0017
                                            0.0164  0.0047
   401. (0.01001) BD*( 1) C  11 - H  25  
                ( 39.07%)   0.6251* C  11 s( 30.96%)p 2.23( 68.98%)d 0.00(  0.06%)
                                            0.0002 -0.5562 -0.0166  0.0010  0.0004
                                            0.4034  0.0034  0.0015 -0.0010  0.1128
                                           -0.0037  0.0019  0.0002 -0.7171  0.0045
                                           -0.0059  0.0008 -0.0022  0.0180  0.0048
                                           -0.0052 -0.0146
                ( 60.93%)  -0.7805* H  25 s(100.00%)
                                           -1.0000 -0.0009 -0.0011
   402. (0.01484) BD*( 1) C  12 - C  13  
                ( 49.99%)   0.7070* C  12 s( 34.75%)p 1.88( 65.22%)d 0.00(  0.03%)
                                           -0.0000 -0.5894  0.0116 -0.0002  0.0002
                                           -0.3995  0.0365  0.0030  0.0000 -0.1049
                                           -0.0176  0.0044  0.0000  0.6926 -0.0024
                                           -0.0135 -0.0001  0.0004  0.0110  0.0065
                                           -0.0036 -0.0118
                ( 50.01%)  -0.7072* C  13 s( 34.64%)p 1.89( 65.33%)d 0.00(  0.03%)
                                           -0.0000 -0.5884  0.0128  0.0026  0.0004
                                            0.3754  0.0212  0.0100  0.0006  0.1205
                                           -0.0237 -0.0011 -0.0002 -0.7042  0.0283
                                           -0.0095 -0.0004  0.0011  0.0134  0.0044
                                           -0.0056 -0.0098
   403. (0.01090) BD*( 1) C  12 - H  26  
                ( 39.53%)   0.6287* C  12 s( 30.95%)p 2.23( 68.99%)d 0.00(  0.06%)
                                            0.0003 -0.5560 -0.0187 -0.0003 -0.0003
                                           -0.3479 -0.0010 -0.0035 -0.0004  0.4495
                                            0.0024  0.0046  0.0009 -0.6055 -0.0043
                                           -0.0062 -0.0015  0.0092 -0.0145  0.0169
                                            0.0035 -0.0072
                ( 60.47%)  -0.7776* H  26 s(100.00%)
                                           -1.0000 -0.0007 -0.0012
   404. (0.01477) BD*( 1) C  13 - C  14  
                ( 50.67%)   0.7118* C  13 s( 34.59%)p 1.89( 65.38%)d 0.00(  0.03%)
                                            0.0001  0.5880 -0.0110  0.0020  0.0002
                                           -0.3329 -0.0247 -0.0082 -0.0009  0.4336
                                           -0.0024  0.0072  0.0004 -0.5942  0.0338
                                           -0.0072 -0.0000 -0.0098  0.0078 -0.0121
                                            0.0012  0.0040
                ( 49.33%)  -0.7024* C  14 s( 35.15%)p 1.84( 64.82%)d 0.00(  0.03%)
                                           -0.0000  0.5926  0.0157 -0.0006 -0.0003
                                            0.3479 -0.0341 -0.0008  0.0012 -0.4394
                                            0.0110  0.0037 -0.0004  0.5766  0.0148
                                           -0.0085  0.0002 -0.0073  0.0058 -0.0129
                                           -0.0003  0.0072
   405. (0.32282) BD*( 2) C  13 - C  14  
                ( 49.58%)   0.7041* C  13 s(  0.00%)p 1.00( 99.96%)d 0.00(  0.04%)
                                           -0.0000 -0.0018  0.0008  0.0010  0.0001
                                           -0.4254 -0.0096  0.0046  0.0001 -0.8268
                                           -0.0182  0.0090  0.0004 -0.3667 -0.0081
                                            0.0040  0.0001  0.0084  0.0085  0.0012
                                            0.0159  0.0040
                ( 50.42%)  -0.7101* C  14 s(  0.00%)p 1.00( 99.96%)d 0.00(  0.04%)
                                            0.0000 -0.0024 -0.0003  0.0005  0.0000
                                           -0.4283 -0.0067 -0.0054  0.0007 -0.8249
                                           -0.0135 -0.0115  0.0017 -0.3678 -0.0062
                                           -0.0069  0.0005  0.0038 -0.0072 -0.0117
                                           -0.0060 -0.0111
   406. (0.01120) BD*( 1) C  13 - H  27  
                ( 39.53%)   0.6288* C  13 s( 30.69%)p 2.26( 69.24%)d 0.00(  0.07%)
                                            0.0003 -0.5537 -0.0190 -0.0007 -0.0003
                                           -0.7521 -0.0046  0.0069 -0.0011  0.3355
                                            0.0019 -0.0034  0.0005  0.1188  0.0014
                                           -0.0006  0.0002  0.0154  0.0056 -0.0037
                                           -0.0142  0.0129
                ( 60.47%)  -0.7776* H  27 s(100.00%)
                                           -1.0000 -0.0004 -0.0013
   407. (0.01176) BD*( 1) C  14 - H  28  
                ( 39.81%)   0.6309* C  14 s( 30.42%)p 2.29( 69.51%)d 0.00(  0.07%)
                                           -0.0003  0.5513 -0.0176 -0.0022  0.0001
                                            0.4002 -0.0121  0.0053  0.0014  0.1127
                                            0.0089 -0.0025 -0.0004 -0.7225 -0.0075
                                           -0.0025 -0.0019  0.0034 -0.0185 -0.0045
                                            0.0046  0.0166
                ( 60.19%)  -0.7758* H  28 s(100.00%)
                                            1.0000  0.0014  0.0008
   408. (0.27688) BD*( 1) C  15 - O  16  
                ( 73.33%)   0.8563* C  15 s(  0.02%)p99.99( 99.38%)d37.69(  0.60%)
                                            0.0000  0.0126 -0.0011  0.0005 -0.0001
                                           -0.0470 -0.0017 -0.0009  0.0002 -0.8387
                                           -0.0391 -0.0186  0.0049  0.5342  0.0278
                                            0.0133 -0.0034  0.0002  0.0044  0.0307
                                           -0.0360 -0.0613
                ( 26.67%)  -0.5164* O  16 s(  0.02%)p99.99( 99.87%)d 5.67(  0.11%)
                                            0.0000  0.0139 -0.0012 -0.0001 -0.0000
                                           -0.0499 -0.0000 -0.0001  0.0002 -0.8216
                                           -0.0019 -0.0015  0.0029  0.5667  0.0004
                                            0.0007 -0.0019  0.0004 -0.0023 -0.0122
                                            0.0152  0.0268
   409. (0.00564) BD*( 2) C  15 - O  16  
                ( 63.87%)   0.7992* C  15 s( 31.94%)p 2.13( 67.90%)d 0.00(  0.16%)
                                           -0.0001  0.5617 -0.0623 -0.0021 -0.0013
                                            0.0337  0.0170 -0.0065 -0.0012 -0.4364
                                            0.0322  0.0026 -0.0028 -0.6955  0.0481
                                            0.0030 -0.0043 -0.0034 -0.0051  0.0315
                                           -0.0080  0.0218
                ( 36.13%)  -0.6011* O  16 s( 36.97%)p 1.70( 62.92%)d 0.00(  0.11%)
                                            0.0000  0.6064 -0.0445 -0.0016 -0.0000
                                           -0.0429  0.0013 -0.0019 -0.0002  0.4582
                                           -0.0141 -0.0013  0.0001  0.6456 -0.0211
                                           -0.0020  0.0002 -0.0011 -0.0018  0.0261
                                           -0.0103  0.0176
   410. (0.03726) BD*( 1) C  15 - H  29  
                ( 41.61%)   0.6450* C  15 s( 35.87%)p 1.79( 64.04%)d 0.00(  0.09%)
                                           -0.0002  0.5972  0.0458 -0.0007  0.0020
                                           -0.7039 -0.0082 -0.0012  0.0022  0.2373
                                            0.0123 -0.0047 -0.0030  0.2966  0.0177
                                           -0.0079 -0.0041 -0.0148 -0.0199  0.0006
                                            0.0136 -0.0091
                ( 58.39%)  -0.7641* H  29 s(100.00%)
                                            1.0000  0.0042 -0.0004


 NHO Directionality and "Bond Bending" (deviations from line of nuclear centers)

         [Thresholds for printing:  angular deviation  >  1.0 degree]
                                    hybrid p-character > 25.0%
                                    orbital occupancy  >  0.10e

                                Line of Centers        Hybrid 1              Hybrid 2
                                ---------------  -------------------   ------------------
                NBO               Theta   Phi    Theta   Phi    Dev    Theta   Phi    Dev
 ========================================================================================
     1. BD (   1) C   1 - C   2    52.3  183.8    52.6  185.4   1.3    128.1    1.3   2.0
     2. BD (   2) C   1 - C   2    52.3  183.8    40.2  339.7  90.0    139.7  159.8  90.0
     3. BD (   1) C   1 - C   6   119.0  290.7   118.4  289.4   1.3     60.4  112.1   1.4
     5. BD (   1) C   2 - C   3    82.8  241.1    84.1  242.8   2.1     98.1   59.7   1.7
     7. BD (   1) C   3 - C   4   118.7  290.0   118.8  291.4   1.2      --     --    --
     8. BD (   2) C   3 - C   4   118.7  290.0   139.8  159.7  90.0    139.7  159.2  89.7
    11. BD (   1) C   4 - C   7    81.7  240.4    82.0  242.0   1.6     99.6   57.9   2.7
    12. BD (   1) C   5 - C   6    97.3   61.1    96.2   62.4   1.7     81.7  239.9   1.6
    13. BD (   2) C   5 - C   6    97.3   61.1   139.9  159.7  89.9    139.8  159.9  90.0
    14. BD (   1) C   5 - H  21   119.4  291.6   118.8  290.7   1.0      --     --    --
    18. BD (   1) C   7 - H  23    75.0  165.8    76.0  167.4   1.9      --     --    --
    19. BD (   1) C   8 - C  10    29.6  197.3    30.4  195.0   1.4    152.5   23.8   3.7
    20. BD (   2) C   8 - C  10    29.6  197.3   111.5  242.8  89.8    111.8  242.8  90.0
    21. BD (   1) C   8 - C  14    97.2  335.6     --     --    --      81.8  156.0   1.1
    22. BD (   1) N   9 - C  15   117.2  196.5   116.1  195.2   1.7     63.7   15.8   1.2
    24. BD (   1) C  10 - C  11    43.6  308.1    42.0  306.6   1.9    137.3  127.4   1.0
    25. BD (   1) C  10 - F  17    79.9  156.6    81.1  156.1   1.4      --     --    --
    26. BD (   1) C  11 - C  12    97.9  335.9    99.6  336.6   1.8     83.7  155.3   1.7
    27. BD (   2) C  11 - C  12    97.9  335.9    68.4   62.8  90.0     68.3   62.8  89.9
    29. BD (   1) C  12 - C  13   150.0   16.3   150.8   18.2   1.2     31.4  193.2   2.1
    31. BD (   1) C  13 - C  14   136.5  128.1   134.8  129.9   2.1     42.2  306.5   1.7
    32. BD (   2) C  13 - C  14   136.5  128.1    68.5   62.7  89.9     68.3   62.6  89.8
    34. BD (   1) C  14 - H  28   149.5   14.4   150.7   16.7   1.7      --     --    --
    35. BD (   1) C  15 - O  16   146.2  274.2    57.4  266.8  89.1     55.5  266.5  89.0
    36. BD (   2) C  15 - O  16   146.2  274.2   147.9  276.1   2.0     35.6   95.6   2.0
    55. LP (   1) N   9             --     --    123.2   86.5   --       --     --    --
    56. LP (   1) O  16             --     --    146.1  276.4   --       --     --    --
    57. LP (   2) O  16             --     --     85.8  359.4   --       --     --    --
    58. LP (   1) F  17             --     --     77.4  157.5   --       --     --    --
    59. LP (   2) F  17             --     --    154.8   92.4   --       --     --    --
    60. LP (   3) F  17             --     --    112.2  242.3   --       --     --    --
   375. BD*(   2) C   1 - C   2    52.3  183.8    40.2  339.7  90.0    139.7  159.8  90.0
   381. BD*(   2) C   3 - C   4   118.7  290.0   139.8  159.7  90.0    139.7  159.2  89.7
   386. BD*(   2) C   5 - C   6    97.3   61.1   139.9  159.7  89.9    139.8  159.9  90.0
   393. BD*(   2) C   8 - C  10    29.6  197.3   111.5  242.8  89.8    111.8  242.8  90.0
   400. BD*(   2) C  11 - C  12    97.9  335.9    68.4   62.8  90.0     68.3   62.8  89.9
   405. BD*(   2) C  13 - C  14   136.5  128.1    68.5   62.7  89.9     68.3   62.6  89.8
   408. BD*(   1) C  15 - O  16   146.2  274.2    57.4  266.8  89.1     55.5  266.5  89.0


 Second Order Perturbation Theory Analysis of Fock Matrix in NBO Basis

     Threshold for printing:   0.50 kcal/mol
                                                                              E(2)  E(j)-E(i) F(i,j)
         Donor NBO (i)                     Acceptor NBO (j)                 kcal/mol   a.u.    a.u. 
 ===================================================================================================

 within unit  1
   1. BD (   1) C   1 - C   2        / 95. RY*(   1) C   3                    0.82    1.86    0.035
   1. BD (   1) C   1 - C   2        / 96. RY*(   2) C   3                    1.70    1.96    0.052
   1. BD (   1) C   1 - C   2        /146. RY*(   1) C   6                    1.01    1.86    0.039
   1. BD (   1) C   1 - C   2        /147. RY*(   2) C   6                    1.47    2.16    0.051
   1. BD (   1) C   1 - C   2        /376. BD*(   1) C   1 - C   6            2.52    1.39    0.053
   1. BD (   1) C   1 - C   2        /377. BD*(   1) C   1 - H  18            1.34    1.38    0.038
   1. BD (   1) C   1 - C   2        /378. BD*(   1) C   2 - C   3            2.54    1.38    0.053
   1. BD (   1) C   1 - C   2        /379. BD*(   1) C   2 - H  19            1.33    1.38    0.038
   1. BD (   1) C   1 - C   2        /382. BD*(   1) C   3 - H  20            2.45    1.38    0.052
   1. BD (   1) C   1 - C   2        /388. BD*(   1) C   6 - H  22            2.37    1.38    0.051
   2. BD (   2) C   1 - C   2        / 98. RY*(   4) C   3                    1.13    1.62    0.042
   2. BD (   2) C   1 - C   2        /149. RY*(   4) C   6                    0.88    1.75    0.039
   2. BD (   2) C   1 - C   2        /381. BD*(   2) C   3 - C   4           28.30    0.35    0.089
   2. BD (   2) C   1 - C   2        /386. BD*(   2) C   5 - C   6           29.41    0.35    0.090
   3. BD (   1) C   1 - C   6        / 78. RY*(   1) C   2                    1.04    1.86    0.040
   3. BD (   1) C   1 - C   6        / 79. RY*(   2) C   2                    1.43    2.18    0.050
   3. BD (   1) C   1 - C   6        /129. RY*(   1) C   5                    0.96    1.85    0.038
   3. BD (   1) C   1 - C   6        /130. RY*(   2) C   5                    1.46    1.98    0.048
   3. BD (   1) C   1 - C   6        /374. BD*(   1) C   1 - C   2            2.51    1.39    0.053
   3. BD (   1) C   1 - C   6        /377. BD*(   1) C   1 - H  18            1.34    1.39    0.038
   3. BD (   1) C   1 - C   6        /379. BD*(   1) C   2 - H  19            2.35    1.38    0.051
   3. BD (   1) C   1 - C   6        /385. BD*(   1) C   5 - C   6            2.66    1.38    0.054
   3. BD (   1) C   1 - C   6        /387. BD*(   1) C   5 - H  21            2.55    1.38    0.053
   3. BD (   1) C   1 - C   6        /388. BD*(   1) C   6 - H  22            1.34    1.38    0.039
   4. BD (   1) C   1 - H  18        / 78. RY*(   1) C   2                    1.32    1.71    0.043
   4. BD (   1) C   1 - H  18        /146. RY*(   1) C   6                    1.33    1.71    0.043
   4. BD (   1) C   1 - H  18        /374. BD*(   1) C   1 - C   2            0.94    1.24    0.030
   4. BD (   1) C   1 - H  18        /376. BD*(   1) C   1 - C   6            0.96    1.24    0.031
   4. BD (   1) C   1 - H  18        /378. BD*(   1) C   2 - C   3            3.78    1.23    0.061
   4. BD (   1) C   1 - H  18        /379. BD*(   1) C   2 - H  19            0.56    1.23    0.023
   4. BD (   1) C   1 - H  18        /385. BD*(   1) C   5 - C   6            3.89    1.23    0.062
   4. BD (   1) C   1 - H  18        /388. BD*(   1) C   6 - H  22            0.57    1.23    0.024
   5. BD (   1) C   2 - C   3        / 61. RY*(   1) C   1                    0.98    1.88    0.038
   5. BD (   1) C   2 - C   3        / 62. RY*(   2) C   1                    1.42    2.18    0.050
   5. BD (   1) C   2 - C   3        /112. RY*(   1) C   4                    0.95    2.01    0.039
   5. BD (   1) C   2 - C   3        /114. RY*(   3) C   4                    1.36    1.97    0.046
   5. BD (   1) C   2 - C   3        /374. BD*(   1) C   1 - C   2            2.49    1.38    0.052
   5. BD (   1) C   2 - C   3        /377. BD*(   1) C   1 - H  18            2.30    1.38    0.051
   5. BD (   1) C   2 - C   3        /379. BD*(   1) C   2 - H  19            1.30    1.38    0.038
   5. BD (   1) C   2 - C   3        /380. BD*(   1) C   3 - C   4            3.50    1.38    0.062
   5. BD (   1) C   2 - C   3        /382. BD*(   1) C   3 - H  20            1.45    1.38    0.040
   5. BD (   1) C   2 - C   3        /384. BD*(   1) C   4 - C   7            3.71    1.26    0.061
   6. BD (   1) C   2 - H  19        / 61. RY*(   1) C   1                    1.24    1.73    0.041
   6. BD (   1) C   2 - H  19        / 95. RY*(   1) C   3                    1.20    1.71    0.040
   6. BD (   1) C   2 - H  19        /374. BD*(   1) C   1 - C   2            0.93    1.24    0.030
   6. BD (   1) C   2 - H  19        /376. BD*(   1) C   1 - C   6            3.69    1.24    0.060
   6. BD (   1) C   2 - H  19        /377. BD*(   1) C   1 - H  18            0.57    1.24    0.024
   6. BD (   1) C   2 - H  19        /378. BD*(   1) C   2 - C   3            0.95    1.24    0.031
   6. BD (   1) C   2 - H  19        /380. BD*(   1) C   3 - C   4            3.95    1.23    0.062
   6. BD (   1) C   2 - H  19        /382. BD*(   1) C   3 - H  20            0.57    1.23    0.024
   7. BD (   1) C   3 - C   4        / 78. RY*(   1) C   2                    1.16    1.86    0.042
   7. BD (   1) C   3 - C   4        / 79. RY*(   2) C   2                    1.59    2.18    0.053
   7. BD (   1) C   3 - C   4        /129. RY*(   1) C   5                    0.72    1.85    0.033
   7. BD (   1) C   3 - C   4        /163. RY*(   1) C   7                    1.67    1.77    0.049
   7. BD (   1) C   3 - C   4        /378. BD*(   1) C   2 - C   3            3.05    1.38    0.058
   7. BD (   1) C   3 - C   4        /379. BD*(   1) C   2 - H  19            1.96    1.38    0.047
   7. BD (   1) C   3 - C   4        /382. BD*(   1) C   3 - H  20            1.60    1.38    0.042
   7. BD (   1) C   3 - C   4        /383. BD*(   1) C   4 - C   5            3.51    1.37    0.062
   7. BD (   1) C   3 - C   4        /384. BD*(   1) C   4 - C   7            2.11    1.26    0.046
   7. BD (   1) C   3 - C   4        /387. BD*(   1) C   5 - H  21            2.54    1.38    0.053
   7. BD (   1) C   3 - C   4        /390. BD*(   1) C   7 - N   9            1.45    1.19    0.037
   8. BD (   2) C   3 - C   4        / 80. RY*(   3) C   2                    1.87    0.82    0.038
   8. BD (   2) C   3 - C   4        /131. RY*(   3) C   5                    2.13    0.97    0.045
   8. BD (   2) C   3 - C   4        /375. BD*(   2) C   1 - C   2           28.56    0.35    0.090
   8. BD (   2) C   3 - C   4        /386. BD*(   2) C   5 - C   6           27.32    0.35    0.087
   8. BD (   2) C   3 - C   4        /389. BD*(   1) C   7 - C   8            3.48    0.77    0.050
   8. BD (   2) C   3 - C   4        /390. BD*(   1) C   7 - N   9            2.18    0.72    0.038
   8. BD (   2) C   3 - C   4        /391. BD*(   1) C   7 - H  23            0.55    0.73    0.019
   8. BD (   2) C   3 - C   4        /393. BD*(   2) C   8 - C  10            1.36    0.33    0.019
   9. BD (   1) C   3 - H  20        / 78. RY*(   1) C   2                    1.12    1.72    0.039
   9. BD (   1) C   3 - H  20        /112. RY*(   1) C   4                    1.79    1.87    0.052
   9. BD (   1) C   3 - H  20        /374. BD*(   1) C   1 - C   2            3.59    1.24    0.060
   9. BD (   1) C   3 - H  20        /378. BD*(   1) C   2 - C   3            1.07    1.24    0.033
   9. BD (   1) C   3 - H  20        /379. BD*(   1) C   2 - H  19            0.55    1.24    0.023
   9. BD (   1) C   3 - H  20        /380. BD*(   1) C   3 - C   4            1.30    1.23    0.036
   9. BD (   1) C   3 - H  20        /383. BD*(   1) C   4 - C   5            4.89    1.22    0.069
  10. BD (   1) C   4 - C   5        / 95. RY*(   1) C   3                    0.82    1.86    0.035
  10. BD (   1) C   4 - C   5        / 96. RY*(   2) C   3                    0.51    1.96    0.029
  10. BD (   1) C   4 - C   5        /146. RY*(   1) C   6                    1.23    1.86    0.043
  10. BD (   1) C   4 - C   5        /147. RY*(   2) C   6                    1.56    2.16    0.052
  10. BD (   1) C   4 - C   5        /163. RY*(   1) C   7                    1.17    1.78    0.041
  10. BD (   1) C   4 - C   5        /380. BD*(   1) C   3 - C   4            3.40    1.38    0.061
  10. BD (   1) C   4 - C   5        /382. BD*(   1) C   3 - H  20            2.35    1.38    0.051
  10. BD (   1) C   4 - C   5        /384. BD*(   1) C   4 - C   7            2.05    1.26    0.045
  10. BD (   1) C   4 - C   5        /385. BD*(   1) C   5 - C   6            3.24    1.39    0.060
  10. BD (   1) C   4 - C   5        /387. BD*(   1) C   5 - H  21            1.52    1.38    0.041
  10. BD (   1) C   4 - C   5        /388. BD*(   1) C   6 - H  22            1.97    1.38    0.047
  10. BD (   1) C   4 - C   5        /391. BD*(   1) C   7 - H  23            1.06    1.21    0.032
  11. BD (   1) C   4 - C   7        / 95. RY*(   1) C   3                    1.71    1.82    0.050
  11. BD (   1) C   4 - C   7        /129. RY*(   1) C   5                    1.45    1.82    0.046
  11. BD (   1) C   4 - C   7        /181. RY*(   2) C   8                    1.42    1.80    0.045
  11. BD (   1) C   4 - C   7        /197. RY*(   1) N   9                    1.17    1.43    0.037
  11. BD (   1) C   4 - C   7        /378. BD*(   1) C   2 - C   3            2.13    1.35    0.048
  11. BD (   1) C   4 - C   7        /380. BD*(   1) C   3 - C   4            2.05    1.34    0.047
  11. BD (   1) C   4 - C   7        /383. BD*(   1) C   4 - C   5            2.08    1.34    0.047
  11. BD (   1) C   4 - C   7        /385. BD*(   1) C   5 - C   6            2.15    1.35    0.048
  11. BD (   1) C   4 - C   7        /389. BD*(   1) C   7 - C   8            2.75    1.21    0.052
  11. BD (   1) C   4 - C   7        /390. BD*(   1) C   7 - N   9            0.88    1.16    0.028
  11. BD (   1) C   4 - C   7        /391. BD*(   1) C   7 - H  23            1.06    1.17    0.031
  11. BD (   1) C   4 - C   7        /392. BD*(   1) C   8 - C  10            1.33    1.31    0.037
  11. BD (   1) C   4 - C   7        /393. BD*(   2) C   8 - C  10            2.04    0.77    0.039
  11. BD (   1) C   4 - C   7        /395. BD*(   1) N   9 - C  15            1.62    1.27    0.041
  12. BD (   1) C   5 - C   6        / 61. RY*(   1) C   1                    0.96    1.88    0.038
  12. BD (   1) C   5 - C   6        / 62. RY*(   2) C   1                    1.42    2.18    0.050
  12. BD (   1) C   5 - C   6        /112. RY*(   1) C   4                    1.20    2.02    0.044
  12. BD (   1) C   5 - C   6        /114. RY*(   3) C   4                    1.12    1.97    0.042
  12. BD (   1) C   5 - C   6        /376. BD*(   1) C   1 - C   6            2.56    1.39    0.053
  12. BD (   1) C   5 - C   6        /377. BD*(   1) C   1 - H  18            2.30    1.39    0.051
  12. BD (   1) C   5 - C   6        /383. BD*(   1) C   4 - C   5            3.74    1.37    0.064
  12. BD (   1) C   5 - C   6        /384. BD*(   1) C   4 - C   7            3.92    1.26    0.063
  12. BD (   1) C   5 - C   6        /387. BD*(   1) C   5 - H  21            1.61    1.38    0.042
  12. BD (   1) C   5 - C   6        /388. BD*(   1) C   6 - H  22            1.33    1.38    0.038
  13. BD (   2) C   5 - C   6        / 63. RY*(   3) C   1                    1.30    0.79    0.031
  13. BD (   2) C   5 - C   6        /375. BD*(   2) C   1 - C   2           27.51    0.35    0.088
  13. BD (   2) C   5 - C   6        /381. BD*(   2) C   3 - C   4           29.55    0.35    0.091
  14. BD (   1) C   5 - H  21        /112. RY*(   1) C   4                    1.67    1.87    0.050
  14. BD (   1) C   5 - H  21        /146. RY*(   1) C   6                    1.21    1.72    0.041
  14. BD (   1) C   5 - H  21        /376. BD*(   1) C   1 - C   6            3.52    1.25    0.059
  14. BD (   1) C   5 - H  21        /380. BD*(   1) C   3 - C   4            4.79    1.24    0.069
  14. BD (   1) C   5 - H  21        /383. BD*(   1) C   4 - C   5            1.23    1.23    0.035
  14. BD (   1) C   5 - H  21        /385. BD*(   1) C   5 - C   6            1.13    1.24    0.033
  14. BD (   1) C   5 - H  21        /388. BD*(   1) C   6 - H  22            0.53    1.24    0.023
  15. BD (   1) C   6 - H  22        / 61. RY*(   1) C   1                    1.24    1.73    0.041
  15. BD (   1) C   6 - H  22        /129. RY*(   1) C   5                    1.16    1.71    0.040
  15. BD (   1) C   6 - H  22        /374. BD*(   1) C   1 - C   2            3.72    1.24    0.061
  15. BD (   1) C   6 - H  22        /376. BD*(   1) C   1 - C   6            0.95    1.24    0.031
  15. BD (   1) C   6 - H  22        /377. BD*(   1) C   1 - H  18            0.57    1.24    0.024
  15. BD (   1) C   6 - H  22        /383. BD*(   1) C   4 - C   5            4.03    1.22    0.063
  15. BD (   1) C   6 - H  22        /385. BD*(   1) C   5 - C   6            0.97    1.24    0.031
  15. BD (   1) C   6 - H  22        /387. BD*(   1) C   5 - H  21            0.56    1.23    0.023
  16. BD (   1) C   7 - C   8        /113. RY*(   2) C   4                    1.81    1.48    0.047
  16. BD (   1) C   7 - C   8        /197. RY*(   1) N   9                    1.31    1.43    0.039
  16. BD (   1) C   7 - C   8        /214. RY*(   1) C  10                    1.56    1.89    0.049
  16. BD (   1) C   7 - C   8        /282. RY*(   1) C  14                    1.40    1.83    0.046
  16. BD (   1) C   7 - C   8        /380. BD*(   1) C   3 - C   4            0.67    1.34    0.027
  16. BD (   1) C   7 - C   8        /381. BD*(   2) C   3 - C   4            2.46    0.79    0.043
  16. BD (   1) C   7 - C   8        /383. BD*(   1) C   4 - C   5            0.76    1.34    0.029
  16. BD (   1) C   7 - C   8        /384. BD*(   1) C   4 - C   7            2.65    1.22    0.051
  16. BD (   1) C   7 - C   8        /390. BD*(   1) C   7 - N   9            0.71    1.16    0.026
  16. BD (   1) C   7 - C   8        /391. BD*(   1) C   7 - H  23            0.93    1.17    0.030
  16. BD (   1) C   7 - C   8        /392. BD*(   1) C   8 - C  10            1.73    1.31    0.043
  16. BD (   1) C   7 - C   8        /394. BD*(   1) C   8 - C  14            2.37    1.33    0.050
  16. BD (   1) C   7 - C   8        /395. BD*(   1) N   9 - C  15            1.65    1.27    0.041
  16. BD (   1) C   7 - C   8        /397. BD*(   1) C  10 - C  11            2.16    1.31    0.048
  16. BD (   1) C   7 - C   8        /404. BD*(   1) C  13 - C  14            2.28    1.35    0.050
  17. BD (   1) C   7 - N   9        /114. RY*(   3) C   4                    0.57    2.07    0.031
  17. BD (   1) C   7 - N   9        /182. RY*(   3) C   8                    0.82    1.78    0.034
  17. BD (   1) C   7 - N   9        /302. RY*(   4) C  15                    1.69    1.90    0.051
  17. BD (   1) C   7 - N   9        /303. RY*(   5) C  15                    0.61    3.26    0.040
  17. BD (   1) C   7 - N   9        /380. BD*(   1) C   3 - C   4            2.01    1.48    0.049
  17. BD (   1) C   7 - N   9        /381. BD*(   2) C   3 - C   4            0.67    0.92    0.024
  17. BD (   1) C   7 - N   9        /384. BD*(   1) C   4 - C   7            0.98    1.36    0.033
  17. BD (   1) C   7 - N   9        /389. BD*(   1) C   7 - C   8            0.97    1.35    0.032
  17. BD (   1) C   7 - N   9        /392. BD*(   1) C   8 - C  10            1.23    1.44    0.038
  17. BD (   1) C   7 - N   9        /393. BD*(   2) C   8 - C  10            1.39    0.90    0.035
  17. BD (   1) C   7 - N   9        /395. BD*(   1) N   9 - C  15            0.91    1.41    0.032
  17. BD (   1) C   7 - N   9        /396. BD*(   1) N   9 - H  24            0.62    1.40    0.026
  17. BD (   1) C   7 - N   9        /409. BD*(   2) C  15 - O  16            1.72    1.49    0.045
  18. BD (   1) C   7 - H  23        /381. BD*(   2) C   3 - C   4            0.93    0.64    0.024
  18. BD (   1) C   7 - H  23        /383. BD*(   1) C   4 - C   5            4.78    1.19    0.067
  18. BD (   1) C   7 - H  23        /384. BD*(   1) C   4 - C   7            0.95    1.08    0.029
  18. BD (   1) C   7 - H  23        /389. BD*(   1) C   7 - C   8            0.79    1.07    0.026
  18. BD (   1) C   7 - H  23        /394. BD*(   1) C   8 - C  14            4.95    1.18    0.068
  18. BD (   1) C   7 - H  23        /396. BD*(   1) N   9 - H  24            4.74    1.12    0.065
  19. BD (   1) C   8 - C  10        /163. RY*(   1) C   7                    1.72    1.80    0.050
  19. BD (   1) C   8 - C  10        /231. RY*(   1) C  11                    1.44    1.98    0.048
  19. BD (   1) C   8 - C  10        /232. RY*(   2) C  11                    0.96    2.00    0.039
  19. BD (   1) C   8 - C  10        /282. RY*(   1) C  14                    0.67    1.89    0.032
  19. BD (   1) C   8 - C  10        /283. RY*(   2) C  14                    0.58    1.98    0.030
  19. BD (   1) C   8 - C  10        /384. BD*(   1) C   4 - C   7            0.52    1.28    0.023
  19. BD (   1) C   8 - C  10        /389. BD*(   1) C   7 - C   8            2.29    1.27    0.048
  19. BD (   1) C   8 - C  10        /390. BD*(   1) C   7 - N   9            0.62    1.22    0.025
  19. BD (   1) C   8 - C  10        /394. BD*(   1) C   8 - C  14            3.05    1.39    0.058
  19. BD (   1) C   8 - C  10        /397. BD*(   1) C  10 - C  11            3.99    1.37    0.066
  19. BD (   1) C   8 - C  10        /401. BD*(   1) C  11 - H  25            1.60    1.39    0.042
  19. BD (   1) C   8 - C  10        /407. BD*(   1) C  14 - H  28            2.14    1.40    0.049
  20. BD (   2) C   8 - C  10        /235. RY*(   5) C  11                    0.81    1.81    0.038
  20. BD (   2) C   8 - C  10        /284. RY*(   3) C  14                    1.87    1.16    0.046
  20. BD (   2) C   8 - C  10        /334. RY*(   2) F  17                    1.45    1.04    0.038
  20. BD (   2) C   8 - C  10        /381. BD*(   2) C   3 - C   4            0.57    0.37    0.013
  20. BD (   2) C   8 - C  10        /384. BD*(   1) C   4 - C   7            2.87    0.81    0.047
  20. BD (   2) C   8 - C  10        /390. BD*(   1) C   7 - N   9            4.10    0.74    0.053
  20. BD (   2) C   8 - C  10        /393. BD*(   2) C   8 - C  10            0.68    0.35    0.014
  20. BD (   2) C   8 - C  10        /400. BD*(   2) C  11 - C  12           25.90    0.36    0.087
  20. BD (   2) C   8 - C  10        /405. BD*(   2) C  13 - C  14           27.74    0.37    0.090
  21. BD (   1) C   8 - C  14        /163. RY*(   1) C   7                    1.65    1.78    0.049
  21. BD (   1) C   8 - C  14        /215. RY*(   2) C  10                    0.60    2.33    0.034
  21. BD (   1) C   8 - C  14        /217. RY*(   4) C  10                    0.68    2.83    0.039
  21. BD (   1) C   8 - C  14        /265. RY*(   1) C  13                    1.26    1.89    0.044
  21. BD (   1) C   8 - C  14        /266. RY*(   2) C  13                    1.57    2.16    0.052
  21. BD (   1) C   8 - C  14        /389. BD*(   1) C   7 - C   8            2.52    1.25    0.050
  21. BD (   1) C   8 - C  14        /391. BD*(   1) C   7 - H  23            1.31    1.21    0.036
  21. BD (   1) C   8 - C  14        /392. BD*(   1) C   8 - C  10            2.95    1.35    0.056
  21. BD (   1) C   8 - C  14        /398. BD*(   1) C  10 - F  17            4.33    1.16    0.063
  21. BD (   1) C   8 - C  14        /404. BD*(   1) C  13 - C  14            3.10    1.39    0.059
  21. BD (   1) C   8 - C  14        /406. BD*(   1) C  13 - H  27            2.00    1.39    0.047
  21. BD (   1) C   8 - C  14        /407. BD*(   1) C  14 - H  28            1.29    1.38    0.038
  22. BD (   1) N   9 - C  15        /163. RY*(   1) C   7                    2.16    1.95    0.058
  22. BD (   1) N   9 - C  15        /317. RY*(   2) O  16                    0.61    1.51    0.027
  22. BD (   1) N   9 - C  15        /390. BD*(   1) C   7 - N   9            1.83    1.36    0.045
  22. BD (   1) N   9 - C  15        /391. BD*(   1) C   7 - H  23            0.61    1.38    0.026
  22. BD (   1) N   9 - C  15        /396. BD*(   1) N   9 - H  24            0.70    1.48    0.029
  23. BD (   1) N   9 - H  24        /163. RY*(   1) C   7                    0.60    1.79    0.029
  23. BD (   1) N   9 - H  24        /164. RY*(   2) C   7                    1.29    1.59    0.041
  23. BD (   1) N   9 - H  24        /299. RY*(   1) C  15                    0.92    2.10    0.039
  23. BD (   1) N   9 - H  24        /303. RY*(   5) C  15                    0.70    3.18    0.042
  23. BD (   1) N   9 - H  24        /391. BD*(   1) C   7 - H  23            1.70    1.22    0.041
  23. BD (   1) N   9 - H  24        /395. BD*(   1) N   9 - C  15            0.52    1.32    0.024
  23. BD (   1) N   9 - H  24        /409. BD*(   2) C  15 - O  16            1.07    1.41    0.035
  23. BD (   1) N   9 - H  24        /410. BD*(   1) C  15 - H  29            2.32    1.32    0.050
  24. BD (   1) C  10 - C  11        /180. RY*(   1) C   8                    0.86    2.10    0.038
  24. BD (   1) C  10 - C  11        /181. RY*(   2) C   8                    0.90    1.85    0.037
  24. BD (   1) C  10 - C  11        /248. RY*(   1) C  12                    0.92    1.90    0.037
  24. BD (   1) C  10 - C  11        /249. RY*(   2) C  12                    1.55    2.19    0.052
  24. BD (   1) C  10 - C  11        /333. RY*(   1) F  17                    0.67    1.50    0.028
  24. BD (   1) C  10 - C  11        /389. BD*(   1) C   7 - C   8            3.40    1.27    0.059
  24. BD (   1) C  10 - C  11        /392. BD*(   1) C   8 - C  10            4.55    1.37    0.071
  24. BD (   1) C  10 - C  11        /399. BD*(   1) C  11 - C  12            2.38    1.40    0.052
  24. BD (   1) C  10 - C  11        /401. BD*(   1) C  11 - H  25            1.26    1.39    0.037
  24. BD (   1) C  10 - C  11        /403. BD*(   1) C  12 - H  26            1.99    1.40    0.047
  25. BD (   1) C  10 - F  17        /180. RY*(   1) C   8                    0.53    2.53    0.033
  25. BD (   1) C  10 - F  17        /214. RY*(   1) C  10                    1.13    2.38    0.046
  25. BD (   1) C  10 - F  17        /392. BD*(   1) C   8 - C  10            0.61    1.80    0.030
  25. BD (   1) C  10 - F  17        /394. BD*(   1) C   8 - C  14            1.35    1.82    0.044
  25. BD (   1) C  10 - F  17        /399. BD*(   1) C  11 - C  12            0.99    1.84    0.038
  26. BD (   1) C  11 - C  12        /215. RY*(   2) C  10                    1.21    2.33    0.048
  26. BD (   1) C  11 - C  12        /217. RY*(   4) C  10                    1.06    2.83    0.049
  26. BD (   1) C  11 - C  12        /265. RY*(   1) C  13                    1.08    1.89    0.040
  26. BD (   1) C  11 - C  12        /266. RY*(   2) C  13                    1.43    2.17    0.050
  26. BD (   1) C  11 - C  12        /397. BD*(   1) C  10 - C  11            2.19    1.36    0.049
  26. BD (   1) C  11 - C  12        /398. BD*(   1) C  10 - F  17            4.12    1.16    0.062
  26. BD (   1) C  11 - C  12        /401. BD*(   1) C  11 - H  25            1.75    1.37    0.044
  26. BD (   1) C  11 - C  12        /402. BD*(   1) C  12 - C  13            2.41    1.39    0.052
  26. BD (   1) C  11 - C  12        /403. BD*(   1) C  12 - H  26            1.21    1.39    0.037
  26. BD (   1) C  11 - C  12        /406. BD*(   1) C  13 - H  27            2.39    1.39    0.052
  27. BD (   2) C  11 - C  12        /220. RY*(   7) C  10                    0.99    1.12    0.032
  27. BD (   2) C  11 - C  12        /268. RY*(   4) C  13                    0.84    1.77    0.038
  27. BD (   2) C  11 - C  12        /393. BD*(   2) C   8 - C  10           29.51    0.34    0.091
  27. BD (   2) C  11 - C  12        /405. BD*(   2) C  13 - C  14           26.18    0.35    0.086
  28. BD (   1) C  11 - H  25        /214. RY*(   1) C  10                    0.93    1.78    0.036
  28. BD (   1) C  11 - H  25        /248. RY*(   1) C  12                    1.17    1.74    0.040
  28. BD (   1) C  11 - H  25        /392. BD*(   1) C   8 - C  10            3.94    1.21    0.062
  28. BD (   1) C  11 - H  25        /397. BD*(   1) C  10 - C  11            0.80    1.21    0.028
  28. BD (   1) C  11 - H  25        /398. BD*(   1) C  10 - F  17            1.33    1.01    0.033
  28. BD (   1) C  11 - H  25        /399. BD*(   1) C  11 - C  12            1.33    1.24    0.036
  28. BD (   1) C  11 - H  25        /402. BD*(   1) C  12 - C  13            3.60    1.24    0.060
  28. BD (   1) C  11 - H  25        /403. BD*(   1) C  12 - H  26            0.53    1.24    0.023
  29. BD (   1) C  12 - C  13        /231. RY*(   1) C  11                    0.63    1.96    0.031
  29. BD (   1) C  12 - C  13        /232. RY*(   2) C  11                    1.79    1.98    0.053
  29. BD (   1) C  12 - C  13        /282. RY*(   1) C  14                    0.91    1.87    0.037
  29. BD (   1) C  12 - C  13        /283. RY*(   2) C  14                    1.47    1.96    0.048
  29. BD (   1) C  12 - C  13        /399. BD*(   1) C  11 - C  12            2.35    1.39    0.051
  29. BD (   1) C  12 - C  13        /401. BD*(   1) C  11 - H  25            2.34    1.37    0.051
  29. BD (   1) C  12 - C  13        /403. BD*(   1) C  12 - H  26            1.36    1.39    0.039
  29. BD (   1) C  12 - C  13        /404. BD*(   1) C  13 - C  14            2.64    1.39    0.054
  29. BD (   1) C  12 - C  13        /406. BD*(   1) C  13 - H  27            1.37    1.38    0.039
  29. BD (   1) C  12 - C  13        /407. BD*(   1) C  14 - H  28            2.52    1.38    0.053
  30. BD (   1) C  12 - H  26        /231. RY*(   1) C  11                    1.34    1.81    0.044
  30. BD (   1) C  12 - H  26        /265. RY*(   1) C  13                    1.36    1.74    0.044
  30. BD (   1) C  12 - H  26        /397. BD*(   1) C  10 - C  11            3.52    1.21    0.058
  30. BD (   1) C  12 - H  26        /399. BD*(   1) C  11 - C  12            0.96    1.24    0.031
  30. BD (   1) C  12 - H  26        /401. BD*(   1) C  11 - H  25            0.56    1.22    0.023
  30. BD (   1) C  12 - H  26        /402. BD*(   1) C  12 - C  13            1.00    1.24    0.031
  30. BD (   1) C  12 - H  26        /404. BD*(   1) C  13 - C  14            3.81    1.24    0.061
  30. BD (   1) C  12 - H  26        /406. BD*(   1) C  13 - H  27            0.55    1.24    0.023
  31. BD (   1) C  13 - C  14        /180. RY*(   1) C   8                    1.42    2.08    0.049
  31. BD (   1) C  13 - C  14        /181. RY*(   2) C   8                    0.53    1.84    0.028
  31. BD (   1) C  13 - C  14        /182. RY*(   3) C   8                    0.70    1.69    0.031
  31. BD (   1) C  13 - C  14        /248. RY*(   1) C  12                    0.94    1.89    0.038
  31. BD (   1) C  13 - C  14        /249. RY*(   2) C  12                    1.43    2.18    0.050
  31. BD (   1) C  13 - C  14        /389. BD*(   1) C   7 - C   8            3.61    1.25    0.060
  31. BD (   1) C  13 - C  14        /394. BD*(   1) C   8 - C  14            3.38    1.37    0.061
  31. BD (   1) C  13 - C  14        /402. BD*(   1) C  12 - C  13            2.53    1.39    0.053
  31. BD (   1) C  13 - C  14        /403. BD*(   1) C  12 - H  26            2.29    1.39    0.050
  31. BD (   1) C  13 - C  14        /406. BD*(   1) C  13 - H  27            1.39    1.38    0.039
  31. BD (   1) C  13 - C  14        /407. BD*(   1) C  14 - H  28            1.67    1.38    0.043
  32. BD (   2) C  13 - C  14        /250. RY*(   3) C  12                    1.52    1.25    0.043
  32. BD (   2) C  13 - C  14        /393. BD*(   2) C   8 - C  10           27.67    0.34    0.088
  32. BD (   2) C  13 - C  14        /400. BD*(   2) C  11 - C  12           29.81    0.35    0.091
  33. BD (   1) C  13 - H  27        /248. RY*(   1) C  12                    1.27    1.74    0.042
  33. BD (   1) C  13 - H  27        /282. RY*(   1) C  14                    1.15    1.72    0.040
  33. BD (   1) C  13 - H  27        /394. BD*(   1) C   8 - C  14            4.03    1.22    0.063
  33. BD (   1) C  13 - H  27        /399. BD*(   1) C  11 - C  12            3.70    1.23    0.060
  33. BD (   1) C  13 - H  27        /402. BD*(   1) C  12 - C  13            0.98    1.24    0.031
  33. BD (   1) C  13 - H  27        /403. BD*(   1) C  12 - H  26            0.56    1.23    0.023
  33. BD (   1) C  13 - H  27        /404. BD*(   1) C  13 - C  14            1.01    1.24    0.032
  33. BD (   1) C  13 - H  27        /407. BD*(   1) C  14 - H  28            0.53    1.22    0.023
  34. BD (   1) C  14 - H  28        /180. RY*(   1) C   8                    1.57    1.94    0.050
  34. BD (   1) C  14 - H  28        /265. RY*(   1) C  13                    1.24    1.74    0.042
  34. BD (   1) C  14 - H  28        /392. BD*(   1) C   8 - C  10            4.40    1.21    0.065
  34. BD (   1) C  14 - H  28        /394. BD*(   1) C   8 - C  14            1.21    1.23    0.034
  34. BD (   1) C  14 - H  28        /402. BD*(   1) C  12 - C  13            3.50    1.25    0.059
  34. BD (   1) C  14 - H  28        /404. BD*(   1) C  13 - C  14            1.16    1.25    0.034
  34. BD (   1) C  14 - H  28        /406. BD*(   1) C  13 - H  27            0.51    1.24    0.023
  35. BD (   1) C  15 - O  16        /197. RY*(   1) N   9                    0.57    1.14    0.023
  35. BD (   1) C  15 - O  16        /408. BD*(   1) C  15 - O  16            1.27    0.47    0.023
  36. BD (   2) C  15 - O  16        /198. RY*(   2) N   9                    1.46    2.15    0.050
  36. BD (   2) C  15 - O  16        /299. RY*(   1) C  15                    0.87    2.43    0.041
  36. BD (   2) C  15 - O  16        /390. BD*(   1) C   7 - N   9            2.62    1.53    0.057
  36. BD (   2) C  15 - O  16        /395. BD*(   1) N   9 - C  15            0.56    1.64    0.027
  37. BD (   1) C  15 - H  29        /198. RY*(   2) N   9                    1.34    1.73    0.043
  37. BD (   1) C  15 - H  29        /316. RY*(   1) O  16                    0.97    1.51    0.034
  37. BD (   1) C  15 - H  29        /396. BD*(   1) N   9 - H  24            3.74    1.21    0.060
  38. CR (   1) C   1                / 79. RY*(   2) C   2                    1.28   11.80    0.110
  38. CR (   1) C   1                /147. RY*(   2) C   6                    1.24   11.78    0.108
  38. CR (   1) C   1                /351. RY*(   2) H  18                    0.60   12.30    0.077
  38. CR (   1) C   1                /378. BD*(   1) C   2 - C   3            0.65   11.01    0.076
  38. CR (   1) C   1                /385. BD*(   1) C   5 - C   6            0.68   11.01    0.078
  39. CR (   1) C   2                / 62. RY*(   2) C   1                    1.33   11.80    0.112
  39. CR (   1) C   2                / 96. RY*(   2) C   3                    1.12   11.59    0.102
  39. CR (   1) C   2                /353. RY*(   2) H  19                    0.63   12.35    0.079
  39. CR (   1) C   2                /376. BD*(   1) C   1 - C   6            0.64   11.01    0.075
  39. CR (   1) C   2                /380. BD*(   1) C   3 - C   4            0.75   11.00    0.082
  40. CR (   1) C   3                / 79. RY*(   2) C   2                    1.32   11.80    0.112
  40. CR (   1) C   3                /112. RY*(   1) C   4                    0.62   11.64    0.076
  40. CR (   1) C   3                /114. RY*(   3) C   4                    1.29   11.59    0.109
  40. CR (   1) C   3                /354. RY*(   1) H  20                    0.63   11.80    0.077
  40. CR (   1) C   3                /374. BD*(   1) C   1 - C   2            0.64   11.01    0.075
  40. CR (   1) C   3                /383. BD*(   1) C   4 - C   5            0.83   10.99    0.086
  40. CR (   1) C   3                /384. BD*(   1) C   4 - C   7            0.79   10.88    0.084
  41. CR (   1) C   4                / 96. RY*(   2) C   3                    1.24   11.61    0.107
  41. CR (   1) C   4                /130. RY*(   2) C   5                    1.25   11.63    0.108
  41. CR (   1) C   4                /166. RY*(   4) C   7                    0.53   11.26    0.069
  41. CR (   1) C   4                /378. BD*(   1) C   2 - C   3            0.62   11.03    0.074
  41. CR (   1) C   4                /385. BD*(   1) C   5 - C   6            0.61   11.03    0.074
  42. CR (   1) C   5                /114. RY*(   3) C   4                    1.91   11.60    0.133
  42. CR (   1) C   5                /147. RY*(   2) C   6                    1.38   11.78    0.114
  42. CR (   1) C   5                /356. RY*(   1) H  21                    0.63   11.75    0.077
  42. CR (   1) C   5                /376. BD*(   1) C   1 - C   6            0.65   11.01    0.076
  42. CR (   1) C   5                /380. BD*(   1) C   3 - C   4            0.76   11.00    0.082
  42. CR (   1) C   5                /384. BD*(   1) C   4 - C   7            0.82   10.88    0.085
  43. CR (   1) C   6                / 62. RY*(   2) C   1                    1.30   11.81    0.111
  43. CR (   1) C   6                /130. RY*(   2) C   5                    1.02   11.61    0.097
  43. CR (   1) C   6                /359. RY*(   2) H  22                    0.63   12.35    0.079
  43. CR (   1) C   6                /374. BD*(   1) C   1 - C   2            0.64   11.01    0.075
  43. CR (   1) C   6                /383. BD*(   1) C   4 - C   5            0.78   11.00    0.083
  44. CR (   1) C   7                /112. RY*(   1) C   4                    1.08   11.70    0.101
  44. CR (   1) C   7                /180. RY*(   1) C   8                    1.01   11.76    0.097
  44. CR (   1) C   7                /380. BD*(   1) C   3 - C   4            0.53   11.06    0.069
  44. CR (   1) C   7                /383. BD*(   1) C   4 - C   5            0.70   11.05    0.079
  44. CR (   1) C   7                /394. BD*(   1) C   8 - C  14            0.61   11.05    0.074
  44. CR (   1) C   7                /395. BD*(   1) N   9 - C  15            0.69   10.99    0.078
  45. CR (   1) C   8                /166. RY*(   4) C   7                    0.56   11.27    0.071
  45. CR (   1) C   8                /215. RY*(   2) C  10                    1.49   11.98    0.119
  45. CR (   1) C   8                /283. RY*(   2) C  14                    1.37   11.61    0.113
  45. CR (   1) C   8                /397. BD*(   1) C  10 - C  11            0.68   11.01    0.078
  45. CR (   1) C   8                /398. BD*(   1) C  10 - F  17            0.75   10.80    0.081
  45. CR (   1) C   8                /404. BD*(   1) C  13 - C  14            0.62   11.04    0.074
  46. CR (   1) N   9                /164. RY*(   2) C   7                    1.59   15.42    0.140
  46. CR (   1) N   9                /301. RY*(   3) C  15                    0.65   16.22    0.092
  46. CR (   1) N   9                /303. RY*(   5) C  15                    0.97   17.00    0.115
  46. CR (   1) N   9                /363. RY*(   2) H  24                    0.90   16.84    0.110
  47. CR (   1) C  10                /180. RY*(   1) C   8                    0.57   11.82    0.073
  47. CR (   1) C  10                /182. RY*(   3) C   8                    0.65   11.43    0.077
  47. CR (   1) C  10                /183. RY*(   4) C   8                    0.51   11.65    0.069
  47. CR (   1) C  10                /232. RY*(   2) C  11                    1.35   11.72    0.112
  47. CR (   1) C  10                /389. BD*(   1) C   7 - C   8            0.84   10.99    0.087
  47. CR (   1) C  10                /392. BD*(   1) C   8 - C  10            1.23   11.09    0.105
  47. CR (   1) C  10                /394. BD*(   1) C   8 - C  14            0.66   11.11    0.077
  47. CR (   1) C  10                /397. BD*(   1) C  10 - C  11            0.96   11.10    0.093
  47. CR (   1) C  10                /398. BD*(   1) C  10 - F  17            2.68   10.90    0.153
  47. CR (   1) C  10                /399. BD*(   1) C  11 - C  12            0.56   11.13    0.071
  48. CR (   1) C  11                /215. RY*(   2) C  10                    1.52   11.95    0.121
  48. CR (   1) C  11                /249. RY*(   2) C  12                    1.44   11.80    0.117
  48. CR (   1) C  11                /364. RY*(   1) H  25                    0.54   11.43    0.070
  48. CR (   1) C  11                /392. BD*(   1) C   8 - C  10            0.90   10.98    0.090
  48. CR (   1) C  11                /398. BD*(   1) C  10 - F  17            0.52   10.78    0.067
  48. CR (   1) C  11                /402. BD*(   1) C  12 - C  13            0.64   11.02    0.075
  49. CR (   1) C  12                /232. RY*(   2) C  11                    0.97   11.61    0.095
  49. CR (   1) C  12                /266. RY*(   2) C  13                    1.26   11.79    0.109
  49. CR (   1) C  12                /367. RY*(   2) H  26                    0.55   12.20    0.073
  49. CR (   1) C  12                /397. BD*(   1) C  10 - C  11            0.56   10.98    0.071
  49. CR (   1) C  12                /404. BD*(   1) C  13 - C  14            0.67   11.01    0.077
  50. CR (   1) C  13                /249. RY*(   2) C  12                    1.21   11.80    0.107
  50. CR (   1) C  13                /283. RY*(   2) C  14                    0.80   11.58    0.086
  50. CR (   1) C  13                /369. RY*(   2) H  27                    0.65   12.37    0.080
  50. CR (   1) C  13                /394. BD*(   1) C   8 - C  14            0.74   10.99    0.081
  50. CR (   1) C  13                /399. BD*(   1) C  11 - C  12            0.62   11.01    0.074
  51. CR (   1) C  14                /181. RY*(   2) C   8                    1.39   11.46    0.113
  51. CR (   1) C  14                /182. RY*(   3) C   8                    0.55   11.31    0.070
  51. CR (   1) C  14                /266. RY*(   2) C  13                    1.39   11.79    0.114
  51. CR (   1) C  14                /370. RY*(   1) H  28                    0.65   11.71    0.078
  51. CR (   1) C  14                /389. BD*(   1) C   7 - C   8            0.74   10.88    0.081
  51. CR (   1) C  14                /392. BD*(   1) C   8 - C  10            0.69   10.98    0.078
  51. CR (   1) C  14                /402. BD*(   1) C  12 - C  13            0.64   11.02    0.075
  52. CR (   1) C  15                /390. BD*(   1) C   7 - N   9            1.30   10.94    0.107
  53. CR (   1) O  16                /299. RY*(   1) C  15                    4.33   20.68    0.268
  54. CR (   1) F  17                /214. RY*(   1) C  10                    3.19   26.15    0.259
  55. LP (   1) N   9                /165. RY*(   3) C   7                    0.81    1.06    0.029
  55. LP (   1) N   9                /171. RY*(   9) C   7                    0.53    1.85    0.031
  55. LP (   1) N   9                /300. RY*(   2) C  15                    2.79    1.86    0.070
  55. LP (   1) N   9                /304. RY*(   6) C  15                    0.68    1.00    0.025
  55. LP (   1) N   9                /381. BD*(   2) C   3 - C   4            0.68    0.38    0.014
  55. LP (   1) N   9                /384. BD*(   1) C   4 - C   7            5.72    0.81    0.065
  55. LP (   1) N   9                /389. BD*(   1) C   7 - C   8            5.56    0.80    0.064
  55. LP (   1) N   9                /393. BD*(   2) C   8 - C  10            1.71    0.36    0.023
  55. LP (   1) N   9                /408. BD*(   1) C  15 - O  16           86.08    0.35    0.157
  56. LP (   1) O  16                /299. RY*(   1) C  15                   11.28    2.14    0.139
  56. LP (   1) O  16                /301. RY*(   3) C  15                    0.86    2.43    0.041
  56. LP (   1) O  16                /310. RY*(  12) C  15                    1.25    2.93    0.054
  56. LP (   1) O  16                /410. BD*(   1) C  15 - H  29            0.59    1.35    0.025
  57. LP (   2) O  16                /301. RY*(   3) C  15                    2.93    1.96    0.069
  57. LP (   2) O  16                /390. BD*(   1) C   7 - N   9            1.00    0.76    0.025
  57. LP (   2) O  16                /395. BD*(   1) N   9 - C  15           23.29    0.88    0.129
  57. LP (   2) O  16                /410. BD*(   1) C  15 - H  29           17.25    0.87    0.111
  58. LP (   1) F  17                /214. RY*(   1) C  10                    9.89    2.31    0.135
  58. LP (   1) F  17                /392. BD*(   1) C   8 - C  10            1.50    1.73    0.046
  58. LP (   1) F  17                /397. BD*(   1) C  10 - C  11            0.95    1.73    0.036
  59. LP (   2) F  17                /215. RY*(   2) C  10                    0.61    2.09    0.032
  59. LP (   2) F  17                /217. RY*(   4) C  10                    1.31    2.59    0.052
  59. LP (   2) F  17                /392. BD*(   1) C   8 - C  10            8.38    1.12    0.086
  59. LP (   2) F  17                /397. BD*(   1) C  10 - C  11            8.43    1.12    0.087
  60. LP (   3) F  17                /216. RY*(   3) C  10                    2.39    2.09    0.064
  60. LP (   3) F  17                /393. BD*(   2) C   8 - C  10           24.80    0.57    0.116
 375. BD*(   2) C   1 - C   2        / 63. RY*(   3) C   1                    3.34    0.43    0.084
 375. BD*(   2) C   1 - C   2        / 71. RY*(  11) C   1                    0.63    0.39    0.035
 375. BD*(   2) C   1 - C   2        / 80. RY*(   3) C   2                    2.08    0.47    0.069
 375. BD*(   2) C   1 - C   2        / 88. RY*(  11) C   2                    0.76    0.38    0.037
 381. BD*(   2) C   3 - C   4        / 80. RY*(   3) C   2                    0.65    0.47    0.037
 381. BD*(   2) C   3 - C   4        / 97. RY*(   3) C   3                    2.71    0.72    0.094
 381. BD*(   2) C   3 - C   4        /113. RY*(   2) C   4                    0.57    0.69    0.042
 381. BD*(   2) C   3 - C   4        /131. RY*(   3) C   5                    0.76    0.62    0.046
 381. BD*(   2) C   3 - C   4        /389. BD*(   1) C   7 - C   8            1.64    0.42    0.053
 381. BD*(   2) C   3 - C   4        /390. BD*(   1) C   7 - N   9            0.80    0.37    0.035
 381. BD*(   2) C   3 - C   4        /391. BD*(   1) C   7 - H  23            0.61    0.38    0.032
 386. BD*(   2) C   5 - C   6        /131. RY*(   3) C   5                    0.89    0.62    0.052
 386. BD*(   2) C   5 - C   6        /132. RY*(   4) C   5                    1.02    1.41    0.083
 386. BD*(   2) C   5 - C   6        /148. RY*(   3) C   6                    2.64    0.67    0.092
 393. BD*(   2) C   8 - C  10        /216. RY*(   3) C  10                    0.73    1.52    0.067
 393. BD*(   2) C   8 - C  10        /219. RY*(   6) C  10                    0.56    1.37    0.057
 393. BD*(   2) C   8 - C  10        /284. RY*(   3) C  14                    0.68    0.81    0.048
 393. BD*(   2) C   8 - C  10        /334. RY*(   2) F  17                    0.78    0.68    0.047
 393. BD*(   2) C   8 - C  10        /381. BD*(   2) C   3 - C   4            9.84    0.02    0.019
 393. BD*(   2) C   8 - C  10        /384. BD*(   1) C   4 - C   7            1.19    0.45    0.045
 393. BD*(   2) C   8 - C  10        /390. BD*(   1) C   7 - N   9            1.61    0.39    0.049
 393. BD*(   2) C   8 - C  10        /405. BD*(   2) C  13 - C  14          297.53    0.01    0.093
 400. BD*(   2) C  11 - C  12        /233. RY*(   3) C  11                    2.59    0.69    0.092
 400. BD*(   2) C  11 - C  12        /251. RY*(   4) C  12                    1.35    1.22    0.089
 405. BD*(   2) C  13 - C  14        /250. RY*(   3) C  12                    0.50    0.90    0.047
 405. BD*(   2) C  13 - C  14        /267. RY*(   3) C  13                    2.55    0.69    0.093
 405. BD*(   2) C  13 - C  14        /286. RY*(   5) C  14                    0.92    1.27    0.076
 408. BD*(   1) C  15 - O  16        /300. RY*(   2) C  15                    1.85    1.51    0.125
 408. BD*(   1) C  15 - O  16        /304. RY*(   6) C  15                    2.37    0.65    0.094
 408. BD*(   1) C  15 - O  16        /318. RY*(   3) O  16                    1.86    0.72    0.088


 Natural Bond Orbitals (Summary):

                                                            Principal Delocalizations
           NBO                        Occupancy    Energy   (geminal,vicinal,remote)
 ====================================================================================
 Molecular unit  1  (C14H12FNO)
     1. BD (   1) C   1 - C   2          1.98158    -0.77075  378(g),376(g),382(v),388(v)
                                                    96(v),147(v),377(g),379(g)
                                                    146(v),95(v)
     2. BD (   2) C   1 - C   2          1.65830    -0.29614  386(v),381(v),98(v),149(v)
     3. BD (   1) C   1 - C   6          1.98149    -0.77210  385(g),387(v),374(g),379(v)
                                                    130(v),79(v),388(g),377(g)
                                                    78(v),129(v)
     4. BD (   1) C   1 - H  18          1.98159    -0.62254  385(v),378(v),146(v),78(v)
                                                    376(g),374(g),388(v),379(v)
     5. BD (   1) C   2 - C   3          1.97949    -0.77057  384(v),380(g),374(g),377(v)
                                                    382(g),62(v),114(v),379(g)
                                                    61(v),112(v)
     6. BD (   1) C   2 - H  19          1.98158    -0.62329  380(v),376(v),61(v),95(v)
                                                    378(g),374(g),382(v),377(v)
     7. BD (   1) C   3 - C   4          1.97386    -0.77151  383(g),378(g),387(v),384(g)
                                                    379(v),163(v),382(g),79(v)
                                                    390(v),78(v),129(v)
     8. BD (   2) C   3 - C   4          1.65782    -0.29816  375(v),386(v),389(v),390(v)
                                                    131(v),80(v),393(r),391(v)
     9. BD (   1) C   3 - H  20          1.98037    -0.62397  383(v),374(v),112(v),380(g)
                                                    78(v),378(g),379(v)
    10. BD (   1) C   4 - C   5          1.97382    -0.77299  380(g),385(g),382(v),384(g)
                                                    388(v),147(v),387(g),146(v)
                                                    163(v),391(v),95(v),96(v)
    11. BD (   1) C   4 - C   7          1.96522    -0.73589  389(g),393(v),385(v),378(v)
                                                    383(g),380(g),95(v),395(v)
                                                    129(v),181(v),392(v),197(v)
                                                    391(g),390(g)
    12. BD (   1) C   5 - C   6          1.97928    -0.77266  384(v),383(g),376(g),377(v)
                                                    387(g),62(v),388(g),112(v)
                                                    114(v),61(v)
    13. BD (   2) C   5 - C   6          1.66712    -0.29924  381(v),375(v),63(v)
    14. BD (   1) C   5 - H  21          1.98031    -0.63051  380(v),376(v),112(v),383(g)
                                                    146(v),385(g),388(v)
    15. BD (   1) C   6 - H  22          1.98136    -0.62345  383(v),374(v),61(v),129(v)
                                                    385(g),376(g),377(v),387(v)
    16. BD (   1) C   7 - C   8          1.96222    -0.73606  381(v),384(g),394(g),404(v)
                                                    397(v),113(v),392(g),395(v)
                                                    214(v),282(v),197(v),391(g)
                                                    383(v),390(g),380(v)
    17. BD (   1) C   7 - N   9          1.98145    -0.86981  380(v),409(v),393(v),302(v)
                                                    392(v),384(g),389(g),395(g)
                                                    182(v),381(v),396(g),303(v)
                                                    114(v)
    18. BD (   1) C   7 - H  23          1.96675    -0.59013  394(v),383(v),396(v),381(v)
                                                    384(g),389(g)
    19. BD (   1) C   8 - C  10          1.97669    -0.79684  397(g),394(g),389(g),407(v)
                                                    163(v),401(v),231(v),232(v)
                                                    282(v),390(v),283(v),384(v)
    20. BD (   2) C   8 - C  10          1.65837    -0.31765  405(v),400(v),390(v),384(v)
                                                    284(v),334(v),235(v),393(g)
    21. BD (   1) C   8 - C  14          1.97062    -0.77890  398(v),404(g),392(g),389(g)
                                                    406(v),163(v),266(v),391(v)
                                                    407(g),265(v),217(v),215(v)
    22. BD (   1) N   9 - C  15          1.99099    -0.94312  163(v),390(g),396(g),317(v)
                                                    391(v),384(v)
    23. BD (   1) N   9 - H  24          1.98490    -0.78567  410(v),391(v),164(v),409(v)
                                                    299(v),303(v),163(v),395(g)
    24. BD (   1) C  10 - C  11          1.98039    -0.79394  392(g),389(v),399(g),403(v)
                                                    249(v),401(g),248(v),181(v)
                                                    180(v),333(v)
    25. BD (   1) C  10 - F  17          1.99635    -1.22610  394(v),214(g),399(v),392(g)
                                                    180(v)
    26. BD (   1) C  11 - C  12          1.97731    -0.78001  398(v),402(g),406(v),397(g)
                                                    401(g),266(v),215(v),403(g)
                                                    265(v),217(v)
    27. BD (   2) C  11 - C  12          1.68479    -0.30640  393(v),405(v),220(v),268(v)
    28. BD (   1) C  11 - H  25          1.97941    -0.63229  392(v),402(v),399(g),398(v)
                                                    248(v),214(v),397(g),403(v)
    29. BD (   1) C  12 - C  13          1.98149    -0.77669  404(g),407(v),399(g),401(v)
                                                    232(v),283(v),406(g),403(g)
                                                    282(v),231(v)
    30. BD (   1) C  12 - H  26          1.98135    -0.62880  404(v),397(v),265(v),231(v)
                                                    402(g),399(g),401(v),406(v)
    31. BD (   1) C  13 - C  14          1.97958    -0.77713  389(v),394(g),402(g),403(v)
                                                    407(g),249(v),180(v),406(g)
                                                    248(v),182(v),181(v)
    32. BD (   2) C  13 - C  14          1.67556    -0.30360  400(v),393(v),250(v)
    33. BD (   1) C  13 - H  27          1.98118    -0.62470  394(v),399(v),248(v),282(v)
                                                    404(g),402(g),403(v),407(v)
    34. BD (   1) C  14 - H  28          1.97945    -0.63575  392(v),402(v),180(v),265(v)
                                                    394(g),404(g),406(v)
    35. BD (   1) C  15 - O  16          1.99757    -0.44287  408(g),197(v)
    36. BD (   2) C  15 - O  16          1.99402    -1.10951  390(v),198(v),299(g),395(g)
    37. BD (   1) C  15 - H  29          1.98788    -0.68110  396(v),198(v),316(v)
    38. CR (   1) C   1                  1.99929   -10.39368  79(v),147(v),385(v),378(v)
                                                    351(v)
    39. CR (   1) C   2                  1.99929   -10.39585  62(v),96(v),380(v),376(v)
                                                    353(v)
    40. CR (   1) C   3                  1.99918   -10.39349  79(v),114(v),383(v),384(v)
                                                    374(v),354(v),112(v)
    41. CR (   1) C   4                  1.99911   -10.41786  130(v),96(v),378(v),385(v)
                                                    166(v)
    42. CR (   1) C   5                  1.99916   -10.39607  114(v),147(v),384(v),380(v)
                                                    376(v),356(v)
    43. CR (   1) C   6                  1.99929   -10.39640  62(v),130(v),383(v),374(v)
                                                    359(v)
    44. CR (   1) C   7                  1.99905   -10.45361  112(v),180(v),383(v),395(v)
                                                    394(v),380(v)
    45. CR (   1) C   8                  1.99902   -10.42714  215(v),283(v),398(v),397(v)
                                                    404(v),166(v)
    46. CR (   1) N   9                  1.99940   -14.61018  164(v),303(v),363(v),301(v)
    47. CR (   1) C  10                  1.99858   -10.51770  398(g),232(v),392(g),397(g)
                                                    389(v),394(v),182(v),180(v)
                                                    399(v),183(v)
    48. CR (   1) C  11                  1.99918   -10.40383  215(v),249(v),392(v),402(v)
                                                    364(v),398(v)
    49. CR (   1) C  12                  1.99930   -10.40223  266(v),232(v),404(v),397(v)
                                                    367(v)
    50. CR (   1) C  13                  1.99929   -10.39758  249(v),283(v),394(v),369(v)
                                                    399(v)
    51. CR (   1) C  14                  1.99919   -10.40412  181(v),266(v),389(v),392(v)
                                                    370(v),402(v),182(v)
    52. CR (   1) C  15                  1.99947   -10.52244  390(v)
    53. CR (   1) O  16                  1.99981   -19.36554  299(v)
    54. CR (   1) F  17                  1.99991   -24.99967  214(v)
    55. LP (   1) N   9                  1.68867    -0.32379  408(v),384(v),389(v),300(v)
                                                    393(r),165(v),304(v),381(r)
                                                    171(v)
    56. LP (   1) O  16                  1.98868    -0.82052  299(v),310(v),301(v),410(v)
    57. LP (   2) O  16                  1.90448    -0.34340  395(v),410(v),301(v),390(r)
    58. LP (   1) F  17                  1.98886    -1.15377  214(v),392(v),397(v)
    59. LP (   2) F  17                  1.96730    -0.54347  397(v),392(v),217(v),215(v)
    60. LP (   3) F  17                  1.92563    -0.53737  393(v),216(v)
    61. RY*(   1) C   1                  0.00549     1.10602   
    62. RY*(   2) C   1                  0.00193     1.40912   
    63. RY*(   3) C   1                  0.00089     0.48609   
    64. RY*(   4) C   1                  0.00054     1.67532   
    65. RY*(   5) C   1                  0.00043     0.91174   
    66. RY*(   6) C   1                  0.00040     1.13028   
    67. RY*(   7) C   1                  0.00017     1.33051   
    68. RY*(   8) C   1                  0.00007     2.78409   
    69. RY*(   9) C   1                  0.00006     1.39381   
    70. RY*(  10) C   1                  0.00001     1.88882   
    71. RY*(  11) C   1                  0.00000     0.44236   
    72. RY*(  12) C   1                  0.00000     2.36360   
    73. RY*(  13) C   1                  0.00000    22.59654   
    74. RY*(  14) C   1                  0.00000     1.58681   
    75. RY*(  15) C   1                  0.00001     1.66666   
    76. RY*(  16) C   1                  0.00000     2.14433   
    77. RY*(  17) C   1                  0.00000     2.27460   
    78. RY*(   1) C   2                  0.00571     1.09222   
    79. RY*(   2) C   2                  0.00199     1.41013   
    80. RY*(   3) C   2                  0.00080     0.52089   
    81. RY*(   4) C   2                  0.00060     1.64324   
    82. RY*(   5) C   2                  0.00047     1.09438   
    83. RY*(   6) C   2                  0.00027     1.05183   
    84. RY*(   7) C   2                  0.00017     1.36549   
    85. RY*(   8) C   2                  0.00008     2.13469   
    86. RY*(   9) C   2                  0.00005     2.51049   
    87. RY*(  10) C   2                  0.00003     1.92434   
    88. RY*(  11) C   2                  0.00001     0.43036   
    89. RY*(  12) C   2                  0.00000     2.63171   
    90. RY*(  13) C   2                  0.00001     2.16641   
    91. RY*(  14) C   2                  0.00000    22.39759   
    92. RY*(  15) C   2                  0.00001     1.29889   
    93. RY*(  16) C   2                  0.00001     1.67962   
    94. RY*(  17) C   2                  0.00000     1.83369   
    95. RY*(   1) C   3                  0.00580     1.08530   
    96. RY*(   2) C   3                  0.00200     1.19086   
    97. RY*(   3) C   3                  0.00120     0.77653   
    98. RY*(   4) C   3                  0.00052     1.32017   
    99. RY*(   5) C   3                  0.00045     1.04780   
   100. RY*(   6) C   3                  0.00023     1.26557   
   101. RY*(   7) C   3                  0.00017     1.94275   
   102. RY*(   8) C   3                  0.00013     0.76355   
   103. RY*(   9) C   3                  0.00008     0.72578   
   104. RY*(  10) C   3                  0.00008     1.72015   
   105. RY*(  11) C   3                  0.00008     3.18475   
   106. RY*(  12) C   3                  0.00004     2.11599   
   107. RY*(  13) C   3                  0.00001     2.71032   
   108. RY*(  14) C   3                  0.00002     1.81724   
   109. RY*(  15) C   3                  0.00000    22.01580   
   110. RY*(  16) C   3                  0.00001     1.55765   
   111. RY*(  17) C   3                  0.00001     2.64931   
   112. RY*(   1) C   4                  0.00668     1.24297   
   113. RY*(   2) C   4                  0.00337     0.74363   
   114. RY*(   3) C   4                  0.00294     1.19958   
   115. RY*(   4) C   4                  0.00085     0.93909   
   116. RY*(   5) C   4                  0.00066     1.72786   
   117. RY*(   6) C   4                  0.00033     1.46258   
   118. RY*(   7) C   4                  0.00026     1.66059   
   119. RY*(   8) C   4                  0.00019     1.82567   
   120. RY*(   9) C   4                  0.00016     1.07254   
   121. RY*(  10) C   4                  0.00012     1.11748   
   122. RY*(  11) C   4                  0.00007     3.10142   
   123. RY*(  12) C   4                  0.00007     2.23979   
   124. RY*(  13) C   4                  0.00007     3.14211   
   125. RY*(  14) C   4                  0.00004     2.65842   
   126. RY*(  15) C   4                  0.00002     4.07580   
   127. RY*(  16) C   4                  0.00001     2.73419   
   128. RY*(  17) C   4                  0.00001    19.26804   
   129. RY*(   1) C   5                  0.00560     1.08208   
   130. RY*(   2) C   5                  0.00188     1.20910   
   131. RY*(   3) C   5                  0.00112     0.67199   
   132. RY*(   4) C   5                  0.00060     1.45612   
   133. RY*(   5) C   5                  0.00053     0.97508   
   134. RY*(   6) C   5                  0.00026     1.10099   
   135. RY*(   7) C   5                  0.00016     1.91411   
   136. RY*(   8) C   5                  0.00011     1.80972   
   137. RY*(   9) C   5                  0.00011     1.16867   
   138. RY*(  10) C   5                  0.00009     1.20984   
   139. RY*(  11) C   5                  0.00006     2.36478   
   140. RY*(  12) C   5                  0.00003     2.10362   
   141. RY*(  13) C   5                  0.00002     3.10986   
   142. RY*(  14) C   5                  0.00001     1.87245   
   143. RY*(  15) C   5                  0.00002     2.06391   
   144. RY*(  16) C   5                  0.00000     2.73214   
   145. RY*(  17) C   5                  0.00000    21.18041   
   146. RY*(   1) C   6                  0.00581     1.08572   
   147. RY*(   2) C   6                  0.00203     1.38744   
   148. RY*(   3) C   6                  0.00095     0.71555   
   149. RY*(   4) C   6                  0.00055     1.45557   
   150. RY*(   5) C   6                  0.00046     1.20712   
   151. RY*(   6) C   6                  0.00026     1.07355   
   152. RY*(   7) C   6                  0.00013     1.43668   
   153. RY*(   8) C   6                  0.00008     2.07876   
   154. RY*(   9) C   6                  0.00005     1.92439   
   155. RY*(  10) C   6                  0.00002     0.63415   
   156. RY*(  11) C   6                  0.00003     1.98667   
   157. RY*(  12) C   6                  0.00000     2.60509   
   158. RY*(  13) C   6                  0.00000     1.61552   
   159. RY*(  14) C   6                  0.00001     1.68725   
   160. RY*(  15) C   6                  0.00000    22.56926   
   161. RY*(  16) C   6                  0.00000     2.34688   
   162. RY*(  17) C   6                  0.00000     1.38394   
   163. RY*(   1) C   7                  0.01168     1.00283   
   164. RY*(   2) C   7                  0.00399     0.80648   
   165. RY*(   3) C   7                  0.00357     0.73933   
   166. RY*(   4) C   7                  0.00198     0.84516   
   167. RY*(   5) C   7                  0.00183     0.67844   
   168. RY*(   6) C   7                  0.00100     0.90548   
   169. RY*(   7) C   7                  0.00091     1.70431   
   170. RY*(   8) C   7                  0.00037     1.55805   
   171. RY*(   9) C   7                  0.00033     1.52768   
   172. RY*(  10) C   7                  0.00026     1.93941   
   173. RY*(  11) C   7                  0.00017     2.44753   
   174. RY*(  12) C   7                  0.00015     2.07711   
   175. RY*(  13) C   7                  0.00012     1.87633   
   176. RY*(  14) C   7                  0.00005     2.13590   
   177. RY*(  15) C   7                  0.00003     3.31489   
   178. RY*(  16) C   7                  0.00002     3.70997   
   179. RY*(  17) C   7                  0.00001    19.73797   
   180. RY*(   1) C   8                  0.00587     1.30618   
   181. RY*(   2) C   8                  0.00388     1.05934   
   182. RY*(   3) C   8                  0.00316     0.91010   
   183. RY*(   4) C   8                  0.00090     1.12910   
   184. RY*(   5) C   8                  0.00058     1.62908   
   185. RY*(   6) C   8                  0.00031     1.57746   
   186. RY*(   7) C   8                  0.00025     1.25072   
   187. RY*(   8) C   8                  0.00024     1.52563   
   188. RY*(   9) C   8                  0.00016     2.31533   
   189. RY*(  10) C   8                  0.00014     1.86086   
   190. RY*(  11) C   8                  0.00009     1.85704   
   191. RY*(  12) C   8                  0.00007     1.29959   
   192. RY*(  13) C   8                  0.00006     3.70251   
   193. RY*(  14) C   8                  0.00004     2.67506   
   194. RY*(  15) C   8                  0.00002     4.65071   
   195. RY*(  16) C   8                  0.00002     4.69583   
   196. RY*(  17) C   8                  0.00001    17.11480   
   197. RY*(   1) N   9                  0.00585     0.69591   
   198. RY*(   2) N   9                  0.00383     1.04528   
   199. RY*(   3) N   9                  0.00199     1.10807   
   200. RY*(   4) N   9                  0.00097     1.59352   
   201. RY*(   5) N   9                  0.00034     1.68020   
   202. RY*(   6) N   9                  0.00026     1.65654   
   203. RY*(   7) N   9                  0.00016     2.17676   
   204. RY*(   8) N   9                  0.00010     2.26068   
   205. RY*(   9) N   9                  0.00007     1.68535   
   206. RY*(  10) N   9                  0.00004     2.94470   
   207. RY*(  11) N   9                  0.00005     2.10607   
   208. RY*(  12) N   9                  0.00001     3.91294   
   209. RY*(  13) N   9                  0.00002     2.09973   
   210. RY*(  14) N   9                  0.00001     1.23494   
   211. RY*(  15) N   9                  0.00001     3.43158   
   212. RY*(  16) N   9                  0.00000    34.89190   
   213. RY*(  17) N   9                  0.00000     3.77837   
   214. RY*(   1) C  10                  0.00899     1.15250   
   215. RY*(   2) C  10                  0.00363     1.54987   
   216. RY*(   3) C  10                  0.00277     1.55447   
   217. RY*(   4) C  10                  0.00206     2.04726   
   218. RY*(   5) C  10                  0.00132     1.89990   
   219. RY*(   6) C  10                  0.00101     1.40673   
   220. RY*(   7) C  10                  0.00036     0.81327   
   221. RY*(   8) C  10                  0.00024     1.64170   
   222. RY*(   9) C  10                  0.00016     1.87947   
   223. RY*(  10) C  10                  0.00014     1.36125   
   224. RY*(  11) C  10                  0.00007     1.76622   
   225. RY*(  12) C  10                  0.00007     1.54617   
   226. RY*(  13) C  10                  0.00004     2.79577   
   227. RY*(  14) C  10                  0.00003     1.55722   
   228. RY*(  15) C  10                  0.00000     2.76526   
   229. RY*(  16) C  10                  0.00001    19.49036   
   230. RY*(  17) C  10                  0.00001     2.38973   
   231. RY*(   1) C  11                  0.00499     1.17850   
   232. RY*(   2) C  11                  0.00250     1.20309   
   233. RY*(   3) C  11                  0.00082     0.73132   
   234. RY*(   4) C  11                  0.00056     0.86175   
   235. RY*(   5) C  11                  0.00051     1.48780   
   236. RY*(   6) C  11                  0.00025     2.53179   
   237. RY*(   7) C  11                  0.00018     1.43565   
   238. RY*(   8) C  11                  0.00008     0.80365   
   239. RY*(   9) C  11                  0.00008     0.85432   
   240. RY*(  10) C  11                  0.00005     3.77046   
   241. RY*(  11) C  11                  0.00002     2.41681   
   242. RY*(  12) C  11                  0.00002     2.85088   
   243. RY*(  13) C  11                  0.00001     0.99960   
   244. RY*(  14) C  11                  0.00002     1.85800   
   245. RY*(  15) C  11                  0.00000     0.90318   
   246. RY*(  16) C  11                  0.00000     2.96604   
   247. RY*(  17) C  11                  0.00000    20.56856   
   248. RY*(   1) C  12                  0.00509     1.11073   
   249. RY*(   2) C  12                  0.00205     1.39868   
   250. RY*(   3) C  12                  0.00070     0.94480   
   251. RY*(   4) C  12                  0.00054     1.26146   
   252. RY*(   5) C  12                  0.00040     1.27766   
   253. RY*(   6) C  12                  0.00034     0.95594   
   254. RY*(   7) C  12                  0.00016     1.64645   
   255. RY*(   8) C  12                  0.00005     1.53678   
   256. RY*(   9) C  12                  0.00006     2.74332   
   257. RY*(  10) C  12                  0.00001     1.90264   
   258. RY*(  11) C  12                  0.00001     2.23182   
   259. RY*(  12) C  12                  0.00000     2.18447   
   260. RY*(  13) C  12                  0.00001     0.52184   
   261. RY*(  14) C  12                  0.00000     2.76274   
   262. RY*(  15) C  12                  0.00001     1.84054   
   263. RY*(  16) C  12                  0.00001     1.55822   
   264. RY*(  17) C  12                  0.00000    21.35111   
   265. RY*(   1) C  13                  0.00558     1.10910   
   266. RY*(   2) C  13                  0.00203     1.38570   
   267. RY*(   3) C  13                  0.00085     0.73803   
   268. RY*(   4) C  13                  0.00052     1.46690   
   269. RY*(   5) C  13                  0.00038     1.38405   
   270. RY*(   6) C  13                  0.00026     1.07997   
   271. RY*(   7) C  13                  0.00014     1.11775   
   272. RY*(   8) C  13                  0.00007     2.60969   
   273. RY*(   9) C  13                  0.00004     1.46488   
   274. RY*(  10) C  13                  0.00002     0.69118   
   275. RY*(  11) C  13                  0.00003     2.05256   
   276. RY*(  12) C  13                  0.00001     1.82840   
   277. RY*(  13) C  13                  0.00001     1.50533   
   278. RY*(  14) C  13                  0.00000     2.47388   
   279. RY*(  15) C  13                  0.00000    22.56837   
   280. RY*(  16) C  13                  0.00000     1.32992   
   281. RY*(  17) C  13                  0.00001     2.40480   
   282. RY*(   1) C  14                  0.00541     1.09281   
   283. RY*(   2) C  14                  0.00207     1.18568   
   284. RY*(   3) C  14                  0.00096     0.84259   
   285. RY*(   4) C  14                  0.00059     1.28315   
   286. RY*(   5) C  14                  0.00055     1.31458   
   287. RY*(   6) C  14                  0.00026     1.10983   
   288. RY*(   7) C  14                  0.00014     0.76876   
   289. RY*(   8) C  14                  0.00011     3.17170   
   290. RY*(   9) C  14                  0.00010     0.79371   
   291. RY*(  10) C  14                  0.00007     2.69722   
   292. RY*(  11) C  14                  0.00007     1.01594   
   293. RY*(  12) C  14                  0.00004     1.79852   
   294. RY*(  13) C  14                  0.00004     1.89630   
   295. RY*(  14) C  14                  0.00001     1.80022   
   296. RY*(  15) C  14                  0.00000     2.69136   
   297. RY*(  16) C  14                  0.00001     3.11028   
   298. RY*(  17) C  14                  0.00000    21.58240   
   299. RY*(   1) C  15                  0.00945     1.31908   
   300. RY*(   2) C  15                  0.00687     1.53784   
   301. RY*(   3) C  15                  0.00673     1.61315   
   302. RY*(   4) C  15                  0.00245     1.02625   
   303. RY*(   5) C  15                  0.00079     2.38938   
   304. RY*(   6) C  15                  0.00035     0.67547   
   305. RY*(   7) C  15                  0.00014     1.69381   
   306. RY*(   8) C  15                  0.00007     0.82198   
   307. RY*(   9) C  15                  0.00004     2.69791   
   308. RY*(  10) C  15                  0.00003     1.20019   
   309. RY*(  11) C  15                  0.00003     0.63056   
   310. RY*(  12) C  15                  0.00003     2.11069   
   311. RY*(  13) C  15                  0.00001     2.61048   
   312. RY*(  14) C  15                  0.00001     2.97293   
   313. RY*(  15) C  15                  0.00000     1.61508   
   314. RY*(  16) C  15                  0.00000     1.82291   
   315. RY*(  17) C  15                  0.00000    19.38042   
   316. RY*(   1) O  16                  0.00244     0.83053   
   317. RY*(   2) O  16                  0.00089     0.56976   
   318. RY*(   3) O  16                  0.00089     0.74668   
   319. RY*(   4) O  16                  0.00012     1.37793   
   320. RY*(   5) O  16                  0.00004     1.84046   
   321. RY*(   6) O  16                  0.00004     1.16089   
   322. RY*(   7) O  16                  0.00001     0.83249   
   323. RY*(   8) O  16                  0.00001     0.78446   
   324. RY*(   9) O  16                  0.00000     5.03681   
   325. RY*(  10) O  16                  0.00000     5.12643   
   326. RY*(  11) O  16                  0.00000    49.77029   
   327. RY*(  12) O  16                  0.00001     5.06900   
   328. RY*(  13) O  16                  0.00000     3.00021   
   329. RY*(  14) O  16                  0.00000     3.09047   
   330. RY*(  15) O  16                  0.00001     3.23319   
   331. RY*(  16) O  16                  0.00000     2.97166   
   332. RY*(  17) O  16                  0.00000     3.16075   
   333. RY*(   1) F  17                  0.00256     0.70484   
   334. RY*(   2) F  17                  0.00212     0.71938   
   335. RY*(   3) F  17                  0.00067     0.84991   
   336. RY*(   4) F  17                  0.00033     1.12105   
   337. RY*(   5) F  17                  0.00006     1.46563   
   338. RY*(   6) F  17                  0.00007     2.10712   
   339. RY*(   7) F  17                  0.00003     5.12462   
   340. RY*(   8) F  17                  0.00002     1.58046   
   341. RY*(   9) F  17                  0.00000     6.25220   
   342. RY*(  10) F  17                  0.00001     1.70433   
   343. RY*(  11) F  17                  0.00000    66.56503   
   344. RY*(  12) F  17                  0.00000     6.39664   
   345. RY*(  13) F  17                  0.00000     3.93136   
   346. RY*(  14) F  17                  0.00001     4.11987   
   347. RY*(  15) F  17                  0.00000     4.23175   
   348. RY*(  16) F  17                  0.00000     4.27035   
   349. RY*(  17) F  17                  0.00000     4.03535   
   350. RY*(   1) H  18                  0.00039     0.83637   
   351. RY*(   2) H  18                  0.00022     1.90431   
   352. RY*(   1) H  19                  0.00046     0.79565   
   353. RY*(   2) H  19                  0.00022     1.95261   
   354. RY*(   1) H  20                  0.00062     1.41136   
   355. RY*(   2) H  20                  0.00024     1.42933   
   356. RY*(   1) H  21                  0.00071     1.35823   
   357. RY*(   2) H  21                  0.00016     1.47781   
   358. RY*(   1) H  22                  0.00047     0.80712   
   359. RY*(   2) H  22                  0.00022     1.95664   
   360. RY*(   1) H  23                  0.00246     0.59682   
   361. RY*(   2) H  23                  0.00017     2.41436   
   362. RY*(   1) H  24                  0.00249     0.61873   
   363. RY*(   2) H  24                  0.00036     2.23451   
   364. RY*(   1) H  25                  0.00069     1.02523   
   365. RY*(   2) H  25                  0.00020     1.67377   
   366. RY*(   1) H  26                  0.00039     0.94468   
   367. RY*(   2) H  26                  0.00023     1.79556   
   368. RY*(   1) H  27                  0.00043     0.79831   
   369. RY*(   2) H  27                  0.00022     1.96938   
   370. RY*(   1) H  28                  0.00078     1.30248   
   371. RY*(   2) H  28                  0.00017     1.49951   
   372. RY*(   1) H  29                  0.00076     1.14137   
   373. RY*(   2) H  29                  0.00017     1.63858   
   374. BD*(   1) C   1 - C   2          0.01540     0.61418   
   375. BD*(   2) C   1 - C   2          0.32732     0.05214  381(v),386(v),63(g),80(g)
                                                    88(g),71(g)
   376. BD*(   1) C   1 - C   6          0.01532     0.61591   
   377. BD*(   1) C   1 - H  18          0.01145     0.61424   
   378. BD*(   1) C   2 - C   3          0.01485     0.61197   
   379. BD*(   1) C   2 - H  19          0.01105     0.61115   
   380. BD*(   1) C   3 - C   4          0.02239     0.60716   
   381. BD*(   2) C   3 - C   4          0.35118     0.05251  375(v),386(v),393(r),97(g)
                                                    405(r),389(v),131(v),390(v)
                                                    80(v),391(v),113(g)
   382. BD*(   1) C   3 - H  20          0.01206     0.60577   
   383. BD*(   1) C   4 - C   5          0.02510     0.59978   
   384. BD*(   1) C   4 - C   7          0.03553     0.48737   
   385. BD*(   1) C   5 - C   6          0.01539     0.61243   
   386. BD*(   2) C   5 - C   6          0.32978     0.05026  375(v),381(v),148(g),405(r)
                                                    132(g),131(g)
   387. BD*(   1) C   5 - H  21          0.01250     0.60371   
   388. BD*(   1) C   6 - H  22          0.01120     0.60972   
   389. BD*(   1) C   7 - C   8          0.03637     0.47579   
   390. BD*(   1) C   7 - N   9          0.03267     0.41997   
   391. BD*(   1) C   7 - H  23          0.01980     0.43498   
   392. BD*(   1) C   8 - C  10          0.03518     0.57439   
   393. BD*(   2) C   8 - C  10          0.38330     0.03475  400(v),405(v),381(r),390(v)
                                                    384(v),334(v),216(g),284(v)
                                                    219(g)
   394. BD*(   1) C   8 - C  14          0.02171     0.59246   
   395. BD*(   1) N   9 - C  15          0.05203     0.53536   
   396. BD*(   1) N   9 - H  24          0.01743     0.53234   
   397. BD*(   1) C  10 - C  11          0.02643     0.57788   
   398. BD*(   1) C  10 - F  17          0.02409     0.37765   
   399. BD*(   1) C  11 - C  12          0.01373     0.60963   
   400. BD*(   2) C  11 - C  12          0.33261     0.04424  405(v),393(v),233(g),251(g)
   401. BD*(   1) C  11 - H  25          0.01001     0.59302   
   402. BD*(   1) C  12 - C  13          0.01484     0.61232   
   403. BD*(   1) C  12 - H  26          0.01090     0.61017   
   404. BD*(   1) C  13 - C  14          0.01477     0.61051   
   405. BD*(   2) C  13 - C  14          0.32282     0.04751  400(v),393(v),267(g),386(r)
                                                    381(r),286(g),250(v)
   406. BD*(   1) C  13 - H  27          0.01120     0.60704   
   407. BD*(   1) C  14 - H  28          0.01176     0.59980   
   408. BD*(   1) C  15 - O  16          0.27688     0.02809  304(g),318(g),300(g)
   409. BD*(   2) C  15 - O  16          0.00564     0.61982   
   410. BD*(   1) C  15 - H  29          0.03726     0.53002   
       -------------------------------
              Total Lewis  116.84267  ( 97.3689%)
        Valence non-Lewis    2.92199  (  2.4350%)
        Rydberg non-Lewis    0.23534  (  0.1961%)
       -------------------------------
            Total unit  1  120.00000  (100.0000%)
           Charge unit  1    0.00000
 D1PCM: PCM CHGder 1st derivatives, ID1Alg=3 FixD1E=F DoIter=F DoCFld=F I1PDM=0.
 Calling FoFJK, ICntrl=      2127 FMM=F ISym2X=0 I1Cent= 0 IOpClX= 0 NMat=1 NMatS=1 NMatT=0.
 -------------------------------------------------------------------
 Center     Atomic                   Forces (Hartrees/Bohr)
 Number     Number              X              Y              Z
 -------------------------------------------------------------------
      1        6          -0.031027623   -0.054086575    0.008916303
      2        6           0.021109184   -0.053501206   -0.031612587
      3        6           0.052045935    0.000874643   -0.039470074
      4        6           0.017881187    0.036794541   -0.004746306
      5        6          -0.023850995    0.050468798    0.034226594
      6        6          -0.051129898   -0.004281082    0.039976755
      7        6          -0.012802692    0.004294252    0.006250169
      8        6           0.007129556   -0.015319839    0.029981484
      9        7          -0.055326641    0.013282918    0.012158923
     10        6           0.058116960   -0.024799249   -0.008324088
     11        6           0.028975460    0.008262877   -0.052403174
     12        6          -0.029309088    0.037121226   -0.048630007
     13        6          -0.056526986    0.026076868    0.005391417
     14        6          -0.034723025   -0.009564470    0.062872639
     15        6           0.072527202   -0.047788692   -0.065345534
     16        8          -0.010674284    0.015782883    0.022633895
     17        9          -0.030938486    0.015481806    0.000945250
     18        1           0.025470655    0.046161002   -0.006940311
     19        1          -0.016900893    0.042668855    0.025564930
     20        1          -0.042792029   -0.003004353    0.032465012
     21        1           0.018090345   -0.042015700   -0.027856369
     22        1           0.041448831    0.001915982   -0.032408177
     23        1           0.000221067   -0.003078441   -0.001364810
     24        1           0.033466953   -0.017349944   -0.021173474
     25        1          -0.027187830   -0.005737266    0.043952222
     26        1           0.021314220   -0.028366779    0.039050832
     27        1           0.046956371   -0.020698996   -0.008052298
     28        1           0.026282526    0.007749451   -0.045896885
     29        1          -0.047845984    0.022656490    0.029837668
 -------------------------------------------------------------------
 Cartesian Forces:  Max     0.072527202 RMS     0.032808449

 GradGradGradGradGradGradGradGradGradGradGradGradGradGradGradGradGradGrad
 Berny optimization.
 FormGI is forming the generalized inverse of G from B-inverse, IUseBI=4.
 Internal  Forces:  Max     0.059784060 RMS     0.016100449
 Search for a local minimum.
 Step number   1 out of a maximum of  158
 All quantities printed in internal units (Hartrees-Bohrs-Radians)
 Mixed Optimization -- RFO/linear search
 Second derivative matrix not updated -- first step.
 ITU=  0
     Eigenvalues ---    0.00904   0.00936   0.01306   0.01489   0.01519
     Eigenvalues ---    0.01737   0.01900   0.01927   0.01932   0.01961
     Eigenvalues ---    0.01963   0.01974   0.01994   0.02002   0.02019
     Eigenvalues ---    0.02022   0.02030   0.02031   0.02035   0.02039
     Eigenvalues ---    0.02040   0.02047   0.02391   0.02391   0.05325
     Eigenvalues ---    0.06537   0.06808   0.16000   0.16000   0.16000
     Eigenvalues ---    0.16000   0.16000   0.16000   0.16000   0.16000
     Eigenvalues ---    0.16000   0.16000   0.16000   0.18550   0.18822
     Eigenvalues ---    0.22000   0.22000   0.22000   0.22000   0.22000
     Eigenvalues ---    0.22488   0.23470   0.24477   0.24999   0.24999
     Eigenvalues ---    0.25000   0.33497   0.33763   0.34297   0.40323
     Eigenvalues ---    0.40404   0.40536   0.40575   0.41107   0.43515
     Eigenvalues ---    0.43774   0.44096   0.44194   0.44217   0.44231
     Eigenvalues ---    0.44255   0.44291   0.44318   0.44323   0.44324
     Eigenvalues ---    0.44332   0.44343   0.44354   0.44690   0.44797
     Eigenvalues ---    0.44916   0.45056   0.53652   0.55636   0.66053
     Eigenvalues ---    0.83649
 RFO step:  Lambda=-7.56746819D-02 EMin= 9.03985231D-03
 Linear search not attempted -- first point.
 Maximum step size (   0.300) exceeded in Quadratic search.
    -- Step size scaled by   0.766
 Iteration  1 RMS(Cart)=  0.04465049 RMS(Int)=  0.00095558
 Iteration  2 RMS(Cart)=  0.00119423 RMS(Int)=  0.00004025
 Iteration  3 RMS(Cart)=  0.00000198 RMS(Int)=  0.00004022
 Iteration  4 RMS(Cart)=  0.00000000 RMS(Int)=  0.00004022
 Variable       Old X    -DE/DX   Delta X   Delta X   Delta X     New X
                                 (Linear)    (Quad)   (Total)
    R1        2.65497  -0.01196   0.00000  -0.01737  -0.01738   2.63759
    R2        2.65224  -0.01041   0.00000  -0.01502  -0.01502   2.63722
    R3        1.92759   0.05318   0.00000   0.07852   0.07852   2.00612
    R4        2.65538  -0.01197   0.00000  -0.01755  -0.01755   2.63782
    R5        1.92879   0.05253   0.00000   0.07772   0.07772   2.00652
    R6        2.66883  -0.01451   0.00000  -0.02186  -0.02186   2.64697
    R7        1.92896   0.05378   0.00000   0.07960   0.07960   2.00856
    R8        2.67245  -0.01447   0.00000  -0.02190  -0.02190   2.65056
    R9        2.81032   0.02425   0.00000   0.04496   0.04496   2.85528
   R10        2.65486  -0.01211   0.00000  -0.01768  -0.01768   2.63718
   R11        1.92733   0.05351   0.00000   0.07899   0.07899   2.00632
   R12        1.92850   0.05264   0.00000   0.07785   0.07785   2.00636
   R13        2.81487   0.02332   0.00000   0.04352   0.04352   2.85839
   R14        2.70076   0.02596   0.00000   0.04087   0.04087   2.74163
   R15        2.06832  -0.00129   0.00000  -0.00236  -0.00236   2.06596
   R16        2.67620  -0.02324   0.00000  -0.03571  -0.03569   2.64051
   R17        2.67371  -0.01536   0.00000  -0.02346  -0.02346   2.65025
   R18        2.54572  -0.00368   0.00000  -0.00447  -0.00447   2.54125
   R19        1.83050   0.04277   0.00000   0.05355   0.05355   1.88405
   R20        2.65921  -0.01710   0.00000  -0.02541  -0.02538   2.63383
   R21        2.46449   0.03417   0.00000   0.03557   0.03557   2.50006
   R22        2.65126  -0.01372   0.00000  -0.01966  -0.01966   2.63160
   R23        1.93039   0.05190   0.00000   0.07700   0.07700   2.00739
   R24        2.65197  -0.00904   0.00000  -0.01265  -0.01267   2.63929
   R25        1.92747   0.05275   0.00000   0.07788   0.07788   2.00534
   R26        2.65339  -0.01364   0.00000  -0.01969  -0.01972   2.63367
   R27        1.92923   0.05194   0.00000   0.07690   0.07690   2.00613
   R28        1.92776   0.05345   0.00000   0.07895   0.07895   2.00671
   R29        2.36005  -0.02800   0.00000  -0.02353  -0.02353   2.33653
   R30        1.92808   0.05978   0.00000   0.08835   0.08835   2.01643
    A1        2.09221  -0.00146   0.00000  -0.00325  -0.00326   2.08895
    A2        2.09399   0.00095   0.00000   0.00232   0.00232   2.09631
    A3        2.09699   0.00052   0.00000   0.00093   0.00093   2.09792
    A4        2.09440   0.00008   0.00000   0.00044   0.00043   2.09484
    A5        2.09436   0.00050   0.00000   0.00155   0.00155   2.09591
    A6        2.09442  -0.00058   0.00000  -0.00198  -0.00198   2.09244
    A7        2.10875   0.00010   0.00000  -0.00001  -0.00001   2.10875
    A8        2.08166   0.00091   0.00000   0.00314   0.00313   2.08479
    A9        2.09276  -0.00101   0.00000  -0.00312  -0.00312   2.08964
   A10        2.06783   0.00139   0.00000   0.00284   0.00285   2.07068
   A11        2.08546  -0.00311   0.00000  -0.00711  -0.00712   2.07834
   A12        2.12985   0.00172   0.00000   0.00423   0.00423   2.13407
   A13        2.10790  -0.00084   0.00000  -0.00231  -0.00230   2.10559
   A14        2.09553   0.00239   0.00000   0.00754   0.00754   2.10307
   A15        2.07976  -0.00154   0.00000  -0.00524  -0.00524   2.07452
   A16        2.09527   0.00074   0.00000   0.00229   0.00228   2.09756
   A17        2.09366   0.00039   0.00000   0.00133   0.00133   2.09499
   A18        2.09425  -0.00113   0.00000  -0.00361  -0.00361   2.09064
   A19        1.94607  -0.00396   0.00000  -0.00661  -0.00690   1.93916
   A20        1.94902   0.00362   0.00000   0.01582   0.01574   1.96476
   A21        1.86782   0.00086   0.00000  -0.00051  -0.00049   1.86733
   A22        1.91341   0.00508   0.00000   0.01913   0.01907   1.93249
   A23        1.90161  -0.00137   0.00000  -0.01024  -0.01019   1.89142
   A24        1.88381  -0.00454   0.00000  -0.01942  -0.01932   1.86449
   A25        2.12003  -0.00421   0.00000  -0.00932  -0.00933   2.11070
   A26        2.09845   0.00738   0.00000   0.01795   0.01794   2.11638
   A27        2.06469  -0.00316   0.00000  -0.00861  -0.00859   2.05610
   A28        2.16011   0.00258   0.00000   0.00667   0.00667   2.16678
   A29        2.06720   0.00439   0.00000   0.01513   0.01513   2.08233
   A30        2.05586  -0.00697   0.00000  -0.02181  -0.02181   2.03405
   A31        2.10433   0.00865   0.00000   0.01932   0.01937   2.12370
   A32        2.11908  -0.01108   0.00000  -0.02556  -0.02558   2.09350
   A33        2.05975   0.00243   0.00000   0.00625   0.00622   2.06597
   A34        2.09925  -0.00471   0.00000  -0.01188  -0.01185   2.08740
   A35        2.09696  -0.00067   0.00000  -0.00390  -0.00391   2.09305
   A36        2.08697   0.00538   0.00000   0.01578   0.01576   2.10274
   A37        2.09158  -0.00048   0.00000   0.00040   0.00038   2.09195
   A38        2.09602  -0.00100   0.00000  -0.00423  -0.00422   2.09180
   A39        2.09558   0.00148   0.00000   0.00383   0.00384   2.09943
   A40        2.09383  -0.00125   0.00000  -0.00174  -0.00179   2.09204
   A41        2.09435   0.00137   0.00000   0.00328   0.00330   2.09765
   A42        2.09501  -0.00012   0.00000  -0.00154  -0.00151   2.09349
   A43        2.11268   0.00095   0.00000   0.00252   0.00249   2.11517
   A44        2.09401  -0.00094   0.00000  -0.00276  -0.00274   2.09127
   A45        2.07649  -0.00001   0.00000   0.00024   0.00026   2.07675
   A46        2.07823   0.02205   0.00000   0.05716   0.05716   2.13539
   A47        2.11107  -0.02154   0.00000  -0.06276  -0.06276   2.04831
   A48        2.09388  -0.00051   0.00000   0.00560   0.00560   2.09948
    D1       -0.00121   0.00002   0.00000   0.00017   0.00016  -0.00105
    D2        3.13937   0.00025   0.00000   0.00198   0.00198   3.14135
    D3        3.14104  -0.00017   0.00000  -0.00136  -0.00136   3.13968
    D4       -0.00156   0.00006   0.00000   0.00045   0.00045  -0.00111
    D5       -0.00006   0.00002   0.00000   0.00014   0.00014   0.00009
    D6       -3.14097  -0.00018   0.00000  -0.00144  -0.00144   3.14078
    D7        3.14087   0.00021   0.00000   0.00167   0.00167  -3.14064
    D8       -0.00004   0.00001   0.00000   0.00009   0.00009   0.00005
    D9        0.00044   0.00001   0.00000   0.00001   0.00001   0.00045
   D10        3.13720   0.00020   0.00000   0.00153   0.00154   3.13874
   D11       -3.14014  -0.00022   0.00000  -0.00180  -0.00180   3.14125
   D12       -0.00337  -0.00003   0.00000  -0.00028  -0.00028  -0.00365
   D13        0.00156  -0.00007   0.00000  -0.00048  -0.00048   0.00108
   D14        3.13321  -0.00050   0.00000  -0.00418  -0.00417   3.12904
   D15       -3.13517  -0.00026   0.00000  -0.00203  -0.00202  -3.13720
   D16       -0.00353  -0.00069   0.00000  -0.00572  -0.00571  -0.00924
   D17       -0.00284   0.00010   0.00000   0.00080   0.00079  -0.00205
   D18        3.14032   0.00035   0.00000   0.00279   0.00279  -3.14007
   D19       -3.13422   0.00058   0.00000   0.00466   0.00467  -3.12954
   D20        0.00895   0.00082   0.00000   0.00665   0.00667   0.01562
   D21       -1.61444   0.00393   0.00000   0.02212   0.02209  -1.59234
   D22        2.52147  -0.00241   0.00000  -0.00944  -0.00942   2.51205
   D23        0.46349   0.00054   0.00000   0.00559   0.00558   0.46907
   D24        1.51684   0.00348   0.00000   0.01827   0.01825   1.53509
   D25       -0.63044  -0.00286   0.00000  -0.01329  -0.01326  -0.64370
   D26       -2.68842   0.00009   0.00000   0.00174   0.00174  -2.68668
   D27        0.00211  -0.00008   0.00000  -0.00063  -0.00063   0.00148
   D28       -3.14016   0.00012   0.00000   0.00095   0.00094  -3.13921
   D29       -3.14104  -0.00032   0.00000  -0.00260  -0.00258   3.13957
   D30       -0.00012  -0.00012   0.00000  -0.00101  -0.00101  -0.00113
   D31        1.94804  -0.00254   0.00000  -0.01323  -0.01320   1.93484
   D32       -1.19959  -0.00220   0.00000  -0.01029  -0.01025  -1.20984
   D33       -2.16768   0.00297   0.00000   0.01619   0.01618  -2.15150
   D34        0.96788   0.00331   0.00000   0.01912   0.01913   0.98701
   D35       -0.10966  -0.00037   0.00000  -0.00223  -0.00228  -0.11194
   D36        3.02589  -0.00003   0.00000   0.00070   0.00067   3.02656
   D37       -2.05935   0.00044   0.00000   0.00822   0.00837  -2.05098
   D38        1.08728   0.00076   0.00000   0.01084   0.01100   1.09829
   D39        2.05809  -0.00067   0.00000  -0.00817  -0.00833   2.04976
   D40       -1.07846  -0.00035   0.00000  -0.00555  -0.00569  -1.08415
   D41       -0.01099   0.00075   0.00000   0.00468   0.00467  -0.00632
   D42        3.13565   0.00108   0.00000   0.00730   0.00730  -3.14023
   D43        3.13864  -0.00001   0.00000  -0.00012  -0.00015   3.13849
   D44       -0.00940   0.00030   0.00000   0.00224   0.00220  -0.00720
   D45        0.00297  -0.00038   0.00000  -0.00309  -0.00309  -0.00012
   D46        3.13811  -0.00007   0.00000  -0.00073  -0.00074   3.13738
   D47       -3.13925   0.00010   0.00000   0.00057   0.00054  -3.13871
   D48       -0.00056   0.00025   0.00000   0.00185   0.00183   0.00127
   D49       -0.00350   0.00042   0.00000   0.00341   0.00339  -0.00011
   D50        3.13518   0.00058   0.00000   0.00469   0.00468   3.13986
   D51       -3.13640   0.00005   0.00000   0.00053   0.00052  -3.13589
   D52        0.00167   0.00028   0.00000   0.00229   0.00228   0.00394
   D53        0.00017  -0.00024   0.00000  -0.00197  -0.00195  -0.00178
   D54        3.13824  -0.00001   0.00000  -0.00021  -0.00019   3.13805
   D55       -0.00157   0.00017   0.00000   0.00140   0.00140  -0.00017
   D56        3.13998   0.00017   0.00000   0.00146   0.00147   3.14146
   D57       -3.13693  -0.00007   0.00000  -0.00077  -0.00080  -3.13773
   D58        0.00462  -0.00007   0.00000  -0.00071  -0.00073   0.00390
   D59        0.00061   0.00001   0.00000   0.00007   0.00008   0.00068
   D60        3.14149  -0.00004   0.00000  -0.00029  -0.00029   3.14120
   D61       -3.14095   0.00000   0.00000   0.00001   0.00001  -3.14094
   D62       -0.00007  -0.00004   0.00000  -0.00035  -0.00036  -0.00042
   D63       -0.00112   0.00002   0.00000   0.00020   0.00020  -0.00091
   D64       -3.14065  -0.00013   0.00000  -0.00109  -0.00109   3.14144
   D65        3.14119   0.00007   0.00000   0.00056   0.00057  -3.14142
   D66        0.00166  -0.00009   0.00000  -0.00072  -0.00073   0.00093
   D67        0.00261  -0.00024   0.00000  -0.00197  -0.00198   0.00063
   D68       -3.13610  -0.00039   0.00000  -0.00324  -0.00326  -3.13936
   D69       -3.14104  -0.00008   0.00000  -0.00068  -0.00068   3.14146
   D70        0.00343  -0.00024   0.00000  -0.00195  -0.00196   0.00147
         Item               Value     Threshold  Converged?
 Maximum Force            0.059784     0.000450     NO 
 RMS     Force            0.016100     0.000300     NO 
 Maximum Displacement     0.219961     0.001800     NO 
 RMS     Displacement     0.044868     0.001200     NO 
 Predicted change in Energy=-3.927730D-02
 GradGradGradGradGradGradGradGradGradGradGradGradGradGradGradGradGradGrad

                          Input orientation:                          
 ---------------------------------------------------------------------
 Center     Atomic      Atomic             Coordinates (Angstroms)
 Number     Number       Type             X           Y           Z
 ---------------------------------------------------------------------
      1          6           0        3.232428    3.431273   -1.551485
      2          6           0        2.135743    3.334016   -0.693607
      3          6           0        1.476925    2.113298   -0.537805
      4          6           0        1.902038    0.974378   -1.233616
      5          6           0        3.006357    1.083795   -2.091424
      6          6           0        3.665935    2.303392   -2.249720
      7          6           0        1.170285   -0.330657   -1.022929
      8          6           0        1.800894   -1.134832    0.092228
      9          7           0        1.078719   -1.120039   -2.236739
     10          6           0        1.134670   -1.325790    1.305536
     11          6           0        1.699529   -2.066896    2.342007
     12          6           0        2.959457   -2.635680    2.173614
     13          6           0        3.646885   -2.459324    0.970709
     14          6           0        3.068664   -1.715792   -0.056500
     15          6           0       -0.078629   -1.452822   -2.835246
     16          8           0       -0.118198   -2.132925   -3.867077
     17          9           0       -0.061452   -0.792580    1.493285
     18          1           0        3.733391    4.359397   -1.672312
     19          1           0        1.800686    4.188091   -0.159083
     20          1           0        0.644416    2.048975    0.119856
     21          1           0        3.352703    0.239632   -2.634230
     22          1           0        4.499104    2.371323   -2.904289
     23          1           0        0.147147   -0.079654   -0.730696
     24          1           0        1.914463   -1.452036   -2.667212
     25          1           0        1.168255   -2.194301    3.253009
     26          1           0        3.393468   -3.200420    2.960259
     27          1           0        4.607691   -2.890502    0.836805
     28          1           0        3.602753   -1.592256   -0.965965
     29          1           0       -0.981426   -1.107067   -2.383573
 ---------------------------------------------------------------------
                    Distance matrix (angstroms):
                    1          2          3          4          5
     1  C    0.000000
     2  C    1.395755   0.000000
     3  C    2.417932   1.395876   0.000000
     4  C    2.811994   2.431896   1.400719   0.000000
     5  C    2.419358   2.788432   2.410969   1.402614   0.000000
     6  C    1.395556   2.413537   2.785418   2.431065   1.395535
     7  C    4.322490   3.803997   2.510436   1.510949   2.552159
     8  C    5.059683   4.549754   3.324492   2.493363   3.338231
     9  N    5.081582   4.830855   3.674155   2.463878   2.931516
    10  C    5.932352   5.168415   3.916934   3.510971   4.566032
    11  C    6.909335   6.210885   5.081032   4.698450   5.593744
    12  C    7.124520   6.673585   5.665905   5.075418   5.659262
    13  C    6.421243   6.214201   5.281402   4.437775   4.726588
    14  C    5.362282   5.174631   4.174592   3.159689   3.461573
    15  C    6.038670   5.692441   4.518318   3.518461   4.062615
    16  O    6.895575   6.711081   5.626622   4.546626   4.823181
    17  F    6.161266   5.161294   3.864719   3.796501   5.077634
    18  H    1.061592   2.135824   3.379897   3.873584   3.381390
    19  H    2.135754   1.061802   2.133780   3.390110   3.850226
    20  H    3.376675   2.130049   1.062885   2.137348   3.376402
    21  H    3.372443   3.849964   3.379965   2.146159   1.061699
    22  H    2.134957   3.376295   3.847128   3.389300   2.132316
    23  H    4.745446   3.950827   2.571878   2.107974   3.373467
    24  H    5.179632   5.181735   4.175814   2.818305   2.820320
    25  H    7.680563   6.861057   5.746386   5.541549   6.533567
    26  H    8.022538   7.591539   6.644184   6.102613   6.635048
    27  H    6.896385   6.870031   6.060468   5.152136   5.189783
    28  H    5.071076   5.147276   4.293436   3.090579   2.963714
    29  H    6.248637   5.682953   4.452090   3.737537   4.559347
                    6          7          8          9         10
     6  C    0.000000
     7  C    3.830339   0.000000
     8  C    4.559000   1.512594   0.000000
     9  N    4.291122   1.450808   2.438410   0.000000
    10  C    5.676100   2.532451   1.397296   3.548687   0.000000
    11  C    6.637027   3.823273   2.437319   4.716658   1.393763
    12  C    6.667790   4.328066   2.815489   5.028475   2.408157
    13  C    5.749347   3.826142   2.435917   4.321676   2.776371
    14  C    4.617444   2.540950   1.402453   3.011353   2.397410
    15  C    5.336080   2.470534   3.493398   1.344772   4.316747
    16  O    6.051150   3.605210   4.511674   2.261979   5.383035
    17  F    6.122788   2.839345   2.355510   3.914115   1.322977
    18  H    2.136611   5.384033   6.085614   6.114742   6.924036
    19  H    3.376686   4.643567   5.328852   5.745793   5.743829
    20  H    3.848271   2.691680   3.387452   3.973010   3.610433
    21  H    2.122514   2.772087   3.425031   2.679124   4.784556
    22  H    1.061719   4.682013   5.343461   4.932977   6.535342
    23  H    4.513115   1.093259   2.127319   2.053873   2.583466
    24  H    4.164756   2.124844   2.779933   0.996994   4.050524
    25  H    7.533105   4.664420   3.393117   5.594586   2.132625
    26  H    7.583539   5.389236   3.876667   6.057627   3.369646
    27  H    6.114743   4.671957   3.393359   5.003485   3.837957
    28  H    4.102206   2.740763   2.139090   2.865067   3.364841
    29  H    5.766031   2.661584   3.724469   2.065412   4.258548
                   11         12         13         14         15
    11  C    0.000000
    12  C    1.392584   0.000000
    13  C    2.413847   1.396654   0.000000
    14  C    2.783997   2.414856   1.393677   0.000000
    15  C    5.508437   5.976437   5.420129   4.206666   0.000000
    16  O    6.470024   6.798137   6.138938   4.985036   1.236438
    17  F    2.333509   3.603575   4.099132   3.612724   4.378630
    18  H    7.845291   8.020051   7.313549   6.321442   7.047397
    19  H    6.737250   7.303976   6.990923   6.039381   6.520244
    20  H    4.794957   5.614564   5.483022   4.481244   4.638751
    21  H    5.728524   5.615819   4.512925   3.247931   3.831299
    22  H    7.420178   7.295594   6.251163   5.182719   5.965274
    23  H    3.974987   4.783030   4.561335   3.415663   2.523034
    24  H    5.051389   5.091820   4.153358   2.866630   2.000163
    25  H    1.062265   2.137360   3.379754   3.846215   6.258703
    26  H    2.129916   1.061182   2.138166   3.377936   6.978355
    27  H    3.376591   2.137445   1.061599   2.132262   6.124744
    28  H    3.845806   3.370389   2.122371   1.061904   4.131130
    29  H    5.517236   6.215720   5.873761   4.710525   1.067051
                   16         17         18         19         20
    16  O    0.000000
    17  F    5.525687   0.000000
    18  H    7.861423   7.138956   0.000000
    19  H    7.575393   5.568209   2.460601   0.000000
    20  H    5.827993   3.234036   4.253431   2.447567   0.000000
    21  H    4.381335   5.455116   4.247666   4.911765   4.265387
    22  H    6.521863   7.081498   2.461000   4.256556   4.909988
    23  H    3.758087   2.344753   5.783853   4.612437   2.345586
    24  H    2.456623   4.652833   6.170176   6.173710   4.651650
    25  H    7.235630   2.563909   8.590091   7.264797   5.300609
    26  H    7.751378   4.459392   8.872829   8.176634   6.571250
    27  H    6.710772   5.160730   7.721471   7.679685   6.373382
    28  H    4.749132   4.484840   5.994844   6.108266   4.815530
    29  H    1.999582   3.996909   7.253800   6.381787   4.344091
                   21         22         23         24         25
    21  H    0.000000
    22  H    2.435421   0.000000
    23  H    3.741788   5.447140   0.000000
    24  H    2.220668   4.621109   2.959212   0.000000
    25  H    6.734643   8.357739   4.624316   6.013052   0.000000
    26  H    6.567642   8.164538   5.822451   6.075585   2.459583
    27  H    4.839506   6.457119   5.500399   4.647666   4.260570
    28  H    2.490270   4.502278   3.779489   2.400881   4.908052
    29  H    4.545449   6.512032   2.249724   2.930124   6.129785
                   26         27         28         29
    26  H    0.000000
    27  H    2.465653   0.000000
    28  H    4.247967   2.438303   0.000000
    29  H    7.216534   6.692511   4.822834   0.000000
 Symmetry turned off by external request.
 Stoichiometry    C14H12FNO
 Framework group  C1[X(C14H12FNO)]
 Deg. of freedom    81
 Full point group                 C1      NOp   1
 Rotational constants (GHZ):           0.5389599           0.3693524           0.2888098
 Standard basis: 6-311+G(d) (5D, 7F)
   410 basis functions,   672 primitive gaussians,   427 cartesian basis functions
    60 alpha electrons       60 beta electrons
       nuclear repulsion energy      1130.4626545100 Hartrees.
 NAtoms=   29 NActive=   29 NUniq=   29 SFac= 1.00D+00 NAtFMM=   60 NAOKFM=F Big=F
 Integral buffers will be    131072 words long.
 Raffenetti 2 integral format.
 Two-electron integral symmetry is turned off.
 ------------------------------------------------------------------------------
 Polarizable Continuum Model (PCM)
 =================================
 Model                : PCM.
 Atomic radii         : UFF (Universal Force Field).
 Polarization charges : Total charges.
 Charge compensation  : None.
 Solution method      : On-the-fly selection.
 Cavity type          : Scaled VdW (van der Waals Surface) (Alpha=1.100).
 Cavity algorithm     : GePol (No added spheres)
                        Default sphere list used, NSphG=   29.
                        Lebedev-Laikov grids with approx.  5.0 points / Ang**2.
                        Smoothing algorithm: York/Karplus (Gamma=1.0000).
                        Polarization charges: spherical gaussians, with
                                              point-specific exponents (IZeta= 3).
                        Self-potential: point-specific (ISelfS= 7).
                        Self-field    : sphere-specific E.n sum rule (ISelfD= 2).
 1st derivatives      : Analytical E(r).r(x)/FMM algorithm (CHGder, D1EAlg=3).
                        Cavity 1st derivative terms included.
 Solvent              : DiMethylSulfoxide, Eps=  46.826000 Eps(inf)=   2.007889
 ------------------------------------------------------------------------------
 One-electron integrals computed using PRISM.
 NBasis=   410 RedAO= T EigKep=  1.04D-06  NBF=   410
 NBsUse=   410 1.00D-06 EigRej= -1.00D+00 NBFU=   410
 Initial guess from the checkpoint file:  "BHFA_oF_conf9.chk"
 B after Tr=    -0.002352    0.006066   -0.004901
         Rot=    0.999999    0.000016   -0.001153    0.001028 Ang=   0.18 deg.
 ExpMin= 4.38D-02 ExpMax= 1.14D+04 ExpMxC= 1.72D+03 IAcc=3 IRadAn=         5 AccDes= 0.00D+00
 Harris functional with IExCor= 1009 and IRadAn=       5 diagonalized for initial guess.
 HarFok:  IExCor= 1009 AccDes= 0.00D+00 IRadAn=         5 IDoV= 1 UseB2=F ITyADJ=14
 ICtDFT=  3500011 ScaDFX=  1.000000  1.000000  1.000000  1.000000
 FoFCou: FMM=F IPFlag=           0 FMFlag=      100000 FMFlg1=           0
         NFxFlg=           0 DoJE=T BraDBF=F KetDBF=T FulRan=T
         wScrn=  0.000000 ICntrl=       500 IOpCl=  0 I1Cent=   200000004 NGrid=           0
         NMat0=    1 NMatS0=      1 NMatT0=    0 NMatD0=    1 NMtDS0=    0 NMtDT0=    0
 Symmetry not used in FoFCou.
 Requested convergence on RMS density matrix=1.00D-08 within 128 cycles.
 Requested convergence on MAX density matrix=1.00D-06.
 Requested convergence on             energy=1.00D-06.
 No special actions if energy rises.
 Inv3:  Mode=1 IEnd=    16119372.
 Iteration    1 A*A^-1 deviation from unit magnitude is 4.66D-15 for   2286.
 Iteration    1 A*A^-1 deviation from orthogonality  is 1.91D-15 for   2311    346.
 Iteration    1 A^-1*A deviation from unit magnitude is 4.66D-15 for   2286.
 Iteration    1 A^-1*A deviation from orthogonality  is 2.14D-15 for   2297   2164.
 Error on total polarization charges =  0.01628
 SCF Done:  E(RM062X) =  -770.426488926     A.U. after   14 cycles
            NFock= 14  Conv=0.73D-08     -V/T= 2.0034
 D1PCM: PCM CHGder 1st derivatives, ID1Alg=3 FixD1E=F DoIter=F DoCFld=F I1PDM=0.
 Calling FoFJK, ICntrl=      2127 FMM=F ISym2X=0 I1Cent= 0 IOpClX= 0 NMat=1 NMatS=1 NMatT=0.
 -------------------------------------------------------------------
 Center     Atomic                   Forces (Hartrees/Bohr)
 Number     Number              X              Y              Z
 -------------------------------------------------------------------
      1        6          -0.009522263   -0.016771106    0.002659166
      2        6           0.007057881   -0.016598128   -0.010072618
      3        6           0.016152942   -0.000011183   -0.011592631
      4        6           0.006244947    0.013165399   -0.003212890
      5        6          -0.008678148    0.014303834    0.011909059
      6        6          -0.015646130   -0.001398963    0.012743405
      7        6          -0.004091518    0.001111624    0.001712931
      8        6           0.000909935   -0.004732619    0.008155664
      9        7          -0.017304782    0.007074038    0.007420458
     10        6           0.029306318   -0.012666417   -0.003010215
     11        6           0.008107062    0.002140046   -0.014477393
     12        6          -0.008454341    0.011772172   -0.016505112
     13        6          -0.017593047    0.008003808    0.001164800
     14        6          -0.011340073   -0.002769661    0.020200535
     15        6           0.021108092   -0.023860311   -0.034224421
     16        8          -0.001960098    0.010458496    0.015532857
     17        9          -0.018088830    0.008744561    0.001179874
     18        1           0.007805148    0.014387037   -0.002073338
     19        1          -0.005551709    0.013052155    0.008190234
     20        1          -0.013642183   -0.001432470    0.010043057
     21        1           0.005683351   -0.013095998   -0.009572365
     22        1           0.012822481    0.000693608   -0.010248703
     23        1           0.000550644   -0.002056763   -0.001085834
     24        1           0.010542026   -0.006036382   -0.006629841
     25        1          -0.009452867   -0.000903530    0.012953706
     26        1           0.006267064   -0.008605921    0.012434169
     27        1           0.014509392   -0.006447368   -0.002311566
     28        1           0.008518423    0.002719889   -0.014774947
     29        1          -0.014259718    0.009760151    0.013491960
 -------------------------------------------------------------------
 Cartesian Forces:  Max     0.034224421 RMS     0.011537007

 GradGradGradGradGradGradGradGradGradGradGradGradGradGradGradGradGradGrad
 Berny optimization.
 Using GEDIIS/GDIIS optimizer.
 FormGI is forming the generalized inverse of G from B-inverse, IUseBI=4.
 Internal  Forces:  Max     0.020927289 RMS     0.005535052
 Search for a local minimum.
 Step number   2 out of a maximum of  158
 All quantities printed in internal units (Hartrees-Bohrs-Radians)
 Mixed Optimization -- RFO/linear search
 Update second derivatives using D2CorX and points    1    2
 DE= -3.80D-02 DEPred=-3.93D-02 R= 9.68D-01
 TightC=F SS=  1.41D+00  RLast= 3.04D-01 DXNew= 5.0454D-01 9.1296D-01
 Trust test= 9.68D-01 RLast= 3.04D-01 DXMaxT set to 5.05D-01
 ITU=  1  0
 Use linear search instead of GDIIS.
     Eigenvalues ---    0.00904   0.00936   0.01306   0.01486   0.01520
     Eigenvalues ---    0.01727   0.01900   0.01927   0.01934   0.01961
     Eigenvalues ---    0.01963   0.01974   0.01993   0.02002   0.02020
     Eigenvalues ---    0.02022   0.02030   0.02031   0.02035   0.02039
     Eigenvalues ---    0.02040   0.02047   0.02391   0.02391   0.05164
     Eigenvalues ---    0.06620   0.06810   0.15888   0.16000   0.16000
     Eigenvalues ---    0.16000   0.16000   0.16000   0.16000   0.16000
     Eigenvalues ---    0.16000   0.16000   0.16033   0.18784   0.19063
     Eigenvalues ---    0.21966   0.22000   0.22000   0.22000   0.22112
     Eigenvalues ---    0.22476   0.23463   0.24459   0.24998   0.25000
     Eigenvalues ---    0.25038   0.33575   0.33925   0.34291   0.40204
     Eigenvalues ---    0.40342   0.40448   0.40517   0.41149   0.43492
     Eigenvalues ---    0.43746   0.44039   0.44126   0.44205   0.44223
     Eigenvalues ---    0.44244   0.44286   0.44318   0.44322   0.44324
     Eigenvalues ---    0.44338   0.44350   0.44669   0.44786   0.44916
     Eigenvalues ---    0.45050   0.46192   0.53573   0.55637   0.65585
     Eigenvalues ---    0.83175
 RFO step:  Lambda=-1.69142202D-03 EMin= 9.04048299D-03
 Quartic linear search produced a step of  0.58352.
 Iteration  1 RMS(Cart)=  0.05654243 RMS(Int)=  0.00118150
 Iteration  2 RMS(Cart)=  0.00177386 RMS(Int)=  0.00007352
 Iteration  3 RMS(Cart)=  0.00000203 RMS(Int)=  0.00007351
 Iteration  4 RMS(Cart)=  0.00000000 RMS(Int)=  0.00007351
 Variable       Old X    -DE/DX   Delta X   Delta X   Delta X     New X
                                 (Linear)    (Quad)   (Total)
    R1        2.63759  -0.00352  -0.01014   0.00160  -0.00857   2.62902
    R2        2.63722  -0.00297  -0.00877   0.00173  -0.00707   2.63015
    R3        2.00612   0.01650   0.04582  -0.00348   0.04234   2.04845
    R4        2.63782  -0.00381  -0.01024   0.00044  -0.00980   2.62802
    R5        2.00652   0.01638   0.04535  -0.00316   0.04220   2.04871
    R6        2.64697  -0.00513  -0.01275  -0.00147  -0.01420   2.63278
    R7        2.00856   0.01699   0.04645  -0.00244   0.04401   2.05257
    R8        2.65056  -0.00589  -0.01278  -0.00431  -0.01706   2.63350
    R9        2.85528   0.00692   0.02624  -0.00398   0.02226   2.87754
   R10        2.63718  -0.00356  -0.01032   0.00147  -0.00885   2.62833
   R11        2.00632   0.01716   0.04609  -0.00152   0.04457   2.05089
   R12        2.00636   0.01642   0.04543  -0.00312   0.04231   2.04867
   R13        2.85839   0.00628   0.02539  -0.00559   0.01981   2.87819
   R14        2.74163   0.00525   0.02385  -0.01238   0.01147   2.75310
   R15        2.06596  -0.00128  -0.00138  -0.00398  -0.00536   2.06060
   R16        2.64051  -0.00775  -0.02083  -0.00070  -0.02148   2.61902
   R17        2.65025  -0.00544  -0.01369  -0.00162  -0.01531   2.63495
   R18        2.54125  -0.00100  -0.00261   0.00065  -0.00196   2.53929
   R19        1.88405   0.01372   0.03125  -0.00162   0.02963   1.91368
   R20        2.63383  -0.00652  -0.01481  -0.00326  -0.01803   2.61580
   R21        2.50006   0.02005   0.02076   0.02031   0.04106   2.54113
   R22        2.63160  -0.00380  -0.01147   0.00265  -0.00883   2.62278
   R23        2.00739   0.01595   0.04493  -0.00395   0.04098   2.04837
   R24        2.63929  -0.00242  -0.00740   0.00216  -0.00528   2.63402
   R25        2.00534   0.01636   0.04544  -0.00347   0.04198   2.04732
   R26        2.63367  -0.00434  -0.01151   0.00057  -0.01098   2.62269
   R27        2.00613   0.01604   0.04487  -0.00365   0.04122   2.04735
   R28        2.00671   0.01725   0.04607  -0.00111   0.04496   2.05167
   R29        2.33653  -0.01865  -0.01373  -0.01711  -0.03083   2.30570
   R30        2.01643   0.02093   0.05156   0.00456   0.05612   2.07255
    A1        2.08895  -0.00048  -0.00190   0.00052  -0.00141   2.08754
    A2        2.09631   0.00039   0.00136   0.00058   0.00194   2.09825
    A3        2.09792   0.00009   0.00054  -0.00110  -0.00055   2.09737
    A4        2.09484  -0.00009   0.00025  -0.00030  -0.00005   2.09479
    A5        2.09591   0.00037   0.00090   0.00183   0.00271   2.09862
    A6        2.09244  -0.00029  -0.00116  -0.00154  -0.00271   2.08973
    A7        2.10875  -0.00047  -0.00000  -0.00366  -0.00360   2.10515
    A8        2.08479   0.00077   0.00183   0.00434   0.00613   2.09092
    A9        2.08964  -0.00030  -0.00182  -0.00066  -0.00253   2.08711
   A10        2.07068   0.00166   0.00166   0.00724   0.00882   2.07951
   A11        2.07834  -0.00159  -0.00415  -0.00389  -0.00825   2.07009
   A12        2.13407  -0.00007   0.00247  -0.00374  -0.00150   2.13258
   A13        2.10559  -0.00081  -0.00134  -0.00405  -0.00534   2.10025
   A14        2.10307   0.00110   0.00440   0.00328   0.00763   2.11070
   A15        2.07452  -0.00030  -0.00306   0.00074  -0.00237   2.07215
   A16        2.09756   0.00019   0.00133   0.00025   0.00158   2.09913
   A17        2.09499   0.00028   0.00078   0.00140   0.00217   2.09716
   A18        2.09064  -0.00047  -0.00211  -0.00166  -0.00377   2.08686
   A19        1.93916  -0.00129  -0.00403   0.00311  -0.00124   1.93792
   A20        1.96476   0.00102   0.00919   0.00218   0.01125   1.97601
   A21        1.86733   0.00074  -0.00029   0.00822   0.00800   1.87534
   A22        1.93249   0.00153   0.01113   0.00078   0.01179   1.94428
   A23        1.89142  -0.00042  -0.00595  -0.00379  -0.00968   1.88174
   A24        1.86449  -0.00170  -0.01127  -0.01110  -0.02228   1.84221
   A25        2.11070  -0.00116  -0.00545   0.00120  -0.00435   2.10634
   A26        2.11638   0.00241   0.01047   0.00110   0.01144   2.12783
   A27        2.05610  -0.00125  -0.00501  -0.00224  -0.00730   2.04880
   A28        2.16678  -0.00022   0.00389  -0.00718  -0.00333   2.16345
   A29        2.08233   0.00168   0.00883   0.00277   0.01155   2.09388
   A30        2.03405  -0.00146  -0.01273   0.00430  -0.00847   2.02558
   A31        2.12370   0.00427   0.01130   0.00963   0.02101   2.14471
   A32        2.09350  -0.00438  -0.01493  -0.00577  -0.02074   2.07276
   A33        2.06597   0.00011   0.00363  -0.00385  -0.00026   2.06572
   A34        2.08740  -0.00282  -0.00692  -0.00947  -0.01635   2.07105
   A35        2.09305  -0.00053  -0.00228  -0.00567  -0.00797   2.08508
   A36        2.10274   0.00335   0.00920   0.01514   0.02432   2.12706
   A37        2.09195   0.00018   0.00022   0.00337   0.00354   2.09549
   A38        2.09180  -0.00063  -0.00246  -0.00344  -0.00588   2.08592
   A39        2.09943   0.00045   0.00224   0.00007   0.00234   2.10177
   A40        2.09204  -0.00037  -0.00104   0.00091  -0.00024   2.09181
   A41        2.09765   0.00047   0.00193   0.00026   0.00223   2.09988
   A42        2.09349  -0.00010  -0.00088  -0.00117  -0.00202   2.09148
   A43        2.11517  -0.00002   0.00145  -0.00220  -0.00080   2.11437
   A44        2.09127  -0.00050  -0.00160  -0.00254  -0.00412   2.08714
   A45        2.07675   0.00051   0.00015   0.00475   0.00492   2.08166
   A46        2.13539   0.00834   0.03335   0.01161   0.04496   2.18035
   A47        2.04831  -0.01071  -0.03662  -0.04004  -0.07667   1.97164
   A48        2.09948   0.00238   0.00327   0.02844   0.03170   2.13119
    D1       -0.00105   0.00001   0.00010  -0.00005   0.00003  -0.00102
    D2        3.14135   0.00018   0.00116   0.00885   0.01002  -3.13182
    D3        3.13968  -0.00012  -0.00080  -0.00609  -0.00690   3.13278
    D4       -0.00111   0.00005   0.00026   0.00281   0.00309   0.00197
    D5        0.00009   0.00001   0.00008   0.00124   0.00134   0.00142
    D6        3.14078  -0.00011  -0.00084  -0.00476  -0.00558   3.13520
    D7       -3.14064   0.00014   0.00098   0.00729   0.00826  -3.13237
    D8        0.00005   0.00002   0.00005   0.00128   0.00135   0.00140
    D9        0.00045   0.00000   0.00001  -0.00107  -0.00108  -0.00063
   D10        3.13874   0.00013   0.00090   0.00591   0.00683  -3.13761
   D11        3.14125  -0.00017  -0.00105  -0.00995  -0.01101   3.13023
   D12       -0.00365  -0.00004  -0.00016  -0.00297  -0.00310  -0.00675
   D13        0.00108  -0.00003  -0.00028   0.00099   0.00076   0.00184
   D14        3.12904  -0.00045  -0.00243  -0.03047  -0.03289   3.09614
   D15       -3.13720  -0.00016  -0.00118  -0.00602  -0.00715   3.13884
   D16       -0.00924  -0.00058  -0.00333  -0.03748  -0.04080  -0.05004
   D17       -0.00205   0.00006   0.00046   0.00021   0.00062  -0.00143
   D18       -3.14007   0.00022   0.00163   0.00937   0.01096  -3.12911
   D19       -3.12954   0.00050   0.00273   0.03273   0.03558  -3.09396
   D20        0.01562   0.00066   0.00389   0.04189   0.04592   0.06154
   D21       -1.59234   0.00146   0.01289   0.06311   0.07591  -1.51644
   D22        2.51205  -0.00034  -0.00550   0.05801   0.05245   2.56451
   D23        0.46907   0.00069   0.00326   0.06519   0.06835   0.53742
   D24        1.53509   0.00105   0.01065   0.03054   0.04126   1.57635
   D25       -0.64370  -0.00076  -0.00774   0.02544   0.01781  -0.62589
   D26       -2.68668   0.00027   0.00102   0.03262   0.03370  -2.65298
   D27        0.00148  -0.00005  -0.00037  -0.00133  -0.00168  -0.00020
   D28       -3.13921   0.00007   0.00055   0.00466   0.00520  -3.13401
   D29        3.13957  -0.00021  -0.00151  -0.01034  -0.01177   3.12779
   D30       -0.00113  -0.00008  -0.00059  -0.00435  -0.00490  -0.00603
   D31        1.93484  -0.00067  -0.00770  -0.01185  -0.01956   1.91528
   D32       -1.20984  -0.00036  -0.00598   0.01246   0.00655  -1.20329
   D33       -2.15150   0.00085   0.00944  -0.00609   0.00332  -2.14818
   D34        0.98701   0.00117   0.01116   0.01822   0.02943   1.01644
   D35       -0.11194  -0.00058  -0.00133  -0.02132  -0.02273  -0.13467
   D36        3.02656  -0.00027   0.00039   0.00299   0.00338   3.02994
   D37       -2.05098   0.00010   0.00488   0.01626   0.02128  -2.02971
   D38        1.09829   0.00036   0.00642   0.03283   0.03947   1.13775
   D39        2.04976  -0.00016  -0.00486   0.00991   0.00486   2.05462
   D40       -1.08415   0.00010  -0.00332   0.02648   0.02305  -1.06111
   D41       -0.00632   0.00051   0.00272   0.02056   0.02321   0.01689
   D42       -3.14023   0.00077   0.00426   0.03712   0.04139  -3.09884
   D43        3.13849   0.00008  -0.00009   0.00916   0.00886  -3.13584
   D44       -0.00720   0.00019   0.00129   0.01367   0.01475   0.00756
   D45       -0.00012  -0.00023  -0.00180  -0.01434  -0.01614  -0.01626
   D46        3.13738  -0.00012  -0.00043  -0.00983  -0.01024   3.12714
   D47       -3.13871  -0.00003   0.00031  -0.00613  -0.00598   3.13849
   D48        0.00127   0.00008   0.00107  -0.00058   0.00036   0.00163
   D49       -0.00011   0.00028   0.00198   0.01745   0.01932   0.01920
   D50        3.13986   0.00039   0.00273   0.02300   0.02566  -3.11766
   D51       -3.13589   0.00006   0.00030   0.00543   0.00567  -3.13022
   D52        0.00394   0.00020   0.00133   0.01115   0.01241   0.01635
   D53       -0.00178  -0.00018  -0.00114  -0.01072  -0.01179  -0.01357
   D54        3.13805  -0.00004  -0.00011  -0.00500  -0.00505   3.13300
   D55       -0.00017   0.00008   0.00082   0.00507   0.00588   0.00572
   D56        3.14146   0.00009   0.00086   0.00503   0.00593  -3.13580
   D57       -3.13773  -0.00001  -0.00047   0.00064   0.00006  -3.13767
   D58        0.00390  -0.00001  -0.00042   0.00059   0.00010   0.00400
   D59        0.00068   0.00001   0.00004   0.00154   0.00163   0.00232
   D60        3.14120  -0.00001  -0.00017  -0.00075  -0.00088   3.14032
   D61       -3.14094   0.00001   0.00000   0.00159   0.00158  -3.13936
   D62       -0.00042  -0.00002  -0.00021  -0.00070  -0.00092  -0.00135
   D63       -0.00091   0.00004   0.00012   0.00157   0.00172   0.00081
   D64        3.14144  -0.00009  -0.00064  -0.00585  -0.00654   3.13490
   D65       -3.14142   0.00007   0.00033   0.00387   0.00426  -3.13716
   D66        0.00093  -0.00006  -0.00042  -0.00355  -0.00400  -0.00307
   D67        0.00063  -0.00019  -0.00116  -0.01136  -0.01257  -0.01194
   D68       -3.13936  -0.00029  -0.00190  -0.01686  -0.01889   3.12494
   D69        3.14146  -0.00006  -0.00040  -0.00395  -0.00435   3.13711
   D70        0.00147  -0.00017  -0.00114  -0.00945  -0.01066  -0.00919
         Item               Value     Threshold  Converged?
 Maximum Force            0.020927     0.000450     NO 
 RMS     Force            0.005535     0.000300     NO 
 Maximum Displacement     0.233196     0.001800     NO 
 RMS     Displacement     0.056943     0.001200     NO 
 Predicted change in Energy=-5.298876D-03
 GradGradGradGradGradGradGradGradGradGradGradGradGradGradGradGradGradGrad

                          Input orientation:                          
 ---------------------------------------------------------------------
 Center     Atomic      Atomic             Coordinates (Angstroms)
 Number     Number       Type             X           Y           Z
 ---------------------------------------------------------------------
      1          6           0        3.241877    3.411994   -1.508355
      2          6           0        2.170975    3.287132   -0.629112
      3          6           0        1.505716    2.071607   -0.511014
      4          6           0        1.900334    0.970332   -1.267647
      5          6           0        2.974551    1.099989   -2.145905
      6          6           0        3.641664    2.314558   -2.265294
      7          6           0        1.178919   -0.354247   -1.058473
      8          6           0        1.814441   -1.149994    0.074071
      9          7           0        1.075339   -1.150086   -2.274372
     10          6           0        1.149458   -1.321439    1.277897
     11          6           0        1.686647   -2.029683    2.338979
     12          6           0        2.949243   -2.587897    2.195617
     13          6           0        3.651947   -2.428172    1.002494
     14          6           0        3.086634   -1.708969   -0.041224
     15          6           0       -0.088452   -1.471180   -2.864383
     16          8           0       -0.196314   -2.145400   -3.875565
     17          9           0       -0.072292   -0.779316    1.425093
     18          1           0        3.757523    4.360166   -1.608980
     19          1           0        1.845147    4.137739   -0.041195
     20          1           0        0.667727    1.979171    0.173826
     21          1           0        3.299041    0.264322   -2.757632
[truncated: 1,552,545 more chars]
