# Supplementary material for: Rotational Barriers in N-Benzhydrylformamides: An NMR and DFT Study
Source: Molecules. 2023 Jan 5;28(2):535. doi: 10.3390/molecules28020535 (PMC9863877; doi:10.3390/molecules28020535)
Supplement: Supplementary file 1 [file molecules-28-00535-s001.zip › Supplementary_Materials/Quantum_chemistry_output_files/Gaussian_output_files/Conformations/BHFA_oI/BHFA_oI_conf1.log]

 Entering Gaussian System, Link 0=g16
 Initial command:
 /usr/local/gaussian/g16/l1.exe "/home/gauss/GAUSS_SCRDIR/Gau-5377.inp" -scrdir="/home/gauss/GAUSS_SCRDIR/"
 Entering Link 1 = /usr/local/gaussian/g16/l1.exe PID=      5379.
  
 Copyright (c) 1988,1990,1992,1993,1995,1998,2003,2009,2016,
            Gaussian, Inc.  All Rights Reserved.
  
 This is part of the Gaussian(R) 16 program.  It is based on
 the Gaussian(R) 09 system (copyright 2009, Gaussian, Inc.),
 the Gaussian(R) 03 system (copyright 2003, Gaussian, Inc.),
 the Gaussian(R) 98 system (copyright 1998, Gaussian, Inc.),
 the Gaussian(R) 94 system (copyright 1995, Gaussian, Inc.),
 the Gaussian 92(TM) system (copyright 1992, Gaussian, Inc.),
 the Gaussian 90(TM) system (copyright 1990, Gaussian, Inc.),
 the Gaussian 88(TM) system (copyright 1988, Gaussian, Inc.),
 the Gaussian 86(TM) system (copyright 1986, Carnegie Mellon
 University), and the Gaussian 82(TM) system (copyright 1983,
 Carnegie Mellon University). Gaussian is a federally registered
 trademark of Gaussian, Inc.
  
 This software contains proprietary and confidential information,
 including trade secrets, belonging to Gaussian, Inc.
  
 This software is provided under written license and may be
 used, copied, transmitted, or stored only in accord with that
 written license.
  
 The following legend is applicable only to US Government
 contracts under FAR:
  
                    RESTRICTED RIGHTS LEGEND
  
 Use, reproduction and disclosure by the US Government is
 subject to restrictions as set forth in subparagraphs (a)
 and (c) of the Commercial Computer Software - Restricted
 Rights clause in FAR 52.227-19.
  
 Gaussian, Inc.
 340 Quinnipiac St., Bldg. 40, Wallingford CT 06492
  
  
 ---------------------------------------------------------------
 Warning -- This program may not be used in any manner that
 competes with the business of Gaussian, Inc. or will provide
 assistance to any competitor of Gaussian, Inc.  The licensee
 of this program is prohibited from giving any competitor of
 Gaussian, Inc. access to this program.  By using this program,
 the user acknowledges that Gaussian, Inc. is engaged in the
 business of creating and licensing software in the field of
 computational chemistry and represents and warrants to the
 licensee that it is not a competitor of Gaussian, Inc. and that
 it will not use this program in any manner prohibited above.
 ---------------------------------------------------------------
  

 Cite this work as:
 Gaussian 16, Revision A.03,
 M. J. Frisch, G. W. Trucks, H. B. Schlegel, G. E. Scuseria, 
 M. A. Robb, J. R. Cheeseman, G. Scalmani, V. Barone, 
 G. A. Petersson, H. Nakatsuji, X. Li, M. Caricato, A. V. Marenich, 
 J. Bloino, B. G. Janesko, R. Gomperts, B. Mennucci, H. P. Hratchian, 
 J. V. Ortiz, A. F. Izmaylov, J. L. Sonnenberg, D. Williams-Young, 
 F. Ding, F. Lipparini, F. Egidi, J. Goings, B. Peng, A. Petrone, 
 T. Henderson, D. Ranasinghe, V. G. Zakrzewski, J. Gao, N. Rega, 
 G. Zheng, W. Liang, M. Hada, M. Ehara, K. Toyota, R. Fukuda, 
 J. Hasegawa, M. Ishida, T. Nakajima, Y. Honda, O. Kitao, H. Nakai, 
 T. Vreven, K. Throssell, J. A. Montgomery, Jr., J. E. Peralta, 
 F. Ogliaro, M. J. Bearpark, J. J. Heyd, E. N. Brothers, K. N. Kudin, 
 V. N. Staroverov, T. A. Keith, R. Kobayashi, J. Normand, 
 K. Raghavachari, A. P. Rendell, J. C. Burant, S. S. Iyengar, 
 J. Tomasi, M. Cossi, J. M. Millam, M. Klene, C. Adamo, R. Cammi, 
 J. W. Ochterski, R. L. Martin, K. Morokuma, O. Farkas, 
 J. B. Foresman, and D. J. Fox, Gaussian, Inc., Wallingford CT, 2016.
 
 ******************************************
 Gaussian 16:  ES64L-G16RevA.03 25-Dec-2016
                11-Dec-2022 
 ******************************************
 %chk=BHFA_oI_conf1.chk
 %nprocshared=4
 Will use up to    4 processors via shared memory.
 %mem=2GB
 ----------------------------------------------------------------------
 # opt freq M062X/gen pseudo=read nosymm Integral(Grid=SuperFine) scrf=
 (IEFPCM, solvent=dimethylsulfoxide) pop=(nboread,mkuff,dipole)
 ----------------------------------------------------------------------
 1/18=20,19=15,26=6,38=1/1,3;
 2/9=110,12=2,15=1,17=6,18=5,40=1/2;
 3/5=7,11=2,16=1,17=8,25=1,30=1,70=2201,71=1,72=21,74=-55,75=-7/1,2,3;
 4//1;
 5/5=2,38=5,53=21/2;
 6/7=2,8=2,9=2,10=2,15=24,20=4,28=1,40=2/1,2,7;
 7/30=1/1,2,3,16;
 1/18=20,19=15,26=6/3(2);
 2/9=110,15=1/2;
 99//99;
 2/9=110,15=1/2;
 3/5=7,6=1,11=2,16=1,17=8,25=1,30=1,70=2205,71=1,72=21,74=-55,75=-7,82=7/1,2,3;
 4/5=5,16=3,69=1/1;
 5/5=2,38=5,53=21/2;
 7/30=1/1,2,3,16;
 1/18=20,19=15,26=6/3(-5);
 2/9=110,15=1/2;
 6/7=2,8=2,9=2,10=2,15=24,19=2,20=4,28=1,40=2/1,2,7;
 99/9=1/99;
 -------------
 BHFA_oI_conf1
 -------------
 Symbolic Z-matrix:
 Charge =  0 Multiplicity = 1
 C                     3.117     3.478    -1.83 
 C                     3.72      2.628    -0.888 
 C                     3.112     1.406    -0.555 
 C                     1.901     1.011    -1.163 
 C                     1.3       1.883    -2.099 
 C                     1.904     3.106    -2.433 
 C                     1.267    -0.283    -0.799 
 C                     1.105    -1.179    -1.983 
 N                     0.027     0.013    -0.151 
 C                     2.197    -1.919    -2.506 
 C                     2.024    -2.75     -3.628 
 C                     0.77     -2.859    -4.246 
 C                    -0.32     -2.136    -3.741 
 C                    -0.152    -1.306    -2.622 
 C                    -0.26     -0.346     1.115 
 O                    -1.372    -0.041     1.596 
 I                     4.081    -1.862    -1.686 
 H                     3.558     4.365    -2.073 
 H                     4.599     2.898    -0.446 
 H                     3.559     0.798     0.133 
 H                     0.417     1.625    -2.542 
 H                     1.463     3.724    -3.114 
 H                     1.903    -0.809    -0.081 
 H                    -0.647     0.503    -0.646 
 H                     2.814    -3.28     -3.999 
 H                     0.65     -3.464    -5.059 
 H                    -1.235    -2.212    -4.188 
 H                    -0.958    -0.784    -2.278 
 H                     0.416    -0.86      1.68 
 

 GradGradGradGradGradGradGradGradGradGradGradGradGradGradGradGradGradGrad
 Berny optimization.
 Initialization pass.
                           ----------------------------
                           !    Initial Parameters    !
                           ! (Angstroms and Degrees)  !
 --------------------------                            --------------------------
 ! Name  Definition              Value          Derivative Info.                !
 --------------------------------------------------------------------------------
 ! R1    R(1,2)                  1.4048         estimate D2E/DX2                !
 ! R2    R(1,6)                  1.4048         estimate D2E/DX2                !
 ! R3    R(1,18)                 1.02           estimate D2E/DX2                !
 ! R4    R(2,3)                  1.4049         estimate D2E/DX2                !
 ! R5    R(2,19)                 1.0202         estimate D2E/DX2                !
 ! R6    R(3,4)                  1.4115         estimate D2E/DX2                !
 ! R7    R(3,20)                 1.0212         estimate D2E/DX2                !
 ! R8    R(4,5)                  1.4134         estimate D2E/DX2                !
 ! R9    R(4,7)                  1.4862         estimate D2E/DX2                !
 ! R10   R(5,6)                  1.4043         estimate D2E/DX2                !
 ! R11   R(5,21)                 1.021          estimate D2E/DX2                !
 ! R12   R(6,22)                 1.0199         estimate D2E/DX2                !
 ! R13   R(7,8)                  1.4936         estimate D2E/DX2                !
 ! R14   R(7,9)                  1.4301         estimate D2E/DX2                !
 ! R15   R(7,23)                 1.0939         estimate D2E/DX2                !
 ! R16   R(8,10)                 1.419          estimate D2E/DX2                !
 ! R17   R(8,14)                 1.4158         estimate D2E/DX2                !
 ! R18   R(9,15)                 1.3469         estimate D2E/DX2                !
 ! R19   R(9,24)                 0.9692         estimate D2E/DX2                !
 ! R20   R(10,11)                1.4069         estimate D2E/DX2                !
 ! R21   R(10,17)                2.0555         estimate D2E/DX2                !
 ! R22   R(11,12)                1.4023         estimate D2E/DX2                !
 ! R23   R(11,25)                1.0211         estimate D2E/DX2                !
 ! R24   R(12,13)                1.4021         estimate D2E/DX2                !
 ! R25   R(12,26)                1.0205         estimate D2E/DX2                !
 ! R26   R(13,14)                1.4033         estimate D2E/DX2                !
 ! R27   R(13,27)                1.0212         estimate D2E/DX2                !
 ! R28   R(14,28)                1.02           estimate D2E/DX2                !
 ! R29   R(15,16)                1.2494         estimate D2E/DX2                !
 ! R30   R(15,29)                1.02           estimate D2E/DX2                !
 ! A1    A(2,1,6)              119.8846         estimate D2E/DX2                !
 ! A2    A(2,1,18)             120.0239         estimate D2E/DX2                !
 ! A3    A(6,1,18)             120.0912         estimate D2E/DX2                !
 ! A4    A(1,2,3)              119.9643         estimate D2E/DX2                !
 ! A5    A(1,2,19)             120.0128         estimate D2E/DX2                !
 ! A6    A(3,2,19)             120.0229         estimate D2E/DX2                !
 ! A7    A(2,3,4)              120.8381         estimate D2E/DX2                !
 ! A8    A(2,3,20)             119.2171         estimate D2E/DX2                !
 ! A9    A(4,3,20)             119.9441         estimate D2E/DX2                !
 ! A10   A(3,4,5)              118.5181         estimate D2E/DX2                !
 ! A11   A(3,4,7)              120.2753         estimate D2E/DX2                !
 ! A12   A(5,4,7)              121.1953         estimate D2E/DX2                !
 ! A13   A(4,5,6)              120.7915         estimate D2E/DX2                !
 ! A14   A(4,5,21)             119.9448         estimate D2E/DX2                !
 ! A15   A(6,5,21)             119.2635         estimate D2E/DX2                !
 ! A16   A(1,6,5)              119.9946         estimate D2E/DX2                !
 ! A17   A(1,6,22)             119.9691         estimate D2E/DX2                !
 ! A18   A(5,6,22)             120.0362         estimate D2E/DX2                !
 ! A19   A(4,7,8)              111.9882         estimate D2E/DX2                !
 ! A20   A(4,7,9)              107.4966         estimate D2E/DX2                !
 ! A21   A(4,7,23)             109.3526         estimate D2E/DX2                !
 ! A22   A(8,7,9)              112.9116         estimate D2E/DX2                !
 ! A23   A(8,7,23)             107.1516         estimate D2E/DX2                !
 ! A24   A(9,7,23)             107.8323         estimate D2E/DX2                !
 ! A25   A(7,8,10)             121.4349         estimate D2E/DX2                !
 ! A26   A(7,8,14)             120.5227         estimate D2E/DX2                !
 ! A27   A(10,8,14)            118.0413         estimate D2E/DX2                !
 ! A28   A(7,9,15)             123.7464         estimate D2E/DX2                !
 ! A29   A(7,9,24)             118.4372         estimate D2E/DX2                !
 ! A30   A(15,9,24)            117.8158         estimate D2E/DX2                !
 ! A31   A(8,10,11)            120.4859         estimate D2E/DX2                !
 ! A32   A(8,10,17)            122.946          estimate D2E/DX2                !
 ! A33   A(11,10,17)           116.566          estimate D2E/DX2                !
 ! A34   A(10,11,12)           120.4874         estimate D2E/DX2                !
 ! A35   A(10,11,25)           120.0797         estimate D2E/DX2                !
 ! A36   A(12,11,25)           119.4329         estimate D2E/DX2                !
 ! A37   A(11,12,13)           119.762          estimate D2E/DX2                !
 ! A38   A(11,12,26)           120.1558         estimate D2E/DX2                !
 ! A39   A(13,12,26)           120.082          estimate D2E/DX2                !
 ! A40   A(12,13,14)           119.9422         estimate D2E/DX2                !
 ! A41   A(12,13,27)           120.0358         estimate D2E/DX2                !
 ! A42   A(14,13,27)           120.0219         estimate D2E/DX2                !
 ! A43   A(8,14,13)            121.2811         estimate D2E/DX2                !
 ! A44   A(8,14,28)            120.2272         estimate D2E/DX2                !
 ! A45   A(13,14,28)           118.4897         estimate D2E/DX2                !
 ! A46   A(9,15,16)            119.109          estimate D2E/DX2                !
 ! A47   A(9,15,29)            120.915          estimate D2E/DX2                !
 ! A48   A(16,15,29)           119.976          estimate D2E/DX2                !
 ! D1    D(6,1,2,3)              0.2547         estimate D2E/DX2                !
 ! D2    D(6,1,2,19)          -179.7476         estimate D2E/DX2                !
 ! D3    D(18,1,2,3)          -179.9493         estimate D2E/DX2                !
 ! D4    D(18,1,2,19)            0.0483         estimate D2E/DX2                !
 ! D5    D(2,1,6,5)             -0.3368         estimate D2E/DX2                !
 ! D6    D(2,1,6,22)           179.7304         estimate D2E/DX2                !
 ! D7    D(18,1,6,5)           179.8673         estimate D2E/DX2                !
 ! D8    D(18,1,6,22)           -0.0654         estimate D2E/DX2                !
 ! D9    D(1,2,3,4)              0.4573         estimate D2E/DX2                !
 ! D10   D(1,2,3,20)          -179.8427         estimate D2E/DX2                !
 ! D11   D(19,2,3,4)          -179.5404         estimate D2E/DX2                !
 ! D12   D(19,2,3,20)            0.1597         estimate D2E/DX2                !
 ! D13   D(2,3,4,5)             -1.0631         estimate D2E/DX2                !
 ! D14   D(2,3,4,7)           -179.8554         estimate D2E/DX2                !
 ! D15   D(20,3,4,5)           179.2391         estimate D2E/DX2                !
 ! D16   D(20,3,4,7)             0.4468         estimate D2E/DX2                !
 ! D17   D(3,4,5,6)              0.9797         estimate D2E/DX2                !
 ! D18   D(3,4,5,21)          -179.1328         estimate D2E/DX2                !
 ! D19   D(7,4,5,6)            179.7604         estimate D2E/DX2                !
 ! D20   D(7,4,5,21)            -0.3521         estimate D2E/DX2                !
 ! D21   D(3,4,7,8)           -121.1            estimate D2E/DX2                !
 ! D22   D(3,4,7,9)            114.3236         estimate D2E/DX2                !
 ! D23   D(3,4,7,23)            -2.4864         estimate D2E/DX2                !
 ! D24   D(5,4,7,8)             60.1405         estimate D2E/DX2                !
 ! D25   D(5,4,7,9)            -64.4358         estimate D2E/DX2                !
 ! D26   D(5,4,7,23)           178.7542         estimate D2E/DX2                !
 ! D27   D(4,5,6,1)             -0.2906         estimate D2E/DX2                !
 ! D28   D(4,5,6,22)           179.6421         estimate D2E/DX2                !
 ! D29   D(21,5,6,1)           179.8212         estimate D2E/DX2                !
 ! D30   D(21,5,6,22)           -0.2461         estimate D2E/DX2                !
 ! D31   D(4,7,8,10)            78.3492         estimate D2E/DX2                !
 ! D32   D(4,7,8,14)          -101.2724         estimate D2E/DX2                !
 ! D33   D(9,7,8,10)          -160.1394         estimate D2E/DX2                !
 ! D34   D(9,7,8,14)            20.239          estimate D2E/DX2                !
 ! D35   D(23,7,8,10)          -41.56           estimate D2E/DX2                !
 ! D36   D(23,7,8,14)          138.8184         estimate D2E/DX2                !
 ! D37   D(4,7,9,15)          -119.1403         estimate D2E/DX2                !
 ! D38   D(4,7,9,24)            60.5943         estimate D2E/DX2                !
 ! D39   D(8,7,9,15)           116.8427         estimate D2E/DX2                !
 ! D40   D(8,7,9,24)           -63.4227         estimate D2E/DX2                !
 ! D41   D(23,7,9,15)           -1.3397         estimate D2E/DX2                !
 ! D42   D(23,7,9,24)          178.3949         estimate D2E/DX2                !
 ! D43   D(7,8,10,11)         -179.5566         estimate D2E/DX2                !
 ! D44   D(7,8,10,17)            0.9967         estimate D2E/DX2                !
 ! D45   D(14,8,10,11)           0.0741         estimate D2E/DX2                !
 ! D46   D(14,8,10,17)        -179.3726         estimate D2E/DX2                !
 ! D47   D(7,8,14,13)          179.5544         estimate D2E/DX2                !
 ! D48   D(7,8,14,28)            0.0791         estimate D2E/DX2                !
 ! D49   D(10,8,14,13)          -0.0798         estimate D2E/DX2                !
 ! D50   D(10,8,14,28)        -179.5551         estimate D2E/DX2                !
 ! D51   D(7,9,15,16)          179.9453         estimate D2E/DX2                !
 ! D52   D(7,9,15,29)           -0.0496         estimate D2E/DX2                !
 ! D53   D(24,9,15,16)           0.2091         estimate D2E/DX2                !
 ! D54   D(24,9,15,29)        -179.7857         estimate D2E/DX2                !
 ! D55   D(8,10,11,12)           0.0095         estimate D2E/DX2                !
 ! D56   D(8,10,11,25)        -179.9779         estimate D2E/DX2                !
 ! D57   D(17,10,11,12)        179.4904         estimate D2E/DX2                !
 ! D58   D(17,10,11,25)         -0.497          estimate D2E/DX2                !
 ! D59   D(10,11,12,13)         -0.0898         estimate D2E/DX2                !
 ! D60   D(10,11,12,26)       -179.9381         estimate D2E/DX2                !
 ! D61   D(25,11,12,13)        179.8976         estimate D2E/DX2                !
 ! D62   D(25,11,12,26)          0.0494         estimate D2E/DX2                !
 ! D63   D(11,12,13,14)          0.0843         estimate D2E/DX2                !
 ! D64   D(11,12,13,27)        179.9778         estimate D2E/DX2                !
 ! D65   D(26,12,13,14)        179.9327         estimate D2E/DX2                !
 ! D66   D(26,12,13,27)         -0.1738         estimate D2E/DX2                !
 ! D67   D(12,13,14,8)           0.0013         estimate D2E/DX2                !
 ! D68   D(12,13,14,28)        179.4855         estimate D2E/DX2                !
 ! D69   D(27,13,14,8)        -179.8922         estimate D2E/DX2                !
 ! D70   D(27,13,14,28)         -0.408          estimate D2E/DX2                !
 --------------------------------------------------------------------------------
 Trust Radius=3.00D-01 FncErr=5.00D-06 GrdErr=5.00D-06 EigMax=2.50D+02 EigMin=1.00D-04
 Number of steps in this run=    158 maximum allowed number of steps=    174.
 GradGradGradGradGradGradGradGradGradGradGradGradGradGradGradGradGradGrad

                          Input orientation:                          
 ---------------------------------------------------------------------
 Center     Atomic      Atomic             Coordinates (Angstroms)
 Number     Number       Type             X           Y           Z
 ---------------------------------------------------------------------
      1          6           0        3.117000    3.478000   -1.830000
      2          6           0        3.720000    2.628000   -0.888000
      3          6           0        3.112000    1.406000   -0.555000
      4          6           0        1.901000    1.011000   -1.163000
      5          6           0        1.300000    1.883000   -2.099000
      6          6           0        1.904000    3.106000   -2.433000
      7          6           0        1.267000   -0.283000   -0.799000
      8          6           0        1.105000   -1.179000   -1.983000
      9          7           0        0.027000    0.013000   -0.151000
     10          6           0        2.197000   -1.919000   -2.506000
     11          6           0        2.024000   -2.750000   -3.628000
     12          6           0        0.770000   -2.859000   -4.246000
     13          6           0       -0.320000   -2.136000   -3.741000
     14          6           0       -0.152000   -1.306000   -2.622000
     15          6           0       -0.260000   -0.346000    1.115000
     16          8           0       -1.372000   -0.041000    1.596000
     17         53           0        4.081000   -1.862000   -1.686000
     18          1           0        3.558000    4.365000   -2.073000
     19          1           0        4.599000    2.898000   -0.446000
     20          1           0        3.559000    0.798000    0.133000
     21          1           0        0.417000    1.625000   -2.542000
     22          1           0        1.463000    3.724000   -3.114000
     23          1           0        1.903000   -0.809000   -0.081000
     24          1           0       -0.647000    0.503000   -0.646000
     25          1           0        2.814000   -3.280000   -3.999000
     26          1           0        0.650000   -3.464000   -5.059000
     27          1           0       -1.235000   -2.212000   -4.188000
     28          1           0       -0.958000   -0.784000   -2.278000
     29          1           0        0.416000   -0.860000    1.680000
 ---------------------------------------------------------------------
                    Distance matrix (angstroms):
                    1          2          3          4          5
     1  C    0.000000
     2  C    1.404804   0.000000
     3  C    2.432865   1.404933   0.000000
     4  C    2.830130   2.449301   1.411457   0.000000
     5  C    2.432668   2.806768   2.427923   1.413393   0.000000
     6  C    1.404764   2.431741   2.806448   2.449884   1.404315
     7  C    4.316316   3.807762   2.513221   1.486233   2.526390
     8  C    5.075352   4.746630   3.570638   2.470246   3.070395
     9  N    4.936939   4.584718   3.408943   2.352026   2.985320
    10  C    5.516429   5.060895   3.962228   3.236690   3.927526
    11  C    6.573845   6.269522   5.281989   4.498497   4.932211
    12  C    7.176561   7.077135   6.107264   5.075525   5.232310
    13  C    6.854333   6.867089   5.871540   4.634925   4.633889
    14  C    5.848101   5.785801   4.720289   3.422277   3.542817
    15  C    5.890682   5.356966   4.150758   3.420622   4.210919
    16  O    6.653718   6.262769   5.179466   4.408096   4.949180
    17  I    5.428225   4.574628   3.591371   3.644181   4.682900
    18  H    1.019950   2.108942   3.355432   3.850073   3.355527
    19  H    2.109071   1.020248   2.109292   3.369579   3.827014
    20  H    3.351288   2.101728   1.021184   2.115171   3.355910
    21  H    3.351202   3.827732   3.355466   2.116812   1.021030
    22  H    2.108290   3.354153   3.826331   3.370254   2.108572
    23  H    4.786561   3.970605   2.567602   2.117340   3.418011
    24  H    4.941678   4.862600   3.867011   2.649086   2.793997
    25  H    7.104008   6.738221   5.823104   5.223901   5.706029
    26  H    8.043873   7.995912   7.075617   6.063781   6.146097
    27  H    7.541629   7.672524   6.721981   5.419672   5.249683
    28  H    5.913626   5.954622   4.932518   3.555156   3.499070
    29  H    6.199496   5.447677   4.171139   3.713289   4.752509
                    6          7          8          9         10
     6  C    0.000000
     7  C    3.815894   0.000000
     8  C    4.382023   1.493625   0.000000
     9  N    4.277535   1.430077   2.437042   0.000000
    10  C    5.034064   2.540717   1.419011   3.739993   0.000000
    11  C    5.977889   3.829149   2.453289   4.869467   1.406902
    12  C    6.336730   4.331812   2.838273   5.056625   2.438756
    13  C    5.842568   3.821981   2.457038   4.198418   2.812046
    14  C    4.871201   2.526543   1.415803   2.806714   2.430437
    15  C    5.402546   2.449305   3.486362   1.346850   4.650034
    16  O    6.071954   3.571962   4.498868   2.238778   5.752482
    17  I    5.475250   3.346432   3.067780   4.723004   2.055506
    18  H    2.109596   5.336259   6.063105   5.924690   6.444258
    19  H    3.354766   4.620129   5.585010   5.414188   5.763392
    20  H    3.827564   2.700083   3.795800   3.629312   4.025103
    21  H    2.101526   2.720480   2.940789   2.909901   3.966060
    22  H    1.019885   4.631813   5.044476   4.961148   5.722925
    23  H    4.567180   1.093936   2.095545   2.049380   2.683125
    24  H    4.059135   2.074753   2.772399   0.969227   4.173011
    25  H    6.637880   4.649217   3.376261   5.780858   2.112359
    26  H    7.185631   5.352294   3.858760   6.046993   3.361256
    27  H    6.419850   4.633181   3.377087   4.779188   3.833223
    28  H    4.831891   2.718284   2.121089   2.475795   3.360690
    29  H    5.904242   2.683761   3.740862   2.065432   4.670764
                   11         12         13         14         15
    11  C    0.000000
    12  C    1.402256   0.000000
    13  C    2.425717   1.402089   0.000000
    14  C    2.798598   2.428841   1.403312   0.000000
    15  C    5.787220   6.009691   5.175755   3.859849   0.000000
    16  O    6.794238   6.830685   5.829176   4.569480   1.249372
    17  I    2.964989   4.302363   4.864864   4.370757   5.384063
    18  H    7.442742   8.042453   7.751394   6.798952   6.850839
    19  H    6.975360   7.889505   7.771405   6.706757   6.047325
    20  H    5.393482   6.350418   6.217948   5.078224   4.105828
    21  H    4.785653   4.809832   4.015706   2.986791   4.209135
    22  H    6.518558   6.715472   6.157257   5.305769   6.117031
    23  H    4.045161   4.778432   4.483108   3.305558   2.514628
    24  H    5.158350   5.125518   4.080475   2.724350   1.992910
    25  H    1.021098   2.101472   3.346230   3.819681   6.649122
    26  H    2.108420   1.020487   2.107512   3.352482   6.976267
    27  H    3.350243   2.107605   1.021181   2.108573   5.705645
    28  H    3.818374   3.341352   2.091726   1.020027   3.491632
    29  H    5.859405   6.264088   5.617572   4.362195   1.019999
                   16         17         18         19         20
    16  O    0.000000
    17  I    6.619877   0.000000
    18  H    7.561699   6.260897   0.000000
    19  H    6.961345   4.946061   2.425469   0.000000
    20  H    5.211435   3.264482   4.194035   2.413885   0.000000
    21  H    4.806154   5.129990   4.194454   4.847976   4.208529
    22  H    6.663074   6.332180   2.425611   4.199404   4.847443
    23  H    3.758694   2.903191   5.785963   4.598205   2.317451
    24  H    2.418290   5.387839   5.885015   5.770316   4.287692
    25  H    7.701801   2.994325   7.918904   7.346953   5.853079
    26  H    7.752060   5.071025   8.869380   8.794852   7.320095
    27  H    6.179536   5.885776   8.408508   8.611052   7.121347
    28  H    3.966273   5.186913   6.851896   6.913291   5.359005
    29  H    1.968441   5.076040   7.159455   6.011649   3.875645
                   21         22         23         24         25
    21  H    0.000000
    22  H    2.413939   0.000000
    23  H    3.766839   5.471817   0.000000
    24  H    2.446589   4.573616   2.922853   0.000000
    25  H    5.650441   7.187798   4.720856   6.126354   0.000000
    26  H    5.682209   7.490750   5.779232   6.074032   2.416682
    27  H    4.490099   6.608235   5.355642   4.501415   4.191747
    28  H    2.786324   5.184805   3.607320   2.101550   4.839405
    29  H    4.899032   6.715035   2.305405   2.897933   6.622526
                   26         27         28         29
    26  H    0.000000
    27  H    2.424741   0.000000
    28  H    4.183542   2.400836   0.000000
    29  H    7.228395   6.243967   4.190396   0.000000
 Symmetry turned off by external request.
 Stoichiometry    C14H12INO
 Framework group  C1[X(C14H12INO)]
 Deg. of freedom    81
 Full point group                 C1      NOp   1
 Rotational constants (GHZ):           0.3552478           0.2770484           0.2171638
 General basis read from cards:  (5D, 7F)
 ======================================================================================================
                                       Pseudopotential Parameters
 ======================================================================================================
  Center     Atomic      Valence      Angular      Power
  Number     Number     Electrons     Momentum     of R      Exponent        Coefficient   SO-Coeffient
 ======================================================================================================
    1          6
                                   No pseudopotential on this center.
    2          6
                                   No pseudopotential on this center.
    3          6
                                   No pseudopotential on this center.
    4          6
                                   No pseudopotential on this center.
    5          6
                                   No pseudopotential on this center.
    6          6
                                   No pseudopotential on this center.
    7          6
                                   No pseudopotential on this center.
    8          6
                                   No pseudopotential on this center.
    9          7
                                   No pseudopotential on this center.
   10          6
                                   No pseudopotential on this center.
   11          6
                                   No pseudopotential on this center.
   12          6
                                   No pseudopotential on this center.
   13          6
                                   No pseudopotential on this center.
   14          6
                                   No pseudopotential on this center.
   15          6
                                   No pseudopotential on this center.
   16          8
                                   No pseudopotential on this center.
   17         53            7
                                      F and up 
                                                     0        1.0715702       -0.07476210    0.00000000
                                                     1       44.1936028      -30.08112240    0.00000000
                                                     2       12.9367609      -75.37227210    0.00000000
                                                     2        3.1956412      -22.05637580    0.00000000
                                                     2        0.8589806       -1.69795850    0.00000000
                                      S - F
                                                     0      127.9202670        2.93800360    0.00000000
                                                     1       78.6211465       41.24712670    0.00000000
                                                     2       36.5146237      287.86800950    0.00000000
                                                     2        9.9065681      114.37585060    0.00000000
                                                     2        1.9420086       37.65477140    0.00000000
                                      P - F
                                                     0       13.0035304        2.22226300    0.00000000
                                                     1       76.0331404       39.40908310    0.00000000
                                                     2       24.1961684      177.40750020    0.00000000
                                                     2        6.4053433       77.98894620    0.00000000
                                                     2        1.5851786       25.75476410    0.00000000
                                      D - F
                                                     0       40.4278108        7.05243600    0.00000000
                                                     1       28.9084375       33.30416350    0.00000000
                                                     2       15.6268936      186.94538750    0.00000000
                                                     2        4.1442856       71.96883610    0.00000000
                                                     2        0.9377235        9.36306570    0.00000000
   18          1
                                   No pseudopotential on this center.
   19          1
                                   No pseudopotential on this center.
   20          1
                                   No pseudopotential on this center.
   21          1
                                   No pseudopotential on this center.
   22          1
                                   No pseudopotential on this center.
   23          1
                                   No pseudopotential on this center.
   24          1
                                   No pseudopotential on this center.
   25          1
                                   No pseudopotential on this center.
   26          1
                                   No pseudopotential on this center.
   27          1
                                   No pseudopotential on this center.
   28          1
                                   No pseudopotential on this center.
   29          1
                                   No pseudopotential on this center.
 ======================================================================================================
   396 basis functions,   648 primitive gaussians,   412 cartesian basis functions
    59 alpha electrons       59 beta electrons
       nuclear repulsion energy      1085.3854790046 Hartrees.
 NAtoms=   29 NActive=   29 NUniq=   29 SFac= 1.00D+00 NAtFMM=   60 NAOKFM=F Big=F
 Integral buffers will be    131072 words long.
 Raffenetti 2 integral format.
 Two-electron integral symmetry is turned off.
 ------------------------------------------------------------------------------
 Polarizable Continuum Model (PCM)
 =================================
 Model                : PCM.
 Atomic radii         : UFF (Universal Force Field).
 Polarization charges : Total charges.
 Charge compensation  : None.
 Solution method      : On-the-fly selection.
 Cavity type          : Scaled VdW (van der Waals Surface) (Alpha=1.100).
 Cavity algorithm     : GePol (No added spheres)
                        Default sphere list used, NSphG=   29.
                        Lebedev-Laikov grids with approx.  5.0 points / Ang**2.
                        Smoothing algorithm: York/Karplus (Gamma=1.0000).
                        Polarization charges: spherical gaussians, with
                                              point-specific exponents (IZeta= 3).
                        Self-potential: point-specific (ISelfS= 7).
                        Self-field    : sphere-specific E.n sum rule (ISelfD= 2).
 1st derivatives      : Analytical E(r).r(x)/FMM algorithm (CHGder, D1EAlg=3).
                        Cavity 1st derivative terms included.
 Solvent              : DiMethylSulfoxide, Eps=  46.826000 Eps(inf)=   2.007889
 ------------------------------------------------------------------------------
 One-electron integrals computed using PRISM.
   1 Symmetry operations used in ECPInt.
 ECPInt:  NShTT=    9316 NPrTT=   38001 LenC2=    8721 LenP2D=   23942.
 LDataN:  DoStor=T MaxTD1= 5 Len=  102
 NBasis=   396 RedAO= T EigKep=  1.26D-06  NBF=   396
 NBsUse=   395 1.00D-06 EigRej=  8.17D-07 NBFU=   395
 ExpMin= 4.38D-02 ExpMax= 8.59D+03 ExpMxC= 1.30D+03 IAcc=3 IRadAn=         7 AccDes= 0.00D+00
 Harris functional with IExCor= 1009 and IRadAn=       7 diagonalized for initial guess.
 HarFok:  IExCor= 1009 AccDes= 0.00D+00 IRadAn=         7 IDoV= 1 UseB2=F ITyADJ=14
 ICtDFT=  3500011 ScaDFX=  1.000000  1.000000  1.000000  1.000000
 FoFCou: FMM=F IPFlag=           0 FMFlag=      100000 FMFlg1=           0
         NFxFlg=           0 DoJE=T BraDBF=F KetDBF=T FulRan=T
         wScrn=  0.000000 ICntrl=       500 IOpCl=  0 I1Cent=   200000004 NGrid=           0
         NMat0=    1 NMatS0=      1 NMatT0=    0 NMatD0=    1 NMtDS0=    0 NMtDT0=    0
 Symmetry not used in FoFCou.
 Requested convergence on RMS density matrix=1.00D-08 within 128 cycles.
 Requested convergence on MAX density matrix=1.00D-06.
 Requested convergence on             energy=1.00D-06.
 No special actions if energy rises.
 Inv3:  Mode=1 IEnd=    16708800.
 Iteration    1 A*A^-1 deviation from unit magnitude is 3.89D-15 for   2354.
 Iteration    1 A*A^-1 deviation from orthogonality  is 2.14D-15 for   1783    765.
 Iteration    1 A^-1*A deviation from unit magnitude is 3.66D-15 for   2354.
 Iteration    1 A^-1*A deviation from orthogonality  is 2.50D-12 for   2002   1968.
 Error on total polarization charges =  0.01922
 SCF Done:  E(RM062X) =  -681.883595842     A.U. after   16 cycles
            NFock= 16  Conv=0.49D-08     -V/T= 2.0149

 **********************************************************************

            Population analysis using the SCF density.

 **********************************************************************

 Alpha  occ. eigenvalues --  -19.60341 -14.78855 -10.65386 -10.60760 -10.60529
 Alpha  occ. eigenvalues --  -10.58172 -10.56643 -10.56039 -10.55908 -10.55399
 Alpha  occ. eigenvalues --  -10.55325 -10.55119 -10.54895 -10.54832 -10.54702
 Alpha  occ. eigenvalues --  -10.54587  -1.16630  -1.07194  -0.98304  -0.96818
 Alpha  occ. eigenvalues --   -0.90453  -0.87659  -0.85981  -0.85674  -0.79976
 Alpha  occ. eigenvalues --   -0.76773  -0.75507  -0.71288  -0.70808  -0.69642
 Alpha  occ. eigenvalues --   -0.67614  -0.62247  -0.61882  -0.61062  -0.57645
 Alpha  occ. eigenvalues --   -0.56148  -0.55860  -0.53550  -0.52697  -0.52273
 Alpha  occ. eigenvalues --   -0.50716  -0.50349  -0.49225  -0.48390  -0.47272
 Alpha  occ. eigenvalues --   -0.45467  -0.44515  -0.43541  -0.42381  -0.41777
 Alpha  occ. eigenvalues --   -0.40348  -0.36324  -0.35440  -0.33934  -0.32911
 Alpha  occ. eigenvalues --   -0.32401  -0.31077  -0.30067  -0.29054
 Alpha virt. eigenvalues --   -0.01024  -0.00426  -0.00073   0.00700   0.01270
 Alpha virt. eigenvalues --    0.01402   0.02234   0.02424   0.02780   0.03074
 Alpha virt. eigenvalues --    0.03989   0.04318   0.04480   0.04884   0.05527
 Alpha virt. eigenvalues --    0.05695   0.06672   0.06842   0.07727   0.07867
 Alpha virt. eigenvalues --    0.08547   0.08984   0.09865   0.10559   0.10805
 Alpha virt. eigenvalues --    0.11097   0.11389   0.12284   0.12776   0.13368
 Alpha virt. eigenvalues --    0.13639   0.14340   0.14586   0.15172   0.15323
 Alpha virt. eigenvalues --    0.15781   0.16383   0.16742   0.17110   0.17326
 Alpha virt. eigenvalues --    0.17382   0.17950   0.18361   0.19393   0.19653
 Alpha virt. eigenvalues --    0.20140   0.20259   0.20697   0.21030   0.21211
 Alpha virt. eigenvalues --    0.21422   0.21768   0.21992   0.22044   0.22546
 Alpha virt. eigenvalues --    0.23192   0.23668   0.23836   0.23897   0.24484
 Alpha virt. eigenvalues --    0.25051   0.25255   0.25487   0.25997   0.26590
 Alpha virt. eigenvalues --    0.26824   0.27003   0.27226   0.27476   0.28224
 Alpha virt. eigenvalues --    0.28719   0.28848   0.29121   0.29803   0.30469
 Alpha virt. eigenvalues --    0.31326   0.31659   0.31876   0.32344   0.33071
 Alpha virt. eigenvalues --    0.33222   0.33422   0.34483   0.34930   0.35280
 Alpha virt. eigenvalues --    0.36109   0.37247   0.38932   0.39712   0.40073
 Alpha virt. eigenvalues --    0.40543   0.41212   0.42291   0.42909   0.45592
 Alpha virt. eigenvalues --    0.46541   0.48407   0.50431   0.51843   0.52172
 Alpha virt. eigenvalues --    0.54918   0.55571   0.56768   0.56915   0.57412
 Alpha virt. eigenvalues --    0.57669   0.58154   0.58509   0.59114   0.59898
 Alpha virt. eigenvalues --    0.60836   0.61118   0.61820   0.62322   0.63336
 Alpha virt. eigenvalues --    0.63796   0.64765   0.65543   0.66377   0.66567
 Alpha virt. eigenvalues --    0.67371   0.68791   0.69563   0.70109   0.70662
 Alpha virt. eigenvalues --    0.71577   0.71930   0.72655   0.73289   0.73685
 Alpha virt. eigenvalues --    0.74657   0.75215   0.75745   0.75892   0.76526
 Alpha virt. eigenvalues --    0.77262   0.77628   0.78552   0.78873   0.79428
 Alpha virt. eigenvalues --    0.80170   0.81845   0.82317   0.83309   0.84862
 Alpha virt. eigenvalues --    0.85813   0.86263   0.86748   0.87067   0.88210
 Alpha virt. eigenvalues --    0.88621   0.89742   0.90190   0.91613   0.92745
 Alpha virt. eigenvalues --    0.94038   0.95539   0.96443   0.97337   0.97713
 Alpha virt. eigenvalues --    0.99613   1.00854   1.02116   1.03424   1.04746
 Alpha virt. eigenvalues --    1.06151   1.07780   1.08257   1.09917   1.11516
 Alpha virt. eigenvalues --    1.13602   1.14385   1.15167   1.16040   1.18114
 Alpha virt. eigenvalues --    1.19701   1.20996   1.21752   1.22729   1.24279
 Alpha virt. eigenvalues --    1.25597   1.26980   1.28051   1.28665   1.30571
 Alpha virt. eigenvalues --    1.33692   1.35698   1.37806   1.38606   1.40790
 Alpha virt. eigenvalues --    1.43272   1.44245   1.49122   1.50042   1.52083
 Alpha virt. eigenvalues --    1.54584   1.55489   1.56501   1.57372   1.59090
 Alpha virt. eigenvalues --    1.61020   1.62150   1.63025   1.63716   1.65634
 Alpha virt. eigenvalues --    1.69989   1.74949   1.76555   1.76991   1.78802
 Alpha virt. eigenvalues --    1.79942   1.81562   1.81957   1.82291   1.84901
 Alpha virt. eigenvalues --    1.85413   1.87578   1.89147   1.89851   1.91774
 Alpha virt. eigenvalues --    1.92358   1.94267   1.94794   1.95748   1.96081
 Alpha virt. eigenvalues --    1.98003   2.00360   2.01641   2.01730   2.02991
 Alpha virt. eigenvalues --    2.03257   2.04554   2.13551   2.16274   2.20751
 Alpha virt. eigenvalues --    2.24442   2.25543   2.28400   2.29427   2.29819
 Alpha virt. eigenvalues --    2.30919   2.32048   2.33054   2.34525   2.35350
 Alpha virt. eigenvalues --    2.35794   2.38203   2.46900   2.48625   2.49962
 Alpha virt. eigenvalues --    2.50524   2.51902   2.54498   2.59603   2.62361
 Alpha virt. eigenvalues --    2.66042   2.69248   2.71662   2.73452   2.73845
 Alpha virt. eigenvalues --    2.76897   2.81128   2.83634   2.84122   2.84953
 Alpha virt. eigenvalues --    2.86277   2.89253   2.90554   2.90996   2.95696
 Alpha virt. eigenvalues --    2.96257   2.98355   2.99034   2.99627   3.00918
 Alpha virt. eigenvalues --    3.04026   3.09007   3.10715   3.11920   3.15330
 Alpha virt. eigenvalues --    3.19954   3.22208   3.25483   3.31408   3.34463
 Alpha virt. eigenvalues --    3.35753   3.37298   3.38643   3.39341   3.40181
 Alpha virt. eigenvalues --    3.41553   3.43672   3.44059   3.46331   3.48387
 Alpha virt. eigenvalues --    3.54353   3.60167   3.65830   3.68535   3.69801
 Alpha virt. eigenvalues --    3.71661   3.72444   3.74381   3.78127   3.95759
 Alpha virt. eigenvalues --    3.98240   4.00622   4.06723   4.08729   4.11202
 Alpha virt. eigenvalues --    4.20707   4.37357   4.60859   4.77633   4.78987
 Alpha virt. eigenvalues --    4.99395   5.16772   5.26313   5.80853  12.88384
 Alpha virt. eigenvalues --   23.44745  23.48011  23.83947  23.88284  23.90474
 Alpha virt. eigenvalues --   23.93658  23.94291  23.95900  24.05060  24.06624
 Alpha virt. eigenvalues --   24.08250  24.08481  24.15978  24.17528  35.62090
 Alpha virt. eigenvalues --   50.06560
          Condensed to atoms (all electrons):
               1          2          3          4          5          6
     1  C    6.938804  -0.737640   1.793327  -1.801417   0.658592  -0.408653
     2  C   -0.737640   9.118558  -3.090914   1.719487  -1.317344   1.225039
     3  C    1.793327  -3.090914  22.862313   1.398653  -8.827341  -1.147374
     4  C   -1.801417   1.719487   1.398653  28.629091 -11.988331  -0.699825
     5  C    0.658592  -1.317344  -8.827341 -11.988331  24.901628  -4.291066
     6  C   -0.408653   1.225039  -1.147374  -0.699825  -4.291066  11.329920
     7  C   -0.914843   0.220322 -13.537330 -15.261656  11.009041   1.188287
     8  C    0.313007  -0.675199   6.540605  -0.114933  -4.350876  -0.260154
     9  N    0.059049  -0.121635   0.468690  -0.106848   0.158774  -0.013141
    10  C   -0.081561   0.021755  -2.335981  -0.772694   1.671146   0.064803
    11  C    0.021400   0.005330  -0.050243  -0.590269   0.073482  -0.094873
    12  C   -0.000295   0.004200  -0.012234   0.179513  -0.002492   0.032936
    13  C    0.017557  -0.040579   0.759432   2.004276  -1.160597  -0.506111
    14  C    0.070107  -0.011217   1.453913   2.747501  -0.902353  -0.002532
    15  C   -0.013124   0.023827  -0.334126  -0.375158   0.336295   0.030148
    16  O   -0.001816   0.005594   0.009075   0.089721  -0.064046  -0.016350
    17  I   -0.041271  -0.034344   0.059303   0.109102  -0.072989   0.038088
    18  H    0.245137   0.092561  -0.079038   0.053942  -0.076797   0.091643
    19  H    0.073776   0.237480   0.003182   0.020685   0.034120  -0.043513
    20  H    0.010200   0.100873   0.290641  -0.029950  -0.033778  -0.002881
    21  H   -0.043498   0.013099  -0.015982   0.162964   0.138927  -0.001838
    22  H    0.089572  -0.031201   0.003438  -0.036983   0.031119   0.269165
    23  H    0.006098   0.033943   0.149924   0.092234  -0.124937  -0.032487
    24  H   -0.002542   0.002387   0.012293   0.074635  -0.058545  -0.018728
    25  H   -0.000039   0.000105  -0.001885  -0.000420   0.002614   0.000579
    26  H   -0.000003   0.000013  -0.000207  -0.001777   0.000278   0.000027
    27  H   -0.000022  -0.000016  -0.000522   0.000662   0.000928   0.000621
    28  H    0.000021   0.000434  -0.008549  -0.092390   0.039832   0.005539
    29  H    0.000243   0.003554   0.033387   0.101471  -0.049904  -0.006901
               7          8          9         10         11         12
     1  C   -0.914843   0.313007   0.059049  -0.081561   0.021400  -0.000295
     2  C    0.220322  -0.675199  -0.121635   0.021755   0.005330   0.004200
     3  C  -13.537330   6.540605   0.468690  -2.335981  -0.050243  -0.012234
     4  C  -15.261656  -0.114933  -0.106848  -0.772694  -0.590269   0.179513
     5  C   11.009041  -4.350876   0.158774   1.671146   0.073482  -0.002492
     6  C    1.188287  -0.260154  -0.013141   0.064803  -0.094873   0.032936
     7  C   45.531922 -15.676937  -1.671725  11.981838   0.474359  -0.645362
     8  C  -15.676937  31.961850   0.413393 -18.903904   1.283251  -0.902404
     9  N   -1.671725   0.413393   7.671304  -0.717999  -0.071422   0.014207
    10  C   11.981838 -18.903904  -0.717999  35.856284  -4.777251   0.109496
    11  C    0.474359   1.283251  -0.071422  -4.777251   9.563677  -0.301939
    12  C   -0.645362  -0.902404   0.014207   0.109496  -0.301939   6.909717
    13  C   -3.772317   0.093805   0.275858  -1.959502   0.798022  -0.194243
    14  C  -13.363681   5.829952   0.797195 -13.510990  -0.659602   0.893900
    15  C    0.522407  -0.303895   0.054081   0.068953   0.004325  -0.016619
    16  O   -0.061280   0.000550  -0.130247  -0.013616  -0.000135   0.001357
    17  I   -0.200164   0.624977   0.015070  -0.341993  -0.225502   0.042260
    18  H    0.007937  -0.000538  -0.000220  -0.000379  -0.000094   0.000015
    19  H    0.006039  -0.004847   0.000263   0.004100   0.000552  -0.000007
    20  H   -0.006599   0.022271   0.006608  -0.027854  -0.002204   0.000325
    21  H    0.054058   0.013270   0.006428   0.018272   0.004186   0.000368
    22  H    0.003886   0.002282   0.000823  -0.001628  -0.000315   0.000011
    23  H    0.039617   0.144074  -0.040440  -0.131156   0.004639   0.008631
    24  H    0.031984   0.027426   0.219979  -0.017387   0.003743  -0.001490
    25  H    0.020368   0.006816   0.000321  -0.023481   0.303524   0.047920
    26  H    0.010501   0.063032  -0.000042  -0.116527   0.099926   0.255539
    27  H   -0.003568   0.012920   0.000169   0.032828  -0.039880   0.059161
    28  H    0.232371   0.025879   0.001161  -0.026290   0.025008  -0.032058
    29  H   -0.072939   0.048896  -0.197909   0.016655  -0.003025   0.000928
              13         14         15         16         17         18
     1  C    0.017557   0.070107  -0.013124  -0.001816  -0.041271   0.245137
     2  C   -0.040579  -0.011217   0.023827   0.005594  -0.034344   0.092561
     3  C    0.759432   1.453913  -0.334126   0.009075   0.059303  -0.079038
     4  C    2.004276   2.747501  -0.375158   0.089721   0.109102   0.053942
     5  C   -1.160597  -0.902353   0.336295  -0.064046  -0.072989  -0.076797
     6  C   -0.506111  -0.002532   0.030148  -0.016350   0.038088   0.091643
     7  C   -3.772317 -13.363681   0.522407  -0.061280  -0.200164   0.007937
     8  C    0.093805   5.829952  -0.303895   0.000550   0.624977  -0.000538
     9  N    0.275858   0.797195   0.054081  -0.130247   0.015070  -0.000220
    10  C   -1.959502 -13.510990   0.068953  -0.013616  -0.341993  -0.000379
    11  C    0.798022  -0.659602   0.004325  -0.000135  -0.225502  -0.000094
    12  C   -0.194243   0.893900  -0.016619   0.001357   0.042260   0.000015
    13  C   12.349581  -2.460198   0.000816   0.012156   0.056770  -0.000094
    14  C   -2.460198  25.437461  -0.127101   0.045834   0.178240   0.000145
    15  C    0.000816  -0.127101   5.131616   0.426875   0.000879  -0.000094
    16  O    0.012156   0.045834   0.426875   8.186506   0.000056  -0.000000
    17  I    0.056770   0.178240   0.000879   0.000056   6.480623   0.000006
    18  H   -0.000094   0.000145  -0.000094  -0.000000   0.000006   0.391928
    19  H    0.000043  -0.001120   0.000126   0.000001  -0.000440  -0.004324
    20  H    0.001029   0.008577   0.002698  -0.000099  -0.010125  -0.000240
    21  H    0.001940  -0.021094   0.002349   0.000334  -0.000158  -0.000258
    22  H    0.000697   0.000484   0.000210  -0.000001  -0.000007  -0.004299
    23  H    0.013767   0.119853   0.015419   0.003610  -0.006453  -0.000008
    24  H    0.018282   0.006152  -0.017870   0.025105  -0.000041   0.000002
    25  H   -0.015955  -0.002783   0.000147   0.000000  -0.007151   0.000000
    26  H    0.057332  -0.035770   0.000035  -0.000000  -0.000176  -0.000000
    27  H    0.243301   0.026526  -0.000075   0.000010   0.000061   0.000000
    28  H   -0.017574   0.159916   0.015176  -0.001243  -0.000457   0.000000
    29  H   -0.003493  -0.009861   0.428044  -0.030408   0.000032  -0.000000
              19         20         21         22         23         24
     1  C    0.073776   0.010200  -0.043498   0.089572   0.006098  -0.002542
     2  C    0.237480   0.100873   0.013099  -0.031201   0.033943   0.002387
     3  C    0.003182   0.290641  -0.015982   0.003438   0.149924   0.012293
     4  C    0.020685  -0.029950   0.162964  -0.036983   0.092234   0.074635
     5  C    0.034120  -0.033778   0.138927   0.031119  -0.124937  -0.058545
     6  C   -0.043513  -0.002881  -0.001838   0.269165  -0.032487  -0.018728
     7  C    0.006039  -0.006599   0.054058   0.003886   0.039617   0.031984
     8  C   -0.004847   0.022271   0.013270   0.002282   0.144074   0.027426
     9  N    0.000263   0.006608   0.006428   0.000823  -0.040440   0.219979
    10  C    0.004100  -0.027854   0.018272  -0.001628  -0.131156  -0.017387
    11  C    0.000552  -0.002204   0.004186  -0.000315   0.004639   0.003743
    12  C   -0.000007   0.000325   0.000368   0.000011   0.008631  -0.001490
    13  C    0.000043   0.001029   0.001940   0.000697   0.013767   0.018282
    14  C   -0.001120   0.008577  -0.021094   0.000484   0.119853   0.006152
    15  C    0.000126   0.002698   0.002349   0.000210   0.015419  -0.017870
    16  O    0.000001  -0.000099   0.000334  -0.000001   0.003610   0.025105
    17  I   -0.000440  -0.010125  -0.000158  -0.000007  -0.006453  -0.000041
    18  H   -0.004324  -0.000240  -0.000258  -0.004299  -0.000008   0.000002
    19  H    0.391288  -0.003052   0.000079  -0.000186   0.000005   0.000001
    20  H   -0.003052   0.387400  -0.000156   0.000068   0.004694  -0.000031
    21  H    0.000079  -0.000156   0.390488  -0.003903   0.000017  -0.002227
    22  H   -0.000186   0.000068  -0.003903   0.390649   0.000022   0.000006
    23  H    0.000005   0.004694   0.000017   0.000022   0.384102   0.003373
    24  H    0.000001  -0.000031  -0.002227   0.000006   0.003373   0.277984
    25  H   -0.000000  -0.000002   0.000001  -0.000000  -0.000030  -0.000000
    26  H    0.000000   0.000000   0.000005  -0.000000  -0.000003  -0.000002
    27  H   -0.000000   0.000000  -0.000010  -0.000000   0.000025   0.000015
    28  H   -0.000000  -0.000005  -0.001686   0.000007  -0.000965   0.003845
    29  H    0.000002  -0.000288   0.000031  -0.000000   0.010654   0.004389
              25         26         27         28         29
     1  C   -0.000039  -0.000003  -0.000022   0.000021   0.000243
     2  C    0.000105   0.000013  -0.000016   0.000434   0.003554
     3  C   -0.001885  -0.000207  -0.000522  -0.008549   0.033387
     4  C   -0.000420  -0.001777   0.000662  -0.092390   0.101471
     5  C    0.002614   0.000278   0.000928   0.039832  -0.049904
     6  C    0.000579   0.000027   0.000621   0.005539  -0.006901
     7  C    0.020368   0.010501  -0.003568   0.232371  -0.072939
     8  C    0.006816   0.063032   0.012920   0.025879   0.048896
     9  N    0.000321  -0.000042   0.000169   0.001161  -0.197909
    10  C   -0.023481  -0.116527   0.032828  -0.026290   0.016655
    11  C    0.303524   0.099926  -0.039880   0.025008  -0.003025
    12  C    0.047920   0.255539   0.059161  -0.032058   0.000928
    13  C   -0.015955   0.057332   0.243301  -0.017574  -0.003493
    14  C   -0.002783  -0.035770   0.026526   0.159916  -0.009861
    15  C    0.000147   0.000035  -0.000075   0.015176   0.428044
    16  O    0.000000  -0.000000   0.000010  -0.001243  -0.030408
    17  I   -0.007151  -0.000176   0.000061  -0.000457   0.000032
    18  H    0.000000  -0.000000   0.000000   0.000000  -0.000000
    19  H   -0.000000   0.000000  -0.000000  -0.000000   0.000002
    20  H   -0.000002   0.000000   0.000000  -0.000005  -0.000288
    21  H    0.000001   0.000005  -0.000010  -0.001686   0.000031
    22  H   -0.000000  -0.000000  -0.000000   0.000007  -0.000000
    23  H   -0.000030  -0.000003   0.000025  -0.000965   0.010654
    24  H   -0.000000  -0.000002   0.000015   0.003845   0.004389
    25  H    0.379419  -0.004285  -0.000194   0.000066   0.000000
    26  H   -0.004285   0.387588  -0.004547  -0.000261  -0.000000
    27  H   -0.000194  -0.004547   0.385948  -0.003284   0.000001
    28  H    0.000066  -0.000261  -0.003284   0.412911  -0.000289
    29  H    0.000000  -0.000000   0.000001  -0.000289   0.471553
 Mulliken charges:
               1
     1  C   -0.250164
     2  C   -0.768472
     3  C   -0.396451
     4  C    0.488715
     5  C    0.264618
     6  C   -0.730371
     7  C   -0.146538
     8  C   -0.234571
     9  N   -0.091744
    10  C   -0.085936
    11  C    0.151329
    12  C   -0.451341
    13  C   -0.574000
    14  C   -0.667452
    15  C    0.123635
    16  O   -0.487543
    17  I    0.335802
    18  H    0.283065
    19  H    0.285746
    20  H    0.281879
    21  H    0.283994
    22  H    0.286085
    23  H    0.301779
    24  H    0.407262
    25  H    0.294348
    26  H    0.289324
    27  H    0.288944
    28  H    0.262886
    29  H    0.255174
 Sum of Mulliken charges =  -0.00000
 Mulliken charges with hydrogens summed into heavy atoms:
               1
     1  C    0.032901
     2  C   -0.482726
     3  C   -0.114572
     4  C    0.488715
     5  C    0.548613
     6  C   -0.444287
     7  C    0.155240
     8  C   -0.234571
     9  N    0.315518
    10  C   -0.085936
    11  C    0.445677
    12  C   -0.162017
    13  C   -0.285056
    14  C   -0.404566
    15  C    0.378809
    16  O   -0.487543
    17  I    0.335802
 Electronic spatial extent (au):  <R**2>=           5982.8583
 Charge=              0.0000 electrons
 Dipole moment (field-independent basis, Debye):
    X=              3.0807    Y=             -0.4719    Z=             -4.2861  Tot=              5.2995
 Quadrupole moment (field-independent basis, Debye-Ang):
   XX=           -111.3469   YY=           -106.3763   ZZ=           -107.7210
   XY=              2.6903   XZ=             13.5736   YZ=              1.7827
 Traceless Quadrupole moment (field-independent basis, Debye-Ang):
   XX=             -2.8656   YY=              2.1051   ZZ=              0.7604
   XY=              2.6903   XZ=             13.5736   YZ=              1.7827
 Octapole moment (field-independent basis, Debye-Ang**2):
  XXX=           -551.9901  YYY=            121.5838  ZZZ=            500.1123  XYY=           -176.4407
  XXY=             47.7131  XXZ=            187.3985  XZZ=           -207.1385  YZZ=             -5.9728
  YYZ=            136.2253  XYZ=             -1.1844
 Hexadecapole moment (field-independent basis, Debye-Ang**3):
 XXXX=          -3942.5358 YYYY=          -2714.1918 ZZZZ=          -3254.3418 XXXY=            125.1157
 XXXZ=           1197.9619 YYYX=            155.6457 YYYZ=           -531.0035 ZZZX=           1181.9115
 ZZZY=           -286.8158 XXYY=          -1061.5320 XXZZ=          -1326.2494 YYZZ=           -808.7450
 XXYZ=           -154.7271 YYXZ=            288.4279 ZZXY=            -12.4621
 N-N= 1.085385479005D+03 E-N=-3.751323171429D+03  KE= 6.718579241795D+02
 UFF atomic radii scaled by 1 / 1.20 used.

 **********************************************************************

            Electrostatic Properties Using The SCF Density

 **********************************************************************

       Atomic Center    1 is at   3.117000  3.478000 -1.830000
       Atomic Center    2 is at   3.720000  2.628000 -0.888000
       Atomic Center    3 is at   3.112000  1.406000 -0.555000
       Atomic Center    4 is at   1.901000  1.011000 -1.163000
       Atomic Center    5 is at   1.300000  1.883000 -2.099000
       Atomic Center    6 is at   1.904000  3.106000 -2.433000
       Atomic Center    7 is at   1.267000 -0.283000 -0.799000
       Atomic Center    8 is at   1.105000 -1.179000 -1.983000
       Atomic Center    9 is at   0.027000  0.013000 -0.151000
       Atomic Center   10 is at   2.197000 -1.919000 -2.506000
       Atomic Center   11 is at   2.024000 -2.750000 -3.628000
       Atomic Center   12 is at   0.770000 -2.859000 -4.246000
       Atomic Center   13 is at  -0.320000 -2.136000 -3.741000
       Atomic Center   14 is at  -0.152000 -1.306000 -2.622000
       Atomic Center   15 is at  -0.260000 -0.346000  1.115000
       Atomic Center   16 is at  -1.372000 -0.041000  1.596000
       Atomic Center   17 is at   4.081000 -1.862000 -1.686000
       Atomic Center   18 is at   3.558000  4.365000 -2.073000
       Atomic Center   19 is at   4.599000  2.898000 -0.446000
       Atomic Center   20 is at   3.559000  0.798000  0.133000
       Atomic Center   21 is at   0.417000  1.625000 -2.542000
       Atomic Center   22 is at   1.463000  3.724000 -3.114000
       Atomic Center   23 is at   1.903000 -0.809000 -0.081000
       Atomic Center   24 is at  -0.647000  0.503000 -0.646000
       Atomic Center   25 is at   2.814000 -3.280000 -3.999000
       Atomic Center   26 is at   0.650000 -3.464000 -5.059000
       Atomic Center   27 is at  -1.235000 -2.212000 -4.188000
       Atomic Center   28 is at  -0.958000 -0.784000 -2.278000
       Atomic Center   29 is at   0.416000 -0.860000  1.680000
    1436 points will be used for fitting atomic charges
 Fitting point charges to electrostatic potential
 The dipole moment will be constrained to the correct value
 Charges from ESP fit, RMS=   0.00226 RRMS=   0.11942:
 ESP charges:
               1
     1  C   -0.161814
     2  C   -0.266132
     3  C   -0.203442
     4  C    0.335829
     5  C   -0.335024
     6  C   -0.154331
     7  C   -0.563848
     8  C    0.900686
     9  N   -0.277485
    10  C   -0.681499
    11  C    0.307322
    12  C   -0.474945
    13  C    0.101357
    14  C   -0.685726
    15  C    0.441507
    16  O   -0.672754
    17  I    0.058705
    18  H    0.178318
    19  H    0.212610
    20  H    0.182392
    21  H    0.212222
    22  H    0.179785
    23  H    0.174165
    24  H    0.326934
    25  H    0.076385
    26  H    0.233996
    27  H    0.147373
    28  H    0.276207
    29  H    0.131207
 Sum of ESP charges =   0.00000
 ESP charges with hydrogens summed into heavy atoms:
               1
     1  C    0.016503
     2  C   -0.053521
     3  C   -0.021050
     4  C    0.335829
     5  C   -0.122803
     6  C    0.025454
     7  C   -0.389683
     8  C    0.900686
     9  N    0.049450
    10  C   -0.681499
    11  C    0.383706
    12  C   -0.240949
    13  C    0.248730
    14  C   -0.409519
    15  C    0.572714
    16  O   -0.672754
    17  I    0.058705
 Charge=   0.00000 Dipole=     3.0807    -0.4719    -4.2861 Tot=     5.2995
 -----------------------------------------------------------------

              Electrostatic Properties (Atomic Units)

 -----------------------------------------------------------------
    Center     Electric         -------- Electric Field --------
               Potential          X             Y             Z
 -----------------------------------------------------------------
    1 Atom    -14.767086
    2 Atom    -14.765900
    3 Atom    -14.763163
    4 Atom    -14.744749
    5 Atom    -14.760184
    6 Atom    -14.763969
    7 Atom    -14.690828
    8 Atom    -14.725622
    9 Atom    -18.346682
   10 Atom    -14.704540
   11 Atom    -14.749217
   12 Atom    -14.752063
   13 Atom    -14.750869
   14 Atom    -14.746167
   15 Atom    -14.668809
   16 Atom    -22.421938
   17 Atom     -3.389048
   18 Atom     -1.095700
   19 Atom     -1.094115
   20 Atom     -1.089975
   21 Atom     -1.083596
   22 Atom     -1.092672
   23 Atom     -1.059896
   24 Atom     -0.988241
   25 Atom     -1.081518
   26 Atom     -1.080199
   27 Atom     -1.080350
   28 Atom     -1.073240
   29 Atom     -1.061049
 -----------------------------------------------------------------
 ******************************Gaussian NBO Version 3.1******************************
             N A T U R A L   A T O M I C   O R B I T A L   A N D
          N A T U R A L   B O N D   O R B I T A L   A N A L Y S I S
 ******************************Gaussian NBO Version 3.1******************************

       /RESON  / : Allow strongly delocalized NBO set
       /BNDIDX / : Print bond indices based on the NAO density matrix

 Analyzing the SCF density

 Job title: BHFA_oI_conf1                                                   

 Storage needed:    473396 in NPA,    629315 in NBO ( 268430961 available)
 GSVD:  LWork=       64374 too small for GESVD, short by      118593 words or      118593 for optimal perf.


 NATURAL POPULATIONS:  Natural atomic orbital occupancies 
                                                          
   NAO  Atom  No  lang   Type(AO)    Occupancy      Energy
 ----------------------------------------------------------
     1    C    1  S      Cor( 1S)     1.99929     -10.39332
     2    C    1  S      Val( 2S)     0.95061      -0.17533
     3    C    1  S      Ryd( 3S)     0.00106       0.76787
     4    C    1  S      Ryd( 4S)     0.00014       0.92588
     5    C    1  S      Ryd( 5S)     0.00000      22.98294
     6    C    1  px     Val( 2p)     1.06406      -0.07340
     7    C    1  px     Ryd( 4p)     0.00371       0.82343
     8    C    1  px     Ryd( 3p)     0.00047       0.36941
     9    C    1  px     Ryd( 5p)     0.00010       2.98479
    10    C    1  py     Val( 2p)     1.13452      -0.06501
    11    C    1  py     Ryd( 4p)     0.00490       0.97103
    12    C    1  py     Ryd( 3p)     0.00037       0.29636
    13    C    1  py     Ryd( 5p)     0.00005       3.06214
    14    C    1  pz     Val( 2p)     1.03090      -0.09154
    15    C    1  pz     Ryd( 4p)     0.00282       0.71393
    16    C    1  pz     Ryd( 3p)     0.00040       0.36549
    17    C    1  pz     Ryd( 5p)     0.00007       2.86322
    18    C    1  dxy    Ryd( 3d)     0.00067       2.13017
    19    C    1  dxz    Ryd( 3d)     0.00046       2.09467
    20    C    1  dyz    Ryd( 3d)     0.00043       2.03747
    21    C    1  dx2y2  Ryd( 3d)     0.00058       2.01055
    22    C    1  dz2    Ryd( 3d)     0.00053       1.80806

    23    C    2  S      Cor( 1S)     1.99928     -10.39392
    24    C    2  S      Val( 2S)     0.94818      -0.17463
    25    C    2  S      Ryd( 4S)     0.00106       0.83929
    26    C    2  S      Ryd( 3S)     0.00016       0.83768
    27    C    2  S      Ryd( 5S)     0.00000      22.97866
    28    C    2  px     Val( 2p)     1.12943      -0.06925
    29    C    2  px     Ryd( 4p)     0.00508       0.95974
    30    C    2  px     Ryd( 3p)     0.00033       0.28667
    31    C    2  px     Ryd( 5p)     0.00004       3.03974
    32    C    2  py     Val( 2p)     1.05127      -0.07060
    33    C    2  py     Ryd( 4p)     0.00350       0.81083
    34    C    2  py     Ryd( 3p)     0.00039       0.36245
    35    C    2  py     Ryd( 5p)     0.00012       3.03473
    36    C    2  pz     Val( 2p)     1.04533      -0.09102
    37    C    2  pz     Ryd( 4p)     0.00305       0.75557
    38    C    2  pz     Ryd( 3p)     0.00031       0.32666
    39    C    2  pz     Ryd( 5p)     0.00006       2.90531
    40    C    2  dxy    Ryd( 3d)     0.00050       2.18490
    41    C    2  dxz    Ryd( 3d)     0.00060       2.00765
    42    C    2  dyz    Ryd( 3d)     0.00049       2.08936
    43    C    2  dx2y2  Ryd( 3d)     0.00069       2.00563
    44    C    2  dz2    Ryd( 3d)     0.00043       1.79447

    45    C    3  S      Cor( 1S)     1.99917     -10.39171
    46    C    3  S      Val( 2S)     0.93691      -0.16804
    47    C    3  S      Ryd( 4S)     0.00100       0.90984
    48    C    3  S      Ryd( 3S)     0.00018       0.58770
    49    C    3  S      Ryd( 5S)     0.00001      23.23353
    50    C    3  px     Val( 2p)     1.06501      -0.07581
    51    C    3  px     Ryd( 4p)     0.00338       0.79812
    52    C    3  px     Ryd( 3p)     0.00036       0.40735
    53    C    3  px     Ryd( 5p)     0.00009       3.09692
    54    C    3  py     Val( 2p)     1.09374      -0.07549
    55    C    3  py     Ryd( 4p)     0.00433       0.94511
    56    C    3  py     Ryd( 3p)     0.00031       0.45338
    57    C    3  py     Ryd( 5p)     0.00009       3.09885
    58    C    3  pz     Val( 2p)     1.07625      -0.08978
    59    C    3  pz     Ryd( 4p)     0.00371       0.80768
    60    C    3  pz     Ryd( 3p)     0.00032       0.43966
    61    C    3  pz     Ryd( 5p)     0.00004       2.95422
    62    C    3  dxy    Ryd( 3d)     0.00061       2.17308
    63    C    3  dxz    Ryd( 3d)     0.00052       2.07465
    64    C    3  dyz    Ryd( 3d)     0.00071       2.01176
    65    C    3  dx2y2  Ryd( 3d)     0.00049       2.11666
    66    C    3  dz2    Ryd( 3d)     0.00042       1.74435

    67    C    4  S      Cor( 1S)     1.99909     -10.41604
    68    C    4  S      Val( 2S)     0.88125      -0.15837
    69    C    4  S      Ryd( 4S)     0.00139       0.92251
    70    C    4  S      Ryd( 3S)     0.00029       0.72417
    71    C    4  S      Ryd( 5S)     0.00001      23.39811
    72    C    4  px     Val( 2p)     1.06145      -0.09237
    73    C    4  px     Ryd( 4p)     0.00388       0.95777
    74    C    4  px     Ryd( 3p)     0.00021       0.63762
    75    C    4  px     Ryd( 5p)     0.00014       3.36084
    76    C    4  py     Val( 2p)     1.03213      -0.08020
    77    C    4  py     Ryd( 4p)     0.00601       1.05951
    78    C    4  py     Ryd( 3p)     0.00020       0.62352
    79    C    4  py     Ryd( 5p)     0.00010       3.38516
    80    C    4  pz     Val( 2p)     1.04465      -0.10255
    81    C    4  pz     Ryd( 4p)     0.00337       0.81728
    82    C    4  pz     Ryd( 3p)     0.00039       0.67526
    83    C    4  pz     Ryd( 5p)     0.00011       3.16411
    84    C    4  dxy    Ryd( 3d)     0.00052       2.28248
    85    C    4  dxz    Ryd( 3d)     0.00048       2.14737
    86    C    4  dyz    Ryd( 3d)     0.00058       2.19179
    87    C    4  dx2y2  Ryd( 3d)     0.00058       2.18622
    88    C    4  dz2    Ryd( 3d)     0.00053       1.88571

    89    C    5  S      Cor( 1S)     1.99916     -10.39429
    90    C    5  S      Val( 2S)     0.93461      -0.16891
    91    C    5  S      Ryd( 4S)     0.00107       0.92010
    92    C    5  S      Ryd( 3S)     0.00013       0.68528
    93    C    5  S      Ryd( 5S)     0.00001      23.26247
    94    C    5  px     Val( 2p)     1.13545      -0.07670
    95    C    5  px     Ryd( 4p)     0.00493       0.97743
    96    C    5  px     Ryd( 3p)     0.00033       0.36739
    97    C    5  px     Ryd( 5p)     0.00005       3.08164
    98    C    5  py     Val( 2p)     1.06818      -0.08138
    99    C    5  py     Ryd( 4p)     0.00264       0.90098
   100    C    5  py     Ryd( 3p)     0.00033       0.56084
   101    C    5  py     Ryd( 5p)     0.00011       3.14427
   102    C    5  pz     Val( 2p)     1.04901      -0.09577
   103    C    5  pz     Ryd( 4p)     0.00267       0.75387
   104    C    5  pz     Ryd( 3p)     0.00028       0.43909
   105    C    5  pz     Ryd( 5p)     0.00006       2.95578
   106    C    5  dxy    Ryd( 3d)     0.00053       2.21044
   107    C    5  dxz    Ryd( 3d)     0.00057       2.01061
   108    C    5  dyz    Ryd( 3d)     0.00045       2.09786
   109    C    5  dx2y2  Ryd( 3d)     0.00069       2.03732
   110    C    5  dz2    Ryd( 3d)     0.00047       1.80633

   111    C    6  S      Cor( 1S)     1.99929     -10.39527
   112    C    6  S      Val( 2S)     0.94748      -0.17487
   113    C    6  S      Ryd( 4S)     0.00110       0.86683
   114    C    6  S      Ryd( 3S)     0.00014       0.77659
   115    C    6  S      Ryd( 5S)     0.00000      23.01799
   116    C    6  px     Val( 2p)     1.06488      -0.07520
   117    C    6  px     Ryd( 4p)     0.00378       0.83491
   118    C    6  px     Ryd( 3p)     0.00035       0.34634
   119    C    6  px     Ryd( 5p)     0.00010       3.01699
   120    C    6  py     Val( 2p)     1.08395      -0.06744
   121    C    6  py     Ryd( 4p)     0.00425       0.88509
   122    C    6  py     Ryd( 3p)     0.00037       0.31820
   123    C    6  py     Ryd( 5p)     0.00009       3.04878
   124    C    6  pz     Val( 2p)     1.07478      -0.08910
   125    C    6  pz     Ryd( 4p)     0.00366       0.80990
   126    C    6  pz     Ryd( 3p)     0.00026       0.30443
   127    C    6  pz     Ryd( 5p)     0.00003       2.91504
   128    C    6  dxy    Ryd( 3d)     0.00061       2.15365
   129    C    6  dxz    Ryd( 3d)     0.00053       2.07406
   130    C    6  dyz    Ryd( 3d)     0.00069       2.00118
   131    C    6  dx2y2  Ryd( 3d)     0.00049       2.13232
   132    C    6  dz2    Ryd( 3d)     0.00039       1.72141

   133    C    7  S      Cor( 1S)     1.99903     -10.45293
   134    C    7  S      Val( 2S)     0.89780      -0.19383
   135    C    7  S      Ryd( 4S)     0.00203       1.20058
   136    C    7  S      Ryd( 3S)     0.00024       0.78952
   137    C    7  S      Ryd( 5S)     0.00001      23.40168
   138    C    7  px     Val( 2p)     0.95458      -0.10834
   139    C    7  px     Ryd( 4p)     0.00836       0.88359
   140    C    7  px     Ryd( 3p)     0.00139       0.75291
   141    C    7  px     Ryd( 5p)     0.00020       2.24135
   142    C    7  py     Val( 2p)     1.10121      -0.13174
   143    C    7  py     Ryd( 4p)     0.00275       0.66264
   144    C    7  py     Ryd( 3p)     0.00184       0.39796
   145    C    7  py     Ryd( 5p)     0.00018       2.52222
   146    C    7  pz     Val( 2p)     1.09799      -0.13331
   147    C    7  pz     Ryd( 4p)     0.00758       0.79565
   148    C    7  pz     Ryd( 3p)     0.00197       0.46260
   149    C    7  pz     Ryd( 5p)     0.00021       2.68286
   150    C    7  dxy    Ryd( 3d)     0.00103       2.06709
   151    C    7  dxz    Ryd( 3d)     0.00109       2.08537
   152    C    7  dyz    Ryd( 3d)     0.00106       2.18554
   153    C    7  dx2y2  Ryd( 3d)     0.00103       2.09010
   154    C    7  dz2    Ryd( 3d)     0.00069       1.96468

   155    C    8  S      Cor( 1S)     1.99895     -10.42679
   156    C    8  S      Val( 2S)     0.87588      -0.16357
   157    C    8  S      Ryd( 4S)     0.00185       0.99121
   158    C    8  S      Ryd( 3S)     0.00019       0.69118
   159    C    8  S      Ryd( 5S)     0.00001      23.43746
   160    C    8  px     Val( 2p)     1.09312      -0.10849
   161    C    8  px     Ryd( 4p)     0.00485       0.84477
   162    C    8  px     Ryd( 3p)     0.00144       0.73054
   163    C    8  px     Ryd( 5p)     0.00014       3.44016
   164    C    8  py     Val( 2p)     1.02638      -0.11729
   165    C    8  py     Ryd( 4p)     0.00519       0.88768
   166    C    8  py     Ryd( 3p)     0.00086       0.45210
   167    C    8  py     Ryd( 5p)     0.00009       3.11770
   168    C    8  pz     Val( 2p)     1.03852      -0.10147
   169    C    8  pz     Ryd( 4p)     0.00525       1.07710
   170    C    8  pz     Ryd( 3p)     0.00103       0.44180
   171    C    8  pz     Ryd( 5p)     0.00011       3.22268
   172    C    8  dxy    Ryd( 3d)     0.00058       2.04166
   173    C    8  dxz    Ryd( 3d)     0.00061       2.25662
   174    C    8  dyz    Ryd( 3d)     0.00046       2.13856
   175    C    8  dx2y2  Ryd( 3d)     0.00053       2.13607
   176    C    8  dz2    Ryd( 3d)     0.00057       1.97969

   177    N    9  S      Cor( 1S)     1.99940     -14.61010
   178    N    9  S      Val( 2S)     1.24251      -0.59246
   179    N    9  S      Ryd( 4S)     0.00174       1.21226
   180    N    9  S      Ryd( 3S)     0.00021       1.06115
   181    N    9  S      Ryd( 5S)     0.00000      35.31065
   182    N    9  px     Val( 2p)     1.37988      -0.28210
   183    N    9  px     Ryd( 4p)     0.00544       0.96379
   184    N    9  px     Ryd( 3p)     0.00024       0.93395
   185    N    9  px     Ryd( 5p)     0.00003       4.18448
   186    N    9  py     Val( 2p)     1.60851      -0.31325
   187    N    9  py     Ryd( 3p)     0.00560       0.78607
   188    N    9  py     Ryd( 4p)     0.00017       0.80585
   189    N    9  py     Ryd( 5p)     0.00003       3.99063
   190    N    9  pz     Val( 2p)     1.36202      -0.29665
   191    N    9  pz     Ryd( 4p)     0.00238       1.00994
   192    N    9  pz     Ryd( 3p)     0.00020       0.91950
   193    N    9  pz     Ryd( 5p)     0.00009       4.33371
   194    N    9  dxy    Ryd( 3d)     0.00075       2.43038
   195    N    9  dxz    Ryd( 3d)     0.00059       2.72149
   196    N    9  dyz    Ryd( 3d)     0.00066       2.46716
   197    N    9  dx2y2  Ryd( 3d)     0.00035       2.40214
   198    N    9  dz2    Ryd( 3d)     0.00066       2.70720

   199    C   10  S      Cor( 1S)     1.99882     -10.46608
   200    C   10  S      Val( 2S)     0.97937      -0.26446
   201    C   10  S      Ryd( 4S)     0.00261       0.93539
   202    C   10  S      Ryd( 3S)     0.00018       0.60134
   203    C   10  S      Ryd( 5S)     0.00001      23.47084
   204    C   10  px     Val( 2p)     1.09526      -0.17548
   205    C   10  px     Ryd( 4p)     0.00789       1.93012
   206    C   10  px     Ryd( 3p)     0.00048       0.53391
   207    C   10  px     Ryd( 5p)     0.00020       2.98252
   208    C   10  py     Val( 2p)     1.08769      -0.14522
   209    C   10  py     Ryd( 4p)     0.00422       0.64672
   210    C   10  py     Ryd( 3p)     0.00046       0.43516
   211    C   10  py     Ryd( 5p)     0.00008       3.01380
   212    C   10  pz     Val( 2p)     1.08764      -0.14439
   213    C   10  pz     Ryd( 4p)     0.00665       0.89385
   214    C   10  pz     Ryd( 3p)     0.00040       0.43636
   215    C   10  pz     Ryd( 5p)     0.00010       3.05891
   216    C   10  dxy    Ryd( 3d)     0.00075       1.87832
   217    C   10  dxz    Ryd( 3d)     0.00102       1.86930
   218    C   10  dyz    Ryd( 3d)     0.00056       2.10895
   219    C   10  dx2y2  Ryd( 3d)     0.00118       1.83108
   220    C   10  dz2    Ryd( 3d)     0.00078       1.82983

   221    C   11  S      Cor( 1S)     1.99913     -10.40116
   222    C   11  S      Val( 2S)     0.93907      -0.17826
   223    C   11  S      Ryd( 3S)     0.00169       0.95241
   224    C   11  S      Ryd( 4S)     0.00014       1.10902
   225    C   11  S      Ryd( 5S)     0.00001      22.73051
   226    C   11  px     Val( 2p)     1.13940      -0.07704
   227    C   11  px     Ryd( 4p)     0.00778       1.10396
   228    C   11  px     Ryd( 3p)     0.00040       0.34345
   229    C   11  px     Ryd( 5p)     0.00010       3.19029
   230    C   11  py     Val( 2p)     1.05208      -0.10949
   231    C   11  py     Ryd( 4p)     0.00322       0.72518
   232    C   11  py     Ryd( 3p)     0.00039       0.30919
   233    C   11  py     Ryd( 5p)     0.00003       2.93835
   234    C   11  pz     Val( 2p)     1.05261      -0.10182
   235    C   11  pz     Ryd( 4p)     0.00341       0.73941
   236    C   11  pz     Ryd( 3p)     0.00039       0.34737
   237    C   11  pz     Ryd( 5p)     0.00007       3.02913
   238    C   11  dxy    Ryd( 3d)     0.00075       1.88536
   239    C   11  dxz    Ryd( 3d)     0.00063       2.10386
   240    C   11  dyz    Ryd( 3d)     0.00045       2.07506
   241    C   11  dx2y2  Ryd( 3d)     0.00048       2.02612
   242    C   11  dz2    Ryd( 3d)     0.00057       1.87168

   243    C   12  S      Cor( 1S)     1.99927     -10.40030
   244    C   12  S      Val( 2S)     0.94749      -0.17855
   245    C   12  S      Ryd( 4S)     0.00088       0.88426
   246    C   12  S      Ryd( 3S)     0.00012       0.83670
   247    C   12  S      Ryd( 5S)     0.00000      22.97695
   248    C   12  px     Val( 2p)     1.04931      -0.06673
   249    C   12  px     Ryd( 4p)     0.00373       0.87193
   250    C   12  px     Ryd( 3p)     0.00048       0.39072
   251    C   12  px     Ryd( 5p)     0.00015       3.03061
   252    C   12  py     Val( 2p)     1.06151      -0.09862
   253    C   12  py     Ryd( 4p)     0.00326       0.78317
   254    C   12  py     Ryd( 3p)     0.00034       0.32024
   255    C   12  py     Ryd( 5p)     0.00004       2.87006
   256    C   12  pz     Val( 2p)     1.10887      -0.08300
   257    C   12  pz     Ryd( 4p)     0.00455       0.90514
   258    C   12  pz     Ryd( 3p)     0.00033       0.29722
   259    C   12  pz     Ryd( 5p)     0.00004       2.97178
   260    C   12  dxy    Ryd( 3d)     0.00047       2.03649
   261    C   12  dxz    Ryd( 3d)     0.00046       2.19500
   262    C   12  dyz    Ryd( 3d)     0.00071       1.98239
   263    C   12  dx2y2  Ryd( 3d)     0.00051       2.07635
   264    C   12  dz2    Ryd( 3d)     0.00053       1.76309

   265    C   13  S      Cor( 1S)     1.99929     -10.40030
   266    C   13  S      Val( 2S)     0.94718      -0.17933
   267    C   13  S      Ryd( 4S)     0.00088       0.96424
   268    C   13  S      Ryd( 3S)     0.00011       0.70081
   269    C   13  S      Ryd( 5S)     0.00000      23.01871
   270    C   13  px     Val( 2p)     1.15313      -0.06393
   271    C   13  px     Ryd( 4p)     0.00566       1.04193
   272    C   13  px     Ryd( 3p)     0.00032       0.32601
   273    C   13  px     Ryd( 5p)     0.00006       3.08799
   274    C   13  py     Val( 2p)     1.01315      -0.09862
   275    C   13  py     Ryd( 4p)     0.00243       0.71001
   276    C   13  py     Ryd( 3p)     0.00029       0.32784
   277    C   13  py     Ryd( 5p)     0.00007       2.88895
   278    C   13  pz     Val( 2p)     1.04958      -0.08327
   279    C   13  pz     Ryd( 4p)     0.00346       0.81377
   280    C   13  pz     Ryd( 3p)     0.00034       0.32442
   281    C   13  pz     Ryd( 5p)     0.00008       2.97384
   282    C   13  dxy    Ryd( 3d)     0.00042       1.95131
   283    C   13  dxz    Ryd( 3d)     0.00071       2.06543
   284    C   13  dyz    Ryd( 3d)     0.00039       2.14131
   285    C   13  dx2y2  Ryd( 3d)     0.00071       2.01487
   286    C   13  dz2    Ryd( 3d)     0.00050       1.89474

   287    C   14  S      Cor( 1S)     1.99915     -10.40280
   288    C   14  S      Val( 2S)     0.93226      -0.17373
   289    C   14  S      Ryd( 4S)     0.00092       0.96873
   290    C   14  S      Ryd( 3S)     0.00015       0.55856
   291    C   14  S      Ryd( 5S)     0.00001      23.30332
   292    C   14  px     Val( 2p)     1.12102      -0.06586
   293    C   14  px     Ryd( 4p)     0.00518       0.96011
   294    C   14  px     Ryd( 3p)     0.00030       0.37193
   295    C   14  px     Ryd( 5p)     0.00009       3.15842
   296    C   14  py     Val( 2p)     1.06351      -0.10786
   297    C   14  py     Ryd( 4p)     0.00263       0.82409
   298    C   14  py     Ryd( 3p)     0.00020       0.43208
   299    C   14  py     Ryd( 5p)     0.00005       2.93997
   300    C   14  pz     Val( 2p)     1.05674      -0.09580
   301    C   14  pz     Ryd( 4p)     0.00248       0.87963
   302    C   14  pz     Ryd( 3p)     0.00027       0.47470
   303    C   14  pz     Ryd( 5p)     0.00011       3.04045
   304    C   14  dxy    Ryd( 3d)     0.00077       1.90326
   305    C   14  dxz    Ryd( 3d)     0.00057       2.10230
   306    C   14  dyz    Ryd( 3d)     0.00045       2.15782
   307    C   14  dx2y2  Ryd( 3d)     0.00039       2.04433
   308    C   14  dz2    Ryd( 3d)     0.00056       1.90974

   309    C   15  S      Cor( 1S)     1.99947     -10.52248
   310    C   15  S      Val( 2S)     0.86189      -0.17802
   311    C   15  S      Ryd( 4S)     0.00823       0.71624
   312    C   15  S      Ryd( 3S)     0.00025       0.60976
   313    C   15  S      Ryd( 5S)     0.00004      23.01434
   314    C   15  px     Val( 2p)     0.86857      -0.05490
   315    C   15  px     Ryd( 4p)     0.00868       1.22357
   316    C   15  px     Ryd( 3p)     0.00039       0.44352
   317    C   15  px     Ryd( 5p)     0.00026       2.49375
   318    C   15  py     Val( 2p)     0.80879      -0.10606
   319    C   15  py     Ryd( 4p)     0.00226       0.96823
   320    C   15  py     Ryd( 3p)     0.00039       0.34308
   321    C   15  py     Ryd( 5p)     0.00010       2.43051
   322    C   15  pz     Val( 2p)     0.85110      -0.03191
   323    C   15  pz     Ryd( 4p)     0.00464       1.10679
   324    C   15  pz     Ryd( 3p)     0.00041       0.33706
   325    C   15  pz     Ryd( 5p)     0.00013       2.51426
   326    C   15  dxy    Ryd( 3d)     0.00317       1.84120
   327    C   15  dxz    Ryd( 3d)     0.00281       2.22660
   328    C   15  dyz    Ryd( 3d)     0.00225       1.86197
   329    C   15  dx2y2  Ryd( 3d)     0.00159       1.85649
   330    C   15  dz2    Ryd( 3d)     0.00267       2.19913

   331    O   16  S      Cor( 1S)     1.99981     -19.36510
   332    O   16  S      Val( 2S)     1.72639      -0.98341
   333    O   16  S      Ryd( 3S)     0.00416       0.74898
   334    O   16  S      Ryd( 4S)     0.00020       1.58773
   335    O   16  S      Ryd( 5S)     0.00000      49.83160
   336    O   16  px     Val( 2p)     1.55332      -0.32590
   337    O   16  px     Ryd( 3p)     0.00106       0.80248
   338    O   16  px     Ryd( 4p)     0.00008       1.34542
   339    O   16  px     Ryd( 5p)     0.00006       4.79368
   340    O   16  py     Val( 2p)     1.60606      -0.30712
   341    O   16  py     Ryd( 3p)     0.00121       0.70899
   342    O   16  py     Ryd( 4p)     0.00002       1.54667
   343    O   16  py     Ryd( 5p)     0.00001       4.39163
   344    O   16  pz     Val( 2p)     1.81199      -0.33631
   345    O   16  pz     Ryd( 3p)     0.00233       0.78752
   346    O   16  pz     Ryd( 4p)     0.00005       1.59479
   347    O   16  pz     Ryd( 5p)     0.00002       4.43075
   348    O   16  dxy    Ryd( 3d)     0.00120       3.21375
   349    O   16  dxz    Ryd( 3d)     0.00119       3.38542
   350    O   16  dyz    Ryd( 3d)     0.00033       3.00677
   351    O   16  dx2y2  Ryd( 3d)     0.00114       3.33869
   352    O   16  dz2    Ryd( 3d)     0.00061       3.11567

   353    I   17  S      Val( 5S)     1.85726      -0.66103
   354    I   17  S      Ryd( 6S)     0.00120       9.96684
   355    I   17  px     Val( 5p)     1.12827      -0.22272
   356    I   17  px     Ryd( 6p)     0.00380       0.48328
   357    I   17  py     Val( 5p)     1.94748      -0.31481
   358    I   17  py     Ryd( 6p)     0.00123       0.49834
   359    I   17  pz     Val( 5p)     1.80568      -0.29917
   360    I   17  pz     Ryd( 6p)     0.00201       0.49138

   361    H   18  S      Val( 1S)     0.79475       0.11005
   362    H   18  S      Ryd( 2S)     0.00038       0.86388
   363    H   18  S      Ryd( 3S)     0.00022       1.87618

   364    H   19  S      Val( 1S)     0.79330       0.10829
   365    H   19  S      Ryd( 2S)     0.00047       0.85111
   366    H   19  S      Ryd( 3S)     0.00021       1.90330

   367    H   20  S      Val( 1S)     0.79278       0.10851
   368    H   20  S      Ryd( 3S)     0.00056       1.46656
   369    H   20  S      Ryd( 2S)     0.00024       1.36672

   370    H   21  S      Val( 1S)     0.79561       0.10122
   371    H   21  S      Ryd( 3S)     0.00073       1.44142
   372    H   21  S      Ryd( 2S)     0.00015       1.37647

   373    H   22  S      Val( 1S)     0.79295       0.10858
   374    H   22  S      Ryd( 2S)     0.00049       0.82213
   375    H   22  S      Ryd( 3S)     0.00022       1.93617

   376    H   23  S      Val( 1S)     0.75459       0.03194
   377    H   23  S      Ryd( 2S)     0.00227       0.58737
   378    H   23  S      Ryd( 3S)     0.00028       2.42493

   379    H   24  S      Val( 1S)     0.59464       0.13542
   380    H   24  S      Ryd( 2S)     0.00246       0.60002
   381    H   24  S      Ryd( 3S)     0.00039       2.26702

   382    H   25  S      Val( 1S)     0.78403       0.10074
   383    H   25  S      Ryd( 3S)     0.00051       1.42167
   384    H   25  S      Ryd( 2S)     0.00022       1.34743

   385    H   26  S      Val( 1S)     0.78793       0.10643
   386    H   26  S      Ryd( 2S)     0.00039       0.87534
   387    H   26  S      Ryd( 3S)     0.00022       1.85242

   388    H   27  S      Val( 1S)     0.78924       0.10539
   389    H   27  S      Ryd( 2S)     0.00043       1.10860
   390    H   27  S      Ryd( 3S)     0.00020       1.62586

   391    H   28  S      Val( 1S)     0.79273       0.09765
   392    H   28  S      Ryd( 3S)     0.00068       1.58599
   393    H   28  S      Ryd( 2S)     0.00024       1.22475

   394    H   29  S      Val( 1S)     0.84874       0.02800
   395    H   29  S      Ryd( 2S)     0.00071       1.16723
   396    H   29  S      Ryd( 3S)     0.00020       1.63110

 [ 46 electrons found in the effective core potential]

 WARNING:  1 low occupancy (<1.9990e) core orbital  found on  C    8
           1 low occupancy (<1.9990e) core orbital  found on  C   10

 WARNING:  Population inversion found on atom  C    1
           Population inversion found on atom  C    2
           Population inversion found on atom  C    3
           Population inversion found on atom  C    4
           Population inversion found on atom  C    5
           Population inversion found on atom  C    6
           Population inversion found on atom  C    7
           Population inversion found on atom  C    8
           Population inversion found on atom  N    9
           Population inversion found on atom  C   10
           Population inversion found on atom  C   11
           Population inversion found on atom  C   12
           Population inversion found on atom  C   13
           Population inversion found on atom  C   14
           Population inversion found on atom  C   15
           Population inversion found on atom  H   20
           Population inversion found on atom  H   21
           Population inversion found on atom  H   25
           Population inversion found on atom  H   28


 Summary of Natural Population Analysis:                  
                                                          
                                       Natural Population 
                Natural  -----------------------------------------------
    Atom  No    Charge         Core      Valence    Rydberg      Total
 -----------------------------------------------------------------------
      C    1   -0.19617      1.99929     4.18010    0.01678     6.19617
      C    2   -0.19031      1.99928     4.17422    0.01681     6.19031
      C    3   -0.18763      1.99917     4.17190    0.01656     6.18763
      C    4   -0.03736      1.99909     4.01948    0.01879     6.03736
      C    5   -0.20175      1.99916     4.18725    0.01533     6.20175
      C    6   -0.18723      1.99929     4.17109    0.01684     6.18723
      C    7   -0.08228      1.99903     4.05158    0.03166     6.08228
      C    8   -0.05662      1.99895     4.03390    0.02377     6.05662
      N    9   -0.61146      1.99940     5.59293    0.01914     7.61146
      C   10   -0.27635      1.99882     4.24997    0.02756     6.27635
      C   11   -0.20280      1.99913     4.18316    0.02052     6.20280
      C   12   -0.18304      1.99927     4.16718    0.01660     6.18304
      C   13   -0.17876      1.99929     4.16304    0.01643     6.17876
      C   14   -0.18779      1.99915     4.17354    0.01510     6.18779
      C   15    0.57194      1.99947     3.39035    0.03824     5.42806
      O   16   -0.71127      1.99981     6.69777    0.01369     8.71127
      I   17    0.25306     46.00000     6.73869    0.00825    52.74694
      H   18    0.20466      0.00000     0.79475    0.00060     0.79534
      H   19    0.20602      0.00000     0.79330    0.00068     0.79398
      H   20    0.20641      0.00000     0.79278    0.00080     0.79359
      H   21    0.20351      0.00000     0.79561    0.00087     0.79649
      H   22    0.20634      0.00000     0.79295    0.00070     0.79366
      H   23    0.24285      0.00000     0.75459    0.00255     0.75715
      H   24    0.40250      0.00000     0.59464    0.00286     0.59750
      H   25    0.21524      0.00000     0.78403    0.00074     0.78476
      H   26    0.21145      0.00000     0.78793    0.00061     0.78855
      H   27    0.21012      0.00000     0.78924    0.00063     0.78988
      H   28    0.20635      0.00000     0.79273    0.00092     0.79365
      H   29    0.15035      0.00000     0.84874    0.00091     0.84965
 =======================================================================
   * Total *   -0.00000     77.98761    85.66744    0.34494   164.00000

                                 Natural Population      
 --------------------------------------------------------
   Effective Core            46.00000
   Core                      31.98761 ( 99.9613% of  32)
   Valence                   85.66744 ( 99.6133% of  86)
   Natural Minimal Basis    163.65506 ( 99.7897% of 164)
   Natural Rydberg Basis      0.34494 (  0.2103% of 164)
 --------------------------------------------------------

    Atom  No          Natural Electron Configuration
 ----------------------------------------------------------------------------
      C    1      [core]2S( 0.95)2p( 3.23)4p( 0.01)
      C    2      [core]2S( 0.95)2p( 3.23)4p( 0.01)
      C    3      [core]2S( 0.94)2p( 3.23)4p( 0.01)
      C    4      [core]2S( 0.88)2p( 3.14)4p( 0.01)
      C    5      [core]2S( 0.93)2p( 3.25)4p( 0.01)
      C    6      [core]2S( 0.95)2p( 3.22)4p( 0.01)
      C    7      [core]2S( 0.90)2p( 3.15)3p( 0.01)4p( 0.02)
      C    8      [core]2S( 0.88)2p( 3.16)4p( 0.02)
      N    9      [core]2S( 1.24)2p( 4.35)3p( 0.01)4p( 0.01)
      C   10      [core]2S( 0.98)2p( 3.27)4p( 0.02)
      C   11      [core]2S( 0.94)2p( 3.24)4p( 0.01)
      C   12      [core]2S( 0.95)2p( 3.22)4p( 0.01)
      C   13      [core]2S( 0.95)2p( 3.22)4p( 0.01)
      C   14      [core]2S( 0.93)2p( 3.24)4p( 0.01)
      C   15      [core]2S( 0.86)2p( 2.53)4S( 0.01)3d( 0.01)4p( 0.02)
      O   16      [core]2S( 1.73)2p( 4.97)
      I   17      [core]5S( 1.86)5p( 4.88)6p( 0.01)
      H   18            1S( 0.79)
      H   19            1S( 0.79)
      H   20            1S( 0.79)
      H   21            1S( 0.80)
      H   22            1S( 0.79)
      H   23            1S( 0.75)
      H   24            1S( 0.59)
      H   25            1S( 0.78)
      H   26            1S( 0.79)
      H   27            1S( 0.79)
      H   28            1S( 0.79)
      H   29            1S( 0.85)


 Wiberg bond index matrix in the NAO basis:                                    

     Atom    1       2       3       4       5       6       7       8       9
     ---- ------  ------  ------  ------  ------  ------  ------  ------  ------
   1.  C  0.0000  1.4394  0.0113  0.1087  0.0111  1.4291  0.0013  0.0019  0.0041
   2.  C  1.4394  0.0000  1.4287  0.0128  0.1129  0.0113  0.0074  0.0004  0.0006
   3.  C  0.0113  1.4287  0.0000  1.4075  0.0126  0.1095  0.0110  0.0082  0.0112
   4.  C  0.1087  0.0128  1.4075  0.0000  1.3921  0.0130  0.9801  0.0160  0.0199
   5.  C  0.0111  0.1129  0.0126  1.3921  0.0000  1.4428  0.0101  0.0052  0.0076
   6.  C  1.4291  0.0113  0.1095  0.0130  1.4428  0.0000  0.0082  0.0010  0.0007
   7.  C  0.0013  0.0074  0.0110  0.9801  0.0101  0.0082  0.0000  0.9846  0.9598
   8.  C  0.0019  0.0004  0.0082  0.0160  0.0052  0.0010  0.9846  0.0000  0.0174
   9.  N  0.0041  0.0006  0.0112  0.0199  0.0076  0.0007  0.9598  0.0174  0.0000
  10.  C  0.0009  0.0003  0.0020  0.0070  0.0014  0.0003  0.0119  1.3758  0.0073
  11.  C  0.0001  0.0001  0.0002  0.0004  0.0004  0.0001  0.0080  0.0150  0.0008
  12.  C  0.0007  0.0002  0.0011  0.0033  0.0008  0.0001  0.0012  0.1072  0.0007
  13.  C  0.0001  0.0000  0.0004  0.0004  0.0005  0.0001  0.0078  0.0132  0.0010
  14.  C  0.0008  0.0004  0.0016  0.0095  0.0012  0.0003  0.0092  1.3909  0.0038
  15.  C  0.0007  0.0003  0.0011  0.0081  0.0015  0.0002  0.0114  0.0075  1.2451
  16.  O  0.0009  0.0002  0.0015  0.0037  0.0013  0.0001  0.0146  0.0043  0.1665
  17.  I  0.0004  0.0032  0.0041  0.0023  0.0018  0.0015  0.0105  0.0447  0.0019
  18.  H  0.9302  0.0036  0.0076  0.0003  0.0076  0.0036  0.0004  0.0000  0.0000
  19.  H  0.0037  0.9297  0.0037  0.0070  0.0003  0.0076  0.0003  0.0001  0.0001
  20.  H  0.0076  0.0037  0.9274  0.0039  0.0088  0.0004  0.0019  0.0002  0.0003
  21.  H  0.0075  0.0004  0.0091  0.0037  0.9278  0.0040  0.0018  0.0002  0.0002
  22.  H  0.0037  0.0075  0.0003  0.0069  0.0036  0.9297  0.0003  0.0000  0.0000
  23.  H  0.0001  0.0007  0.0024  0.0034  0.0091  0.0002  0.8838  0.0026  0.0013
  24.  H  0.0000  0.0001  0.0004  0.0005  0.0003  0.0001  0.0059  0.0005  0.8031
  25.  H  0.0000  0.0000  0.0000  0.0000  0.0000  0.0000  0.0002  0.0074  0.0003
  26.  H  0.0000  0.0000  0.0000  0.0000  0.0000  0.0000  0.0004  0.0004  0.0000
  27.  H  0.0000  0.0000  0.0000  0.0001  0.0000  0.0000  0.0002  0.0071  0.0001
  28.  H  0.0000  0.0000  0.0001  0.0002  0.0001  0.0000  0.0023  0.0039  0.0007
  29.  H  0.0000  0.0000  0.0001  0.0002  0.0001  0.0000  0.0007  0.0001  0.0031

     Atom   10      11      12      13      14      15      16      17      18
     ---- ------  ------  ------  ------  ------  ------  ------  ------  ------
   1.  C  0.0009  0.0001  0.0007  0.0001  0.0008  0.0007  0.0009  0.0004  0.9302
   2.  C  0.0003  0.0001  0.0002  0.0000  0.0004  0.0003  0.0002  0.0032  0.0036
   3.  C  0.0020  0.0002  0.0011  0.0004  0.0016  0.0011  0.0015  0.0041  0.0076
   4.  C  0.0070  0.0004  0.0033  0.0004  0.0095  0.0081  0.0037  0.0023  0.0003
   5.  C  0.0014  0.0004  0.0008  0.0005  0.0012  0.0015  0.0013  0.0018  0.0076
   6.  C  0.0003  0.0001  0.0001  0.0001  0.0003  0.0002  0.0001  0.0015  0.0036
   7.  C  0.0119  0.0080  0.0012  0.0078  0.0092  0.0114  0.0146  0.0105  0.0004
   8.  C  1.3758  0.0150  0.1072  0.0132  1.3909  0.0075  0.0043  0.0447  0.0000
   9.  N  0.0073  0.0008  0.0007  0.0010  0.0038  1.2451  0.1665  0.0019  0.0000
  10.  C  0.0000  1.4152  0.0148  0.1033  0.0162  0.0005  0.0007  1.0103  0.0000
  11.  C  1.4152  0.0000  1.4255  0.0112  0.1094  0.0004  0.0003  0.0395  0.0000
  12.  C  0.0148  1.4255  0.0000  1.4306  0.0113  0.0001  0.0001  0.0197  0.0000
  13.  C  0.1033  0.0112  1.4306  0.0000  1.4340  0.0002  0.0002  0.0155  0.0000
  14.  C  0.0162  0.1094  0.0113  1.4340  0.0000  0.0007  0.0007  0.0198  0.0000
  15.  C  0.0005  0.0004  0.0001  0.0002  0.0007  0.0000  1.6077  0.0003  0.0000
  16.  O  0.0007  0.0003  0.0001  0.0002  0.0007  1.6077  0.0000  0.0001  0.0000
  17.  I  1.0103  0.0395  0.0197  0.0155  0.0198  0.0003  0.0001  0.0000  0.0000
  18.  H  0.0000  0.0000  0.0000  0.0000  0.0000  0.0000  0.0000  0.0000  0.0000
  19.  H  0.0000  0.0000  0.0000  0.0000  0.0001  0.0000  0.0000  0.0001  0.0026
  20.  H  0.0001  0.0000  0.0000  0.0000  0.0001  0.0001  0.0001  0.0003  0.0002
  21.  H  0.0001  0.0001  0.0000  0.0001  0.0007  0.0001  0.0000  0.0000  0.0002
  22.  H  0.0000  0.0000  0.0000  0.0000  0.0000  0.0000  0.0000  0.0000  0.0026
  23.  H  0.0049  0.0006  0.0024  0.0002  0.0108  0.0016  0.0019  0.0060  0.0000
  24.  H  0.0004  0.0001  0.0001  0.0000  0.0004  0.0044  0.0044  0.0005  0.0000
  25.  H  0.0045  0.9236  0.0040  0.0074  0.0004  0.0000  0.0000  0.0034  0.0000
  26.  H  0.0067  0.0038  0.9271  0.0037  0.0075  0.0000  0.0000  0.0009  0.0000
  27.  H  0.0003  0.0073  0.0036  0.9278  0.0036  0.0000  0.0000  0.0009  0.0000
  28.  H  0.0078  0.0004  0.0075  0.0040  0.9265  0.0001  0.0001  0.0013  0.0000
  29.  H  0.0001  0.0000  0.0000  0.0000  0.0001  0.9254  0.0381  0.0001  0.0000

     Atom   19      20      21      22      23      24      25      26      27
     ---- ------  ------  ------  ------  ------  ------  ------  ------  ------
   1.  C  0.0037  0.0076  0.0075  0.0037  0.0001  0.0000  0.0000  0.0000  0.0000
   2.  C  0.9297  0.0037  0.0004  0.0075  0.0007  0.0001  0.0000  0.0000  0.0000
   3.  C  0.0037  0.9274  0.0091  0.0003  0.0024  0.0004  0.0000  0.0000  0.0000
   4.  C  0.0070  0.0039  0.0037  0.0069  0.0034  0.0005  0.0000  0.0000  0.0001
   5.  C  0.0003  0.0088  0.9278  0.0036  0.0091  0.0003  0.0000  0.0000  0.0000
   6.  C  0.0076  0.0004  0.0040  0.9297  0.0002  0.0001  0.0000  0.0000  0.0000
   7.  C  0.0003  0.0019  0.0018  0.0003  0.8838  0.0059  0.0002  0.0004  0.0002
   8.  C  0.0001  0.0002  0.0002  0.0000  0.0026  0.0005  0.0074  0.0004  0.0071
   9.  N  0.0001  0.0003  0.0002  0.0000  0.0013  0.8031  0.0003  0.0000  0.0001
  10.  C  0.0000  0.0001  0.0001  0.0000  0.0049  0.0004  0.0045  0.0067  0.0003
  11.  C  0.0000  0.0000  0.0001  0.0000  0.0006  0.0001  0.9236  0.0038  0.0073
  12.  C  0.0000  0.0000  0.0000  0.0000  0.0024  0.0001  0.0040  0.9271  0.0036
  13.  C  0.0000  0.0000  0.0001  0.0000  0.0002  0.0000  0.0074  0.0037  0.9278
  14.  C  0.0001  0.0001  0.0007  0.0000  0.0108  0.0004  0.0004  0.0075  0.0036
  15.  C  0.0000  0.0001  0.0001  0.0000  0.0016  0.0044  0.0000  0.0000  0.0000
  16.  O  0.0000  0.0001  0.0000  0.0000  0.0019  0.0044  0.0000  0.0000  0.0000
  17.  I  0.0001  0.0003  0.0000  0.0000  0.0060  0.0005  0.0034  0.0009  0.0009
  18.  H  0.0026  0.0002  0.0002  0.0026  0.0000  0.0000  0.0000  0.0000  0.0000
  19.  H  0.0000  0.0026  0.0004  0.0002  0.0001  0.0000  0.0000  0.0000  0.0000
  20.  H  0.0026  0.0000  0.0002  0.0004  0.0004  0.0000  0.0000  0.0000  0.0000
  21.  H  0.0004  0.0002  0.0000  0.0026  0.0003  0.0003  0.0000  0.0000  0.0000
  22.  H  0.0002  0.0004  0.0026  0.0000  0.0004  0.0000  0.0000  0.0000  0.0000
  23.  H  0.0001  0.0004  0.0003  0.0004  0.0000  0.0100  0.0001  0.0000  0.0002
  24.  H  0.0000  0.0000  0.0003  0.0000  0.0100  0.0000  0.0000  0.0000  0.0000
  25.  H  0.0000  0.0000  0.0000  0.0000  0.0001  0.0000  0.0000  0.0027  0.0002
  26.  H  0.0000  0.0000  0.0000  0.0000  0.0000  0.0000  0.0027  0.0000  0.0026
  27.  H  0.0000  0.0000  0.0000  0.0000  0.0002  0.0000  0.0002  0.0026  0.0000
  28.  H  0.0000  0.0000  0.0001  0.0000  0.0004  0.0004  0.0004  0.0002  0.0026
  29.  H  0.0000  0.0000  0.0000  0.0000  0.0012  0.0095  0.0000  0.0000  0.0000

     Atom   28      29
     ---- ------  ------
   1.  C  0.0000  0.0000
   2.  C  0.0000  0.0000
   3.  C  0.0001  0.0001
   4.  C  0.0002  0.0002
   5.  C  0.0001  0.0001
   6.  C  0.0000  0.0000
   7.  C  0.0023  0.0007
   8.  C  0.0039  0.0001
   9.  N  0.0007  0.0031
  10.  C  0.0078  0.0001
  11.  C  0.0004  0.0000
  12.  C  0.0075  0.0000
  13.  C  0.0040  0.0000
  14.  C  0.9265  0.0001
  15.  C  0.0001  0.9254
  16.  O  0.0001  0.0381
  17.  I  0.0013  0.0001
  18.  H  0.0000  0.0000
  19.  H  0.0000  0.0000
  20.  H  0.0000  0.0000
  21.  H  0.0001  0.0000
  22.  H  0.0000  0.0000
  23.  H  0.0004  0.0012
  24.  H  0.0004  0.0095
  25.  H  0.0004  0.0000
  26.  H  0.0002  0.0000
  27.  H  0.0026  0.0000
  28.  H  0.0000  0.0000
  29.  H  0.0000  0.0000


 Wiberg bond index, Totals by atom:                                            

     Atom    1
     ---- ------
   1.  C  3.9644
   2.  C  3.9639
   3.  C  3.9630
   4.  C  4.0110
   5.  C  3.9609
   6.  C  3.9638
   7.  C  3.9352
   8.  C  4.0158
   9.  N  3.2577
  10.  C  3.9927
  11.  C  3.9622
  12.  C  3.9622
  13.  C  3.9618
  14.  C  3.9601
  15.  C  3.8176
  16.  O  1.8476
  17.  I  1.1888
  18.  H  0.9591
  19.  H  0.9586
  20.  H  0.9587
  21.  H  0.9600
  22.  H  0.9585
  23.  H  0.9449
  24.  H  0.8414
  25.  H  0.9548
  26.  H  0.9563
  27.  H  0.9568
  28.  H  0.9589
  29.  H  0.9789


 Atom-atom overlap-weighted NAO bond order:                                    

     Atom    1       2       3       4       5       6       7       8       9
     ---- ------  ------  ------  ------  ------  ------  ------  ------  ------
   1.  C  0.0000  1.1485  0.0160 -0.0453  0.0155  1.1443  0.0008 -0.0006 -0.0001
   2.  C  1.1485  0.0000  1.1406  0.0245 -0.0397  0.0160  0.0110 -0.0015 -0.0023
   3.  C  0.0160  1.1406  0.0000  1.1306  0.0128 -0.0411  0.0246  0.0034  0.0018
   4.  C -0.0453  0.0245  1.1306  0.0000  1.1238  0.0243  0.8640  0.0274  0.0135
   5.  C  0.0155 -0.0397  0.0128  1.1238  0.0000  1.1449  0.0157 -0.0096 -0.0057
   6.  C  1.1443  0.0160 -0.0411  0.0243  1.1449  0.0000  0.0091  0.0008 -0.0010
   7.  C  0.0008  0.0110  0.0246  0.8640  0.0157  0.0091  0.0000  0.8598  0.8164
   8.  C -0.0006 -0.0015  0.0034  0.0274 -0.0096  0.0008  0.8598  0.0000  0.0015
   9.  N -0.0001 -0.0023  0.0018  0.0135 -0.0057 -0.0010  0.8164  0.0015  0.0000
  10.  C  0.0002 -0.0001 -0.0004 -0.0120 -0.0012 -0.0002  0.0188  1.1386  0.0037
  11.  C -0.0000 -0.0000  0.0004 -0.0006  0.0001 -0.0001  0.0081  0.0178 -0.0018
  12.  C -0.0000  0.0000 -0.0000 -0.0005  0.0002  0.0000  0.0008 -0.0462 -0.0006
  13.  C -0.0000 -0.0000 -0.0000 -0.0011  0.0004  0.0000  0.0093  0.0192 -0.0008
  14.  C -0.0001 -0.0000  0.0004 -0.0023 -0.0013  0.0007  0.0146  1.1214 -0.0061
  15.  C -0.0000 -0.0001  0.0022  0.0025  0.0008 -0.0001  0.0115  0.0027  1.0317
  16.  O  0.0000  0.0000  0.0000 -0.0002 -0.0000  0.0000  0.0053 -0.0004 -0.0353
  17.  I  0.0006 -0.0001  0.0107  0.0051 -0.0005  0.0000  0.0068 -0.0265  0.0003
  18.  H  0.8056  0.0176  0.0023  0.0006  0.0023  0.0175 -0.0002  0.0000  0.0000
  19.  H  0.0180  0.8069  0.0169  0.0017 -0.0005  0.0027 -0.0006  0.0000  0.0000
  20.  H  0.0030  0.0171  0.8004  0.0161  0.0027  0.0017 -0.0033  0.0002  0.0004
  21.  H  0.0028  0.0015  0.0032  0.0152  0.8000  0.0180 -0.0015 -0.0007 -0.0010
  22.  H  0.0182  0.0027 -0.0004  0.0014  0.0164  0.8075 -0.0006 -0.0000  0.0000
  23.  H -0.0002  0.0004 -0.0020  0.0170  0.0012 -0.0002  0.7571  0.0137 -0.0029
  24.  H -0.0000 -0.0002  0.0009 -0.0023  0.0046  0.0001  0.0016 -0.0011  0.7109
  25.  H -0.0000 -0.0000  0.0000  0.0000  0.0000 -0.0000 -0.0004  0.0013  0.0000
  26.  H  0.0000 -0.0000 -0.0000  0.0000  0.0000 -0.0000  0.0000 -0.0008  0.0000
  27.  H  0.0000 -0.0000  0.0000  0.0001  0.0000 -0.0000 -0.0001  0.0004 -0.0000
  28.  H -0.0000 -0.0000 -0.0001  0.0006 -0.0002  0.0001 -0.0037  0.0152 -0.0011
  29.  H  0.0000 -0.0001  0.0004  0.0014  0.0003 -0.0000 -0.0025  0.0006 -0.0063

     Atom   10      11      12      13      14      15      16      17      18
     ---- ------  ------  ------  ------  ------  ------  ------  ------  ------
   1.  C  0.0002 -0.0000 -0.0000 -0.0000 -0.0001 -0.0000  0.0000  0.0006  0.8056
   2.  C -0.0001 -0.0000  0.0000 -0.0000 -0.0000 -0.0001  0.0000 -0.0001  0.0176
   3.  C -0.0004  0.0004 -0.0000 -0.0000  0.0004  0.0022  0.0000  0.0107  0.0023
   4.  C -0.0120 -0.0006 -0.0005 -0.0011 -0.0023  0.0025 -0.0002  0.0051  0.0006
   5.  C -0.0012  0.0001  0.0002  0.0004 -0.0013  0.0008 -0.0000 -0.0005  0.0023
   6.  C -0.0002 -0.0001  0.0000  0.0000  0.0007 -0.0001  0.0000  0.0000  0.0175
   7.  C  0.0188  0.0081  0.0008  0.0093  0.0146  0.0115  0.0053  0.0068 -0.0002
   8.  C  1.1386  0.0178 -0.0462  0.0192  1.1214  0.0027 -0.0004 -0.0265  0.0000
   9.  N  0.0037 -0.0018 -0.0006 -0.0008 -0.0061  1.0317 -0.0353  0.0003  0.0000
  10.  C  0.0000  1.1643  0.0297 -0.0393  0.0246  0.0011 -0.0000  0.7607  0.0000
  11.  C  1.1643  0.0000  1.1408  0.0216 -0.0383 -0.0003 -0.0000 -0.0219 -0.0000
  12.  C  0.0297  1.1408  0.0000  1.1427  0.0158 -0.0001  0.0000  0.0074  0.0000
  13.  C -0.0393  0.0216  1.1427  0.0000  1.1406 -0.0000 -0.0001  0.0005 -0.0000
  14.  C  0.0246 -0.0383  0.0158  1.1406  0.0000  0.0011 -0.0006  0.0068 -0.0000
  15.  C  0.0011 -0.0003 -0.0001 -0.0000  0.0011  0.0000  1.2229 -0.0002 -0.0000
  16.  O -0.0000 -0.0000  0.0000 -0.0001 -0.0006  1.2229  0.0000 -0.0000  0.0000
  17.  I  0.7607 -0.0219  0.0074  0.0005  0.0068 -0.0002 -0.0000  0.0000 -0.0000
  18.  H  0.0000 -0.0000  0.0000 -0.0000 -0.0000 -0.0000  0.0000 -0.0000  0.0000
  19.  H -0.0000 -0.0000  0.0000 -0.0000  0.0000 -0.0000  0.0000 -0.0000 -0.0034
  20.  H  0.0001 -0.0001  0.0000 -0.0000 -0.0001 -0.0003  0.0000 -0.0011  0.0000
  21.  H  0.0005  0.0000 -0.0000 -0.0001  0.0001 -0.0003 -0.0000  0.0001  0.0000
  22.  H  0.0000 -0.0000  0.0000 -0.0000  0.0000 -0.0000  0.0000  0.0000 -0.0034
  23.  H -0.0010 -0.0003  0.0001 -0.0002  0.0007 -0.0080  0.0002  0.0097 -0.0000
  24.  H  0.0007 -0.0002 -0.0001 -0.0003  0.0025  0.0077  0.0074 -0.0002  0.0000
  25.  H  0.0199  0.8022  0.0180  0.0036 -0.0001 -0.0000 -0.0000 -0.0027 -0.0000
  26.  H  0.0017  0.0173  0.8035  0.0172  0.0022  0.0000 -0.0000  0.0000 -0.0000
  27.  H  0.0004  0.0033  0.0168  0.8045  0.0162 -0.0000  0.0000 -0.0000 -0.0000
  28.  H  0.0025  0.0014  0.0029  0.0175  0.7992 -0.0002  0.0000 -0.0000  0.0000
  29.  H  0.0001 -0.0000  0.0000 -0.0000  0.0002  0.8076 -0.0122  0.0000 -0.0000

     Atom   19      20      21      22      23      24      25      26      27
     ---- ------  ------  ------  ------  ------  ------  ------  ------  ------
   1.  C  0.0180  0.0030  0.0028  0.0182 -0.0002 -0.0000 -0.0000  0.0000  0.0000
   2.  C  0.8069  0.0171  0.0015  0.0027  0.0004 -0.0002 -0.0000 -0.0000 -0.0000
   3.  C  0.0169  0.8004  0.0032 -0.0004 -0.0020  0.0009  0.0000 -0.0000  0.0000
   4.  C  0.0017  0.0161  0.0152  0.0014  0.0170 -0.0023  0.0000  0.0000  0.0001
   5.  C -0.0005  0.0027  0.8000  0.0164  0.0012  0.0046  0.0000  0.0000  0.0000
   6.  C  0.0027  0.0017  0.0180  0.8075 -0.0002  0.0001 -0.0000 -0.0000 -0.0000
   7.  C -0.0006 -0.0033 -0.0015 -0.0006  0.7571  0.0016 -0.0004  0.0000 -0.0001
   8.  C  0.0000  0.0002 -0.0007 -0.0000  0.0137 -0.0011  0.0013 -0.0008  0.0004
   9.  N  0.0000  0.0004 -0.0010  0.0000 -0.0029  0.7109  0.0000  0.0000 -0.0000
  10.  C -0.0000  0.0001  0.0005  0.0000 -0.0010  0.0007  0.0199  0.0017  0.0004
  11.  C -0.0000 -0.0001  0.0000 -0.0000 -0.0003 -0.0002  0.8022  0.0173  0.0033
  12.  C  0.0000  0.0000 -0.0000  0.0000  0.0001 -0.0001  0.0180  0.8035  0.0168
  13.  C -0.0000 -0.0000 -0.0001 -0.0000 -0.0002 -0.0003  0.0036  0.0172  0.8045
  14.  C  0.0000 -0.0001  0.0001  0.0000  0.0007  0.0025 -0.0001  0.0022  0.0162
  15.  C -0.0000 -0.0003 -0.0003 -0.0000 -0.0080  0.0077 -0.0000  0.0000 -0.0000
  16.  O  0.0000  0.0000 -0.0000  0.0000  0.0002  0.0074 -0.0000 -0.0000  0.0000
  17.  I -0.0000 -0.0011  0.0001  0.0000  0.0097 -0.0002 -0.0027  0.0000 -0.0000
  18.  H -0.0034  0.0000  0.0000 -0.0034 -0.0000  0.0000 -0.0000 -0.0000 -0.0000
  19.  H  0.0000 -0.0035 -0.0000  0.0000  0.0000  0.0000 -0.0000 -0.0000 -0.0000
  20.  H -0.0035  0.0000  0.0000 -0.0000 -0.0015  0.0000 -0.0000 -0.0000 -0.0000
  21.  H -0.0000  0.0000  0.0000 -0.0035 -0.0002  0.0004  0.0000 -0.0000 -0.0000
  22.  H  0.0000 -0.0000 -0.0035  0.0000 -0.0000 -0.0000 -0.0000 -0.0000 -0.0000
  23.  H  0.0000 -0.0015 -0.0002 -0.0000  0.0000  0.0021 -0.0000 -0.0000 -0.0000
  24.  H  0.0000  0.0000  0.0004 -0.0000  0.0021  0.0000  0.0000  0.0000  0.0000
  25.  H -0.0000 -0.0000  0.0000 -0.0000 -0.0000  0.0000  0.0000 -0.0034  0.0000
  26.  H -0.0000 -0.0000 -0.0000 -0.0000 -0.0000  0.0000 -0.0034  0.0000 -0.0030
  27.  H -0.0000 -0.0000 -0.0000 -0.0000 -0.0000  0.0000  0.0000 -0.0030  0.0000
  28.  H -0.0000 -0.0000 -0.0006  0.0000 -0.0003  0.0024 -0.0000  0.0000 -0.0034
  29.  H -0.0000 -0.0001 -0.0000 -0.0000 -0.0024  0.0036 -0.0000 -0.0000 -0.0000

     Atom   28      29
     ---- ------  ------
   1.  C -0.0000  0.0000
   2.  C -0.0000 -0.0001
   3.  C -0.0001  0.0004
   4.  C  0.0006  0.0014
   5.  C -0.0002  0.0003
   6.  C  0.0001 -0.0000
   7.  C -0.0037 -0.0025
   8.  C  0.0152  0.0006
   9.  N -0.0011 -0.0063
  10.  C  0.0025  0.0001
  11.  C  0.0014 -0.0000
  12.  C  0.0029  0.0000
  13.  C  0.0175 -0.0000
  14.  C  0.7992  0.0002
  15.  C -0.0002  0.8076
  16.  O  0.0000 -0.0122
  17.  I -0.0000  0.0000
  18.  H  0.0000 -0.0000
  19.  H -0.0000 -0.0000
  20.  H -0.0000 -0.0001
  21.  H -0.0006 -0.0000
  22.  H  0.0000 -0.0000
  23.  H -0.0003 -0.0024
  24.  H  0.0024  0.0036
  25.  H -0.0000 -0.0000
  26.  H  0.0000 -0.0000
  27.  H -0.0034 -0.0000
  28.  H  0.0000 -0.0001
  29.  H -0.0001  0.0000


 Atom-atom overlap-weighted NAO bond order, Totals by atom:                    

     Atom    1
     ---- ------
   1.  C  3.1270
   2.  C  3.1428
   3.  C  3.1234
   4.  C  3.2056
   5.  C  3.0829
   6.  C  3.1451
   7.  C  3.4224
   8.  C  3.1367
   9.  N  2.5154
  10.  C  3.1134
  11.  C  3.1136
  12.  C  3.1313
  13.  C  3.1353
  14.  C  3.0982
  15.  C  3.0821
  16.  O  1.1869
  17.  I  0.7558
  18.  H  0.8391
  19.  H  0.8384
  20.  H  0.8316
  21.  H  0.8335
  22.  H  0.8383
  23.  H  0.7829
  24.  H  0.7403
  25.  H  0.8384
  26.  H  0.8349
  27.  H  0.8352
  28.  H  0.8322
  29.  H  0.7904


 MO bond order:                                                                

     Atom    1       2       3       4       5       6       7       8       9
     ---- ------  ------  ------  ------  ------  ------  ------  ------  ------
   1.  C  0.0000  0.6651  0.2568 -0.0997  0.0360 -0.6454  0.0419 -0.0450  0.0623
   2.  C  0.6651  0.0000  0.0496  0.2517 -0.1132  0.2740 -0.0434  0.0178  0.0009
   3.  C  0.2568  0.0496  0.0000 -0.8077 -0.0164 -0.1492  0.0031  0.0333 -0.1433
   4.  C -0.0997  0.2517 -0.8077  0.0000  0.4329 -0.0448 -0.5506  0.0688  0.1523
   5.  C  0.0360 -0.1132 -0.0164  0.4329  0.0000 -0.0378  0.2125  0.1028 -0.1173
   6.  C -0.6454  0.2740 -0.1492 -0.0448 -0.0378  0.0000 -0.0650 -0.0048 -0.0190
   7.  C  0.0419 -0.0434  0.0031 -0.5506  0.2125 -0.0650  0.0000 -1.2186  0.5723
   8.  C -0.0450  0.0178  0.0333  0.0688  0.1028 -0.0048 -1.2186  0.0000  0.5348
   9.  N  0.0623  0.0009 -0.1433  0.1523 -0.1173 -0.0190  0.5723  0.5348  0.0000
  10.  C -0.0241 -0.0043  0.0230  0.0644  0.0171 -0.0045 -0.0336  0.3998  0.0380
  11.  C -0.0030  0.0121 -0.0109  0.0156 -0.0068 -0.0065 -0.1289  0.1923  0.0846
  12.  C  0.0093 -0.0024  0.0078 -0.0127 -0.0090  0.0013 -0.0532  0.1014  0.0460
  13.  C -0.0068  0.0218  0.0113  0.0121 -0.0225 -0.0025 -0.1727  0.0844 -0.0304
  14.  C -0.0009  0.0024 -0.0260  0.0473  0.0139 -0.0031  0.0728 -0.8691  0.0521
  15.  C  0.0177  0.0250 -0.0579  0.0828 -0.0559 -0.0042 -0.1271  0.2460  1.5037
  16.  O -0.0394 -0.0195  0.0581 -0.0772  0.0515  0.0124 -0.0246 -0.2082 -0.8562
  17.  I -0.0223  0.0573 -0.1393  0.0371  0.0460 -0.0483 -0.1116  0.1114  0.0319
  18.  H  1.3811 -0.0543  0.1018  0.0336  0.1167  0.1185  0.0281  0.0103  0.0030
  19.  H  0.0403  1.8568  0.0746  0.1479  0.0273  0.1455 -0.0037  0.0184  0.0120
  20.  H  0.0693 -0.0882  0.8844  0.1137  0.0777  0.0246 -0.0329  0.0187  0.0102
  21.  H -0.0585  0.0083 -0.0672  0.0231 -0.7407 -0.0026 -0.0608  0.0010  0.0175
  22.  H -0.0762 -0.0121 -0.0045  0.0207  0.0828  0.1101 -0.0003  0.0122  0.0040
  23.  H -0.0052 -0.0282  0.0159 -0.0962  0.0644  0.0046  1.0805  0.0973 -0.0357
  24.  H -0.0067  0.0062 -0.0331  0.0214 -0.0108  0.0118  0.0686 -0.0001 -0.0606
  25.  H  0.0012  0.0011 -0.0055  0.0027 -0.0035 -0.0005  0.0071  0.0157 -0.0149
  26.  H -0.0003  0.0001 -0.0017 -0.0025 -0.0015  0.0014 -0.0083 -0.0297 -0.0035
  27.  H  0.0022 -0.0036 -0.0054 -0.0035  0.0004  0.0026  0.0145 -0.0934 -0.0087
  28.  H  0.0094 -0.0052  0.0016 -0.0113 -0.0036 -0.0013  0.0393 -0.0827 -0.0161
  29.  H  0.0029 -0.0003 -0.0125 -0.0074 -0.0001 -0.0014 -0.0150  0.0085 -0.0662

     Atom   10      11      12      13      14      15      16      17      18
     ---- ------  ------  ------  ------  ------  ------  ------  ------  ------
   1.  C -0.0241 -0.0030  0.0093 -0.0068 -0.0009  0.0177 -0.0394 -0.0223  1.3811
   2.  C -0.0043  0.0121 -0.0024  0.0218  0.0024  0.0250 -0.0195  0.0573 -0.0543
   3.  C  0.0230 -0.0109  0.0078  0.0113 -0.0260 -0.0579  0.0581 -0.1393  0.1018
   4.  C  0.0644  0.0156 -0.0127  0.0121  0.0473  0.0828 -0.0772  0.0371  0.0336
   5.  C  0.0171 -0.0068 -0.0090 -0.0225  0.0139 -0.0559  0.0515  0.0460  0.1167
   6.  C -0.0045 -0.0065  0.0013 -0.0025 -0.0031 -0.0042  0.0124 -0.0483  0.1185
   7.  C -0.0336 -0.1289 -0.0532 -0.1727  0.0728 -0.1271 -0.0246 -0.1116  0.0281
   8.  C  0.3998  0.1923  0.1014  0.0844 -0.8691  0.2460 -0.2082  0.1114  0.0103
   9.  N  0.0380  0.0846  0.0460 -0.0304  0.0521  1.5037 -0.8562  0.0319  0.0030
  10.  C  0.0000 -0.6739  0.0332  0.0228  0.2398 -0.0318  0.0156 -1.2242  0.0018
  11.  C -0.6739  0.0000 -0.7188 -0.0205 -0.0540  0.0396 -0.0486  0.1922  0.0004
  12.  C  0.0332 -0.7188  0.0000  0.4091 -0.0032  0.0148 -0.0288 -0.3220  0.0008
  13.  C  0.0228 -0.0205  0.4091  0.0000 -0.8477  0.0107 -0.0028 -0.0236  0.0011
  14.  C  0.2398 -0.0540 -0.0032 -0.8477  0.0000 -0.0042  0.0028 -0.1790  0.0030
  15.  C -0.0318  0.0396  0.0148  0.0107 -0.0042  0.0000  2.2868  0.0213 -0.0015
  16.  O  0.0156 -0.0486 -0.0288 -0.0028  0.0028  2.2868  0.0000 -0.0169  0.0012
  17.  I -1.2242  0.1922 -0.3220 -0.0236 -0.1790  0.0213 -0.0169  0.0000  0.0046
  18.  H  0.0018  0.0004  0.0008  0.0011  0.0030 -0.0015  0.0012  0.0046  0.0000
  19.  H  0.0061  0.0038 -0.0001  0.0051  0.0057  0.0074 -0.0054  0.0076 -0.0557
  20.  H -0.0000  0.0064  0.0042  0.0091 -0.0038  0.0067 -0.0065 -0.0094 -0.0105
  21.  H  0.0109  0.0075  0.0016  0.0135  0.0185  0.0133  0.0024  0.0051 -0.0098
  22.  H  0.0020  0.0011  0.0010 -0.0001  0.0026  0.0005 -0.0017  0.0007 -0.0558
  23.  H -0.0044  0.0125 -0.0144 -0.0108  0.1298 -0.0389  0.0149  0.0020  0.0009
  24.  H -0.0196  0.0094 -0.0125  0.0070  0.0177  0.1018 -0.0388 -0.0054  0.0009
  25.  H -0.1031  0.4205  0.1326  0.0538  0.0222 -0.0088  0.0082  0.0799  0.0000
  26.  H -0.0626 -0.0526 -0.6475  0.0422 -0.0509 -0.0002  0.0019  0.0340 -0.0002
  27.  H -0.0108 -0.0354  0.0783 -0.5952 -0.0577 -0.0008  0.0090 -0.0175  0.0002
  28.  H  0.0469  0.0369  0.0662  0.1312  0.5399  0.0032  0.0018  0.0401  0.0014
  29.  H -0.0067  0.0047 -0.0006  0.0083  0.0041  1.1636 -0.0884  0.0051  0.0008

     Atom   19      20      21      22      23      24      25      26      27
     ---- ------  ------  ------  ------  ------  ------  ------  ------  ------
   1.  C  0.0403  0.0693 -0.0585 -0.0762 -0.0052 -0.0067  0.0012 -0.0003  0.0022
   2.  C  1.8568 -0.0882  0.0083 -0.0121 -0.0282  0.0062  0.0011  0.0001 -0.0036
   3.  C  0.0746  0.8844 -0.0672 -0.0045  0.0159 -0.0331 -0.0055 -0.0017 -0.0054
   4.  C  0.1479  0.1137  0.0231  0.0207 -0.0962  0.0214  0.0027 -0.0025 -0.0035
   5.  C  0.0273  0.0777 -0.7407  0.0828  0.0644 -0.0108 -0.0035 -0.0015  0.0004
   6.  C  0.1455  0.0246 -0.0026  0.1101  0.0046  0.0118 -0.0005  0.0014  0.0026
   7.  C -0.0037 -0.0329 -0.0608 -0.0003  1.0805  0.0686  0.0071 -0.0083  0.0145
   8.  C  0.0184  0.0187  0.0010  0.0122  0.0973 -0.0001  0.0157 -0.0297 -0.0934
   9.  N  0.0120  0.0102  0.0175  0.0040 -0.0357 -0.0606 -0.0149 -0.0035 -0.0087
  10.  C  0.0061 -0.0000  0.0109  0.0020 -0.0044 -0.0196 -0.1031 -0.0626 -0.0108
  11.  C  0.0038  0.0064  0.0075  0.0011  0.0125  0.0094  0.4205 -0.0526 -0.0354
  12.  C -0.0001  0.0042  0.0016  0.0010 -0.0144 -0.0125  0.1326 -0.6475  0.0783
  13.  C  0.0051  0.0091  0.0135 -0.0001 -0.0108  0.0070  0.0538  0.0422 -0.5952
  14.  C  0.0057 -0.0038  0.0185  0.0026  0.1298  0.0177  0.0222 -0.0509 -0.0577
  15.  C  0.0074  0.0067  0.0133  0.0005 -0.0389  0.1018 -0.0088 -0.0002 -0.0008
  16.  O -0.0054 -0.0065  0.0024 -0.0017  0.0149 -0.0388  0.0082  0.0019  0.0090
  17.  I  0.0076 -0.0094  0.0051  0.0007  0.0020 -0.0054  0.0799  0.0340 -0.0175
  18.  H -0.0557 -0.0105 -0.0098 -0.0558  0.0009  0.0009  0.0000 -0.0002  0.0002
  19.  H  0.0000 -0.0544  0.0105 -0.0097 -0.0057  0.0062 -0.0005 -0.0000 -0.0003
  20.  H -0.0544  0.0000 -0.0137  0.0100  0.0015  0.0017 -0.0010 -0.0001 -0.0015
  21.  H  0.0105 -0.0137  0.0000 -0.0547  0.0087  0.0089 -0.0003  0.0002 -0.0016
  22.  H -0.0097  0.0100 -0.0547  0.0000  0.0089  0.0019 -0.0001 -0.0005  0.0001
  23.  H -0.0057  0.0015  0.0087  0.0089  0.0000  0.0987 -0.0055  0.0004  0.0063
  24.  H  0.0062  0.0017  0.0089  0.0019  0.0987  0.0000  0.0092  0.0031  0.0016
  25.  H -0.0005 -0.0010 -0.0003 -0.0001 -0.0055  0.0092  0.0000 -0.0574 -0.0113
  26.  H -0.0000 -0.0001  0.0002 -0.0005  0.0004  0.0031 -0.0574  0.0000 -0.0557
  27.  H -0.0003 -0.0015 -0.0016  0.0001  0.0063  0.0016 -0.0113 -0.0557  0.0000
  28.  H -0.0018 -0.0010 -0.0033  0.0013  0.0068  0.0190  0.0117 -0.0110 -0.0550
  29.  H  0.0005 -0.0028 -0.0041 -0.0006  0.0064  0.1120  0.0002  0.0008  0.0003

     Atom   28      29
     ---- ------  ------
   1.  C  0.0094  0.0029
   2.  C -0.0052 -0.0003
   3.  C  0.0016 -0.0125
   4.  C -0.0113 -0.0074
   5.  C -0.0036 -0.0001
   6.  C -0.0013 -0.0014
   7.  C  0.0393 -0.0150
   8.  C -0.0827  0.0085
   9.  N -0.0161 -0.0662
  10.  C  0.0469 -0.0067
  11.  C  0.0369  0.0047
  12.  C  0.0662 -0.0006
  13.  C  0.1312  0.0083
  14.  C  0.5399  0.0041
  15.  C  0.0032  1.1636
  16.  O  0.0018 -0.0884
  17.  I  0.0401  0.0051
  18.  H  0.0014  0.0008
  19.  H -0.0018  0.0005
  20.  H -0.0010 -0.0028
  21.  H -0.0033 -0.0041
  22.  H  0.0013 -0.0006
  23.  H  0.0068  0.0064
  24.  H  0.0190  0.1120
  25.  H  0.0117  0.0002
  26.  H -0.0110  0.0008
  27.  H -0.0550  0.0003
  28.  H  0.0000 -0.0052
  29.  H -0.0052  0.0000


 MO atomic valencies:                                                          

     Atom    1
     ---- ------
   1.  C  1.5618
   2.  C  2.8754
   3.  C  0.0406
   4.  C -0.1855
   5.  C  0.1428
   6.  C -0.3342
   7.  C -0.5094
   8.  C -0.4770
   9.  N  1.7539
  10.  C -1.2821
  11.  C -0.7203
  12.  C -0.9181
  13.  C -0.8921
  14.  C -0.9250
  15.  C  5.2136
  16.  O  1.0036
  17.  I -1.4433
  18.  H  1.6226
  19.  H  2.2382
  20.  H  1.0123
  21.  H -0.8664
  22.  H  0.0436
  23.  H  1.3152
  24.  H  0.3196
  25.  H  0.5537
  26.  H -0.9020
  27.  H -0.8416
  28.  H  0.7590
  29.  H  1.1066


 NATURAL BOND ORBITAL ANALYSIS:

                       Occupancies       Lewis Structure    Low   High
           Occ.    -------------------  -----------------   occ   occ
  Cycle   Thresh.   Lewis   Non-Lewis     CR  BD  3C  LP    (L)   (NL)   Dev
 =============================================================================
   1(1)    1.90   156.92947   7.07053     16  31   0  12     7      7    0.44
   2(2)    1.90   156.92947   7.07053     16  31   0  12     7      7    0.44
   3(1)    1.80   156.92947   7.07053     16  31   0  12     7      7    0.44
   4(2)    1.80   156.92947   7.07053     16  31   0  12     7      7    0.44
   5(1)    1.70   156.52529   7.47471     16  32   0  11     6      8    0.44
   6(2)    1.70   156.52529   7.47471     16  32   0  11     6      8    0.44
   7(1)    1.60   160.77437   3.22563     16  37   0   6     0      7    0.44
   8(2)    1.60   160.80223   3.19777     16  37   0   6     0      7    0.43
   9(3)    1.60   160.79974   3.20026     16  37   0   6     0      7    0.43
  10(4)    1.60   160.80223   3.19777     16  37   0   6     0      7    0.43
  11(5)    1.60   160.79974   3.20026     16  37   0   6     0      7    0.43
  12(6)    1.60   160.80223   3.19777     16  37   0   6     0      7    0.43
  13(7)    1.60   160.79974   3.20026     16  37   0   6     0      7    0.43
  14(8)    1.60   160.80223   3.19777     16  37   0   6     0      7    0.43
  15(9)    1.60   160.79974   3.20026     16  37   0   6     0      7    0.43
  16(1)    1.50   160.34364   3.65636     16  36   0   7     0      7    0.61
  17(2)    1.50   160.34364   3.65636     16  36   0   7     0      7    0.61
  18(1)    1.60   160.80223   3.19777     16  37   0   6     0      7    0.43
 -----------------------------------------------------------------------------

 Structure accepted: RESONANCE keyword permits strongly delocalized structure

 WARNING:  1 low occupancy (<1.9990e) core orbital  found on  C    8
           1 low occupancy (<1.9990e) core orbital  found on  C   10

 --------------------------------------------------------
   Effective Core           46.00000
   Core                     31.98761 ( 99.961% of  32)
   Valence Lewis            82.81463 ( 96.296% of  86)
  ==================       ============================
   Total Lewis             160.80223 ( 98.050% of 164)
  -----------------------------------------------------
   Valence non-Lewis         2.95681 (  1.803% of 164)
   Rydberg non-Lewis         0.24096 (  0.147% of 164)
  ==================       ============================
   Total non-Lewis           3.19777 (  1.950% of 164)
 --------------------------------------------------------


       (Occupancy)   Bond orbital/ Coefficients/ Hybrids
 ---------------------------------------------------------------------------------
     1. (1.98147) BD ( 1) C   1 - C   2  
                ( 49.91%)   0.7065* C   1 s( 34.67%)p 1.88( 65.30%)d 0.00(  0.03%)
                                            0.0000  0.5887 -0.0109  0.0000 -0.0000
                                            0.3590 -0.0358 -0.0026 -0.0001 -0.4788
                                           -0.0139  0.0114  0.0000  0.5413 -0.0161
                                           -0.0089 -0.0001 -0.0051  0.0092 -0.0138
                                           -0.0039  0.0012
                ( 50.09%)   0.7077* C   2 s( 34.62%)p 1.89( 65.35%)d 0.00(  0.03%)
                                            0.0000  0.5883 -0.0127 -0.0021 -0.0004
                                           -0.3323 -0.0218  0.0088 -0.0004  0.4983
                                           -0.0363 -0.0043  0.0000 -0.5410  0.0073
                                            0.0091 -0.0002 -0.0056  0.0112 -0.0124
                                           -0.0014  0.0017
     2. (1.66167) BD ( 2) C   1 - C   2  
                ( 50.18%)   0.7084* C   1 s(  0.00%)p 1.00( 99.96%)d 0.00(  0.04%)
                                            0.0000 -0.0008 -0.0000  0.0000 -0.0000
                                            0.5052  0.0135  0.0067 -0.0001 -0.4522
                                           -0.0119 -0.0056  0.0003 -0.7342 -0.0195
                                           -0.0097  0.0004 -0.0082  0.0056  0.0079
                                           -0.0080 -0.0126
                ( 49.82%)   0.7059* C   2 s(  0.00%)p 1.00( 99.96%)d 0.00(  0.04%)
                                           -0.0000 -0.0003  0.0001 -0.0003  0.0001
                                            0.5073  0.0124  0.0068 -0.0008 -0.4550
                                           -0.0113 -0.0059  0.0005 -0.7311 -0.0183
                                           -0.0093  0.0011  0.0084  0.0047  0.0031
                                           -0.0062  0.0155
     3. (1.98154) BD ( 1) C   1 - C   6  
                ( 49.88%)   0.7063* C   1 s( 34.66%)p 1.88( 65.31%)d 0.00(  0.03%)
                                            0.0000  0.5886 -0.0113  0.0001 -0.0000
                                           -0.6959  0.0153  0.0122  0.0001 -0.2010
                                           -0.0274  0.0075 -0.0001 -0.3556  0.0275
                                            0.0039  0.0001  0.0091  0.0117  0.0012
                                            0.0085 -0.0054
                ( 50.12%)   0.7079* C   6 s( 34.69%)p 1.88( 65.28%)d 0.00(  0.03%)
                                            0.0000  0.5889 -0.0128 -0.0030 -0.0005
                                            0.6972 -0.0148 -0.0108  0.0005  0.2265
                                           -0.0378  0.0012 -0.0003  0.3366  0.0131
                                           -0.0076  0.0005  0.0063  0.0132  0.0003
                                            0.0091 -0.0041
     4. (1.98166) BD ( 1) C   1 - H  18  
                ( 60.24%)   0.7762* C   1 s( 30.59%)p 2.27( 69.35%)d 0.00(  0.07%)
                                           -0.0003  0.5528  0.0176 -0.0002  0.0001
                                            0.3598  0.0017  0.0035  0.0008  0.7241
                                            0.0034  0.0071  0.0016 -0.1990 -0.0010
                                           -0.0020 -0.0004  0.0166 -0.0062 -0.0083
                                           -0.0132 -0.0104
                ( 39.76%)   0.6305* H  18 s(100.00%)
                                            1.0000  0.0006  0.0011
     5. (1.97927) BD ( 1) C   2 - C   3  
                ( 49.64%)   0.7046* C   2 s( 34.79%)p 1.87( 65.18%)d 0.00(  0.03%)
                                            0.0000  0.5897 -0.0092  0.0014  0.0004
                                           -0.3394 -0.0224  0.0091 -0.0006 -0.7029
                                            0.0198  0.0111 -0.0004  0.2017 -0.0282
                                           -0.0011 -0.0002  0.0129  0.0000 -0.0067
                                           -0.0067 -0.0082
                ( 50.36%)   0.7096* C   3 s( 34.55%)p 1.89( 65.42%)d 0.00(  0.03%)
                                           -0.0001  0.5876  0.0140 -0.0015 -0.0001
                                            0.3561 -0.0357  0.0002  0.0006  0.7018
                                           -0.0032 -0.0075  0.0005 -0.1815 -0.0222
                                            0.0053  0.0001  0.0104 -0.0003 -0.0089
                                           -0.0089 -0.0072
     6. (1.98140) BD ( 1) C   2 - H  19  
                ( 60.31%)   0.7766* C   2 s( 30.49%)p 2.28( 69.44%)d 0.00(  0.07%)
                                           -0.0003  0.5519  0.0173  0.0004  0.0001
                                            0.7180  0.0039  0.0075  0.0013  0.2198
                                            0.0009  0.0025  0.0007  0.3612  0.0020
                                            0.0036  0.0005  0.0094  0.0161  0.0067
                                            0.0159 -0.0050
                ( 39.69%)   0.6300* H  19 s(100.00%)
                                            1.0000  0.0007  0.0012
     7. (1.97444) BD ( 1) C   3 - C   4  
                ( 49.08%)   0.7005* C   3 s( 35.14%)p 1.85( 64.83%)d 0.00(  0.03%)
                                            0.0001  0.5927  0.0064  0.0045  0.0004
                                           -0.6890  0.0055  0.0085 -0.0008 -0.2354
                                            0.0236  0.0031  0.0013 -0.3426 -0.0112
                                            0.0052 -0.0012  0.0065  0.0122  0.0003
                                            0.0081 -0.0036
                ( 50.92%)   0.7136* C   4 s( 34.26%)p 1.92( 65.71%)d 0.00(  0.03%)
                                           -0.0000  0.5853  0.0062  0.0014  0.0003
                                            0.6970 -0.0100 -0.0008  0.0032  0.2131
                                            0.0082  0.0010 -0.0003  0.3544 -0.0119
                                           -0.0008  0.0020  0.0082  0.0117  0.0022
                                            0.0090 -0.0043
     8. (1.66103) BD ( 2) C   3 - C   4  
                ( 48.98%)   0.6998* C   3 s(  0.00%)p 1.00( 99.96%)d 0.00(  0.04%)
                                            0.0000  0.0019  0.0012  0.0027 -0.0001
                                           -0.5145 -0.0043 -0.0006  0.0015  0.4484
                                            0.0071  0.0015  0.0002  0.7305  0.0066
                                            0.0051 -0.0018 -0.0086 -0.0048 -0.0026
                                            0.0055 -0.0167
                ( 51.02%)   0.7143* C   4 s(  0.00%)p 1.00( 99.97%)d 0.00(  0.03%)
                                           -0.0000  0.0013  0.0046 -0.0015 -0.0001
                                           -0.5110 -0.0049 -0.0040  0.0028  0.4427
                                            0.0057  0.0059 -0.0024  0.7365  0.0040
                                            0.0017 -0.0051  0.0006  0.0082  0.0093
                                           -0.0118  0.0040
     9. (1.98042) BD ( 1) C   3 - H  20  
                ( 60.34%)   0.7768* C   3 s( 30.22%)p 2.31( 69.71%)d 0.00(  0.07%)
                                           -0.0004  0.5495 -0.0159 -0.0027 -0.0001
                                            0.3637 -0.0057  0.0029  0.0018 -0.4995
                                           -0.0093 -0.0018 -0.0006  0.5614  0.0007
                                            0.0030  0.0012 -0.0124  0.0125 -0.0180
                                           -0.0038  0.0056
                ( 39.66%)   0.6297* H  20 s(100.00%)
                                            1.0000  0.0015  0.0007
    10. (1.97326) BD ( 1) C   4 - C   5  
                ( 50.69%)   0.7119* C   4 s( 33.80%)p 1.96( 66.17%)d 0.00(  0.03%)
                                           -0.0000  0.5813  0.0060 -0.0000  0.0001
                                           -0.3603  0.0096  0.0016 -0.0031  0.4863
                                           -0.0035  0.0001  0.0016 -0.5433  0.0092
                                            0.0016 -0.0030 -0.0069  0.0095 -0.0138
                                           -0.0029  0.0015
                ( 49.31%)   0.7022* C   5 s( 34.97%)p 1.86( 65.00%)d 0.00(  0.03%)
                                            0.0001  0.5913  0.0059  0.0042  0.0003
                                            0.3325  0.0135 -0.0044  0.0013 -0.5074
                                            0.0159  0.0073  0.0005  0.5306 -0.0010
                                           -0.0062  0.0008 -0.0050  0.0100 -0.0123
                                           -0.0017  0.0012
    11. (1.96146) BD ( 1) C   4 - C   7  
                ( 48.71%)   0.6979* C   4 s( 31.91%)p 2.13( 68.06%)d 0.00(  0.03%)
                                            0.0002  0.5648 -0.0091 -0.0026 -0.0005
                                           -0.3503 -0.0136  0.0021 -0.0011 -0.7219
                                           -0.0179  0.0014 -0.0027  0.1901 -0.0097
                                           -0.0023  0.0005  0.0107 -0.0019 -0.0067
                                           -0.0078 -0.0075
                ( 51.29%)   0.7162* C   7 s( 28.35%)p 2.53( 71.62%)d 0.00(  0.03%)
                                            0.0001  0.5324  0.0060  0.0004  0.0000
                                            0.3683 -0.0055 -0.0008  0.0001  0.7335
                                           -0.0068 -0.0015  0.0026 -0.2050 -0.0194
                                            0.0009 -0.0025  0.0074 -0.0026 -0.0079
                                           -0.0109 -0.0069
    12. (1.97918) BD ( 1) C   5 - C   6  
                ( 50.58%)   0.7112* C   5 s( 34.98%)p 1.86( 64.99%)d 0.00(  0.03%)
                                           -0.0001  0.5912  0.0151 -0.0016 -0.0001
                                            0.3341  0.0245 -0.0068  0.0001  0.7067
                                           -0.0176 -0.0053  0.0007 -0.1928  0.0273
                                           -0.0004 -0.0009  0.0124  0.0002 -0.0062
                                           -0.0069 -0.0081
                ( 49.42%)   0.7030* C   6 s( 34.67%)p 1.88( 65.30%)d 0.00(  0.03%)
                                            0.0000  0.5887 -0.0101  0.0018  0.0003
                                           -0.3609  0.0355  0.0028  0.0003 -0.6969
                                            0.0052  0.0120 -0.0010  0.1874  0.0214
                                           -0.0057  0.0009  0.0104 -0.0004 -0.0091
                                           -0.0084 -0.0068
    13. (1.66871) BD ( 2) C   5 - C   6  
                ( 50.35%)   0.7096* C   5 s(  0.00%)p 1.00( 99.96%)d 0.00(  0.03%)
                                           -0.0000  0.0031 -0.0002  0.0004  0.0001
                                            0.5029  0.0101  0.0102 -0.0009 -0.4426
                                           -0.0079 -0.0059  0.0009 -0.7418 -0.0123
                                           -0.0090  0.0015  0.0001 -0.0089 -0.0101
                                            0.0124 -0.0023
                ( 49.65%)   0.7046* C   6 s(  0.00%)p 1.00( 99.96%)d 0.00(  0.04%)
                                            0.0000  0.0032 -0.0008 -0.0000 -0.0001
                                            0.5004  0.0109  0.0057 -0.0006 -0.4544
                                           -0.0097 -0.0047  0.0003 -0.7363 -0.0161
                                           -0.0065  0.0003 -0.0088  0.0054  0.0081
                                           -0.0080 -0.0137
    14. (1.97983) BD ( 1) C   5 - H  21  
                ( 60.20%)   0.7759* C   5 s( 29.96%)p 2.34( 69.97%)d 0.00(  0.07%)
                                            0.0003 -0.5471  0.0166  0.0025  0.0001
                                            0.7236  0.0019  0.0034  0.0020  0.2142
                                            0.0120 -0.0026 -0.0006  0.3605 -0.0074
                                            0.0031  0.0010 -0.0102 -0.0161 -0.0054
                                           -0.0164  0.0059
                ( 39.80%)   0.6309* H  21 s(100.00%)
                                           -1.0000 -0.0015 -0.0007
    15. (1.98151) BD ( 1) C   6 - H  22  
                ( 60.32%)   0.7767* C   6 s( 30.55%)p 2.27( 69.38%)d 0.00(  0.07%)
                                            0.0003 -0.5524 -0.0181 -0.0010 -0.0003
                                            0.3621  0.0024  0.0031  0.0005 -0.5045
                                           -0.0026 -0.0052 -0.0009  0.5551  0.0031
                                            0.0057  0.0009  0.0132 -0.0122  0.0174
                                            0.0038 -0.0054
                ( 39.68%)   0.6299* H  22 s(100.00%)
                                           -1.0000 -0.0007 -0.0012
    16. (1.96674) BD ( 1) C   7 - C   8  
                ( 50.48%)   0.7105* C   7 s( 28.36%)p 2.53( 71.61%)d 0.00(  0.03%)
                                           -0.0001 -0.5325 -0.0065 -0.0007 -0.0001
                                            0.1248 -0.0022  0.0006  0.0006  0.5095
                                           -0.0197 -0.0037  0.0001  0.6635  0.0170
                                           -0.0074  0.0056 -0.0032 -0.0060 -0.0125
                                            0.0030 -0.0083
                ( 49.52%)   0.7037* C   8 s( 31.70%)p 2.15( 68.28%)d 0.00(  0.02%)
                                           -0.0001 -0.5628  0.0138  0.0022  0.0003
                                           -0.0781 -0.0111 -0.0011 -0.0006 -0.4933
                                           -0.0225  0.0075 -0.0030 -0.6577 -0.0086
                                            0.0027 -0.0028 -0.0003 -0.0026 -0.0133
                                            0.0035 -0.0058
    17. (1.98103) BD ( 1) C   7 - N   9  
                ( 38.79%)   0.6228* C   7 s( 21.57%)p 3.63( 78.33%)d 0.00(  0.09%)
                                           -0.0000  0.4638  0.0244  0.0007 -0.0003
                                           -0.7752  0.0178 -0.0082  0.0016  0.1623
                                           -0.0006 -0.0022 -0.0003  0.3939 -0.0201
                                            0.0032  0.0016 -0.0114 -0.0193  0.0040
                                            0.0194 -0.0075
                ( 61.21%)   0.7823* N   9 s( 35.34%)p 1.83( 64.63%)d 0.00(  0.03%)
                                           -0.0000  0.5945 -0.0021 -0.0042  0.0001
                                            0.6963  0.0012 -0.0041  0.0013 -0.1664
                                           -0.0007 -0.0004  0.0003 -0.3657  0.0006
                                            0.0011  0.0000 -0.0090 -0.0094 -0.0006
                                            0.0113 -0.0010
    18. (1.96345) BD ( 1) C   7 - H  23  
                ( 62.33%)   0.7895* C   7 s( 21.75%)p 3.59( 78.17%)d 0.00(  0.08%)
                                           -0.0003  0.4657 -0.0245 -0.0013  0.0002
                                            0.4953  0.0200  0.0009 -0.0030 -0.4181
                                           -0.0091 -0.0034  0.0009  0.6007  0.0124
                                           -0.0023 -0.0004 -0.0121  0.0177 -0.0159
                                            0.0020  0.0064
                ( 37.67%)   0.6137* H  23 s(100.00%)
                                            1.0000  0.0042  0.0009
    19. (1.97532) BD ( 1) C   8 - C  10  
                ( 50.46%)   0.7104* C   8 s( 34.48%)p 1.90( 65.49%)d 0.00(  0.03%)
                                           -0.0000  0.5870  0.0150  0.0015 -0.0003
                                            0.6444 -0.0142  0.0015  0.0019 -0.4046
                                           -0.0002 -0.0044 -0.0013 -0.2748 -0.0088
                                           -0.0020 -0.0011 -0.0119 -0.0074  0.0075
                                            0.0070 -0.0053
                ( 49.54%)   0.7038* C  10 s( 39.00%)p 1.56( 60.97%)d 0.00(  0.03%)
                                            0.0001  0.6243  0.0167  0.0045  0.0003
                                           -0.5579  0.0042  0.0025 -0.0081  0.4340
                                           -0.0113 -0.0001  0.0037  0.3310 -0.0154
                                            0.0002  0.0010 -0.0114 -0.0039  0.0089
                                            0.0079 -0.0052
    20. (1.96440) BD ( 1) C   8 - C  14  
                ( 51.37%)   0.7167* C   8 s( 33.81%)p 1.96( 66.15%)d 0.00(  0.03%)
                                           -0.0003  0.5815  0.0031 -0.0008  0.0004
                                           -0.7250  0.0116 -0.0045 -0.0039 -0.0651
                                           -0.0064 -0.0000  0.0010 -0.3625 -0.0048
                                            0.0000 -0.0014  0.0015  0.0126  0.0040
                                            0.0112 -0.0021
                ( 48.63%)   0.6974* C  14 s( 34.70%)p 1.88( 65.27%)d 0.00(  0.03%)
                                            0.0002  0.5891  0.0047  0.0023  0.0003
                                            0.7136  0.0065 -0.0084  0.0018  0.0800
                                           -0.0140 -0.0015 -0.0012  0.3693 -0.0171
                                           -0.0044 -0.0004 -0.0001  0.0100  0.0041
                                            0.0116 -0.0038
    21. (1.65889) BD ( 2) C   8 - C  14  
                ( 50.20%)   0.7085* C   8 s(  0.00%)p 1.00( 99.96%)d 0.00(  0.04%)
                                            0.0000 -0.0031 -0.0050 -0.0011 -0.0002
                                            0.2285 -0.0005  0.0003 -0.0020  0.7665
                                            0.0092  0.0021 -0.0050 -0.5998 -0.0010
                                           -0.0023  0.0047 -0.0103  0.0042 -0.0064
                                            0.0030  0.0144
                ( 49.80%)   0.7057* C  14 s(  0.00%)p 1.00( 99.96%)d 0.00(  0.04%)
                                           -0.0001 -0.0047 -0.0016 -0.0026  0.0001
                                            0.2301  0.0028  0.0006 -0.0003  0.7640
                                            0.0117  0.0005 -0.0015 -0.6023 -0.0024
                                           -0.0019  0.0031  0.0141 -0.0114  0.0034
                                            0.0080 -0.0018
    22. (1.99104) BD ( 1) N   9 - C  15  
                ( 63.21%)   0.7950* N   9 s( 35.63%)p 1.81( 64.32%)d 0.00(  0.05%)
                                            0.0000  0.5968  0.0107  0.0057  0.0000
                                           -0.1678  0.0226 -0.0037 -0.0002 -0.2216
                                           -0.0029  0.0008 -0.0008  0.7518 -0.0165
                                            0.0021  0.0019 -0.0009 -0.0070 -0.0109
                                            0.0018  0.0171
                ( 36.79%)   0.6066* C  15 s( 32.56%)p 2.07( 67.36%)d 0.00(  0.08%)
                                            0.0001  0.5703 -0.0194  0.0026 -0.0021
                                            0.1627 -0.0042 -0.0068  0.0002  0.2197
                                           -0.0089  0.0008  0.0015 -0.7733  0.0273
                                            0.0071 -0.0038  0.0044 -0.0083 -0.0115
                                           -0.0029  0.0232
    23. (1.98491) BD ( 1) N   9 - H  24  
                ( 70.67%)   0.8407* N   9 s( 28.92%)p 2.46( 71.02%)d 0.00(  0.06%)
                                            0.0002 -0.5377  0.0042  0.0028  0.0001
                                            0.5841 -0.0154 -0.0000 -0.0023 -0.4269
                                            0.0096 -0.0003  0.0009  0.4317 -0.0067
                                           -0.0016  0.0005  0.0166 -0.0123  0.0122
                                           -0.0077  0.0007
                ( 29.33%)   0.5416* H  24 s(100.00%)
                                           -1.0000  0.0066 -0.0022
    24. (1.98033) BD ( 1) C  10 - C  11  
                ( 50.77%)   0.7126* C  10 s( 38.23%)p 1.61( 61.73%)d 0.00(  0.03%)
                                           -0.0001  0.6180  0.0205 -0.0033 -0.0001
                                           -0.0477 -0.0162  0.0011 -0.0054 -0.4741
                                            0.0209 -0.0012 -0.0023 -0.6237  0.0212
                                           -0.0012 -0.0052  0.0008  0.0055  0.0164
                                           -0.0006  0.0063
                ( 49.23%)   0.7016* C  11 s( 34.99%)p 1.86( 64.98%)d 0.00(  0.03%)
                                            0.0000  0.5912 -0.0194  0.0017 -0.0001
                                            0.1188 -0.0404  0.0015 -0.0019  0.4714
                                            0.0023 -0.0077 -0.0007  0.6415 -0.0131
                                           -0.0101 -0.0017  0.0005  0.0029  0.0163
                                           -0.0033  0.0073
    25. (1.68941) BD ( 2) C  10 - C  11  
                ( 54.03%)   0.7350* C  10 s(  0.00%)p 1.00( 99.98%)d 0.00(  0.02%)
                                            0.0000 -0.0024 -0.0001 -0.0004  0.0001
                                            0.2349 -0.0056  0.0045 -0.0011  0.7635
                                           -0.0159  0.0136 -0.0037 -0.6007  0.0142
                                           -0.0103  0.0029 -0.0057  0.0004 -0.0041
                                            0.0045  0.0120
                ( 45.97%)   0.6780* C  11 s(  0.00%)p 1.00( 99.95%)d 0.00(  0.05%)
                                           -0.0000 -0.0012  0.0002  0.0004  0.0001
                                            0.2317  0.0022  0.0036 -0.0003  0.7632
                                            0.0058  0.0112 -0.0006 -0.6026 -0.0040
                                           -0.0082  0.0007 -0.0020  0.0077  0.0032
                                           -0.0121 -0.0155
    26. (1.97698) BD ( 1) C  10 - I  17  
                ( 57.83%)   0.7604* C  10 s( 22.81%)p 3.38( 77.08%)d 0.00(  0.11%)
                                           -0.0002  0.4762 -0.0367 -0.0018 -0.0002
                                            0.7914  0.0477 -0.0138 -0.0040  0.0506
                                            0.0103 -0.0055  0.0008  0.3720  0.0314
                                           -0.0074 -0.0009  0.0002  0.0199  0.0033
                                            0.0240 -0.0084
                ( 42.17%)   0.6494* I  17 s( 12.19%)p 7.20( 87.81%)
                                            0.3473  0.0363 -0.8617 -0.0629 -0.0097
                                           -0.0077 -0.3612 -0.0327
    27. (1.97269) BD ( 1) C  11 - C  12  
                ( 50.68%)   0.7119* C  11 s( 34.82%)p 1.87( 65.15%)d 0.00(  0.03%)
                                           -0.0002  0.5900 -0.0070 -0.0045  0.0004
                                           -0.7169 -0.0056  0.0132 -0.0016 -0.0671
                                            0.0285 -0.0024 -0.0000 -0.3618  0.0339
                                            0.0020 -0.0007 -0.0011  0.0102  0.0031
                                            0.0139 -0.0051
                ( 49.32%)   0.7023* C  12 s( 34.54%)p 1.89( 65.43%)d 0.00(  0.03%)
                                            0.0001  0.5876 -0.0093 -0.0005 -0.0001
                                            0.7280 -0.0280  0.0105  0.0003  0.0547
                                            0.0232  0.0040 -0.0000  0.3457  0.0188
                                            0.0091  0.0002  0.0020  0.0124  0.0048
                                            0.0112 -0.0020
    28. (1.98052) BD ( 1) C  11 - H  25  
                ( 60.80%)   0.7797* C  11 s( 30.11%)p 2.32( 69.83%)d 0.00(  0.07%)
                                           -0.0004  0.5484  0.0189  0.0022 -0.0003
                                            0.6454  0.0123  0.0044  0.0015 -0.4350
                                           -0.0006 -0.0034 -0.0014 -0.3039  0.0042
                                           -0.0032 -0.0012 -0.0182 -0.0132  0.0077
                                            0.0071 -0.0079
                ( 39.20%)   0.6261* H  25 s(100.00%)
                                            1.0000  0.0016  0.0010
    29. (1.98134) BD ( 1) C  12 - C  13  
                ( 50.01%)   0.7071* C  12 s( 34.65%)p 1.89( 65.32%)d 0.00(  0.03%)
                                            0.0000  0.5885 -0.0109 -0.0003 -0.0001
                                           -0.6374  0.0362 -0.0088  0.0002  0.4094
                                            0.0070  0.0086  0.0005  0.2779  0.0225
                                            0.0075  0.0007 -0.0119 -0.0074  0.0092
                                            0.0050 -0.0039
                ( 49.99%)   0.7071* C  13 s( 34.60%)p 1.89( 65.37%)d 0.00(  0.03%)
                                            0.0000  0.5881 -0.0106 -0.0029 -0.0005
                                            0.6172  0.0102 -0.0120  0.0010 -0.4234
                                            0.0236  0.0044 -0.0002 -0.3024  0.0342
                                            0.0009  0.0001 -0.0118 -0.0059  0.0071
                                            0.0075 -0.0057
    30. (1.64779) BD ( 2) C  12 - C  13  
                ( 50.25%)   0.7089* C  12 s(  0.00%)p 1.00( 99.96%)d 0.00(  0.04%)
                                            0.0000  0.0001 -0.0001  0.0007  0.0001
                                            0.2285  0.0052 -0.0019 -0.0002  0.7643
                                            0.0171 -0.0081 -0.0012 -0.6021 -0.0137
                                            0.0060  0.0007 -0.0021  0.0072  0.0031
                                           -0.0115 -0.0147
                ( 49.75%)   0.7053* C  13 s(  0.00%)p 1.00( 99.96%)d 0.00(  0.04%)
                                           -0.0000 -0.0006 -0.0007  0.0001 -0.0001
                                            0.2300  0.0050  0.0021 -0.0007  0.7642
                                            0.0174  0.0080 -0.0017 -0.6017 -0.0138
                                           -0.0053  0.0013  0.0142 -0.0114  0.0040
                                            0.0079 -0.0022
    31. (1.98049) BD ( 1) C  12 - H  26  
                ( 60.55%)   0.7781* C  12 s( 30.70%)p 2.25( 69.23%)d 0.00(  0.07%)
                                            0.0004 -0.5539 -0.0157 -0.0005 -0.0002
                                            0.0950 -0.0003 -0.0016  0.0003  0.4938
                                            0.0027 -0.0052  0.0010  0.6628  0.0034
                                           -0.0076  0.0014 -0.0037 -0.0038 -0.0203
                                            0.0086 -0.0120
                ( 39.45%)   0.6281* H  26 s(100.00%)
                                           -1.0000 -0.0007 -0.0010
    32. (1.97935) BD ( 1) C  13 - C  14  
                ( 49.41%)   0.7030* C  13 s( 34.67%)p 1.88( 65.30%)d 0.00(  0.03%)
                                           -0.0000 -0.5887  0.0099 -0.0014 -0.0002
                                           -0.0841 -0.0365  0.0054 -0.0009 -0.4809
                                            0.0181  0.0058 -0.0005 -0.6424  0.0100
                                            0.0099 -0.0008 -0.0019 -0.0054 -0.0153
                                            0.0021 -0.0071
                ( 50.59%)   0.7112* C  14 s( 34.97%)p 1.86( 65.00%)d 0.00(  0.03%)
                                            0.0000 -0.5912 -0.0147  0.0006 -0.0000
                                            0.1022 -0.0402  0.0036  0.0006  0.4728
                                            0.0040 -0.0044  0.0007  0.6436 -0.0115
                                           -0.0045  0.0011  0.0008 -0.0018 -0.0159
                                            0.0028 -0.0065
    33. (1.98107) BD ( 1) C  13 - H  27  
                ( 60.50%)   0.7778* C  13 s( 30.62%)p 2.26( 69.31%)d 0.00(  0.07%)
                                            0.0003 -0.5531 -0.0161 -0.0012 -0.0003
                                            0.7465  0.0049  0.0081  0.0010  0.0609
                                           -0.0002  0.0003  0.0003  0.3633  0.0019
                                            0.0041  0.0008 -0.0035 -0.0175  0.0002
                                           -0.0177  0.0059
                ( 39.50%)   0.6285* H  27 s(100.00%)
                                           -1.0000 -0.0010 -0.0010
    34. (1.97899) BD ( 1) C  14 - H  28  
                ( 60.31%)   0.7766* C  14 s( 30.21%)p 2.31( 69.72%)d 0.00(  0.07%)
                                            0.0004 -0.5494  0.0155  0.0012  0.0001
                                            0.6528 -0.0081  0.0045  0.0021 -0.4305
                                           -0.0072 -0.0018 -0.0009 -0.2925 -0.0094
                                           -0.0003  0.0000  0.0184  0.0121 -0.0077
                                           -0.0071  0.0088
                ( 39.69%)   0.6300* H  28 s(100.00%)
                                           -1.0000 -0.0017 -0.0006
    35. (1.99740) BD ( 1) C  15 - O  16  
                ( 26.66%)   0.5164* C  15 s(  0.01%)p99.99( 99.38%)d41.96(  0.60%)
                                           -0.0000  0.0120 -0.0005  0.0003 -0.0000
                                            0.3652  0.0192  0.0086 -0.0029  0.8648
                                            0.0412  0.0197 -0.0058  0.3314  0.0146
                                            0.0069 -0.0023 -0.0528 -0.0113  0.0325
                                           -0.0417  0.0174
                ( 73.34%)   0.8564* O  16 s(  0.01%)p99.99( 99.88%)d 9.66(  0.11%)
                                            0.0000  0.0106 -0.0011  0.0001 -0.0000
                                            0.3921  0.0000  0.0007 -0.0010  0.8612
                                            0.0015  0.0022 -0.0023  0.3213  0.0008
                                            0.0010 -0.0008  0.0223  0.0046 -0.0134
                                            0.0187 -0.0073
    36. (1.99382) BD ( 2) C  15 - O  16  
                ( 36.15%)   0.6012* C  15 s( 31.93%)p 2.13( 67.91%)d 0.00(  0.16%)
                                           -0.0001  0.5617 -0.0620 -0.0017 -0.0015
                                           -0.7379  0.0454  0.0043 -0.0043  0.1847
                                           -0.0060 -0.0035  0.0008  0.3111 -0.0391
                                            0.0043  0.0030 -0.0161 -0.0207  0.0046
                                            0.0266 -0.0122
                ( 63.85%)   0.7991* O  16 s( 36.92%)p 1.71( 62.97%)d 0.00(  0.11%)
                                            0.0000  0.6060 -0.0436 -0.0019 -0.0000
                                            0.7016 -0.0227 -0.0013 -0.0002 -0.2146
                                            0.0063 -0.0003 -0.0002 -0.3012  0.0094
                                            0.0023  0.0011 -0.0121 -0.0201  0.0066
                                            0.0203 -0.0097
    37. (1.98770) BD ( 1) C  15 - H  29  
                ( 58.39%)   0.7642* C  15 s( 35.86%)p 1.79( 64.05%)d 0.00(  0.09%)
                                           -0.0002  0.5971  0.0453 -0.0008  0.0020
                                            0.5357  0.0213 -0.0076 -0.0047 -0.4021
                                           -0.0086  0.0011  0.0021  0.4373 -0.0022
                                            0.0045 -0.0002 -0.0154  0.0222 -0.0109
                                            0.0023 -0.0058
                ( 41.61%)   0.6450* H  29 s(100.00%)
                                            1.0000  0.0040 -0.0002
    38. (1.99929) CR ( 1) C   1           s(100.00%)p 0.00(  0.00%)
                                            1.0000  0.0002  0.0000 -0.0000  0.0000
                                            0.0001  0.0000  0.0000  0.0000  0.0003
                                            0.0000  0.0000  0.0000 -0.0001 -0.0000
                                           -0.0000 -0.0000  0.0000 -0.0000 -0.0000
                                           -0.0000 -0.0000
    39. (1.99928) CR ( 1) C   2           s(100.00%)p 0.00(  0.00%)
                                            1.0000  0.0001  0.0000  0.0000  0.0000
                                            0.0003  0.0000  0.0000  0.0000  0.0001
                                            0.0000  0.0000  0.0000  0.0001  0.0000
                                            0.0000  0.0000  0.0000  0.0000  0.0000
                                            0.0000 -0.0000
    40. (1.99917) CR ( 1) C   3           s(100.00%)p 0.00(  0.00%)
                                            1.0000  0.0002 -0.0000 -0.0000 -0.0000
                                            0.0002 -0.0000  0.0000  0.0000 -0.0001
                                           -0.0000 -0.0000 -0.0000  0.0002  0.0000
                                            0.0000  0.0000 -0.0000  0.0000 -0.0000
                                           -0.0000  0.0000
    41. (1.99909) CR ( 1) C   4           s(100.00%)p 0.00(  0.00%)
                                            1.0000 -0.0001  0.0000  0.0000  0.0000
                                            0.0001  0.0000 -0.0000  0.0000  0.0002
                                            0.0000 -0.0000  0.0000 -0.0000  0.0000
                                            0.0000 -0.0000 -0.0000  0.0000  0.0000
                                            0.0000  0.0000
    42. (1.99916) CR ( 1) C   5           s(100.00%)p 0.00(  0.00%)
                                            1.0000  0.0002 -0.0000 -0.0000 -0.0000
                                           -0.0003 -0.0000 -0.0000 -0.0000  0.0000
                                           -0.0000 -0.0000  0.0000 -0.0002  0.0000
                                           -0.0000 -0.0000  0.0000  0.0000  0.0000
                                            0.0000 -0.0000
    43. (1.99929) CR ( 1) C   6           s(100.00%)p 0.00(  0.00%)
                                            1.0000  0.0001  0.0000  0.0000  0.0000
                                           -0.0002 -0.0000 -0.0000 -0.0000  0.0002
                                            0.0000  0.0000  0.0000 -0.0002 -0.0000
                                           -0.0000 -0.0000 -0.0000  0.0000 -0.0000
                                           -0.0000  0.0000
    44. (1.99904) CR ( 1) C   7           s(100.00%)p 0.00(  0.00%)
                                            1.0000 -0.0000 -0.0000 -0.0000  0.0000
                                            0.0001  0.0000  0.0000 -0.0000 -0.0001
                                           -0.0000 -0.0000 -0.0000  0.0003  0.0000
                                           -0.0000  0.0000 -0.0000  0.0000 -0.0000
                                            0.0000  0.0000
    45. (1.99895) CR ( 1) C   8           s(100.00%)p 0.00(  0.00%)
                                            1.0000  0.0001  0.0000  0.0000  0.0000
                                           -0.0002  0.0000 -0.0000 -0.0000 -0.0001
                                           -0.0000  0.0000 -0.0000 -0.0002 -0.0000
                                            0.0000 -0.0000  0.0000  0.0000 -0.0000
                                            0.0000 -0.0000
    46. (1.99940) CR ( 1) N   9           s(100.00%)p 0.00(  0.00%)
                                            1.0000  0.0001 -0.0000 -0.0000 -0.0000
                                           -0.0001  0.0000 -0.0000  0.0000  0.0000
                                           -0.0000 -0.0000 -0.0000 -0.0001  0.0000
                                            0.0000 -0.0000 -0.0000  0.0000 -0.0000
                                            0.0000 -0.0000
    47. (1.99882) CR ( 1) C  10           s(100.00%)p 0.00(  0.00%)
                                            1.0000  0.0001 -0.0000 -0.0000 -0.0000
                                            0.0002  0.0000 -0.0000 -0.0000 -0.0001
                                            0.0000 -0.0000 -0.0000  0.0000  0.0000
                                           -0.0000 -0.0000  0.0000  0.0000  0.0000
                                            0.0000 -0.0000
    48. (1.99913) CR ( 1) C  11           s(100.00%)p 0.00(  0.00%)
                                            1.0000  0.0003  0.0000 -0.0000 -0.0000
                                            0.0001  0.0000  0.0000  0.0000 -0.0002
                                            0.0000 -0.0000 -0.0000 -0.0002  0.0000
                                           -0.0000 -0.0000 -0.0000 -0.0000  0.0000
                                            0.0000 -0.0000
    49. (1.99927) CR ( 1) C  12           s(100.00%)p 0.00(  0.00%)
                                            1.0000  0.0001  0.0000  0.0000  0.0000
                                           -0.0001  0.0000 -0.0000 -0.0000 -0.0002
                                           -0.0000  0.0000 -0.0000 -0.0003 -0.0000
                                            0.0000 -0.0000  0.0000  0.0000  0.0000
                                           -0.0000  0.0000
    50. (1.99929) CR ( 1) C  13           s(100.00%)p 0.00(  0.00%)
                                            1.0000  0.0001  0.0000  0.0000  0.0000
                                           -0.0003 -0.0000 -0.0000 -0.0000  0.0000
                                            0.0000  0.0000 -0.0000 -0.0002 -0.0000
                                           -0.0000 -0.0000  0.0000  0.0000 -0.0000
                                            0.0000 -0.0000
    51. (1.99915) CR ( 1) C  14           s(100.00%)p 0.00(  0.00%)
                                            1.0000  0.0001 -0.0000 -0.0000 -0.0000
                                           -0.0003  0.0000 -0.0000 -0.0000  0.0002
                                            0.0000  0.0000  0.0000 -0.0000  0.0000
                                            0.0000  0.0000 -0.0000 -0.0000  0.0000
                                            0.0000 -0.0000
    52. (1.99947) CR ( 1) C  15           s(100.00%)p 0.00(  0.00%)
                                            1.0000  0.0001  0.0000 -0.0000  0.0000
                                            0.0000  0.0000 -0.0000 -0.0000 -0.0001
                                           -0.0000 -0.0000  0.0000  0.0002 -0.0000
                                            0.0000  0.0000 -0.0000  0.0000  0.0000
                                            0.0000 -0.0000
    53. (1.99981) CR ( 1) O  16           s(100.00%)p 0.00(  0.00%)
                                            1.0000  0.0002  0.0000 -0.0000  0.0000
                                           -0.0002  0.0000  0.0000 -0.0000  0.0000
                                           -0.0000 -0.0000  0.0000  0.0002 -0.0000
                                           -0.0000  0.0000  0.0000  0.0000 -0.0000
                                           -0.0000 -0.0000
    54. (1.68743) LP ( 1) N   9           s(  0.00%)p 1.00( 99.99%)d 0.00(  0.01%)
                                            0.0001  0.0017 -0.0011  0.0002 -0.0000
                                            0.3812  0.0117  0.0007 -0.0001  0.8603
                                            0.0229  0.0015 -0.0000  0.3372  0.0089
                                           -0.0003  0.0002 -0.0023  0.0037  0.0080
                                            0.0040  0.0063
    55. (1.98865) LP ( 1) O  16           s( 63.27%)p 0.58( 36.72%)d 0.00(  0.01%)
                                           -0.0003  0.7951  0.0212  0.0009  0.0000
                                           -0.5423  0.0078  0.0036 -0.0037  0.1544
                                           -0.0021 -0.0013  0.0008  0.2218 -0.0035
                                           -0.0010  0.0019  0.0039  0.0050 -0.0007
                                           -0.0058  0.0019
    56. (1.90455) LP ( 2) O  16           s(  0.00%)p 1.00( 99.93%)d 0.00(  0.06%)
                                            0.0001 -0.0036  0.0008  0.0057 -0.0001
                                           -0.2377 -0.0029 -0.0015 -0.0016  0.4326
                                            0.0056  0.0011  0.0003 -0.8692 -0.0119
                                           -0.0012  0.0010  0.0109 -0.0174  0.0010
                                           -0.0024  0.0143
    57. (1.99417) LP ( 1) I  17           s( 87.84%)p 0.14( 12.16%)
                                            0.9372 -0.0056  0.3307  0.0109 -0.0103
                                            0.0014  0.1095  0.0063
    58. (1.96569) LP ( 2) I  17           s(  0.08%)p99.99( 99.92%)
                                            0.0274 -0.0010 -0.2829  0.0049  0.6722
                                           -0.0106  0.6835 -0.0103
    59. (1.93362) LP ( 3) I  17           s(  0.01%)p 1.00( 99.99%)
                                            0.0073  0.0000 -0.2503  0.0044 -0.7401
                                            0.0127  0.6239 -0.0102
    60. (0.00542) RY*( 1) C   1           s(  1.27%)p73.52( 93.30%)d 4.28(  5.43%)
                                            0.0000 -0.0242  0.1086  0.0080  0.0154
                                            0.0103 -0.4167  0.0475 -0.0237  0.0210
                                           -0.8321  0.1015 -0.0460 -0.0059  0.2242
                                           -0.0260  0.0128 -0.1303  0.1180  0.0351
                                            0.1271  0.0777
    61. (0.00193) RY*( 2) C   1           s(  0.00%)p 1.00( 98.09%)d 0.02(  1.91%)
                                            0.0000 -0.0001  0.0054  0.0023  0.0003
                                            0.0308  0.7056 -0.1184 -0.1766 -0.0081
                                           -0.1895  0.0332  0.0476  0.0262  0.6037
                                           -0.0996 -0.1501 -0.0792 -0.0119 -0.0838
                                           -0.0671  0.0337
    62. (0.00091) RY*( 3) C   1           s(  0.20%)p99.99( 91.36%)d42.87(  8.44%)
                                           -0.0000  0.0002  0.0440  0.0057  0.0012
                                           -0.0115  0.4687  0.1094  0.0582  0.0088
                                           -0.4143 -0.1063 -0.0498  0.0162 -0.6776
                                           -0.1632 -0.0834  0.1075 -0.1010 -0.1375
                                            0.1413  0.1543
    63. (0.00055) RY*( 4) C   1           s(  1.26%)p 1.70(  2.14%)d76.43( 96.59%)
                                           -0.0000  0.0014  0.0966  0.0574  0.0046
                                            0.0062 -0.0329  0.0412 -0.0262 -0.0074
                                            0.0447 -0.0652  0.0202 -0.0062  0.0719
                                            0.0768 -0.0106  0.4313  0.2469  0.1570
                                           -0.2819  0.7841
    64. (0.00044) RY*( 5) C   1           s(  0.02%)p99.99( 94.54%)d99.99(  5.44%)
                                            0.0000  0.0002  0.0032  0.0125 -0.0002
                                            0.0161  0.0886  0.6849 -0.2164 -0.0036
                                           -0.0259 -0.1922  0.0523  0.0148  0.0641
                                            0.5872 -0.1787  0.0696 -0.0005  0.1108
                                            0.1406 -0.1323
    65. (0.00041) RY*( 6) C   1           s( 90.44%)p 0.07(  6.33%)d 0.04(  3.24%)
                                           -0.0000  0.0046  0.9485  0.0520 -0.0439
                                           -0.0106  0.0300  0.0132  0.0976 -0.0192
                                            0.1236  0.0126  0.1856  0.0052 -0.0061
                                           -0.0245 -0.0405 -0.0742  0.1081 -0.0584
                                            0.0730 -0.0802
    66. (0.00018) RY*( 7) C   1           s( 79.25%)p 0.03(  2.64%)d 0.23( 18.11%)
                                            0.0000 -0.0050 -0.1567  0.8763 -0.0066
                                            0.0037  0.0196  0.0018  0.0802  0.0079
                                            0.0310  0.0256  0.1285 -0.0015 -0.0111
                                           -0.0190 -0.0299 -0.0101  0.3577 -0.1669
                                            0.1457 -0.0631
    67. (0.00007) RY*( 8) C   1           s(  0.19%)p99.99( 22.93%)d99.99( 76.88%)
    68. (0.00006) RY*( 9) C   1           s(  4.83%)p13.78( 66.50%)d 5.94( 28.68%)
    69. (0.00000) RY*(10) C   1           s( 98.71%)p 0.01(  0.90%)d 0.00(  0.38%)
    70. (0.00001) RY*(11) C   1           s(  0.02%)p99.99( 99.87%)d 6.90(  0.11%)
    71. (0.00000) RY*(12) C   1           s(  0.14%)p99.99( 94.02%)d42.69(  5.84%)
    72. (0.00001) RY*(13) C   1           s(  0.47%)p84.33( 39.50%)d99.99( 60.03%)
    73. (0.00001) RY*(14) C   1           s( 14.25%)p 0.35(  5.05%)d 5.66( 80.70%)
    74. (0.00000) RY*(15) C   1           s(  1.13%)p70.62( 80.03%)d16.62( 18.84%)
    75. (0.00000) RY*(16) C   1           s(  4.99%)p 1.26(  6.30%)d17.77( 88.71%)
    76. (0.00001) RY*(17) C   1           s(  2.93%)p32.94( 96.57%)d 0.17(  0.50%)
    77. (0.00575) RY*( 1) C   2           s(  0.52%)p99.99( 94.58%)d 9.37(  4.90%)
                                            0.0000 -0.0261  0.0562 -0.0360  0.0091
                                            0.0232 -0.8319  0.0687 -0.0472  0.0090
                                           -0.2450  0.0624 -0.0234  0.0109 -0.4258
                                            0.0088 -0.0150 -0.0588 -0.0997 -0.1105
                                           -0.1509  0.0238
    78. (0.00197) RY*( 2) C   2           s(  0.08%)p99.99( 98.01%)d23.08(  1.90%)
                                           -0.0000 -0.0016  0.0214 -0.0186 -0.0040
                                            0.0007 -0.0134 -0.0106 -0.0097 -0.0341
                                           -0.8033  0.1230  0.1890  0.0214  0.5077
                                           -0.0959 -0.1227  0.0986 -0.0702  0.0280
                                           -0.0361 -0.0480
    79. (0.00087) RY*( 3) C   2           s(  0.22%)p99.99( 84.34%)d71.41( 15.45%)
                                           -0.0000 -0.0000  0.0452  0.0110  0.0014
                                           -0.0126  0.4465  0.1503  0.0385  0.0107
                                           -0.3990 -0.1046 -0.0531  0.0163 -0.6283
                                           -0.2224 -0.0471  0.0574 -0.1892 -0.2185
                                            0.2563  0.0441
    80. (0.00059) RY*( 4) C   2           s(  7.58%)p 1.29(  9.75%)d10.91( 82.67%)
                                           -0.0000  0.0016  0.2591  0.0930  0.0033
                                           -0.0066 -0.1337  0.0051 -0.0230  0.0009
                                            0.1428 -0.0473  0.0432 -0.0004  0.2156
                                           -0.0316  0.0844  0.4159 -0.1999 -0.3423
                                            0.2671  0.6521
    81. (0.00047) RY*( 5) C   2           s( 85.62%)p 0.06(  5.19%)d 0.11(  9.19%)
                                           -0.0000  0.0040  0.9248 -0.0186 -0.0253
                                           -0.0166  0.0797  0.0647  0.1457 -0.0022
                                            0.0341  0.0912 -0.0185 -0.0127  0.0131
                                           -0.0576  0.0800 -0.1182  0.0550 -0.0134
                                           -0.1872 -0.1991
    82. (0.00027) RY*( 6) C   2           s(  4.29%)p20.55( 88.21%)d 1.75(  7.50%)
                                            0.0000 -0.0013 -0.1280  0.1629 -0.0001
                                            0.0030  0.0158  0.0043 -0.0019  0.0173
                                            0.0963  0.7277 -0.3224 -0.0096  0.0016
                                           -0.4469  0.1974  0.2268 -0.0859  0.0030
                                           -0.0758 -0.1022
    83. (0.00016) RY*( 7) C   2           s( 77.20%)p 0.08(  6.32%)d 0.21( 16.48%)
                                            0.0000 -0.0041 -0.0654  0.8761 -0.0166
                                            0.0063  0.0232  0.0138  0.1305  0.0010
                                           -0.0364 -0.1236  0.1042  0.0033 -0.0126
                                            0.1330  0.0080  0.0416  0.0849 -0.2747
                                           -0.2523 -0.1292
    84. (0.00008) RY*( 8) C   2           s(  2.31%)p15.71( 36.35%)d26.51( 61.34%)
    85. (0.00005) RY*( 9) C   2           s(  9.02%)p 6.96( 62.79%)d 3.12( 28.18%)
    86. (0.00003) RY*(10) C   2           s(  2.82%)p18.58( 52.42%)d15.87( 44.76%)
    87. (0.00001) RY*(11) C   2           s(  1.20%)p77.42( 93.26%)d 4.60(  5.54%)
    88. (0.00001) RY*(12) C   2           s(  3.56%)p11.32( 40.31%)d15.76( 56.13%)
    89. (0.00000) RY*(13) C   2           s( 97.46%)p 0.02(  1.78%)d 0.01(  0.76%)
    90. (0.00001) RY*(14) C   2           s(  1.83%)p 8.13( 14.84%)d45.66( 83.34%)
    91. (0.00001) RY*(15) C   2           s(  3.20%)p 8.45( 27.03%)d21.83( 69.78%)
    92. (0.00001) RY*(16) C   2           s(  1.41%)p67.18( 94.79%)d 2.69(  3.79%)
    93. (0.00000) RY*(17) C   2           s(  1.76%)p51.26( 90.10%)d 4.63(  8.14%)
    94. (0.00616) RY*( 1) C   3           s(  0.10%)p99.99( 95.17%)d47.55(  4.73%)
                                           -0.0000  0.0216 -0.0188 -0.0125 -0.0041
                                           -0.0128  0.2804 -0.0581  0.0117  0.0171
                                           -0.6817 -0.0174 -0.0240 -0.0165  0.6344
                                           -0.0151  0.0215 -0.1561  0.0629 -0.1085
                                           -0.0296  0.0793
    95. (0.00209) RY*( 2) C   3           s(  0.23%)p99.99( 97.23%)d10.82(  2.54%)
                                            0.0000  0.0165  0.0422  0.0115 -0.0128
                                            0.0235  0.7978 -0.1145 -0.0801  0.0192
                                            0.5108 -0.0814 -0.1105  0.0029  0.1780
                                           -0.0616  0.0118  0.0361 -0.0724 -0.1077
                                           -0.0783 -0.0336
    96. (0.00136) RY*( 3) C   3           s(  0.01%)p99.99( 80.48%)d99.99( 19.51%)
                                            0.0000  0.0007 -0.0002  0.0108  0.0011
                                            0.0026 -0.3982 -0.2076 -0.0380 -0.0012
                                            0.4249  0.1222 -0.0067 -0.0012  0.6146
                                            0.1667  0.0255  0.0904  0.2031  0.1766
                                           -0.2677  0.2072
    97. (0.00057) RY*( 4) C   3           s(  5.00%)p 5.76( 28.81%)d13.24( 66.19%)
                                            0.0000 -0.0012  0.2212 -0.0321  0.0011
                                            0.0026 -0.2611  0.0509  0.0024 -0.0088
                                            0.1763 -0.1749  0.0546 -0.0036  0.3033
                                           -0.2456  0.0167  0.0744 -0.3780 -0.4728
                                            0.5379  0.0264
    98. (0.00053) RY*( 5) C   3           s( 83.81%)p 0.13( 10.91%)d 0.06(  5.28%)
                                            0.0000 -0.0044  0.8882 -0.2215  0.0106
                                           -0.0027  0.0019 -0.2376  0.0001 -0.0178
                                           -0.0911 -0.1075  0.0946  0.0111 -0.1145
                                            0.0751 -0.0676 -0.0463  0.0318  0.0213
                                           -0.2218  0.0032
    99. (0.00029) RY*( 6) C   3           s( 26.69%)p 2.68( 71.49%)d 0.07(  1.82%)
                                            0.0000  0.0002  0.3372  0.3897 -0.0372
                                            0.0119  0.0446  0.5076 -0.3051 -0.0013
                                           -0.0200  0.5668 -0.1774  0.0065  0.0810
                                            0.0266 -0.0408  0.1183 -0.0135  0.0169
                                            0.0278 -0.0540
   100. (0.00023) RY*( 7) C   3           s(  1.02%)p90.75( 92.53%)d 6.32(  6.45%)
                                           -0.0000 -0.0116  0.0758  0.0456 -0.0473
                                            0.0035  0.0203  0.4451  0.0235  0.0012
                                            0.0502 -0.5308 -0.1678 -0.0005  0.0409
                                            0.6315  0.1156 -0.0371  0.1931 -0.0353
                                            0.1349  0.0798
   101. (0.00012) RY*( 8) C   3           s(  5.53%)p 7.72( 42.66%)d 9.37( 51.81%)
                                            0.0000 -0.0035  0.1375  0.1799 -0.0634
                                            0.0124  0.1282 -0.1120  0.4972  0.0103
                                            0.0730  0.2347  0.2080  0.0022 -0.0245
                                           -0.0408  0.2100 -0.0177  0.5556  0.0214
                                            0.4544  0.0465
   102. (0.00008) RY*( 9) C   3           s(  3.15%)p 5.70( 17.98%)d25.02( 78.87%)
   103. (0.00009) RY*(10) C   3           s( 72.02%)p 0.32( 23.35%)d 0.06(  4.63%)
   104. (0.00007) RY*(11) C   3           s(  0.96%)p87.91( 84.79%)d14.77( 14.24%)
   105. (0.00004) RY*(12) C   3           s(  0.92%)p43.32( 39.99%)d64.01( 59.09%)
   106. (0.00003) RY*(13) C   3           s(  2.46%)p19.93( 48.97%)d19.77( 48.57%)
   107. (0.00003) RY*(14) C   3           s(  1.22%)p 6.15(  7.47%)d75.11( 91.31%)
   108. (0.00001) RY*(15) C   3           s(  0.88%)p99.99( 93.51%)d 6.37(  5.61%)
   109. (0.00000) RY*(16) C   3           s( 95.03%)p 0.02(  1.58%)d 0.04(  3.39%)
   110. (0.00001) RY*(17) C   3           s(  1.05%)p60.06( 63.15%)d34.05( 35.80%)
   111. (0.00705) RY*( 1) C   4           s(  1.10%)p86.46( 95.36%)d 3.21(  3.54%)
                                           -0.0000  0.0103 -0.0561  0.0881 -0.0039
                                           -0.0104  0.4683 -0.0033  0.0224 -0.0186
                                            0.8493 -0.0086  0.0242  0.0019 -0.1057
                                           -0.0121 -0.0053 -0.0807  0.0721  0.0564
                                            0.1291  0.0617
   112. (0.00349) RY*( 2) C   4           s(  6.48%)p13.61( 88.13%)d 0.83(  5.40%)
                                           -0.0000  0.0086  0.2532  0.0235 -0.0040
                                            0.0087  0.3469 -0.0571 -0.0168 -0.0144
                                           -0.0634 -0.0417  0.0377  0.0088  0.8649
                                            0.0360 -0.0210  0.1304  0.0123  0.1802
                                           -0.0212 -0.0626
   113. (0.00256) RY*( 3) C   4           s(  0.91%)p99.99( 94.67%)d 4.85(  4.42%)
                                           -0.0000 -0.0007  0.0913  0.0274 -0.0051
                                           -0.0021 -0.7804  0.0197  0.0300 -0.0057
                                            0.4801  0.0263  0.0171 -0.0133  0.3195
                                           -0.0297  0.0415 -0.0620  0.0880  0.0527
                                           -0.1720  0.0167
   114. (0.00112) RY*( 4) C   4           s( 83.23%)p 0.15( 12.82%)d 0.05(  3.96%)
                                           -0.0000 -0.0007  0.9118 -0.0301 -0.0023
                                           -0.0070 -0.0155 -0.1344  0.1293 -0.0079
                                            0.0372 -0.1025  0.0845 -0.0022 -0.2665
                                            0.0548  0.0038  0.0019 -0.1869 -0.0066
                                            0.0558  0.0381
   115. (0.00066) RY*( 5) C   4           s(  0.97%)p 3.28(  3.19%)d98.55( 95.84%)
                                           -0.0000 -0.0003  0.0322  0.0932 -0.0034
                                            0.0050  0.0514 -0.0081 -0.0197 -0.0055
                                           -0.0483  0.0597  0.0070 -0.0083 -0.0909
                                            0.1175  0.0261  0.3629  0.2996  0.1877
                                           -0.3590  0.7568
   116. (0.00052) RY*( 6) C   4           s( 21.14%)p 3.49( 73.78%)d 0.24(  5.08%)
                                           -0.0000 -0.0006  0.1071  0.4458  0.0349
                                           -0.0012  0.0025  0.2027 -0.0233  0.0002
                                           -0.0638  0.2994  0.0556  0.0025  0.0364
                                           -0.7632 -0.1248  0.0021 -0.0696 -0.0815
                                            0.1300  0.1496
   117. (0.00027) RY*( 7) C   4           s(  0.38%)p99.99( 52.72%)d99.99( 46.90%)
                                           -0.0000 -0.0004  0.0446  0.0027 -0.0424
                                            0.0120  0.0737 -0.3265 -0.2826 -0.0103
                                           -0.0334  0.2824  0.3213  0.0086  0.0604
                                            0.1272 -0.3621 -0.4977  0.1274 -0.3522
                                           -0.2648  0.1043
   118. (0.00023) RY*( 8) C   4           s(  9.71%)p 1.83( 17.73%)d 7.47( 72.56%)
                                            0.0000 -0.0026  0.1039  0.2938 -0.0050
                                            0.0004  0.0765  0.1148  0.1586 -0.0041
                                           -0.0901  0.2693  0.0540 -0.0095 -0.1695
                                            0.0705  0.1255 -0.1969  0.3981  0.4770
                                           -0.3270 -0.4403
   119. (0.00018) RY*( 9) C   4           s( 38.10%)p 1.22( 46.54%)d 0.40( 15.36%)
                                           -0.0000 -0.0001 -0.0408  0.6158 -0.0103
                                           -0.0019 -0.0384  0.2851  0.3026 -0.0008
                                           -0.0523 -0.0605  0.1509  0.0083  0.0907
                                            0.5014  0.0460 -0.0724 -0.0949 -0.3082
                                            0.1821  0.1061
   120. (0.00013) RY*(10) C   4           s(  5.18%)p15.81( 81.97%)d 2.48( 12.84%)
                                            0.0000 -0.0050  0.1846 -0.1287  0.0342
                                            0.0044  0.0710  0.7323 -0.4065 -0.0023
                                            0.0238 -0.3032 -0.0797  0.0076 -0.0114
                                            0.0065 -0.1189 -0.0779  0.1875 -0.1941
                                           -0.2138 -0.0616
   121. (0.00008) RY*(11) C   4           s( 12.05%)p 6.46( 77.80%)d 0.84( 10.14%)
   122. (0.00008) RY*(12) C   4           s(  5.75%)p 3.71( 21.32%)d12.69( 72.93%)
   123. (0.00007) RY*(13) C   4           s(  4.96%)p 5.51( 27.33%)d13.64( 67.70%)
   124. (0.00007) RY*(14) C   4           s(  7.69%)p 6.63( 51.01%)d 5.37( 41.30%)
   125. (0.00004) RY*(15) C   4           s(  5.63%)p 9.93( 55.92%)d 6.83( 38.45%)
   126. (0.00001) RY*(16) C   4           s(  2.57%)p37.64( 96.90%)d 0.21(  0.53%)
   127. (0.00001) RY*(17) C   4           s( 94.17%)p 0.03(  2.90%)d 0.03(  2.93%)
   128. (0.00560) RY*( 1) C   5           s(  0.29%)p99.99( 94.67%)d17.15(  5.04%)
                                            0.0000 -0.0213  0.0438  0.0231  0.0057
                                           -0.0224  0.8497 -0.0071  0.0389 -0.0101
                                            0.3170  0.0189  0.0116 -0.0062  0.3408
                                           -0.0725  0.0038 -0.0575 -0.0936 -0.1126
                                           -0.1577  0.0278
   129. (0.00194) RY*( 2) C   5           s(  1.18%)p80.98( 95.76%)d 2.59(  3.06%)
                                            0.0000  0.0178  0.1063 -0.0076 -0.0121
                                           -0.0070 -0.0238  0.0550 -0.0190  0.0213
                                            0.7345 -0.1262 -0.1208 -0.0139 -0.6160
                                            0.0237  0.0533  0.1603 -0.0425  0.0022
                                           -0.0396 -0.0388
   130. (0.00117) RY*( 3) C   5           s(  0.06%)p99.99( 74.82%)d99.99( 25.12%)
                                           -0.0000 -0.0004  0.0223  0.0102  0.0022
                                           -0.0102  0.3685  0.2463  0.0386  0.0067
                                           -0.4748 -0.1221 -0.0040  0.0172 -0.5168
                                           -0.1944 -0.0683  0.2219 -0.0325 -0.1434
                                            0.1067  0.4111
   131. (0.00056) RY*( 4) C   5           s( 33.28%)p 0.83( 27.55%)d 1.18( 39.17%)
                                            0.0000 -0.0038  0.5591 -0.1420  0.0017
                                           -0.0068  0.2074 -0.1745  0.0655 -0.0108
                                           -0.2443  0.0974  0.1176 -0.0046 -0.2833
                                            0.1792 -0.0473 -0.1827  0.2364  0.3409
                                           -0.2654 -0.3403
   132. (0.00051) RY*( 5) C   5           s( 57.04%)p 0.33( 18.83%)d 0.42( 24.13%)
                                            0.0000 -0.0050  0.7503 -0.0860  0.0052
                                           -0.0130 -0.1694 -0.0538  0.0503 -0.0113
                                            0.0822 -0.1980  0.1421  0.0006  0.2805
                                           -0.0953  0.0053  0.2393 -0.1797 -0.1683
                                            0.2803  0.2118
   133. (0.00029) RY*( 6) C   5           s( 12.83%)p 6.55( 84.03%)d 0.24(  3.14%)
                                            0.0000 -0.0053  0.1888  0.2994 -0.0546
                                           -0.0039 -0.0542 -0.2514 -0.0910  0.0066
                                           -0.0113  0.6580 -0.3177 -0.0086 -0.0743
                                           -0.4299  0.2037  0.0102  0.0450 -0.1533
                                           -0.0428  0.0627
   134. (0.00013) RY*( 7) C   5           s(  1.11%)p43.38( 48.01%)d45.97( 50.88%)
                                            0.0000  0.0058 -0.0114  0.0104  0.1039
                                           -0.0019  0.0091 -0.0424  0.2757 -0.0147
                                           -0.1692 -0.1489 -0.4294  0.0067  0.0645
                                            0.0659  0.3978  0.2904 -0.5108  0.3319
                                           -0.2074 -0.1021
   135. (0.00012) RY*( 8) C   5           s(  3.59%)p23.84( 85.56%)d 3.02( 10.85%)
                                            0.0000  0.0084  0.1705  0.0681  0.0461
                                           -0.0083 -0.1132  0.8475  0.2523  0.0054
                                            0.0332  0.1778  0.0135 -0.0001  0.0644
                                           -0.1268  0.0877 -0.2330 -0.0377 -0.0703
                                           -0.1141 -0.1866
   136. (0.00009) RY*( 9) C   5           s(  7.37%)p 8.32( 61.35%)d 4.24( 31.27%)
   137. (0.00008) RY*(10) C   5           s( 64.94%)p 0.29( 18.56%)d 0.25( 16.50%)
   138. (0.00005) RY*(11) C   5           s(  6.22%)p 6.69( 41.63%)d 8.38( 52.15%)
   139. (0.00003) RY*(12) C   5           s( 11.14%)p 1.38( 15.43%)d 6.59( 73.43%)
   140. (0.00003) RY*(13) C   5           s(  0.71%)p43.03( 30.39%)d97.54( 68.90%)
   141. (0.00001) RY*(14) C   5           s(  3.64%)p 8.20( 29.88%)d18.25( 66.48%)
   142. (0.00000) RY*(15) C   5           s( 89.16%)p 0.11(  9.67%)d 0.01(  1.17%)
   143. (0.00001) RY*(16) C   5           s(  4.78%)p18.64( 89.15%)d 1.27(  6.07%)
   144. (0.00001) RY*(17) C   5           s(  2.74%)p27.26( 74.78%)d 8.19( 22.47%)
   145. (0.00573) RY*( 1) C   6           s(  0.32%)p99.99( 94.82%)d14.99(  4.86%)
                                            0.0000 -0.0260  0.0414 -0.0282  0.0074
                                           -0.0099  0.4414  0.0035  0.0122  0.0183
                                           -0.5714  0.0664 -0.0428 -0.0184  0.6452
                                           -0.0464  0.0348  0.1546 -0.0653  0.1166
                                            0.0377 -0.0735
   146. (0.00202) RY*( 2) C   6           s(  0.32%)p99.99( 97.59%)d 6.55(  2.09%)
                                           -0.0000 -0.0017  0.0432 -0.0362 -0.0040
                                           -0.0301 -0.7040  0.1319  0.1658 -0.0261
                                           -0.6267  0.1118  0.1391 -0.0044 -0.0894
                                            0.0181  0.0290  0.0343 -0.0808 -0.0445
                                           -0.1028 -0.0260
   147. (0.00098) RY*( 3) C   6           s(  0.35%)p99.99( 76.84%)d64.52( 22.81%)
                                           -0.0000  0.0006  0.0549  0.0225  0.0039
                                           -0.0053  0.4091  0.1449  0.0230  0.0044
                                           -0.3730 -0.1328 -0.0288  0.0099 -0.6180
                                           -0.1969 -0.0340  0.1251 -0.2020 -0.2501
                                            0.2876  0.1624
   148. (0.00056) RY*( 4) C   6           s(  4.73%)p 3.52( 16.66%)d16.62( 78.61%)
                                           -0.0000  0.0001  0.2149 -0.0336 -0.0016
                                            0.0107 -0.1939 -0.0214 -0.0711 -0.0093
                                            0.1945  0.0386  0.0639 -0.0078  0.2733
                                           -0.0272  0.0661 -0.0483 -0.4242 -0.4493
                                            0.5820 -0.2516
   149. (0.00048) RY*( 5) C   6           s( 85.01%)p 0.08(  7.16%)d 0.09(  7.83%)
                                           -0.0000  0.0035  0.9207 -0.0365 -0.0313
                                            0.0127  0.0305  0.0955 -0.1062 -0.0073
                                            0.0698  0.1156  0.0672  0.0165 -0.0630
                                           -0.0651 -0.1373  0.1515  0.1212  0.1254
                                           -0.1544 -0.0329
   150. (0.00026) RY*( 6) C   6           s( 13.62%)p 5.76( 78.44%)d 0.58(  7.94%)
                                            0.0000 -0.0021 -0.1576  0.3336 -0.0020
                                            0.0125  0.0313  0.5948 -0.2787  0.0147
                                            0.0850  0.5295 -0.2431 -0.0009 -0.0021
                                            0.0628 -0.0307  0.1398 -0.0949 -0.1407
                                           -0.1558 -0.0827
   151. (0.00013) RY*( 7) C   6           s( 63.51%)p 0.28( 17.89%)d 0.29( 18.60%)
                                            0.0000 -0.0030 -0.0114  0.7961 -0.0351
                                           -0.0068 -0.0380 -0.2902  0.0100 -0.0006
                                           -0.0516 -0.1396  0.2118 -0.0046 -0.0316
                                            0.0700 -0.1421  0.3053  0.1607  0.0009
                                            0.1067 -0.2357
   152. (0.00006) RY*( 8) C   6           s(  9.10%)p 7.45( 67.78%)d 2.54( 23.12%)
   153. (0.00007) RY*( 9) C   6           s(  0.25%)p99.99( 25.83%)d99.99( 73.92%)
   154. (0.00002) RY*(10) C   6           s(  2.06%)p42.04( 86.48%)d 5.57( 11.46%)
   155. (0.00003) RY*(11) C   6           s( 12.29%)p 1.66( 20.42%)d 5.47( 67.28%)
   156. (0.00000) RY*(12) C   6           s(  2.74%)p34.98( 95.79%)d 0.54(  1.47%)
   157. (0.00001) RY*(13) C   6           s(  0.52%)p99.99( 88.04%)d21.97( 11.44%)
   158. (0.00000) RY*(14) C   6           s( 98.26%)p 0.01(  0.71%)d 0.01(  1.03%)
   159. (0.00001) RY*(15) C   6           s(  2.07%)p16.58( 34.28%)d30.78( 63.65%)
   160. (0.00000) RY*(16) C   6           s(  4.72%)p17.40( 82.19%)d 2.77( 13.08%)
   161. (0.00000) RY*(17) C   6           s(  0.22%)p42.54(  9.15%)d99.99( 90.63%)
   162. (0.01084) RY*( 1) C   7           s(  3.29%)p28.76( 94.72%)d 0.60(  1.98%)
                                            0.0000 -0.0046  0.1808  0.0150 -0.0020
                                            0.0171 -0.7025  0.0004  0.0160 -0.0177
                                            0.2498 -0.0095  0.0109  0.0308 -0.6229
                                            0.0140 -0.0338  0.0590 -0.0967  0.0827
                                            0.0120 -0.0040
   163. (0.00495) RY*( 2) C   7           s(  1.76%)p54.74( 96.08%)d 1.23(  2.17%)
                                            0.0000 -0.0273  0.1286 -0.0157 -0.0033
                                            0.0192  0.6830  0.0125 -0.0074 -0.0032
                                            0.0699  0.0382 -0.0235  0.0028 -0.6945
                                            0.0670  0.0063  0.1131 -0.0089 -0.0099
                                           -0.0207  0.0909
   164. (0.00334) RY*( 3) C   7           s(  0.60%)p99.99( 69.90%)d48.99( 29.50%)
                                            0.0000 -0.0006  0.0764  0.0135 -0.0015
                                            0.0084  0.0614 -0.0230  0.0082  0.0127
                                            0.4832  0.5561 -0.0207  0.0130  0.1545
                                            0.3535 -0.0479 -0.3554 -0.0572  0.2703
                                           -0.2626  0.1528
   165. (0.00231) RY*( 4) C   7           s(  3.74%)p25.08( 93.74%)d 0.68(  2.53%)
                                            0.0000  0.0050 -0.1040  0.1627  0.0069
                                           -0.0062  0.0278  0.6030  0.0404  0.0049
                                            0.1046  0.2587 -0.0583 -0.0009 -0.0390
                                           -0.6987  0.0177 -0.1292 -0.0116  0.0631
                                           -0.0077  0.0664
   166. (0.00158) RY*( 5) C   7           s(  0.58%)p99.99( 90.11%)d16.19(  9.31%)
                                            0.0000 -0.0007  0.0563  0.0507  0.0009
                                            0.0085  0.1331 -0.1576 -0.0221  0.0052
                                            0.7106 -0.5182 -0.0663  0.0015  0.1713
                                           -0.2248 -0.0135 -0.0039 -0.2545 -0.1641
                                           -0.0068  0.0369
   167. (0.00094) RY*( 6) C   7           s(  9.78%)p 2.42( 23.68%)d 6.80( 66.54%)
                                            0.0000  0.0006  0.2987 -0.0925  0.0043
                                           -0.0011  0.0422 -0.2753 -0.0053 -0.0071
                                           -0.0001  0.0160 -0.0815  0.0117  0.0302
                                           -0.3407 -0.1872  0.1350  0.3261  0.2749
                                           -0.4946 -0.4698
   168. (0.00080) RY*( 7) C   7           s(  0.76%)p99.99( 83.45%)d20.75( 15.79%)
                                            0.0000  0.0015  0.0780  0.0381 -0.0083
                                           -0.0066  0.0025  0.6502  0.1407  0.0005
                                           -0.0042 -0.4624 -0.0838  0.0080  0.0352
                                            0.4075 -0.0602 -0.0095  0.1273  0.1540
                                           -0.3328 -0.0847
   169. (0.00043) RY*( 8) C   7           s( 58.85%)p 0.52( 30.82%)d 0.18( 10.33%)
                                           -0.0000 -0.0002  0.7437 -0.1825  0.0456
                                            0.0213  0.0314  0.2498 -0.2978 -0.0126
                                           -0.0175  0.1185  0.2977  0.0017  0.1851
                                            0.0152  0.1342  0.1186 -0.1822 -0.1305
                                            0.1776 -0.0866
   170. (0.00029) RY*( 9) C   7           s(  2.50%)p15.57( 38.88%)d23.48( 58.62%)
                                            0.0000  0.0018 -0.0985  0.1220 -0.0191
                                           -0.0050  0.0128  0.1555  0.1990  0.0013
                                            0.2920  0.3042 -0.1491  0.0049  0.0804
                                            0.1864 -0.2891  0.4801  0.1677 -0.3155
                                            0.2824 -0.3851
   171. (0.00025) RY*(10) C   7           s( 42.33%)p 0.98( 41.62%)d 0.38( 16.05%)
                                           -0.0000 -0.0052  0.3812  0.5233  0.0641
                                            0.0053  0.0008 -0.1144  0.2698 -0.0022
                                           -0.1780 -0.0484  0.0690 -0.0012  0.0388
                                           -0.0386 -0.5371 -0.1662  0.0640 -0.1649
                                            0.0160  0.3184
   172. (0.00019) RY*(11) C   7           s(  0.41%)p27.83( 11.40%)d99.99( 88.19%)
                                           -0.0000 -0.0028 -0.0136  0.0560 -0.0277
                                            0.0127  0.0364 -0.0048  0.1746 -0.0194
                                           -0.2079  0.0687 -0.1528 -0.0103 -0.0805
                                            0.0345 -0.0510 -0.3186 -0.6622 -0.2326
                                           -0.1651 -0.5103
   173. (0.00013) RY*(12) C   7           s(  9.59%)p 6.64( 63.67%)d 2.79( 26.74%)
                                            0.0000 -0.0024 -0.1625  0.2634 -0.0097
                                            0.0080  0.0872 -0.0217  0.1765  0.0006
                                            0.0972 -0.0815  0.7608 -0.0010 -0.0368
                                            0.0150  0.0302 -0.0744 -0.0105  0.3390
                                            0.1934 -0.3308
   174. (0.00013) RY*(13) C   7           s( 37.97%)p 1.12( 42.58%)d 0.51( 19.45%)
                                            0.0000  0.0012 -0.1451  0.5989  0.0004
                                           -0.0147 -0.0379 -0.0058 -0.6195 -0.0022
                                           -0.0092  0.0522  0.0842  0.0032 -0.0317
                                            0.0859  0.1486  0.1534  0.0048 -0.2180
                                           -0.3471 -0.0542
   175. (0.00012) RY*(14) C   7           s(  1.15%)p37.84( 43.49%)d48.18( 55.36%)
                                           -0.0000 -0.0067  0.0024  0.0412  0.0987
                                            0.0116  0.0438  0.0344 -0.4913  0.0066
                                            0.0172 -0.1281 -0.2809 -0.0093 -0.0696
                                            0.0534 -0.2947 -0.4321  0.1769  0.2105
                                            0.4679 -0.2691
   176. (0.00007) RY*(15) C   7           s( 22.44%)p 1.15( 25.88%)d 2.30( 51.68%)
   177. (0.00002) RY*(16) C   7           s(  9.73%)p 5.04( 48.99%)d 4.24( 41.28%)
   178. (0.00001) RY*(17) C   7           s( 94.49%)p 0.01(  1.25%)d 0.05(  4.25%)
   179. (0.00800) RY*( 1) C   8           s(  0.40%)p99.99( 96.39%)d 8.07(  3.21%)
                                            0.0000 -0.0056  0.0618 -0.0086  0.0072
                                            0.0026  0.4566  0.2121 -0.0005 -0.0205
                                            0.5374 -0.0633  0.0069 -0.0180  0.6455
                                            0.0116  0.0061  0.0247  0.0060  0.0978
                                           -0.0874  0.1194
   180. (0.00418) RY*( 2) C   8           s( 12.00%)p 6.89( 82.60%)d 0.45(  5.40%)
                                           -0.0000  0.0089  0.3443  0.0368 -0.0005
                                            0.0016 -0.2374  0.0631  0.0068  0.0179
                                           -0.6040  0.0996 -0.0177  0.0033  0.6223
                                            0.0395 -0.0383  0.1716 -0.0466  0.0759
                                           -0.0640 -0.1118
   181. (0.00365) RY*( 3) C   8           s(  0.61%)p99.99( 96.28%)d 5.07(  3.11%)
                                           -0.0000 -0.0008  0.0381  0.0666  0.0155
                                            0.0145  0.8256 -0.0459 -0.0126  0.0041
                                           -0.4855 -0.0678 -0.0057  0.0013 -0.1653
                                           -0.1037 -0.0168 -0.0673 -0.1553  0.0183
                                           -0.0171 -0.0429
   182. (0.00141) RY*( 4) C   8           s( 23.54%)p 3.19( 75.00%)d 0.06(  1.46%)
                                           -0.0000 -0.0006  0.4728 -0.1071 -0.0204
                                            0.0011  0.1174 -0.5199 -0.0403  0.0059
                                            0.1554  0.2846 -0.0015  0.0067 -0.0620
                                            0.5913 -0.0746 -0.1084 -0.0409 -0.0330
                                           -0.0017  0.0092
   183. (0.00120) RY*( 5) C   8           s( 28.04%)p 2.48( 69.65%)d 0.08(  2.31%)
                                           -0.0000 -0.0017  0.5210 -0.0914  0.0242
                                           -0.0051  0.0010  0.6685  0.0809  0.0102
                                            0.0155 -0.2667 -0.0829  0.0071 -0.3080
                                            0.2488 -0.0890  0.0248  0.1165 -0.0863
                                           -0.0380  0.0048
   184. (0.00088) RY*( 6) C   8           s( 11.45%)p 4.31( 49.37%)d 3.42( 39.18%)
                                           -0.0000  0.0015  0.3283  0.0813 -0.0084
                                           -0.0017  0.0102  0.0322 -0.0635 -0.0036
                                            0.0231  0.4646 -0.0498  0.0120 -0.0290
                                           -0.5183 -0.0016 -0.3748  0.3667 -0.2153
                                           -0.1683  0.2055
   185. (0.00067) RY*( 7) C   8           s( 18.92%)p 4.11( 77.79%)d 0.17(  3.29%)
                                           -0.0000 -0.0081  0.4343 -0.0106 -0.0199
                                           -0.0042 -0.0678 -0.4247 -0.0455  0.0071
                                            0.1496 -0.6083 -0.0125 -0.0002 -0.0168
                                           -0.4432 -0.0395  0.1087 -0.0176  0.0430
                                           -0.0147 -0.1369
   186. (0.00051) RY*( 8) C   8           s(  4.48%)p 3.94( 17.66%)d17.37( 77.86%)
                                           -0.0000  0.0003  0.2020 -0.0632 -0.0045
                                           -0.0014  0.0122  0.0780 -0.0377  0.0019
                                            0.0913  0.2927 -0.0999  0.0055 -0.0837
                                           -0.2398  0.0199  0.4179 -0.4310 -0.0421
                                            0.5640  0.3136
   187. (0.00024) RY*( 9) C   8           s(  4.52%)p 7.41( 33.48%)d13.71( 62.00%)
                                            0.0000 -0.0010 -0.0003  0.2121 -0.0146
                                           -0.0138 -0.1197 -0.0387  0.4611 -0.0021
                                           -0.0727 -0.2523 -0.0895  0.0068  0.1364
                                            0.0668 -0.0782 -0.5701 -0.3085 -0.1099
                                            0.2079  0.3800
   188. (0.00017) RY*(10) C   8           s( 55.71%)p 0.42( 23.35%)d 0.38( 20.94%)
                                            0.0000  0.0022  0.0454  0.7450 -0.0030
                                           -0.0044 -0.0251  0.0206  0.1334  0.0063
                                            0.1573  0.1671 -0.2553 -0.0047 -0.1293
                                           -0.0067 -0.2828  0.1950 -0.1891  0.1725
                                           -0.2750 -0.1740
   189. (0.00014) RY*(11) C   8           s(  9.11%)p 3.50( 31.94%)d 6.47( 58.95%)
                                           -0.0000  0.0031 -0.1327  0.2711  0.0069
                                            0.0131  0.0586 -0.1247 -0.2650 -0.0078
                                           -0.1154 -0.2170 -0.1490  0.0046  0.0811
                                            0.1719 -0.3335  0.2492  0.4725 -0.3195
                                            0.2095  0.3978
   190. (0.00010) RY*(12) C   8           s(  2.30%)p 9.84( 22.61%)d32.68( 75.10%)
                                            0.0000  0.0025 -0.0038 -0.0934  0.1193
                                           -0.0071 -0.1122  0.0125 -0.4347 -0.0060
                                           -0.0709 -0.0904  0.0400 -0.0040 -0.0875
                                            0.0215 -0.0360 -0.0161 -0.3180  0.2560
                                           -0.5047  0.5739
   191. (0.00008) RY*(13) C   8           s(  4.35%)p 8.67( 37.69%)d13.34( 57.97%)
   192. (0.00005) RY*(14) C   8           s( 25.12%)p 2.50( 62.67%)d 0.49( 12.22%)
   193. (0.00004) RY*(15) C   8           s(  3.46%)p 6.76( 23.35%)d21.17( 73.19%)
   194. (0.00001) RY*(16) C   8           s( 95.76%)p 0.01(  1.24%)d 0.03(  3.00%)
   195. (0.00001) RY*(17) C   8           s(  0.25%)p99.99( 99.06%)d 2.82(  0.70%)
   196. (0.00565) RY*( 1) N   9           s(  0.79%)p99.99( 95.89%)d 4.19(  3.32%)
                                            0.0000  0.0028  0.0890  0.0005 -0.0009
                                            0.0096 -0.4551 -0.0220 -0.0009  0.0237
                                           -0.8349 -0.0234 -0.0121  0.0108 -0.2294
                                            0.0038  0.0098  0.1297  0.0008 -0.0956
                                            0.0670 -0.0525
   197. (0.00400) RY*( 2) N   9           s(  4.64%)p20.10( 93.36%)d 0.43(  1.99%)
                                           -0.0000 -0.0236  0.2080  0.0509  0.0060
                                            0.0101  0.8440 -0.0770 -0.0160  0.0029
                                           -0.3472  0.0218  0.0078 -0.0158 -0.3061
                                            0.0048  0.0002  0.0537 -0.1168  0.0479
                                            0.0332  0.0031
   198. (0.00193) RY*( 3) N   9           s( 59.09%)p 0.64( 37.67%)d 0.05(  3.23%)
                                            0.0000  0.0018  0.7684 -0.0225 -0.0026
                                           -0.0032 -0.0388 -0.1183  0.0122 -0.0013
                                           -0.0459  0.0191 -0.0679 -0.0008  0.5755
                                            0.1192  0.0924  0.0559 -0.1511  0.0709
                                            0.0301 -0.0212
   199. (0.00111) RY*( 4) N   9           s( 26.57%)p 2.23( 59.35%)d 0.53( 14.09%)
                                            0.0000  0.0005  0.4759 -0.1978  0.0019
                                           -0.0034 -0.1864 -0.0456  0.0172  0.0045
                                            0.3214  0.1737 -0.0666 -0.0052 -0.6342
                                           -0.0327  0.1227 -0.1699  0.1406  0.0392
                                            0.1204 -0.2760
   200. (0.00031) RY*( 5) N   9           s(  5.36%)p15.80( 84.69%)d 1.86(  9.95%)
                                           -0.0000  0.0012  0.1828 -0.1406 -0.0197
                                            0.0048  0.0334  0.6445 -0.0702 -0.0032
                                           -0.0839  0.3600  0.0659 -0.0019  0.0712
                                           -0.4813 -0.2187 -0.0672  0.1375 -0.0223
                                           -0.1173  0.2486
   201. (0.00032) RY*( 6) N   9           s(  2.42%)p17.06( 41.23%)d23.32( 56.35%)
                                           -0.0000 -0.0020 -0.0929  0.1246 -0.0006
                                           -0.0018 -0.0579 -0.0021 -0.0525 -0.0025
                                           -0.1439  0.4398 -0.0701  0.0016 -0.0112
                                            0.4297  0.0484 -0.5081 -0.0397  0.4887
                                           -0.1509  0.2054
   202. (0.00019) RY*( 7) N   9           s(  2.12%)p11.00( 23.37%)d35.08( 74.51%)
                                           -0.0000 -0.0053 -0.0572  0.1339  0.0041
                                            0.0085  0.1207 -0.1972  0.0839 -0.0125
                                           -0.1653  0.0249  0.0715  0.0182  0.2728
                                           -0.2350 -0.0999 -0.4118  0.5873  0.0064
                                            0.2209 -0.4263
   203. (0.00009) RY*( 8) N   9           s( 27.41%)p 1.53( 41.92%)d 1.12( 30.67%)
   204. (0.00006) RY*( 9) N   9           s( 58.34%)p 0.41( 23.90%)d 0.30( 17.76%)
   205. (0.00006) RY*(10) N   9           s(  5.04%)p 9.33( 47.00%)d 9.52( 47.96%)
   206. (0.00004) RY*(11) N   9           s(  3.76%)p 2.09(  7.84%)d23.54( 88.40%)
   207. (0.00002) RY*(12) N   9           s(  1.20%)p49.52( 59.25%)d33.06( 39.56%)
   208. (0.00001) RY*(13) N   9           s(  1.56%)p17.26( 26.98%)d45.70( 71.46%)
   209. (0.00002) RY*(14) N   9           s(  1.95%)p37.34( 72.83%)d12.93( 25.22%)
   210. (0.00000) RY*(15) N   9           s(  0.08%)p99.99( 88.13%)d99.99( 11.80%)
   211. (0.00000) RY*(16) N   9           s( 99.13%)p 0.01(  0.59%)d 0.00(  0.28%)
   212. (0.00001) RY*(17) N   9           s(  0.65%)p99.99( 96.04%)d 5.07(  3.31%)
   213. (0.00744) RY*( 1) C  10           s(  0.25%)p99.99( 95.22%)d17.89(  4.53%)
                                           -0.0000 -0.0265  0.0417 -0.0094 -0.0001
                                           -0.0491  0.4100 -0.0220  0.0629  0.0131
                                            0.4545  0.0481 -0.0126 -0.0008  0.7516
                                            0.0552  0.0092  0.0933  0.1721 -0.0211
                                            0.0805 -0.0043
   214. (0.00611) RY*( 2) C  10           s(  0.99%)p95.98( 94.90%)d 4.16(  4.11%)
                                           -0.0000 -0.0062  0.0934 -0.0303 -0.0144
                                           -0.0158  0.8407  0.0907  0.0227 -0.0198
                                           -0.4190 -0.0260  0.0222 -0.0336 -0.2313
                                           -0.0048  0.0375 -0.0370  0.0366 -0.0711
                                            0.1491 -0.1053
   215. (0.00247) RY*( 3) C  10           s(  0.05%)p99.99( 67.18%)d99.99( 32.77%)
                                           -0.0000 -0.0009 -0.0123  0.0178  0.0005
                                            0.0036  0.1754  0.0058  0.0118  0.0127
                                            0.6038  0.1828  0.0197 -0.0109 -0.4585
                                           -0.1781 -0.0130  0.4121 -0.2875  0.1540
                                            0.1664 -0.1543
   216. (0.00092) RY*( 4) C  10           s(  0.11%)p99.99( 19.46%)d99.99( 80.43%)
                                           -0.0000 -0.0020  0.0309 -0.0113  0.0005
                                            0.0036  0.0207 -0.1393 -0.0251  0.0159
                                            0.0696 -0.3849  0.0257 -0.0130 -0.0483
                                            0.1328  0.0094  0.0628  0.2110  0.1775
                                           -0.4573 -0.7178
   217. (0.00053) RY*( 5) C  10           s( 75.48%)p 0.27( 20.17%)d 0.06(  4.35%)
                                            0.0000 -0.0033  0.8488 -0.1849  0.0071
                                            0.0395 -0.0625  0.3111 -0.1535  0.0055
                                            0.0651 -0.1778  0.0316  0.0247  0.0496
                                           -0.1894 -0.0103 -0.0377 -0.1719 -0.0271
                                           -0.0973  0.0482
   218. (0.00042) RY*( 6) C  10           s(  4.80%)p 2.82( 13.53%)d17.02( 81.68%)
                                           -0.0000  0.0018  0.1392  0.1691  0.0013
                                            0.0033  0.0908 -0.1187  0.1197  0.0063
                                           -0.1207 -0.0065 -0.1883  0.0102 -0.0767
                                           -0.0891 -0.1859  0.4691  0.3571  0.3294
                                           -0.3796  0.4654
   219. (0.00023) RY*( 7) C  10           s( 16.31%)p 4.54( 73.97%)d 0.60(  9.72%)
                                            0.0000  0.0003  0.3844 -0.0897  0.0853
                                            0.0109 -0.0564 -0.6181 -0.1178 -0.0000
                                           -0.0709  0.4165 -0.1213  0.0034 -0.0521
                                            0.3347 -0.1803  0.0799  0.0616 -0.2253
                                            0.1266 -0.1424
   220. (0.00013) RY*( 8) C  10           s( 40.12%)p 1.03( 41.16%)d 0.47( 18.72%)
                                            0.0000  0.0097  0.0559  0.6302  0.0282
                                            0.0163  0.0893  0.2291 -0.2730 -0.0004
                                            0.1057  0.1958  0.1991  0.0003 -0.0591
                                            0.4016  0.1498 -0.0197 -0.1082 -0.2231
                                           -0.3440  0.0833
   221. (0.00011) RY*( 9) C  10           s( 44.90%)p 0.87( 39.00%)d 0.36( 16.11%)
                                           -0.0000 -0.0096  0.1528  0.6516 -0.0304
                                           -0.0049 -0.0873 -0.2149  0.0139 -0.0076
                                           -0.0702 -0.0563  0.0453 -0.0019  0.0639
                                           -0.5671  0.0037 -0.0753  0.1744 -0.0656
                                            0.2832 -0.2013
   222. (0.00007) RY*(10) C  10           s( 10.29%)p 4.78( 49.18%)d 3.94( 40.53%)
   223. (0.00006) RY*(11) C  10           s(  3.05%)p13.15( 40.11%)d18.63( 56.84%)
   224. (0.00006) RY*(12) C  10           s(  5.24%)p15.40( 80.70%)d 2.68( 14.06%)
   225. (0.00004) RY*(13) C  10           s(  0.79%)p72.20( 56.80%)d53.90( 42.41%)
   226. (0.00002) RY*(14) C  10           s(  0.83%)p76.75( 64.02%)d42.13( 35.14%)
   227. (0.00003) RY*(15) C  10           s(  0.49%)p90.32( 43.92%)d99.99( 55.59%)
   228. (0.00000) RY*(16) C  10           s( 96.24%)p 0.02(  1.50%)d 0.02(  2.26%)
   229. (0.00000) RY*(17) C  10           s(  0.03%)p99.99( 99.41%)d18.97(  0.56%)
   230. (0.00756) RY*( 1) C  11           s(  0.55%)p99.99( 95.81%)d 6.68(  3.64%)
                                            0.0000  0.0257  0.0389  0.0572  0.0023
                                           -0.0209  0.8985 -0.0309  0.0158  0.0232
                                           -0.3686  0.0199 -0.0150  0.0215 -0.1041
                                            0.0280 -0.0096 -0.1235 -0.1352  0.0168
                                            0.0021 -0.0513
   231. (0.00251) RY*( 2) C  11           s(  0.08%)p99.99( 97.48%)d31.49(  2.44%)
                                            0.0000  0.0137 -0.0050  0.0234 -0.0035
                                           -0.0249 -0.2989  0.0534  0.1155 -0.0128
                                           -0.4632  0.0728  0.0358 -0.0264 -0.7939
                                            0.0950  0.0857 -0.0676 -0.0035 -0.0635
                                            0.1095 -0.0614
   232. (0.00157) RY*( 3) C  11           s(  0.37%)p99.99( 77.06%)d60.73( 22.57%)
                                            0.0000  0.0008  0.0555 -0.0252 -0.0012
                                           -0.0023 -0.2326 -0.0247  0.0073 -0.0001
                                           -0.6953 -0.0708 -0.0204 -0.0012  0.4747
                                            0.0287  0.0270  0.1953 -0.0232  0.1443
                                           -0.1286 -0.3869
   233. (0.00102) RY*( 4) C  11           s( 87.93%)p 0.10(  8.77%)d 0.04(  3.30%)
                                            0.0000  0.0050  0.9363 -0.0500  0.0133
                                           -0.0187 -0.0502 -0.2280  0.1156  0.0129
                                            0.0423  0.0023 -0.0419  0.0092 -0.0502
                                           -0.1136 -0.0152 -0.0439 -0.0881  0.0937
                                           -0.0848  0.0855
   234. (0.00045) RY*( 5) C  11           s(  0.04%)p99.99( 32.65%)d99.99( 67.31%)
                                           -0.0000 -0.0001 -0.0034  0.0194  0.0012
                                           -0.0028  0.0822  0.1046  0.0096 -0.0098
                                            0.2498  0.3587  0.0802  0.0078 -0.1935
                                           -0.2615 -0.0719  0.5485 -0.2988  0.2548
                                            0.0474 -0.4645
   235. (0.00030) RY*( 6) C  11           s( 12.94%)p 5.74( 74.25%)d 0.99( 12.81%)
                                           -0.0000 -0.0013  0.2604 -0.2471 -0.0222
                                            0.0080  0.0211  0.5375 -0.2469  0.0118
                                            0.0479  0.1925 -0.1353  0.0184  0.0601
                                            0.5092 -0.2666 -0.0384  0.0337 -0.2362
                                            0.1834 -0.1899
   236. (0.00022) RY*( 7) C  11           s(  0.98%)p71.68( 70.06%)d29.63( 28.96%)
                                           -0.0000  0.0002  0.0323  0.0930  0.0085
                                            0.0003  0.0827 -0.1200  0.0608 -0.0015
                                            0.2584 -0.6242  0.0417  0.0023 -0.1956
                                            0.4206  0.0480  0.1094  0.1407  0.0997
                                           -0.2385 -0.4371
   237. (0.00015) RY*( 8) C  11           s( 25.65%)p 1.58( 40.58%)d 1.32( 33.77%)
                                           -0.0000 -0.0075  0.1481  0.4741 -0.0986
                                            0.0070  0.0716  0.4763  0.3089  0.0011
                                           -0.0366 -0.1614 -0.0676  0.0047  0.0533
                                           -0.2076  0.0222  0.1829  0.4597  0.0821
                                            0.2839  0.0743
   238. (0.00008) RY*( 9) C  11           s( 25.02%)p 1.90( 47.47%)d 1.10( 27.50%)
   239. (0.00006) RY*(10) C  11           s(  1.97%)p23.03( 45.36%)d26.74( 52.67%)
   240. (0.00004) RY*(11) C  11           s(  0.59%)p77.95( 45.87%)d90.99( 53.54%)
   241. (0.00004) RY*(12) C  11           s( 37.16%)p 0.64( 23.83%)d 1.05( 39.01%)
   242. (0.00001) RY*(13) C  11           s( 14.26%)p 5.71( 81.46%)d 0.30(  4.28%)
   243. (0.00000) RY*(14) C  11           s(  0.10%)p99.99( 98.94%)d10.12(  0.97%)
   244. (0.00001) RY*(15) C  11           s(  1.09%)p29.85( 32.68%)d60.49( 66.22%)
   245. (0.00001) RY*(16) C  11           s(  1.65%)p12.62( 20.78%)d47.11( 77.57%)
   246. (0.00000) RY*(17) C  11           s( 89.73%)p 0.08(  7.01%)d 0.04(  3.26%)
   247. (0.00576) RY*( 1) C  12           s(  0.96%)p98.62( 94.33%)d 4.92(  4.71%)
                                            0.0000 -0.0266  0.0775 -0.0530  0.0062
                                           -0.0024  0.1075 -0.0115  0.0174 -0.0156
                                            0.5726  0.0730  0.0304 -0.0212  0.7669
                                            0.0799  0.0441 -0.0582 -0.0169 -0.1240
                                            0.1185 -0.1183
   248. (0.00195) RY*( 2) C  12           s(  0.01%)p99.99( 98.43%)d99.99(  1.56%)
                                            0.0000 -0.0015  0.0111  0.0015 -0.0003
                                            0.0399  0.9239  0.0948 -0.2319 -0.0106
                                           -0.2395 -0.0317  0.0737  0.0017  0.0495
                                           -0.0049  0.0049  0.0628  0.0930 -0.0286
                                            0.0468 -0.0041
   249. (0.00087) RY*( 3) C  12           s(  0.08%)p99.99( 87.36%)d99.99( 12.56%)
                                            0.0000  0.0002 -0.0183  0.0210  0.0027
                                           -0.0040  0.1978 -0.0582  0.0307 -0.0123
                                            0.6665 -0.2688  0.0911  0.0090 -0.5187
                                            0.1800 -0.0614  0.0948 -0.1578 -0.0293
                                            0.2154  0.2108
   250. (0.00057) RY*( 4) C  12           s(  0.24%)p22.19(  5.26%)d99.99( 94.50%)
                                           -0.0000  0.0005  0.0470 -0.0125 -0.0019
                                            0.0030 -0.0574 -0.0133 -0.0010  0.0102
                                           -0.1776 -0.0012 -0.0004 -0.0068  0.1315
                                           -0.0103  0.0066  0.6750 -0.5421  0.2010
                                            0.3766 -0.1154
   251. (0.00039) RY*( 5) C  12           s( 61.26%)p 0.58( 35.72%)d 0.05(  3.02%)
                                           -0.0000  0.0043  0.7823  0.0106 -0.0223
                                            0.0116  0.0176 -0.5306 -0.1865  0.0067
                                           -0.0304  0.1417 -0.0194  0.0139 -0.0895
                                           -0.0147 -0.1032 -0.1444 -0.0771  0.0101
                                            0.0330 -0.0464
   252. (0.00033) RY*( 6) C  12           s( 33.09%)p 1.82( 60.32%)d 0.20(  6.59%)
                                           -0.0000  0.0012  0.5436  0.1868 -0.0236
                                           -0.0155 -0.0629  0.7079  0.1651  0.0103
                                           -0.0125 -0.1952 -0.1342  0.0078 -0.0194
                                            0.0402 -0.1106  0.0161  0.1819  0.0034
                                            0.1723 -0.0531
   253. (0.00014) RY*( 7) C  12           s( 63.04%)p 0.13(  8.14%)d 0.46( 28.81%)
                                            0.0000 -0.0080 -0.2362  0.7578 -0.0180
                                            0.0021 -0.0061 -0.1412 -0.1019 -0.0085
                                           -0.0275  0.0396 -0.0893 -0.0083  0.0175
                                            0.1019 -0.1730 -0.2569  0.0265  0.1953
                                            0.3576 -0.2354
   254. (0.00008) RY*( 8) C  12           s(  5.08%)p10.87( 55.28%)d 7.79( 39.63%)
   255. (0.00005) RY*( 9) C  12           s(  9.38%)p 5.22( 48.92%)d 4.45( 41.70%)
   256. (0.00003) RY*(10) C  12           s( 12.60%)p 1.21( 15.29%)d 5.72( 72.11%)
   257. (0.00002) RY*(11) C  12           s(  0.57%)p99.99( 98.13%)d 2.31(  1.31%)
   258. (0.00000) RY*(12) C  12           s(  4.92%)p19.32( 95.00%)d 0.02(  0.09%)
   259. (0.00001) RY*(13) C  12           s(  2.63%)p28.75( 75.68%)d 8.24( 21.69%)
   260. (0.00000) RY*(14) C  12           s(  1.21%)p79.90( 96.90%)d 1.55(  1.88%)
   261. (0.00001) RY*(15) C  12           s(  9.31%)p 1.46( 13.58%)d 8.28( 77.11%)
   262. (0.00000) RY*(16) C  12           s( 94.82%)p 0.02(  1.51%)d 0.04(  3.67%)
   263. (0.00000) RY*(17) C  12           s(  0.90%)p11.39( 10.21%)d99.13( 88.89%)
   264. (0.00545) RY*( 1) C  13           s(  0.30%)p99.99( 94.62%)d17.20(  5.09%)
                                            0.0000 -0.0263  0.0366 -0.0292  0.0085
                                           -0.0247  0.8758 -0.0564  0.0430 -0.0032
                                            0.0475 -0.0335  0.0099 -0.0145  0.4079
                                           -0.0488  0.0336 -0.0606 -0.1494  0.0676
                                           -0.1337  0.0493
   265. (0.00210) RY*( 2) C  13           s(  0.43%)p99.99( 97.59%)d 4.65(  1.99%)
                                           -0.0000 -0.0017  0.0533 -0.0373 -0.0058
                                           -0.0153 -0.3498  0.0524  0.0831  0.0265
                                            0.5958 -0.0846 -0.1343  0.0270  0.6581
                                           -0.1021 -0.1362  0.0736  0.0473  0.0491
                                           -0.0648  0.0749
   266. (0.00100) RY*( 3) C  13           s(  0.44%)p99.99( 89.77%)d22.33(  9.79%)
                                            0.0000  0.0005  0.0517 -0.0413  0.0027
                                            0.0061 -0.2103 -0.0936 -0.0218  0.0153
                                           -0.6937 -0.2417 -0.0766 -0.0117  0.5133
                                            0.1762  0.0609  0.1489 -0.0358  0.1009
                                           -0.0636 -0.2454
   267. (0.00058) RY*( 4) C  13           s(  1.42%)p 3.92(  5.57%)d65.40( 93.01%)
                                            0.0000 -0.0003  0.1131 -0.0375  0.0057
                                            0.0050  0.0364  0.0100 -0.0011  0.0034
                                            0.1209 -0.0738  0.0823 -0.0045 -0.1230
                                           -0.1008 -0.0455 -0.1841  0.4211  0.1130
                                           -0.5676 -0.6196
   268. (0.00038) RY*( 5) C  13           s( 84.14%)p 0.14( 11.57%)d 0.05(  4.29%)
                                           -0.0000  0.0035  0.9157 -0.0306 -0.0449
                                            0.0192 -0.0291  0.0466 -0.2048 -0.0037
                                           -0.0441 -0.1255  0.0290  0.0041 -0.0838
                                           -0.2108 -0.0179 -0.0349 -0.1049  0.0832
                                            0.0386  0.1494
   269. (0.00025) RY*( 6) C  13           s( 12.38%)p 6.51( 80.59%)d 0.57(  7.02%)
                                           -0.0000  0.0031  0.2749 -0.2196  0.0020
                                           -0.0014  0.0055 -0.2258  0.1399  0.0117
                                            0.0587  0.5213 -0.2370  0.0134  0.0299
                                            0.5939 -0.2235 -0.1521 -0.0724 -0.1384
                                            0.0135 -0.1500
   270. (0.00013) RY*( 7) C  13           s( 52.83%)p 0.25( 13.01%)d 0.65( 34.16%)
                                            0.0000 -0.0064 -0.0383  0.7236 -0.0564
                                           -0.0091 -0.0885 -0.1988 -0.1930  0.0063
                                            0.0225  0.1811  0.0359  0.0030  0.0818
                                            0.0222 -0.0601 -0.3754 -0.2221  0.3756
                                            0.0384 -0.0934
   271. (0.00007) RY*( 8) C  13           s(  2.24%)p 9.92( 22.17%)d33.82( 75.60%)
   272. (0.00005) RY*( 9) C  13           s( 19.37%)p 3.06( 59.34%)d 1.10( 21.29%)
   273. (0.00004) RY*(10) C  13           s(  5.97%)p12.66( 75.50%)d 3.11( 18.54%)
   274. (0.00001) RY*(11) C  13           s(  1.82%)p50.77( 92.40%)d 3.18(  5.78%)
   275. (0.00002) RY*(12) C  13           s(  1.17%)p81.38( 95.48%)d 2.86(  3.35%)
   276. (0.00002) RY*(13) C  13           s( 10.69%)p 0.57(  6.10%)d 7.79( 83.21%)
   277. (0.00000) RY*(14) C  13           s(  0.21%)p99.99( 99.16%)d 2.96(  0.63%)
   278. (0.00000) RY*(15) C  13           s( 94.18%)p 0.01(  0.63%)d 0.06(  5.19%)
   279. (0.00000) RY*(16) C  13           s(  0.08%)p99.99( 10.29%)d99.99( 89.63%)
   280. (0.00001) RY*(17) C  13           s( 12.45%)p 3.72( 46.30%)d 3.31( 41.25%)
   281. (0.00572) RY*( 1) C  14           s(  0.12%)p99.99( 95.00%)d41.68(  4.88%)
                                           -0.0000  0.0241 -0.0129  0.0188 -0.0084
                                            0.0155 -0.7126  0.0307 -0.0333 -0.0169
                                            0.5219 -0.0223  0.0167 -0.0102  0.4074
                                            0.0132  0.0188 -0.1387 -0.1518 -0.0050
                                            0.0340 -0.0731
   282. (0.00179) RY*( 2) C  14           s(  0.22%)p99.99( 95.82%)d17.63(  3.96%)
                                            0.0000  0.0190  0.0004  0.0422 -0.0101
                                           -0.0179 -0.6132  0.0793  0.0834 -0.0047
                                           -0.3134  0.0495  0.0722 -0.0207 -0.6694
                                            0.0263  0.1158 -0.0375 -0.0252  0.1016
                                           -0.1066  0.1259
   283. (0.00110) RY*( 3) C  14           s(  0.87%)p76.95( 66.86%)d37.15( 32.28%)
                                            0.0000  0.0012  0.0717 -0.0591 -0.0068
                                           -0.0030 -0.1888 -0.1271 -0.0099  0.0010
                                           -0.5496 -0.3306 -0.0311  0.0014  0.3600
                                            0.2660  0.0626  0.3857 -0.2069  0.1918
                                            0.0095 -0.3070
   284. (0.00059) RY*( 4) C  14           s(  6.13%)p 5.94( 36.43%)d 9.36( 57.43%)
                                            0.0000 -0.0005  0.2458  0.0281 -0.0106
                                            0.0005 -0.1120  0.0486 -0.0406  0.0133
                                           -0.4379  0.0862 -0.1041 -0.0021  0.3643
                                           -0.0649 -0.0266 -0.3251  0.0209 -0.2243
                                            0.2052  0.6130
   285. (0.00042) RY*( 5) C  14           s( 87.22%)p 0.09(  7.99%)d 0.05(  4.79%)
                                            0.0000 -0.0036  0.9308 -0.0754  0.0049
                                           -0.0101  0.0258 -0.1151  0.0809  0.0111
                                            0.1472 -0.0221 -0.0523  0.0116 -0.1114
                                           -0.1061 -0.1026  0.0118 -0.0676  0.0815
                                           -0.1563 -0.1101
   286. (0.00031) RY*( 6) C  14           s( 13.00%)p 6.07( 78.95%)d 0.62(  8.05%)
                                           -0.0000 -0.0080 -0.0441  0.3559 -0.0366
                                           -0.0073 -0.0502 -0.6898 -0.0170 -0.0033
                                           -0.0164 -0.2135  0.1112 -0.0085 -0.0232
                                           -0.4607  0.1992 -0.0541  0.1621  0.0782
                                            0.2116 -0.0204
   287. (0.00015) RY*( 7) C  14           s( 28.27%)p 2.02( 57.01%)d 0.52( 14.72%)
                                            0.0000 -0.0023  0.0598  0.5269 -0.0394
                                           -0.0047 -0.0836  0.0788 -0.4126  0.0016
                                           -0.0745  0.1475 -0.2378 -0.0064 -0.0747
                                            0.1527 -0.5233 -0.0279  0.1955  0.0468
                                            0.2099 -0.2488
   288. (0.00011) RY*( 8) C  14           s( 31.02%)p 1.67( 51.80%)d 0.55( 17.17%)
                                           -0.0000 -0.0046  0.0192  0.5496  0.0885
                                            0.0067  0.1359 -0.2072  0.3024  0.0045
                                            0.1443  0.0269 -0.0372  0.0083  0.0011
                                            0.5668  0.1442 -0.0577 -0.2447  0.0687
                                           -0.1950  0.2566
   289. (0.00007) RY*( 9) C  14           s(  1.94%)p10.90( 21.19%)d39.54( 76.87%)
   290. (0.00008) RY*(10) C  14           s( 21.51%)p 2.67( 57.38%)d 0.98( 21.11%)
   291. (0.00005) RY*(11) C  14           s(  7.90%)p 3.32( 26.25%)d 8.34( 65.85%)
   292. (0.00004) RY*(12) C  14           s(  1.71%)p51.73( 88.70%)d 5.59(  9.58%)
   293. (0.00001) RY*(13) C  14           s(  0.49%)p22.12( 10.76%)d99.99( 88.75%)
   294. (0.00001) RY*(14) C  14           s(  1.78%)p52.74( 93.83%)d 2.47(  4.39%)
   295. (0.00001) RY*(15) C  14           s(  0.58%)p31.01( 17.96%)d99.99( 81.46%)
   296. (0.00002) RY*(16) C  14           s( 12.25%)p 6.70( 82.06%)d 0.46(  5.69%)
   297. (0.00000) RY*(17) C  14           s( 85.09%)p 0.14( 12.06%)d 0.03(  2.85%)
   298. (0.00938) RY*( 1) C  15           s(  9.75%)p 8.73( 85.13%)d 0.52(  5.12%)
                                            0.0000  0.0419  0.3066 -0.0124 -0.0397
                                           -0.0489 -0.7935  0.0471 -0.0474  0.0067
                                            0.1831 -0.0182  0.0012  0.0364  0.4207
                                           -0.0086  0.0508  0.0997 -0.1589  0.0436
                                           -0.0306  0.1146
   299. (0.00703) RY*( 2) C  15           s(  0.32%)p29.96(  9.45%)d99.99( 90.23%)
                                           -0.0000 -0.0000  0.0561 -0.0012  0.0027
                                           -0.0330  0.0601  0.0902 -0.0244 -0.0649
                                            0.1326  0.2271 -0.0144 -0.0296  0.0096
                                            0.0798 -0.0129 -0.5716  0.1064  0.6070
                                           -0.2448  0.3687
   300. (0.00674) RY*( 3) C  15           s( 27.47%)p 0.67( 18.40%)d 1.97( 54.13%)
                                           -0.0000  0.0115  0.5236 -0.0199 -0.0049
                                           -0.0306 -0.1135  0.0687 -0.1184  0.0341
                                            0.1488  0.0015  0.0720 -0.0350 -0.2940
                                           -0.1809 -0.0504 -0.2713  0.4797 -0.0686
                                            0.0992 -0.4723
   301. (0.00248) RY*( 4) C  15           s( 18.33%)p 3.70( 67.85%)d 0.75( 13.82%)
                                           -0.0000 -0.0047  0.3942  0.1654 -0.0219
                                           -0.0532  0.3351 -0.2056 -0.1579  0.0204
                                           -0.3774  0.0968  0.0790  0.0100  0.5774
                                            0.0652 -0.0029  0.0678  0.2694 -0.1282
                                           -0.1931  0.0856
   302. (0.00080) RY*( 5) C  15           s( 32.70%)p 1.03( 33.52%)d 1.03( 33.78%)
                                           -0.0000  0.0032  0.5597 -0.1005 -0.0604
                                           -0.0232  0.1432 -0.0117  0.0363  0.0134
                                            0.1158 -0.1001  0.0552 -0.0073 -0.4293
                                            0.2450 -0.2040  0.2318 -0.2398 -0.1346
                                           -0.1187  0.4410
   303. (0.00035) RY*( 6) C  15           s(  0.36%)p99.99( 96.42%)d 8.89(  3.22%)
                                            0.0000  0.0006 -0.0036  0.0526  0.0291
                                            0.0142 -0.3766 -0.0375  0.0762  0.0341
                                           -0.8151 -0.0633  0.1216  0.0127 -0.3499
                                            0.0390  0.0803 -0.0557  0.0649  0.1257
                                           -0.0384  0.0874
   304. (0.00018) RY*( 7) C  15           s( 89.00%)p 0.09(  8.42%)d 0.03(  2.58%)
                                            0.0000  0.0050 -0.0165  0.9428  0.0273
                                            0.0018 -0.0277  0.0738 -0.0635 -0.0058
                                            0.1556 -0.1214  0.0019 -0.0014 -0.1514
                                            0.0117  0.1093  0.0815 -0.0178  0.0299
                                           -0.1338  0.0045
   305. (0.00011) RY*( 8) C  15           s(  2.90%)p28.74( 83.23%)d 4.79( 13.88%)
                                            0.0000  0.0075  0.0054 -0.0682  0.1556
                                           -0.0090  0.0193  0.6868  0.3254  0.0018
                                           -0.0447 -0.1083 -0.2027  0.0012  0.1077
                                            0.4279  0.0688  0.1342  0.2789 -0.0466
                                           -0.1822 -0.0871
   306. (0.00006) RY*( 9) C  15           s( 10.40%)p 6.67( 69.39%)d 1.94( 20.21%)
   307. (0.00003) RY*(10) C  15           s(  4.52%)p19.05( 86.10%)d 2.07(  9.38%)
   308. (0.00004) RY*(11) C  15           s(  6.74%)p 6.03( 40.66%)d 7.81( 52.60%)
   309. (0.00003) RY*(12) C  15           s(  2.54%)p34.61( 87.82%)d 3.80(  9.64%)
   310. (0.00001) RY*(13) C  15           s(  2.08%)p45.26( 93.92%)d 1.93(  4.00%)
   311. (0.00001) RY*(14) C  15           s(  2.30%)p11.66( 26.81%)d30.85( 70.89%)
   312. (0.00000) RY*(15) C  15           s( 88.47%)p 0.10(  8.75%)d 0.03(  2.78%)
   313. (0.00001) RY*(16) C  15           s(  1.44%)p15.07( 21.71%)d53.35( 76.85%)
   314. (0.00001) RY*(17) C  15           s(  0.34%)p99.99( 63.71%)d99.99( 35.95%)
   315. (0.00240) RY*( 1) O  16           s(  3.53%)p26.99( 95.21%)d 0.36(  1.26%)
                                            0.0000  0.0017  0.1582  0.1011 -0.0018
                                            0.0107 -0.1894 -0.0339 -0.0628 -0.0070
                                            0.3846 -0.0234  0.0221  0.0062 -0.8697
                                            0.0755 -0.0003 -0.0562  0.0711 -0.0130
                                            0.0217 -0.0610
   316. (0.00094) RY*( 2) O  16           s( 22.90%)p 3.29( 75.24%)d 0.08(  1.87%)
                                           -0.0000  0.0042  0.4572 -0.1411 -0.0024
                                            0.0192  0.2709 -0.0721 -0.0248 -0.0032
                                            0.7450 -0.0204  0.0453 -0.0070  0.3383
                                           -0.0115  0.0249 -0.0481  0.0166  0.0700
                                           -0.0336  0.1003
   317. (0.00087) RY*( 3) O  16           s( 72.21%)p 0.37( 26.38%)d 0.02(  1.41%)
                                           -0.0000  0.0082  0.8279 -0.1914 -0.0034
                                            0.0348 -0.1992 -0.0542 -0.0605 -0.0106
                                           -0.4587  0.0548 -0.0007 -0.0152 -0.0306
                                            0.0362  0.0179  0.0711 -0.0164 -0.0810
                                           -0.0282  0.0381
   318. (0.00012) RY*( 4) O  16           s( 28.08%)p 2.48( 69.57%)d 0.08(  2.35%)
                                           -0.0000  0.0098  0.1593  0.5053  0.0005
                                            0.0296  0.7727 -0.0702 -0.1130 -0.0076
                                           -0.2280 -0.0441  0.0258 -0.0126 -0.1579
                                            0.0205  0.0025  0.0218  0.1240  0.0198
                                           -0.0791 -0.0308
   319. (0.00006) RY*( 5) O  16           s( 11.88%)p 7.30( 86.80%)d 0.11(  1.31%)
   320. (0.00004) RY*( 6) O  16           s( 52.35%)p 0.67( 35.33%)d 0.24( 12.32%)
   321. (0.00002) RY*( 7) O  16           s(  6.80%)p 7.42( 50.48%)d 6.28( 42.71%)
   322. (0.00002) RY*( 8) O  16           s(  0.39%)p99.99( 98.44%)d 3.03(  1.17%)
   323. (0.00000) RY*( 9) O  16           s(  0.01%)p99.99( 99.61%)d34.84(  0.38%)
   324. (0.00000) RY*(10) O  16           s( 99.77%)p 0.00(  0.15%)d 0.00(  0.09%)
   325. (0.00001) RY*(11) O  16           s(  0.40%)p99.99( 94.68%)d12.28(  4.92%)
   326. (0.00000) RY*(12) O  16           s(  0.05%)p99.99( 97.90%)d41.29(  2.05%)
   327. (0.00000) RY*(13) O  16           s(  0.41%)p22.61(  9.18%)d99.99( 90.42%)
   328. (0.00000) RY*(14) O  16           s(  0.00%)p 1.00( 22.66%)d 3.41( 77.34%)
   329. (0.00000) RY*(15) O  16           s(  0.16%)p44.64(  7.11%)d99.99( 92.73%)
   330. (0.00000) RY*(16) O  16           s(  0.19%)p69.03( 12.88%)d99.99( 86.93%)
   331. (0.00000) RY*(17) O  16           s(  0.67%)p28.00( 18.87%)d99.99( 80.45%)
   332. (0.00076) RY*( 1) I  17           s(  2.18%)p44.87( 97.82%)
                                           -0.0065  0.1475  0.0363 -0.0162 -0.0104
                                           -0.6793  0.0045 -0.7177
   333. (0.00062) RY*( 2) I  17           s(  0.03%)p99.99( 99.97%)
                                           -0.0017  0.0170  0.0028 -0.3723 -0.0113
                                           -0.6677  0.0144  0.6442
   334. (0.00029) RY*( 3) I  17           s( 12.79%)p 6.82( 87.21%)
                                           -0.0131  0.3574  0.0644 -0.8590  0.0060
                                            0.3041  0.0298 -0.1915
   335. (0.00002) RY*( 4) I  17           s( 84.89%)p 0.18( 15.11%)
   336. (0.00038) RY*( 1) H  18           s(100.00%)
                                           -0.0006  1.0000  0.0030
   337. (0.00022) RY*( 2) H  18           s(100.00%)
                                           -0.0011 -0.0030  1.0000
   338. (0.00047) RY*( 1) H  19           s(100.00%)
                                           -0.0007  1.0000  0.0025
   339. (0.00021) RY*( 2) H  19           s(100.00%)
                                           -0.0012 -0.0025  1.0000
   340. (0.00057) RY*( 1) H  20           s(100.00%)
                                           -0.0015  1.0000  0.0026
   341. (0.00024) RY*( 2) H  20           s(100.00%)
                                           -0.0007 -0.0026  1.0000
   342. (0.00073) RY*( 1) H  21           s(100.00%)
                                           -0.0015  1.0000  0.0015
   343. (0.00015) RY*( 2) H  21           s(100.00%)
                                           -0.0007 -0.0015  1.0000
   344. (0.00049) RY*( 1) H  22           s(100.00%)
                                           -0.0007  1.0000  0.0023
   345. (0.00022) RY*( 2) H  22           s(100.00%)
                                           -0.0012 -0.0023  1.0000
   346. (0.00229) RY*( 1) H  23           s(100.00%)
                                           -0.0042  1.0000  0.0014
   347. (0.00028) RY*( 2) H  23           s(100.00%)
                                           -0.0009 -0.0014  1.0000
   348. (0.00249) RY*( 1) H  24           s(100.00%)
                                            0.0066  1.0000 -0.0042
   349. (0.00040) RY*( 2) H  24           s(100.00%)
                                           -0.0022  0.0042  1.0000
   350. (0.00051) RY*( 1) H  25           s(100.00%)
                                           -0.0016  1.0000  0.0044
   351. (0.00022) RY*( 2) H  25           s(100.00%)
                                           -0.0010 -0.0044  1.0000
   352. (0.00040) RY*( 1) H  26           s(100.00%)
                                           -0.0007  1.0000  0.0032
   353. (0.00022) RY*( 2) H  26           s(100.00%)
                                           -0.0010 -0.0032  1.0000
   354. (0.00043) RY*( 1) H  27           s(100.00%)
                                           -0.0010  1.0000  0.0035
   355. (0.00020) RY*( 2) H  27           s(100.00%)
                                           -0.0010 -0.0035  1.0000
   356. (0.00068) RY*( 1) H  28           s(100.00%)
                                           -0.0017  1.0000  0.0017
   357. (0.00024) RY*( 2) H  28           s(100.00%)
                                           -0.0006 -0.0018  1.0000
   358. (0.00072) RY*( 1) H  29           s(100.00%)
                                           -0.0040  1.0000 -0.0014
   359. (0.00020) RY*( 2) H  29           s(100.00%)
                                            0.0002  0.0014  1.0000
   360. (0.01545) BD*( 1) C   1 - C   2  
                ( 50.09%)   0.7077* C   1 s( 34.67%)p 1.88( 65.30%)d 0.00(  0.03%)
                                            0.0000  0.5887 -0.0109  0.0000 -0.0000
                                            0.3590 -0.0358 -0.0026 -0.0001 -0.4788
                                           -0.0139  0.0114  0.0000  0.5413 -0.0161
                                           -0.0089 -0.0001 -0.0051  0.0092 -0.0138
                                           -0.0039  0.0012
                ( 49.91%)  -0.7065* C   2 s( 34.62%)p 1.89( 65.35%)d 0.00(  0.03%)
                                            0.0000  0.5883 -0.0127 -0.0021 -0.0004
                                           -0.3323 -0.0218  0.0088 -0.0004  0.4983
                                           -0.0363 -0.0043  0.0000 -0.5410  0.0073
                                            0.0091 -0.0002 -0.0056  0.0112 -0.0124
                                           -0.0014  0.0017
   361. (0.32500) BD*( 2) C   1 - C   2  
                ( 49.82%)   0.7059* C   1 s(  0.00%)p 1.00( 99.96%)d 0.00(  0.04%)
                                           -0.0000  0.0008  0.0000 -0.0000  0.0000
                                           -0.5052 -0.0135 -0.0067  0.0001  0.4522
                                            0.0119  0.0056 -0.0003  0.7342  0.0195
                                            0.0097 -0.0004  0.0082 -0.0056 -0.0079
                                            0.0080  0.0126
                ( 50.18%)  -0.7084* C   2 s(  0.00%)p 1.00( 99.96%)d 0.00(  0.04%)
                                            0.0000  0.0003 -0.0001  0.0003 -0.0001
                                           -0.5073 -0.0124 -0.0068  0.0008  0.4550
                                            0.0113  0.0059 -0.0005  0.7311  0.0183
                                            0.0093 -0.0011 -0.0084 -0.0047 -0.0031
                                            0.0062 -0.0155
   362. (0.01533) BD*( 1) C   1 - C   6  
                ( 50.12%)   0.7079* C   1 s( 34.66%)p 1.88( 65.31%)d 0.00(  0.03%)
                                            0.0000  0.5886 -0.0113  0.0001 -0.0000
                                           -0.6959  0.0153  0.0122  0.0001 -0.2010
                                           -0.0274  0.0075 -0.0001 -0.3556  0.0275
                                            0.0039  0.0001  0.0091  0.0117  0.0012
                                            0.0085 -0.0054
                ( 49.88%)  -0.7063* C   6 s( 34.69%)p 1.88( 65.28%)d 0.00(  0.03%)
                                            0.0000  0.5889 -0.0128 -0.0030 -0.0005
                                            0.6972 -0.0148 -0.0108  0.0005  0.2265
                                           -0.0378  0.0012 -0.0003  0.3366  0.0131
                                           -0.0076  0.0005  0.0063  0.0132  0.0003
                                            0.0091 -0.0041
   363. (0.01141) BD*( 1) C   1 - H  18  
                ( 39.76%)   0.6305* C   1 s( 30.59%)p 2.27( 69.35%)d 0.00(  0.07%)
                                            0.0003 -0.5528 -0.0176  0.0002 -0.0001
                                           -0.3598 -0.0017 -0.0035 -0.0008 -0.7241
                                           -0.0034 -0.0071 -0.0016  0.1990  0.0010
                                            0.0020  0.0004 -0.0166  0.0062  0.0083
                                            0.0132  0.0104
                ( 60.24%)  -0.7762* H  18 s(100.00%)
                                           -1.0000 -0.0006 -0.0011
   364. (0.01521) BD*( 1) C   2 - C   3  
                ( 50.36%)   0.7096* C   2 s( 34.79%)p 1.87( 65.18%)d 0.00(  0.03%)
                                            0.0000  0.5897 -0.0092  0.0014  0.0004
                                           -0.3394 -0.0224  0.0091 -0.0006 -0.7029
                                            0.0198  0.0111 -0.0004  0.2017 -0.0282
                                           -0.0011 -0.0002  0.0129  0.0000 -0.0067
                                           -0.0067 -0.0082
                ( 49.64%)  -0.7046* C   3 s( 34.55%)p 1.89( 65.42%)d 0.00(  0.03%)
                                           -0.0001  0.5876  0.0140 -0.0015 -0.0001
                                            0.3561 -0.0357  0.0002  0.0006  0.7018
                                           -0.0032 -0.0075  0.0005 -0.1815 -0.0222
                                            0.0053  0.0001  0.0104 -0.0003 -0.0089
                                           -0.0089 -0.0072
   365. (0.01125) BD*( 1) C   2 - H  19  
                ( 39.69%)   0.6300* C   2 s( 30.49%)p 2.28( 69.44%)d 0.00(  0.07%)
                                            0.0003 -0.5519 -0.0173 -0.0004 -0.0001
                                           -0.7180 -0.0039 -0.0075 -0.0013 -0.2198
                                           -0.0009 -0.0025 -0.0007 -0.3612 -0.0020
                                           -0.0036 -0.0005 -0.0094 -0.0161 -0.0067
                                           -0.0159  0.0050
                ( 60.31%)  -0.7766* H  19 s(100.00%)
                                           -1.0000 -0.0007 -0.0012
   366. (0.02324) BD*( 1) C   3 - C   4  
                ( 50.92%)   0.7136* C   3 s( 35.14%)p 1.85( 64.83%)d 0.00(  0.03%)
                                            0.0001  0.5927  0.0064  0.0045  0.0004
                                           -0.6890  0.0055  0.0085 -0.0008 -0.2354
                                            0.0236  0.0031  0.0013 -0.3426 -0.0112
                                            0.0052 -0.0012  0.0065  0.0122  0.0003
                                            0.0081 -0.0036
                ( 49.08%)  -0.7005* C   4 s( 34.26%)p 1.92( 65.71%)d 0.00(  0.03%)
                                           -0.0000  0.5853  0.0062  0.0014  0.0003
                                            0.6970 -0.0100 -0.0008  0.0032  0.2131
                                            0.0082  0.0010 -0.0003  0.3544 -0.0119
                                           -0.0008  0.0020  0.0082  0.0117  0.0022
                                            0.0090 -0.0043
   367. (0.34942) BD*( 2) C   3 - C   4  
                ( 51.02%)   0.7143* C   3 s(  0.00%)p 1.00( 99.96%)d 0.00(  0.04%)
                                            0.0000  0.0019  0.0012  0.0027 -0.0001
                                           -0.5145 -0.0043 -0.0006  0.0015  0.4484
                                            0.0071  0.0015  0.0002  0.7305  0.0066
                                            0.0051 -0.0018 -0.0086 -0.0048 -0.0026
                                            0.0055 -0.0167
                ( 48.98%)  -0.6998* C   4 s(  0.00%)p 1.00( 99.97%)d 0.00(  0.03%)
                                           -0.0000  0.0013  0.0046 -0.0015 -0.0001
                                           -0.5110 -0.0049 -0.0040  0.0028  0.4427
                                            0.0057  0.0059 -0.0024  0.7365  0.0040
                                            0.0017 -0.0051  0.0006  0.0082  0.0093
                                           -0.0118  0.0040
   368. (0.01227) BD*( 1) C   3 - H  20  
                ( 39.66%)   0.6297* C   3 s( 30.22%)p 2.31( 69.71%)d 0.00(  0.07%)
                                            0.0004 -0.5495  0.0159  0.0027  0.0001
                                           -0.3637  0.0057 -0.0029 -0.0018  0.4995
                                            0.0093  0.0018  0.0006 -0.5614 -0.0007
                                           -0.0030 -0.0012  0.0124 -0.0125  0.0180
                                            0.0038 -0.0056
                ( 60.34%)  -0.7768* H  20 s(100.00%)
                                           -1.0000 -0.0015 -0.0007
   369. (0.02542) BD*( 1) C   4 - C   5  
                ( 49.31%)   0.7022* C   4 s( 33.80%)p 1.96( 66.17%)d 0.00(  0.03%)
                                            0.0000 -0.5813 -0.0060  0.0000 -0.0001
                                            0.3603 -0.0096 -0.0016  0.0031 -0.4863
                                            0.0035 -0.0001 -0.0016  0.5433 -0.0092
                                           -0.0016  0.0030  0.0069 -0.0095  0.0138
                                            0.0029 -0.0015
                ( 50.69%)  -0.7119* C   5 s( 34.97%)p 1.86( 65.00%)d 0.00(  0.03%)
                                           -0.0001 -0.5913 -0.0059 -0.0042 -0.0003
                                           -0.3325 -0.0135  0.0044 -0.0013  0.5074
                                           -0.0159 -0.0073 -0.0005 -0.5306  0.0010
                                            0.0062 -0.0008  0.0050 -0.0100  0.0123
                                            0.0017 -0.0012
   370. (0.03523) BD*( 1) C   4 - C   7  
                ( 51.29%)   0.7162* C   4 s( 31.91%)p 2.13( 68.06%)d 0.00(  0.03%)
                                            0.0002  0.5648 -0.0091 -0.0026 -0.0005
                                           -0.3503 -0.0136  0.0021 -0.0011 -0.7219
                                           -0.0179  0.0014 -0.0027  0.1901 -0.0097
                                           -0.0023  0.0005  0.0107 -0.0019 -0.0067
                                           -0.0078 -0.0075
                ( 48.71%)  -0.6979* C   7 s( 28.35%)p 2.53( 71.62%)d 0.00(  0.03%)
                                            0.0001  0.5324  0.0060  0.0004  0.0000
                                            0.3683 -0.0055 -0.0008  0.0001  0.7335
                                           -0.0068 -0.0015  0.0026 -0.2050 -0.0194
                                            0.0009 -0.0025  0.0074 -0.0026 -0.0079
                                           -0.0109 -0.0069
   371. (0.01512) BD*( 1) C   5 - C   6  
                ( 49.42%)   0.7030* C   5 s( 34.98%)p 1.86( 64.99%)d 0.00(  0.03%)
                                            0.0001 -0.5912 -0.0151  0.0016  0.0001
                                           -0.3341 -0.0245  0.0068 -0.0001 -0.7067
                                            0.0176  0.0053 -0.0007  0.1928 -0.0273
                                            0.0004  0.0009 -0.0124 -0.0002  0.0062
                                            0.0069  0.0081
                ( 50.58%)  -0.7112* C   6 s( 34.67%)p 1.88( 65.30%)d 0.00(  0.03%)
                                           -0.0000 -0.5887  0.0101 -0.0018 -0.0003
                                            0.3609 -0.0355 -0.0028 -0.0003  0.6969
                                           -0.0052 -0.0120  0.0010 -0.1874 -0.0214
                                            0.0057 -0.0009 -0.0104  0.0004  0.0091
                                            0.0084  0.0068
   372. (0.32327) BD*( 2) C   5 - C   6  
                ( 49.65%)   0.7046* C   5 s(  0.00%)p 1.00( 99.96%)d 0.00(  0.03%)
                                            0.0000 -0.0031  0.0002 -0.0004 -0.0001
                                           -0.5029 -0.0101 -0.0102  0.0009  0.4426
                                            0.0079  0.0059 -0.0009  0.7418  0.0123
                                            0.0090 -0.0015 -0.0001  0.0089  0.0101
                                           -0.0124  0.0023
                ( 50.35%)  -0.7096* C   6 s(  0.00%)p 1.00( 99.96%)d 0.00(  0.04%)
                                           -0.0000 -0.0032  0.0008  0.0000  0.0001
                                           -0.5004 -0.0109 -0.0057  0.0006  0.4544
                                            0.0097  0.0047 -0.0003  0.7363  0.0161
                                            0.0065 -0.0003  0.0088 -0.0054 -0.0081
                                            0.0080  0.0137
   373. (0.01254) BD*( 1) C   5 - H  21  
                ( 39.80%)   0.6309* C   5 s( 29.96%)p 2.34( 69.97%)d 0.00(  0.07%)
                                           -0.0003  0.5471 -0.0166 -0.0025 -0.0001
                                           -0.7236 -0.0019 -0.0034 -0.0020 -0.2142
                                           -0.0120  0.0026  0.0006 -0.3605  0.0074
                                           -0.0031 -0.0010  0.0102  0.0161  0.0054
                                            0.0164 -0.0059
                ( 60.20%)  -0.7759* H  21 s(100.00%)
                                            1.0000  0.0015  0.0007
   374. (0.01117) BD*( 1) C   6 - H  22  
                ( 39.68%)   0.6299* C   6 s( 30.55%)p 2.27( 69.38%)d 0.00(  0.07%)
                                           -0.0003  0.5524  0.0181  0.0010  0.0003
                                           -0.3621 -0.0024 -0.0031 -0.0005  0.5045
                                            0.0026  0.0052  0.0009 -0.5551 -0.0031
                                           -0.0057 -0.0009 -0.0132  0.0122 -0.0174
                                           -0.0038  0.0054
                ( 60.32%)  -0.7767* H  22 s(100.00%)
                                            1.0000  0.0007  0.0012
   375. (0.03879) BD*( 1) C   7 - C   8  
                ( 49.52%)   0.7037* C   7 s( 28.36%)p 2.53( 71.61%)d 0.00(  0.03%)
                                            0.0001  0.5325  0.0065  0.0007  0.0001
                                           -0.1248  0.0022 -0.0006 -0.0006 -0.5095
                                            0.0197  0.0037 -0.0001 -0.6635 -0.0170
                                            0.0074 -0.0056  0.0032  0.0060  0.0125
                                           -0.0030  0.0083
                ( 50.48%)  -0.7105* C   8 s( 31.70%)p 2.15( 68.28%)d 0.00(  0.02%)
                                            0.0001  0.5628 -0.0138 -0.0022 -0.0003
                                            0.0781  0.0111  0.0011  0.0006  0.4933
                                            0.0225 -0.0075  0.0030  0.6577  0.0086
                                           -0.0027  0.0028  0.0003  0.0026  0.0133
                                           -0.0035  0.0058
   376. (0.03287) BD*( 1) C   7 - N   9  
                ( 61.21%)   0.7823* C   7 s( 21.57%)p 3.63( 78.33%)d 0.00(  0.09%)
                                           -0.0000  0.4638  0.0244  0.0007 -0.0003
                                           -0.7752  0.0178 -0.0082  0.0016  0.1623
                                           -0.0006 -0.0022 -0.0003  0.3939 -0.0201
                                            0.0032  0.0016 -0.0114 -0.0193  0.0040
                                            0.0194 -0.0075
                ( 38.79%)  -0.6228* N   9 s( 35.34%)p 1.83( 64.63%)d 0.00(  0.03%)
                                           -0.0000  0.5945 -0.0021 -0.0042  0.0001
                                            0.6963  0.0012 -0.0041  0.0013 -0.1664
                                           -0.0007 -0.0004  0.0003 -0.3657  0.0006
                                            0.0011  0.0000 -0.0090 -0.0094 -0.0006
                                            0.0113 -0.0010
   377. (0.02404) BD*( 1) C   7 - H  23  
                ( 37.67%)   0.6137* C   7 s( 21.75%)p 3.59( 78.17%)d 0.00(  0.08%)
                                            0.0003 -0.4657  0.0245  0.0013 -0.0002
                                           -0.4953 -0.0200 -0.0009  0.0030  0.4181
                                            0.0091  0.0034 -0.0009 -0.6007 -0.0124
                                            0.0023  0.0004  0.0121 -0.0177  0.0159
                                           -0.0020 -0.0064
                ( 62.33%)  -0.7895* H  23 s(100.00%)
                                           -1.0000 -0.0042 -0.0009
   378. (0.03413) BD*( 1) C   8 - C  10  
                ( 49.54%)   0.7038* C   8 s( 34.48%)p 1.90( 65.49%)d 0.00(  0.03%)
                                            0.0000 -0.5870 -0.0150 -0.0015  0.0003
                                           -0.6444  0.0142 -0.0015 -0.0019  0.4046
                                            0.0002  0.0044  0.0013  0.2748  0.0088
                                            0.0020  0.0011  0.0119  0.0074 -0.0075
                                           -0.0070  0.0053
                ( 50.46%)  -0.7104* C  10 s( 39.00%)p 1.56( 60.97%)d 0.00(  0.03%)
                                           -0.0001 -0.6243 -0.0167 -0.0045 -0.0003
                                            0.5579 -0.0042 -0.0025  0.0081 -0.4340
                                            0.0113  0.0001 -0.0037 -0.3310  0.0154
                                           -0.0002 -0.0010  0.0114  0.0039 -0.0089
                                           -0.0079  0.0052
   379. (0.02589) BD*( 1) C   8 - C  14  
                ( 48.63%)   0.6974* C   8 s( 33.81%)p 1.96( 66.15%)d 0.00(  0.03%)
                                            0.0003 -0.5815 -0.0031  0.0008 -0.0004
                                            0.7250 -0.0116  0.0045  0.0039  0.0651
                                            0.0064  0.0000 -0.0010  0.3625  0.0048
                                           -0.0000  0.0014 -0.0015 -0.0126 -0.0040
                                           -0.0112  0.0021
                ( 51.37%)  -0.7167* C  14 s( 34.70%)p 1.88( 65.27%)d 0.00(  0.03%)
                                           -0.0002 -0.5891 -0.0047 -0.0023 -0.0003
                                           -0.7136 -0.0065  0.0084 -0.0018 -0.0800
                                            0.0140  0.0015  0.0012 -0.3693  0.0171
                                            0.0044  0.0004  0.0001 -0.0100 -0.0041
                                           -0.0116  0.0038
   380. (0.35112) BD*( 2) C   8 - C  14  
                ( 49.80%)   0.7057* C   8 s(  0.00%)p 1.00( 99.96%)d 0.00(  0.04%)
                                           -0.0000  0.0031  0.0050  0.0011  0.0002
                                           -0.2285  0.0005 -0.0003  0.0020 -0.7665
                                           -0.0092 -0.0021  0.0050  0.5998  0.0010
                                            0.0023 -0.0047  0.0103 -0.0042  0.0064
                                           -0.0030 -0.0144
                ( 50.20%)  -0.7085* C  14 s(  0.00%)p 1.00( 99.96%)d 0.00(  0.04%)
                                            0.0001  0.0047  0.0016  0.0026 -0.0001
                                           -0.2301 -0.0028 -0.0006  0.0003 -0.7640
                                           -0.0117 -0.0005  0.0015  0.6023  0.0024
                                            0.0019 -0.0031 -0.0141  0.0114 -0.0034
                                           -0.0080  0.0018
   381. (0.05197) BD*( 1) N   9 - C  15  
                ( 36.79%)   0.6066* N   9 s( 35.63%)p 1.81( 64.32%)d 0.00(  0.05%)
                                           -0.0000 -0.5968 -0.0107 -0.0057 -0.0000
                                            0.1678 -0.0226  0.0037  0.0002  0.2216
                                            0.0029 -0.0008  0.0008 -0.7518  0.0165
                                           -0.0021 -0.0019  0.0009  0.0070  0.0109
                                           -0.0018 -0.0171
                ( 63.21%)  -0.7950* C  15 s( 32.56%)p 2.07( 67.36%)d 0.00(  0.08%)
                                           -0.0001 -0.5703  0.0194 -0.0026  0.0021
                                           -0.1627  0.0042  0.0068 -0.0002 -0.2197
                                            0.0089 -0.0008 -0.0015  0.7733 -0.0273
                                           -0.0071  0.0038 -0.0044  0.0083  0.0115
                                            0.0029 -0.0232
   382. (0.01760) BD*( 1) N   9 - H  24  
                ( 29.33%)   0.5416* N   9 s( 28.92%)p 2.46( 71.02%)d 0.00(  0.06%)
                                           -0.0002  0.5377 -0.0042 -0.0028 -0.0001
                                           -0.5841  0.0154  0.0000  0.0023  0.4269
                                           -0.0096  0.0003 -0.0009 -0.4317  0.0067
                                            0.0016 -0.0005 -0.0166  0.0123 -0.0122
                                            0.0077 -0.0007
                ( 70.67%)  -0.8407* H  24 s(100.00%)
                                            1.0000 -0.0066  0.0022
   383. (0.02389) BD*( 1) C  10 - C  11  
                ( 49.23%)   0.7016* C  10 s( 38.23%)p 1.61( 61.73%)d 0.00(  0.03%)
                                            0.0001 -0.6180 -0.0205  0.0033  0.0001
                                            0.0477  0.0162 -0.0011  0.0054  0.4741
                                           -0.0209  0.0012  0.0023  0.6237 -0.0212
                                            0.0012  0.0052 -0.0008 -0.0055 -0.0164
                                            0.0006 -0.0063
                ( 50.77%)  -0.7126* C  11 s( 34.99%)p 1.86( 64.98%)d 0.00(  0.03%)
                                           -0.0000 -0.5912  0.0194 -0.0017  0.0001
                                           -0.1188  0.0404 -0.0015  0.0019 -0.4714
                                           -0.0023  0.0077  0.0007 -0.6415  0.0131
                                            0.0101  0.0017 -0.0005 -0.0029 -0.0163
                                            0.0033 -0.0073
   384. (0.38450) BD*( 2) C  10 - C  11  
                ( 45.97%)   0.6780* C  10 s(  0.00%)p 1.00( 99.98%)d 0.00(  0.02%)
                                           -0.0000  0.0024  0.0001  0.0004 -0.0001
                                           -0.2349  0.0056 -0.0045  0.0011 -0.7635
                                            0.0159 -0.0136  0.0037  0.6007 -0.0142
                                            0.0103 -0.0029  0.0057 -0.0004  0.0041
                                           -0.0045 -0.0120
                ( 54.03%)  -0.7350* C  11 s(  0.00%)p 1.00( 99.95%)d 0.00(  0.05%)
                                            0.0000  0.0012 -0.0002 -0.0004 -0.0001
                                           -0.2317 -0.0022 -0.0036  0.0003 -0.7632
                                           -0.0058 -0.0112  0.0006  0.6026  0.0040
                                            0.0082 -0.0007  0.0020 -0.0077 -0.0032
                                            0.0121  0.0155
   385. (0.03120) BD*( 1) C  10 - I  17  
                ( 42.17%)   0.6494* C  10 s( 22.81%)p 3.38( 77.08%)d 0.00(  0.11%)
                                            0.0002 -0.4762  0.0367  0.0018  0.0002
                                           -0.7914 -0.0477  0.0138  0.0040 -0.0506
                                           -0.0103  0.0055 -0.0008 -0.3720 -0.0314
                                            0.0074  0.0009 -0.0002 -0.0199 -0.0033
                                           -0.0240  0.0084
                ( 57.83%)  -0.7604* I  17 s( 12.19%)p 7.20( 87.81%)
                                           -0.3473 -0.0363  0.8617  0.0629  0.0097
                                            0.0077  0.3612  0.0327
   386. (0.01899) BD*( 1) C  11 - C  12  
                ( 49.32%)   0.7023* C  11 s( 34.82%)p 1.87( 65.15%)d 0.00(  0.03%)
                                            0.0002 -0.5900  0.0070  0.0045 -0.0004
                                            0.7169  0.0056 -0.0132  0.0016  0.0671
                                           -0.0285  0.0024  0.0000  0.3618 -0.0339
                                           -0.0020  0.0007  0.0011 -0.0102 -0.0031
                                           -0.0139  0.0051
                ( 50.68%)  -0.7119* C  12 s( 34.54%)p 1.89( 65.43%)d 0.00(  0.03%)
                                           -0.0001 -0.5876  0.0093  0.0005  0.0001
                                           -0.7280  0.0280 -0.0105 -0.0003 -0.0547
                                           -0.0232 -0.0040  0.0000 -0.3457 -0.0188
                                           -0.0091 -0.0002 -0.0020 -0.0124 -0.0048
                                           -0.0112  0.0020
   387. (0.01257) BD*( 1) C  11 - H  25  
                ( 39.20%)   0.6261* C  11 s( 30.11%)p 2.32( 69.83%)d 0.00(  0.07%)
                                            0.0004 -0.5484 -0.0189 -0.0022  0.0003
                                           -0.6454 -0.0123 -0.0044 -0.0015  0.4350
                                            0.0006  0.0034  0.0014  0.3039 -0.0042
                                            0.0032  0.0012  0.0182  0.0132 -0.0077
                                           -0.0071  0.0079
                ( 60.80%)  -0.7797* H  25 s(100.00%)
                                           -1.0000 -0.0016 -0.0010
   388. (0.01503) BD*( 1) C  12 - C  13  
                ( 49.99%)   0.7071* C  12 s( 34.65%)p 1.89( 65.32%)d 0.00(  0.03%)
                                           -0.0000 -0.5885  0.0109  0.0003  0.0001
                                            0.6374 -0.0362  0.0088 -0.0002 -0.4094
                                           -0.0070 -0.0086 -0.0005 -0.2779 -0.0225
                                           -0.0075 -0.0007  0.0119  0.0074 -0.0092
                                           -0.0050  0.0039
                ( 50.01%)  -0.7071* C  13 s( 34.60%)p 1.89( 65.37%)d 0.00(  0.03%)
                                           -0.0000 -0.5881  0.0106  0.0029  0.0005
                                           -0.6172 -0.0102  0.0120 -0.0010  0.4234
                                           -0.0236 -0.0044  0.0002  0.3024 -0.0342
                                           -0.0009 -0.0001  0.0118  0.0059 -0.0071
                                           -0.0075  0.0057
   389. (0.32420) BD*( 2) C  12 - C  13  
                ( 49.75%)   0.7053* C  12 s(  0.00%)p 1.00( 99.96%)d 0.00(  0.04%)
                                           -0.0000 -0.0001  0.0001 -0.0007 -0.0001
                                           -0.2285 -0.0052  0.0019  0.0002 -0.7643
                                           -0.0171  0.0081  0.0012  0.6021  0.0137
                                           -0.0060 -0.0007  0.0021 -0.0072 -0.0031
                                            0.0115  0.0147
                ( 50.25%)  -0.7089* C  13 s(  0.00%)p 1.00( 99.96%)d 0.00(  0.04%)
                                            0.0000  0.0006  0.0007 -0.0001  0.0001
                                           -0.2300 -0.0050 -0.0021  0.0007 -0.7642
                                           -0.0174 -0.0080  0.0017  0.6017  0.0138
                                            0.0053 -0.0013 -0.0142  0.0114 -0.0040
                                           -0.0079  0.0022
   390. (0.01090) BD*( 1) C  12 - H  26  
                ( 39.45%)   0.6281* C  12 s( 30.70%)p 2.25( 69.23%)d 0.00(  0.07%)
                                           -0.0004  0.5539  0.0157  0.0005  0.0002
                                           -0.0950  0.0003  0.0016 -0.0003 -0.4938
                                           -0.0027  0.0052 -0.0010 -0.6628 -0.0034
                                            0.0076 -0.0014  0.0037  0.0038  0.0203
                                           -0.0086  0.0120
                ( 60.55%)  -0.7781* H  26 s(100.00%)
                                            1.0000  0.0007  0.0010
   391. (0.01501) BD*( 1) C  13 - C  14  
                ( 50.59%)   0.7112* C  13 s( 34.67%)p 1.88( 65.30%)d 0.00(  0.03%)
                                           -0.0000 -0.5887  0.0099 -0.0014 -0.0002
                                           -0.0841 -0.0365  0.0054 -0.0009 -0.4809
                                            0.0181  0.0058 -0.0005 -0.6424  0.0100
                                            0.0099 -0.0008 -0.0019 -0.0054 -0.0153
                                            0.0021 -0.0071
                ( 49.41%)  -0.7030* C  14 s( 34.97%)p 1.86( 65.00%)d 0.00(  0.03%)
                                            0.0000 -0.5912 -0.0147  0.0006 -0.0000
                                            0.1022 -0.0402  0.0036  0.0006  0.4728
                                            0.0040 -0.0044  0.0007  0.6436 -0.0115
                                           -0.0045  0.0011  0.0008 -0.0018 -0.0159
                                            0.0028 -0.0065
   392. (0.01113) BD*( 1) C  13 - H  27  
                ( 39.50%)   0.6285* C  13 s( 30.62%)p 2.26( 69.31%)d 0.00(  0.07%)
                                           -0.0003  0.5531  0.0161  0.0012  0.0003
                                           -0.7465 -0.0049 -0.0081 -0.0010 -0.0609
                                            0.0002 -0.0003 -0.0003 -0.3633 -0.0019
                                           -0.0041 -0.0008  0.0035  0.0175 -0.0002
                                            0.0177 -0.0059
                ( 60.50%)  -0.7778* H  27 s(100.00%)
                                            1.0000  0.0010  0.0010
   393. (0.01214) BD*( 1) C  14 - H  28  
                ( 39.69%)   0.6300* C  14 s( 30.21%)p 2.31( 69.72%)d 0.00(  0.07%)
                                           -0.0004  0.5494 -0.0155 -0.0012 -0.0001
                                           -0.6528  0.0081 -0.0045 -0.0021  0.4305
                                            0.0072  0.0018  0.0009  0.2925  0.0094
                                            0.0003 -0.0000 -0.0184 -0.0121  0.0077
                                            0.0071 -0.0088
                ( 60.31%)  -0.7766* H  28 s(100.00%)
                                            1.0000  0.0017  0.0006
   394. (0.27672) BD*( 1) C  15 - O  16  
                ( 73.34%)   0.8564* C  15 s(  0.01%)p99.99( 99.38%)d41.96(  0.60%)
                                           -0.0000  0.0120 -0.0005  0.0003 -0.0000
                                            0.3652  0.0192  0.0086 -0.0029  0.8648
                                            0.0412  0.0197 -0.0058  0.3314  0.0146
                                            0.0069 -0.0023 -0.0528 -0.0113  0.0325
                                           -0.0417  0.0174
                ( 26.66%)  -0.5164* O  16 s(  0.01%)p99.99( 99.88%)d 9.66(  0.11%)
                                            0.0000  0.0106 -0.0011  0.0001 -0.0000
                                            0.3921  0.0000  0.0007 -0.0010  0.8612
                                            0.0015  0.0022 -0.0023  0.3213  0.0008
                                            0.0010 -0.0008  0.0223  0.0046 -0.0134
                                            0.0187 -0.0073
   395. (0.00562) BD*( 2) C  15 - O  16  
                ( 63.85%)   0.7991* C  15 s( 31.93%)p 2.13( 67.91%)d 0.00(  0.16%)
                                           -0.0001  0.5617 -0.0620 -0.0017 -0.0015
                                           -0.7379  0.0454  0.0043 -0.0043  0.1847
                                           -0.0060 -0.0035  0.0008  0.3111 -0.0391
                                            0.0043  0.0030 -0.0161 -0.0207  0.0046
                                            0.0266 -0.0122
                ( 36.15%)  -0.6012* O  16 s( 36.92%)p 1.71( 62.97%)d 0.00(  0.11%)
                                            0.0000  0.6060 -0.0436 -0.0019 -0.0000
                                            0.7016 -0.0227 -0.0013 -0.0002 -0.2146
                                            0.0063 -0.0003 -0.0002 -0.3012  0.0094
                                            0.0023  0.0011 -0.0121 -0.0201  0.0066
                                            0.0203 -0.0097
   396. (0.03719) BD*( 1) C  15 - H  29  
                ( 41.61%)   0.6450* C  15 s( 35.86%)p 1.79( 64.05%)d 0.00(  0.09%)
                                            0.0002 -0.5971 -0.0453  0.0008 -0.0020
                                           -0.5357 -0.0213  0.0076  0.0047  0.4021
                                            0.0086 -0.0011 -0.0021 -0.4373  0.0022
                                           -0.0045  0.0002  0.0154 -0.0222  0.0109
                                           -0.0023  0.0058
                ( 58.39%)  -0.7642* H  29 s(100.00%)
                                           -1.0000 -0.0040  0.0002


 NHO Directionality and "Bond Bending" (deviations from line of nuclear centers)

         [Thresholds for printing:  angular deviation  >  1.0 degree]
                                    hybrid p-character > 25.0%
                                    orbital occupancy  >  0.10e

                                Line of Centers        Hybrid 1              Hybrid 2
                                ---------------  -------------------   ------------------
                NBO               Theta   Phi    Theta   Phi    Dev    Theta   Phi    Dev
 ========================================================================================
     1. BD (   1) C   1 - C   2    47.9  305.4    48.2  303.7   1.3    132.5  127.1   1.3
     2. BD (   2) C   1 - C   2    47.9  305.4    42.7  138.2  89.9     43.0  138.1  89.8
     3. BD (   1) C   1 - C   6   115.4  197.0   114.7  198.3   1.3     63.9   15.8   1.4
     5. BD (   1) C   2 - C   3    76.3  243.5    77.2  242.3   1.6    104.6   65.1   1.7
     7. BD (   1) C   3 - C   4   115.5  198.1   116.3  197.1   1.2      --     --    --
     8. BD (   2) C   3 - C   4   115.5  198.1    43.0  138.6  90.1     43.0  138.8  90.0
    10. BD (   1) C   4 - C   5   131.5  124.6   131.8  126.0   1.1      --     --    --
    11. BD (   1) C   4 - C   7    75.8  243.9    77.8  243.9   2.0    105.5   63.6   1.4
    12. BD (   1) C   5 - C   6   103.8   63.7   102.2   62.8   1.8     74.9  244.7   1.7
    13. BD (   2) C   5 - C   6   103.8   63.7   137.7  318.9  89.5    137.4  317.8  89.7
    16. BD (   1) C   7 - C   8   142.4  259.8   143.5  255.7   2.7      --     --    --
    17. BD (   1) C   7 - N   9    63.1  166.6    64.1  168.2   1.8      --     --    --
    18. BD (   1) C   7 - H  23    49.0  320.4    47.6  320.1   1.4      --     --    --
    19. BD (   1) C   8 - C  10   111.6  325.9   110.8  327.1   1.4     65.8  142.7   3.9
    20. BD (   1) C   8 - C  14   116.8  185.8     --     --    --      64.1    5.1   1.1
    21. BD (   2) C   8 - C  14   116.8  185.8    53.4  253.7  90.0     53.3  253.2  90.2
    22. BD (   1) N   9 - C  15    20.0  231.4    20.0  236.4   1.7    160.6   54.5   1.2
    24. BD (   1) C  10 - C  11   142.9  258.2   142.8  261.5   2.0     37.4   80.5   1.4
    25. BD (   2) C  10 - C  11   142.9  258.2    53.2  252.9  89.9     53.0  253.1  90.0
    26. BD (   1) C  10 - I  17    66.5    1.7    64.4    3.9   2.9      --     --    --
    27. BD (   1) C  11 - C  12   116.1  185.0   114.6  183.3   2.1     62.4    6.6   2.0
    29. BD (   1) C  12 - C  13    68.9  146.4    67.5  145.1   1.9    110.0  327.3   1.3
    30. BD (   2) C  12 - C  13    68.9  146.4   127.1   73.3  90.1     53.0  253.3  90.0
    32. BD (   1) C  13 - C  14    37.1   78.6    37.1   75.8   1.7    142.8  262.0   2.1
    34. BD (   1) C  14 - H  28    70.3  147.1    69.0  145.9   1.7      --     --    --
    35. BD (   1) C  15 - O  16    67.4  164.7    70.7   67.0  89.3     71.2   65.6  89.2
    36. BD (   2) C  15 - O  16    67.4  164.7    68.7  165.7   1.6    112.1  342.9   1.7
    54. LP (   1) N   9             --     --     70.3   66.0   --       --     --    --
    55. LP (   1) O  16             --     --     68.5  164.2   --       --     --    --
    56. LP (   2) O  16             --     --    150.3  119.0   --       --     --    --
    58. LP (   2) I  17             --     --     46.8  112.8   --       --     --    --
    59. LP (   3) I  17             --     --     51.4  251.3   --       --     --    --
   361. BD*(   2) C   1 - C   2    47.9  305.4    42.7  138.2  89.9     43.0  138.1  89.8
   367. BD*(   2) C   3 - C   4   115.5  198.1    43.0  138.6  90.1     43.0  138.8  90.0
   372. BD*(   2) C   5 - C   6   103.8   63.7   137.7  318.9  89.5    137.4  317.8  89.7
   380. BD*(   2) C   8 - C  14   116.8  185.8    53.4  253.7  90.0     53.3  253.2  90.2
   384. BD*(   2) C  10 - C  11   142.9  258.2    53.2  252.9  89.9     53.0  253.1  90.0
   389. BD*(   2) C  12 - C  13    68.9  146.4   127.1   73.3  90.1     53.0  253.3  90.0
   394. BD*(   1) C  15 - O  16    67.4  164.7    70.7   67.0  89.3     71.2   65.6  89.2


 Second Order Perturbation Theory Analysis of Fock Matrix in NBO Basis

     Threshold for printing:   0.50 kcal/mol
                                                                              E(2)  E(j)-E(i) F(i,j)
         Donor NBO (i)                     Acceptor NBO (j)                 kcal/mol   a.u.    a.u. 
 ===================================================================================================

 within unit  1
   1. BD (   1) C   1 - C   2        / 94. RY*(   1) C   3                    0.79    1.85    0.034
   1. BD (   1) C   1 - C   2        / 95. RY*(   2) C   3                    1.72    1.91    0.051
   1. BD (   1) C   1 - C   2        /145. RY*(   1) C   6                    1.01    1.86    0.039
   1. BD (   1) C   1 - C   2        /146. RY*(   2) C   6                    1.46    2.17    0.050
   1. BD (   1) C   1 - C   2        /362. BD*(   1) C   1 - C   6            2.48    1.38    0.052
   1. BD (   1) C   1 - C   2        /363. BD*(   1) C   1 - H  18            1.32    1.38    0.038
   1. BD (   1) C   1 - C   2        /364. BD*(   1) C   2 - C   3            2.62    1.38    0.054
   1. BD (   1) C   1 - C   2        /365. BD*(   1) C   2 - H  19            1.35    1.38    0.039
   1. BD (   1) C   1 - C   2        /368. BD*(   1) C   3 - H  20            2.53    1.38    0.053
   1. BD (   1) C   1 - C   2        /374. BD*(   1) C   6 - H  22            2.35    1.38    0.051
   2. BD (   2) C   1 - C   2        / 97. RY*(   4) C   3                    1.01    1.65    0.040
   2. BD (   2) C   1 - C   2        /148. RY*(   4) C   6                    0.84    1.76    0.038
   2. BD (   2) C   1 - C   2        /367. BD*(   2) C   3 - C   4           28.71    0.35    0.090
   2. BD (   2) C   1 - C   2        /372. BD*(   2) C   5 - C   6           28.65    0.35    0.089
   3. BD (   1) C   1 - C   6        / 77. RY*(   1) C   2                    1.02    1.87    0.039
   3. BD (   1) C   1 - C   6        / 78. RY*(   2) C   2                    1.44    2.17    0.050
   3. BD (   1) C   1 - C   6        /128. RY*(   1) C   5                    0.94    1.86    0.037
   3. BD (   1) C   1 - C   6        /129. RY*(   2) C   5                    1.47    1.96    0.048
   3. BD (   1) C   1 - C   6        /360. BD*(   1) C   1 - C   2            2.49    1.39    0.052
   3. BD (   1) C   1 - C   6        /363. BD*(   1) C   1 - H  18            1.32    1.39    0.038
   3. BD (   1) C   1 - C   6        /365. BD*(   1) C   2 - H  19            2.35    1.38    0.051
   3. BD (   1) C   1 - C   6        /371. BD*(   1) C   5 - C   6            2.63    1.38    0.054
   3. BD (   1) C   1 - C   6        /373. BD*(   1) C   5 - H  21            2.53    1.38    0.053
   3. BD (   1) C   1 - C   6        /374. BD*(   1) C   6 - H  22            1.34    1.38    0.039
   4. BD (   1) C   1 - H  18        / 77. RY*(   1) C   2                    1.32    1.72    0.043
   4. BD (   1) C   1 - H  18        /145. RY*(   1) C   6                    1.32    1.71    0.043
   4. BD (   1) C   1 - H  18        /360. BD*(   1) C   1 - C   2            0.94    1.24    0.030
   4. BD (   1) C   1 - H  18        /362. BD*(   1) C   1 - C   6            0.93    1.24    0.030
   4. BD (   1) C   1 - H  18        /364. BD*(   1) C   2 - C   3            3.83    1.24    0.061
   4. BD (   1) C   1 - H  18        /365. BD*(   1) C   2 - H  19            0.56    1.23    0.023
   4. BD (   1) C   1 - H  18        /371. BD*(   1) C   5 - C   6            3.85    1.24    0.062
   4. BD (   1) C   1 - H  18        /374. BD*(   1) C   6 - H  22            0.56    1.23    0.024
   5. BD (   1) C   2 - C   3        / 60. RY*(   1) C   1                    0.95    1.88    0.038
   5. BD (   1) C   2 - C   3        / 61. RY*(   2) C   1                    1.42    2.18    0.050
   5. BD (   1) C   2 - C   3        /111. RY*(   1) C   4                    0.94    2.00    0.039
   5. BD (   1) C   2 - C   3        /112. RY*(   2) C   4                    0.95    1.90    0.038
   5. BD (   1) C   2 - C   3        /360. BD*(   1) C   1 - C   2            2.57    1.38    0.053
   5. BD (   1) C   2 - C   3        /363. BD*(   1) C   1 - H  18            2.30    1.39    0.050
   5. BD (   1) C   2 - C   3        /365. BD*(   1) C   2 - H  19            1.35    1.38    0.039
   5. BD (   1) C   2 - C   3        /366. BD*(   1) C   3 - C   4            3.48    1.38    0.062
   5. BD (   1) C   2 - C   3        /368. BD*(   1) C   3 - H  20            1.42    1.38    0.040
   5. BD (   1) C   2 - C   3        /370. BD*(   1) C   4 - C   7            3.83    1.26    0.062
   6. BD (   1) C   2 - H  19        / 60. RY*(   1) C   1                    1.23    1.73    0.041
   6. BD (   1) C   2 - H  19        / 94. RY*(   1) C   3                    1.20    1.70    0.040
   6. BD (   1) C   2 - H  19        /360. BD*(   1) C   1 - C   2            0.94    1.24    0.030
   6. BD (   1) C   2 - H  19        /362. BD*(   1) C   1 - C   6            3.69    1.24    0.060
   6. BD (   1) C   2 - H  19        /363. BD*(   1) C   1 - H  18            0.57    1.24    0.024
   6. BD (   1) C   2 - H  19        /364. BD*(   1) C   2 - C   3            1.00    1.24    0.031
   6. BD (   1) C   2 - H  19        /366. BD*(   1) C   3 - C   4            4.04    1.23    0.063
   6. BD (   1) C   2 - H  19        /368. BD*(   1) C   3 - H  20            0.54    1.23    0.023
   7. BD (   1) C   3 - C   4        / 77. RY*(   1) C   2                    1.16    1.87    0.042
   7. BD (   1) C   3 - C   4        / 78. RY*(   2) C   2                    1.55    2.17    0.052
   7. BD (   1) C   3 - C   4        /128. RY*(   1) C   5                    0.77    1.86    0.034
   7. BD (   1) C   3 - C   4        /129. RY*(   2) C   5                    0.50    1.96    0.028
   7. BD (   1) C   3 - C   4        /162. RY*(   1) C   7                    1.92    1.77    0.052
   7. BD (   1) C   3 - C   4        /364. BD*(   1) C   2 - C   3            3.07    1.39    0.058
   7. BD (   1) C   3 - C   4        /365. BD*(   1) C   2 - H  19            1.97    1.38    0.047
   7. BD (   1) C   3 - C   4        /368. BD*(   1) C   3 - H  20            1.64    1.38    0.043
   7. BD (   1) C   3 - C   4        /369. BD*(   1) C   4 - C   5            3.47    1.37    0.062
   7. BD (   1) C   3 - C   4        /370. BD*(   1) C   4 - C   7            2.19    1.26    0.047
   7. BD (   1) C   3 - C   4        /373. BD*(   1) C   5 - H  21            2.52    1.38    0.053
   7. BD (   1) C   3 - C   4        /375. BD*(   1) C   7 - C   8            0.87    1.24    0.029
   8. BD (   2) C   3 - C   4        / 79. RY*(   3) C   2                    2.01    0.86    0.041
   8. BD (   2) C   3 - C   4        /130. RY*(   3) C   5                    1.89    1.09    0.044
   8. BD (   2) C   3 - C   4        /361. BD*(   2) C   1 - C   2           27.88    0.35    0.089
   8. BD (   2) C   3 - C   4        /372. BD*(   2) C   5 - C   6           27.34    0.35    0.088
   8. BD (   2) C   3 - C   4        /375. BD*(   1) C   7 - C   8            2.85    0.77    0.045
   8. BD (   2) C   3 - C   4        /376. BD*(   1) C   7 - N   9            4.95    0.72    0.058
   8. BD (   2) C   3 - C   4        /380. BD*(   2) C   8 - C  14            0.76    0.34    0.014
   9. BD (   1) C   3 - H  20        / 77. RY*(   1) C   2                    1.14    1.72    0.040
   9. BD (   1) C   3 - H  20        /111. RY*(   1) C   4                    1.83    1.85    0.052
   9. BD (   1) C   3 - H  20        /360. BD*(   1) C   1 - C   2            3.63    1.24    0.060
   9. BD (   1) C   3 - H  20        /364. BD*(   1) C   2 - C   3            1.07    1.24    0.032
   9. BD (   1) C   3 - H  20        /365. BD*(   1) C   2 - H  19            0.55    1.23    0.023
   9. BD (   1) C   3 - H  20        /366. BD*(   1) C   3 - C   4            1.35    1.23    0.036
   9. BD (   1) C   3 - H  20        /369. BD*(   1) C   4 - C   5            4.93    1.22    0.069
  10. BD (   1) C   4 - C   5        / 94. RY*(   1) C   3                    0.84    1.85    0.035
  10. BD (   1) C   4 - C   5        /145. RY*(   1) C   6                    1.19    1.86    0.042
  10. BD (   1) C   4 - C   5        /146. RY*(   2) C   6                    1.56    2.17    0.052
  10. BD (   1) C   4 - C   5        /162. RY*(   1) C   7                    1.92    1.77    0.052
  10. BD (   1) C   4 - C   5        /366. BD*(   1) C   3 - C   4            3.42    1.38    0.061
  10. BD (   1) C   4 - C   5        /368. BD*(   1) C   3 - H  20            2.45    1.38    0.052
  10. BD (   1) C   4 - C   5        /370. BD*(   1) C   4 - C   7            2.11    1.26    0.046
  10. BD (   1) C   4 - C   5        /371. BD*(   1) C   5 - C   6            3.29    1.39    0.060
  10. BD (   1) C   4 - C   5        /373. BD*(   1) C   5 - H  21            1.54    1.38    0.041
  10. BD (   1) C   4 - C   5        /374. BD*(   1) C   6 - H  22            1.97    1.38    0.047
  10. BD (   1) C   4 - C   5        /377. BD*(   1) C   7 - H  23            1.47    1.20    0.038
  11. BD (   1) C   4 - C   7        / 94. RY*(   1) C   3                    1.94    1.81    0.053
  11. BD (   1) C   4 - C   7        /128. RY*(   1) C   5                    1.37    1.82    0.045
  11. BD (   1) C   4 - C   7        /180. RY*(   2) C   8                    1.70    1.49    0.045
  11. BD (   1) C   4 - C   7        /196. RY*(   1) N   9                    1.49    1.47    0.042
  11. BD (   1) C   4 - C   7        /364. BD*(   1) C   2 - C   3            2.16    1.35    0.048
  11. BD (   1) C   4 - C   7        /366. BD*(   1) C   3 - C   4            2.14    1.34    0.048
  11. BD (   1) C   4 - C   7        /369. BD*(   1) C   4 - C   5            1.99    1.34    0.046
  11. BD (   1) C   4 - C   7        /371. BD*(   1) C   5 - C   6            2.13    1.35    0.048
  11. BD (   1) C   4 - C   7        /375. BD*(   1) C   7 - C   8            2.68    1.21    0.051
  11. BD (   1) C   4 - C   7        /376. BD*(   1) C   7 - N   9            0.89    1.15    0.029
  11. BD (   1) C   4 - C   7        /377. BD*(   1) C   7 - H  23            1.15    1.17    0.033
  11. BD (   1) C   4 - C   7        /379. BD*(   1) C   8 - C  14            1.25    1.32    0.036
  11. BD (   1) C   4 - C   7        /380. BD*(   2) C   8 - C  14            2.67    0.78    0.044
  11. BD (   1) C   4 - C   7        /381. BD*(   1) N   9 - C  15            1.85    1.27    0.043
  12. BD (   1) C   5 - C   6        / 60. RY*(   1) C   1                    0.95    1.88    0.038
  12. BD (   1) C   5 - C   6        / 61. RY*(   2) C   1                    1.42    2.18    0.050
  12. BD (   1) C   5 - C   6        /111. RY*(   1) C   4                    1.31    2.00    0.046
  12. BD (   1) C   5 - C   6        /112. RY*(   2) C   4                    0.81    1.90    0.035
  12. BD (   1) C   5 - C   6        /362. BD*(   1) C   1 - C   6            2.53    1.39    0.053
  12. BD (   1) C   5 - C   6        /363. BD*(   1) C   1 - H  18            2.29    1.39    0.050
  12. BD (   1) C   5 - C   6        /369. BD*(   1) C   4 - C   5            3.76    1.37    0.064
  12. BD (   1) C   5 - C   6        /370. BD*(   1) C   4 - C   7            3.99    1.26    0.063
  12. BD (   1) C   5 - C   6        /373. BD*(   1) C   5 - H  21            1.58    1.38    0.042
  12. BD (   1) C   5 - C   6        /374. BD*(   1) C   6 - H  22            1.33    1.38    0.038
  13. BD (   2) C   5 - C   6        / 62. RY*(   3) C   1                    1.33    0.77    0.031
  13. BD (   2) C   5 - C   6        /361. BD*(   2) C   1 - C   2           27.87    0.35    0.089
  13. BD (   2) C   5 - C   6        /367. BD*(   2) C   3 - C   4           28.84    0.35    0.090
  14. BD (   1) C   5 - H  21        /111. RY*(   1) C   4                    1.66    1.86    0.050
  14. BD (   1) C   5 - H  21        /145. RY*(   1) C   6                    1.17    1.71    0.040
  14. BD (   1) C   5 - H  21        /362. BD*(   1) C   1 - C   6            3.55    1.24    0.059
  14. BD (   1) C   5 - H  21        /366. BD*(   1) C   3 - C   4            4.93    1.23    0.070
  14. BD (   1) C   5 - H  21        /369. BD*(   1) C   4 - C   5            1.27    1.23    0.035
  14. BD (   1) C   5 - H  21        /371. BD*(   1) C   5 - C   6            1.12    1.24    0.033
  14. BD (   1) C   5 - H  21        /374. BD*(   1) C   6 - H  22            0.54    1.24    0.023
  15. BD (   1) C   6 - H  22        / 60. RY*(   1) C   1                    1.24    1.73    0.042
  15. BD (   1) C   6 - H  22        /128. RY*(   1) C   5                    1.14    1.71    0.039
  15. BD (   1) C   6 - H  22        /360. BD*(   1) C   1 - C   2            3.68    1.24    0.060
  15. BD (   1) C   6 - H  22        /362. BD*(   1) C   1 - C   6            0.94    1.24    0.031
  15. BD (   1) C   6 - H  22        /363. BD*(   1) C   1 - H  18            0.56    1.24    0.024
  15. BD (   1) C   6 - H  22        /369. BD*(   1) C   4 - C   5            4.02    1.23    0.063
  15. BD (   1) C   6 - H  22        /371. BD*(   1) C   5 - C   6            0.98    1.24    0.031
  15. BD (   1) C   6 - H  22        /373. BD*(   1) C   5 - H  21            0.55    1.23    0.023
  16. BD (   1) C   7 - C   8        /112. RY*(   2) C   4                    1.42    1.87    0.046
  16. BD (   1) C   7 - C   8        /196. RY*(   1) N   9                    0.99    1.48    0.034
  16. BD (   1) C   7 - C   8        /213. RY*(   1) C  10                    2.06    2.14    0.060
  16. BD (   1) C   7 - C   8        /214. RY*(   2) C  10                    1.08    2.09    0.043
  16. BD (   1) C   7 - C   8        /281. RY*(   1) C  14                    1.52    1.84    0.048
  16. BD (   1) C   7 - C   8        /366. BD*(   1) C   3 - C   4            2.06    1.34    0.047
  16. BD (   1) C   7 - C   8        /367. BD*(   2) C   3 - C   4            1.51    0.79    0.034
  16. BD (   1) C   7 - C   8        /370. BD*(   1) C   4 - C   7            2.68    1.22    0.051
  16. BD (   1) C   7 - C   8        /376. BD*(   1) C   7 - N   9            0.84    1.15    0.028
  16. BD (   1) C   7 - C   8        /377. BD*(   1) C   7 - H  23            0.94    1.17    0.030
  16. BD (   1) C   7 - C   8        /378. BD*(   1) C   8 - C  10            2.76    1.31    0.054
  16. BD (   1) C   7 - C   8        /379. BD*(   1) C   8 - C  14            2.07    1.33    0.047
  16. BD (   1) C   7 - C   8        /381. BD*(   1) N   9 - C  15            1.42    1.27    0.038
  16. BD (   1) C   7 - C   8        /383. BD*(   1) C  10 - C  11            2.45    1.32    0.051
  16. BD (   1) C   7 - C   8        /391. BD*(   1) C  13 - C  14            2.24    1.35    0.049
  17. BD (   1) C   7 - N   9        /113. RY*(   3) C   4                    0.71    1.67    0.031
  17. BD (   1) C   7 - N   9        /181. RY*(   3) C   8                    0.57    1.84    0.029
  17. BD (   1) C   7 - N   9        /301. RY*(   4) C  15                    1.70    1.88    0.051
  17. BD (   1) C   7 - N   9        /302. RY*(   5) C  15                    0.59    3.22    0.039
  17. BD (   1) C   7 - N   9        /366. BD*(   1) C   3 - C   4            1.27    1.48    0.039
  17. BD (   1) C   7 - N   9        /367. BD*(   2) C   3 - C   4            1.96    0.92    0.042
  17. BD (   1) C   7 - N   9        /370. BD*(   1) C   4 - C   7            1.12    1.35    0.035
  17. BD (   1) C   7 - N   9        /375. BD*(   1) C   7 - C   8            0.95    1.34    0.032
  17. BD (   1) C   7 - N   9        /378. BD*(   1) C   8 - C  10            2.34    1.44    0.052
  17. BD (   1) C   7 - N   9        /381. BD*(   1) N   9 - C  15            0.93    1.41    0.033
  17. BD (   1) C   7 - N   9        /382. BD*(   1) N   9 - H  24            0.62    1.40    0.026
  17. BD (   1) C   7 - N   9        /395. BD*(   2) C  15 - O  16            1.71    1.49    0.045
  18. BD (   1) C   7 - H  23        /369. BD*(   1) C   4 - C   5            5.30    1.19    0.071
  18. BD (   1) C   7 - H  23        /370. BD*(   1) C   4 - C   7            0.96    1.08    0.029
  18. BD (   1) C   7 - H  23        /375. BD*(   1) C   7 - C   8            0.95    1.06    0.028
  18. BD (   1) C   7 - H  23        /379. BD*(   1) C   8 - C  14            3.47    1.18    0.057
  18. BD (   1) C   7 - H  23        /380. BD*(   2) C   8 - C  14            2.55    0.64    0.039
  18. BD (   1) C   7 - H  23        /382. BD*(   1) N   9 - H  24            4.72    1.12    0.065
  19. BD (   1) C   8 - C  10        /162. RY*(   1) C   7                    1.32    1.81    0.044
  19. BD (   1) C   8 - C  10        /230. RY*(   1) C  11                    2.11    1.99    0.058
  19. BD (   1) C   8 - C  10        /231. RY*(   2) C  11                    0.84    1.91    0.036
  19. BD (   1) C   8 - C  10        /281. RY*(   1) C  14                    0.63    1.91    0.031
  19. BD (   1) C   8 - C  10        /375. BD*(   1) C   7 - C   8            3.12    1.28    0.057
  19. BD (   1) C   8 - C  10        /376. BD*(   1) C   7 - N   9            1.42    1.22    0.037
  19. BD (   1) C   8 - C  10        /379. BD*(   1) C   8 - C  14            3.96    1.40    0.066
  19. BD (   1) C   8 - C  10        /383. BD*(   1) C  10 - C  11            3.16    1.40    0.059
  19. BD (   1) C   8 - C  10        /387. BD*(   1) C  11 - H  25            2.00    1.40    0.047
  19. BD (   1) C   8 - C  10        /393. BD*(   1) C  14 - H  28            1.93    1.41    0.047
  20. BD (   1) C   8 - C  14        /162. RY*(   1) C   7                    0.69    1.77    0.032
  20. BD (   1) C   8 - C  14        /163. RY*(   2) C   7                    0.61    1.54    0.027
  20. BD (   1) C   8 - C  14        /213. RY*(   1) C  10                    1.13    2.18    0.045
  20. BD (   1) C   8 - C  14        /264. RY*(   1) C  13                    1.17    1.86    0.042
  20. BD (   1) C   8 - C  14        /265. RY*(   2) C  13                    1.63    2.17    0.053
  20. BD (   1) C   8 - C  14        /375. BD*(   1) C   7 - C   8            1.99    1.25    0.045
  20. BD (   1) C   8 - C  14        /377. BD*(   1) C   7 - H  23            0.92    1.21    0.030
  20. BD (   1) C   8 - C  14        /378. BD*(   1) C   8 - C  10            5.10    1.35    0.074
  20. BD (   1) C   8 - C  14        /385. BD*(   1) C  10 - I  17            5.48    0.91    0.063
  20. BD (   1) C   8 - C  14        /391. BD*(   1) C  13 - C  14            3.01    1.39    0.058
  20. BD (   1) C   8 - C  14        /392. BD*(   1) C  13 - H  27            1.83    1.38    0.045
  20. BD (   1) C   8 - C  14        /393. BD*(   1) C  14 - H  28            1.48    1.38    0.041
  21. BD (   2) C   8 - C  14        /215. RY*(   3) C  10                    1.46    1.12    0.040
  21. BD (   2) C   8 - C  14        /266. RY*(   3) C  13                    1.95    0.80    0.039
  21. BD (   2) C   8 - C  14        /367. BD*(   2) C   3 - C   4            0.70    0.36    0.014
  21. BD (   2) C   8 - C  14        /370. BD*(   1) C   4 - C   7            3.24    0.79    0.049
  21. BD (   2) C   8 - C  14        /376. BD*(   1) C   7 - N   9            0.54    0.72    0.019
  21. BD (   2) C   8 - C  14        /377. BD*(   1) C   7 - H  23            2.15    0.74    0.039
  21. BD (   2) C   8 - C  14        /384. BD*(   2) C  10 - C  11           26.75    0.33    0.085
  21. BD (   2) C   8 - C  14        /389. BD*(   2) C  12 - C  13           27.98    0.35    0.089
  22. BD (   1) N   9 - C  15        /162. RY*(   1) C   7                    2.05    1.94    0.056
  22. BD (   1) N   9 - C  15        /375. BD*(   1) C   7 - C   8            0.55    1.41    0.025
  22. BD (   1) N   9 - C  15        /376. BD*(   1) C   7 - N   9            1.85    1.36    0.045
  22. BD (   1) N   9 - C  15        /377. BD*(   1) C   7 - H  23            0.52    1.38    0.024
  22. BD (   1) N   9 - C  15        /382. BD*(   1) N   9 - H  24            0.68    1.47    0.028
  22. BD (   1) N   9 - C  15        /395. BD*(   2) C  15 - O  16            0.50    1.56    0.025
  23. BD (   1) N   9 - H  24        /162. RY*(   1) C   7                    0.55    1.78    0.028
  23. BD (   1) N   9 - H  24        /163. RY*(   2) C   7                    1.31    1.55    0.040
  23. BD (   1) N   9 - H  24        /298. RY*(   1) C  15                    0.91    2.10    0.039
  23. BD (   1) N   9 - H  24        /302. RY*(   5) C  15                    0.74    3.13    0.043
  23. BD (   1) N   9 - H  24        /377. BD*(   1) C   7 - H  23            1.78    1.22    0.042
  23. BD (   1) N   9 - H  24        /381. BD*(   1) N   9 - C  15            0.52    1.32    0.024
  23. BD (   1) N   9 - H  24        /395. BD*(   2) C  15 - O  16            1.08    1.40    0.035
  23. BD (   1) N   9 - H  24        /396. BD*(   1) C  15 - H  29            2.32    1.32    0.050
  24. BD (   1) C  10 - C  11        /179. RY*(   1) C   8                    1.89    2.11    0.057
  24. BD (   1) C  10 - C  11        /183. RY*(   5) C   8                    1.01    1.79    0.038
  24. BD (   1) C  10 - C  11        /213. RY*(   1) C  10                    0.65    2.22    0.034
  24. BD (   1) C  10 - C  11        /247. RY*(   1) C  12                    0.96    1.90    0.038
  24. BD (   1) C  10 - C  11        /248. RY*(   2) C  12                    1.48    2.27    0.052
  24. BD (   1) C  10 - C  11        /335. RY*(   4) I  17                    0.52    9.25    0.062
  24. BD (   1) C  10 - C  11        /375. BD*(   1) C   7 - C   8            4.05    1.28    0.065
  24. BD (   1) C  10 - C  11        /378. BD*(   1) C   8 - C  10            3.90    1.38    0.066
  24. BD (   1) C  10 - C  11        /386. BD*(   1) C  11 - C  12            3.08    1.42    0.059
  24. BD (   1) C  10 - C  11        /387. BD*(   1) C  11 - H  25            1.87    1.40    0.046
  24. BD (   1) C  10 - C  11        /390. BD*(   1) C  12 - H  26            1.75    1.42    0.044
  25. BD (   2) C  10 - C  11        /180. RY*(   2) C   8                    1.32    1.08    0.037
  25. BD (   2) C  10 - C  11        /186. RY*(   8) C   8                    0.52    1.80    0.030
  25. BD (   2) C  10 - C  11        /249. RY*(   3) C  12                    0.84    0.83    0.026
  25. BD (   2) C  10 - C  11        /250. RY*(   4) C  12                    0.57    1.95    0.032
  25. BD (   2) C  10 - C  11        /380. BD*(   2) C   8 - C  14           28.01    0.37    0.091
  25. BD (   2) C  10 - C  11        /389. BD*(   2) C  12 - C  13           24.28    0.37    0.085
  26. BD (   1) C  10 - I  17        /116. RY*(   6) C   4                    0.66    1.42    0.027
  26. BD (   1) C  10 - I  17        /179. RY*(   1) C   8                    4.22    1.90    0.080
  26. BD (   1) C  10 - I  17        /213. RY*(   1) C  10                    0.94    2.00    0.039
  26. BD (   1) C  10 - I  17        /214. RY*(   2) C  10                    1.06    1.95    0.041
  26. BD (   1) C  10 - I  17        /230. RY*(   1) C  11                    3.46    1.77    0.070
  26. BD (   1) C  10 - I  17        /233. RY*(   4) C  11                    0.55    1.58    0.026
  26. BD (   1) C  10 - I  17        /332. RY*(   1) I  17                    0.50    1.33    0.023
  26. BD (   1) C  10 - I  17        /334. RY*(   3) I  17                    1.55    2.36    0.054
  26. BD (   1) C  10 - I  17        /335. RY*(   4) I  17                    1.75    9.04    0.113
  26. BD (   1) C  10 - I  17        /379. BD*(   1) C   8 - C  14            5.09    1.18    0.069
  26. BD (   1) C  10 - I  17        /386. BD*(   1) C  11 - C  12            4.45    1.21    0.065
  26. BD (   1) C  10 - I  17        /387. BD*(   1) C  11 - H  25            0.84    1.19    0.028
  27. BD (   1) C  11 - C  12        /214. RY*(   2) C  10                    1.87    2.14    0.057
  27. BD (   1) C  11 - C  12        /264. RY*(   1) C  13                    0.97    1.87    0.038
  27. BD (   1) C  11 - C  12        /265. RY*(   2) C  13                    1.53    2.17    0.052
  27. BD (   1) C  11 - C  12        /383. BD*(   1) C  10 - C  11            4.16    1.37    0.067
  27. BD (   1) C  11 - C  12        /385. BD*(   1) C  10 - I  17            4.79    0.91    0.059
  27. BD (   1) C  11 - C  12        /387. BD*(   1) C  11 - H  25            1.37    1.37    0.039
  27. BD (   1) C  11 - C  12        /388. BD*(   1) C  12 - C  13            2.39    1.39    0.052
  27. BD (   1) C  11 - C  12        /390. BD*(   1) C  12 - H  26            1.33    1.39    0.038
  27. BD (   1) C  11 - C  12        /392. BD*(   1) C  13 - H  27            2.27    1.38    0.050
  28. BD (   1) C  11 - H  25        /213. RY*(   1) C  10                    1.22    2.04    0.045
  28. BD (   1) C  11 - H  25        /247. RY*(   1) C  12                    1.24    1.72    0.041
  28. BD (   1) C  11 - H  25        /378. BD*(   1) C   8 - C  10            4.60    1.21    0.067
  28. BD (   1) C  11 - H  25        /383. BD*(   1) C  10 - C  11            1.54    1.22    0.039
  28. BD (   1) C  11 - H  25        /386. BD*(   1) C  11 - C  12            1.09    1.24    0.033
  28. BD (   1) C  11 - H  25        /388. BD*(   1) C  12 - C  13            3.56    1.24    0.059
  28. BD (   1) C  11 - H  25        /390. BD*(   1) C  12 - H  26            0.59    1.24    0.024
  29. BD (   1) C  12 - C  13        /231. RY*(   2) C  11                    2.14    1.88    0.057
  29. BD (   1) C  12 - C  13        /281. RY*(   1) C  14                    0.91    1.88    0.037
  29. BD (   1) C  12 - C  13        /282. RY*(   2) C  14                    1.51    2.10    0.050
  29. BD (   1) C  12 - C  13        /386. BD*(   1) C  11 - C  12            2.52    1.39    0.053
  29. BD (   1) C  12 - C  13        /387. BD*(   1) C  11 - H  25            2.35    1.37    0.051
  29. BD (   1) C  12 - C  13        /390. BD*(   1) C  12 - H  26            1.39    1.38    0.039
  29. BD (   1) C  12 - C  13        /391. BD*(   1) C  13 - C  14            2.58    1.39    0.053
  29. BD (   1) C  12 - C  13        /392. BD*(   1) C  13 - H  27            1.33    1.38    0.038
  29. BD (   1) C  12 - C  13        /393. BD*(   1) C  14 - H  28            2.47    1.38    0.052
  30. BD (   2) C  12 - C  13        /234. RY*(   5) C  11                    0.84    1.48    0.035
  30. BD (   2) C  12 - C  13        /284. RY*(   4) C  14                    1.20    1.58    0.043
  30. BD (   2) C  12 - C  13        /380. BD*(   2) C   8 - C  14           29.25    0.34    0.089
  30. BD (   2) C  12 - C  13        /384. BD*(   2) C  10 - C  11           32.51    0.33    0.093
  31. BD (   1) C  12 - H  26        /230. RY*(   1) C  11                    1.05    1.81    0.039
  31. BD (   1) C  12 - H  26        /264. RY*(   1) C  13                    1.22    1.72    0.041
  31. BD (   1) C  12 - H  26        /383. BD*(   1) C  10 - C  11            4.17    1.22    0.064
  31. BD (   1) C  12 - H  26        /386. BD*(   1) C  11 - C  12            1.02    1.24    0.032
  31. BD (   1) C  12 - H  26        /387. BD*(   1) C  11 - H  25            0.58    1.22    0.024
  31. BD (   1) C  12 - H  26        /388. BD*(   1) C  12 - C  13            0.99    1.24    0.031
  31. BD (   1) C  12 - H  26        /391. BD*(   1) C  13 - C  14            3.74    1.24    0.061
  31. BD (   1) C  12 - H  26        /392. BD*(   1) C  13 - H  27            0.56    1.23    0.024
  32. BD (   1) C  13 - C  14        /179. RY*(   1) C   8                    0.65    2.08    0.033
  32. BD (   1) C  13 - C  14        /181. RY*(   3) C   8                    1.98    1.75    0.053
  32. BD (   1) C  13 - C  14        /247. RY*(   1) C  12                    0.95    1.87    0.038
  32. BD (   1) C  13 - C  14        /248. RY*(   2) C  12                    1.40    2.24    0.050
  32. BD (   1) C  13 - C  14        /375. BD*(   1) C   7 - C   8            3.68    1.25    0.061
  32. BD (   1) C  13 - C  14        /379. BD*(   1) C   8 - C  14            3.64    1.37    0.063
  32. BD (   1) C  13 - C  14        /388. BD*(   1) C  12 - C  13            2.52    1.39    0.053
  32. BD (   1) C  13 - C  14        /390. BD*(   1) C  12 - H  26            2.32    1.39    0.051
  32. BD (   1) C  13 - C  14        /392. BD*(   1) C  13 - H  27            1.34    1.38    0.039
  32. BD (   1) C  13 - C  14        /393. BD*(   1) C  14 - H  28            1.58    1.38    0.042
  33. BD (   1) C  13 - H  27        /247. RY*(   1) C  12                    1.17    1.71    0.040
  33. BD (   1) C  13 - H  27        /281. RY*(   1) C  14                    1.09    1.73    0.039
  33. BD (   1) C  13 - H  27        /379. BD*(   1) C   8 - C  14            4.14    1.22    0.063
  33. BD (   1) C  13 - H  27        /386. BD*(   1) C  11 - C  12            3.66    1.24    0.060
  33. BD (   1) C  13 - H  27        /388. BD*(   1) C  12 - C  13            0.97    1.24    0.031
  33. BD (   1) C  13 - H  27        /390. BD*(   1) C  12 - H  26            0.57    1.23    0.024
  33. BD (   1) C  13 - H  27        /391. BD*(   1) C  13 - C  14            1.03    1.24    0.032
  33. BD (   1) C  13 - H  27        /393. BD*(   1) C  14 - H  28            0.57    1.23    0.024
  34. BD (   1) C  14 - H  28        /179. RY*(   1) C   8                    1.67    1.94    0.051
  34. BD (   1) C  14 - H  28        /264. RY*(   1) C  13                    1.15    1.72    0.040
  34. BD (   1) C  14 - H  28        /378. BD*(   1) C   8 - C  10            5.12    1.21    0.070
  34. BD (   1) C  14 - H  28        /379. BD*(   1) C   8 - C  14            1.26    1.22    0.035
  34. BD (   1) C  14 - H  28        /388. BD*(   1) C  12 - C  13            3.54    1.24    0.059
  34. BD (   1) C  14 - H  28        /391. BD*(   1) C  13 - C  14            1.11    1.24    0.033
  34. BD (   1) C  14 - H  28        /392. BD*(   1) C  13 - H  27            0.55    1.24    0.023
  35. BD (   1) C  15 - O  16        /196. RY*(   1) N   9                    0.58    1.18    0.023
  35. BD (   1) C  15 - O  16        /394. BD*(   1) C  15 - O  16            1.26    0.47    0.023
  36. BD (   2) C  15 - O  16        /197. RY*(   2) N   9                    1.50    2.14    0.051
  36. BD (   2) C  15 - O  16        /298. RY*(   1) C  15                    0.88    2.43    0.041
  36. BD (   2) C  15 - O  16        /376. BD*(   1) C   7 - N   9            2.66    1.53    0.057
  36. BD (   2) C  15 - O  16        /381. BD*(   1) N   9 - C  15            0.57    1.64    0.028
  37. BD (   1) C  15 - H  29        /197. RY*(   2) N   9                    1.35    1.71    0.043
  37. BD (   1) C  15 - H  29        /315. RY*(   1) O  16                    0.90    1.52    0.033
  37. BD (   1) C  15 - H  29        /382. BD*(   1) N   9 - H  24            3.71    1.21    0.060
  38. CR (   1) C   1                / 78. RY*(   2) C   2                    1.29   11.79    0.110
  38. CR (   1) C   1                /146. RY*(   2) C   6                    1.24   11.80    0.108
  38. CR (   1) C   1                /337. RY*(   2) H  18                    0.58   12.27    0.075
  38. CR (   1) C   1                /364. BD*(   1) C   2 - C   3            0.67   11.01    0.077
  38. CR (   1) C   1                /371. BD*(   1) C   5 - C   6            0.67   11.01    0.077
  39. CR (   1) C   2                / 61. RY*(   2) C   1                    1.32   11.80    0.111
  39. CR (   1) C   2                / 95. RY*(   2) C   3                    1.10   11.54    0.100
  39. CR (   1) C   2                /339. RY*(   2) H  19                    0.59   12.29    0.076
  39. CR (   1) C   2                /362. BD*(   1) C   1 - C   6            0.64   11.01    0.075
  39. CR (   1) C   2                /366. BD*(   1) C   3 - C   4            0.77   11.00    0.082
  40. CR (   1) C   3                / 78. RY*(   2) C   2                    1.31   11.79    0.111
  40. CR (   1) C   3                /111. RY*(   1) C   4                    0.68   11.62    0.080
  40. CR (   1) C   3                /112. RY*(   2) C   4                    0.73   11.52    0.082
  40. CR (   1) C   3                /114. RY*(   4) C   4                    0.55   11.43    0.071
  40. CR (   1) C   3                /340. RY*(   1) H  20                    0.67   11.86    0.080
  40. CR (   1) C   3                /360. BD*(   1) C   1 - C   2            0.65   11.01    0.076
  40. CR (   1) C   3                /369. BD*(   1) C   4 - C   5            0.84   10.99    0.086
  40. CR (   1) C   3                /370. BD*(   1) C   4 - C   7            0.83   10.88    0.085
  41. CR (   1) C   4                / 95. RY*(   2) C   3                    1.34   11.56    0.111
  41. CR (   1) C   4                /129. RY*(   2) C   5                    1.23   11.61    0.107
  41. CR (   1) C   4                /166. RY*(   5) C   7                    0.77   11.36    0.083
  41. CR (   1) C   4                /364. BD*(   1) C   2 - C   3            0.62   11.03    0.074
  41. CR (   1) C   4                /371. BD*(   1) C   5 - C   6            0.61   11.03    0.073
  42. CR (   1) C   5                /112. RY*(   2) C   4                    1.68   11.53    0.124
  42. CR (   1) C   5                /146. RY*(   2) C   6                    1.37   11.80    0.113
  42. CR (   1) C   5                /342. RY*(   1) H  21                    0.67   11.84    0.079
  42. CR (   1) C   5                /362. BD*(   1) C   1 - C   6            0.64   11.01    0.075
  42. CR (   1) C   5                /366. BD*(   1) C   3 - C   4            0.78   11.00    0.083
  42. CR (   1) C   5                /370. BD*(   1) C   4 - C   7            0.84   10.88    0.086
  43. CR (   1) C   6                / 61. RY*(   2) C   1                    1.30   11.81    0.111
  43. CR (   1) C   6                /129. RY*(   2) C   5                    0.98   11.59    0.095
  43. CR (   1) C   6                /345. RY*(   2) H  22                    0.62   12.33    0.078
  43. CR (   1) C   6                /360. BD*(   1) C   1 - C   2            0.64   11.01    0.075
  43. CR (   1) C   6                /369. BD*(   1) C   4 - C   5            0.79   11.00    0.084
  44. CR (   1) C   7                /111. RY*(   1) C   4                    1.11   11.68    0.102
  44. CR (   1) C   7                /179. RY*(   1) C   8                    0.88   11.76    0.091
  44. CR (   1) C   7                /366. BD*(   1) C   3 - C   4            0.58   11.06    0.072
  44. CR (   1) C   7                /369. BD*(   1) C   4 - C   5            0.67   11.05    0.077
  44. CR (   1) C   7                /378. BD*(   1) C   8 - C  10            0.61   11.03    0.074
  44. CR (   1) C   7                /379. BD*(   1) C   8 - C  14            0.64   11.04    0.076
  44. CR (   1) C   7                /381. BD*(   1) N   9 - C  15            0.68   10.99    0.078
  45. CR (   1) C   8                /166. RY*(   5) C   7                    0.70   11.37    0.079
  45. CR (   1) C   8                /214. RY*(   2) C  10                    2.14   11.78    0.142
  45. CR (   1) C   8                /282. RY*(   2) C  14                    1.13   11.75    0.103
  45. CR (   1) C   8                /378. BD*(   1) C   8 - C  10            0.59   11.00    0.073
  45. CR (   1) C   8                /383. BD*(   1) C  10 - C  11            0.75   11.02    0.082
  45. CR (   1) C   8                /385. BD*(   1) C  10 - I  17            1.23   10.56    0.103
  45. CR (   1) C   8                /391. BD*(   1) C  13 - C  14            0.63   11.04    0.075
  46. CR (   1) N   9                /163. RY*(   2) C   7                    1.60   15.37    0.140
  46. CR (   1) N   9                /300. RY*(   3) C  15                    0.70   16.24    0.096
  46. CR (   1) N   9                /302. RY*(   5) C  15                    0.95   16.96    0.114
  46. CR (   1) N   9                /349. RY*(   2) H  24                    0.91   16.87    0.111
  47. CR (   1) C  10                /181. RY*(   3) C   8                    1.95   11.44    0.133
  47. CR (   1) C  10                /231. RY*(   2) C  11                    1.64   11.57    0.123
  47. CR (   1) C  10                /375. BD*(   1) C   7 - C   8            0.98   10.94    0.093
  47. CR (   1) C  10                /378. BD*(   1) C   8 - C  10            0.53   11.04    0.069
  47. CR (   1) C  10                /379. BD*(   1) C   8 - C  14            0.73   11.06    0.081
  47. CR (   1) C  10                /385. BD*(   1) C  10 - I  17            1.73   10.60    0.122
  47. CR (   1) C  10                /386. BD*(   1) C  11 - C  12            0.64   11.08    0.076
  48. CR (   1) C  11                /213. RY*(   1) C  10                    1.99   11.81    0.137
  48. CR (   1) C  11                /217. RY*(   5) C  10                    0.55   11.19    0.070
  48. CR (   1) C  11                /248. RY*(   2) C  12                    1.28   11.86    0.110
  48. CR (   1) C  11                /350. RY*(   1) H  25                    0.60   11.83    0.075
  48. CR (   1) C  11                /378. BD*(   1) C   8 - C  10            0.96   10.98    0.092
  48. CR (   1) C  11                /385. BD*(   1) C  10 - I  17            1.07   10.53    0.096
  48. CR (   1) C  11                /388. BD*(   1) C  12 - C  13            0.63   11.01    0.075
  49. CR (   1) C  12                /230. RY*(   1) C  11                    0.55   11.58    0.071
  49. CR (   1) C  12                /231. RY*(   2) C  11                    1.07   11.50    0.099
  49. CR (   1) C  12                /265. RY*(   2) C  13                    1.23   11.79    0.108
  49. CR (   1) C  12                /353. RY*(   2) H  26                    0.57   12.25    0.075
  49. CR (   1) C  12                /383. BD*(   1) C  10 - C  11            0.85   10.99    0.087
  49. CR (   1) C  12                /391. BD*(   1) C  13 - C  14            0.66   11.01    0.076
  50. CR (   1) C  13                /248. RY*(   2) C  12                    1.31   11.86    0.111
  50. CR (   1) C  13                /282. RY*(   2) C  14                    1.17   11.72    0.104
  50. CR (   1) C  13                /354. RY*(   1) H  27                    0.51   11.51    0.069
  50. CR (   1) C  13                /379. BD*(   1) C   8 - C  14            0.79   10.99    0.084
  50. CR (   1) C  13                /386. BD*(   1) C  11 - C  12            0.63   11.01    0.075
  51. CR (   1) C  14                /179. RY*(   1) C   8                    1.00   11.71    0.097
  51. CR (   1) C  14                /181. RY*(   3) C   8                    1.00   11.37    0.095
  51. CR (   1) C  14                /265. RY*(   2) C  13                    1.38   11.79    0.114
  51. CR (   1) C  14                /356. RY*(   1) H  28                    0.75   11.99    0.085
  51. CR (   1) C  14                /375. BD*(   1) C   7 - C   8            0.75   10.87    0.082
  51. CR (   1) C  14                /378. BD*(   1) C   8 - C  10            0.97   10.98    0.093
  51. CR (   1) C  14                /388. BD*(   1) C  12 - C  13            0.65   11.01    0.076
  52. CR (   1) C  15                /376. BD*(   1) C   7 - N   9            1.32   10.94    0.108
  53. CR (   1) O  16                /298. RY*(   1) C  15                    4.32   20.69    0.268
  54. LP (   1) N   9                /164. RY*(   3) C   7                    0.84    1.12    0.030
  54. LP (   1) N   9                /170. RY*(   9) C   7                    0.54    2.24    0.034
  54. LP (   1) N   9                /299. RY*(   2) C  15                    3.10    1.84    0.073
  54. LP (   1) N   9                /303. RY*(   6) C  15                    0.75    1.03    0.027
  54. LP (   1) N   9                /367. BD*(   2) C   3 - C   4            2.35    0.38    0.027
  54. LP (   1) N   9                /370. BD*(   1) C   4 - C   7            4.71    0.81    0.059
  54. LP (   1) N   9                /375. BD*(   1) C   7 - C   8            6.58    0.80    0.070
  54. LP (   1) N   9                /394. BD*(   1) C  15 - O  16           86.01    0.35    0.157
  55. LP (   1) O  16                /298. RY*(   1) C  15                   11.24    2.14    0.139
  55. LP (   1) O  16                /300. RY*(   3) C  15                    0.90    2.45    0.042
  55. LP (   1) O  16                /307. RY*(  10) C  15                    0.65    1.80    0.031
  55. LP (   1) O  16                /396. BD*(   1) C  15 - H  29            0.58    1.35    0.025
  56. LP (   2) O  16                /300. RY*(   3) C  15                    3.14    1.97    0.072
  56. LP (   2) O  16                /376. BD*(   1) C   7 - N   9            1.00    0.76    0.025
  56. LP (   2) O  16                /381. BD*(   1) N   9 - C  15           23.22    0.88    0.129
  56. LP (   2) O  16                /396. BD*(   1) C  15 - H  29           17.22    0.87    0.111
  57. LP (   1) I  17                /378. BD*(   1) C   8 - C  10            1.25    1.23    0.035
  57. LP (   1) I  17                /383. BD*(   1) C  10 - C  11            0.61    1.25    0.025
  58. LP (   2) I  17                /376. BD*(   1) C   7 - N   9            0.64    0.73    0.019
  58. LP (   2) I  17                /378. BD*(   1) C   8 - C  10            3.77    0.89    0.052
  58. LP (   2) I  17                /383. BD*(   1) C  10 - C  11            3.17    0.91    0.048
  58. LP (   2) I  17                /386. BD*(   1) C  11 - C  12            0.63    0.93    0.022
  59. LP (   3) I  17                /384. BD*(   2) C  10 - C  11           10.14    0.34    0.057
 361. BD*(   2) C   1 - C   2        / 62. RY*(   3) C   1                    3.31    0.42    0.083
 361. BD*(   2) C   1 - C   2        / 70. RY*(  11) C   1                    0.62    0.39    0.034
 361. BD*(   2) C   1 - C   2        / 79. RY*(   3) C   2                    1.42    0.51    0.060
 361. BD*(   2) C   1 - C   2        / 80. RY*(   4) C   2                    0.65    1.47    0.068
 367. BD*(   2) C   3 - C   4        / 79. RY*(   3) C   2                    0.72    0.51    0.041
 367. BD*(   2) C   3 - C   4        / 96. RY*(   3) C   3                    3.15    0.67    0.098
 367. BD*(   2) C   3 - C   4        /130. RY*(   3) C   5                    0.67    0.74    0.047
 367. BD*(   2) C   3 - C   4        /375. BD*(   1) C   7 - C   8            0.99    0.42    0.041
 367. BD*(   2) C   3 - C   4        /376. BD*(   1) C   7 - N   9            1.82    0.36    0.052
 372. BD*(   2) C   5 - C   6        /131. RY*(   4) C   5                    0.90    1.13    0.071
 372. BD*(   2) C   5 - C   6        /132. RY*(   5) C   5                    0.58    1.11    0.056
 372. BD*(   2) C   5 - C   6        /147. RY*(   3) C   6                    2.67    0.62    0.090
 380. BD*(   2) C   8 - C  14        /266. RY*(   3) C  13                    0.71    0.45    0.038
 380. BD*(   2) C   8 - C  14        /283. RY*(   3) C  14                    2.14    0.78    0.087
 380. BD*(   2) C   8 - C  14        /367. BD*(   2) C   3 - C   4           15.97    0.01    0.020
 380. BD*(   2) C   8 - C  14        /370. BD*(   1) C   4 - C   7            1.53    0.44    0.053
 380. BD*(   2) C   8 - C  14        /377. BD*(   1) C   7 - H  23            0.75    0.39    0.035
 384. BD*(   2) C  10 - C  11        /215. RY*(   3) C  10                    1.43    0.79    0.068
 384. BD*(   2) C  10 - C  11        /216. RY*(   4) C  10                    0.66    1.37    0.061
 384. BD*(   2) C  10 - C  11        /232. RY*(   3) C  11                    3.73    0.74    0.107
 384. BD*(   2) C  10 - C  11        /380. BD*(   2) C   8 - C  14          241.88    0.02    0.091
 384. BD*(   2) C  10 - C  11        /389. BD*(   2) C  12 - C  13          196.13    0.02    0.098
 389. BD*(   2) C  12 - C  13        /249. RY*(   3) C  12                    3.22    0.45    0.085
 389. BD*(   2) C  12 - C  13        /257. RY*(  11) C  12                    0.58    0.61    0.042
 389. BD*(   2) C  12 - C  13        /266. RY*(   3) C  13                    2.01    0.44    0.066
 394. BD*(   1) C  15 - O  16        /299. RY*(   2) C  15                    2.02    1.48    0.130
 394. BD*(   1) C  15 - O  16        /303. RY*(   6) C  15                    2.15    0.68    0.092
 394. BD*(   1) C  15 - O  16        /316. RY*(   2) O  16                    1.56    0.64    0.076
 394. BD*(   1) C  15 - O  16        /317. RY*(   3) O  16                    0.51    0.60    0.042


 Natural Bond Orbitals (Summary):

                                                            Principal Delocalizations
           NBO                        Occupancy    Energy   (geminal,vicinal,remote)
 ====================================================================================
 Molecular unit  1  (C14H12INO)
     1. BD (   1) C   1 - C   2          1.98147    -0.76977  364(g),368(v),362(g),374(v)
                                                    95(v),146(v),365(g),363(g)
                                                    145(v),94(v)
     2. BD (   2) C   1 - C   2          1.66167    -0.29566  372(v),367(v),97(v),148(v)
     3. BD (   1) C   1 - C   6          1.98154    -0.77070  371(g),373(v),360(g),365(v)
                                                    129(v),78(v),374(g),363(g)
                                                    77(v),128(v)
     4. BD (   1) C   1 - H  18          1.98166    -0.62241  371(v),364(v),145(v),77(v)
                                                    360(g),362(g),374(v),365(v)
     5. BD (   1) C   2 - C   3          1.97927    -0.77001  370(v),366(g),360(g),363(v)
                                                    61(v),368(g),365(g),112(v)
                                                    60(v),111(v)
     6. BD (   1) C   2 - H  19          1.98140    -0.62230  366(v),362(v),60(v),94(v)
                                                    364(g),360(g),363(v),368(v)
     7. BD (   1) C   3 - C   4          1.97444    -0.77241  369(g),364(g),373(v),370(g)
                                                    365(v),162(v),368(g),78(v)
                                                    77(v),375(v),128(v),129(v)
     8. BD (   2) C   3 - C   4          1.66103    -0.29853  361(v),372(v),376(v),375(v)
                                                    79(v),130(v),380(r)
     9. BD (   1) C   3 - H  20          1.98042    -0.62255  369(v),360(v),111(v),366(g)
                                                    77(v),364(g),365(v)
    10. BD (   1) C   4 - C   5          1.97326    -0.77194  366(g),371(g),368(v),370(g)
                                                    374(v),162(v),146(v),373(g)
                                                    377(v),145(v),94(v)
    11. BD (   1) C   4 - C   7          1.96146    -0.73434  380(v),375(g),364(v),366(g)
                                                    371(v),369(g),94(v),381(v)
                                                    180(v),196(v),128(v),379(v)
                                                    377(g),376(g)
    12. BD (   1) C   5 - C   6          1.97918    -0.77163  370(v),369(g),362(g),363(v)
                                                    373(g),61(v),374(g),111(v)
                                                    60(v),112(v)
    13. BD (   2) C   5 - C   6          1.66871    -0.29863  367(v),361(v),62(v)
    14. BD (   1) C   5 - H  21          1.97983    -0.62683  366(v),362(v),111(v),369(g)
                                                    145(v),371(g),374(v)
    15. BD (   1) C   6 - H  22          1.98151    -0.62329  369(v),360(v),60(v),128(v)
                                                    371(g),362(g),363(v),373(v)
    16. BD (   1) C   7 - C   8          1.96674    -0.73609  378(g),370(g),383(v),391(v)
                                                    213(v),379(g),366(v),367(v)
                                                    281(v),112(v),381(v),214(v)
                                                    196(v),377(g),376(g)
    17. BD (   1) C   7 - N   9          1.98103    -0.86920  378(v),367(v),395(v),301(v)
                                                    366(v),370(g),375(g),381(g)
                                                    113(v),382(g),302(v),181(v)
    18. BD (   1) C   7 - H  23          1.96345    -0.59271  369(v),382(v),379(v),380(v)
                                                    370(g),375(g)
    19. BD (   1) C   8 - C  10          1.97532    -0.80768  379(g),383(g),375(g),230(v)
                                                    387(v),393(v),376(v),162(v)
                                                    231(v),281(v)
    20. BD (   1) C   8 - C  14          1.96440    -0.77616  385(v),378(g),391(g),375(g)
                                                    392(v),265(v),393(g),264(v)
                                                    213(v),377(v),162(v),163(v)
    21. BD (   2) C   8 - C  14          1.65889    -0.30625  389(v),384(v),370(v),377(v)
                                                    266(v),215(v),367(r),376(v)
    22. BD (   1) N   9 - C  15          1.99104    -0.94349  162(v),376(g),382(g),375(v)
                                                    377(v)
    23. BD (   1) N   9 - H  24          1.98491    -0.78517  396(v),377(v),163(v),395(v)
                                                    298(v),302(v),162(v),381(g)
    24. BD (   1) C  10 - C  11          1.98033    -0.80874  375(v),378(g),386(g),179(v)
                                                    387(g),390(v),248(v),183(v)
                                                    247(v),213(g),335(v)
    25. BD (   2) C  10 - C  11          1.68941    -0.32276  380(v),389(v),180(v),249(v)
                                                    250(v),186(v)
    26. BD (   1) C  10 - I  17          1.97698    -0.59592  379(v),386(v),179(v),230(v)
                                                    335(g),334(g),214(g),213(g)
                                                    387(v),116(r),233(v),332(g)
    27. BD (   1) C  11 - C  12          1.97269    -0.77870  385(v),383(g),388(g),392(v)
                                                    214(v),265(v),387(g),390(g)
                                                    264(v)
    28. BD (   1) C  11 - H  25          1.98052    -0.63022  378(v),388(v),383(g),247(v)
                                                    213(v),386(g),390(v)
    29. BD (   1) C  12 - C  13          1.98134    -0.77769  391(g),386(g),393(v),387(v)
                                                    231(v),282(v),390(g),392(g)
                                                    281(v)
    30. BD (   2) C  12 - C  13          1.64779    -0.30063  384(v),380(v),284(v),234(v)
    31. BD (   1) C  12 - H  26          1.98049    -0.62799  383(v),391(v),264(v),230(v)
                                                    386(g),388(g),387(v),392(v)
    32. BD (   1) C  13 - C  14          1.97935    -0.77848  375(v),379(g),388(g),390(v)
                                                    181(v),393(g),248(v),392(g)
                                                    247(v),179(v)
    33. BD (   1) C  13 - H  27          1.98107    -0.62703  379(v),386(v),247(v),281(v)
                                                    391(g),388(g),393(v),390(v)
    34. BD (   1) C  14 - H  28          1.97899    -0.63343  378(v),388(v),179(v),379(g)
                                                    264(v),391(g),392(v)
    35. BD (   1) C  15 - O  16          1.99740    -0.44273  394(g),196(v)
    36. BD (   2) C  15 - O  16          1.99382    -1.10890  376(v),197(v),298(g),381(g)
    37. BD (   1) C  15 - H  29          1.98770    -0.68125  382(v),197(v),315(v)
    38. CR (   1) C   1                  1.99929   -10.39357  78(v),146(v),364(v),371(v)
                                                    337(v)
    39. CR (   1) C   2                  1.99928   -10.39415  61(v),95(v),366(v),362(v)
                                                    339(v)
    40. CR (   1) C   3                  1.99917   -10.39201  78(v),369(v),370(v),112(v)
                                                    111(v),340(v),360(v),114(v)
    41. CR (   1) C   4                  1.99909   -10.41586  95(v),129(v),166(v),364(v)
                                                    371(v)
    42. CR (   1) C   5                  1.99916   -10.39456  112(v),146(v),370(v),366(v)
                                                    342(v),362(v)
    43. CR (   1) C   6                  1.99929   -10.39549  61(v),129(v),369(v),360(v)
                                                    345(v)
    44. CR (   1) C   7                  1.99904   -10.45292  111(v),179(v),381(v),369(v)
                                                    379(v),378(v),366(v)
    45. CR (   1) C   8                  1.99895   -10.42693  214(v),385(v),282(v),383(v)
                                                    166(v),391(v),378(g)
    46. CR (   1) N   9                  1.99940   -14.61035  163(v),302(v),349(v),300(v)
    47. CR (   1) C  10                  1.99882   -10.46624  181(v),385(g),231(v),375(v)
                                                    379(v),386(v),378(g)
    48. CR (   1) C  11                  1.99913   -10.40167  213(v),248(v),385(v),378(v)
                                                    388(v),350(v),217(v)
    49. CR (   1) C  12                  1.99927   -10.40051  265(v),231(v),383(v),391(v)
                                                    353(v),230(v)
    50. CR (   1) C  13                  1.99929   -10.40052  248(v),282(v),379(v),386(v)
                                                    354(v)
    51. CR (   1) C  14                  1.99915   -10.40300  265(v),181(v),179(v),378(v)
                                                    375(v),356(v),388(v)
    52. CR (   1) C  15                  1.99947   -10.52257  376(v)
    53. CR (   1) O  16                  1.99981   -19.36597  298(v)
    54. LP (   1) N   9                  1.68743    -0.32420  394(v),375(v),370(v),299(v)
                                                    367(r),164(v),303(v),170(v)
    55. LP (   1) O  16                  1.98865    -0.82100  298(v),300(v),307(v),396(v)
    56. LP (   2) O  16                  1.90455    -0.34358  381(v),396(v),300(v),376(r)
    57. LP (   1) I  17                  1.99417    -0.65712  378(v),383(v)
    58. LP (   2) I  17                  1.96569    -0.31744  378(v),383(v),376(r),386(r)
    59. LP (   3) I  17                  1.93362    -0.31479  384(v)
    60. RY*(   1) C   1                  0.00542     1.10887   
    61. RY*(   2) C   1                  0.00193     1.40992   
    62. RY*(   3) C   1                  0.00091     0.47597   
    63. RY*(   4) C   1                  0.00055     1.65919   
    64. RY*(   5) C   1                  0.00044     0.91267   
    65. RY*(   6) C   1                  0.00041     1.11799   
    66. RY*(   7) C   1                  0.00018     1.29634   
    67. RY*(   8) C   1                  0.00007     2.75587   
    68. RY*(   9) C   1                  0.00006     1.50460   
    69. RY*(  10) C   1                  0.00000    22.61121   
    70. RY*(  11) C   1                  0.00001     0.44621   
    71. RY*(  12) C   1                  0.00000     2.35621   
    72. RY*(  13) C   1                  0.00001     1.78415   
    73. RY*(  14) C   1                  0.00001     1.77869   
    74. RY*(  15) C   1                  0.00000     2.11895   
    75. RY*(  16) C   1                  0.00000     1.59570   
    76. RY*(  17) C   1                  0.00001     2.26234   
    77. RY*(   1) C   2                  0.00575     1.09517   
    78. RY*(   2) C   2                  0.00197     1.39532   
    79. RY*(   3) C   2                  0.00087     0.56339   
    80. RY*(   4) C   2                  0.00059     1.51987   
    81. RY*(   5) C   2                  0.00047     1.13821   
    82. RY*(   6) C   2                  0.00027     1.08762   
    83. RY*(   7) C   2                  0.00016     1.28448   
    84. RY*(   8) C   2                  0.00008     2.16390   
    85. RY*(   9) C   2                  0.00005     2.41478   
    86. RY*(  10) C   2                  0.00003     1.27257   
    87. RY*(  11) C   2                  0.00001     1.32532   
    88. RY*(  12) C   2                  0.00001     1.49099   
    89. RY*(  13) C   2                  0.00000    22.41639   
    90. RY*(  14) C   2                  0.00001     1.55191   
    91. RY*(  15) C   2                  0.00001     1.69404   
    92. RY*(  16) C   2                  0.00001     2.45525   
    93. RY*(  17) C   2                  0.00000     2.33845   
    94. RY*(   1) C   3                  0.00616     1.07827   
    95. RY*(   2) C   3                  0.00209     1.14378   
    96. RY*(   3) C   3                  0.00136     0.72148   
    97. RY*(   4) C   3                  0.00057     1.35628   
    98. RY*(   5) C   3                  0.00053     0.98322   
    99. RY*(   6) C   3                  0.00029     1.15323   
   100. RY*(   7) C   3                  0.00023     0.65551   
   101. RY*(   8) C   3                  0.00012     2.80066   
   102. RY*(   9) C   3                  0.00008     3.07964   
   103. RY*(  10) C   3                  0.00009     0.94758   
   104. RY*(  11) C   3                  0.00007     1.09090   
   105. RY*(  12) C   3                  0.00004     1.74023   
   106. RY*(  13) C   3                  0.00003     1.95429   
   107. RY*(  14) C   3                  0.00003     1.87675   
   108. RY*(  15) C   3                  0.00001     2.65800   
   109. RY*(  16) C   3                  0.00000    21.94479   
   110. RY*(  17) C   3                  0.00001     2.65594   
   111. RY*(   1) C   4                  0.00705     1.23075   
   112. RY*(   2) C   4                  0.00349     1.13194   
   113. RY*(   3) C   4                  0.00256     0.80043   
   114. RY*(   4) C   4                  0.00112     1.04186   
   115. RY*(   5) C   4                  0.00066     1.71613   
   116. RY*(   6) C   4                  0.00052     0.82700   
   117. RY*(   7) C   4                  0.00027     2.07533   
   118. RY*(   8) C   4                  0.00023     1.62862   
   119. RY*(   9) C   4                  0.00018     1.23164   
   120. RY*(  10) C   4                  0.00013     1.27661   
   121. RY*(  11) C   4                  0.00008     1.33432   
   122. RY*(  12) C   4                  0.00008     3.29080   
   123. RY*(  13) C   4                  0.00007     2.38423   
   124. RY*(  14) C   4                  0.00007     3.25709   
   125. RY*(  15) C   4                  0.00004     2.68586   
   126. RY*(  16) C   4                  0.00001     2.81978   
   127. RY*(  17) C   4                  0.00001    21.67999   
   128. RY*(   1) C   5                  0.00560     1.08574   
   129. RY*(   2) C   5                  0.00194     1.19202   
   130. RY*(   3) C   5                  0.00117     0.79026   
   131. RY*(   4) C   5                  0.00056     1.18597   
   132. RY*(   5) C   5                  0.00051     1.15786   
   133. RY*(   6) C   5                  0.00029     1.21732   
   134. RY*(   7) C   5                  0.00013     3.14800   
   135. RY*(   8) C   5                  0.00012     0.83290   
   136. RY*(   9) C   5                  0.00009     1.42999   
   137. RY*(  10) C   5                  0.00008     1.19265   
   138. RY*(  11) C   5                  0.00005     1.76914   
   139. RY*(  12) C   5                  0.00003     1.89539   
   140. RY*(  13) C   5                  0.00003     1.78974   
   141. RY*(  14) C   5                  0.00001     2.65937   
   142. RY*(  15) C   5                  0.00000    20.92086   
   143. RY*(  16) C   5                  0.00001     3.40725   
   144. RY*(  17) C   5                  0.00001     2.52598   
   145. RY*(   1) C   6                  0.00573     1.08701   
   146. RY*(   2) C   6                  0.00202     1.40170   
   147. RY*(   3) C   6                  0.00098     0.66828   
   148. RY*(   4) C   6                  0.00056     1.46508   
   149. RY*(   5) C   6                  0.00048     1.22243   
   150. RY*(   6) C   6                  0.00026     1.07331   
   151. RY*(   7) C   6                  0.00013     1.45963   
   152. RY*(   8) C   6                  0.00006     1.33927   
   153. RY*(   9) C   6                  0.00007     2.72453   
   154. RY*(  10) C   6                  0.00002     0.66944   
   155. RY*(  11) C   6                  0.00003     1.89725   
   156. RY*(  12) C   6                  0.00000     2.57621   
   157. RY*(  13) C   6                  0.00001     2.00417   
   158. RY*(  14) C   6                  0.00000    22.56368   
   159. RY*(  15) C   6                  0.00001     1.54283   
   160. RY*(  16) C   6                  0.00000     2.06147   
   161. RY*(  17) C   6                  0.00000     1.45540   
   162. RY*(   1) C   7                  0.01084     0.99787   
   163. RY*(   2) C   7                  0.00495     0.76172   
   164. RY*(   3) C   7                  0.00334     0.79133   
   165. RY*(   4) C   7                  0.00231     0.64875   
   166. RY*(   5) C   7                  0.00158     0.94058   
   167. RY*(   6) C   7                  0.00094     1.66801   
   168. RY*(   7) C   7                  0.00080     0.97991   
   169. RY*(   8) C   7                  0.00043     1.34756   
   170. RY*(   9) C   7                  0.00029     1.91458   
   171. RY*(  10) C   7                  0.00025     1.65244   
   172. RY*(  11) C   7                  0.00019     2.08693   
   173. RY*(  12) C   7                  0.00013     2.16316   
   174. RY*(  13) C   7                  0.00013     1.86178   
   175. RY*(  14) C   7                  0.00012     2.27678   
   176. RY*(  15) C   7                  0.00007     3.05280   
   177. RY*(  16) C   7                  0.00002     2.09385   
   178. RY*(  17) C   7                  0.00001    21.93199   
   179. RY*(   1) C   8                  0.00800     1.30395   
   180. RY*(   2) C   8                  0.00418     0.75397   
   181. RY*(   3) C   8                  0.00365     0.96920   
   182. RY*(   4) C   8                  0.00141     0.82490   
   183. RY*(   5) C   8                  0.00120     0.98134   
   184. RY*(   6) C   8                  0.00088     1.01576   
   185. RY*(   7) C   8                  0.00067     0.65641   
   186. RY*(   8) C   8                  0.00051     1.47624   
   187. RY*(   9) C   8                  0.00024     1.90942   
   188. RY*(  10) C   8                  0.00017     1.35803   
   189. RY*(  11) C   8                  0.00014     1.99806   
   190. RY*(  12) C   8                  0.00010     3.04148   
   191. RY*(  13) C   8                  0.00008     3.17321   
   192. RY*(  14) C   8                  0.00005     2.75934   
   193. RY*(  15) C   8                  0.00004     2.53431   
   194. RY*(  16) C   8                  0.00001    22.25634   
   195. RY*(  17) C   8                  0.00001     2.87090   
   196. RY*(   1) N   9                  0.00565     0.74002   
   197. RY*(   2) N   9                  0.00400     1.03199   
   198. RY*(   3) N   9                  0.00193     1.16128   
   199. RY*(   4) N   9                  0.00111     1.42848   
   200. RY*(   5) N   9                  0.00031     1.54817   
   201. RY*(   6) N   9                  0.00032     1.83539   
   202. RY*(   7) N   9                  0.00019     2.34618   
   203. RY*(   8) N   9                  0.00009     2.25410   
   204. RY*(   9) N   9                  0.00006     1.39017   
   205. RY*(  10) N   9                  0.00006     2.57535   
   206. RY*(  11) N   9                  0.00004     2.73600   
   207. RY*(  12) N   9                  0.00002     2.58418   
   208. RY*(  13) N   9                  0.00001     2.61817   
   209. RY*(  14) N   9                  0.00002     1.25423   
   210. RY*(  15) N   9                  0.00000     3.66829   
   211. RY*(  16) N   9                  0.00000    34.97110   
   212. RY*(  17) N   9                  0.00001     4.08986   
   213. RY*(   1) C  10                  0.00744     1.40738   
   214. RY*(   2) C  10                  0.00611     1.35633   
   215. RY*(   3) C  10                  0.00247     0.81773   
   216. RY*(   4) C  10                  0.00092     1.39747   
   217. RY*(   5) C  10                  0.00053     0.79095   
   218. RY*(   6) C  10                  0.00042     2.01228   
   219. RY*(   7) C  10                  0.00023     1.15186   
   220. RY*(   8) C  10                  0.00013     1.28458   
   221. RY*(   9) C  10                  0.00011     0.77330   
   222. RY*(  10) C  10                  0.00007     2.77606   
   223. RY*(  11) C  10                  0.00006     1.17053   
   224. RY*(  12) C  10                  0.00006     3.13177   
   225. RY*(  13) C  10                  0.00004     1.28560   
   226. RY*(  14) C  10                  0.00002     2.28554   
   227. RY*(  15) C  10                  0.00003     1.47821   
   228. RY*(  16) C  10                  0.00000    22.55278   
   229. RY*(  17) C  10                  0.00000     2.76290   
   230. RY*(   1) C  11                  0.00756     1.17897   
   231. RY*(   2) C  11                  0.00251     1.10140   
   232. RY*(   3) C  11                  0.00157     0.76934   
   233. RY*(   4) C  11                  0.00102     0.98531   
   234. RY*(   5) C  11                  0.00045     1.17856   
   235. RY*(   6) C  11                  0.00030     1.31400   
   236. RY*(   7) C  11                  0.00022     0.83956   
   237. RY*(   8) C  11                  0.00015     2.42381   
   238. RY*(   9) C  11                  0.00008     0.94781   
   239. RY*(  10) C  11                  0.00006     3.05162   
   240. RY*(  11) C  11                  0.00004     1.57650   
   241. RY*(  12) C  11                  0.00004     1.54517   
   242. RY*(  13) C  11                  0.00001     3.74699   
   243. RY*(  14) C  11                  0.00000     2.80189   
   244. RY*(  15) C  11                  0.00001     1.95884   
   245. RY*(  16) C  11                  0.00001     1.28720   
   246. RY*(  17) C  11                  0.00000    20.76061   
   247. RY*(   1) C  12                  0.00576     1.08734   
   248. RY*(   2) C  12                  0.00195     1.46260   
   249. RY*(   3) C  12                  0.00087     0.50238   
   250. RY*(   4) C  12                  0.00057     1.62841   
   251. RY*(   5) C  12                  0.00039     1.00610   
   252. RY*(   6) C  12                  0.00033     1.03347   
   253. RY*(   7) C  12                  0.00014     1.49015   
   254. RY*(   8) C  12                  0.00008     2.25594   
   255. RY*(   9) C  12                  0.00005     1.86619   
   256. RY*(  10) C  12                  0.00003     2.08324   
   257. RY*(  11) C  12                  0.00002     0.65684   
   258. RY*(  12) C  12                  0.00000     2.48280   
   259. RY*(  13) C  12                  0.00001     1.66626   
   260. RY*(  14) C  12                  0.00000     2.52071   
   261. RY*(  15) C  12                  0.00001     1.84638   
   262. RY*(  16) C  12                  0.00000    21.93896   
   263. RY*(  17) C  12                  0.00000     1.65198   
   264. RY*(   1) C  13                  0.00545     1.08701   
   265. RY*(   2) C  13                  0.00210     1.39185   
   266. RY*(   3) C  13                  0.00100     0.49169   
   267. RY*(   4) C  13                  0.00058     1.62643   
   268. RY*(   5) C  13                  0.00038     1.32599   
   269. RY*(   6) C  13                  0.00025     0.97745   
   270. RY*(   7) C  13                  0.00013     1.75034   
   271. RY*(   8) C  13                  0.00007     2.74911   
   272. RY*(   9) C  13                  0.00005     1.06799   
   273. RY*(  10) C  13                  0.00004     1.81807   
   274. RY*(  11) C  13                  0.00001     2.34128   
   275. RY*(  12) C  13                  0.00002     0.61950   
   276. RY*(  13) C  13                  0.00002     2.16956   
   277. RY*(  14) C  13                  0.00000     2.71619   
   278. RY*(  15) C  13                  0.00000    21.60600   
   279. RY*(  16) C  13                  0.00000     1.45355   
   280. RY*(  17) C  13                  0.00001     2.04231   
   281. RY*(   1) C  14                  0.00572     1.10454   
   282. RY*(   2) C  14                  0.00179     1.31874   
   283. RY*(   3) C  14                  0.00110     0.82387   
   284. RY*(   4) C  14                  0.00059     1.27749   
   285. RY*(   5) C  14                  0.00042     1.00734   
   286. RY*(   6) C  14                  0.00031     0.91904   
   287. RY*(   7) C  14                  0.00015     2.24761   
   288. RY*(   8) C  14                  0.00011     1.43285   
   289. RY*(   9) C  14                  0.00007     2.03647   
   290. RY*(  10) C  14                  0.00008     1.97046   
   291. RY*(  11) C  14                  0.00005     2.56352   
   292. RY*(  12) C  14                  0.00004     0.88019   
   293. RY*(  13) C  14                  0.00001     1.65189   
   294. RY*(  14) C  14                  0.00001     2.68636   
   295. RY*(  15) C  14                  0.00001     1.74255   
   296. RY*(  16) C  14                  0.00002     4.56517   
   297. RY*(  17) C  14                  0.00000    19.79031   
   298. RY*(   1) C  15                  0.00938     1.31963   
   299. RY*(   2) C  15                  0.00703     1.51150   
   300. RY*(   3) C  15                  0.00674     1.62486   
   301. RY*(   4) C  15                  0.00248     1.00901   
   302. RY*(   5) C  15                  0.00080     2.34776   
   303. RY*(   6) C  15                  0.00035     0.70772   
   304. RY*(   7) C  15                  0.00018     0.75051   
   305. RY*(   8) C  15                  0.00011     1.68113   
   306. RY*(   9) C  15                  0.00006     2.81903   
   307. RY*(  10) C  15                  0.00003     0.98289   
   308. RY*(  11) C  15                  0.00004     2.39537   
   309. RY*(  12) C  15                  0.00003     0.65663   
   310. RY*(  13) C  15                  0.00001     3.00975   
   311. RY*(  14) C  15                  0.00001     1.73924   
   312. RY*(  15) C  15                  0.00000    20.31705   
   313. RY*(  16) C  15                  0.00001     1.45576   
   314. RY*(  17) C  15                  0.00001     1.81179   
   315. RY*(   1) O  16                  0.00240     0.83623   
   316. RY*(   2) O  16                  0.00094     0.67043   
   317. RY*(   3) O  16                  0.00087     0.62362   
   318. RY*(   4) O  16                  0.00012     1.37479   
   319. RY*(   5) O  16                  0.00006     0.67428   
   320. RY*(   6) O  16                  0.00004     1.81638   
   321. RY*(   7) O  16                  0.00002     4.43774   
   322. RY*(   8) O  16                  0.00002     0.85050   
   323. RY*(   9) O  16                  0.00000     4.46622   
   324. RY*(  10) O  16                  0.00000    49.61606   
   325. RY*(  11) O  16                  0.00001     1.66488   
   326. RY*(  12) O  16                  0.00000     5.10191   
   327. RY*(  13) O  16                  0.00000     3.24997   
   328. RY*(  14) O  16                  0.00000     3.41996   
   329. RY*(  15) O  16                  0.00000     3.08800   
   330. RY*(  16) O  16                  0.00000     3.28757   
   331. RY*(  17) O  16                  0.00000     3.44566   
   332. RY*(   1) I  17                  0.00076     0.73403   
   333. RY*(   2) I  17                  0.00062     0.45348   
   334. RY*(   3) I  17                  0.00029     1.76529   
   335. RY*(   4) I  17                  0.00002     8.44211   
   336. RY*(   1) H  18                  0.00038     0.86732   
   337. RY*(   2) H  18                  0.00022     1.87192   
   338. RY*(   1) H  19                  0.00047     0.85374   
   339. RY*(   2) H  19                  0.00021     1.89975   
   340. RY*(   1) H  20                  0.00057     1.46944   
   341. RY*(   2) H  20                  0.00024     1.36265   
   342. RY*(   1) H  21                  0.00073     1.44257   
   343. RY*(   2) H  21                  0.00015     1.37410   
   344. RY*(   1) H  22                  0.00049     0.82438   
   345. RY*(   2) H  22                  0.00022     1.93301   
   346. RY*(   1) H  23                  0.00229     0.58656   
   347. RY*(   2) H  23                  0.00028     2.42376   
   348. RY*(   1) H  24                  0.00249     0.59893   
   349. RY*(   2) H  24                  0.00040     2.26330   
   350. RY*(   1) H  25                  0.00051     1.42768   
   351. RY*(   2) H  25                  0.00022     1.34009   
   352. RY*(   1) H  26                  0.00040     0.87898   
   353. RY*(   2) H  26                  0.00022     1.84793   
   354. RY*(   1) H  27                  0.00043     1.11324   
   355. RY*(   2) H  27                  0.00020     1.62025   
   356. RY*(   1) H  28                  0.00068     1.58732   
   357. RY*(   2) H  28                  0.00024     1.22210   
   358. RY*(   1) H  29                  0.00072     1.16265   
   359. RY*(   2) H  29                  0.00020     1.63337   
   360. BD*(   1) C   1 - C   2          0.01545     0.61490   
   361. BD*(   2) C   1 - C   2          0.32500     0.05295  367(v),372(v),62(g),79(g)
                                                    80(g),70(g)
   362. BD*(   1) C   1 - C   6          0.01533     0.61456   
   363. BD*(   1) C   1 - H  18          0.01141     0.61518   
   364. BD*(   1) C   2 - C   3          0.01521     0.61376   
   365. BD*(   1) C   2 - H  19          0.01125     0.61097   
   366. BD*(   1) C   3 - C   4          0.02324     0.60717   
   367. BD*(   2) C   3 - C   4          0.34942     0.05415  361(v),372(v),380(r),96(g)
                                                    376(v),375(v),79(v),130(v)
   368. BD*(   1) C   3 - H  20          0.01227     0.61034   
   369. BD*(   1) C   4 - C   5          0.02542     0.60202   
   370. BD*(   1) C   4 - C   7          0.03523     0.48533   
   371. BD*(   1) C   5 - C   6          0.01512     0.61348   
   372. BD*(   2) C   5 - C   6          0.32327     0.05149  361(v),367(v),147(g),131(g)
                                                    380(r),132(g)
   373. BD*(   1) C   5 - H  21          0.01254     0.60451   
   374. BD*(   1) C   6 - H  22          0.01117     0.61180   
   375. BD*(   1) C   7 - C   8          0.03879     0.47146   
   376. BD*(   1) C   7 - N   9          0.03287     0.41660   
   377. BD*(   1) C   7 - H  23          0.02404     0.43161   
   378. BD*(   1) C   8 - C  10          0.03413     0.57523   
   379. BD*(   1) C   8 - C  14          0.02589     0.58893   
   380. BD*(   2) C   8 - C  14          0.35112     0.04288  389(v),384(v),367(r),283(g)
                                                    370(v),266(v),377(v),372(r)
   381. BD*(   1) N   9 - C  15          0.05197     0.53584   
   382. BD*(   1) N   9 - H  24          0.01760     0.53050   
   383. BD*(   1) C  10 - C  11          0.02389     0.58835   
   384. BD*(   2) C  10 - C  11          0.38450     0.02701  380(v),389(v),232(g),215(g)
                                                    216(g)
   385. BD*(   1) C  10 - I  17          0.03120     0.13150   
   386. BD*(   1) C  11 - C  12          0.01899     0.61005   
   387. BD*(   1) C  11 - H  25          0.01257     0.59435   
   388. BD*(   1) C  12 - C  13          0.01503     0.61130   
   389. BD*(   2) C  12 - C  13          0.32420     0.04869  380(v),384(v),249(g),266(g)
                                                    257(g)
   390. BD*(   1) C  12 - H  26          0.01090     0.60717   
   391. BD*(   1) C  13 - C  14          0.01501     0.61011   
   392. BD*(   1) C  13 - H  27          0.01113     0.60569   
   393. BD*(   1) C  14 - H  28          0.01214     0.60159   
   394. BD*(   1) C  15 - O  16          0.27672     0.02783  303(g),299(g),316(g),317(g)
   395. BD*(   2) C  15 - O  16          0.00562     0.61884   
   396. BD*(   1) C  15 - H  29          0.03719     0.53073   
       -------------------------------
              Total Lewis  160.80223  ( 98.0501%)
        Valence non-Lewis    2.95681  (  1.8029%)
        Rydberg non-Lewis    0.24096  (  0.1469%)
       -------------------------------
            Total unit  1  164.00000  (100.0000%)
           Charge unit  1    0.00000
   1 Symmetry operations used in ECPInt.
 ECPInt:  NShTT=    9316 NPrTT=   38001 LenC2=    8721 LenP2D=   23942.
 LDataN:  DoStor=T MaxTD1= 6 Len=  172
 D1PCM: PCM CHGder 1st derivatives, ID1Alg=3 FixD1E=F DoIter=F DoCFld=F I1PDM=0.
 Calling FoFJK, ICntrl=      2127 FMM=F ISym2X=0 I1Cent= 0 IOpClX= 0 NMat=1 NMatS=1 NMatT=0.
 -------------------------------------------------------------------
 Center     Atomic                   Forces (Hartrees/Bohr)
 Number     Number              X              Y              Z
 -------------------------------------------------------------------
      1        6          -0.026241284   -0.055570481    0.015960038
      2        6          -0.057190831   -0.015628003   -0.028864295
      3        6          -0.029485051    0.038087821   -0.043045956
      4        6           0.027070504    0.033774877   -0.009476999
      5        6           0.055825819    0.012793031    0.028429603
      6        6           0.027434615   -0.040086603    0.044480951
      7        6           0.005946270   -0.004522917    0.005468160
      8        6          -0.004574292   -0.020471591   -0.023972565
      9        7           0.028886063   -0.035236433    0.037069438
     10        6          -0.032761788   -0.000482919   -0.014819854
     11        6          -0.048884684    0.031572135    0.020917128
     12        6           0.005881037    0.038631917    0.051574293
     13        6           0.057055206    0.005421489    0.027418623
     14        6           0.055033215   -0.033381248   -0.023231398
     15        6          -0.093063545    0.049894052   -0.027260294
     16        8           0.028182455   -0.010675619   -0.002755228
     17       53           0.018779713   -0.000414807    0.008512925
     18        1           0.023047700    0.046307417   -0.012929220
     19        1           0.045561130    0.013615514    0.023314974
     20        1           0.022193825   -0.031954457    0.035106820
     21        1          -0.046047264   -0.013945523   -0.024695538
     22        1          -0.023694330    0.031828770   -0.035496340
     23        1          -0.001254262    0.002754698    0.002597308
     24        1          -0.031848839    0.023577278   -0.016521126
     25        1           0.040318603   -0.026671761   -0.018036260
     26        1          -0.004936993   -0.031486909   -0.041706547
     27        1          -0.046722745   -0.003356974   -0.022095321
     28        1          -0.041277825    0.025699759    0.019004802
     29        1           0.046767579   -0.030072513    0.025051878
 -------------------------------------------------------------------
 Cartesian Forces:  Max     0.093063545 RMS     0.032039395

 GradGradGradGradGradGradGradGradGradGradGradGradGradGradGradGradGradGrad
 Berny optimization.
 FormGI is forming the generalized inverse of G from B-inverse, IUseBI=4.
 Internal  Forces:  Max     0.060031428 RMS     0.015735548
 Search for a local minimum.
 Step number   1 out of a maximum of  158
 All quantities printed in internal units (Hartrees-Bohrs-Radians)
 Mixed Optimization -- RFO/linear search
 Second derivative matrix not updated -- first step.
 ITU=  0
     Eigenvalues ---    0.00850   0.00948   0.01294   0.01452   0.01531
     Eigenvalues ---    0.01731   0.01878   0.01914   0.01936   0.01960
     Eigenvalues ---    0.01970   0.01981   0.01997   0.02006   0.02024
     Eigenvalues ---    0.02025   0.02026   0.02026   0.02029   0.02051
     Eigenvalues ---    0.02053   0.02060   0.02395   0.02395   0.05339
     Eigenvalues ---    0.06356   0.06963   0.15648   0.15999   0.16000
     Eigenvalues ---    0.16000   0.16000   0.16000   0.16000   0.16000
     Eigenvalues ---    0.16000   0.16000   0.16000   0.16000   0.18242
     Eigenvalues ---    0.18993   0.21999   0.22000   0.22000   0.22000
     Eigenvalues ---    0.22000   0.22487   0.23469   0.24474   0.24994
     Eigenvalues ---    0.24999   0.25000   0.33055   0.33866   0.34362
     Eigenvalues ---    0.40176   0.40467   0.40479   0.40606   0.40978
     Eigenvalues ---    0.43364   0.43878   0.44150   0.44150   0.44163
     Eigenvalues ---    0.44174   0.44260   0.44299   0.44322   0.44334
     Eigenvalues ---    0.44338   0.44346   0.44356   0.44369   0.44780
     Eigenvalues ---    0.44828   0.44878   0.45210   0.53535   0.55697
     Eigenvalues ---    0.83469
 RFO step:  Lambda=-7.40346082D-02 EMin= 8.50274963D-03
 Linear search not attempted -- first point.
 Maximum step size (   0.300) exceeded in Quadratic search.
    -- Step size scaled by   0.763
 Iteration  1 RMS(Cart)=  0.03504843 RMS(Int)=  0.00067039
 Iteration  2 RMS(Cart)=  0.00077510 RMS(Int)=  0.00002298
 Iteration  3 RMS(Cart)=  0.00000109 RMS(Int)=  0.00002296
 Iteration  4 RMS(Cart)=  0.00000000 RMS(Int)=  0.00002296
 Variable       Old X    -DE/DX   Delta X   Delta X   Delta X     New X
                                 (Linear)    (Quad)   (Total)
    R1        2.65469  -0.01199   0.00000  -0.01738  -0.01739   2.63731
    R2        2.65462  -0.01044   0.00000  -0.01515  -0.01515   2.63947
    R3        1.92743   0.05332   0.00000   0.07864   0.07864   2.00607
    R4        2.65494  -0.01090   0.00000  -0.01591  -0.01591   2.63903
    R5        1.92799   0.05296   0.00000   0.07818   0.07818   2.00617
    R6        2.66727  -0.01448   0.00000  -0.02171  -0.02170   2.64556
    R7        1.92976   0.05239   0.00000   0.07757   0.07757   2.00733
    R8        2.67093  -0.01436   0.00000  -0.02169  -0.02168   2.64924
    R9        2.80857   0.02638   0.00000   0.04879   0.04879   2.85737
   R10        2.65377  -0.01242   0.00000  -0.01815  -0.01815   2.63562
   R11        1.92947   0.05406   0.00000   0.08000   0.08000   2.00947
   R12        1.92730   0.05323   0.00000   0.07850   0.07850   2.00581
   R13        2.82254   0.02222   0.00000   0.04193   0.04193   2.86447
   R14        2.70245   0.02480   0.00000   0.03913   0.03913   2.74159
   R15        2.06724  -0.00035   0.00000  -0.00064  -0.00064   2.06660
   R16        2.68154  -0.01250   0.00000  -0.01906  -0.01906   2.66249
   R17        2.67548  -0.01495   0.00000  -0.02275  -0.02275   2.65273
   R18        2.54518  -0.00324   0.00000  -0.00392  -0.00392   2.54126
   R19        1.83157   0.04250   0.00000   0.05324   0.05324   1.88481
   R20        2.65866  -0.01071   0.00000  -0.01558  -0.01558   2.64308
   R21        3.88434   0.02060   0.00000   0.06820   0.06820   3.95254
   R22        2.64988  -0.01234   0.00000  -0.01775  -0.01775   2.63212
   R23        1.92960   0.05159   0.00000   0.07636   0.07636   2.00596
   R24        2.64956  -0.01233   0.00000  -0.01788  -0.01788   2.63169
   R25        1.92844   0.05248   0.00000   0.07753   0.07753   2.00597
   R26        2.65188  -0.01237   0.00000  -0.01816  -0.01816   2.63372
   R27        1.92975   0.05179   0.00000   0.07668   0.07668   2.00643
   R28        1.92757   0.05218   0.00000   0.07698   0.07698   2.00455
   R29        2.36097  -0.02875   0.00000  -0.02415  -0.02415   2.33682
   R30        1.92752   0.06003   0.00000   0.08856   0.08856   2.01608
    A1        2.09238  -0.00118   0.00000  -0.00254  -0.00255   2.08983
    A2        2.09481   0.00072   0.00000   0.00170   0.00170   2.09652
    A3        2.09599   0.00046   0.00000   0.00084   0.00084   2.09683
    A4        2.09377   0.00021   0.00000   0.00093   0.00092   2.09469
    A5        2.09462   0.00041   0.00000   0.00122   0.00122   2.09584
    A6        2.09479  -0.00062   0.00000  -0.00214  -0.00214   2.09265
    A7        2.10902  -0.00068   0.00000  -0.00184  -0.00184   2.10719
    A8        2.08073   0.00138   0.00000   0.00431   0.00430   2.08503
    A9        2.09342  -0.00070   0.00000  -0.00245  -0.00246   2.09096
   A10        2.06853   0.00183   0.00000   0.00394   0.00394   2.07248
   A11        2.09920   0.00358   0.00000   0.00859   0.00858   2.10778
   A12        2.11526  -0.00541   0.00000  -0.01260  -0.01260   2.10266
   A13        2.10821  -0.00064   0.00000  -0.00188  -0.00188   2.10633
   A14        2.09343   0.00070   0.00000   0.00219   0.00219   2.09562
   A15        2.08154  -0.00007   0.00000  -0.00031  -0.00032   2.08123
   A16        2.09430   0.00047   0.00000   0.00145   0.00145   2.09575
   A17        2.09386   0.00052   0.00000   0.00173   0.00173   2.09559
   A18        2.09503  -0.00099   0.00000  -0.00318  -0.00318   2.09185
   A19        1.95456  -0.00294   0.00000  -0.00445  -0.00449   1.95007
   A20        1.87617   0.00809   0.00000   0.02558   0.02562   1.90179
   A21        1.90856  -0.00186   0.00000  -0.00706  -0.00693   1.90163
   A22        1.97068  -0.00262   0.00000  -0.00516  -0.00523   1.96545
   A23        1.87015   0.00362   0.00000   0.01053   0.01046   1.88061
   A24        1.88203  -0.00457   0.00000  -0.02090  -0.02085   1.86118
   A25        2.11944   0.00496   0.00000   0.01181   0.01180   2.13124
   A26        2.10352  -0.00231   0.00000  -0.00531  -0.00531   2.09820
   A27        2.06021  -0.00265   0.00000  -0.00651  -0.00650   2.05371
   A28        2.15978   0.00296   0.00000   0.00769   0.00768   2.16747
   A29        2.06712   0.00349   0.00000   0.01235   0.01234   2.07946
   A30        2.05627  -0.00645   0.00000  -0.02006  -0.02007   2.03620
   A31        2.10287   0.00151   0.00000   0.00379   0.00378   2.10666
   A32        2.14581   0.00002   0.00000  -0.00010  -0.00010   2.14571
   A33        2.03446  -0.00153   0.00000  -0.00374  -0.00375   2.03072
   A34        2.10290  -0.00032   0.00000  -0.00033  -0.00034   2.10256
   A35        2.09579  -0.00059   0.00000  -0.00229  -0.00228   2.09350
   A36        2.08450   0.00091   0.00000   0.00262   0.00262   2.08712
   A37        2.09024  -0.00102   0.00000  -0.00246  -0.00247   2.08777
   A38        2.09711  -0.00073   0.00000  -0.00282  -0.00282   2.09429
   A39        2.09583   0.00175   0.00000   0.00528   0.00528   2.10111
   A40        2.09339  -0.00033   0.00000  -0.00123  -0.00123   2.09216
   A41        2.09502   0.00096   0.00000   0.00322   0.00321   2.09823
   A42        2.09478  -0.00063   0.00000  -0.00198  -0.00198   2.09279
   A43        2.11675   0.00283   0.00000   0.00674   0.00675   2.12350
   A44        2.09836  -0.00198   0.00000  -0.00521  -0.00521   2.09315
   A45        2.06804  -0.00084   0.00000  -0.00151  -0.00151   2.06652
   A46        2.07884   0.02177   0.00000   0.05652   0.05651   2.13536
   A47        2.11036  -0.02127   0.00000  -0.06212  -0.06213   2.04824
   A48        2.09398  -0.00050   0.00000   0.00561   0.00560   2.09958
    D1        0.00445   0.00005   0.00000   0.00046   0.00046   0.00491
    D2       -3.13719   0.00003   0.00000   0.00026   0.00027  -3.13692
    D3       -3.14071   0.00012   0.00000   0.00098   0.00098  -3.13973
    D4        0.00084   0.00010   0.00000   0.00079   0.00079   0.00163
    D5       -0.00588  -0.00005   0.00000  -0.00037  -0.00038  -0.00626
    D6        3.13689   0.00009   0.00000   0.00066   0.00066   3.13755
    D7        3.13928  -0.00012   0.00000  -0.00090  -0.00090   3.13838
    D8       -0.00114   0.00002   0.00000   0.00014   0.00014  -0.00100
    D9        0.00798  -0.00029   0.00000  -0.00231  -0.00230   0.00568
   D10       -3.13885   0.00016   0.00000   0.00129   0.00131  -3.13754
   D11       -3.13357  -0.00027   0.00000  -0.00211  -0.00211  -3.13568
   D12        0.00279   0.00018   0.00000   0.00149   0.00150   0.00429
   D13       -0.01855   0.00048   0.00000   0.00390   0.00390  -0.01465
   D14       -3.13907   0.00097   0.00000   0.00766   0.00768  -3.13139
   D15        3.12831   0.00002   0.00000   0.00026   0.00026   3.12857
   D16        0.00780   0.00051   0.00000   0.00401   0.00404   0.01183
   D17        0.01710  -0.00047   0.00000  -0.00381  -0.00381   0.01329
   D18       -3.12646  -0.00062   0.00000  -0.00500  -0.00501  -3.13146
   D19        3.13741  -0.00085   0.00000  -0.00733  -0.00731   3.13010
   D20       -0.00615  -0.00100   0.00000  -0.00852  -0.00851  -0.01465
   D21       -2.11359  -0.00216   0.00000  -0.01560  -0.01557  -2.12916
   D22        1.99532  -0.00262   0.00000  -0.02423  -0.02425   1.97107
   D23       -0.04340  -0.00068   0.00000  -0.00985  -0.00985  -0.05325
   D24        1.04965  -0.00174   0.00000  -0.01195  -0.01193   1.03772
   D25       -1.12462  -0.00221   0.00000  -0.02059  -0.02061  -1.14523
   D26        3.11985  -0.00027   0.00000  -0.00621  -0.00622   3.11363
   D27       -0.00507   0.00028   0.00000   0.00212   0.00212  -0.00295
   D28        3.13535   0.00014   0.00000   0.00109   0.00109   3.13643
   D29        3.13847   0.00043   0.00000   0.00330   0.00330  -3.14141
   D30       -0.00430   0.00029   0.00000   0.00227   0.00227  -0.00203
   D31        1.36745  -0.00248   0.00000  -0.00798  -0.00797   1.35949
   D32       -1.76754  -0.00221   0.00000  -0.00563  -0.00560  -1.77314
   D33       -2.79496   0.00400   0.00000   0.01844   0.01844  -2.77652
   D34        0.35324   0.00428   0.00000   0.02079   0.02080   0.37404
   D35       -0.72536  -0.00080   0.00000  -0.00347  -0.00350  -0.72886
   D36        2.42284  -0.00052   0.00000  -0.00112  -0.00114   2.42170
   D37       -2.07939  -0.00030   0.00000   0.00026   0.00035  -2.07904
   D38        1.05757  -0.00111   0.00000  -0.00649  -0.00644   1.05113
   D39        2.03929  -0.00066   0.00000  -0.00913  -0.00908   2.03021
   D40       -1.10693  -0.00147   0.00000  -0.01588  -0.01587  -1.12281
   D41       -0.02338  -0.00061   0.00000  -0.00547  -0.00555  -0.02893
   D42        3.11358  -0.00142   0.00000  -0.01222  -0.01234   3.10124
   D43       -3.13385   0.00045   0.00000   0.00371   0.00372  -3.13014
   D44        0.01740   0.00121   0.00000   0.00995   0.00996   0.02735
   D45        0.00129   0.00018   0.00000   0.00141   0.00141   0.00271
   D46       -3.13064   0.00094   0.00000   0.00765   0.00765  -3.12299
   D47        3.13382  -0.00062   0.00000  -0.00527  -0.00525   3.12856
   D48        0.00138  -0.00099   0.00000  -0.00825  -0.00824  -0.00686
   D49       -0.00139  -0.00038   0.00000  -0.00306  -0.00306  -0.00446
   D50       -3.13383  -0.00075   0.00000  -0.00605  -0.00605  -3.13987
   D51        3.14064  -0.00099   0.00000  -0.00796  -0.00793   3.13271
   D52       -0.00086  -0.00032   0.00000  -0.00273  -0.00269  -0.00356
   D53        0.00365  -0.00020   0.00000  -0.00133  -0.00137   0.00228
   D54       -3.13785   0.00047   0.00000   0.00390   0.00387  -3.13399
   D55        0.00017   0.00011   0.00000   0.00089   0.00089   0.00106
   D56       -3.14121   0.00030   0.00000   0.00244   0.00244  -3.13877
   D57        3.13270  -0.00060   0.00000  -0.00494  -0.00494   3.12776
   D58       -0.00867  -0.00041   0.00000  -0.00339  -0.00339  -0.01206
   D59       -0.00157  -0.00020   0.00000  -0.00163  -0.00162  -0.00319
   D60       -3.14051   0.00005   0.00000   0.00042   0.00042  -3.14009
   D61        3.13981  -0.00039   0.00000  -0.00317  -0.00317   3.13664
   D62        0.00086  -0.00014   0.00000  -0.00112  -0.00113  -0.00026
   D63        0.00147   0.00000   0.00000   0.00000   0.00001   0.00148
   D64        3.14121   0.00032   0.00000   0.00256   0.00257  -3.13941
   D65        3.14042  -0.00025   0.00000  -0.00205  -0.00205   3.13837
   D66       -0.00303   0.00006   0.00000   0.00051   0.00051  -0.00252
   D67        0.00002   0.00030   0.00000   0.00239   0.00239   0.00242
   D68        3.13261   0.00066   0.00000   0.00530   0.00531   3.13792
   D69       -3.13971  -0.00002   0.00000  -0.00017  -0.00017  -3.13988
   D70       -0.00712   0.00034   0.00000   0.00274   0.00275  -0.00437
         Item               Value     Threshold  Converged?
 Maximum Force            0.060031     0.000450     NO 
 RMS     Force            0.015736     0.000300     NO 
 Maximum Displacement     0.123109     0.001800     NO 
 RMS     Displacement     0.035164     0.001200     NO 
 Predicted change in Energy=-3.841322D-02
 GradGradGradGradGradGradGradGradGradGradGradGradGradGradGradGradGradGrad

                          Input orientation:                          
 ---------------------------------------------------------------------
 Center     Atomic      Atomic             Coordinates (Angstroms)
 Number     Number       Type             X           Y           Z
 ---------------------------------------------------------------------
      1          6           0        3.122918    3.482198   -1.839375
      2          6           0        3.711077    2.654341   -0.882073
      3          6           0        3.110402    1.439465   -0.545144
      4          6           0        1.921535    1.033527   -1.162988
      5          6           0        1.333998    1.878307   -2.115105
      6          6           0        1.930068    3.093092   -2.453058
      7          6           0        1.263503   -0.275552   -0.789344
      8          6           0        1.105877   -1.187269   -1.990016
      9          7           0        0.001198    0.002435   -0.130491
     10          6           0        2.182982   -1.929735   -2.513147
     11          6           0        2.007513   -2.751812   -3.631018
     12          6           0        0.762369   -2.849192   -4.247616
     13          6           0       -0.314325   -2.124499   -3.742676
     14          6           0       -0.139034   -1.307147   -2.627499
     15          6           0       -0.290831   -0.366157    1.129384
     16          8           0       -1.375808   -0.102992    1.661104
     17         53           0        4.098726   -1.899869   -1.674217
     18          1           0        3.578995    4.405256   -2.097986
     19          1           0        4.615447    2.946688   -0.409118
     20          1           0        3.563671    0.817900    0.187347
     21          1           0        0.426034    1.595078   -2.590637
     22          1           0        1.476282    3.720388   -3.179146
     23          1           0        1.891139   -0.792658   -0.058158
     24          1           0       -0.703924    0.506122   -0.624358
     25          1           0        2.826712   -3.307959   -4.013658
     26          1           0        0.637330   -3.476465   -5.094790
     27          1           0       -1.268132   -2.193173   -4.204046
     28          1           0       -0.974088   -0.762972   -2.264488
     29          1           0        0.458365   -0.899346    1.670317
 ---------------------------------------------------------------------
                    Distance matrix (angstroms):
                    1          2          3          4          5
     1  C    0.000000
     2  C    1.395602   0.000000
     3  C    2.418253   1.396516   0.000000
     4  C    2.810126   2.430723   1.399972   0.000000
     5  C    2.418415   2.788029   2.411010   1.401920   0.000000
     6  C    1.396747   2.415054   2.787078   2.430259   1.394710
     7  C    4.322115   3.818834   2.532183   1.512053   2.530161
     8  C    5.088720   4.772062   3.606315   2.506234   3.076596
     9  N    4.977366   4.621762   3.450238   2.411824   3.038740
    10  C    5.534119   5.099925   4.010567   3.266834   3.921785
    11  C    6.581565   6.299629   5.320318   4.519663   4.918294
    12  C    7.173446   7.093000   6.133036   5.092554   5.217625
    13  C    6.846331   6.871989   5.886833   4.650483   4.624760
    14  C    5.848017   5.793381   4.736973   3.445213   3.546757
    15  C    5.939448   5.402280   4.199131   3.479748   4.266660
    16  O    6.733905   6.320366   5.231900   4.487721   5.052558
    17  I    5.472305   4.638814   3.660976   3.688676   4.702416
    18  H    1.061565   2.135788   3.380357   3.871686   3.380204
    19  H    2.135427   1.061620   2.134335   3.389051   3.849641
    20  H    3.376441   2.130236   1.062234   2.136940   3.375973
    21  H    3.376211   3.851330   3.378474   2.142439   1.063366
    22  H    2.136149   3.377471   3.848496   3.388564   2.132063
    23  H    4.792120   3.984070   2.589620   2.134602   3.416942
    24  H    4.997801   4.916655   3.927657   2.731541   2.873733
    25  H    7.135929   6.792493   5.886349   5.272017   5.721018
    26  H    8.074582   8.048708   7.140149   6.119500   6.167451
    27  H    7.555318   7.702365   6.764258   5.462015   5.264191
    28  H    5.915036   5.961533   4.948730   3.581249   3.510830
    29  H    6.214154   5.451928   4.172721   3.728872   4.776139
                    6          7          8          9         10
     6  C    0.000000
     7  C    3.815758   0.000000
     8  C    4.383513   1.515813   0.000000
     9  N    4.320534   1.450784   2.468511   0.000000
    10  C    5.029550   2.559934   1.408927   3.764374   0.000000
    11  C    5.962927   3.841943   2.440006   4.885168   1.398655
    12  C    6.316225   4.339862   2.824313   5.065755   2.423206
    13  C    5.824403   3.824960   2.442784   4.203722   2.790380
    14  C    4.865565   2.531819   1.403766   2.823069   2.406751
    15  C    5.452768   2.470967   3.515065   1.344778   4.672533
    16  O    6.170097   3.605611   4.545888   2.262095   5.781552
    17  I    5.499030   3.385248   3.092681   4.774053   2.091595
    18  H    2.137010   5.383680   6.115906   6.004706   6.500256
    19  H    3.377925   4.665076   5.648533   5.480652   5.841517
    20  H    3.849272   2.727698   3.847384   3.668408   4.092489
    21  H    2.127227   2.728602   2.926498   2.961303   3.939186
    22  H    1.061427   4.660897   5.063233   5.029249   5.732964
    23  H    4.564659   1.093600   2.122365   2.051653   2.721229
    24  H    4.120009   2.123441   2.829837   0.997398   4.223169
    25  H    6.649278   4.694179   3.399076   5.832771   2.136685
    26  H    7.197847   5.401370   3.885817   6.095217   3.383237
    27  H    6.421763   4.663329   3.398484   4.798515   3.852107
    28  H    4.831036   2.724049   2.140472   2.467990   3.374947
    29  H    5.925174   2.662198   3.728299   2.065217   4.640838
                   11         12         13         14         15
    11  C    0.000000
    12  C    1.392860   0.000000
    13  C    2.407680   1.392629   0.000000
    14  C    2.775206   2.411474   1.393704   0.000000
    15  C    5.799583   6.015549   5.179700   3.875910   0.000000
    16  O    6.816866   6.857579   5.866351   4.622955   1.236591
    17  I    2.987984   4.319129   4.878935   4.383911   5.429610
    18  H    7.486212   8.073495   7.778216   6.836349   6.939585
    19  H    7.046621   7.948113   7.818708   6.754363   6.116657
    20  H    5.453841   6.400293   6.256329   5.113630   4.140846
    21  H    4.741195   4.755023   3.963657   2.956953   4.266017
    22  H    6.509668   6.694078   6.138936   5.309394   6.195641
    23  H    4.076415   4.801564   4.495948   3.314787   2.520545
    24  H    5.196733   5.151325   4.098276   2.760366   2.001781
    25  H    1.061508   2.127607   3.367510   3.836708   6.695084
    26  H    2.131936   1.061513   2.135807   3.375827   7.019676
    27  H    3.371986   2.134290   1.061756   2.131996   5.721765
    28  H    3.835732   3.361606   2.115203   1.060764   3.484634
    29  H    5.825431   6.238289   5.603441   4.358258   1.066862
                   16         17         18         19         20
    16  O    0.000000
    17  I    6.657602   0.000000
    18  H    7.681479   6.340686   0.000000
    19  H    7.034309   5.035533   2.460473   0.000000
    20  H    5.236263   3.337360   4.253482   2.448213   0.000000
    21  H    4.920100   5.152005   4.252172   4.912948   4.262156
    22  H    6.795636   6.381952   2.461576   4.257467   4.910694
    23  H    3.755588   2.951442   5.833358   4.639799   2.334852
    24  H    2.458818   5.473249   5.976472   5.856483   4.355277
    25  H    7.754734   3.012262   7.983071   7.437264   5.934161
    26  H    7.815059   5.115392   8.930608   8.890322   7.409859
    27  H    6.227394   5.940474   8.453958   8.685399   7.190078
    28  H    4.000903   5.232056   6.889766   6.960379   5.394619
    29  H    1.999614   5.043728   7.216456   6.033022   3.845914
                   21         22         23         24         25
    21  H    0.000000
    22  H    2.442602   0.000000
    23  H    3.776410   5.502750   0.000000
    24  H    2.515728   4.648843   2.956648   0.000000
    25  H    5.641632   7.205396   4.779960   6.204834   0.000000
    26  H    5.660034   7.494546   5.843160   6.135530   2.447577
    27  H    4.452430   6.599427   5.397298   4.518705   4.248145
    28  H    2.761723   5.190513   3.616393   2.091319   4.897207
    29  H    4.937503   6.774614   2.247632   2.931176   6.611963
                   26         27         28         29
    26  H    0.000000
    27  H    2.463950   0.000000
    28  H    4.239142   2.427720   0.000000
    29  H    7.241564   6.258029   4.189656   0.000000
 Symmetry turned off by external request.
 Stoichiometry    C14H12INO
 Framework group  C1[X(C14H12INO)]
 Deg. of freedom    81
 Full point group                 C1      NOp   1
 Rotational constants (GHZ):           0.3498121           0.2728095           0.2151586
 Basis read from rwf:  (5D, 7F)
 Pseudo-potential data read from rwf file.
   396 basis functions,   648 primitive gaussians,   412 cartesian basis functions
    59 alpha electrons       59 beta electrons
       nuclear repulsion energy      1080.8299257214 Hartrees.
 NAtoms=   29 NActive=   29 NUniq=   29 SFac= 1.00D+00 NAtFMM=   60 NAOKFM=F Big=F
 Integral buffers will be    131072 words long.
 Raffenetti 2 integral format.
 Two-electron integral symmetry is turned off.
 ------------------------------------------------------------------------------
 Polarizable Continuum Model (PCM)
 =================================
 Model                : PCM.
 Atomic radii         : UFF (Universal Force Field).
 Polarization charges : Total charges.
 Charge compensation  : None.
 Solution method      : On-the-fly selection.
 Cavity type          : Scaled VdW (van der Waals Surface) (Alpha=1.100).
 Cavity algorithm     : GePol (No added spheres)
                        Default sphere list used, NSphG=   29.
                        Lebedev-Laikov grids with approx.  5.0 points / Ang**2.
                        Smoothing algorithm: York/Karplus (Gamma=1.0000).
                        Polarization charges: spherical gaussians, with
                                              point-specific exponents (IZeta= 3).
                        Self-potential: point-specific (ISelfS= 7).
                        Self-field    : sphere-specific E.n sum rule (ISelfD= 2).
 1st derivatives      : Analytical E(r).r(x)/FMM algorithm (CHGder, D1EAlg=3).
                        Cavity 1st derivative terms included.
 Solvent              : DiMethylSulfoxide, Eps=  46.826000 Eps(inf)=   2.007889
 ------------------------------------------------------------------------------
 One-electron integrals computed using PRISM.
   1 Symmetry operations used in ECPInt.
 ECPInt:  NShTT=    9316 NPrTT=   38001 LenC2=    8710 LenP2D=   23869.
 LDataN:  DoStor=T MaxTD1= 5 Len=  102
 NBasis=   396 RedAO= T EigKep=  1.23D-06  NBF=   396
 NBsUse=   395 1.00D-06 EigRej=  8.12D-07 NBFU=   395
 Initial guess from the checkpoint file:  "BHFA_oI_conf1.chk"
 B after Tr=     0.009991   -0.020975    0.010601
         Rot=    1.000000   -0.000345    0.000251    0.000782 Ang=  -0.10 deg.
 ExpMin= 4.38D-02 ExpMax= 8.59D+03 ExpMxC= 1.30D+03 IAcc=3 IRadAn=         5 AccDes= 0.00D+00
 Harris functional with IExCor= 1009 and IRadAn=       5 diagonalized for initial guess.
 HarFok:  IExCor= 1009 AccDes= 0.00D+00 IRadAn=         5 IDoV= 1 UseB2=F ITyADJ=14
 ICtDFT=  3500011 ScaDFX=  1.000000  1.000000  1.000000  1.000000
 Defaulting to unpruned grid for atomic number  53.
 FoFCou: FMM=F IPFlag=           0 FMFlag=      100000 FMFlg1=           0
         NFxFlg=           0 DoJE=T BraDBF=F KetDBF=T FulRan=T
         wScrn=  0.000000 ICntrl=       500 IOpCl=  0 I1Cent=   200000004 NGrid=           0
         NMat0=    1 NMatS0=      1 NMatT0=    0 NMatD0=    1 NMtDS0=    0 NMtDT0=    0
 Symmetry not used in FoFCou.
 Requested convergence on RMS density matrix=1.00D-08 within 128 cycles.
 Requested convergence on MAX density matrix=1.00D-06.
 Requested convergence on             energy=1.00D-06.
 No special actions if energy rises.
 Inv3:  Mode=1 IEnd=    17093307.
 Iteration    1 A*A^-1 deviation from unit magnitude is 6.88D-15 for    569.
 Iteration    1 A*A^-1 deviation from orthogonality  is 2.01D-15 for   2366   2272.
 Iteration    1 A^-1*A deviation from unit magnitude is 7.11D-15 for    569.
 Iteration    1 A^-1*A deviation from orthogonality  is 2.14D-14 for   1841   1840.
 Error on total polarization charges =  0.01948
 SCF Done:  E(RM062X) =  -681.920635161     A.U. after   15 cycles
            NFock= 15  Conv=0.24D-08     -V/T= 2.0158
   1 Symmetry operations used in ECPInt.
 ECPInt:  NShTT=    9316 NPrTT=   38001 LenC2=    8710 LenP2D=   23869.
 LDataN:  DoStor=T MaxTD1= 6 Len=  172
 D1PCM: PCM CHGder 1st derivatives, ID1Alg=3 FixD1E=F DoIter=F DoCFld=F I1PDM=0.
 Calling FoFJK, ICntrl=      2127 FMM=F ISym2X=0 I1Cent= 0 IOpClX= 0 NMat=1 NMatS=1 NMatT=0.
 -------------------------------------------------------------------
 Center     Atomic                   Forces (Hartrees/Bohr)
 Number     Number              X              Y              Z
 -------------------------------------------------------------------
      1        6          -0.007962920   -0.017452459    0.005226238
      2        6          -0.018115489   -0.004795518   -0.009548236
      3        6          -0.009836332    0.011078713   -0.013161030
      4        6           0.009926365    0.011801308   -0.003374820
      5        6           0.017164078    0.003146311    0.008834352
      6        6           0.008274827   -0.011919689    0.014310839
      7        6           0.001519566    0.000030269    0.002061406
      8        6          -0.000892240   -0.008091361   -0.007184768
      9        7           0.012149014   -0.014149349    0.010720505
     10        6          -0.016224625    0.000553728   -0.006823379
     11        6          -0.013405922    0.010004987    0.007067806
     12        6           0.000998732    0.012233631    0.016232486
     13        6           0.017622423    0.001702064    0.008185679
     14        6           0.018084020   -0.010174386   -0.008179046
     15        6          -0.043218552    0.018836761   -0.001103169
     16        8           0.017434960   -0.005088641   -0.005983222
     17       53           0.007566112    0.000309628    0.004355349
     18        1           0.007119378    0.014368547   -0.004172869
     19        1           0.014027485    0.004292972    0.007590752
     20        1           0.006818717   -0.010184605    0.011296205
     21        1          -0.013920287   -0.004909852   -0.008474182
     22        1          -0.007411765    0.009705281   -0.011305003
     23        1          -0.000476619    0.001720440    0.000961133
     24        1          -0.009614853    0.009038387   -0.004324213
     25        1           0.012557724   -0.008395372   -0.005401279
     26        1          -0.001150812   -0.009847065   -0.012959971
     27        1          -0.014646767   -0.000713417   -0.006659982
     28        1          -0.013061920    0.007272445    0.006377044
     29        1           0.018675704   -0.010373756    0.005435377
 -------------------------------------------------------------------
 Cartesian Forces:  Max     0.043218552 RMS     0.011029892

 GradGradGradGradGradGradGradGradGradGradGradGradGradGradGradGradGradGrad
 Berny optimization.
 Using GEDIIS/GDIIS optimizer.
 FormGI is forming the generalized inverse of G from B-inverse, IUseBI=4.
 Internal  Forces:  Max     0.021060352 RMS     0.005309676
 Search for a local minimum.
 Step number   2 out of a maximum of  158
 All quantities printed in internal units (Hartrees-Bohrs-Radians)
 Mixed Optimization -- RFO/linear search
 Update second derivatives using D2CorX and points    1    2
 DE= -3.70D-02 DEPred=-3.84D-02 R= 9.64D-01
 TightC=F SS=  1.41D+00  RLast= 3.06D-01 DXNew= 5.0454D-01 9.1851D-01
 Trust test= 9.64D-01 RLast= 3.06D-01 DXMaxT set to 5.05D-01
 ITU=  1  0
 Use linear search instead of GDIIS.
     Eigenvalues ---    0.00850   0.00949   0.01294   0.01450   0.01533
     Eigenvalues ---    0.01722   0.01879   0.01914   0.01937   0.01961
     Eigenvalues ---    0.01970   0.01981   0.01997   0.02006   0.02024
     Eigenvalues ---    0.02025   0.02026   0.02026   0.02029   0.02051
     Eigenvalues ---    0.02053   0.02060   0.02395   0.02395   0.05239
     Eigenvalues ---    0.06409   0.06954   0.15682   0.15897   0.16000
     Eigenvalues ---    0.16000   0.16000   0.16000   0.16000   0.16000
     Eigenvalues ---    0.16000   0.16000   0.16000   0.16020   0.18505
     Eigenvalues ---    0.19020   0.21947   0.22000   0.22000   0.22000
     Eigenvalues ---    0.22107   0.22503   0.23460   0.24443   0.24964
     Eigenvalues ---    0.24997   0.25063   0.33097   0.33999   0.34361
     Eigenvalues ---    0.39907   0.40372   0.40428   0.40556   0.41046
     Eigenvalues ---    0.43331   0.43870   0.44104   0.44155   0.44162
     Eigenvalues ---    0.44172   0.44218   0.44277   0.44313   0.44323
     Eigenvalues ---    0.44340   0.44353   0.44364   0.44758   0.44826
     Eigenvalues ---    0.44873   0.45201   0.46537   0.53528   0.55698
     Eigenvalues ---    0.82935
 RFO step:  Lambda=-3.66112910D-03 EMin= 8.50476336D-03
 Quartic linear search produced a step of  0.58767.
 Iteration  1 RMS(Cart)=  0.10257664 RMS(Int)=  0.00374540
 Iteration  2 RMS(Cart)=  0.00624169 RMS(Int)=  0.00010472
 Iteration  3 RMS(Cart)=  0.00002100 RMS(Int)=  0.00010393
 Iteration  4 RMS(Cart)=  0.00000000 RMS(Int)=  0.00010393
 Variable       Old X    -DE/DX   Delta X   Delta X   Delta X     New X
                                 (Linear)    (Quad)   (Total)
    R1        2.63731  -0.00369  -0.01022   0.00109  -0.00913   2.62818
    R2        2.63947  -0.00309  -0.00890   0.00142  -0.00748   2.63199
    R3        2.00607   0.01657   0.04622  -0.00401   0.04220   2.04827
    R4        2.63903  -0.00342  -0.00935   0.00065  -0.00869   2.63034
    R5        2.00617   0.01651   0.04595  -0.00378   0.04216   2.04833
    R6        2.64556  -0.00565  -0.01275  -0.00317  -0.01592   2.62964
    R7        2.00733   0.01666   0.04559  -0.00259   0.04300   2.05033
    R8        2.64924  -0.00494  -0.01274  -0.00071  -0.01346   2.63579
    R9        2.85737   0.00777   0.02867  -0.00355   0.02512   2.88249
   R10        2.63562  -0.00388  -0.01067   0.00091  -0.00976   2.62586
   R11        2.00947   0.01698   0.04702  -0.00341   0.04360   2.05307
   R12        2.00581   0.01664   0.04613  -0.00367   0.04246   2.04827
   R13        2.86447   0.00732   0.02464   0.00068   0.02532   2.88979
   R14        2.74159   0.00579   0.02300  -0.00916   0.01384   2.75542
   R15        2.06660  -0.00044  -0.00037  -0.00151  -0.00188   2.06472
   R16        2.66249  -0.00740  -0.01120  -0.01252  -0.02369   2.63879
   R17        2.65273  -0.00498  -0.01337  -0.00038  -0.01373   2.63901
   R18        2.54126  -0.00092  -0.00230   0.00048  -0.00182   2.53944
   R19        1.88481   0.01350   0.03129  -0.00241   0.02888   1.91369
   R20        2.64308  -0.00459  -0.00916  -0.00385  -0.01301   2.63007
   R21        3.95254   0.00868   0.04008   0.02649   0.06657   4.01911
   R22        2.63212  -0.00335  -0.01043   0.00289  -0.00756   2.62456
   R23        2.00596   0.01604   0.04488  -0.00387   0.04101   2.04697
   R24        2.63169  -0.00347  -0.01051   0.00262  -0.00791   2.62378
   R25        2.00597   0.01630   0.04556  -0.00398   0.04158   2.04755
   R26        2.63372  -0.00375  -0.01067   0.00146  -0.00921   2.62451
   R27        2.00643   0.01610   0.04506  -0.00387   0.04119   2.04762
   R28        2.00455   0.01620   0.04524  -0.00399   0.04125   2.04580
   R29        2.33682  -0.01896  -0.01419  -0.01703  -0.03123   2.30559
   R30        2.01608   0.02106   0.05204   0.00401   0.05605   2.07213
    A1        2.08983  -0.00029  -0.00150   0.00110  -0.00042   2.08941
    A2        2.09652   0.00023   0.00100  -0.00014   0.00087   2.09739
    A3        2.09683   0.00006   0.00050  -0.00095  -0.00045   2.09638
    A4        2.09469   0.00018   0.00054   0.00109   0.00161   2.09630
    A5        2.09584   0.00025   0.00072   0.00131   0.00203   2.09787
    A6        2.09265  -0.00043  -0.00126  -0.00239  -0.00364   2.08901
    A7        2.10719  -0.00083  -0.00108  -0.00453  -0.00565   2.10153
    A8        2.08503   0.00095   0.00253   0.00446   0.00697   2.09201
    A9        2.09096  -0.00011  -0.00144   0.00009  -0.00137   2.08960
   A10        2.07248   0.00168   0.00232   0.00675   0.00902   2.08149
   A11        2.10778   0.00047   0.00504  -0.00404   0.00100   2.10878
   A12        2.10266  -0.00216  -0.00741  -0.00291  -0.01031   2.09234
   A13        2.10633  -0.00061  -0.00110  -0.00279  -0.00394   2.10240
   A14        2.09562   0.00045   0.00129   0.00166   0.00295   2.09857
   A15        2.08123   0.00017  -0.00019   0.00111   0.00093   2.08215
   A16        2.09575  -0.00012   0.00085  -0.00138  -0.00056   2.09518
   A17        2.09559   0.00036   0.00102   0.00143   0.00246   2.09805
   A18        2.09185  -0.00024  -0.00187  -0.00006  -0.00192   2.08992
   A19        1.95007  -0.00143  -0.00264   0.00322   0.00027   1.95035
   A20        1.90179   0.00290   0.01506   0.00796   0.02294   1.92473
   A21        1.90163  -0.00065  -0.00408  -0.00732  -0.01117   1.89046
   A22        1.96545  -0.00008  -0.00307   0.01183   0.00851   1.97396
   A23        1.88061   0.00147   0.00615   0.00433   0.01047   1.89108
   A24        1.86118  -0.00233  -0.01225  -0.02200  -0.03409   1.82709
   A25        2.13124  -0.00098   0.00694  -0.01528  -0.00847   2.12278
   A26        2.09820   0.00205  -0.00312   0.01787   0.01461   2.11281
   A27        2.05371  -0.00108  -0.00382  -0.00277  -0.00660   2.04710
   A28        2.16747  -0.00036   0.00452  -0.00914  -0.00504   2.16243
   A29        2.07946   0.00186   0.00725   0.00659   0.01340   2.09287
   A30        2.03620  -0.00151  -0.01179   0.00207  -0.01012   2.02608
   A31        2.10666   0.00242   0.00222   0.01115   0.01339   2.12005
   A32        2.14571  -0.00289  -0.00006  -0.01765  -0.01778   2.12793
   A33        2.03072   0.00046  -0.00220   0.00633   0.00405   2.03476
   A34        2.10256  -0.00120  -0.00020  -0.00745  -0.00764   2.09493
   A35        2.09350   0.00022  -0.00134   0.00220   0.00085   2.09435
   A36        2.08712   0.00098   0.00154   0.00524   0.00677   2.09389
   A37        2.08777  -0.00051  -0.00145   0.00031  -0.00116   2.08662
   A38        2.09429  -0.00054  -0.00166  -0.00437  -0.00603   2.08826
   A39        2.10111   0.00105   0.00310   0.00403   0.00714   2.10824
   A40        2.09216  -0.00038  -0.00072  -0.00044  -0.00118   2.09097
   A41        2.09823   0.00070   0.00189   0.00289   0.00476   2.10299
   A42        2.09279  -0.00032  -0.00117  -0.00245  -0.00364   2.08915
   A43        2.12350   0.00074   0.00397  -0.00084   0.00310   2.12660
   A44        2.09315  -0.00039  -0.00306   0.00189  -0.00127   2.09187
   A45        2.06652  -0.00035  -0.00089  -0.00094  -0.00192   2.06460
   A46        2.13536   0.00835   0.03321   0.01177   0.04498   2.18033
   A47        2.04824  -0.01075  -0.03651  -0.04017  -0.07669   1.97154
   A48        2.09958   0.00241   0.00329   0.02844   0.03173   2.13131
    D1        0.00491  -0.00002   0.00027  -0.00206  -0.00175   0.00316
    D2       -3.13692  -0.00003   0.00016  -0.00202  -0.00179  -3.13871
    D3       -3.13973   0.00006   0.00058   0.00270   0.00326  -3.13646
    D4        0.00163   0.00006   0.00046   0.00274   0.00322   0.00486
    D5       -0.00626  -0.00001  -0.00022   0.00001  -0.00026  -0.00652
    D6        3.13755   0.00010   0.00039   0.00564   0.00597  -3.13967
    D7        3.13838  -0.00009  -0.00053  -0.00476  -0.00527   3.13311
    D8       -0.00100   0.00002   0.00008   0.00088   0.00096  -0.00004
    D9        0.00568  -0.00017  -0.00135  -0.00750  -0.00878  -0.00310
   D10       -3.13754   0.00007   0.00077   0.00276   0.00362  -3.13392
   D11       -3.13568  -0.00016  -0.00124  -0.00754  -0.00874   3.13876
   D12        0.00429   0.00007   0.00088   0.00272   0.00366   0.00794
   D13       -0.01465   0.00036   0.00229   0.01869   0.02097   0.00632
   D14       -3.13139   0.00058   0.00451   0.02788   0.03244  -3.09895
   D15        3.12857   0.00013   0.00015   0.00839   0.00858   3.13715
   D16        0.01183   0.00034   0.00237   0.01757   0.02004   0.03188
   D17        0.01329  -0.00039  -0.00224  -0.02074  -0.02299  -0.00970
   D18       -3.13146  -0.00055  -0.00294  -0.02945  -0.03244   3.11928
   D19        3.13010  -0.00057  -0.00430  -0.02992  -0.03418   3.09592
   D20       -0.01465  -0.00073  -0.00500  -0.03862  -0.04363  -0.05829
   D21       -2.12916  -0.00118  -0.00915  -0.11839  -0.12743  -2.25660
   D22        1.97107  -0.00220  -0.01425  -0.14163  -0.15591   1.81517
   D23       -0.05325  -0.00066  -0.00579  -0.11577  -0.12152  -0.17477
   D24        1.03772  -0.00102  -0.00701  -0.10918  -0.11618   0.92154
   D25       -1.14523  -0.00203  -0.01211  -0.13243  -0.14465  -1.28988
   D26        3.11363  -0.00049  -0.00365  -0.10657  -0.11026   3.00337
   D27       -0.00295   0.00023   0.00125   0.01163   0.01281   0.00986
   D28        3.13643   0.00012   0.00064   0.00601   0.00661  -3.14014
   D29       -3.14141   0.00039   0.00194   0.02027   0.02216  -3.11925
   D30       -0.00203   0.00027   0.00133   0.01465   0.01597   0.01394
   D31        1.35949  -0.00118  -0.00468  -0.01409  -0.01879   1.34070
   D32       -1.77314  -0.00085  -0.00329   0.01011   0.00690  -1.76624
   D33       -2.77652   0.00150   0.01083   0.00765   0.01843  -2.75809
   D34        0.37404   0.00183   0.01222   0.03185   0.04412   0.41816
   D35       -0.72886  -0.00047  -0.00206  -0.00978  -0.01191  -0.74077
   D36        2.42170  -0.00015  -0.00067   0.01442   0.01378   2.43548
   D37       -2.07904  -0.00023   0.00021  -0.03406  -0.03352  -2.11256
   D38        1.05113  -0.00106  -0.00378  -0.08562  -0.08935   0.96178
   D39        2.03021  -0.00048  -0.00534  -0.05247  -0.05775   1.97246
   D40       -1.12281  -0.00132  -0.00933  -0.10403  -0.11358  -1.23639
   D41       -0.02893  -0.00076  -0.00326  -0.05050  -0.05373  -0.08266
   D42        3.10124  -0.00159  -0.00725  -0.10206  -0.10956   2.99168
   D43       -3.13014   0.00040   0.00218   0.02598   0.02800  -3.10214
   D44        0.02735   0.00072   0.00585   0.03980   0.04540   0.07275
   D45        0.00271   0.00009   0.00083   0.00248   0.00334   0.00605
   D46       -3.12299   0.00042   0.00450   0.01629   0.02074  -3.10225
   D47        3.12856  -0.00054  -0.00309  -0.03171  -0.03496   3.09360
   D48       -0.00686  -0.00091  -0.00484  -0.05303  -0.05797  -0.06482
   D49       -0.00446  -0.00022  -0.00180  -0.00850  -0.01033  -0.01479
   D50       -3.13987  -0.00060  -0.00355  -0.02982  -0.03334   3.10997
   D51        3.13271  -0.00053  -0.00466  -0.02615  -0.03057   3.10214
   D52       -0.00356  -0.00058  -0.00158  -0.03628  -0.03762  -0.04118
   D53        0.00228   0.00027  -0.00080   0.02421   0.02317   0.02545
   D54       -3.13399   0.00022   0.00227   0.01408   0.01612  -3.11787
   D55        0.00106   0.00008   0.00052   0.00452   0.00500   0.00606
   D56       -3.13877   0.00017   0.00143   0.00798   0.00944  -3.12933
   D57        3.12776  -0.00026  -0.00290  -0.00863  -0.01171   3.11605
   D58       -0.01206  -0.00016  -0.00199  -0.00517  -0.00728  -0.01934
   D59       -0.00319  -0.00013  -0.00095  -0.00565  -0.00659  -0.00978
   D60       -3.14009   0.00002   0.00025   0.00039   0.00067  -3.13943
   D61        3.13664  -0.00022  -0.00186  -0.00911  -0.01103   3.12561
   D62       -0.00026  -0.00008  -0.00066  -0.00306  -0.00377  -0.00404
   D63        0.00148   0.00000   0.00001  -0.00027  -0.00020   0.00128
   D64       -3.13941   0.00022   0.00151   0.00997   0.01155  -3.12786
   D65        3.13837  -0.00015  -0.00121  -0.00636  -0.00758   3.13079
   D66       -0.00252   0.00007   0.00030   0.00388   0.00417   0.00165
   D67        0.00242   0.00018   0.00141   0.00751   0.00893   0.01134
   D68        3.13792   0.00055   0.00312   0.02853   0.03159  -3.11367
   D69       -3.13988  -0.00003  -0.00010  -0.00269  -0.00273   3.14058
   D70       -0.00437   0.00033   0.00162   0.01832   0.01993   0.01556
         Item               Value     Threshold  Converged?
 Maximum Force            0.021060     0.000450     NO 
 RMS     Force            0.005310     0.000300     NO 
 Maximum Displacement     0.383857     0.001800     NO
[truncated: 1,265,970 more chars]
