# Supplementary material for: Rotational Barriers in N-Benzhydrylformamides: An NMR and DFT Study
Source: Molecules. 2023 Jan 5;28(2):535. doi: 10.3390/molecules28020535 (PMC9863877; doi:10.3390/molecules28020535)
Supplement: Supplementary file 1 [file molecules-28-00535-s001.zip › Supplementary_Materials/Quantum_chemistry_output_files/Gaussian_output_files/Conformations/BHFA_oI/BHFA_oI_conf10.log]

 Entering Gaussian System, Link 0=g16
 Initial command:
 /usr/local/gaussian/g16/l1.exe "/home/gauss/GAUSS_SCRDIR/Gau-5943.inp" -scrdir="/home/gauss/GAUSS_SCRDIR/"
 Entering Link 1 = /usr/local/gaussian/g16/l1.exe PID=      5945.
  
 Copyright (c) 1988,1990,1992,1993,1995,1998,2003,2009,2016,
            Gaussian, Inc.  All Rights Reserved.
  
 This is part of the Gaussian(R) 16 program.  It is based on
 the Gaussian(R) 09 system (copyright 2009, Gaussian, Inc.),
 the Gaussian(R) 03 system (copyright 2003, Gaussian, Inc.),
 the Gaussian(R) 98 system (copyright 1998, Gaussian, Inc.),
 the Gaussian(R) 94 system (copyright 1995, Gaussian, Inc.),
 the Gaussian 92(TM) system (copyright 1992, Gaussian, Inc.),
 the Gaussian 90(TM) system (copyright 1990, Gaussian, Inc.),
 the Gaussian 88(TM) system (copyright 1988, Gaussian, Inc.),
 the Gaussian 86(TM) system (copyright 1986, Carnegie Mellon
 University), and the Gaussian 82(TM) system (copyright 1983,
 Carnegie Mellon University). Gaussian is a federally registered
 trademark of Gaussian, Inc.
  
 This software contains proprietary and confidential information,
 including trade secrets, belonging to Gaussian, Inc.
  
 This software is provided under written license and may be
 used, copied, transmitted, or stored only in accord with that
 written license.
  
 The following legend is applicable only to US Government
 contracts under FAR:
  
                    RESTRICTED RIGHTS LEGEND
  
 Use, reproduction and disclosure by the US Government is
 subject to restrictions as set forth in subparagraphs (a)
 and (c) of the Commercial Computer Software - Restricted
 Rights clause in FAR 52.227-19.
  
 Gaussian, Inc.
 340 Quinnipiac St., Bldg. 40, Wallingford CT 06492
  
  
 ---------------------------------------------------------------
 Warning -- This program may not be used in any manner that
 competes with the business of Gaussian, Inc. or will provide
 assistance to any competitor of Gaussian, Inc.  The licensee
 of this program is prohibited from giving any competitor of
 Gaussian, Inc. access to this program.  By using this program,
 the user acknowledges that Gaussian, Inc. is engaged in the
 business of creating and licensing software in the field of
 computational chemistry and represents and warrants to the
 licensee that it is not a competitor of Gaussian, Inc. and that
 it will not use this program in any manner prohibited above.
 ---------------------------------------------------------------
  

 Cite this work as:
 Gaussian 16, Revision A.03,
 M. J. Frisch, G. W. Trucks, H. B. Schlegel, G. E. Scuseria, 
 M. A. Robb, J. R. Cheeseman, G. Scalmani, V. Barone, 
 G. A. Petersson, H. Nakatsuji, X. Li, M. Caricato, A. V. Marenich, 
 J. Bloino, B. G. Janesko, R. Gomperts, B. Mennucci, H. P. Hratchian, 
 J. V. Ortiz, A. F. Izmaylov, J. L. Sonnenberg, D. Williams-Young, 
 F. Ding, F. Lipparini, F. Egidi, J. Goings, B. Peng, A. Petrone, 
 T. Henderson, D. Ranasinghe, V. G. Zakrzewski, J. Gao, N. Rega, 
 G. Zheng, W. Liang, M. Hada, M. Ehara, K. Toyota, R. Fukuda, 
 J. Hasegawa, M. Ishida, T. Nakajima, Y. Honda, O. Kitao, H. Nakai, 
 T. Vreven, K. Throssell, J. A. Montgomery, Jr., J. E. Peralta, 
 F. Ogliaro, M. J. Bearpark, J. J. Heyd, E. N. Brothers, K. N. Kudin, 
 V. N. Staroverov, T. A. Keith, R. Kobayashi, J. Normand, 
 K. Raghavachari, A. P. Rendell, J. C. Burant, S. S. Iyengar, 
 J. Tomasi, M. Cossi, J. M. Millam, M. Klene, C. Adamo, R. Cammi, 
 J. W. Ochterski, R. L. Martin, K. Morokuma, O. Farkas, 
 J. B. Foresman, and D. J. Fox, Gaussian, Inc., Wallingford CT, 2016.
 
 ******************************************
 Gaussian 16:  ES64L-G16RevA.03 25-Dec-2016
                16-Dec-2022 
 ******************************************
 %chk=BHFA_oI_conf10.chk
 %nprocshared=4
 Will use up to    4 processors via shared memory.
 %mem=2GB
 ----------------------------------------------------------------------
 # opt freq M062X/gen pseudo=read nosymm Integral(Grid=SuperFine) scrf=
 (IEFPCM, solvent=dimethylsulfoxide) pop=(nboread,mkuff,dipole)
 ----------------------------------------------------------------------
 1/18=20,19=15,26=6,38=1/1,3;
 2/9=110,12=2,15=1,17=6,18=5,40=1/2;
 3/5=7,11=2,16=1,17=8,25=1,30=1,70=2201,71=1,72=21,74=-55,75=-7/1,2,3;
 4//1;
 5/5=2,38=5,53=21/2;
 6/7=2,8=2,9=2,10=2,15=24,20=4,28=1,40=2/1,2,7;
 7/30=1/1,2,3,16;
 1/18=20,19=15,26=6/3(2);
 2/9=110,15=1/2;
 99//99;
 2/9=110,15=1/2;
 3/5=7,6=1,11=2,16=1,17=8,25=1,30=1,70=2205,71=1,72=21,74=-55,75=-7,82=7/1,2,3;
 4/5=5,16=3,69=1/1;
 5/5=2,38=5,53=21/2;
 7/30=1/1,2,3,16;
 1/18=20,19=15,26=6/3(-5);
 2/9=110,15=1/2;
 6/7=2,8=2,9=2,10=2,15=24,19=2,20=4,28=1,40=2/1,2,7;
 99/9=1/99;
 --------------
 BHFA_oI_conf10
 --------------
 Symbolic Z-matrix:
 Charge =  0 Multiplicity = 1
 C                     2.8102    3.686    -2.1032 
 C                     1.5857    3.5325   -1.4337 
 C                     1.1845    2.2628   -0.9845 
 C                     2.0008    1.1276   -1.1961 
 C                     3.2283    1.3018   -1.8731 
 C                     3.6323    2.5701   -2.3244 
 C                     1.618    -0.2381   -0.7398 
 C                     1.2095   -1.0826   -1.9012 
 N                     0.6021   -0.2293    0.2669 
 C                     1.9587   -2.2041   -2.3412 
 C                     1.5169   -2.9635   -3.4399 
 C                     0.3321   -2.6257   -4.1107 
 C                    -0.4202   -1.5208   -3.6835 
 C                     0.0168   -0.7592   -2.5886 
 C                     0.2548   -1.3229    0.9752 
 O                    -0.6307   -1.2259    1.8507 
 I                     3.7103   -2.8105   -1.45 
 H                     3.1017    4.6082   -2.4303 
 H                     0.9859    4.3422   -1.2752 
 H                     0.2865    2.171    -0.5101 
 H                     3.8349    0.4977   -2.0399 
 H                     4.522     2.6793   -2.8109 
 H                     2.5022   -0.6475   -0.253 
 H                     0.1574    0.6035    0.4812 
 H                     2.0597   -3.7686   -3.7575 
 H                     0.0179   -3.1811   -4.9069 
 H                    -1.2828   -1.2727   -4.1684 
 H                    -0.5423    0.04     -2.2869 
 H                     0.7068   -2.2222    0.8028 
 

 GradGradGradGradGradGradGradGradGradGradGradGradGradGradGradGradGradGrad
 Berny optimization.
 Initialization pass.
                           ----------------------------
                           !    Initial Parameters    !
                           ! (Angstroms and Degrees)  !
 --------------------------                            --------------------------
 ! Name  Definition              Value          Derivative Info.                !
 --------------------------------------------------------------------------------
 ! R1    R(1,2)                  1.404          estimate D2E/DX2                !
 ! R2    R(1,6)                  1.4036         estimate D2E/DX2                !
 ! R3    R(1,18)                 1.021          estimate D2E/DX2                !
 ! R4    R(2,3)                  1.4053         estimate D2E/DX2                !
 ! R5    R(2,19)                 1.02           estimate D2E/DX2                !
 ! R6    R(3,4)                  1.4141         estimate D2E/DX2                !
 ! R7    R(3,20)                 1.0197         estimate D2E/DX2                !
 ! R8    R(4,5)                  1.4126         estimate D2E/DX2                !
 ! R9    R(4,7)                  1.4899         estimate D2E/DX2                !
 ! R10   R(5,6)                  1.4055         estimate D2E/DX2                !
 ! R11   R(5,21)                 1.021          estimate D2E/DX2                !
 ! R12   R(6,22)                 1.0199         estimate D2E/DX2                !
 ! R13   R(7,8)                  1.493          estimate D2E/DX2                !
 ! R14   R(7,9)                  1.4302         estimate D2E/DX2                !
 ! R15   R(7,23)                 1.0892         estimate D2E/DX2                !
 ! R16   R(8,10)                 1.4187         estimate D2E/DX2                !
 ! R17   R(8,14)                 1.4141         estimate D2E/DX2                !
 ! R18   R(9,15)                 1.3484         estimate D2E/DX2                !
 ! R19   R(9,24)                 0.9681         estimate D2E/DX2                !
 ! R20   R(10,11)                1.4068         estimate D2E/DX2                !
 ! R21   R(10,17)                2.0567         estimate D2E/DX2                !
 ! R22   R(11,12)                1.4028         estimate D2E/DX2                !
 ! R23   R(11,25)                1.0216         estimate D2E/DX2                !
 ! R24   R(12,13)                1.4033         estimate D2E/DX2                !
 ! R25   R(12,26)                1.0204         estimate D2E/DX2                !
 ! R26   R(13,14)                1.4035         estimate D2E/DX2                !
 ! R27   R(13,27)                1.0202         estimate D2E/DX2                !
 ! R28   R(14,28)                1.0209         estimate D2E/DX2                !
 ! R29   R(15,16)                1.249          estimate D2E/DX2                !
 ! R30   R(15,29)                1.0212         estimate D2E/DX2                !
 ! A1    A(2,1,6)              119.9384         estimate D2E/DX2                !
 ! A2    A(2,1,18)             120.0352         estimate D2E/DX2                !
 ! A3    A(6,1,18)             120.0264         estimate D2E/DX2                !
 ! A4    A(1,2,3)              120.0131         estimate D2E/DX2                !
 ! A5    A(1,2,19)             120.0098         estimate D2E/DX2                !
 ! A6    A(3,2,19)             119.9769         estimate D2E/DX2                !
 ! A7    A(2,3,4)              120.8413         estimate D2E/DX2                !
 ! A8    A(2,3,20)             118.7798         estimate D2E/DX2                !
 ! A9    A(4,3,20)             120.3757         estimate D2E/DX2                !
 ! A10   A(3,4,5)              118.3151         estimate D2E/DX2                !
 ! A11   A(3,4,7)              122.7983         estimate D2E/DX2                !
 ! A12   A(5,4,7)              118.8863         estimate D2E/DX2                !
 ! A13   A(4,5,6)              120.9935         estimate D2E/DX2                !
 ! A14   A(4,5,21)             119.8326         estimate D2E/DX2                !
 ! A15   A(6,5,21)             119.1739         estimate D2E/DX2                !
 ! A16   A(1,6,5)              119.8984         estimate D2E/DX2                !
 ! A17   A(1,6,22)             120.0664         estimate D2E/DX2                !
 ! A18   A(5,6,22)             120.0351         estimate D2E/DX2                !
 ! A19   A(4,7,8)              110.521          estimate D2E/DX2                !
 ! A20   A(4,7,9)              113.1051         estimate D2E/DX2                !
 ! A21   A(4,7,23)             105.8331         estimate D2E/DX2                !
 ! A22   A(8,7,9)              110.8967         estimate D2E/DX2                !
 ! A23   A(8,7,23)             110.9271         estimate D2E/DX2                !
 ! A24   A(9,7,23)             105.3278         estimate D2E/DX2                !
 ! A25   A(7,8,10)             122.9521         estimate D2E/DX2                !
 ! A26   A(7,8,14)             118.6574         estimate D2E/DX2                !
 ! A27   A(10,8,14)            118.3883         estimate D2E/DX2                !
 ! A28   A(7,9,15)             123.2081         estimate D2E/DX2                !
 ! A29   A(7,9,24)             119.1683         estimate D2E/DX2                !
 ! A30   A(15,9,24)            117.5859         estimate D2E/DX2                !
 ! A31   A(8,10,11)            120.2062         estimate D2E/DX2                !
 ! A32   A(8,10,17)            123.26           estimate D2E/DX2                !
 ! A33   A(11,10,17)           116.5336         estimate D2E/DX2                !
 ! A34   A(10,11,12)           120.579          estimate D2E/DX2                !
 ! A35   A(10,11,25)           120.0895         estimate D2E/DX2                !
 ! A36   A(12,11,25)           119.3315         estimate D2E/DX2                !
 ! A37   A(11,12,13)           119.7892         estimate D2E/DX2                !
 ! A38   A(11,12,26)           120.1418         estimate D2E/DX2                !
 ! A39   A(13,12,26)           120.0689         estimate D2E/DX2                !
 ! A40   A(12,13,14)           119.856          estimate D2E/DX2                !
 ! A41   A(12,13,27)           120.0047         estimate D2E/DX2                !
 ! A42   A(14,13,27)           120.1393         estimate D2E/DX2                !
 ! A43   A(8,14,13)            121.1808         estimate D2E/DX2                !
 ! A44   A(8,14,28)            119.8195         estimate D2E/DX2                !
 ! A45   A(13,14,28)           118.9996         estimate D2E/DX2                !
 ! A46   A(9,15,16)            119.1968         estimate D2E/DX2                !
 ! A47   A(9,15,29)            120.7671         estimate D2E/DX2                !
 ! A48   A(16,15,29)           120.0361         estimate D2E/DX2                !
 ! D1    D(6,1,2,3)              0.0606         estimate D2E/DX2                !
 ! D2    D(6,1,2,19)          -179.789          estimate D2E/DX2                !
 ! D3    D(18,1,2,3)           179.9555         estimate D2E/DX2                !
 ! D4    D(18,1,2,19)            0.1058         estimate D2E/DX2                !
 ! D5    D(2,1,6,5)             -0.0974         estimate D2E/DX2                !
 ! D6    D(2,1,6,22)           179.9722         estimate D2E/DX2                !
 ! D7    D(18,1,6,5)          -179.9923         estimate D2E/DX2                !
 ! D8    D(18,1,6,22)            0.0773         estimate D2E/DX2                !
 ! D9    D(1,2,3,4)              0.0601         estimate D2E/DX2                !
 ! D10   D(1,2,3,20)          -179.2901         estimate D2E/DX2                !
 ! D11   D(19,2,3,4)           179.9097         estimate D2E/DX2                !
 ! D12   D(19,2,3,20)            0.5595         estimate D2E/DX2                !
 ! D13   D(2,3,4,5)             -0.1403         estimate D2E/DX2                !
 ! D14   D(2,3,4,7)           -179.9428         estimate D2E/DX2                !
 ! D15   D(20,3,4,5)           179.1996         estimate D2E/DX2                !
 ! D16   D(20,3,4,7)            -0.6029         estimate D2E/DX2                !
 ! D17   D(3,4,5,6)              0.1032         estimate D2E/DX2                !
 ! D18   D(3,4,5,21)          -179.8854         estimate D2E/DX2                !
 ! D19   D(7,4,5,6)            179.9136         estimate D2E/DX2                !
 ! D20   D(7,4,5,21)            -0.075          estimate D2E/DX2                !
 ! D21   D(3,4,7,8)            106.4288         estimate D2E/DX2                !
 ! D22   D(3,4,7,9)            -18.5839         estimate D2E/DX2                !
 ! D23   D(3,4,7,23)          -133.4009         estimate D2E/DX2                !
 ! D24   D(5,4,7,8)            -73.3726         estimate D2E/DX2                !
 ! D25   D(5,4,7,9)            161.6146         estimate D2E/DX2                !
 ! D26   D(5,4,7,23)            46.7977         estimate D2E/DX2                !
 ! D27   D(4,5,6,1)              0.0143         estimate D2E/DX2                !
 ! D28   D(4,5,6,22)           179.9447         estimate D2E/DX2                !
 ! D29   D(21,5,6,1)          -179.997          estimate D2E/DX2                !
 ! D30   D(21,5,6,22)           -0.0666         estimate D2E/DX2                !
 ! D31   D(4,7,8,10)           112.6993         estimate D2E/DX2                !
 ! D32   D(4,7,8,14)           -67.8452         estimate D2E/DX2                !
 ! D33   D(9,7,8,10)          -121.0431         estimate D2E/DX2                !
 ! D34   D(9,7,8,14)            58.4124         estimate D2E/DX2                !
 ! D35   D(23,7,8,10)           -4.3676         estimate D2E/DX2                !
 ! D36   D(23,7,8,14)          175.0879         estimate D2E/DX2                !
 ! D37   D(4,7,9,15)          -169.0326         estimate D2E/DX2                !
 ! D38   D(4,7,9,24)             8.6789         estimate D2E/DX2                !
 ! D39   D(8,7,9,15)            66.1581         estimate D2E/DX2                !
 ! D40   D(8,7,9,24)          -116.1303         estimate D2E/DX2                !
 ! D41   D(23,7,9,15)          -53.9131         estimate D2E/DX2                !
 ! D42   D(23,7,9,24)          123.7985         estimate D2E/DX2                !
 ! D43   D(7,8,10,11)          179.7335         estimate D2E/DX2                !
 ! D44   D(7,8,10,17)           -0.4092         estimate D2E/DX2                !
 ! D45   D(14,8,10,11)           0.2765         estimate D2E/DX2                !
 ! D46   D(14,8,10,17)        -179.8662         estimate D2E/DX2                !
 ! D47   D(7,8,14,13)         -179.7048         estimate D2E/DX2                !
 ! D48   D(7,8,14,28)            0.1514         estimate D2E/DX2                !
 ! D49   D(10,8,14,13)          -0.2241         estimate D2E/DX2                !
 ! D50   D(10,8,14,28)         179.6321         estimate D2E/DX2                !
 ! D51   D(7,9,15,16)          178.9956         estimate D2E/DX2                !
 ! D52   D(7,9,15,29)           -0.9837         estimate D2E/DX2                !
 ! D53   D(24,9,15,16)           1.2502         estimate D2E/DX2                !
 ! D54   D(24,9,15,29)        -178.7292         estimate D2E/DX2                !
 ! D55   D(8,10,11,12)          -0.1727         estimate D2E/DX2                !
 ! D56   D(8,10,11,25)         179.763          estimate D2E/DX2                !
 ! D57   D(17,10,11,12)        179.9607         estimate D2E/DX2                !
 ! D58   D(17,10,11,25)         -0.1036         estimate D2E/DX2                !
 ! D59   D(10,11,12,13)          0.0079         estimate D2E/DX2                !
 ! D60   D(10,11,12,26)        179.9947         estimate D2E/DX2                !
 ! D61   D(25,11,12,13)       -179.9283         estimate D2E/DX2                !
 ! D62   D(25,11,12,26)          0.0584         estimate D2E/DX2                !
 ! D63   D(11,12,13,14)          0.0467         estimate D2E/DX2                !
 ! D64   D(11,12,13,27)       -179.9436         estimate D2E/DX2                !
 ! D65   D(26,12,13,14)       -179.94           estimate D2E/DX2                !
 ! D66   D(26,12,13,27)          0.0696         estimate D2E/DX2                !
 ! D67   D(12,13,14,8)           0.0642         estimate D2E/DX2                !
 ! D68   D(12,13,14,28)       -179.7932         estimate D2E/DX2                !
 ! D69   D(27,13,14,8)        -179.9455         estimate D2E/DX2                !
 ! D70   D(27,13,14,28)          0.1971         estimate D2E/DX2                !
 --------------------------------------------------------------------------------
 Trust Radius=3.00D-01 FncErr=5.00D-06 GrdErr=5.00D-06 EigMax=2.50D+02 EigMin=1.00D-04
 Number of steps in this run=    158 maximum allowed number of steps=    174.
 GradGradGradGradGradGradGradGradGradGradGradGradGradGradGradGradGradGrad

                          Input orientation:                          
 ---------------------------------------------------------------------
 Center     Atomic      Atomic             Coordinates (Angstroms)
 Number     Number       Type             X           Y           Z
 ---------------------------------------------------------------------
      1          6           0        2.810200    3.686000   -2.103200
      2          6           0        1.585700    3.532500   -1.433700
      3          6           0        1.184500    2.262800   -0.984500
      4          6           0        2.000800    1.127600   -1.196100
      5          6           0        3.228300    1.301800   -1.873100
      6          6           0        3.632300    2.570100   -2.324400
      7          6           0        1.618000   -0.238100   -0.739800
      8          6           0        1.209500   -1.082600   -1.901200
      9          7           0        0.602100   -0.229300    0.266900
     10          6           0        1.958700   -2.204100   -2.341200
     11          6           0        1.516900   -2.963500   -3.439900
     12          6           0        0.332100   -2.625700   -4.110700
     13          6           0       -0.420200   -1.520800   -3.683500
     14          6           0        0.016800   -0.759200   -2.588600
     15          6           0        0.254800   -1.322900    0.975200
     16          8           0       -0.630700   -1.225900    1.850700
     17         53           0        3.710300   -2.810500   -1.450000
     18          1           0        3.101700    4.608200   -2.430300
     19          1           0        0.985900    4.342200   -1.275200
     20          1           0        0.286500    2.171000   -0.510100
     21          1           0        3.834900    0.497700   -2.039900
     22          1           0        4.522000    2.679300   -2.810900
     23          1           0        2.502200   -0.647500   -0.253000
     24          1           0        0.157400    0.603500    0.481200
     25          1           0        2.059700   -3.768600   -3.757500
     26          1           0        0.017900   -3.181100   -4.906900
     27          1           0       -1.282800   -1.272700   -4.168400
     28          1           0       -0.542300    0.040000   -2.286900
     29          1           0        0.706800   -2.222200    0.802800
 ---------------------------------------------------------------------
                    Distance matrix (angstroms):
                    1          2          3          4          5
     1  C    0.000000
     2  C    1.403992   0.000000
     3  C    2.433082   1.405304   0.000000
     4  C    2.832555   2.452000   1.414143   0.000000
     5  C    2.431494   2.804858   2.426984   1.412597   0.000000
     6  C    1.403571   2.430665   2.807399   2.452684   1.405515
     7  C    4.321893   3.834053   2.549961   1.489927   2.499745
     8  C    5.034142   4.653948   3.468813   2.451185   3.124373
     9  N    5.081600   4.243895   2.848816   2.436782   3.717633
    10  C    5.956087   5.819902   4.732147   3.523244   3.757970
    11  C    6.904726   6.799087   5.783917   4.691044   4.855568
    12  C    7.071675   6.830905   5.864908   5.036538   5.368434
    13  C    6.328001   5.883968   4.916838   4.366053   4.955418
    14  C    5.272428   4.713166   3.615127   3.071698   3.882447
    15  C    6.410592   5.581129   4.190705   3.710527   4.882987
    16  O    7.183306   6.192098   4.848127   4.663341   5.928561
    17  I    6.591006   6.689383   5.686363   4.300638   4.162013
    18  H    1.020989   2.109170   3.356620   3.853545   3.355411
    19  H    2.108140   1.020047   2.108993   3.371933   3.824902
    20  H    3.346977   2.096340   1.019748   2.120873   3.356704
    21  H    3.349518   3.825754   3.354708   2.114875   1.020962
    22  H    2.108209   3.353578   3.827286   3.372210   2.109653
    23  H    4.722004   4.439192   3.277388   2.071671   2.636611
    24  H    4.818535   3.779672   2.440592   2.546790   3.932020
    25  H    7.672745   7.676639   6.695767   5.526031   5.534035
    26  H    7.925575   7.719685   6.810450   6.022194   6.293409
    27  H    6.753251   6.228710   5.359529   5.037662   5.678598
    28  H    4.956442   4.177785   3.101439   2.973227   3.997599
    29  H    6.912015   6.236262   4.851584   4.109890   5.092836
                    6          7          8          9         10
     6  C    0.000000
     7  C    3.801888   0.000000
     8  C    4.403553   1.492951   0.000000
     9  N    4.871713   1.430236   2.407844   0.000000
    10  C    5.059072   2.558459   1.418684   3.541523   0.000000
    11  C    6.028266   3.837781   2.449465   4.696070   1.406775
    12  C    6.409253   4.326331   2.834233   4.997901   2.440226
    13  C    5.916534   3.803281   2.454493   4.280039   2.815641
    14  C    4.921979   2.500690   1.414086   2.962642   2.433088
    15  C    6.119666   2.444653   3.040209   1.348431   3.831227
    16  O    7.072075   3.569747   4.181342   2.240855   5.023335
    17  I    5.451744   3.391068   3.072982   4.389903   2.056711
    18  H    2.108697   5.342825   6.020430   6.076536   6.908098
    19  H    3.353296   4.654605   5.465375   4.839833   6.703487
    20  H    3.826923   2.762140   3.656911   2.542592   5.028984
    21  H    2.101625   2.673258   3.067460   4.037431   3.303124
    22  H    1.019889   4.608025   5.094321   5.770479   5.535225
    23  H    3.990084   1.089216   2.139380   2.013844   2.660634
    24  H    4.879942   2.081462   3.102528   0.968111   4.369581
    25  H    6.686252   4.665409   3.373913   5.554011   2.112763
    26  H    7.267014   5.346615   3.854588   5.985200   3.362150
    27  H    6.505817   4.608724   3.374595   4.930864   3.835816
    28  H    4.881608   2.671658   2.116081   2.811417   3.360645
    29  H    6.426824   2.673304   2.977081   2.066350   3.384127
                   11         12         13         14         15
    11  C    0.000000
    12  C    1.402795   0.000000
    13  C    2.427567   1.403303   0.000000
    14  C    2.798919   2.428997   1.403499   0.000000
    15  C    4.876225   5.250680   4.711505   3.615947   0.000000
    16  O    5.968407   6.198767   5.546048   4.510482   1.249007
    17  I    2.965487   4.304150   4.869587   4.375635   4.476051
    18  H    7.801380   7.926143   7.179062   6.192790   7.408118
    19  H    7.638137   7.551102   6.492441   5.356161   6.139395
    20  H    6.038270   5.997894   4.919276   3.602634   3.796638
    21  H    4.394659   5.129664   4.988150   4.056939   5.022204
    22  H    6.423975   6.883877   6.544281   5.671819   6.968583
    23  H    4.060912   4.848140   4.590360   3.412436   2.648669
    24  H    5.472363   5.616387   4.710732   3.361606   1.991115
    25  H    1.021610   2.101326   3.347833   3.820505   5.624728
    26  H    2.108658   1.020355   2.108373   3.352628   6.173178
    27  H    3.350796   2.107567   1.020177   2.109126   5.368739
    28  H    3.819781   3.346159   2.097974   1.020949   3.624108
    29  H    4.382498   4.944259   4.678566   3.757401   1.021159
                   16         17         18         19         20
    16  O    0.000000
    17  I    5.678896   0.000000
    18  H    8.142143   7.507895   0.000000
    19  H    6.586986   7.655980   2.425205   0.000000
    20  H    4.237164   6.117284   4.189566   2.405961   0.000000
    21  H    6.168399   3.362692   4.193591   4.845797   4.210863
    22  H    7.970660   5.713914   2.425441   4.198525   4.846804
    23  H    3.817743   2.751524   5.720351   5.314242   3.594352
    24  H    2.417299   5.292261   5.760500   4.212984   1.859139
    25  H    6.719783   2.994494   8.545057   8.549850   6.997763
    26  H    7.064605   5.071619   8.735935   8.409894   6.931736
    27  H    6.054502   5.889446   7.538555   6.711535   5.263547
    28  H    4.327823   5.187520   5.845319   4.676308   2.895702
    29  H    1.969674   3.800292   7.927348   6.891105   4.604407
                   21         22         23         24         25
    21  H    0.000000
    22  H    2.413696   0.000000
    23  H    2.506109   4.657257   0.000000
    24  H    4.459949   5.847786   2.757197   0.000000
    25  H    4.929787   6.966663   4.713660   6.379701   0.000000
    26  H    6.026836   7.682735   5.852321   6.585915   2.415621
    27  H    5.818564   7.152399   5.481556   5.216616   4.191737
    28  H    4.407990   5.734772   3.725371   2.910239   4.841333
    29  H    5.026312   7.186048   2.611102   2.896523   5.001802
                   26         27         28         29
    26  H    0.000000
    27  H    2.424705   0.000000
    28  H    4.189715   2.410719   0.000000
    29  H    5.830501   5.438096   4.027908   0.000000
 Symmetry turned off by external request.
 Stoichiometry    C14H12INO
 Framework group  C1[X(C14H12INO)]
 Deg. of freedom    81
 Full point group                 C1      NOp   1
 Rotational constants (GHZ):           0.3883990           0.2338913           0.2120793
 General basis read from cards:  (5D, 7F)
 ======================================================================================================
                                       Pseudopotential Parameters
 ======================================================================================================
  Center     Atomic      Valence      Angular      Power
  Number     Number     Electrons     Momentum     of R      Exponent        Coefficient   SO-Coeffient
 ======================================================================================================
    1          6
                                   No pseudopotential on this center.
    2          6
                                   No pseudopotential on this center.
    3          6
                                   No pseudopotential on this center.
    4          6
                                   No pseudopotential on this center.
    5          6
                                   No pseudopotential on this center.
    6          6
                                   No pseudopotential on this center.
    7          6
                                   No pseudopotential on this center.
    8          6
                                   No pseudopotential on this center.
    9          7
                                   No pseudopotential on this center.
   10          6
                                   No pseudopotential on this center.
   11          6
                                   No pseudopotential on this center.
   12          6
                                   No pseudopotential on this center.
   13          6
                                   No pseudopotential on this center.
   14          6
                                   No pseudopotential on this center.
   15          6
                                   No pseudopotential on this center.
   16          8
                                   No pseudopotential on this center.
   17         53            7
                                      F and up 
                                                     0        1.0715702       -0.07476210    0.00000000
                                                     1       44.1936028      -30.08112240    0.00000000
                                                     2       12.9367609      -75.37227210    0.00000000
                                                     2        3.1956412      -22.05637580    0.00000000
                                                     2        0.8589806       -1.69795850    0.00000000
                                      S - F
                                                     0      127.9202670        2.93800360    0.00000000
                                                     1       78.6211465       41.24712670    0.00000000
                                                     2       36.5146237      287.86800950    0.00000000
                                                     2        9.9065681      114.37585060    0.00000000
                                                     2        1.9420086       37.65477140    0.00000000
                                      P - F
                                                     0       13.0035304        2.22226300    0.00000000
                                                     1       76.0331404       39.40908310    0.00000000
                                                     2       24.1961684      177.40750020    0.00000000
                                                     2        6.4053433       77.98894620    0.00000000
                                                     2        1.5851786       25.75476410    0.00000000
                                      D - F
                                                     0       40.4278108        7.05243600    0.00000000
                                                     1       28.9084375       33.30416350    0.00000000
                                                     2       15.6268936      186.94538750    0.00000000
                                                     2        4.1442856       71.96883610    0.00000000
                                                     2        0.9377235        9.36306570    0.00000000
   18          1
                                   No pseudopotential on this center.
   19          1
                                   No pseudopotential on this center.
   20          1
                                   No pseudopotential on this center.
   21          1
                                   No pseudopotential on this center.
   22          1
                                   No pseudopotential on this center.
   23          1
                                   No pseudopotential on this center.
   24          1
                                   No pseudopotential on this center.
   25          1
                                   No pseudopotential on this center.
   26          1
                                   No pseudopotential on this center.
   27          1
                                   No pseudopotential on this center.
   28          1
                                   No pseudopotential on this center.
   29          1
                                   No pseudopotential on this center.
 ======================================================================================================
   396 basis functions,   648 primitive gaussians,   412 cartesian basis functions
    59 alpha electrons       59 beta electrons
       nuclear repulsion energy      1086.0607577492 Hartrees.
 NAtoms=   29 NActive=   29 NUniq=   29 SFac= 1.00D+00 NAtFMM=   60 NAOKFM=F Big=F
 Integral buffers will be    131072 words long.
 Raffenetti 2 integral format.
 Two-electron integral symmetry is turned off.
 ------------------------------------------------------------------------------
 Polarizable Continuum Model (PCM)
 =================================
 Model                : PCM.
 Atomic radii         : UFF (Universal Force Field).
 Polarization charges : Total charges.
 Charge compensation  : None.
 Solution method      : On-the-fly selection.
 Cavity type          : Scaled VdW (van der Waals Surface) (Alpha=1.100).
 Cavity algorithm     : GePol (No added spheres)
                        Default sphere list used, NSphG=   29.
                        Lebedev-Laikov grids with approx.  5.0 points / Ang**2.
                        Smoothing algorithm: York/Karplus (Gamma=1.0000).
                        Polarization charges: spherical gaussians, with
                                              point-specific exponents (IZeta= 3).
                        Self-potential: point-specific (ISelfS= 7).
                        Self-field    : sphere-specific E.n sum rule (ISelfD= 2).
 1st derivatives      : Analytical E(r).r(x)/FMM algorithm (CHGder, D1EAlg=3).
                        Cavity 1st derivative terms included.
 Solvent              : DiMethylSulfoxide, Eps=  46.826000 Eps(inf)=   2.007889
 ------------------------------------------------------------------------------
 One-electron integrals computed using PRISM.
   1 Symmetry operations used in ECPInt.
 ECPInt:  NShTT=    9316 NPrTT=   38001 LenC2=    8732 LenP2D=   24019.
 LDataN:  DoStor=T MaxTD1= 5 Len=  102
 NBasis=   396 RedAO= T EigKep=  1.33D-06  NBF=   396
 NBsUse=   395 1.00D-06 EigRej=  7.85D-07 NBFU=   395
 ExpMin= 4.38D-02 ExpMax= 8.59D+03 ExpMxC= 1.30D+03 IAcc=3 IRadAn=         7 AccDes= 0.00D+00
 Harris functional with IExCor= 1009 and IRadAn=       7 diagonalized for initial guess.
 HarFok:  IExCor= 1009 AccDes= 0.00D+00 IRadAn=         7 IDoV= 1 UseB2=F ITyADJ=14
 ICtDFT=  3500011 ScaDFX=  1.000000  1.000000  1.000000  1.000000
 FoFCou: FMM=F IPFlag=           0 FMFlag=      100000 FMFlg1=           0
         NFxFlg=           0 DoJE=T BraDBF=F KetDBF=T FulRan=T
         wScrn=  0.000000 ICntrl=       500 IOpCl=  0 I1Cent=   200000004 NGrid=           0
         NMat0=    1 NMatS0=      1 NMatT0=    0 NMatD0=    1 NMtDS0=    0 NMtDT0=    0
 Symmetry not used in FoFCou.
 Requested convergence on RMS density matrix=1.00D-08 within 128 cycles.
 Requested convergence on MAX density matrix=1.00D-06.
 Requested convergence on             energy=1.00D-06.
 No special actions if energy rises.
 Inv3:  Mode=1 IEnd=    16722963.
 Iteration    1 A*A^-1 deviation from unit magnitude is 5.55D-15 for   2359.
 Iteration    1 A*A^-1 deviation from orthogonality  is 3.35D-15 for   1996   1909.
 Iteration    1 A^-1*A deviation from unit magnitude is 6.00D-15 for    558.
 Iteration    1 A^-1*A deviation from orthogonality  is 1.97D-15 for   2358   2225.
 Error on total polarization charges =  0.01941
 SCF Done:  E(RM062X) =  -681.880776459     A.U. after   17 cycles
            NFock= 17  Conv=0.34D-08     -V/T= 2.0149

 **********************************************************************

            Population analysis using the SCF density.

 **********************************************************************

 Alpha  occ. eigenvalues --  -19.60607 -14.78562 -10.65451 -10.60618 -10.60510
 Alpha  occ. eigenvalues --  -10.58033 -10.57420 -10.56021 -10.55847 -10.55514
 Alpha  occ. eigenvalues --  -10.55459 -10.55347 -10.55192 -10.55093 -10.55016
 Alpha  occ. eigenvalues --  -10.54737  -1.16718  -1.07058  -0.98312  -0.97087
 Alpha  occ. eigenvalues --   -0.90486  -0.87758  -0.86149  -0.85907  -0.79997
 Alpha  occ. eigenvalues --   -0.76789  -0.75599  -0.71175  -0.71008  -0.69334
 Alpha  occ. eigenvalues --   -0.68066  -0.62680  -0.61877  -0.60285  -0.58040
 Alpha  occ. eigenvalues --   -0.57288  -0.55720  -0.53579  -0.52446  -0.52196
 Alpha  occ. eigenvalues --   -0.50901  -0.50328  -0.48877  -0.48740  -0.47641
 Alpha  occ. eigenvalues --   -0.45749  -0.44415  -0.43646  -0.42407  -0.41712
 Alpha  occ. eigenvalues --   -0.40587  -0.36436  -0.35602  -0.34585  -0.32958
 Alpha  occ. eigenvalues --   -0.31869  -0.31088  -0.30462  -0.29192
 Alpha virt. eigenvalues --   -0.01137  -0.00760   0.00060   0.00442   0.01020
 Alpha virt. eigenvalues --    0.01494   0.02227   0.02283   0.02550   0.02966
 Alpha virt. eigenvalues --    0.03946   0.04039   0.04459   0.04659   0.05497
 Alpha virt. eigenvalues --    0.05861   0.06685   0.07064   0.07598   0.07924
 Alpha virt. eigenvalues --    0.08605   0.09035   0.09868   0.10648   0.11322
 Alpha virt. eigenvalues --    0.11658   0.11999   0.12697   0.13057   0.13458
 Alpha virt. eigenvalues --    0.13681   0.14009   0.14428   0.14636   0.15266
 Alpha virt. eigenvalues --    0.15878   0.15930   0.16753   0.17007   0.17405
 Alpha virt. eigenvalues --    0.17795   0.18511   0.19101   0.19272   0.19528
 Alpha virt. eigenvalues --    0.19811   0.20471   0.20550   0.20655   0.21054
 Alpha virt. eigenvalues --    0.21271   0.21738   0.22072   0.22434   0.23051
 Alpha virt. eigenvalues --    0.23396   0.23513   0.23880   0.23965   0.24394
 Alpha virt. eigenvalues --    0.24453   0.24507   0.25083   0.25676   0.26228
 Alpha virt. eigenvalues --    0.26736   0.26992   0.27396   0.27731   0.28036
 Alpha virt. eigenvalues --    0.28209   0.29086   0.29516   0.30120   0.30514
 Alpha virt. eigenvalues --    0.31058   0.31474   0.31804   0.32533   0.33494
 Alpha virt. eigenvalues --    0.33595   0.33974   0.34552   0.34579   0.35583
 Alpha virt. eigenvalues --    0.35994   0.36408   0.37390   0.39438   0.39639
 Alpha virt. eigenvalues --    0.40988   0.42255   0.43014   0.44274   0.45766
 Alpha virt. eigenvalues --    0.46984   0.48403   0.50335   0.51089   0.53601
 Alpha virt. eigenvalues --    0.54962   0.55691   0.56224   0.56742   0.57561
 Alpha virt. eigenvalues --    0.57737   0.58145   0.59268   0.59418   0.59925
 Alpha virt. eigenvalues --    0.60338   0.60538   0.61261   0.61717   0.62787
 Alpha virt. eigenvalues --    0.63075   0.64064   0.65518   0.65904   0.66328
 Alpha virt. eigenvalues --    0.67350   0.67870   0.69054   0.69693   0.70513
 Alpha virt. eigenvalues --    0.71487   0.72040   0.72593   0.73759   0.74208
 Alpha virt. eigenvalues --    0.74541   0.75219   0.75815   0.76675   0.76776
 Alpha virt. eigenvalues --    0.77154   0.78724   0.79343   0.79838   0.80178
 Alpha virt. eigenvalues --    0.80768   0.81724   0.83583   0.83754   0.84753
 Alpha virt. eigenvalues --    0.86520   0.86738   0.87083   0.87231   0.88366
 Alpha virt. eigenvalues --    0.89143   0.90357   0.91612   0.91666   0.92391
 Alpha virt. eigenvalues --    0.93258   0.94183   0.95367   0.97527   0.98103
 Alpha virt. eigenvalues --    1.01059   1.01468   1.02555   1.03901   1.05102
 Alpha virt. eigenvalues --    1.06192   1.07627   1.08321   1.09940   1.10505
 Alpha virt. eigenvalues --    1.12921   1.15378   1.15525   1.16197   1.18530
 Alpha virt. eigenvalues --    1.20832   1.21215   1.22382   1.22973   1.24356
 Alpha virt. eigenvalues --    1.25524   1.26413   1.27948   1.28541   1.30368
 Alpha virt. eigenvalues --    1.31133   1.34468   1.36392   1.37880   1.39991
 Alpha virt. eigenvalues --    1.42602   1.43909   1.47728   1.50593   1.51097
 Alpha virt. eigenvalues --    1.54723   1.55238   1.55892   1.57879   1.58461
 Alpha virt. eigenvalues --    1.60010   1.61966   1.63447   1.64013   1.66383
 Alpha virt. eigenvalues --    1.70025   1.74053   1.75638   1.76303   1.78772
 Alpha virt. eigenvalues --    1.80338   1.81280   1.81596   1.82142   1.83397
 Alpha virt. eigenvalues --    1.85710   1.86695   1.89221   1.90039   1.91703
 Alpha virt. eigenvalues --    1.91838   1.93487   1.94218   1.95190   1.96706
 Alpha virt. eigenvalues --    1.97612   2.00017   2.01620   2.02753   2.02792
 Alpha virt. eigenvalues --    2.03970   2.05404   2.11510   2.18553   2.19626
 Alpha virt. eigenvalues --    2.23330   2.27253   2.29049   2.29376   2.30387
 Alpha virt. eigenvalues --    2.30775   2.31741   2.33038   2.34190   2.35923
 Alpha virt. eigenvalues --    2.37187   2.39620   2.47556   2.48607   2.49020
 Alpha virt. eigenvalues --    2.50152   2.51562   2.54844   2.58121   2.59741
 Alpha virt. eigenvalues --    2.66395   2.67494   2.72961   2.74304   2.75360
 Alpha virt. eigenvalues --    2.79354   2.80401   2.82398   2.83225   2.84926
 Alpha virt. eigenvalues --    2.86245   2.88874   2.89365   2.91785   2.95904
 Alpha virt. eigenvalues --    2.96476   2.97402   2.98263   3.00086   3.01232
 Alpha virt. eigenvalues --    3.03497   3.08781   3.12096   3.13706   3.15336
 Alpha virt. eigenvalues --    3.21822   3.22203   3.24550   3.30693   3.34889
 Alpha virt. eigenvalues --    3.35617   3.36608   3.38120   3.39069   3.40332
 Alpha virt. eigenvalues --    3.41702   3.43659   3.43705   3.45215   3.48294
 Alpha virt. eigenvalues --    3.56318   3.58559   3.62804   3.68739   3.69928
 Alpha virt. eigenvalues --    3.70994   3.72231   3.74850   3.77410   3.95447
 Alpha virt. eigenvalues --    4.00921   4.03065   4.04306   4.09828   4.10854
 Alpha virt. eigenvalues --    4.21877   4.32773   4.63416   4.77838   4.78782
 Alpha virt. eigenvalues --    5.00038   5.17523   5.26121   5.81800  12.78053
 Alpha virt. eigenvalues --   23.43701  23.48500  23.85715  23.88866  23.89881
 Alpha virt. eigenvalues --   23.92400  23.94727  23.94767  24.05078  24.06655
 Alpha virt. eigenvalues --   24.07473  24.08799  24.15908  24.17280  35.62092
 Alpha virt. eigenvalues --   50.07425
          Condensed to atoms (all electrons):
               1          2          3          4          5          6
     1  C    6.976756  -0.395652   1.586919  -1.404212   0.192014   0.221675
     2  C   -0.395652  10.476767  -5.646079  -0.623221   0.694184  -0.060998
     3  C    1.586919  -5.646079  24.645870  -2.486218  -9.550287   0.262003
     4  C   -1.404212  -0.623221  -2.486218  18.062206  -3.776590   1.730487
     5  C    0.192014   0.694184  -9.550287  -3.776590  28.686204 -10.161664
     6  C    0.221675  -0.060998   0.262003   1.730487 -10.161664  18.329980
     7  C   -1.304502   1.277364  -5.021579  -2.005830   0.956892  -3.171354
     8  C    0.258495  -0.455437   1.541675  -3.902903   0.902286   0.326877
     9  N    0.022212   0.193852   0.614990  -0.749649  -0.468423  -0.328355
    10  C    0.058641   0.099029   0.586247   2.634631   0.813163   2.395363
    11  C   -0.010880   0.054369   0.213678  -0.341263  -0.719426  -0.971075
    12  C   -0.000048   0.014858   0.070125   0.270496  -0.072201   0.177314
    13  C    0.004927  -0.042864  -0.059520  -0.455256  -0.306817  -0.677353
    14  C   -0.089923   0.327753  -0.396861  -1.257020  -0.719905  -1.867259
    15  C   -0.009347   0.095978  -0.303935  -0.312902  -0.076368  -0.222595
    16  O   -0.000734  -0.018155  -0.040366   0.087047   0.016571   0.005648
    17  I   -0.009760  -0.001403  -0.013972  -0.013767   0.061956  -0.024499
    18  H    0.273853   0.071937  -0.057291   0.038682  -0.074271   0.076047
    19  H    0.059154   0.276145  -0.011630   0.017778   0.015332  -0.030165
    20  H   -0.033974  -0.028654   0.257632   0.006273  -0.012720  -0.017183
    21  H   -0.033718   0.011842   0.012963   0.051686   0.077084   0.073087
    22  H    0.067101  -0.031391   0.028596   0.041051  -0.056999   0.292516
    23  H    0.008122  -0.019565  -0.095290  -0.270105   0.216067   0.002239
    24  H   -0.003741  -0.013638  -0.038509   0.028255  -0.005376  -0.002231
    25  H   -0.000026   0.000054  -0.001357  -0.004530   0.005241   0.001060
    26  H    0.000021  -0.000053   0.000322   0.000541  -0.001186  -0.000372
    27  H   -0.000092  -0.000395  -0.002168   0.003497   0.001289   0.001144
    28  H   -0.000731   0.016597  -0.055041   0.016091   0.014685  -0.014715
    29  H   -0.000202  -0.008775  -0.053898   0.041164   0.025688   0.002902
               7          8          9         10         11         12
     1  C   -1.304502   0.258495   0.022212   0.058641  -0.010880  -0.000048
     2  C    1.277364  -0.455437   0.193852   0.099029   0.054369   0.014858
     3  C   -5.021579   1.541675   0.614990   0.586247   0.213678   0.070125
     4  C   -2.005830  -3.902903  -0.749649   2.634631  -0.341263   0.270496
     5  C    0.956892   0.902286  -0.468423   0.813163  -0.719426  -0.072201
     6  C   -3.171354   0.326877  -0.328355   2.395363  -0.971075   0.177314
     7  C   24.829778  -5.565127  -1.825459  -5.936301  -0.920814  -0.141237
     8  C   -5.565127  27.961285   0.058288 -10.702867   4.619699  -2.769003
     9  N   -1.825459   0.058288   8.467710  -0.471741   0.413329  -0.034222
    10  C   -5.936301 -10.702867  -0.471741  46.387854 -14.211573   2.979591
    11  C   -0.920814   4.619699   0.413329 -14.211573  16.495222  -2.442587
    12  C   -0.141237  -2.769003  -0.034222   2.979591  -2.442587   7.692607
    13  C    0.290402   0.503736   0.292217  -4.038679   3.280796  -1.346862
    14  C    4.856579  -8.620960   0.678050 -12.527614  -0.187666   1.639119
    15  C   -0.138364  -0.072005   0.368776  -0.982031   0.310846  -0.067092
    16  O    0.089766  -0.044304  -0.136133   0.040950  -0.015914   0.002907
    17  I    0.157167  -0.204601  -0.021116   0.954878  -0.564231   0.096125
    18  H    0.005895   0.000273  -0.000064   0.000444  -0.000034   0.000011
    19  H    0.004224  -0.002287   0.000468  -0.001261   0.000043  -0.000032
    20  H    0.125298  -0.032500   0.020886  -0.007907   0.002818  -0.000607
    21  H    0.114839  -0.008366   0.002735   0.036824  -0.008104   0.003253
    22  H   -0.011544   0.005147   0.000442  -0.001469   0.000242  -0.000163
    23  H    0.459746   0.283895  -0.064809  -0.205173  -0.009300  -0.009384
    24  H    0.166460  -0.127788   0.237099  -0.037488   0.004659   0.001254
    25  H    0.011202   0.002304  -0.000260   0.018045   0.263089   0.067693
    26  H    0.004625   0.074842   0.000129  -0.149529   0.141185   0.234770
    27  H    0.002668  -0.028533  -0.000809   0.041285  -0.051858   0.092722
    28  H    0.073667   0.061851   0.018014  -0.124238   0.069028  -0.043893
    29  H    0.200781  -0.000066  -0.253829  -0.078739  -0.007308  -0.003836
              13         14         15         16         17         18
     1  C    0.004927  -0.089923  -0.009347  -0.000734  -0.009760   0.273853
     2  C   -0.042864   0.327753   0.095978  -0.018155  -0.001403   0.071937
     3  C   -0.059520  -0.396861  -0.303935  -0.040366  -0.013972  -0.057291
     4  C   -0.455256  -1.257020  -0.312902   0.087047  -0.013767   0.038682
     5  C   -0.306817  -0.719905  -0.076368   0.016571   0.061956  -0.074271
     6  C   -0.677353  -1.867259  -0.222595   0.005648  -0.024499   0.076047
     7  C    0.290402   4.856579  -0.138364   0.089766   0.157167   0.005895
     8  C    0.503736  -8.620960  -0.072005  -0.044304  -0.204601   0.000273
     9  N    0.292217   0.678050   0.368776  -0.136133  -0.021116  -0.000064
    10  C   -4.038679 -12.527614  -0.982031   0.040950   0.954878   0.000444
    11  C    3.280796  -0.187666   0.310846  -0.015914  -0.564231  -0.000034
    12  C   -1.346862   1.639119  -0.067092   0.002907   0.096125   0.000011
    13  C   11.907820  -3.402152   0.311108  -0.012806  -0.035199  -0.000156
    14  C   -3.402152  27.365823   0.803138  -0.031195  -0.191259  -0.000948
    15  C    0.311108   0.803138   5.345824   0.396861  -0.000719  -0.000023
    16  O   -0.012806  -0.031195   0.396861   8.144829   0.000247   0.000000
    17  I   -0.035199  -0.191259  -0.000719   0.000247   6.478962   0.000000
    18  H   -0.000156  -0.000948  -0.000023   0.000000   0.000000   0.390360
    19  H    0.000881   0.004256   0.000211  -0.000004   0.000000  -0.004185
    20  H    0.012520   0.028483   0.009280  -0.000300  -0.000024  -0.000291
    21  H   -0.005524   0.001907   0.000370   0.000000  -0.000579  -0.000310
    22  H    0.000454  -0.001434  -0.000015   0.000000  -0.000020  -0.003989
    23  H   -0.000878  -0.012749   0.016569   0.001344   0.006085  -0.000001
    24  H    0.005923   0.093734  -0.031672   0.013308  -0.000463  -0.000003
    25  H   -0.027999   0.003864  -0.000035   0.000003  -0.005602   0.000000
    26  H    0.097104  -0.069475   0.000041  -0.000001  -0.000165  -0.000000
    27  H    0.244475   0.029336  -0.000710   0.000017   0.000068   0.000000
    28  H    0.098048   0.190486   0.012763  -0.000293  -0.000503   0.000002
    29  H    0.014019   0.031314   0.389862  -0.027313   0.000463  -0.000000
              19         20         21         22         23         24
     1  C    0.059154  -0.033974  -0.033718   0.067101   0.008122  -0.003741
     2  C    0.276145  -0.028654   0.011842  -0.031391  -0.019565  -0.013638
     3  C   -0.011630   0.257632   0.012963   0.028596  -0.095290  -0.038509
     4  C    0.017778   0.006273   0.051686   0.041051  -0.270105   0.028255
     5  C    0.015332  -0.012720   0.077084  -0.056999   0.216067  -0.005376
     6  C   -0.030165  -0.017183   0.073087   0.292516   0.002239  -0.002231
     7  C    0.004224   0.125298   0.114839  -0.011544   0.459746   0.166460
     8  C   -0.002287  -0.032500  -0.008366   0.005147   0.283895  -0.127788
     9  N    0.000468   0.020886   0.002735   0.000442  -0.064809   0.237099
    10  C   -0.001261  -0.007907   0.036824  -0.001469  -0.205173  -0.037488
    11  C    0.000043   0.002818  -0.008104   0.000242  -0.009300   0.004659
    12  C   -0.000032  -0.000607   0.003253  -0.000163  -0.009384   0.001254
    13  C    0.000881   0.012520  -0.005524   0.000454  -0.000878   0.005923
    14  C    0.004256   0.028483   0.001907  -0.001434  -0.012749   0.093734
    15  C    0.000211   0.009280   0.000370  -0.000015   0.016569  -0.031672
    16  O   -0.000004  -0.000300   0.000000   0.000000   0.001344   0.013308
    17  I    0.000000  -0.000024  -0.000579  -0.000020   0.006085  -0.000463
    18  H   -0.004185  -0.000291  -0.000310  -0.003989  -0.000001  -0.000003
    19  H    0.386788  -0.002019   0.000089  -0.000208   0.000022   0.000022
    20  H   -0.002019   0.404956  -0.000285   0.000086   0.000309   0.008474
    21  H    0.000089  -0.000285   0.400234  -0.003567  -0.003739  -0.000015
    22  H   -0.000208   0.000086  -0.003567   0.387255   0.000017  -0.000001
    23  H    0.000022   0.000309  -0.003739   0.000017   0.390387  -0.001637
    24  H    0.000022   0.008474  -0.000015  -0.000001  -0.001637   0.303514
    25  H   -0.000000  -0.000000   0.000007  -0.000000   0.000032  -0.000003
    26  H    0.000000   0.000000  -0.000001   0.000000  -0.000005   0.000001
    27  H   -0.000000  -0.000001   0.000005  -0.000000   0.000014  -0.000000
    28  H   -0.000005  -0.000170  -0.000073   0.000004   0.000053  -0.001426
    29  H    0.000000   0.000020   0.000007   0.000000  -0.000504   0.004306
              25         26         27         28         29
     1  C   -0.000026   0.000021  -0.000092  -0.000731  -0.000202
     2  C    0.000054  -0.000053  -0.000395   0.016597  -0.008775
     3  C   -0.001357   0.000322  -0.002168  -0.055041  -0.053898
     4  C   -0.004530   0.000541   0.003497   0.016091   0.041164
     5  C    0.005241  -0.001186   0.001289   0.014685   0.025688
     6  C    0.001060  -0.000372   0.001144  -0.014715   0.002902
     7  C    0.011202   0.004625   0.002668   0.073667   0.200781
     8  C    0.002304   0.074842  -0.028533   0.061851  -0.000066
     9  N   -0.000260   0.000129  -0.000809   0.018014  -0.253829
    10  C    0.018045  -0.149529   0.041285  -0.124238  -0.078739
    11  C    0.263089   0.141185  -0.051858   0.069028  -0.007308
    12  C    0.067693   0.234770   0.092722  -0.043893  -0.003836
    13  C   -0.027999   0.097104   0.244475   0.098048   0.014019
    14  C    0.003864  -0.069475   0.029336   0.190486   0.031314
    15  C   -0.000035   0.000041  -0.000710   0.012763   0.389862
    16  O    0.000003  -0.000001   0.000017  -0.000293  -0.027313
    17  I   -0.005602  -0.000165   0.000068  -0.000503   0.000463
    18  H    0.000000  -0.000000   0.000000   0.000002  -0.000000
    19  H   -0.000000   0.000000  -0.000000  -0.000005   0.000000
    20  H   -0.000000   0.000000  -0.000001  -0.000170   0.000020
    21  H    0.000007  -0.000001   0.000005  -0.000073   0.000007
    22  H   -0.000000   0.000000  -0.000000   0.000004   0.000000
    23  H    0.000032  -0.000005   0.000014   0.000053  -0.000504
    24  H   -0.000003   0.000001  -0.000000  -0.001426   0.004306
    25  H    0.381294  -0.004536  -0.000177   0.000040   0.000010
    26  H   -0.004536   0.386782  -0.004567  -0.000199  -0.000001
    27  H   -0.000177  -0.004567   0.385975  -0.004361   0.000003
    28  H    0.000040  -0.000199  -0.004361   0.392374  -0.000247
    29  H    0.000010  -0.000001   0.000003  -0.000247   0.457051
 Mulliken charges:
               1
     1  C   -0.432346
     2  C   -0.264453
     3  C    0.012978
     4  C    0.573579
     5  C   -0.676422
     6  C   -0.348523
     7  C   -1.585243
     8  C    1.936094
     9  N   -0.034329
    10  C   -1.570338
    11  C    0.593030
    12  C   -0.411681
    13  C   -0.652366
    14  C   -0.677425
    15  C    0.156186
    16  O   -0.471980
    17  I    0.331930
    18  H    0.284064
    19  H    0.286382
    20  H    0.259598
    21  H    0.277351
    22  H    0.287891
    23  H    0.308239
    24  H    0.396981
    25  H    0.290585
    26  H    0.289726
    27  H    0.291174
    28  H    0.282190
    29  H    0.267127
 Sum of Mulliken charges =  -0.00000
 Mulliken charges with hydrogens summed into heavy atoms:
               1
     1  C   -0.148282
     2  C    0.021930
     3  C    0.272575
     4  C    0.573579
     5  C   -0.399072
     6  C   -0.060631
     7  C   -1.277004
     8  C    1.936094
     9  N    0.362653
    10  C   -1.570338
    11  C    0.883615
    12  C   -0.121955
    13  C   -0.361192
    14  C   -0.395235
    15  C    0.423313
    16  O   -0.471980
    17  I    0.331930
 Electronic spatial extent (au):  <R**2>=           5969.0873
 Charge=              0.0000 electrons
 Dipole moment (field-independent basis, Debye):
    X=              2.2826    Y=              1.8617    Z=             -5.1769  Tot=              5.9562
 Quadrupole moment (field-independent basis, Debye-Ang):
   XX=           -108.0736   YY=           -102.2678   ZZ=           -114.1456
   XY=             -2.9675   XZ=              3.9947   YZ=              6.8147
 Traceless Quadrupole moment (field-independent basis, Debye-Ang):
   XX=              0.0887   YY=              5.8945   ZZ=             -5.9832
   XY=             -2.9675   XZ=              3.9947   YZ=              6.8147
 Octapole moment (field-independent basis, Debye-Ang**2):
  XXX=           -548.0056  YYY=            193.3021  ZZZ=            483.9984  XYY=           -169.2833
  XXY=             58.2833  XXZ=            154.8521  XZZ=           -197.4926  YZZ=             28.7853
  YYZ=            131.7359  XYZ=            -22.7368
 Hexadecapole moment (field-independent basis, Debye-Ang**3):
 XXXX=          -3412.1669 YYYY=          -3329.0802 ZZZZ=          -3164.3465 XXXY=            204.9517
 XXXZ=            938.8152 YYYX=            251.9826 YYYZ=           -391.2563 ZZZX=           1111.2325
 ZZZY=           -148.2688 XXYY=          -1119.7931 XXZZ=          -1106.0579 YYZZ=           -988.7538
 XXYZ=           -209.0667 YYXZ=            260.0184 ZZXY=            100.2462
 N-N= 1.086060757749D+03 E-N=-3.752544234360D+03  KE= 6.718396273688D+02
 UFF atomic radii scaled by 1 / 1.20 used.

 **********************************************************************

            Electrostatic Properties Using The SCF Density

 **********************************************************************

       Atomic Center    1 is at   2.810200  3.686000 -2.103200
       Atomic Center    2 is at   1.585700  3.532500 -1.433700
       Atomic Center    3 is at   1.184500  2.262800 -0.984500
       Atomic Center    4 is at   2.000800  1.127600 -1.196100
       Atomic Center    5 is at   3.228300  1.301800 -1.873100
       Atomic Center    6 is at   3.632300  2.570100 -2.324400
       Atomic Center    7 is at   1.618000 -0.238100 -0.739800
       Atomic Center    8 is at   1.209500 -1.082600 -1.901200
       Atomic Center    9 is at   0.602100 -0.229300  0.266900
       Atomic Center   10 is at   1.958700 -2.204100 -2.341200
       Atomic Center   11 is at   1.516900 -2.963500 -3.439900
       Atomic Center   12 is at   0.332100 -2.625700 -4.110700
       Atomic Center   13 is at  -0.420200 -1.520800 -3.683500
       Atomic Center   14 is at   0.016800 -0.759200 -2.588600
       Atomic Center   15 is at   0.254800 -1.322900  0.975200
       Atomic Center   16 is at  -0.630700 -1.225900  1.850700
       Atomic Center   17 is at   3.710300 -2.810500 -1.450000
       Atomic Center   18 is at   3.101700  4.608200 -2.430300
       Atomic Center   19 is at   0.985900  4.342200 -1.275200
       Atomic Center   20 is at   0.286500  2.171000 -0.510100
       Atomic Center   21 is at   3.834900  0.497700 -2.039900
       Atomic Center   22 is at   4.522000  2.679300 -2.810900
       Atomic Center   23 is at   2.502200 -0.647500 -0.253000
       Atomic Center   24 is at   0.157400  0.603500  0.481200
       Atomic Center   25 is at   2.059700 -3.768600 -3.757500
       Atomic Center   26 is at   0.017900 -3.181100 -4.906900
       Atomic Center   27 is at  -1.282800 -1.272700 -4.168400
       Atomic Center   28 is at  -0.542300  0.040000 -2.286900
       Atomic Center   29 is at   0.706800 -2.222200  0.802800
    1444 points will be used for fitting atomic charges
 Fitting point charges to electrostatic potential
 The dipole moment will be constrained to the correct value
 Charges from ESP fit, RMS=   0.00226 RRMS=   0.12430:
 ESP charges:
               1
     1  C   -0.238726
     2  C   -0.089210
     3  C   -0.428485
     4  C    0.496519
     5  C   -0.306122
     6  C   -0.144155
     7  C   -0.652001
     8  C    0.770769
     9  N   -0.197314
    10  C   -0.608054
    11  C    0.252196
    12  C   -0.406657
    13  C    0.023372
    14  C   -0.547115
    15  C    0.486026
    16  O   -0.674081
    17  I    0.069127
    18  H    0.189918
    19  H    0.170113
    20  H    0.241119
    21  H    0.159484
    22  H    0.190098
    23  H    0.189003
    24  H    0.269037
    25  H    0.080126
    26  H    0.219948
    27  H    0.161744
    28  H    0.232416
    29  H    0.090905
 Sum of ESP charges =   0.00000
 ESP charges with hydrogens summed into heavy atoms:
               1
     1  C   -0.048808
     2  C    0.080904
     3  C   -0.187367
     4  C    0.496519
     5  C   -0.146638
     6  C    0.045944
     7  C   -0.462998
     8  C    0.770769
     9  N    0.071723
    10  C   -0.608054
    11  C    0.332322
    12  C   -0.186710
    13  C    0.185116
    14  C   -0.314699
    15  C    0.576931
    16  O   -0.674081
    17  I    0.069127
 Charge=   0.00000 Dipole=     2.2826     1.8617    -5.1769 Tot=     5.9562
 -----------------------------------------------------------------

              Electrostatic Properties (Atomic Units)

 -----------------------------------------------------------------
    Center     Electric         -------- Electric Field --------
               Potential          X             Y             Z
 -----------------------------------------------------------------
    1 Atom    -14.761138
    2 Atom    -14.756116
    3 Atom    -14.750920
    4 Atom    -14.734492
    5 Atom    -14.759696
    6 Atom    -14.759686
    7 Atom    -14.695970
    8 Atom    -14.729486
    9 Atom    -18.351410
   10 Atom    -14.702368
   11 Atom    -14.748706
   12 Atom    -14.752383
   13 Atom    -14.754139
   14 Atom    -14.751774
   15 Atom    -14.672274
   16 Atom    -22.421190
   17 Atom     -3.384936
   18 Atom     -1.090127
   19 Atom     -1.085639
   20 Atom     -1.073025
   21 Atom     -1.090703
   22 Atom     -1.089201
   23 Atom     -1.079169
   24 Atom     -0.992263
   25 Atom     -1.080702
   26 Atom     -1.080718
   27 Atom     -1.083861
   28 Atom     -1.081972
   29 Atom     -1.069327
 -----------------------------------------------------------------
 ******************************Gaussian NBO Version 3.1******************************
             N A T U R A L   A T O M I C   O R B I T A L   A N D
          N A T U R A L   B O N D   O R B I T A L   A N A L Y S I S
 ******************************Gaussian NBO Version 3.1******************************

       /RESON  / : Allow strongly delocalized NBO set
       /BNDIDX / : Print bond indices based on the NAO density matrix

 Analyzing the SCF density

 Job title: BHFA_oI_conf10                                                  

 Storage needed:    473396 in NPA,    629315 in NBO ( 268430961 available)
 GSVD:  LWork=       61776 too small for GESVD, short by      126360 words or      126360 for optimal perf.


 NATURAL POPULATIONS:  Natural atomic orbital occupancies 
                                                          
   NAO  Atom  No  lang   Type(AO)    Occupancy      Energy
 ----------------------------------------------------------
     1    C    1  S      Cor( 1S)     1.99929     -10.39476
     2    C    1  S      Val( 2S)     0.95055      -0.17696
     3    C    1  S      Ryd( 3S)     0.00104       0.77733
     4    C    1  S      Ryd( 4S)     0.00015       0.97031
     5    C    1  S      Ryd( 5S)     0.00000      22.92828
     6    C    1  px     Val( 2p)     1.05513      -0.07343
     7    C    1  px     Ryd( 4p)     0.00362       0.81325
     8    C    1  px     Ryd( 3p)     0.00051       0.37589
     9    C    1  px     Ryd( 5p)     0.00012       2.99707
    10    C    1  py     Val( 2p)     1.15431      -0.05633
    11    C    1  py     Ryd( 4p)     0.00548       1.03685
    12    C    1  py     Ryd( 3p)     0.00042       0.30469
    13    C    1  py     Ryd( 5p)     0.00007       3.12927
    14    C    1  pz     Val( 2p)     1.02200      -0.10592
    15    C    1  pz     Ryd( 4p)     0.00237       0.66150
    16    C    1  pz     Ryd( 3p)     0.00030       0.34472
    17    C    1  pz     Ryd( 5p)     0.00004       2.78293
    18    C    1  dxy    Ryd( 3d)     0.00059       2.24267
    19    C    1  dxz    Ryd( 3d)     0.00041       2.02653
    20    C    1  dyz    Ryd( 3d)     0.00053       1.74674
    21    C    1  dx2y2  Ryd( 3d)     0.00071       2.24190
    22    C    1  dz2    Ryd( 3d)     0.00042       1.81942

    23    C    2  S      Cor( 1S)     1.99929     -10.39776
    24    C    2  S      Val( 2S)     0.94715      -0.17671
    25    C    2  S      Ryd( 4S)     0.00108       0.86767
    26    C    2  S      Ryd( 3S)     0.00017       0.74947
    27    C    2  S      Ryd( 5S)     0.00000      23.03647
    28    C    2  px     Val( 2p)     1.08652      -0.07322
    29    C    2  px     Ryd( 4p)     0.00435       0.88496
    30    C    2  px     Ryd( 3p)     0.00034       0.33109
    31    C    2  px     Ryd( 5p)     0.00009       3.03107
    32    C    2  py     Val( 2p)     1.12554      -0.05635
    33    C    2  py     Ryd( 4p)     0.00530       0.99685
    34    C    2  py     Ryd( 3p)     0.00043       0.30462
    35    C    2  py     Ryd( 5p)     0.00008       3.11359
    36    C    2  pz     Val( 2p)     1.00491      -0.10723
    37    C    2  pz     Ryd( 4p)     0.00209       0.64896
    38    C    2  pz     Ryd( 3p)     0.00029       0.31959
    39    C    2  pz     Ryd( 5p)     0.00004       2.81660
    40    C    2  dxy    Ryd( 3d)     0.00089       2.17347
    41    C    2  dxz    Ryd( 3d)     0.00038       1.98964
    42    C    2  dyz    Ryd( 3d)     0.00046       1.79737
    43    C    2  dx2y2  Ryd( 3d)     0.00045       2.28249
    44    C    2  dz2    Ryd( 3d)     0.00051       1.82792

    45    C    3  S      Cor( 1S)     1.99916     -10.39885
    46    C    3  S      Val( 2S)     0.93132      -0.17072
    47    C    3  S      Ryd( 4S)     0.00094       0.90328
    48    C    3  S      Ryd( 3S)     0.00016       0.55583
    49    C    3  S      Ryd( 5S)     0.00001      23.26996
    50    C    3  px     Val( 2p)     1.13450      -0.07348
    51    C    3  px     Ryd( 4p)     0.00488       0.97800
    52    C    3  px     Ryd( 3p)     0.00026       0.34105
    53    C    3  px     Ryd( 5p)     0.00006       3.10425
    54    C    3  py     Val( 2p)     1.07457      -0.07723
    55    C    3  py     Ryd( 4p)     0.00304       0.93562
    56    C    3  py     Ryd( 3p)     0.00041       0.50445
    57    C    3  py     Ryd( 5p)     0.00014       3.23356
    58    C    3  pz     Val( 2p)     1.05516      -0.11588
    59    C    3  pz     Ryd( 4p)     0.00238       0.72391
    60    C    3  pz     Ryd( 3p)     0.00028       0.44506
    61    C    3  pz     Ryd( 5p)     0.00003       2.83114
    62    C    3  dxy    Ryd( 3d)     0.00045       2.31884
    63    C    3  dxz    Ryd( 3d)     0.00064       1.86150
    64    C    3  dyz    Ryd( 3d)     0.00052       1.91033
    65    C    3  dx2y2  Ryd( 3d)     0.00077       2.23968
    66    C    3  dz2    Ryd( 3d)     0.00033       1.79681

    67    C    4  S      Cor( 1S)     1.99912     -10.42435
    68    C    4  S      Val( 2S)     0.87817      -0.16189
    69    C    4  S      Ryd( 4S)     0.00107       0.88853
    70    C    4  S      Ryd( 3S)     0.00026       0.73912
    71    C    4  S      Ryd( 5S)     0.00001      23.40287
    72    C    4  px     Val( 2p)     1.06946      -0.09662
    73    C    4  px     Ryd( 4p)     0.00374       0.92489
    74    C    4  px     Ryd( 3p)     0.00023       0.66021
    75    C    4  px     Ryd( 5p)     0.00011       3.31142
    76    C    4  py     Val( 2p)     1.03351      -0.07287
    77    C    4  py     Ryd( 4p)     0.00576       1.19845
    78    C    4  py     Ryd( 3p)     0.00013       0.61035
    79    C    4  py     Ryd( 5p)     0.00011       3.41187
    80    C    4  pz     Val( 2p)     1.03010      -0.11685
    81    C    4  pz     Ryd( 4p)     0.00336       0.73887
    82    C    4  pz     Ryd( 3p)     0.00016       0.53579
    83    C    4  pz     Ryd( 5p)     0.00008       2.97280
    84    C    4  dxy    Ryd( 3d)     0.00060       2.36009
    85    C    4  dxz    Ryd( 3d)     0.00054       2.04370
    86    C    4  dyz    Ryd( 3d)     0.00055       1.94259
    87    C    4  dx2y2  Ryd( 3d)     0.00056       2.36451
    88    C    4  dz2    Ryd( 3d)     0.00042       1.92057

    89    C    5  S      Cor( 1S)     1.99918     -10.39544
    90    C    5  S      Val( 2S)     0.93557      -0.17064
    91    C    5  S      Ryd( 4S)     0.00090       0.93742
    92    C    5  S      Ryd( 3S)     0.00016       0.54620
    93    C    5  S      Ryd( 5S)     0.00001      23.28186
    94    C    5  px     Val( 2p)     1.08578      -0.07432
    95    C    5  px     Ryd( 4p)     0.00379       0.87461
    96    C    5  px     Ryd( 3p)     0.00042       0.36587
    97    C    5  px     Ryd( 5p)     0.00009       3.13884
    98    C    5  py     Val( 2p)     1.14133      -0.06845
    99    C    5  py     Ryd( 4p)     0.00495       1.09570
   100    C    5  py     Ryd( 3p)     0.00034       0.52024
   101    C    5  py     Ryd( 5p)     0.00009       3.15546
   102    C    5  pz     Val( 2p)     1.01428      -0.10997
   103    C    5  pz     Ryd( 4p)     0.00173       0.68343
   104    C    5  pz     Ryd( 3p)     0.00033       0.40825
   105    C    5  pz     Ryd( 5p)     0.00005       2.86883
   106    C    5  dxy    Ryd( 3d)     0.00087       2.18572
   107    C    5  dxz    Ryd( 3d)     0.00037       1.99610
   108    C    5  dyz    Ryd( 3d)     0.00044       1.82622
   109    C    5  dx2y2  Ryd( 3d)     0.00046       2.28265
   110    C    5  dz2    Ryd( 3d)     0.00053       1.84333

   111    C    6  S      Cor( 1S)     1.99929     -10.39709
   112    C    6  S      Val( 2S)     0.94883      -0.17717
   113    C    6  S      Ryd( 4S)     0.00102       0.87260
   114    C    6  S      Ryd( 3S)     0.00018       0.74224
   115    C    6  S      Ryd( 5S)     0.00000      23.08631
   116    C    6  px     Val( 2p)     1.13493      -0.06850
   117    C    6  px     Ryd( 4p)     0.00526       0.98521
   118    C    6  px     Ryd( 3p)     0.00030       0.28871
   119    C    6  px     Ryd( 5p)     0.00005       3.04727
   120    C    6  py     Val( 2p)     1.05500      -0.06222
   121    C    6  py     Ryd( 4p)     0.00379       0.86038
   122    C    6  py     Ryd( 3p)     0.00041       0.38193
   123    C    6  py     Ryd( 5p)     0.00015       3.09044
   124    C    6  pz     Val( 2p)     1.02712      -0.10451
   125    C    6  pz     Ryd( 4p)     0.00244       0.70017
   126    C    6  pz     Ryd( 3p)     0.00025       0.31243
   127    C    6  pz     Ryd( 5p)     0.00002       2.81936
   128    C    6  dxy    Ryd( 3d)     0.00048       2.31268
   129    C    6  dxz    Ryd( 3d)     0.00062       1.85677
   130    C    6  dyz    Ryd( 3d)     0.00049       1.90397
   131    C    6  dx2y2  Ryd( 3d)     0.00077       2.21508
   132    C    6  dz2    Ryd( 3d)     0.00037       1.78470

   133    C    7  S      Cor( 1S)     1.99904     -10.45054
   134    C    7  S      Val( 2S)     0.89678      -0.19143
   135    C    7  S      Ryd( 4S)     0.00208       1.18035
   136    C    7  S      Ryd( 3S)     0.00031       0.70279
   137    C    7  S      Ryd( 5S)     0.00002      23.38443
   138    C    7  px     Val( 2p)     1.04727      -0.12279
   139    C    7  px     Ryd( 4p)     0.00734       0.85275
   140    C    7  px     Ryd( 3p)     0.00101       0.55786
   141    C    7  px     Ryd( 5p)     0.00022       2.45875
   142    C    7  py     Val( 2p)     1.11564      -0.13471
   143    C    7  py     Ryd( 4p)     0.00698       0.78147
   144    C    7  py     Ryd( 3p)     0.00160       0.48044
   145    C    7  py     Ryd( 5p)     0.00017       2.48427
   146    C    7  pz     Val( 2p)     0.99794      -0.11062
   147    C    7  pz     Ryd( 4p)     0.00310       0.64881
   148    C    7  pz     Ryd( 3p)     0.00237       0.41354
   149    C    7  pz     Ryd( 5p)     0.00024       2.77269
   150    C    7  dxy    Ryd( 3d)     0.00072       1.92936
   151    C    7  dxz    Ryd( 3d)     0.00126       2.22669
   152    C    7  dyz    Ryd( 3d)     0.00081       2.15358
   153    C    7  dx2y2  Ryd( 3d)     0.00098       2.14361
   154    C    7  dz2    Ryd( 3d)     0.00127       1.87521

   155    C    8  S      Cor( 1S)     1.99894     -10.42550
   156    C    8  S      Val( 2S)     0.87788      -0.16611
   157    C    8  S      Ryd( 4S)     0.00198       1.02790
   158    C    8  S      Ryd( 3S)     0.00030       0.82550
   159    C    8  S      Ryd( 5S)     0.00001      23.36398
   160    C    8  px     Val( 2p)     1.07053      -0.10920
   161    C    8  px     Ryd( 4p)     0.00546       0.82156
   162    C    8  px     Ryd( 3p)     0.00162       0.65584
   163    C    8  px     Ryd( 5p)     0.00013       3.25507
   164    C    8  py     Val( 2p)     1.05068      -0.11563
   165    C    8  py     Ryd( 4p)     0.00438       0.90315
   166    C    8  py     Ryd( 3p)     0.00147       0.60189
   167    C    8  py     Ryd( 5p)     0.00012       3.23382
   168    C    8  pz     Val( 2p)     1.04116      -0.10375
   169    C    8  pz     Ryd( 4p)     0.00589       1.04915
   170    C    8  pz     Ryd( 3p)     0.00118       0.46443
   171    C    8  pz     Ryd( 5p)     0.00012       3.17408
   172    C    8  dxy    Ryd( 3d)     0.00051       2.15156
   173    C    8  dxz    Ryd( 3d)     0.00058       2.19581
   174    C    8  dyz    Ryd( 3d)     0.00050       2.17560
   175    C    8  dx2y2  Ryd( 3d)     0.00066       2.04064
   176    C    8  dz2    Ryd( 3d)     0.00060       1.94195

   177    N    9  S      Cor( 1S)     1.99939     -14.60740
   178    N    9  S      Val( 2S)     1.23990      -0.58688
   179    N    9  S      Ryd( 4S)     0.00146       1.25414
   180    N    9  S      Ryd( 3S)     0.00021       1.04999
   181    N    9  S      Ryd( 5S)     0.00000      35.34820
   182    N    9  px     Val( 2p)     1.50059      -0.29669
   183    N    9  px     Ryd( 4p)     0.00507       0.85714
   184    N    9  px     Ryd( 3p)     0.00026       0.85413
   185    N    9  px     Ryd( 5p)     0.00002       4.13305
   186    N    9  py     Val( 2p)     1.38451      -0.29197
   187    N    9  py     Ryd( 4p)     0.00199       1.10127
   188    N    9  py     Ryd( 3p)     0.00013       0.91406
   189    N    9  py     Ryd( 5p)     0.00011       4.26469
   190    N    9  pz     Val( 2p)     1.47830      -0.29911
   191    N    9  pz     Ryd( 4p)     0.00547       0.86196
   192    N    9  pz     Ryd( 3p)     0.00032       0.76761
   193    N    9  pz     Ryd( 5p)     0.00003       4.22050
   194    N    9  dxy    Ryd( 3d)     0.00065       2.48849
   195    N    9  dxz    Ryd( 3d)     0.00056       2.68760
   196    N    9  dyz    Ryd( 3d)     0.00059       2.60190
   197    N    9  dx2y2  Ryd( 3d)     0.00056       2.54843
   198    N    9  dz2    Ryd( 3d)     0.00045       2.38952

   199    C   10  S      Cor( 1S)     1.99880     -10.46642
   200    C   10  S      Val( 2S)     0.98225      -0.26647
   201    C   10  S      Ryd( 4S)     0.00234       0.94244
   202    C   10  S      Ryd( 3S)     0.00017       0.63978
   203    C   10  S      Ryd( 5S)     0.00001      23.45731
   204    C   10  px     Val( 2p)     1.09410      -0.18126
   205    C   10  px     Ryd( 4p)     0.00724       1.72826
   206    C   10  px     Ryd( 3p)     0.00027       0.53597
   207    C   10  px     Ryd( 5p)     0.00021       2.90446
   208    C   10  py     Val( 2p)     1.08898      -0.13779
   209    C   10  py     Ryd( 4p)     0.00529       0.78070
   210    C   10  py     Ryd( 3p)     0.00036       0.41798
   211    C   10  py     Ryd( 5p)     0.00012       3.08734
   212    C   10  pz     Val( 2p)     1.08883      -0.14900
   213    C   10  pz     Ryd( 4p)     0.00694       0.92744
   214    C   10  pz     Ryd( 3p)     0.00036       0.45820
   215    C   10  pz     Ryd( 5p)     0.00009       3.04227
   216    C   10  dxy    Ryd( 3d)     0.00095       2.02758
   217    C   10  dxz    Ryd( 3d)     0.00117       1.89327
   218    C   10  dyz    Ryd( 3d)     0.00060       2.04945
   219    C   10  dx2y2  Ryd( 3d)     0.00109       1.71611
   220    C   10  dz2    Ryd( 3d)     0.00078       1.81532

   221    C   11  S      Cor( 1S)     1.99912     -10.40120
   222    C   11  S      Val( 2S)     0.93873      -0.17839
   223    C   11  S      Ryd( 4S)     0.00164       0.92242
   224    C   11  S      Ryd( 3S)     0.00027       0.69784
   225    C   11  S      Ryd( 5S)     0.00001      23.18584
   226    C   11  px     Val( 2p)     1.08382      -0.09107
   227    C   11  px     Ryd( 4p)     0.00615       0.89754
   228    C   11  px     Ryd( 3p)     0.00041       0.35287
   229    C   11  px     Ryd( 5p)     0.00013       3.10070
   230    C   11  py     Val( 2p)     1.11546      -0.09576
   231    C   11  py     Ryd( 4p)     0.00546       0.89938
   232    C   11  py     Ryd( 3p)     0.00034       0.29179
   233    C   11  py     Ryd( 5p)     0.00003       3.06734
   234    C   11  pz     Val( 2p)     1.04900      -0.10316
   235    C   11  pz     Ryd( 4p)     0.00340       0.70414
   236    C   11  pz     Ryd( 3p)     0.00037       0.34953
   237    C   11  pz     Ryd( 5p)     0.00010       3.03922
   238    C   11  dxy    Ryd( 3d)     0.00076       2.03676
   239    C   11  dxz    Ryd( 3d)     0.00052       2.11517
   240    C   11  dyz    Ryd( 3d)     0.00053       2.06903
   241    C   11  dx2y2  Ryd( 3d)     0.00050       1.87753
   242    C   11  dz2    Ryd( 3d)     0.00059       1.85922

   243    C   12  S      Cor( 1S)     1.99927     -10.40131
   244    C   12  S      Val( 2S)     0.94842      -0.17980
   245    C   12  S      Ryd( 4S)     0.00085       0.89050
   246    C   12  S      Ryd( 3S)     0.00016       0.52000
   247    C   12  S      Ryd( 5S)     0.00001      23.33161
   248    C   12  px     Val( 2p)     1.04315      -0.07904
   249    C   12  px     Ryd( 4p)     0.00341       0.82335
   250    C   12  px     Ryd( 3p)     0.00043       0.36539
   251    C   12  px     Ryd( 5p)     0.00011       2.95792
   252    C   12  py     Val( 2p)     1.06924      -0.08553
   253    C   12  py     Ryd( 4p)     0.00361       0.84593
   254    C   12  py     Ryd( 3p)     0.00039       0.33983
   255    C   12  py     Ryd( 5p)     0.00008       2.94917
   256    C   12  pz     Val( 2p)     1.10234      -0.08406
   257    C   12  pz     Ryd( 4p)     0.00440       0.89387
   258    C   12  pz     Ryd( 3p)     0.00033       0.29841
   259    C   12  pz     Ryd( 5p)     0.00004       2.96104
   260    C   12  dxy    Ryd( 3d)     0.00050       2.13290
   261    C   12  dxz    Ryd( 3d)     0.00049       2.12135
   262    C   12  dyz    Ryd( 3d)     0.00069       2.04331
   263    C   12  dx2y2  Ryd( 3d)     0.00049       1.99106
   264    C   12  dz2    Ryd( 3d)     0.00051       1.75606

   265    C   13  S      Cor( 1S)     1.99929     -10.40061
   266    C   13  S      Val( 2S)     0.94828      -0.18026
   267    C   13  S      Ryd( 4S)     0.00083       0.94657
   268    C   13  S      Ryd( 3S)     0.00024       0.55899
   269    C   13  S      Ryd( 5S)     0.00000      23.20559
   270    C   13  px     Val( 2p)     1.12533      -0.07631
   271    C   13  px     Ryd( 4p)     0.00478       0.96040
   272    C   13  px     Ryd( 3p)     0.00029       0.29683
   273    C   13  px     Ryd( 5p)     0.00004       3.01415
   274    C   13  py     Val( 2p)     1.03785      -0.08533
   275    C   13  py     Ryd( 4p)     0.00310       0.79076
   276    C   13  py     Ryd( 3p)     0.00034       0.34756
   277    C   13  py     Ryd( 5p)     0.00010       2.97426
   278    C   13  pz     Val( 2p)     1.05399      -0.08445
   279    C   13  pz     Ryd( 4p)     0.00342       0.81776
   280    C   13  pz     Ryd( 3p)     0.00035       0.32464
   281    C   13  pz     Ryd( 5p)     0.00008       2.96962
   282    C   13  dxy    Ryd( 3d)     0.00048       2.13187
   283    C   13  dxz    Ryd( 3d)     0.00067       2.05054
   284    C   13  dyz    Ryd( 3d)     0.00046       2.13705
   285    C   13  dx2y2  Ryd( 3d)     0.00063       1.87112
   286    C   13  dz2    Ryd( 3d)     0.00050       1.87397

   287    C   14  S      Cor( 1S)     1.99915     -10.40175
   288    C   14  S      Val( 2S)     0.93469      -0.17371
   289    C   14  S      Ryd( 4S)     0.00108       0.99517
   290    C   14  S      Ryd( 3S)     0.00032       0.68704
   291    C   14  S      Ryd( 5S)     0.00001      23.29524
   292    C   14  px     Val( 2p)     1.07124      -0.08132
   293    C   14  px     Ryd( 4p)     0.00363       0.84555
   294    C   14  px     Ryd( 3p)     0.00027       0.41501
   295    C   14  px     Ryd( 5p)     0.00010       3.07230
   296    C   14  py     Val( 2p)     1.10945      -0.08831
   297    C   14  py     Ryd( 4p)     0.00447       0.95166
   298    C   14  py     Ryd( 3p)     0.00021       0.47680
   299    C   14  py     Ryd( 5p)     0.00005       3.02425
   300    C   14  pz     Val( 2p)     1.04295      -0.09382
   301    C   14  pz     Ryd( 4p)     0.00273       0.85070
   302    C   14  pz     Ryd( 3p)     0.00024       0.50399
   303    C   14  pz     Ryd( 5p)     0.00011       3.05917
   304    C   14  dxy    Ryd( 3d)     0.00073       2.06591
   305    C   14  dxz    Ryd( 3d)     0.00049       2.13438
   306    C   14  dyz    Ryd( 3d)     0.00051       2.13836
   307    C   14  dx2y2  Ryd( 3d)     0.00047       1.88767
   308    C   14  dz2    Ryd( 3d)     0.00057       1.90103

   309    C   15  S      Cor( 1S)     1.99948     -10.52340
   310    C   15  S      Val( 2S)     0.86180      -0.17904
   311    C   15  S      Ryd( 3S)     0.00823       0.69242
   312    C   15  S      Ryd( 4S)     0.00018       0.71865
   313    C   15  S      Ryd( 5S)     0.00004      22.92320
   314    C   15  px     Val( 2p)     0.79529      -0.07938
   315    C   15  px     Ryd( 4p)     0.00613       1.04264
   316    C   15  px     Ryd( 3p)     0.00038       0.42165
   317    C   15  px     Ryd( 5p)     0.00014       2.45399
   318    C   15  py     Val( 2p)     0.97708      -0.04868
   319    C   15  py     Ryd( 4p)     0.00275       1.22742
   320    C   15  py     Ryd( 3p)     0.00052       0.35614
   321    C   15  py     Ryd( 5p)     0.00013       2.28472
   322    C   15  pz     Val( 2p)     0.75604      -0.06663
   323    C   15  pz     Ryd( 4p)     0.00661       1.03108
   324    C   15  pz     Ryd( 3p)     0.00056       0.42562
   325    C   15  pz     Ryd( 5p)     0.00015       2.54433
   326    C   15  dxy    Ryd( 3d)     0.00315       1.92245
   327    C   15  dxz    Ryd( 3d)     0.00108       2.18737
   328    C   15  dyz    Ryd( 3d)     0.00241       2.04735
   329    C   15  dx2y2  Ryd( 3d)     0.00157       2.05100
   330    C   15  dz2    Ryd( 3d)     0.00415       1.78924

   331    O   16  S      Cor( 1S)     1.99981     -19.36740
   332    O   16  S      Val( 2S)     1.72631      -0.98532
   333    O   16  S      Ryd( 3S)     0.00390       0.78342
   334    O   16  S      Ryd( 4S)     0.00020       1.58949
   335    O   16  S      Ryd( 5S)     0.00000      49.81900
   336    O   16  px     Val( 2p)     1.53204      -0.31476
   337    O   16  px     Ryd( 3p)     0.00090       0.72330
   338    O   16  px     Ryd( 4p)     0.00008       0.85844
   339    O   16  px     Ryd( 5p)     0.00005       5.23254
   340    O   16  py     Val( 2p)     1.88180      -0.34201
   341    O   16  py     Ryd( 3p)     0.00279       0.71488
   342    O   16  py     Ryd( 4p)     0.00005       0.91773
   343    O   16  py     Ryd( 5p)     0.00001       5.12472
   344    O   16  pz     Val( 2p)     1.54833      -0.31653
   345    O   16  pz     Ryd( 3p)     0.00105       0.73753
   346    O   16  pz     Ryd( 4p)     0.00007       0.87894
   347    O   16  pz     Ryd( 5p)     0.00005       5.23803
   348    O   16  dxy    Ryd( 3d)     0.00062       3.09078
   349    O   16  dxz    Ryd( 3d)     0.00115       3.55344
   350    O   16  dyz    Ryd( 3d)     0.00064       3.08385
   351    O   16  dx2y2  Ryd( 3d)     0.00076       3.17141
   352    O   16  dz2    Ryd( 3d)     0.00129       3.15883

   353    I   17  S      Val( 5S)     1.85748      -0.66210
   354    I   17  S      Ryd( 6S)     0.00071       9.88344
   355    I   17  px     Val( 5p)     1.24420      -0.23508
   356    I   17  px     Ryd( 6p)     0.00335       0.66139
   357    I   17  py     Val( 5p)     1.86350      -0.30726
   358    I   17  py     Ryd( 6p)     0.00102       0.65269
   359    I   17  pz     Val( 5p)     1.77980      -0.29688
   360    I   17  pz     Ryd( 6p)     0.00180       0.58219

   361    H   18  S      Val( 1S)     0.79349       0.10840
   362    H   18  S      Ryd( 2S)     0.00039       0.84064
   363    H   18  S      Ryd( 3S)     0.00022       1.90094

   364    H   19  S      Val( 1S)     0.79166       0.10737
   365    H   19  S      Ryd( 2S)     0.00046       0.80101
   366    H   19  S      Ryd( 3S)     0.00022       1.96057

   367    H   20  S      Val( 1S)     0.80385       0.09245
   368    H   20  S      Ryd( 3S)     0.00070       1.43903
   369    H   20  S      Ryd( 2S)     0.00017       1.37540

   370    H   21  S      Val( 1S)     0.79164       0.10346
   371    H   21  S      Ryd( 3S)     0.00073       1.50769
   372    H   21  S      Ryd( 2S)     0.00022       1.26046

   373    H   22  S      Val( 1S)     0.79209       0.10807
   374    H   22  S      Ryd( 2S)     0.00046       0.84039
   375    H   22  S      Ryd( 3S)     0.00022       1.91017

   376    H   23  S      Val( 1S)     0.75781       0.04093
   377    H   23  S      Ryd( 2S)     0.00120       1.48066
   378    H   23  S      Ryd( 3S)     0.00018       1.53448

   379    H   24  S      Val( 1S)     0.59331       0.14300
   380    H   24  S      Ryd( 2S)     0.00291       0.66018
   381    H   24  S      Ryd( 3S)     0.00039       2.21859

   382    H   25  S      Val( 1S)     0.78396       0.10022
   383    H   25  S      Ryd( 2S)     0.00054       1.16842
   384    H   25  S      Ryd( 3S)     0.00023       1.60485

   385    H   26  S      Val( 1S)     0.78800       0.10637
   386    H   26  S      Ryd( 2S)     0.00039       0.90139
   387    H   26  S      Ryd( 3S)     0.00022       1.82872

   388    H   27  S      Val( 1S)     0.78952       0.10624
   389    H   27  S      Ryd( 2S)     0.00042       1.15044
   390    H   27  S      Ryd( 3S)     0.00022       1.58319

   391    H   28  S      Val( 1S)     0.78641       0.10327
   392    H   28  S      Ryd( 2S)     0.00094       1.36922
   393    H   28  S      Ryd( 3S)     0.00030       1.44279

   394    H   29  S      Val( 1S)     0.84929       0.02645
   395    H   29  S      Ryd( 2S)     0.00136       0.50385
   396    H   29  S      Ryd( 3S)     0.00027       2.22566

 [ 46 electrons found in the effective core potential]

 WARNING:  1 low occupancy (<1.9990e) core orbital  found on  C    8
           1 low occupancy (<1.9990e) core orbital  found on  C   10

 WARNING:  Population inversion found on atom  C    1
           Population inversion found on atom  C    2
           Population inversion found on atom  C    3
           Population inversion found on atom  C    4
           Population inversion found on atom  C    5
           Population inversion found on atom  C    6
           Population inversion found on atom  C    7
           Population inversion found on atom  C    8
           Population inversion found on atom  N    9
           Population inversion found on atom  C   10
           Population inversion found on atom  C   11
           Population inversion found on atom  C   12
           Population inversion found on atom  C   13
           Population inversion found on atom  C   14
           Population inversion found on atom  C   15
           Population inversion found on atom  H   20
           Population inversion found on atom  H   21


 Summary of Natural Population Analysis:                  
                                                          
                                       Natural Population 
                Natural  -----------------------------------------------
    Atom  No    Charge         Core      Valence    Rydberg      Total
 -----------------------------------------------------------------------
      C    1   -0.19805      1.99929     4.18199    0.01678     6.19805
      C    2   -0.18036      1.99929     4.16411    0.01696     6.18036
      C    3   -0.20997      1.99916     4.19555    0.01526     6.20997
      C    4   -0.02804      1.99912     4.01125    0.01768     6.02804
      C    5   -0.19166      1.99918     4.17695    0.01553     6.19166
      C    6   -0.18177      1.99929     4.16587    0.01660     6.18177
      C    7   -0.08716      1.99904     4.05762    0.03050     6.08716
      C    8   -0.06470      1.99894     4.04025    0.02550     6.06470
      N    9   -0.62056      1.99939     5.60330    0.01787     7.62056
      C   10   -0.28095      1.99880     4.25416    0.02799     6.28095
      C   11   -0.20736      1.99912     4.18701    0.02123     6.20736
      C   12   -0.17892      1.99927     4.16315    0.01650     6.17892
      C   13   -0.18106      1.99929     4.16545    0.01633     6.18106
      C   14   -0.17348      1.99915     4.15834    0.01599     6.17348
      C   15    0.57214      1.99948     3.39021    0.03817     5.42786
      O   16   -0.70188      1.99981     6.68847    0.01360     8.70188
      I   17    0.24814     46.00000     6.74498    0.00688    52.75186
      H   18    0.20591      0.00000     0.79349    0.00060     0.79409
      H   19    0.20766      0.00000     0.79166    0.00068     0.79234
      H   20    0.19528      0.00000     0.80385    0.00087     0.80472
      H   21    0.20741      0.00000     0.79164    0.00095     0.79259
      H   22    0.20724      0.00000     0.79209    0.00067     0.79276
      H   23    0.24080      0.00000     0.75781    0.00138     0.75920
      H   24    0.40339      0.00000     0.59331    0.00330     0.59661
      H   25    0.21527      0.00000     0.78396    0.00077     0.78473
      H   26    0.21139      0.00000     0.78800    0.00061     0.78861
      H   27    0.20984      0.00000     0.78952    0.00064     0.79016
      H   28    0.21236      0.00000     0.78641    0.00124     0.78764
      H   29    0.14909      0.00000     0.84929    0.00162     0.85091
 =======================================================================
   * Total *    0.00000     77.98763    85.66966    0.34271   164.00000

                                 Natural Population      
 --------------------------------------------------------
   Effective Core            46.00000
   Core                      31.98763 ( 99.9613% of  32)
   Valence                   85.66966 ( 99.6159% of  86)
   Natural Minimal Basis    163.65729 ( 99.7910% of 164)
   Natural Rydberg Basis      0.34271 (  0.2090% of 164)
 --------------------------------------------------------

    Atom  No          Natural Electron Configuration
 ----------------------------------------------------------------------------
      C    1      [core]2S( 0.95)2p( 3.23)4p( 0.01)
      C    2      [core]2S( 0.95)2p( 3.22)4p( 0.01)
      C    3      [core]2S( 0.93)2p( 3.26)4p( 0.01)
      C    4      [core]2S( 0.88)2p( 3.13)4p( 0.01)
      C    5      [core]2S( 0.94)2p( 3.24)4p( 0.01)
      C    6      [core]2S( 0.95)2p( 3.22)4p( 0.01)
      C    7      [core]2S( 0.90)2p( 3.16)3d( 0.01)4p( 0.02)
      C    8      [core]2S( 0.88)2p( 3.16)4p( 0.02)
      N    9      [core]2S( 1.24)2p( 4.36)4p( 0.01)
      C   10      [core]2S( 0.98)2p( 3.27)4p( 0.02)
      C   11      [core]2S( 0.94)2p( 3.25)4p( 0.02)
      C   12      [core]2S( 0.95)2p( 3.21)4p( 0.01)
      C   13      [core]2S( 0.95)2p( 3.22)4p( 0.01)
      C   14      [core]2S( 0.93)2p( 3.22)4p( 0.01)
      C   15      [core]2S( 0.86)2p( 2.53)3S( 0.01)3d( 0.01)4p( 0.02)
      O   16      [core]2S( 1.73)2p( 4.96)
      I   17      [core]5S( 1.86)5p( 4.89)6p( 0.01)
      H   18            1S( 0.79)
      H   19            1S( 0.79)
      H   20            1S( 0.80)
      H   21            1S( 0.79)
      H   22            1S( 0.79)
      H   23            1S( 0.76)
      H   24            1S( 0.59)
      H   25            1S( 0.78)
      H   26            1S( 0.79)
      H   27            1S( 0.79)
      H   28            1S( 0.79)
      H   29            1S( 0.85)


 Wiberg bond index matrix in the NAO basis:                                    

     Atom    1       2       3       4       5       6       7       8       9
     ---- ------  ------  ------  ------  ------  ------  ------  ------  ------
   1.  C  0.0000  1.4426  0.0112  0.1085  0.0111  1.4272  0.0012  0.0033  0.0004
   2.  C  1.4426  0.0000  1.4251  0.0134  0.1144  0.0114  0.0080  0.0006  0.0010
   3.  C  0.0112  1.4251  0.0000  1.4081  0.0126  0.1092  0.0097  0.0107  0.0046
   4.  C  0.1085  0.0134  1.4081  0.0000  1.3937  0.0124  0.9918  0.0175  0.0070
   5.  C  0.0111  0.1144  0.0126  1.3937  0.0000  1.4456  0.0106  0.0067  0.0064
   6.  C  1.4272  0.0114  0.1092  0.0124  1.4456  0.0000  0.0083  0.0007  0.0007
   7.  C  0.0012  0.0080  0.0097  0.9918  0.0106  0.0083  0.0000  0.9755  0.9607
   8.  C  0.0033  0.0006  0.0107  0.0175  0.0067  0.0007  0.9755  0.0000  0.0190
   9.  N  0.0004  0.0010  0.0046  0.0070  0.0064  0.0007  0.9607  0.0190  0.0000
  10.  C  0.0009  0.0005  0.0017  0.0090  0.0014  0.0002  0.0126  1.3928  0.0113
  11.  C  0.0002  0.0001  0.0006  0.0004  0.0003  0.0000  0.0082  0.0158  0.0007
  12.  C  0.0006  0.0002  0.0008  0.0028  0.0008  0.0001  0.0014  0.1077  0.0036
  13.  C  0.0002  0.0000  0.0003  0.0006  0.0004  0.0002  0.0080  0.0130  0.0013
  14.  C  0.0007  0.0005  0.0012  0.0061  0.0016  0.0004  0.0105  1.3776  0.0056
  15.  C  0.0001  0.0002  0.0004  0.0067  0.0004  0.0004  0.0098  0.0052  1.2340
  16.  O  0.0001  0.0003  0.0006  0.0010  0.0006  0.0004  0.0134  0.0046  0.1635
  17.  I  0.0005  0.0001  0.0008  0.0008  0.0024  0.0002  0.0097  0.0453  0.0014
  18.  H  0.9296  0.0036  0.0076  0.0003  0.0076  0.0037  0.0004  0.0000  0.0000
  19.  H  0.0038  0.9292  0.0036  0.0069  0.0003  0.0075  0.0004  0.0001  0.0001
  20.  H  0.0075  0.0041  0.9308  0.0036  0.0086  0.0004  0.0021  0.0001  0.0004
  21.  H  0.0075  0.0004  0.0088  0.0037  0.9259  0.0039  0.0020  0.0002  0.0003
  22.  H  0.0037  0.0075  0.0003  0.0069  0.0036  0.9296  0.0003  0.0000  0.0002
  23.  H  0.0027  0.0001  0.0124  0.0036  0.0042  0.0005  0.8764  0.0016  0.0085
  24.  H  0.0001  0.0001  0.0011  0.0026  0.0010  0.0001  0.0054  0.0030  0.8015
  25.  H  0.0000  0.0000  0.0001  0.0001  0.0000  0.0000  0.0002  0.0075  0.0002
  26.  H  0.0000  0.0000  0.0000  0.0000  0.0000  0.0000  0.0004  0.0004  0.0000
  27.  H  0.0000  0.0000  0.0000  0.0000  0.0000  0.0000  0.0003  0.0070  0.0000
  28.  H  0.0000  0.0001  0.0006  0.0002  0.0001  0.0000  0.0021  0.0040  0.0007
  29.  H  0.0000  0.0001  0.0002  0.0003  0.0001  0.0000  0.0002  0.0004  0.0030

     Atom   10      11      12      13      14      15      16      17      18
     ---- ------  ------  ------  ------  ------  ------  ------  ------  ------
   1.  C  0.0009  0.0002  0.0006  0.0002  0.0007  0.0001  0.0001  0.0005  0.9296
   2.  C  0.0005  0.0001  0.0002  0.0000  0.0005  0.0002  0.0003  0.0001  0.0036
   3.  C  0.0017  0.0006  0.0008  0.0003  0.0012  0.0004  0.0006  0.0008  0.0076
   4.  C  0.0090  0.0004  0.0028  0.0006  0.0061  0.0067  0.0010  0.0008  0.0003
   5.  C  0.0014  0.0003  0.0008  0.0004  0.0016  0.0004  0.0006  0.0024  0.0076
   6.  C  0.0002  0.0000  0.0001  0.0002  0.0004  0.0004  0.0004  0.0002  0.0037
   7.  C  0.0126  0.0082  0.0014  0.0080  0.0105  0.0098  0.0134  0.0097  0.0004
   8.  C  1.3928  0.0158  0.1077  0.0130  1.3776  0.0052  0.0046  0.0453  0.0000
   9.  N  0.0113  0.0007  0.0036  0.0013  0.0056  1.2340  0.1635  0.0014  0.0000
  10.  C  0.0000  1.4023  0.0147  0.1001  0.0167  0.0008  0.0009  1.0044  0.0000
  11.  C  1.4023  0.0000  1.4369  0.0111  0.1121  0.0002  0.0002  0.0383  0.0000
  12.  C  0.0147  1.4369  0.0000  1.4185  0.0115  0.0002  0.0004  0.0193  0.0000
  13.  C  0.1001  0.0111  1.4185  0.0000  1.4497  0.0002  0.0002  0.0147  0.0000
  14.  C  0.0167  0.1121  0.0115  1.4497  0.0000  0.0006  0.0009  0.0202  0.0000
  15.  C  0.0008  0.0002  0.0002  0.0002  0.0006  0.0000  1.6219  0.0011  0.0000
  16.  O  0.0009  0.0002  0.0004  0.0002  0.0009  1.6219  0.0000  0.0005  0.0000
  17.  I  1.0044  0.0383  0.0193  0.0147  0.0202  0.0011  0.0005  0.0000  0.0000
  18.  H  0.0000  0.0000  0.0000  0.0000  0.0000  0.0000  0.0000  0.0000  0.0000
  19.  H  0.0000  0.0000  0.0000  0.0000  0.0000  0.0000  0.0000  0.0000  0.0026
  20.  H  0.0001  0.0000  0.0000  0.0000  0.0001  0.0001  0.0001  0.0000  0.0002
  21.  H  0.0003  0.0001  0.0000  0.0000  0.0001  0.0001  0.0001  0.0015  0.0002
  22.  H  0.0000  0.0000  0.0000  0.0000  0.0000  0.0000  0.0000  0.0000  0.0026
  23.  H  0.0025  0.0008  0.0002  0.0002  0.0080  0.0037  0.0035  0.0096  0.0000
  24.  H  0.0003  0.0001  0.0001  0.0001  0.0002  0.0046  0.0050  0.0003  0.0000
  25.  H  0.0045  0.9234  0.0040  0.0075  0.0005  0.0000  0.0000  0.0034  0.0000
  26.  H  0.0067  0.0038  0.9273  0.0036  0.0075  0.0000  0.0000  0.0009  0.0000
  27.  H  0.0003  0.0073  0.0036  0.9281  0.0036  0.0000  0.0000  0.0010  0.0000
  28.  H  0.0080  0.0005  0.0075  0.0039  0.9238  0.0001  0.0001  0.0013  0.0000
  29.  H  0.0002  0.0001  0.0001  0.0001  0.0002  0.9253  0.0391  0.0006  0.0000

     Atom   19      20      21      22      23      24      25      26      27
     ---- ------  ------  ------  ------  ------  ------  ------  ------  ------
   1.  C  0.0038  0.0075  0.0075  0.0037  0.0027  0.0001  0.0000  0.0000  0.0000
   2.  C  0.9292  0.0041  0.0004  0.0075  0.0001  0.0001  0.0000  0.0000  0.0000
   3.  C  0.0036  0.9308  0.0088  0.0003  0.0124  0.0011  0.0001  0.0000  0.0000
   4.  C  0.0069  0.0036  0.0037  0.0069  0.0036  0.0026  0.0001  0.0000  0.0000
   5.  C  0.0003  0.0086  0.9259  0.0036  0.0042  0.0010  0.0000  0.0000  0.0000
   6.  C  0.0075  0.0004  0.0039  0.9296  0.0005  0.0001  0.0000  0.0000  0.0000
   7.  C  0.0004  0.0021  0.0020  0.0003  0.8764  0.0054  0.0002  0.0004  0.0003
   8.  C  0.0001  0.0001  0.0002  0.0000  0.0016  0.0030  0.0075  0.0004  0.0070
   9.  N  0.0001  0.0004  0.0003  0.0002  0.0085  0.8015  0.0002  0.0000  0.0000
  10.  C  0.0000  0.0001  0.0003  0.0000  0.0025  0.0003  0.0045  0.0067  0.0003
  11.  C  0.0000  0.0000  0.0001  0.0000  0.0008  0.0001  0.9234  0.0038  0.0073
  12.  C  0.0000  0.0000  0.0000  0.0000  0.0002  0.0001  0.0040  0.9273  0.0036
  13.  C  0.0000  0.0000  0.0000  0.0000  0.0002  0.0001  0.0075  0.0036  0.9281
  14.  C  0.0000  0.0001  0.0001  0.0000  0.0080  0.0002  0.0005  0.0075  0.0036
  15.  C  0.0000  0.0001  0.0001  0.0000  0.0037  0.0046  0.0000  0.0000  0.0000
  16.  O  0.0000  0.0001  0.0001  0.0000  0.0035  0.0050  0.0000  0.0000  0.0000
  17.  I  0.0000  0.0000  0.0015  0.0000  0.0096  0.0003  0.0034  0.0009  0.0010
  18.  H  0.0026  0.0002  0.0002  0.0026  0.0000  0.0000  0.0000  0.0000  0.0000
  19.  H  0.0000  0.0026  0.0004  0.0002  0.0002  0.0000  0.0000  0.0000  0.0000
  20.  H  0.0026  0.0000  0.0002  0.0004  0.0002  0.0016  0.0000  0.0000  0.0000
  21.  H  0.0004  0.0002  0.0000  0.0026  0.0001  0.0000  0.0000  0.0000  0.0000
  22.  H  0.0002  0.0004  0.0026  0.0000  0.0000  0.0001  0.0000  0.0000  0.0000
  23.  H  0.0002  0.0002  0.0001  0.0000  0.0000  0.0037  0.0000  0.0000  0.0003
  24.  H  0.0000  0.0016  0.0000  0.0001  0.0037  0.0000  0.0000  0.0000  0.0000
  25.  H  0.0000  0.0000  0.0000  0.0000  0.0000  0.0000  0.0000  0.0028  0.0002
  26.  H  0.0000  0.0000  0.0000  0.0000  0.0000  0.0000  0.0028  0.0000  0.0026
  27.  H  0.0000  0.0000  0.0000  0.0000  0.0003  0.0000  0.0002  0.0026  0.0000
  28.  H  0.0000  0.0001  0.0000  0.0000  0.0006  0.0000  0.0004  0.0002  0.0026
  29.  H  0.0000  0.0000  0.0000  0.0000  0.0003  0.0101  0.0000  0.0000  0.0000

     Atom   28      29
     ---- ------  ------
   1.  C  0.0000  0.0000
   2.  C  0.0001  0.0001
   3.  C  0.0006  0.0002
   4.  C  0.0002  0.0003
   5.  C  0.0001  0.0001
   6.  C  0.0000  0.0000
   7.  C  0.0021  0.0002
   8.  C  0.0040  0.0004
   9.  N  0.0007  0.0030
  10.  C  0.0080  0.0002
  11.  C  0.0005  0.0001
  12.  C  0.0075  0.0001
  13.  C  0.0039  0.0001
  14.  C  0.9238  0.0002
  15.  C  0.0001  0.9253
  16.  O  0.0001  0.0391
  17.  I  0.0013  0.0006
  18.  H  0.0000  0.0000
  19.  H  0.0000  0.0000
  20.  H  0.0001  0.0000
  21.  H  0.0000  0.0000
  22.  H  0.0000  0.0000
  23.  H  0.0006  0.0003
  24.  H  0.0000  0.0101
  25.  H  0.0004  0.0000
  26.  H  0.0002  0.0000
  27.  H  0.0026  0.0000
  28.  H  0.0000  0.0000
  29.  H  0.0000  0.0000


 Wiberg bond index, Totals by atom:                                            

     Atom    1
     ---- ------
   1.  C  3.9638
   2.  C  3.9634
   3.  C  3.9629
   4.  C  4.0078
   5.  C  3.9603
   6.  C  3.9633
   7.  C  3.9297
   8.  C  4.0203
   9.  N  3.2360
  10.  C  3.9933
  11.  C  3.9634
  12.  C  3.9623
  13.  C  3.9621
  14.  C  3.9599
  15.  C  3.8163
  16.  O  1.8574
  17.  I  1.1785
  18.  H  0.9586
  19.  H  0.9580
  20.  H  0.9633
  21.  H  0.9585
  22.  H  0.9581
  23.  H  0.9441
  24.  H  0.8412
  25.  H  0.9549
  26.  H  0.9563
  27.  H  0.9570
  28.  H  0.9568
  29.  H  0.9805


 Atom-atom overlap-weighted NAO bond order:                                    

     Atom    1       2       3       4       5       6       7       8       9
     ---- ------  ------  ------  ------  ------  ------  ------  ------  ------
   1.  C  0.0000  1.1487  0.0134 -0.0449  0.0149  1.1438  0.0011 -0.0003 -0.0003
   2.  C  1.1487  0.0000  1.1372  0.0237 -0.0408  0.0176  0.0106 -0.0009 -0.0005
   3.  C  0.0134  1.1372  0.0000  1.1318  0.0128 -0.0423  0.0115 -0.0016 -0.0035
   4.  C -0.0449  0.0237  1.1318  0.0000  1.1240  0.0230  0.8665  0.0349  0.0078
   5.  C  0.0149 -0.0408  0.0128  1.1240  0.0000  1.1456  0.0211 -0.0092  0.0021
   6.  C  1.1438  0.0176 -0.0423  0.0230  1.1456  0.0000  0.0084  0.0007 -0.0007
   7.  C  0.0011  0.0106  0.0115  0.8665  0.0211  0.0084  0.0000  0.8546  0.8111
   8.  C -0.0003 -0.0009 -0.0016  0.0349 -0.0092  0.0007  0.8546  0.0000  0.0025
   9.  N -0.0003 -0.0005 -0.0035  0.0078  0.0021 -0.0007  0.8111  0.0025  0.0000
  10.  C  0.0000 -0.0003  0.0007 -0.0008 -0.0049  0.0005  0.0154  1.1423  0.0030
  11.  C -0.0000  0.0000 -0.0000 -0.0010  0.0006 -0.0001  0.0089  0.0164 -0.0017
  12.  C -0.0000  0.0000 -0.0001 -0.0004 -0.0000 -0.0000  0.0003 -0.0467 -0.0003
  13.  C  0.0000  0.0000  0.0005  0.0000  0.0001  0.0000  0.0081  0.0215 -0.0010
  14.  C  0.0003  0.0001 -0.0015 -0.0121  0.0004  0.0001  0.0159  1.1161 -0.0058
  15.  C -0.0000  0.0000  0.0016  0.0093 -0.0009  0.0001  0.0175  0.0018  1.0133
  16.  O  0.0000 -0.0001 -0.0005 -0.0007  0.0000  0.0000  0.0053  0.0001 -0.0351
  17.  I -0.0001  0.0001  0.0002  0.0015  0.0006 -0.0002 -0.0011 -0.0257  0.0013
  18.  H  0.8053  0.0176  0.0021  0.0004  0.0021  0.0173 -0.0002 -0.0000  0.0000
  19.  H  0.0182  0.8074  0.0164  0.0010 -0.0005  0.0030 -0.0006 -0.0000 -0.0000
  20.  H  0.0029  0.0182  0.8018  0.0142  0.0028  0.0012 -0.0030  0.0002 -0.0006
  21.  H  0.0028  0.0015  0.0028  0.0157  0.7991  0.0176 -0.0016 -0.0001  0.0001
  22.  H  0.0182  0.0026 -0.0004  0.0011  0.0163  0.8057 -0.0007 -0.0000  0.0000
  23.  H -0.0001 -0.0003  0.0007  0.0197 -0.0031 -0.0001  0.7542  0.0112 -0.0131
  24.  H -0.0000 -0.0006  0.0081 -0.0101  0.0008 -0.0002  0.0051  0.0068  0.7112
  25.  H  0.0000 -0.0000 -0.0000  0.0001  0.0000 -0.0000 -0.0002  0.0019  0.0000
  26.  H  0.0000 -0.0000 -0.0000  0.0000  0.0000  0.0000  0.0000 -0.0005  0.0000
  27.  H -0.0000  0.0000  0.0000  0.0000  0.0000  0.0000  0.0001  0.0007 -0.0000
  28.  H  0.0000 -0.0002 -0.0006 -0.0006  0.0001  0.0001 -0.0018  0.0177 -0.0030
  29.  H  0.0000 -0.0000  0.0001  0.0010 -0.0001  0.0000  0.0038  0.0029 -0.0074

     Atom   10      11      12      13      14      15      16      17      18
     ---- ------  ------  ------  ------  ------  ------  ------  ------  ------
   1.  C  0.0000 -0.0000 -0.0000  0.0000  0.0003 -0.0000  0.0000 -0.0001  0.8053
   2.  C -0.0003  0.0000  0.0000  0.0000  0.0001  0.0000 -0.0001  0.0001  0.0176
   3.  C  0.0007 -0.0000 -0.0001  0.0005 -0.0015  0.0016 -0.0005  0.0002  0.0021
   4.  C -0.0008 -0.0010 -0.0004  0.0000 -0.0121  0.0093 -0.0007  0.0015  0.0004
   5.  C -0.0049  0.0006 -0.0000  0.0001  0.0004 -0.0009  0.0000  0.0006  0.0021
   6.  C  0.0005 -0.0001 -0.0000  0.0000  0.0001  0.0001  0.0000 -0.0002  0.0173
   7.  C  0.0154  0.0089  0.0003  0.0081  0.0159  0.0175  0.0053 -0.0011 -0.0002
   8.  C  1.1423  0.0164 -0.0467  0.0215  1.1161  0.0018  0.0001 -0.0257 -0.0000
   9.  N  0.0030 -0.0017 -0.0003 -0.0010 -0.0058  1.0133 -0.0351  0.0013  0.0000
  10.  C  0.0000  1.1575  0.0307 -0.0379  0.0219  0.0004  0.0002  0.7646  0.0000
  11.  C  1.1575  0.0000  1.1446  0.0213 -0.0380 -0.0004 -0.0000 -0.0215 -0.0000
  12.  C  0.0307  1.1446  0.0000  1.1378  0.0179 -0.0002  0.0000  0.0074  0.0000
  13.  C -0.0379  0.0213  1.1378  0.0000  1.1459 -0.0008  0.0000  0.0008 -0.0000
  14.  C  0.0219 -0.0380  0.0179  1.1459  0.0000 -0.0005 -0.0003  0.0073 -0.0000
  15.  C  0.0004 -0.0004 -0.0002 -0.0008 -0.0005  0.0000  1.0986 -0.0023 -0.0000
  16.  O  0.0002 -0.0000  0.0000  0.0000 -0.0003  1.0986  0.0000 -0.0000  0.0000
  17.  I  0.7646 -0.0215  0.0074  0.0008  0.0073 -0.0023 -0.0000  0.0000 -0.0000
  18.  H  0.0000 -0.0000  0.0000 -0.0000 -0.0000 -0.0000  0.0000 -0.0000  0.0000
  19.  H  0.0000 -0.0000  0.0000 -0.0000  0.0000 -0.0000 -0.0000  0.0000 -0.0034
  20.  H -0.0001  0.0000 -0.0000  0.0001 -0.0005 -0.0004 -0.0002  0.0000  0.0000
  21.  H  0.0012  0.0000  0.0000 -0.0000  0.0004 -0.0001  0.0000  0.0009  0.0000
  22.  H  0.0000 -0.0000 -0.0000 -0.0000  0.0000 -0.0000 -0.0000 -0.0000 -0.0034
  23.  H  0.0017 -0.0001  0.0001 -0.0003  0.0025 -0.0058  0.0003  0.0126 -0.0000
  24.  H  0.0000 -0.0000  0.0000  0.0000  0.0012  0.0094  0.0080 -0.0002  0.0000
  25.  H  0.0205  0.8027  0.0185  0.0035 -0.0002 -0.0000  0.0000 -0.0029 -0.0000
  26.  H  0.0016  0.0174  0.8033  0.0170  0.0022 -0.0000  0.0000  0.0000 -0.0000
  27.  H  0.0004  0.0035  0.0165  0.8047  0.0158 -0.0000  0.0000 -0.0000 -0.0000
  28.  H  0.0024  0.0013  0.0030  0.0177  0.7982 -0.0011  0.0001  0.0000 -0.0000
  29.  H  0.0016  0.0001  0.0000 -0.0002  0.0005  0.7996 -0.0185  0.0009  0.0000

     Atom   19      20      21      22      23      24      25      26      27
     ---- ------  ------  ------  ------  ------  ------  ------  ------  ------
   1.  C  0.0182  0.0029  0.0028  0.0182 -0.0001 -0.0000  0.0000  0.0000 -0.0000
   2.  C  0.8074  0.0182  0.0015  0.0026 -0.0003 -0.0006 -0.0000 -0.0000  0.0000
   3.  C  0.0164  0.8018  0.0028 -0.0004  0.0007  0.0081 -0.0000 -0.0000  0.0000
   4.  C  0.0010  0.0142  0.0157  0.0011  0.0197 -0.0101  0.0001  0.0000  0.0000
   5.  C -0.0005  0.0028  0.7991  0.0163 -0.0031  0.0008  0.0000  0.0000  0.0000
   6.  C  0.0030  0.0012  0.0176  0.8057 -0.0001 -0.0002 -0.0000  0.0000  0.0000
   7.  C -0.0006 -0.0030 -0.0016 -0.0007  0.7542  0.0051 -0.0002  0.0000  0.0001
   8.  C -0.0000  0.0002 -0.0001 -0.0000  0.0112  0.0068  0.0019 -0.0005  0.0007
   9.  N -0.0000 -0.0006  0.0001  0.0000 -0.0131  0.7112  0.0000  0.0000 -0.0000
  10.  C  0.0000 -0.0001  0.0012  0.0000  0.0017  0.0000  0.0205  0.0016  0.0004
  11.  C -0.0000  0.0000  0.0000 -0.0000 -0.0001 -0.0000  0.8027  0.0174  0.0035
  12.  C  0.0000 -0.0000  0.0000 -0.0000  0.0001  0.0000  0.0185  0.8033  0.0165
  13.  C -0.0000  0.0001 -0.0000 -0.0000 -0.0003  0.0000  0.0035  0.0170  0.8047
  14.  C  0.0000 -0.0005  0.0004  0.0000  0.0025  0.0012 -0.0002  0.0022  0.0158
  15.  C -0.0000 -0.0004 -0.0001 -0.0000 -0.0058  0.0094 -0.0000 -0.0000 -0.0000
  16.  O -0.0000 -0.0002  0.0000 -0.0000  0.0003  0.0080  0.0000  0.0000  0.0000
  17.  I  0.0000  0.0000  0.0009 -0.0000  0.0126 -0.0002 -0.0029  0.0000 -0.0000
  18.  H -0.0034  0.0000  0.0000 -0.0034 -0.0000  0.0000 -0.0000 -0.0000 -0.0000
  19.  H  0.0000 -0.0037 -0.0000  0.0000 -0.0000 -0.0000 -0.0000 -0.0000 -0.0000
  20.  H -0.0037  0.0000  0.0000 -0.0000 -0.0002  0.0066  0.0000 -0.0000 -0.0000
  21.  H -0.0000  0.0000  0.0000 -0.0034 -0.0014  0.0000 -0.0000 -0.0000 -0.0000
  22.  H  0.0000 -0.0000 -0.0034  0.0000  0.0000 -0.0000 -0.0000 -0.0000 -0.0000
  23.  H -0.0000 -0.0002 -0.0014  0.0000  0.0000  0.0025 -0.0000 -0.0000 -0.0000
  24.  H -0.0000  0.0066  0.0000 -0.0000  0.0025  0.0000  0.0000  0.0000  0.0000
  25.  H -0.0000  0.0000 -0.0000 -0.0000 -0.0000  0.0000  0.0000 -0.0033  0.0000
  26.  H -0.0000 -0.0000 -0.0000 -0.0000 -0.0000  0.0000 -0.0033  0.0000 -0.0030
  27.  H -0.0000 -0.0000 -0.0000 -0.0000 -0.0000  0.0000  0.0000 -0.0030  0.0000
  28.  H -0.0000 -0.0007 -0.0000 -0.0000 -0.0002  0.0001 -0.0000  0.0000 -0.0034
  29.  H  0.0000 -0.0000  0.0000  0.0000 -0.0001  0.0060  0.0000  0.0000  0.0000

     Atom   28      29
     ---- ------  ------
   1.  C  0.0000  0.0000
   2.  C -0.0002 -0.0000
   3.  C -0.0006  0.0001
   4.  C -0.0006  0.0010
   5.  C  0.0001 -0.0001
   6.  C  0.0001  0.0000
   7.  C -0.0018  0.0038
   8.  C  0.0177  0.0029
   9.  N -0.0030 -0.0074
  10.  C  0.0024  0.0016
  11.  C  0.0013  0.0001
  12.  C  0.0030  0.0000
  13.  C  0.0177 -0.0002
  14.  C  0.7982  0.0005
  15.  C -0.0011  0.7996
  16.  O  0.0001 -0.0185
  17.  I  0.0000  0.0009
  18.  H -0.0000  0.0000
  19.  H -0.0000  0.0000
  20.  H -0.0007 -0.0000
  21.  H -0.0000  0.0000
  22.  H -0.0000  0.0000
  23.  H -0.0002 -0.0001
  24.  H  0.0001  0.0060
  25.  H -0.0000  0.0000
  26.  H  0.0000  0.0000
  27.  H -0.0034  0.0000
  28.  H  0.0000  0.0000
  29.  H  0.0000  0.0000


 Atom-atom overlap-weighted NAO bond order, Totals by atom:                    

     Atom    1
     ---- ------
   1.  C  3.1240
   2.  C  3.1415
   3.  C  3.0914
   4.  C  3.2051
   5.  C  3.0838
   6.  C  3.1411
   7.  C  3.4103
   8.  C  3.1473
   9.  N  2.4793
  10.  C  3.1229
  11.  C  3.1114
  12.  C  3.1324
  13.  C  3.1387
  14.  C  3.0878
  15.  C  2.9391
  16.  O  1.0572
  17.  I  0.7440
  18.  H  0.8380
  19.  H  0.8378
  20.  H  0.8387
  21.  H  0.8356
  22.  H  0.8360
  23.  H  0.7807
  24.  H  0.7548
  25.  H  0.8405
  26.  H  0.8347
  27.  H  0.8353
  28.  H  0.8293
  29.  H  0.7904


 MO bond order:                                                                

     Atom    1       2       3       4       5       6       7       8       9
     ---- ------  ------  ------  ------  ------  ------  ------  ------  ------
   1.  C  0.0000  1.8200  0.0215 -0.8453  0.0562  1.7652  0.0340 -0.1853 -0.0089
   2.  C  1.8200  0.0000  1.3767 -0.1156 -0.9271  0.1534 -0.0470 -0.0310 -0.0912
   3.  C  0.0215  1.3767  0.0000  1.6856 -0.2228 -0.8672 -0.0214  0.3292  0.1196
   4.  C -0.8453 -0.1156  1.6856  0.0000  1.5940 -0.0139 -0.0376  0.0402 -0.0310
   5.  C  0.0562 -0.9271 -0.2228  1.5940  0.0000  1.3800 -0.0147  0.2679 -0.0368
   6.  C  1.7652  0.1534 -0.8672 -0.0139  1.3800  0.0000 -0.0952  0.0363  0.0686
   7.  C  0.0340 -0.0470 -0.0214 -0.0376 -0.0147 -0.0952  0.0000 -1.4234  0.6415
   8.  C -0.1853 -0.0310  0.3292  0.0402  0.2679  0.0363 -1.4234  0.0000  0.5264
   9.  N -0.0089 -0.0912  0.1196 -0.0310 -0.0368  0.0686  0.6415  0.5264  0.0000
  10.  C -0.0068 -0.0081 -0.0124  0.0380  0.0079  0.0081 -0.0079  0.2061 -0.0384
  11.  C -0.0064  0.0056  0.0337  0.0096  0.0033  0.0072 -0.1347  0.1272  0.0472
  12.  C  0.0161  0.0088 -0.0138 -0.0029 -0.0140 -0.0097 -0.0490  0.1024  0.0485
  13.  C -0.0215 -0.0101  0.0177 -0.0330  0.0314  0.0098 -0.1832  0.0896 -0.0244
  14.  C -0.0178  0.0001 -0.0331  0.1157  0.0263 -0.0004  0.0613 -0.3015  0.0017
  15.  C -0.0052 -0.0236 -0.0039 -0.0704  0.0259  0.0287  0.0427  0.1738  1.5350
  16.  O  0.0001  0.0347 -0.0395  0.0033 -0.0057 -0.0445 -0.1078 -0.1800 -1.1025
  17.  I -0.0436 -0.0019  0.0326 -0.0454  0.0570 -0.0158 -0.2183  0.0268  0.0574
  18.  H  1.2181  0.0397  0.0943  0.0268  0.0997  0.0013  0.0317  0.0047  0.0038
  19.  H -0.0234  0.7955  0.0584  0.0663  0.0085  0.0605  0.0046  0.0182 -0.0002
  20.  H  0.0045 -0.0304  0.0729  0.0373  0.0171  0.0146 -0.0376  0.0104 -0.0191
  21.  H  0.0110  0.0135  0.0209  0.0510  0.1617 -0.0420 -0.0446  0.0181  0.0242
  22.  H -0.0154  0.0736  0.0129  0.0733  0.0666  0.9390 -0.0004  0.0064  0.0072
  23.  H  0.0816  0.0170 -0.1175 -0.0680 -0.0974 -0.0171  1.1025  0.0739 -0.1773
  24.  H -0.0038  0.0189 -0.0003  0.0228 -0.0324 -0.0051  0.0110  0.1057  0.8824
  25.  H  0.0064 -0.0004 -0.0148 -0.0055 -0.0055  0.0019  0.0139 -0.0215 -0.0132
  26.  H  0.0001 -0.0015  0.0031 -0.0042 -0.0021  0.0041 -0.0050 -0.0329 -0.0046
  27.  H  0.0065  0.0005 -0.0020  0.0012 -0.0085  0.0007  0.0183 -0.0745 -0.0072
  28.  H  0.0027  0.0108 -0.0373 -0.0066 -0.0022 -0.0091  0.0447 -0.0650 -0.0013
  29.  H  0.0088  0.0016  0.0008 -0.0202 -0.0125  0.0035  0.0033  0.0095  0.0057

     Atom   10      11      12      13      14      15      16      17      18
     ---- ------  ------  ------  ------  ------  ------  ------  ------  ------
   1.  C -0.0068 -0.0064  0.0161 -0.0215 -0.0178 -0.0052  0.0001 -0.0436  1.2181
   2.  C -0.0081  0.0056  0.0088 -0.0101  0.0001 -0.0236  0.0347 -0.0019  0.0397
   3.  C -0.0124  0.0337 -0.0138  0.0177 -0.0331 -0.0039 -0.0395  0.0326  0.0943
   4.  C  0.0380  0.0096 -0.0029 -0.0330  0.1157 -0.0704  0.0033 -0.0454  0.0268
   5.  C  0.0079  0.0033 -0.0140  0.0314  0.0263  0.0259 -0.0057  0.0570  0.0997
   6.  C  0.0081  0.0072 -0.0097  0.0098 -0.0004  0.0287 -0.0445 -0.0158  0.0013
   7.  C -0.0079 -0.1347 -0.0490 -0.1832  0.0613  0.0427 -0.1078 -0.2183  0.0317
   8.  C  0.2061  0.1272  0.1024  0.0896 -0.3015  0.1738 -0.1800  0.0268  0.0047
   9.  N -0.0384  0.0472  0.0485 -0.0244  0.0017  1.5350 -1.1025  0.0574  0.0038
  10.  C  0.0000 -0.8867 -0.0151 -0.0796  0.2632 -0.0074  0.0396 -0.2601  0.0013
  11.  C -0.8867  0.0000 -0.1956 -0.0328 -0.0668  0.0361 -0.0302  0.2682  0.0023
  12.  C -0.0151 -0.1956  0.0000  0.2821  0.0076  0.0187 -0.0312 -0.2282  0.0004
  13.  C -0.0796 -0.0328  0.2821  0.0000 -1.0209  0.0003  0.0003  0.0213  0.0011
  14.  C  0.2632 -0.0668  0.0076 -1.0209  0.0000 -0.0276  0.0321 -0.0740  0.0018
  15.  C -0.0074  0.0361  0.0187  0.0003 -0.0276  0.0000  2.3567  0.0584 -0.0000
  16.  O  0.0396 -0.0302 -0.0312  0.0003  0.0321  2.3567  0.0000 -0.0619  0.0026
  17.  I -0.2601  0.2682 -0.2282  0.0213 -0.0740  0.0584 -0.0619  0.0000  0.0030
  18.  H  0.0013  0.0023  0.0004  0.0011  0.0018 -0.0000  0.0026  0.0030  0.0000
  19.  H  0.0041  0.0068 -0.0007  0.0029  0.0071 -0.0012  0.0018 -0.0023 -0.0562
  20.  H  0.0011  0.0052 -0.0033  0.0022  0.0116 -0.0006 -0.0060 -0.0035 -0.0096
  21.  H  0.0303  0.0061  0.0080  0.0101  0.0044  0.0054 -0.0033  0.0161 -0.0102
  22.  H -0.0007  0.0012  0.0003  0.0005  0.0057 -0.0021  0.0027  0.0078 -0.0559
  23.  H -0.0267  0.0423 -0.0034 -0.0189  0.1434 -0.1183  0.0947  0.0774  0.0024
  24.  H -0.0412  0.0291 -0.0014  0.0109  0.0176  0.0240  0.0551 -0.0114 -0.0026
  25.  H -0.1052  0.0332  0.1219  0.0266  0.0200 -0.0031  0.0067  0.0653  0.0002
  26.  H -0.0674 -0.0250 -0.7388  0.0163 -0.0645 -0.0004  0.0028  0.0261 -0.0002
  27.  H -0.0064 -0.0083  0.0882 -0.3429 -0.0676 -0.0027  0.0077 -0.0115 -0.0004
  28.  H  0.0839  0.0459  0.0969  0.1338  0.9050  0.0178 -0.0026  0.0253 -0.0002
  29.  H -0.0209  0.0283 -0.0069  0.0066  0.0282  0.1530  0.2088  0.0083  0.0049

     Atom   19      20      21      22      23      24      25      26      27
     ---- ------  ------  ------  ------  ------  ------  ------  ------  ------
   1.  C -0.0234  0.0045  0.0110 -0.0154  0.0816 -0.0038  0.0064  0.0001  0.0065
   2.  C  0.7955 -0.0304  0.0135  0.0736  0.0170  0.0189 -0.0004 -0.0015  0.0005
   3.  C  0.0584  0.0729  0.0209  0.0129 -0.1175 -0.0003 -0.0148  0.0031 -0.0020
   4.  C  0.0663  0.0373  0.0510  0.0733 -0.0680  0.0228 -0.0055 -0.0042  0.0012
   5.  C  0.0085  0.0171  0.1617  0.0666 -0.0974 -0.0324 -0.0055 -0.0021 -0.0085
   6.  C  0.0605  0.0146 -0.0420  0.9390 -0.0171 -0.0051  0.0019  0.0041  0.0007
   7.  C  0.0046 -0.0376 -0.0446 -0.0004  1.1025  0.0110  0.0139 -0.0050  0.0183
   8.  C  0.0182  0.0104  0.0181  0.0064  0.0739  0.1057 -0.0215 -0.0329 -0.0745
   9.  N -0.0002 -0.0191  0.0242  0.0072 -0.1773  0.8824 -0.0132 -0.0046 -0.0072
  10.  C  0.0041  0.0011  0.0303 -0.0007 -0.0267 -0.0412 -0.1052 -0.0674 -0.0064
  11.  C  0.0068  0.0052  0.0061  0.0012  0.0423  0.0291  0.0332 -0.0250 -0.0083
  12.  C -0.0007 -0.0033  0.0080  0.0003 -0.0034 -0.0014  0.1219 -0.7388  0.0882
  13.  C  0.0029  0.0022  0.0101  0.0005 -0.0189  0.0109  0.0266  0.0163 -0.3429
  14.  C  0.0071  0.0116  0.0044  0.0057  0.1434  0.0176  0.0200 -0.0645 -0.0676
  15.  C -0.0012 -0.0006  0.0054 -0.0021 -0.1183  0.0240 -0.0031 -0.0004 -0.0027
  16.  O  0.0018 -0.0060 -0.0033  0.0027  0.0947  0.0551  0.0067  0.0028  0.0077
  17.  I -0.0023 -0.0035  0.0161  0.0078  0.0774 -0.0114  0.0653  0.0261 -0.0115
  18.  H -0.0562 -0.0096 -0.0102 -0.0559  0.0024 -0.0026  0.0002 -0.0002 -0.0004
  19.  H  0.0000 -0.0551  0.0101 -0.0097  0.0071  0.0015 -0.0006  0.0000 -0.0000
  20.  H -0.0551  0.0000 -0.0160  0.0100  0.0093  0.0406 -0.0012  0.0010  0.0013
  21.  H  0.0101 -0.0160  0.0000 -0.0543 -0.0060  0.0066 -0.0023 -0.0004 -0.0004
  22.  H -0.0097  0.0100 -0.0543  0.0000 -0.0035  0.0099  0.0001 -0.0004 -0.0003
  23.  H  0.0071  0.0093 -0.0060 -0.0035  0.0000  0.0653 -0.0035  0.0008  0.0107
  24.  H  0.0015  0.0406  0.0066  0.0099  0.0653  0.0000  0.0032  0.0053  0.0025
  25.  H -0.0006 -0.0012 -0.0023  0.0001 -0.0035  0.0032  0.0000 -0.0574 -0.0105
  26.  H  0.0000  0.0010 -0.0004 -0.0004  0.0008  0.0053 -0.0574  0.0000 -0.0556
  27.  H -0.0000  0.0013 -0.0004 -0.0003  0.0107  0.0025 -0.0105 -0.0556  0.0000
  28.  H -0.0014 -0.0012  0.0014 -0.0012  0.0153  0.0031  0.0112 -0.0107 -0.0548
  29.  H  0.0063 -0.0067  0.0047  0.0036  0.0086  0.1319  0.0038  0.0060  0.0053

     Atom   28      29
     ---- ------  ------
   1.  C  0.0027  0.0088
   2.  C  0.0108  0.0016
   3.  C -0.0373  0.0008
   4.  C -0.0066 -0.0202
   5.  C -0.0022 -0.0125
   6.  C -0.0091  0.0035
   7.  C  0.0447  0.0033
   8.  C -0.0650  0.0095
   9.  N -0.0013  0.0057
  10.  C  0.0839 -0.0209
  11.  C  0.0459  0.0283
  12.  C  0.0969 -0.0069
  13.  C  0.1338  0.0066
  14.  C  0.9050  0.0282
  15.  C  0.0178  0.1530
  16.  O -0.0026  0.2088
  17.  I  0.0253  0.0083
  18.  H -0.0002  0.0049
  19.  H -0.0014  0.0063
  20.  H -0.0012 -0.0067
  21.  H  0.0014  0.0047
  22.  H -0.0012  0.0036
  23.  H  0.0153  0.0086
  24.  H  0.0031  0.1319
  25.  H  0.0112  0.0038
  26.  H -0.0107  0.0060
  27.  H -0.0548  0.0053
  28.  H  0.0000  0.0044
  29.  H  0.0044  0.0000


 MO atomic valencies:                                                          

     Atom    1
     ---- ------
   1.  C  3.8693
   2.  C  3.0824
   3.  C  2.4940
   4.  C  2.4658
   5.  C  2.4220
   6.  C  3.3626
   7.  C -0.4182
   8.  C -0.1421
   9.  N  2.4131
  10.  C -0.9074
  11.  C -0.6482
  12.  C -0.5140
  13.  C -1.1038
  14.  C -0.0213
  15.  C  4.2102
  16.  O  1.2347
  17.  I -0.2269
  18.  H  1.4048
  19.  H  0.9088
  20.  H  0.0487
  21.  H  0.2245
  22.  H  1.0771
  23.  H  1.0946
  24.  H  1.3494
  25.  H  0.0694
  26.  H -1.0056
  27.  H -0.5108
  28.  H  1.2088
  29.  H  0.5786


 NATURAL BOND ORBITAL ANALYSIS:

                       Occupancies       Lewis Structure    Low   High
           Occ.    -------------------  -----------------   occ   occ
  Cycle   Thresh.   Lewis   Non-Lewis     CR  BD  3C  LP    (L)   (NL)   Dev
 =============================================================================
   1(1)    1.90   156.96627   7.03373     16  31   0  12     7      7    0.45
   2(2)    1.90   156.96627   7.03373     16  31   0  12     7      7    0.45
   3(1)    1.80   156.96627   7.03373     16  31   0  12     7      7    0.45
   4(2)    1.80   156.96627   7.03373     16  31   0  12     7      7    0.45
   5(1)    1.70   156.96832   7.03168     16  31   0  12     6      7    0.45
   6(2)    1.70   156.96832   7.03168     16  31   0  12     6      7    0.45
   7(1)    1.60   160.81636   3.18364     16  37   0   6     0      7    0.45
   8(2)    1.60   160.85486   3.14514     16  37   0   6     0      7    0.43
   9(3)    1.60   160.81636   3.18364     16  37   0   6     0      7    0.45
  10(4)    1.60   160.85486   3.14514     16  37   0   6     0      7    0.43
  11(1)    1.50   160.38609   3.61391     16  36   0   7     0      7    0.62
  12(2)    1.50   160.38609   3.61391     16  36   0   7     0      7    0.62
  13(1)    1.60   160.85486   3.14514     16  37   0   6     0      7    0.43
 -----------------------------------------------------------------------------

 Structure accepted: RESONANCE keyword permits strongly delocalized structure

 WARNING:  1 low occupancy (<1.9990e) core orbital  found on  C    8
           1 low occupancy (<1.9990e) core orbital  found on  C   10

 --------------------------------------------------------
   Effective Core           46.00000
   Core                     31.98762 ( 99.961% of  32)
   Valence Lewis            82.86725 ( 96.357% of  86)
  ==================       ============================
   Total Lewis             160.85486 ( 98.082% of 164)
  -----------------------------------------------------
   Valence non-Lewis         2.90642 (  1.772% of 164)
   Rydberg non-Lewis         0.23871 (  0.146% of 164)
  ==================       ============================
   Total non-Lewis           3.14514 (  1.918% of 164)
 --------------------------------------------------------


       (Occupancy)   Bond orbital/ Coefficients/ Hybrids
 ---------------------------------------------------------------------------------
     1. (1.98144) BD ( 1) C   1 - C   2  
                ( 49.87%)   0.7062* C   1 s( 34.66%)p 1.88( 65.30%)d 0.00(  0.03%)
                                            0.0000  0.5887 -0.0109  0.0001 -0.0001
                                           -0.7062  0.0219  0.0115 -0.0000 -0.0733
                                           -0.0351  0.0060 -0.0000  0.3834 -0.0049
                                           -0.0071  0.0000  0.0036 -0.0139 -0.0033
                                            0.0089 -0.0049
                ( 50.13%)   0.7080* C   2 s( 34.73%)p 1.88( 65.24%)d 0.00(  0.03%)
                                            0.0000  0.5892 -0.0123 -0.0026 -0.0004
                                            0.7007 -0.0079 -0.0122  0.0006  0.1038
                                           -0.0401  0.0032 -0.0004 -0.3855  0.0117
                                            0.0056 -0.0002  0.0004 -0.0137 -0.0015
                                            0.0097 -0.0052
     2. (1.66156) BD ( 2) C   1 - C   2  
                ( 50.41%)   0.7100* C   1 s(  0.00%)p 1.00( 99.96%)d 0.00(  0.04%)
                                            0.0000  0.0003  0.0004  0.0002  0.0000
                                            0.4572  0.0118  0.0057 -0.0003  0.1649
                                            0.0043  0.0020 -0.0002  0.8732  0.0230
                                            0.0116 -0.0004 -0.0077 -0.0069 -0.0092
                                           -0.0037  0.0135
                ( 49.59%)   0.7042* C   2 s(  0.00%)p 1.00( 99.96%)d 0.00(  0.04%)
                                            0.0000  0.0007  0.0011  0.0012  0.0002
                                            0.4557  0.0115  0.0058 -0.0006  0.1655
                                            0.0039  0.0016 -0.0004  0.8739  0.0217
                                            0.0111 -0.0014 -0.0011  0.0111 -0.0086
                                            0.0089 -0.0105
     3. (1.98163) BD ( 1) C   1 - C   6  
                ( 49.92%)   0.7065* C   1 s( 34.68%)p 1.88( 65.28%)d 0.00(  0.03%)
                                            0.0000  0.5888 -0.0116 -0.0004 -0.0001
                                            0.4831 -0.0359 -0.0056 -0.0002 -0.6321
                                           -0.0081  0.0136  0.0000 -0.1338  0.0204
                                            0.0004  0.0001 -0.0127 -0.0046  0.0018
                                           -0.0061 -0.0100
                ( 50.08%)   0.7077* C   6 s( 34.69%)p 1.88( 65.28%)d 0.00(  0.03%)
                                            0.0000  0.5888 -0.0132 -0.0029 -0.0005
                                           -0.4613 -0.0161 -0.0104 -0.0005  0.6510
                                           -0.0362  0.0074  0.0001  0.1196  0.0153
                                            0.0039  0.0002 -0.0132 -0.0059  0.0029
                                           -0.0030 -0.0094
     4. (1.98155) BD ( 1) C   1 - H  18  
                ( 60.31%)   0.7766* C   1 s( 30.57%)p 2.27( 69.37%)d 0.00(  0.07%)
                                           -0.0003  0.5526  0.0180  0.0002  0.0002
                                            0.2375  0.0014  0.0024  0.0006  0.7524
                                            0.0039  0.0076  0.0016 -0.2666 -0.0015
                                           -0.0028 -0.0006  0.0123 -0.0027 -0.0128
                                           -0.0167 -0.0078
                ( 39.69%)   0.6300* H  18 s(100.00%)
                                            1.0000  0.0005  0.0012
     5. (1.97884) BD ( 1) C   2 - C   3  
                ( 49.31%)   0.7022* C   2 s( 34.60%)p 1.89( 65.37%)d 0.00(  0.03%)
                                            0.0000  0.5881 -0.0108  0.0012  0.0002
                                           -0.2422  0.0372  0.0005  0.0004 -0.7238
                                           -0.0020  0.0137 -0.0009  0.2629 -0.0190
                                           -0.0035 -0.0002  0.0050 -0.0044 -0.0084
                                           -0.0116 -0.0083
                ( 50.69%)   0.7120* C   3 s( 35.15%)p 1.84( 64.82%)d 0.00(  0.03%)
                                           -0.0001  0.5927  0.0145 -0.0019 -0.0000
                                            0.2216  0.0292 -0.0053 -0.0003  0.7299
                                           -0.0264 -0.0063  0.0005 -0.2542 -0.0105
                                            0.0050  0.0001  0.0070 -0.0058 -0.0087
                                           -0.0088 -0.0077
     6. (1.98135) BD ( 1) C   2 - H  19  
                ( 60.38%)   0.7770* C   2 s( 30.58%)p 2.27( 69.35%)d 0.00(  0.07%)
                                           -0.0003  0.5527  0.0182  0.0012  0.0003
                                           -0.4905 -0.0035 -0.0046 -0.0007  0.6602
                                            0.0035  0.0070  0.0013  0.1303  0.0010
                                            0.0009  0.0001 -0.0215 -0.0029  0.0065
                                           -0.0059 -0.0110
                ( 39.62%)   0.6294* H  19 s(100.00%)
                                            1.0000  0.0006  0.0012
     7. (1.97451) BD ( 1) C   3 - C   4  
                ( 49.14%)   0.7010* C   3 s( 34.80%)p 1.87( 65.17%)d 0.00(  0.03%)
                                            0.0001  0.5899  0.0054  0.0045  0.0002
                                            0.4548  0.0114 -0.0058  0.0019 -0.6568
                                            0.0166  0.0098  0.0007 -0.1136 -0.0092
                                            0.0022 -0.0009 -0.0117 -0.0055  0.0015
                                           -0.0040 -0.0092
                ( 50.86%)   0.7132* C   4 s( 34.03%)p 1.94( 65.94%)d 0.00(  0.03%)
                                            0.0000  0.5833  0.0065  0.0021  0.0001
                                           -0.4852  0.0132  0.0017 -0.0033  0.6374
                                           -0.0046 -0.0012  0.0025  0.1321 -0.0058
                                            0.0011  0.0004 -0.0131 -0.0041  0.0019
                                           -0.0047 -0.0089
     8. (1.67434) BD ( 2) C   3 - C   4  
                ( 50.12%)   0.7080* C   3 s(  0.00%)p 1.00( 99.96%)d 0.00(  0.04%)
                                            0.0000  0.0030 -0.0005  0.0012 -0.0000
                                            0.4532  0.0051  0.0039 -0.0007  0.1651
                                            0.0037  0.0024  0.0007  0.8756  0.0103
                                            0.0058 -0.0020 -0.0012  0.0103 -0.0091
                                            0.0085 -0.0098
                ( 49.88%)   0.7062* C   4 s(  0.00%)p 1.00( 99.97%)d 0.00(  0.03%)
                                           -0.0001 -0.0001  0.0048 -0.0017 -0.0000
                                            0.4592  0.0048  0.0032 -0.0024  0.1689
                                            0.0069  0.0026 -0.0005  0.8718  0.0066
                                            0.0032 -0.0062  0.0077 -0.0051  0.0140
                                           -0.0051 -0.0009
     9. (1.97965) BD ( 1) C   3 - H  20  
                ( 59.78%)   0.7732* C   3 s( 29.94%)p 2.34( 69.99%)d 0.00(  0.07%)
                                            0.0003 -0.5470  0.0160  0.0023  0.0000
                                            0.7331 -0.0028  0.0055  0.0024  0.0849
                                            0.0146 -0.0052 -0.0014 -0.3936 -0.0028
                                            0.0003 -0.0006 -0.0050  0.0186  0.0027
                                           -0.0176  0.0036
                ( 40.22%)   0.6342* H  20 s(100.00%)
                                           -1.0000 -0.0014 -0.0007
    10. (1.97335) BD ( 1) C   4 - C   5  
                ( 51.05%)   0.7145* C   4 s( 34.14%)p 1.93( 65.83%)d 0.00(  0.03%)
                                           -0.0000  0.5843  0.0043  0.0013  0.0002
                                            0.7070 -0.0122  0.0002  0.0035  0.0844
                                            0.0064  0.0013 -0.0011 -0.3887  0.0012
                                            0.0013 -0.0022  0.0022 -0.0143 -0.0022
                                            0.0097 -0.0039
                ( 48.95%)   0.6997* C   5 s( 34.89%)p 1.87( 65.08%)d 0.00(  0.03%)
                                            0.0001  0.5906  0.0069  0.0041  0.0001
                                           -0.7004 -0.0006  0.0097 -0.0019 -0.1112
                                            0.0231  0.0022  0.0013  0.3837 -0.0062
                                           -0.0034  0.0008  0.0013 -0.0130 -0.0020
                                            0.0089 -0.0054
    11. (1.96466) BD ( 1) C   4 - C   7  
                ( 48.32%)   0.6951* C   4 s( 31.80%)p 2.14( 68.17%)d 0.00(  0.03%)
                                            0.0002  0.5638 -0.0095 -0.0043 -0.0003
                                           -0.2304 -0.0122  0.0001 -0.0005 -0.7464
                                           -0.0180  0.0005 -0.0027  0.2663 -0.0065
                                           -0.0036 -0.0002  0.0079 -0.0041 -0.0083
                                           -0.0099 -0.0070
                ( 51.68%)   0.7189* C   7 s( 28.58%)p 2.50( 71.39%)d 0.00(  0.03%)
                                            0.0001  0.5345  0.0086 -0.0024  0.0001
                                            0.1858 -0.0115  0.0017 -0.0012  0.7891
                                            0.0033  0.0011  0.0004 -0.2368 -0.0214
                                            0.0042 -0.0034  0.0028 -0.0010 -0.0079
                                           -0.0131 -0.0057
    12. (1.97927) BD ( 1) C   5 - C   6  
                ( 50.51%)   0.7107* C   5 s( 34.83%)p 1.87( 65.14%)d 0.00(  0.03%)
                                           -0.0001  0.5900  0.0132 -0.0017 -0.0001
                                            0.2374 -0.0357  0.0012  0.0004  0.7230
                                            0.0049 -0.0086  0.0010 -0.2657  0.0187
                                            0.0014 -0.0006  0.0047 -0.0045 -0.0081
                                           -0.0115 -0.0081
                ( 49.49%)   0.7035* C   6 s( 34.56%)p 1.89( 65.41%)d 0.00(  0.03%)
                                            0.0000  0.5878 -0.0090  0.0016  0.0004
                                           -0.2222 -0.0288 -0.0069 -0.0010 -0.7348
                                            0.0283 -0.0103 -0.0003  0.2509  0.0091
                                            0.0061  0.0004  0.0077 -0.0060 -0.0090
                                           -0.0090 -0.0073
    13. (1.66525) BD ( 2) C   5 - C   6  
                ( 50.44%)   0.7102* C   5 s(  0.00%)p 1.00( 99.96%)d 0.00(  0.04%)
                                           -0.0000  0.0049  0.0009  0.0008 -0.0001
                                            0.4562  0.0093  0.0079 -0.0013  0.1672
                                            0.0046 -0.0007 -0.0003  0.8735  0.0151
                                            0.0118 -0.0025  0.0077 -0.0036  0.0161
                                           -0.0045 -0.0026
                ( 49.56%)   0.7040* C   6 s(  0.00%)p 1.00( 99.96%)d 0.00(  0.04%)
                                            0.0000  0.0014  0.0002  0.0007  0.0000
                                            0.4566  0.0105 -0.0048 -0.0002  0.1616
                                            0.0038 -0.0015  0.0003  0.8743  0.0197
                                           -0.0089 -0.0003 -0.0079 -0.0078 -0.0090
                                           -0.0043  0.0147
    14. (1.97995) BD ( 1) C   5 - H  21  
                ( 60.41%)   0.7772* C   5 s( 30.18%)p 2.31( 69.75%)d 0.00(  0.07%)
                                            0.0003 -0.5491  0.0160  0.0023 -0.0000
                                           -0.4937  0.0074 -0.0049 -0.0017  0.6599
                                            0.0087  0.0008  0.0002  0.1346 -0.0045
                                            0.0018  0.0007  0.0211  0.0032 -0.0061
                                            0.0064  0.0115
                ( 39.59%)   0.6292* H  21 s(100.00%)
                                           -1.0000 -0.0016 -0.0006
    15. (1.98155) BD ( 1) C   6 - H  22  
                ( 60.36%)   0.7769* C   6 s( 30.66%)p 2.26( 69.27%)d 0.00(  0.07%)
                                           -0.0003  0.5534  0.0175  0.0011  0.0002
                                            0.7265  0.0042 -0.0073  0.0013  0.0874
                                            0.0001 -0.0017  0.0002 -0.3965 -0.0021
                                            0.0043 -0.0007  0.0044 -0.0178 -0.0018
                                            0.0180 -0.0028
                ( 39.64%)   0.6296* H  22 s(100.00%)
                                            1.0000  0.0007  0.0011
    16. (1.96225) BD ( 1) C   7 - C   8  
                ( 50.45%)   0.7103* C   7 s( 28.37%)p 2.52( 71.60%)d 0.00(  0.03%)
                                           -0.0001 -0.5327 -0.0033  0.0002  0.0000
                                            0.2387  0.0007 -0.0039  0.0026  0.4973
                                           -0.0081 -0.0039 -0.0009  0.6415  0.0042
                                           -0.0093  0.0037 -0.0064 -0.0079 -0.0119
                                            0.0023 -0.0065
                ( 49.55%)   0.7039* C   8 s( 31.52%)p 2.17( 68.45%)d 0.00(  0.02%)
                                           -0.0002 -0.5612  0.0156  0.0004  0.0003
                                           -0.2333 -0.0084 -0.0002 -0.0017 -0.4634
                                           -0.0178  0.0072 -0.0022 -0.6440 -0.0126
                                            0.0033 -0.0030 -0.0025 -0.0065 -0.0118
                                            0.0027 -0.0068
    17. (1.98273) BD ( 1) C   7 - N   9  
                ( 38.90%)   0.6237* C   7 s( 21.80%)p 3.58( 78.11%)d 0.00(  0.09%)
                                           -0.0001  0.4661  0.0265  0.0032 -0.0002
                                           -0.6373  0.0102  0.0047  0.0027  0.0169
                                           -0.0041  0.0021 -0.0009  0.6111 -0.0326
                                            0.0063  0.0005 -0.0009 -0.0263  0.0003
                                            0.0142  0.0051
                ( 61.10%)   0.7817* N   9 s( 35.16%)p 1.84( 64.81%)d 0.00(  0.03%)
                                           -0.0001  0.5929 -0.0010 -0.0035  0.0002
                                            0.5724 -0.0026 -0.0058  0.0008  0.0011
                                           -0.0070 -0.0001 -0.0001 -0.5660 -0.0018
                                            0.0036 -0.0004 -0.0034 -0.0163 -0.0005
                                            0.0031  0.0021
    18. (1.96224) BD ( 1) C   7 - H  23  
                ( 62.36%)   0.7897* C   7 s( 21.27%)p 3.70( 78.66%)d 0.00(  0.08%)
                                           -0.0003  0.4605 -0.0251  0.0006  0.0002
                                            0.7068  0.0207  0.0057  0.0003 -0.3585
                                           -0.0210 -0.0063  0.0017  0.3967 -0.0045
                                           -0.0019  0.0030 -0.0137  0.0184 -0.0097
                                            0.0121 -0.0045
                ( 37.64%)   0.6135* H  23 s(100.00%)
                                            1.0000  0.0034 -0.0005
    19. (1.97697) BD ( 1) C   8 - C  10  
                ( 50.35%)   0.7096* C   8 s( 34.73%)p 1.88( 65.24%)d 0.00(  0.03%)
                                           -0.0000  0.5891  0.0168 -0.0001 -0.0002
                                            0.4539 -0.0189  0.0017  0.0012 -0.6287
                                            0.0039 -0.0059 -0.0010 -0.2246 -0.0126
                                           -0.0051 -0.0001 -0.0133 -0.0031  0.0080
                                           -0.0043 -0.0065
                ( 49.65%)   0.7046* C  10 s( 39.19%)p 1.55( 60.79%)d 0.00(  0.03%)
                                            0.0000  0.6258  0.0156  0.0046  0.0003
                                           -0.3622 -0.0013  0.0036 -0.0072  0.6270
                                           -0.0153 -0.0026  0.0067  0.2881 -0.0157
                                            0.0008  0.0004 -0.0133  0.0006  0.0084
                                           -0.0025 -0.0058
    20. (1.69761) BD ( 2) C   8 - C  10  
                ( 47.20%)   0.6870* C   8 s(  0.00%)p 1.00( 99.96%)d 0.00(  0.04%)
                                            0.0001  0.0008  0.0001  0.0002 -0.0000
                                            0.5173 -0.0037 -0.0016 -0.0040  0.5940
                                           -0.0022 -0.0018 -0.0041 -0.6156  0.0072
                                            0.0036  0.0041 -0.0055 -0.0084  0.0031
                                            0.0121  0.0121
                ( 52.80%)   0.7267* C  10 s(  0.00%)p 1.00( 99.98%)d 0.00(  0.02%)
                                           -0.0000 -0.0046  0.0004  0.0010 -0.0000
                                            0.5194 -0.0137  0.0014 -0.0015  0.5889
                                           -0.0155  0.0008 -0.0019 -0.6185  0.0183
                                           -0.0022  0.0021 -0.0006  0.0069 -0.0057
                                           -0.0113 -0.0011
    21. (1.96368) BD ( 1) C   8 - C  14  
                ( 51.25%)   0.7159* C   8 s( 33.76%)p 1.96( 66.21%)d 0.00(  0.03%)
                                           -0.0003  0.5810  0.0024 -0.0007  0.0003
                                           -0.6864  0.0084 -0.0059 -0.0041  0.1892
                                           -0.0079  0.0037  0.0022 -0.3936 -0.0019
                                           -0.0015 -0.0014 -0.0061  0.0141 -0.0009
                                            0.0099 -0.0016
                ( 48.75%)   0.6982* C  14 s( 34.85%)p 1.87( 65.13%)d 0.00(  0.03%)
                                            0.0002  0.5903  0.0048  0.0036  0.0001
                                            0.6788  0.0017 -0.0073  0.0014 -0.1791
                                           -0.0161  0.0017 -0.0010  0.3974 -0.0150
                                           -0.0040  0.0003 -0.0084  0.0116 -0.0008
                                            0.0084 -0.0034
    22. (1.99124) BD ( 1) N   9 - C  15  
                ( 63.04%)   0.7939* N   9 s( 35.31%)p 1.83( 64.64%)d 0.00(  0.05%)
                                            0.0000  0.5942  0.0084  0.0047 -0.0000
                                           -0.2016  0.0186 -0.0016 -0.0003 -0.6563
                                            0.0057  0.0037 -0.0019  0.4173 -0.0215
                                            0.0037  0.0007  0.0050 -0.0080 -0.0152
                                           -0.0123 -0.0034
                ( 36.96%)   0.6080* C  15 s( 32.50%)p 2.07( 67.42%)d 0.00(  0.08%)
                                            0.0001  0.5698 -0.0184  0.0055 -0.0013
                                            0.2024  0.0046 -0.0035  0.0002  0.6707
                                            0.0257 -0.0029 -0.0033 -0.4272 -0.0115
                                            0.0066  0.0007  0.0108 -0.0036 -0.0208
                                           -0.0142 -0.0019
    23. (1.98578) BD ( 1) N   9 - H  24  
                ( 70.78%)   0.8413* N   9 s( 29.37%)p 2.40( 70.57%)d 0.00(  0.06%)
                                           -0.0001  0.5420 -0.0029 -0.0022 -0.0001
                                           -0.3802  0.0118 -0.0016  0.0013  0.7256
                                           -0.0154 -0.0032 -0.0009  0.1851 -0.0046
                                            0.0023 -0.0015 -0.0159 -0.0087  0.0061
                                           -0.0112 -0.0095
                ( 29.22%)   0.5406* H  24 s(100.00%)
                                            1.0000 -0.0082  0.0018
    24. (1.97994) BD ( 1) C  10 - C  11  
                ( 50.77%)   0.7125* C  10 s( 38.05%)p 1.63( 61.91%)d 0.00(  0.04%)
                                           -0.0001  0.6166  0.0196 -0.0036 -0.0001
                                           -0.2048 -0.0075 -0.0003 -0.0062 -0.4536
                                            0.0273 -0.0012 -0.0010 -0.6084  0.0203
                                           -0.0012 -0.0059  0.0010  0.0109  0.0140
                                           -0.0008  0.0058
                ( 49.23%)   0.7016* C  11 s( 35.04%)p 1.85( 64.92%)d 0.00(  0.03%)
                                            0.0000  0.5916 -0.0189  0.0025 -0.0001
                                            0.2692 -0.0366 -0.0025 -0.0016  0.4223
                                            0.0167 -0.0080 -0.0003  0.6296 -0.0150
                                           -0.0097 -0.0016  0.0026  0.0085  0.0146
                                           -0.0029  0.0063
    25. (1.97581) BD ( 1) C  10 - I  17  
                ( 57.83%)   0.7604* C  10 s( 22.77%)p 3.38( 77.09%)d 0.01(  0.13%)
                                           -0.0002  0.4760 -0.0347 -0.0015 -0.0002
                                            0.7434  0.0485 -0.0075 -0.0064 -0.2293
                                           -0.0082 -0.0056  0.0036  0.4025  0.0334
                                           -0.0094 -0.0009 -0.0168  0.0236 -0.0059
                                            0.0197 -0.0080
                ( 42.17%)   0.6494* I  17 s( 12.10%)p 7.26( 87.90%)
                                            0.3468  0.0275 -0.7974 -0.0577  0.2899
                                            0.0149 -0.3929 -0.0334
    26. (1.97264) BD ( 1) C  11 - C  12  
                ( 50.69%)   0.7120* C  11 s( 34.83%)p 1.87( 65.14%)d 0.00(  0.03%)
                                           -0.0002  0.5901 -0.0075 -0.0048  0.0007
                                           -0.6791  0.0047  0.0117 -0.0017  0.1884
                                            0.0301 -0.0074  0.0001 -0.3905  0.0328
                                            0.0027 -0.0013 -0.0100  0.0116 -0.0012
                                            0.0089 -0.0045
                ( 49.31%)   0.7022* C  12 s( 34.55%)p 1.89( 65.42%)d 0.00(  0.03%)
                                            0.0001  0.5877 -0.0095 -0.0007 -0.0001
                                            0.6842 -0.0175  0.0108  0.0004 -0.2046
                                            0.0327  0.0004 -0.0002  0.3773  0.0166
                                            0.0096  0.0002 -0.0055  0.0139 -0.0001
                                            0.0091 -0.0013
    27. (1.66294) BD ( 2) C  11 - C  12  
                ( 50.12%)   0.7079* C  11 s(  0.00%)p 1.00( 99.96%)d 0.00(  0.04%)
                                           -0.0000 -0.0008 -0.0002 -0.0003 -0.0000
                                            0.5182  0.0119  0.0066 -0.0010  0.5911
                                            0.0142  0.0075 -0.0011 -0.6173 -0.0148
                                           -0.0075  0.0012 -0.0025  0.0090 -0.0082
                                           -0.0153  0.0009
                ( 49.88%)   0.7063* C  12 s(  0.00%)p 1.00( 99.96%)d 0.00(  0.04%)
                                           -0.0000 -0.0004 -0.0003 -0.0002 -0.0000
                                            0.5177  0.0119 -0.0062 -0.0004  0.5915
                                            0.0135 -0.0070 -0.0006 -0.6173 -0.0143
                                            0.0073  0.0005  0.0100 -0.0004  0.0064
                                            0.0045 -0.0161
    28. (1.98050) BD ( 1) C  11 - H  25  
                ( 60.80%)   0.7798* C  11 s( 30.04%)p 2.33( 69.89%)d 0.00(  0.07%)
                                            0.0004 -0.5478 -0.0190 -0.0016  0.0006
                                           -0.4428 -0.0116 -0.0036 -0.0011  0.6594
                                            0.0050  0.0055  0.0019  0.2604 -0.0050
                                            0.0023  0.0009  0.0187  0.0082 -0.0106
                                            0.0079  0.0093
                ( 39.20%)   0.6261* H  25 s(100.00%)
                                           -1.0000 -0.0015 -0.0011
    29. (1.98147) BD ( 1) C  12 - C  13  
                ( 50.01%)   0.7072* C  12 s( 34.61%)p 1.89( 65.36%)d 0.00(  0.03%)
                                            0.0000  0.5882 -0.0105  0.0009  0.0000
                                           -0.4442  0.0355 -0.0054  0.0005  0.6323
                                           -0.0060  0.0114  0.0004  0.2331  0.0240
                                            0.0064  0.0008 -0.0125 -0.0027  0.0102
                                           -0.0052 -0.0051
                ( 49.99%)   0.7070* C  13 s( 34.57%)p 1.89( 65.40%)d 0.00(  0.03%)
                                            0.0000  0.5878 -0.0110 -0.0023 -0.0004
                                            0.4218  0.0175 -0.0090  0.0007 -0.6384
                                            0.0197  0.0081 -0.0005 -0.2581  0.0336
                                            0.0003  0.0002 -0.0141 -0.0019  0.0077
                                           -0.0033 -0.0066
    30. (1.98053) BD ( 1) C  12 - H  26  
                ( 60.54%)   0.7781* C  12 s( 30.73%)p 2.25( 69.20%)d 0.00(  0.07%)
                                            0.0004 -0.5541 -0.0157  0.0002 -0.0002
                                            0.2539  0.0008 -0.0033  0.0008  0.4544
                                            0.0028 -0.0051  0.0009  0.6488  0.0033
                                           -0.0074  0.0014 -0.0086 -0.0100 -0.0183
                                            0.0048 -0.0111
                ( 39.46%)   0.6281* H  26 s(100.00%)
                                           -1.0000 -0.0007 -0.0010
    31. (1.97959) BD ( 1) C  13 - C  14  
                ( 49.47%)   0.7034* C  13 s( 34.65%)p 1.89( 65.32%)d 0.00(  0.03%)
                                            0.0000  0.5885 -0.0091  0.0008  0.0001
                                            0.2385  0.0271 -0.0070  0.0011  0.4445
                                           -0.0308 -0.0042  0.0001  0.6300 -0.0068
                                           -0.0097  0.0010  0.0029  0.0100  0.0126
                                           -0.0010  0.0064
                ( 50.53%)   0.7108* C  14 s( 34.82%)p 1.87( 65.15%)d 0.00(  0.03%)
                                           -0.0000  0.5899  0.0152 -0.0000  0.0002
                                           -0.2601  0.0356 -0.0028 -0.0009 -0.4332
                                           -0.0187  0.0062 -0.0003 -0.6279  0.0122
                                            0.0038 -0.0013  0.0017  0.0069  0.0145
                                           -0.0038  0.0055
    32. (1.65987) BD ( 2) C  13 - C  14  
                ( 50.12%)   0.7079* C  13 s(  0.00%)p 1.00( 99.95%)d 0.00(  0.05%)
                                            0.0000  0.0017 -0.0000 -0.0014 -0.0000
                                            0.5179  0.0109  0.0034 -0.0006  0.5928
                                            0.0125  0.0039 -0.0006 -0.6159 -0.0131
                                           -0.0049  0.0006  0.0104 -0.0009  0.0071
                                            0.0055 -0.0163
                ( 49.88%)   0.7063* C  14 s(  0.00%)p 1.00( 99.96%)d 0.00(  0.04%)
                                           -0.0000  0.0024 -0.0004 -0.0000 -0.0001
                                            0.5164  0.0078  0.0051 -0.0019  0.5909
                                            0.0097  0.0050 -0.0020 -0.6193 -0.0076
                                           -0.0072  0.0021 -0.0064 -0.0081  0.0020
                                            0.0105  0.0135
    33. (1.98128) BD ( 1) C  13 - H  27  
                ( 60.49%)   0.7778* C  13 s( 30.68%)p 2.26( 69.26%)d 0.00(  0.07%)
                                            0.0003 -0.5536 -0.0158 -0.0012 -0.0003
                                            0.7039  0.0039  0.0080  0.0011 -0.2038
                                           -0.0014 -0.0023 -0.0000  0.3942  0.0017
                                            0.0041  0.0008  0.0087 -0.0174  0.0065
                                           -0.0149  0.0043
                ( 39.51%)   0.6286* H  27 s(100.00%)
                                           -1.0000 -0.0010 -0.0010
    34. (1.97848) BD ( 1) C  14 - H  28  
                ( 60.62%)   0.7786* C  14 s( 30.22%)p 2.31( 69.71%)d 0.00(  0.07%)
                                           -0.0004  0.5495 -0.0160 -0.0022 -0.0001
                                           -0.4516  0.0076 -0.0034 -0.0019  0.6556
                                            0.0045  0.0023  0.0014  0.2512  0.0098
                                            0.0004 -0.0003 -0.0189 -0.0077  0.0102
                                           -0.0073 -0.0095
                ( 39.38%)   0.6276* H  28 s(100.00%)
                                            1.0000  0.0019  0.0007
    35. (1.99723) BD ( 1) C  15 - O  16  
                ( 27.05%)   0.5201* C  15 s(  0.03%)p99.99( 99.39%)d21.09(  0.59%)
                                            0.0000 -0.0166  0.0012 -0.0009 -0.0002
                                            0.7122 -0.0334  0.0157  0.0067  0.2194
                                           -0.0113  0.0049  0.0025  0.6597 -0.0366
                                            0.0182  0.0067 -0.0080  0.0017  0.0162
                                           -0.0396  0.0630
                ( 72.95%)   0.8541* O  16 s(  0.03%)p99.99( 99.86%)d 3.20(  0.11%)
                                           -0.0000 -0.0185  0.0014 -0.0003  0.0000
                                            0.6803  0.0009  0.0004 -0.0024  0.2265
                                            0.0000  0.0001 -0.0007  0.6960 -0.0005
                                           -0.0006 -0.0023  0.0034  0.0006 -0.0072
                                            0.0166 -0.0276
    36. (1.99406) BD ( 2) C  15 - O  16  
                ( 36.14%)   0.6012* C  15 s( 32.08%)p 2.11( 67.77%)d 0.00(  0.16%)
                                           -0.0001  0.5630 -0.0618 -0.0023 -0.0018
                                           -0.5605 -0.0398  0.0018  0.0027  0.0706
                                           -0.0133 -0.0068  0.0005  0.5958  0.0423
                                            0.0017 -0.0030 -0.0066 -0.0343  0.0059
                                            0.0144  0.0097
                ( 63.86%)   0.7991* O  16 s( 36.89%)p 1.71( 63.00%)d 0.00(  0.11%)
                                            0.0000  0.6058 -0.0430 -0.0014 -0.0000
                                            0.5840 -0.0175 -0.0002  0.0002 -0.0665
                                            0.0018 -0.0020 -0.0002 -0.5329  0.0172
                                            0.0006 -0.0002 -0.0025 -0.0279  0.0032
                                            0.0158  0.0076
    37. (1.98807) BD ( 1) C  15 - H  29  
                ( 58.39%)   0.7642* C  15 s( 35.73%)p 1.80( 64.18%)d 0.00(  0.09%)
                                            0.0002 -0.5960 -0.0448  0.0019 -0.0016
                                           -0.3592  0.0166  0.0078 -0.0028  0.7019
                                           -0.0062 -0.0067 -0.0017  0.1393 -0.0155
                                           -0.0073  0.0039  0.0213  0.0001 -0.0111
                                            0.0131  0.0135
                ( 41.61%)   0.6450* H  29 s(100.00%)
                                           -1.0000  0.0038 -0.0016
    38. (1.99929) CR ( 1) C   1           s(100.00%)p 0.00(  0.00%)
                                            1.0000  0.0002  0.0000  0.0000  0.0000
                                            0.0001  0.0000  0.0000  0.0000  0.0003
                                            0.0000  0.0000  0.0000 -0.0001 -0.0000
                                           -0.0000 -0.0000  0.0000 -0.0000 -0.0000
                                           -0.0000 -0.0000
    39. (1.99929) CR ( 1) C   2           s(100.00%)p 0.00(  0.00%)
                                            1.0000  0.0001  0.0000  0.0000  0.0000
                                           -0.0002 -0.0000 -0.0000 -0.0000  0.0003
                                            0.0000  0.0000  0.0000  0.0000  0.0000
                                            0.0000  0.0000 -0.0000 -0.0000  0.0000
                                           -0.0000 -0.0000
    40. (1.99916) CR ( 1) C   3           s(100.00%)p 0.00(  0.00%)
                                            1.0000  0.0002 -0.0000 -0.0000 -0.0000
                                           -0.0003  0.0000 -0.0000 -0.0000  0.0001
                                           -0.0000  0.0000  0.0000  0.0001  0.0000
                                           -0.0000  0.0000  0.0000 -0.0000 -0.0000
                                            0.0000 -0.0000
    41. (1.99912) CR ( 1) C   4           s(100.00%)p 0.00(  0.00%)
                                            1.0000 -0.0001  0.0000  0.0000  0.0000
                                            0.0001  0.0000  0.0000 -0.0000  0.0001
                                            0.0000  0.0000  0.0000  0.0000  0.0000
                                            0.0000 -0.0000 -0.0000  0.0000  0.0000
                                            0.0000  0.0000
    42. (1.99917) CR ( 1) C   5           s(100.00%)p 0.00(  0.00%)
                                            1.0000  0.0001 -0.0000 -0.0000 -0.0000
                                            0.0003 -0.0000  0.0000  0.0000 -0.0002
                                           -0.0000 -0.0000 -0.0000 -0.0001  0.0000
                                            0.0000 -0.0000 -0.0000  0.0000  0.0000
                                           -0.0000 -0.0000
    43. (1.99929) CR ( 1) C   6           s(100.00%)p 0.00(  0.00%)
                                            1.0000  0.0001  0.0000  0.0000  0.0000
                                            0.0003  0.0000 -0.0000  0.0000  0.0000
                                            0.0000 -0.0000  0.0000 -0.0002 -0.0000
                                            0.0000 -0.0000  0.0000 -0.0000 -0.0000
                                            0.0000 -0.0000
    44. (1.99904) CR ( 1) C   7           s(100.00%)p 0.00(  0.00%)
                                            1.0000  0.0000 -0.0000  0.0000  0.0000
                                            0.0002  0.0000  0.0000  0.0000 -0.0001
                                           -0.0000 -0.0000  0.0000  0.0003  0.0000
                                           -0.0000  0.0000 -0.0000  0.0000 -0.0000
                                            0.0000 -0.0000
    45. (1.99894) CR ( 1) C   8           s(100.00%)p 0.00(  0.00%)
                                            1.0000  0.0001  0.0000 -0.0000  0.0000
                                           -0.0003  0.0000 -0.0000 -0.0000 -0.0001
                                           -0.0000  0.0000  0.0000 -0.0002 -0.0000
                                           -0.0000 -0.0000 -0.0000  0.0000 -0.0000
                                            0.0000 -0.0000
    46. (1.99939) CR ( 1) N   9           s(100.00%)p 0.00(  0.00%)
                                            1.0000  0.0001 -0.0000 -0.0000 -0.0000
                                            0.0000  0.0000 -0.0000  0.0000  0.0001
                                           -0.0000 -0.0000 -0.0000  0.0000  0.0000
                                            0.0000 -0.0000 -0.0000 -0.0000  0.0000
                                           -0.0000 -0.0000
    47. (1.99880) CR ( 1) C  10           s(100.00%)p 0.00(  0.00%)
                                            1.0000  0.0001 -0.0000 -0.0000 -0.0000
                                            0.0001  0.0000 -0.0000 -0.0000 -0.0001
                                            0.0000 -0.0000  0.0000 -0.0000  0.0000
                                           -0.0000 -0.0000 -0.0000  0.0000 -0.0000
                                            0.0000 -0.0000
    48. (1.99912) CR ( 1) C  11           s(100.00%)p 0.00(  0.00%)
                                            1.0000  0.0003  0.0000 -0.0000 -0.0000
                                            0.0000  0.0000  0.0000  0.0000 -0.0002
                                            0.0000 -0.0000 -0.0000 -0.0002  0.0000
                                           -0.0000 -0.0000 -0.0000 -0.0000  0.0000
                                           -0.0000 -0.0000
    49. (1.99927) CR ( 1) C  12           s(100.00%)p 0.00(  0.00%)
                                            1.0000  0.0001  0.0000 -0.0000  0.0000
                                           -0.0001  0.0000  0.0000 -0.0000 -0.0002
                                           -0.0000  0.0000 -0.0000 -0.0003 -0.0000
                                            0.0000 -0.0000  0.0000  0.0000  0.0000
                                           -0.0000  0.0000
    50. (1.99929) CR ( 1) C  13           s(100.00%)p 0.00(  0.00%)
                                            1.0000  0.0001  0.0000  0.0000  0.0000
                                           -0.0003 -0.0000 -0.0000 -0.0000  0.0001
                                            0.0000  0.0000  0.0000 -0.0001 -0.0000
                                           -0.0000 -0.0000 -0.0000  0.0000 -0.0000
                                            0.0000 -0.0000
    51. (1.99915) CR ( 1) C  14           s(100.00%)p 0.00(  0.00%)
                                            1.0000  0.0001 -0.0000 -0.0000 -0.0000
                                           -0.0003  0.0000  0.0000 -0.0000  0.0003
                                            0.0000  0.0000  0.0000 -0.0000  0.0000
                                            0.0000 -0.0000 -0.0000 -0.0000  0.0000
                                           -0.0000 -0.0000
    52. (1.99947) CR ( 1) C  15           s(100.00%)p 0.00(  0.00%)
                                            1.0000  0.0001  0.0000 -0.0000  0.0000
                                           -0.0000 -0.0000 -0.0000  0.0000 -0.0002
                                           -0.0000  0.0000  0.0000  0.0001  0.0000
                                            0.0000 -0.0000 -0.0000 -0.0000  0.0000
                                            0.0000 -0.0000
    53. (1.99981) CR ( 1) O  16           s(100.00%)p 0.00(  0.00%)
                                            1.0000  0.0002  0.0000 -0.0000  0.0000
                                           -0.0001  0.0000  0.0000 -0.0000 -0.0001
                                           -0.0000 -0.0000  0.0000  0.0002 -0.0000
                                           -0.0000  0.0000 -0.0000  0.0000  0.0000
                                           -0.0000 -0.0000
    54. (1.70082) LP ( 1) N   9           s(  0.04%)p99.99( 99.95%)d 0.33(  0.01%)
                                            0.0001  0.0189 -0.0041  0.0009  0.0001
                                           -0.6975 -0.0187 -0.0049  0.0005 -0.2046
                                           -0.0043  0.0016 -0.0001 -0.6857 -0.0219
                                           -0.0032 -0.0006  0.0068 -0.0023  0.0057
                                           -0.0023 -0.0058
    55. (1.98843) LP ( 1) O  16           s( 63.27%)p 0.58( 36.72%)d 0.00(  0.01%)
                                           -0.0003  0.7952  0.0209  0.0006  0.0000
                                           -0.4299  0.0059  0.0010 -0.0039  0.0544
                                           -0.0004 -0.0007  0.0004  0.4235 -0.0058
                                           -0.0006  0.0038  0.0011  0.0081 -0.0004
                                           -0.0030 -0.0017
    56. (1.90556) LP ( 2) O  16           s(  0.00%)p 1.00( 99.93%)d 0.00(  0.06%)
                                            0.0001  0.0013  0.0009  0.0056 -0.0001
                                           -0.0946 -0.0013 -0.0020 -0.0006  0.9697
                                            0.0137  0.0016 -0.0010 -0.2231 -0.0032
                                            0.0016  0.0009  0.0173 -0.0028 -0.0166
                                            0.0002  0.0066
    57. (1.99384) LP ( 1) I  17           s( 87.87%)p 0.14( 12.13%)
                                            0.9374 -0.0042  0.2992  0.0102 -0.1286
                                           -0.0025  0.1230  0.0061
    58. (1.96575) LP ( 2) I  17           s(  0.08%)p99.99( 99.92%)
                                            0.0288 -0.0012 -0.0105  0.0007  0.7812
                                           -0.0119  0.6233 -0.0085
    59. (1.93902) LP ( 3) I  17           s(  0.00%)p 1.00(100.00%)
                                            0.0052 -0.0003 -0.5201  0.0085 -0.5370
                                            0.0089  0.6639 -0.0108
    60. (0.00548) RY*( 1) C   1           s(  1.03%)p91.22( 93.63%)d 5.21(  5.35%)
                                            0.0000 -0.0243  0.0971 -0.0058  0.0145
                                            0.0068 -0.2750  0.0260 -0.0157  0.0225
                                           -0.8659  0.1070 -0.0487 -0.0080  0.3070
                                           -0.0299  0.0169 -0.1320 -0.0338  0.1077
                                            0.1510  0.0228
    61. (0.00193) RY*( 2) C   1           s(  0.02%)p99.99( 98.11%)d99.99(  1.87%)
                                           -0.0000  0.0001  0.0112  0.0063  0.0005
                                            0.0348  0.7996 -0.1286 -0.1991 -0.0169
                                           -0.3742  0.0624  0.0945 -0.0149 -0.3473
                                            0.0531  0.0872 -0.0879  0.0509  0.0281
                                           -0.0829 -0.0272
    62. (0.00087) RY*( 3) C   1           s(  0.08%)p99.99( 91.69%)d99.55(  8.23%)
                                           -0.0000 -0.0001  0.0278  0.0073  0.0011
                                           -0.0107  0.4196  0.0818  0.0546 -0.0039
                                            0.1596  0.0590  0.0234 -0.0184  0.8076
                                            0.1976  0.0998  0.1230  0.0534  0.1905
                                            0.0135 -0.1669
    63. (0.00054) RY*( 4) C   1           s(  0.61%)p 1.54(  0.94%)d99.99( 98.45%)
                                           -0.0000  0.0007  0.0718  0.0310  0.0008
                                           -0.0067  0.0104 -0.0596  0.0257 -0.0025
                                            0.0190  0.0208 -0.0070 -0.0076  0.0312
                                            0.0558 -0.0065  0.0293 -0.5650  0.4159
                                           -0.4511  0.5366
    64. (0.00042) RY*( 5) C   1           s(  0.69%)p99.99( 94.24%)d 7.34(  5.07%)
                                           -0.0000  0.0001  0.0811 -0.0172 -0.0049
                                            0.0174  0.0989  0.7869 -0.2369 -0.0107
                                           -0.0365 -0.3470  0.1290 -0.0084 -0.0183
                                           -0.3284  0.1009  0.1401 -0.1286 -0.0041
                                            0.0922  0.0775
    65. (0.00038) RY*( 6) C   1           s( 87.63%)p 0.10(  8.80%)d 0.04(  3.57%)
                                           -0.0000  0.0031  0.9330  0.0573 -0.0496
                                           -0.0071  0.0061 -0.0456  0.0973 -0.0192
                                            0.1063  0.0894  0.2113  0.0088 -0.0548
                                           -0.0246 -0.0913 -0.1117 -0.0580 -0.0120
                                            0.0861 -0.1110
    66. (0.00018) RY*( 7) C   1           s( 80.53%)p 0.03(  2.06%)d 0.22( 17.41%)
                                            0.0000 -0.0053 -0.1687  0.8813  0.0041
                                            0.0029 -0.0009  0.0285  0.0285  0.0079
                                            0.0199  0.0049  0.1286 -0.0026 -0.0140
                                           -0.0065 -0.0416 -0.1911 -0.2726  0.0213
                                            0.1106 -0.2248
    67. (0.00007) RY*( 8) C   1           s(  0.00%)p 1.00( 21.36%)d 3.68( 78.64%)
    68. (0.00005) RY*( 9) C   1           s(  4.50%)p15.01( 67.50%)d 6.22( 28.00%)
    69. (0.00002) RY*(10) C   1           s( 12.27%)p 1.42( 17.44%)d 5.73( 70.28%)
    70. (0.00001) RY*(11) C   1           s(  0.00%)p 1.00( 99.43%)d 0.01(  0.57%)
    71. (0.00000) RY*(12) C   1           s(  0.57%)p99.99( 97.04%)d 4.20(  2.39%)
    72. (0.00000) RY*(13) C   1           s(  0.76%)p99.99( 82.07%)d22.54( 17.17%)
    73. (0.00001) RY*(14) C   1           s(  6.77%)p13.18( 89.23%)d 0.59(  4.00%)
    74. (0.00000) RY*(15) C   1           s(  1.73%)p10.82( 18.74%)d45.94( 79.53%)
    75. (0.00000) RY*(16) C   1           s( 98.91%)p 0.01(  0.80%)d 0.00(  0.30%)
    76. (0.00000) RY*(17) C   1           s(  3.98%)p 4.27( 17.01%)d19.83( 79.01%)
    77. (0.00579) RY*( 1) C   2           s(  0.40%)p99.99( 94.83%)d12.02(  4.77%)
                                            0.0000 -0.0260  0.0460 -0.0330  0.0092
                                           -0.0144  0.5946 -0.0089  0.0233  0.0238
                                           -0.7448  0.0929 -0.0508  0.0026 -0.1656
                                           -0.0086  0.0014  0.1893 -0.0280 -0.0790
                                            0.0471  0.0511
    78. (0.00204) RY*( 2) C   2           s(  0.46%)p99.99( 97.50%)d 4.43(  2.04%)
                                           -0.0000 -0.0018  0.0532 -0.0418 -0.0042
                                           -0.0266 -0.6193  0.1122  0.1515 -0.0235
                                           -0.5726  0.0947  0.1204  0.0184  0.4318
                                           -0.0798 -0.1007  0.0435  0.0505 -0.0432
                                           -0.1176 -0.0165
    79. (0.00091) RY*( 3) C   2           s(  0.43%)p99.99( 83.44%)d37.38( 16.13%)
                                           -0.0000  0.0000  0.0625  0.0189  0.0069
                                           -0.0094  0.3986  0.0897  0.0270 -0.0050
                                            0.1545  0.0578  0.0104 -0.0208  0.7699
                                            0.2031  0.0698  0.1871  0.0012  0.3099
                                           -0.0436 -0.1682
    80. (0.00057) RY*( 4) C   2           s(  2.42%)p 3.91(  9.46%)d36.49( 88.13%)
                                           -0.0000 -0.0001  0.1538  0.0219  0.0041
                                            0.0014 -0.1286 -0.0430 -0.0608 -0.0029
                                           -0.0297  0.0324  0.0007 -0.0040 -0.2510
                                           -0.0541 -0.0674  0.3288  0.3922  0.2936
                                            0.2420 -0.6889
    81. (0.00046) RY*( 5) C   2           s( 84.90%)p 0.11(  9.27%)d 0.07(  5.82%)
                                           -0.0000  0.0034  0.9176 -0.0756 -0.0372
                                            0.0175 -0.0028  0.0542 -0.1430 -0.0125
                                            0.1096  0.1710  0.1239 -0.0055 -0.0254
                                           -0.0769  0.0756  0.0510 -0.1400 -0.1654
                                           -0.0439  0.0822
    82. (0.00027) RY*( 6) C   2           s(  7.65%)p11.20( 85.70%)d 0.87(  6.65%)
                                            0.0000 -0.0013 -0.1910  0.2001  0.0036
                                            0.0106  0.0279  0.5559 -0.2294  0.0150
                                            0.0883  0.5025 -0.2416 -0.0085 -0.0242
                                           -0.3919  0.1458  0.0731  0.0325 -0.1108
                                           -0.2047 -0.0767
    83. (0.00017) RY*( 7) C   2           s( 81.50%)p 0.10(  8.46%)d 0.12( 10.04%)
                                            0.0000 -0.0023  0.0355  0.9018 -0.0214
                                           -0.0027 -0.0315 -0.1188 -0.0598  0.0009
                                           -0.0492 -0.1801  0.1514  0.0010  0.0081
                                            0.0893  0.0093  0.1455 -0.1955 -0.1604
                                           -0.0747 -0.0985
    84. (0.00008) RY*( 8) C   2           s(  3.77%)p10.94( 41.27%)d14.56( 54.96%)
    85. (0.00005) RY*( 9) C   2           s(  4.52%)p10.02( 45.29%)d11.10( 50.19%)
    86. (0.00002) RY*(10) C   2           s(  0.22%)p99.99( 90.91%)d39.59(  8.87%)
    87. (0.00003) RY*(11) C   2           s(  5.38%)p 2.98( 16.01%)d14.61( 78.61%)
    88. (0.00000) RY*(12) C   2           s(  1.14%)p83.07( 95.04%)d 3.33(  3.81%)
    89. (0.00000) RY*(13) C   2           s(  1.20%)p75.77( 90.91%)d 6.58(  7.89%)
    90. (0.00001) RY*(14) C   2           s(  2.26%)p15.31( 34.64%)d27.90( 63.10%)
    91. (0.00001) RY*(15) C   2           s(  0.39%)p30.29( 11.91%)d99.99( 87.70%)
    92. (0.00000) RY*(16) C   2           s( 98.24%)p 0.01(  0.91%)d 0.01(  0.86%)
    93. (0.00000) RY*(17) C   2           s(  5.20%)p16.26( 84.52%)d 1.98( 10.28%)
    94. (0.00532) RY*( 1) C   3           s(  0.13%)p99.99( 94.47%)d41.81(  5.40%)
                                            0.0000 -0.0223  0.0277 -0.0014  0.0045
                                           -0.0195  0.8348 -0.0489  0.0360 -0.0074
                                            0.1733  0.0413  0.0098  0.0115 -0.4595
                                            0.0059 -0.0231 -0.0551  0.1193 -0.0027
                                           -0.1897 -0.0272
    95. (0.00189) RY*( 2) C   3           s(  0.30%)p99.99( 96.75%)d 9.87(  2.95%)
                                            0.0000  0.0179  0.0489  0.0061 -0.0154
                                           -0.0118 -0.1542  0.0397  0.0033  0.0248
                                            0.9478 -0.1257 -0.1496 -0.0020  0.0619
                                           -0.0024  0.0316  0.1219 -0.0292 -0.1007
                                           -0.0599  0.0063
    96. (0.00132) RY*( 3) C   3           s(  0.31%)p99.99( 87.77%)d38.77( 11.92%)
                                           -0.0000 -0.0022 -0.0300  0.0463  0.0050
                                           -0.0007  0.4321  0.1749  0.0271 -0.0036
                                            0.0333  0.0460  0.0566 -0.0063  0.7778
                                            0.2148  0.0465  0.0620 -0.1674  0.2555
                                           -0.1214  0.0855
    97. (0.00066) RY*( 4) C   3           s(  0.11%)p99.99( 20.64%)d99.99( 79.25%)
                                            0.0000  0.0013  0.0321 -0.0068  0.0013
                                            0.0024 -0.1651  0.0821 -0.0037  0.0015
                                           -0.0111  0.0124 -0.0809  0.0101 -0.3005
                                            0.2723 -0.0310  0.4154 -0.1082  0.7354
                                           -0.1890 -0.1782
    98. (0.00045) RY*( 5) C   3           s( 87.92%)p 0.11( 10.01%)d 0.02(  2.07%)
                                            0.0000 -0.0039  0.9217 -0.1714  0.0147
                                           -0.0132  0.0257 -0.0238  0.0822 -0.0147
                                           -0.0639 -0.2239  0.1562  0.0094  0.0361
                                            0.0842 -0.0680  0.1054 -0.0115 -0.0699
                                            0.0563  0.0379
    99. (0.00027) RY*( 6) C   3           s( 19.64%)p 3.96( 77.84%)d 0.13(  2.52%)
                                            0.0000 -0.0058  0.3034  0.3193 -0.0485
                                           -0.0082 -0.0650 -0.1745  0.0781  0.0093
                                            0.0212  0.7571 -0.3684  0.0005  0.0161
                                            0.1467  0.0794 -0.1225 -0.0495 -0.0619
                                           -0.0538 -0.0321
   100. (0.00012) RY*( 7) C   3           s( 29.48%)p 1.35( 39.75%)d 1.04( 30.76%)
                                           -0.0000  0.0048 -0.0502  0.5269  0.1212
                                            0.0027  0.0436  0.0497  0.3783 -0.0103
                                           -0.1336 -0.3009 -0.3319  0.0019 -0.0341
                                            0.0844 -0.1520  0.3488  0.1298 -0.1400
                                            0.0692  0.3805
   101. (0.00010) RY*( 8) C   3           s( 22.58%)p 0.81( 18.23%)d 2.62( 59.19%)
   102. (0.00010) RY*( 9) C   3           s( 14.15%)p 5.21( 73.79%)d 0.85( 12.06%)
                                           -0.0000 -0.0142 -0.0305  0.3559 -0.1173
                                            0.0053  0.0601 -0.7247 -0.3182 -0.0006
                                            0.0210 -0.2506  0.1401  0.0008  0.0268
                                            0.1555  0.0045  0.0260 -0.3235  0.0136
                                            0.0934 -0.0795
   103. (0.00006) RY*(10) C   3           s(  1.66%)p52.53( 87.08%)d 6.80( 11.27%)
   104. (0.00006) RY*(11) C   3           s( 18.76%)p 0.98( 18.33%)d 3.35( 62.92%)
   105. (0.00002) RY*(12) C   3           s(  1.31%)p48.53( 63.60%)d26.78( 35.09%)
   106. (0.00003) RY*(13) C   3           s(  4.00%)p13.99( 55.90%)d10.04( 40.10%)
   107. (0.00002) RY*(14) C   3           s(  0.56%)p25.31( 14.29%)d99.99( 85.15%)
   108. (0.00000) RY*(15) C   3           s(  1.55%)p58.18( 90.42%)d 5.16(  8.02%)
   109. (0.00001) RY*(16) C   3           s(  3.52%)p13.75( 48.43%)d13.64( 48.05%)
   110. (0.00000) RY*(17) C   3           s( 94.13%)p 0.03(  2.76%)d 0.03(  3.11%)
   111. (0.00640) RY*( 1) C   4           s(  1.66%)p57.15( 94.65%)d 2.23(  3.69%)
                                            0.0000 -0.0093  0.1170 -0.0527  0.0010
                                            0.0072 -0.3812  0.0141 -0.0079  0.0180
                                           -0.8612 -0.0124 -0.0338 -0.0006  0.2379
                                            0.0306  0.0079  0.0826  0.0356 -0.1083
                                           -0.1287 -0.0226
   112. (0.00381) RY*( 2) C   4           s(  2.33%)p39.93( 93.10%)d 1.96(  4.57%)
                                           -0.0000  0.0068  0.1511  0.0206 -0.0040
                                           -0.0154 -0.3964  0.0386  0.0196 -0.0031
                                            0.4084 -0.0158  0.0048 -0.0013  0.7772
                                           -0.0245  0.0042 -0.0252  0.0866  0.1505
                                           -0.1050 -0.0625
   113. (0.00277) RY*( 3) C   4           s(  7.83%)p11.04( 86.38%)d 0.74(  5.80%)
                                           -0.0000  0.0059  0.2768  0.0399 -0.0040
                                            0.0034  0.7960 -0.0106 -0.0413 -0.0148
                                           -0.1875 -0.0122  0.0428 -0.0106  0.4357
                                            0.0263  0.0193  0.2075 -0.0421  0.1070
                                           -0.0297 -0.0287
   114. (0.00078) RY*( 4) C   4           s( 19.98%)p 0.20(  3.91%)d 3.81( 76.11%)
                                           -0.0000  0.0014  0.4351 -0.1011 -0.0143
                                            0.0063  0.0219 -0.0951 -0.0327 -0.0054
                                            0.0531 -0.1135  0.0654  0.0085 -0.0740
                                            0.0438  0.0320 -0.1731  0.5587 -0.3962
                                            0.3235 -0.3966
   115. (0.00061) RY*( 5) C   4           s( 56.53%)p 0.29( 16.53%)d 0.48( 26.95%)
                                           -0.0000 -0.0006  0.7517  0.0102  0.0078
                                           -0.0029 -0.1256 -0.1659  0.0012 -0.0096
                                            0.0718 -0.0054  0.1326 -0.0039 -0.2961
                                            0.1061  0.0137 -0.0514 -0.1262  0.2506
                                           -0.3315  0.2796
   116. (0.00033) RY*( 6) C   4           s( 27.18%)p 1.67( 45.41%)d 1.01( 27.42%)
                                           -0.0000  0.0035 -0.0767  0.5154  0.0142
                                            0.0042  0.0295 -0.5661 -0.0223 -0.0002
                                           -0.0357  0.1631  0.1668  0.0087  0.1419
                                           -0.2371 -0.0067 -0.2464  0.0144 -0.3298
                                            0.0228  0.3224
   117. (0.00023) RY*( 7) C   4           s( 30.36%)p 1.30( 39.57%)d 0.99( 30.07%)
                                            0.0000  0.0003 -0.1604  0.5243 -0.0540
                                            0.0030 -0.0402 -0.0061 -0.1519 -0.0052
                                           -0.0738  0.0854  0.3165 -0.0045 -0.0774
                                            0.4969  0.0715 -0.0046  0.2158  0.3810
                                           -0.0582 -0.3250
   118. (0.00020) RY*( 8) C   4           s(  3.16%)p10.47( 33.10%)d20.17( 63.74%)
                                           -0.0000 -0.0004  0.0925  0.1412  0.0556
                                           -0.0125 -0.1435 -0.3360  0.2765  0.0098
                                            0.0615  0.2085 -0.1659 -0.0006 -0.0994
                                           -0.1380 -0.1306  0.7386  0.0222  0.0993
                                            0.2158 -0.1873
   119. (0.00016) RY*( 9) C   4           s( 28.00%)p 2.13( 59.72%)d 0.44( 12.28%)
                                           -0.0000 -0.0034  0.1834  0.4953  0.0316
                                           -0.0055 -0.0186  0.5209  0.4521 -0.0038
                                            0.0023 -0.1960  0.0283  0.0053 -0.0046
                                            0.0629 -0.2791 -0.0249 -0.1941 -0.2390
                                            0.1546  0.0593
   120. (0.00012) RY*(10) C   4           s(  1.08%)p79.00( 85.68%)d12.21( 13.24%)
                                            0.0000 -0.0006  0.0826  0.0412  0.0482
                                            0.0050  0.0611  0.3479  0.0936 -0.0018
                                           -0.0373  0.7626  0.0015 -0.0040 -0.0609
                                           -0.3692 -0.0152 -0.1674  0.2097  0.0682
                                           -0.1999 -0.1258
   121. (0.00007) RY*(11) C   4           s(  7.66%)p 5.48( 41.94%)d 6.58( 50.40%)
   122. (0.00008) RY*(12) C   4           s(  2.93%)p 9.77( 28.60%)d23.40( 68.48%)
   123. (0.00005) RY*(13) C   4           s(  4.86%)p 9.81( 47.64%)d 9.78( 47.51%)
   124. (0.00006) RY*(14) C   4           s( 11.42%)p 6.44( 73.56%)d 1.32( 15.03%)
   125. (0.00003) RY*(15) C   4           s(  2.61%)p19.90( 51.86%)d17.47( 45.53%)
   126. (0.00001) RY*(16) C   4           s(  0.46%)p99.99( 96.94%)d 5.64(  2.60%)
   127. (0.00000) RY*(17) C   4           s( 92.01%)p 0.02(  1.52%)d 0.07(  6.47%)
   128. (0.00569) RY*( 1) C   5           s(  0.12%)p99.99( 95.02%)d39.01(  4.86%)
                                            0.0000 -0.0219  0.0276  0.0004  0.0026
                                            0.0130 -0.4893  0.0407 -0.0268 -0.0212
                                            0.8349  0.0009  0.0272 -0.0031  0.0881
                                           -0.0477  0.0019  0.1913 -0.0336 -0.0772
                                            0.0443  0.0539
   129. (0.00201) RY*( 2) C   5           s(  0.18%)p99.99( 97.16%)d14.89(  2.66%)
                                            0.0000  0.0163  0.0362  0.0001 -0.0147
                                            0.0198  0.6794 -0.0779 -0.0586  0.0135
                                            0.4598 -0.1282 -0.1114 -0.0139 -0.5071
                                            0.0242  0.0414  0.0197  0.0139 -0.0392
                                           -0.1554 -0.0194
   130. (0.00108) RY*( 3) C   5           s(  0.19%)p99.99( 73.13%)d99.99( 26.68%)
                                            0.0000  0.0004  0.0370  0.0222 -0.0003
                                           -0.0085  0.3980  0.1428  0.0058 -0.0047
                                            0.1757 -0.0125  0.0216 -0.0186  0.6620
                                            0.2839  0.0413  0.1364  0.2652  0.0951
                                            0.1497 -0.3827
   131. (0.00051) RY*( 4) C   5           s(  3.29%)p10.26( 33.80%)d19.10( 62.91%)
                                            0.0000 -0.0000  0.1336 -0.1228  0.0010
                                            0.0011  0.2316 -0.1036  0.0685 -0.0036
                                            0.0785 -0.1374  0.0472  0.0055  0.4477
                                           -0.1985  0.0419 -0.3439 -0.1899 -0.4952
                                           -0.0942  0.4697
   132. (0.00043) RY*( 5) C   5           s( 86.67%)p 0.12( 10.41%)d 0.03(  2.92%)
                                            0.0000 -0.0056  0.9088 -0.2016  0.0114
                                            0.0031 -0.0949  0.0739  0.0140 -0.0192
                                           -0.0605 -0.1963  0.1742  0.0001 -0.0927
                                            0.0746 -0.0486  0.0064  0.0717  0.0926
                                           -0.0960 -0.0789
   133. (0.00031) RY*( 6) C   5           s(  2.40%)p39.13( 94.03%)d 1.48(  3.56%)
                                            0.0000  0.0101  0.1128  0.0819  0.0671
                                           -0.0004 -0.0150 -0.7341 -0.0788 -0.0032
                                            0.0449  0.4828  0.1957  0.0032  0.0266
                                            0.3415  0.0655 -0.0426  0.1332  0.0165
                                           -0.0794  0.0974
   134. (0.00026) RY*( 7) C   5           s( 12.06%)p 6.94( 83.76%)d 0.35(  4.18%)
                                            0.0000  0.0008  0.2671  0.2198 -0.0307
                                            0.0122  0.1020  0.3786 -0.3367  0.0002
                                           -0.0264  0.6565 -0.1746 -0.0059 -0.0012
                                           -0.2111  0.2521  0.0817 -0.1084 -0.1465
                                            0.0274  0.0342
   135. (0.00012) RY*( 8) C   5           s( 24.10%)p 2.05( 49.39%)d 1.10( 26.51%)
                                           -0.0000 -0.0001 -0.0108  0.4849  0.0757
                                           -0.0074 -0.1452  0.0031 -0.4317 -0.0096
                                           -0.0910 -0.4157 -0.0970  0.0064  0.0439
                                            0.1346  0.2751  0.0424  0.3400 -0.1230
                                           -0.3403  0.1294
   136. (0.00013) RY*( 9) C   5           s( 18.19%)p 2.10( 38.20%)d 2.40( 43.62%)
                                           -0.0000 -0.0025  0.0565  0.4226  0.0089
                                            0.0051  0.0101  0.2590  0.1343  0.0076
                                            0.0889 -0.0470  0.1399 -0.0106 -0.0994
                                            0.5051  0.0426 -0.3851 -0.2808  0.1716
                                            0.3467  0.2437
   137. (0.00009) RY*(10) C   5           s( 39.58%)p 1.15( 45.63%)d 0.37( 14.79%)
   138. (0.00006) RY*(11) C   5           s(  9.15%)p 3.13( 28.62%)d 6.80( 62.23%)
   139. (0.00004) RY*(12) C   5           s(  2.00%)p18.16( 36.39%)d30.74( 61.60%)
   140. (0.00003) RY*(13) C   5           s(  3.90%)p 8.96( 34.99%)d15.66( 61.11%)
   141. (0.00000) RY*(14) C   5           s( 94.86%)p 0.01(  1.31%)d 0.04(  3.84%)
   142. (0.00001) RY*(15) C   5           s(  1.42%)p33.48( 47.61%)d35.83( 50.96%)
   143. (0.00000) RY*(16) C   5           s(  0.13%)p99.99( 81.66%)d99.99( 18.21%)
   144. (0.00001) RY*(17) C   5           s(  1.85%)p26.39( 48.96%)d26.52( 49.19%)
   145. (0.00570) RY*( 1) C   6           s(  0.43%)p99.99( 94.68%)d11.45(  4.89%)
                                            0.0000 -0.0259  0.0459 -0.0377  0.0086
                                            0.0238 -0.8491 -0.0548 -0.0446  0.0054
                                           -0.0851 -0.0562 -0.0173 -0.0130  0.4552
                                            0.0391  0.0274 -0.0511  0.1122 -0.0014
                                           -0.1819 -0.0249
   146. (0.00201) RY*( 2) C   6           s(  0.20%)p99.99( 97.82%)d10.06(  1.98%)
                                           -0.0000 -0.0016  0.0360 -0.0258 -0.0029
                                            0.0069  0.1645  0.0318 -0.0451 -0.0394
                                           -0.9307 -0.1421  0.2184  0.0033  0.1095
                                            0.0163 -0.0157  0.1130  0.0066 -0.0686
                                           -0.0470  0.0085
   147. (0.00081) RY*( 3) C   6           s(  0.22%)p99.99( 71.13%)d99.99( 28.64%)
                                            0.0000 -0.0001 -0.0308  0.0360  0.0008
                                            0.0059 -0.3664  0.1250 -0.0375  0.0012
                                           -0.1481  0.0690  0.0020  0.0093 -0.6955
                                            0.2179 -0.0456 -0.2451 -0.0532 -0.3889
                                            0.0166  0.2684
   148. (0.00058) RY*( 4) C   6           s(  0.32%)p68.34( 21.71%)d99.99( 77.97%)
                                           -0.0000  0.0005  0.0520 -0.0215  0.0023
                                            0.0065 -0.1942  0.0411 -0.0438  0.0040
                                           -0.0721 -0.0600 -0.0440  0.0153 -0.3930
                                            0.0250 -0.0985  0.3535 -0.2489  0.7209
                                           -0.2690 -0.0271
   149. (0.00044) RY*( 5) C   6           s( 85.67%)p 0.13( 10.95%)d 0.04(  3.38%)
                                           -0.0000  0.0031  0.9236 -0.0500 -0.0333
                                           -0.0199  0.0632 -0.0124  0.1768  0.0065
                                            0.0693 -0.2247 -0.0494  0.0083 -0.0396
                                            0.0931 -0.0751 -0.0397  0.0042 -0.1163
                                           -0.1221 -0.0610
   150. (0.00025) RY*( 6) C   6           s( 24.08%)p 2.80( 67.53%)d 0.35(  8.39%)
                                            0.0000 -0.0020 -0.2217  0.4377  0.0059
                                            0.0012  0.0230  0.1341  0.0400  0.0174
                                            0.0557 -0.7254 -0.3444 -0.0045 -0.0024
                                            0.0713  0.0426  0.1752 -0.0341 -0.1872
                                           -0.1169 -0.0575
   151. (0.00016) RY*( 7) C   6           s( 66.99%)p 0.33( 21.84%)d 0.17( 11.17%)
                                            0.0000 -0.0024  0.0751  0.8143 -0.0344
                                            0.0030  0.0009 -0.1288  0.1175 -0.0051
                                           -0.0435  0.3708  0.1959 -0.0017  0.0037
                                           -0.0712 -0.0717 -0.1164 -0.0532  0.0056
                                           -0.2496 -0.1816
   152. (0.00008) RY*( 8) C   6           s(  4.54%)p 9.19( 41.74%)d11.83( 53.72%)
   153. (0.00005) RY*( 9) C   6           s(  0.18%)p99.99( 51.80%)d99.99( 48.03%)
   154. (0.00004) RY*(10) C   6           s( 15.88%)p 1.25( 19.79%)d 4.05( 64.33%)
   155. (0.00002) RY*(11) C   6           s(  2.05%)p39.99( 81.99%)d 7.78( 15.96%)
   156. (0.00000) RY*(12) C   6           s(  0.38%)p99.99( 96.78%)d 7.47(  2.84%)
   157. (0.00001) RY*(13) C   6           s(  1.64%)p46.57( 76.49%)d13.32( 21.87%)
   158. (0.00000) RY*(14) C   6           s(  0.33%)p74.52( 24.28%)d99.99( 75.40%)
   159. (0.00000) RY*(15) C   6           s( 95.57%)p 0.02(  2.19%)d 0.02(  2.25%)
   160. (0.00001) RY*(16) C   6           s(  1.48%)p61.11( 90.25%)d 5.60(  8.27%)
   161. (0.00000) RY*(17) C   6           s(  0.15%)p99.99( 29.09%)d99.99( 70.76%)
   162. (0.01090) RY*( 1) C   7           s(  1.90%)p50.40( 95.75%)d 1.24(  2.35%)
                                            0.0000  0.0075  0.1374 -0.0077  0.0002
                                            0.0233 -0.6941 -0.0144 -0.0013 -0.0198
                                            0.6848  0.0038  0.0001  0.0241 -0.0162
                                            0.0528 -0.0454  0.0723 -0.1165  0.0065
                                           -0.0545  0.0409
   163. (0.00398) RY*( 2) C   7           s(  0.37%)p99.99( 95.45%)d11.45(  4.19%)
                                           -0.0000 -0.0157  0.0024  0.0583  0.0025
                                            0.0057  0.5100  0.0150  0.0041 -0.0037
                                            0.5366 -0.2521  0.0068 -0.0098 -0.5413
                                           -0.2170  0.0483  0.0695  0.0501 -0.1273
                                           -0.0008 -0.1353
   164. (0.00340) RY*( 3) C   7           s(  5.97%)p11.89( 71.00%)d 3.86( 23.03%)
                                            0.0000 -0.0140  0.2188 -0.1079 -0.0021
                                            0.0198  0.2846  0.0734 -0.0665 -0.0013
                                            0.1436  0.2949 -0.0191  0.0057 -0.1483
                                            0.6965 -0.0605 -0.0375  0.0181  0.1277
                                           -0.2587  0.3813
   165. (0.00170) RY*( 4) C   7           s(  2.38%)p36.69( 87.26%)d 4.36( 10.36%)
                                            0.0000 -0.0027  0.1501  0.0341  0.0085
                                            0.0079  0.0430  0.4825 -0.0187 -0.0012
                                            0.0532  0.6799  0.0654  0.0042 -0.0552
                                           -0.3969 -0.0869  0.0654  0.0740  0.2516
                                           -0.0437 -0.1693
   166. (0.00116) RY*( 5) C   7           s(  7.18%)p 6.69( 48.02%)d 6.24( 44.80%)
                                            0.0000  0.0140 -0.1562  0.2173 -0.0006
                                           -0.0084  0.2147  0.2313  0.2048  0.0130
                                            0.2704 -0.0069  0.0225 -0.0016  0.4621
                                           -0.2261 -0.0097 -0.2902 -0.0997 -0.2232
                                            0.0305  0.5506
   167. (0.00100) RY*( 6) C   7           s(  2.37%)p35.46( 83.87%)d 5.82( 13.77%)
                                           -0.0000 -0.0196 -0.0342  0.1486 -0.0031
                                            0.0077 -0.3029  0.5027  0.1045 -0.0075
                                           -0.3251 -0.2451 -0.1084 -0.0123 -0.5479
                                           -0.0310  0.0660 -0.0825 -0.1048 -0.0147
                                           -0.0401  0.3436
   168. (0.00064) RY*( 7) C   7           s(  8.23%)p 7.19( 59.17%)d 3.96( 32.60%)
                                            0.0000  0.0075  0.2624  0.1104 -0.0346
                                            0.0014  0.0961  0.3439  0.0871  0.0032
                                            0.0277 -0.4895 -0.1811  0.0145  0.3443
                                            0.0439 -0.2505  0.3348  0.2044  0.3133
                                           -0.2453 -0.1174
   169. (0.00053) RY*( 8) C   7           s( 53.71%)p 0.65( 35.16%)d 0.21( 11.13%)
                                           -0.0000 -0.0016  0.6792  0.2713  0.0479
                                            0.0236  0.0056 -0.4407 -0.0763 -0.0108
                                           -0.1368 -0.0010 -0.0885 -0.0043 -0.0821
                                           -0.3393 -0.0493 -0.1466 -0.0506  0.0739
                                           -0.1416  0.2484
   170. (0.00037) RY*( 9) C   7           s(  9.38%)p 0.53(  5.02%)d 9.12( 85.60%)
                                           -0.0000 -0.0048  0.3045 -0.0331  0.0040
                                            0.0125  0.0247  0.1092 -0.1114  0.0000
                                           -0.0616  0.0548  0.1173 -0.0065  0.0442
                                            0.0424  0.0266  0.6111  0.0429 -0.4078
                                            0.5119  0.2289
   171. (0.00021) RY*(10) C   7           s( 23.90%)p 2.63( 62.78%)d 0.56( 13.32%)
                                            0.0000 -0.0027 -0.1720  0.4557 -0.0427
                                           -0.0047 -0.0618 -0.2485  0.5915  0.0037
                                           -0.0282  0.1366  0.2935  0.0043 -0.1517
                                            0.1153 -0.2651  0.1916  0.2885  0.0937
                                            0.0521  0.0417
   172. (0.00020) RY*(11) C   7           s(  9.33%)p 3.73( 34.81%)d 5.99( 55.86%)
                                           -0.0000 -0.0074  0.3035 -0.0285  0.0181
                                            0.0041  0.0036  0.1896  0.1718 -0.0135
                                           -0.0810 -0.0384  0.2727 -0.0101  0.0073
                                            0.1486 -0.4216 -0.3010 -0.2289 -0.5138
                                           -0.1088 -0.3738
   173. (0.00020) RY*(12) C   7           s(  6.21%)p 2.53( 15.70%)d12.57( 78.09%)
                                            0.0000  0.0052 -0.1190  0.2175 -0.0256
                                           -0.0166 -0.0776 -0.0233 -0.0883 -0.0091
                                           -0.0559  0.1686 -0.2200  0.0123  0.0398
                                           -0.0302  0.2442  0.2361  0.2561 -0.5305
                                           -0.6119 -0.0600
   174. (0.00013) RY*(13) C   7           s(  6.08%)p12.96( 78.76%)d 2.49( 15.16%)
                                            0.0000  0.0015  0.1959 -0.1313  0.0718
                                           -0.0074 -0.0558  0.1060  0.0229  0.0020
                                           -0.0025 -0.1676  0.6941  0.0054  0.0656
                                           -0.0163  0.5082 -0.1232  0.3299  0.0703
                                           -0.1483  0.0255
   175. (0.00010) RY*(14) C   7           s( 54.28%)p 0.58( 31.44%)d 0.26( 14.28%)
   176. (0.00006) RY*(15) C   7           s( 14.55%)p 3.32( 48.32%)d 2.55( 37.13%)
   177. (0.00002) RY*(16) C   7           s(  8.15%)p 4.45( 36.29%)d 6.82( 55.56%)
   178. (0.00001) RY*(17) C   7           s( 85.99%)p 0.13( 11.47%)d 0.03(  2.55%)
   179. (0.00882) RY*( 1) C   8           s(  0.88%)p99.99( 95.83%)d 3.73(  3.29%)
                                            0.0000 -0.0015  0.0907  0.0235  0.0063
                                           -0.0001  0.5540  0.2031  0.0012 -0.0210
                                            0.3021 -0.1887  0.0001 -0.0164  0.6946
                                            0.0008 -0.0068  0.0927  0.0281  0.1068
                                           -0.0501  0.0979
   180. (0.00431) RY*( 2) C   8           s(  6.71%)p13.37( 89.68%)d 0.54(  3.61%)
                                           -0.0000  0.0060  0.2469  0.0764  0.0143
                                            0.0125  0.4858 -0.0332  0.0005  0.0036
                                           -0.7925 -0.0246 -0.0388  0.0107 -0.0722
                                           -0.1533 -0.0248  0.0018 -0.1281  0.0463
                                           -0.1024 -0.0840
   181. (0.00343) RY*( 3) C   8           s(  4.09%)p22.66( 92.72%)d 0.78(  3.19%)
                                           -0.0000  0.0032  0.1964 -0.0474 -0.0092
                                           -0.0059 -0.6028  0.0176  0.0071  0.0021
                                           -0.3658  0.1390 -0.0256  0.0091  0.6396
                                           -0.0002 -0.0212  0.0953 -0.0300  0.0946
                                            0.0812 -0.0799
   182. (0.00177) RY*( 4) C   8           s(  9.87%)p 9.08( 89.63%)d 0.05(  0.50%)
                                           -0.0000  0.0017  0.3018 -0.0835 -0.0250
                                            0.0061  0.1857 -0.6536 -0.0344 -0.0022
                                            0.1342  0.4667  0.0213  0.0051  0.0714
                                            0.4361 -0.0433 -0.0325 -0.0324  0.0378
                                           -0.0382 -0.0008
   183. (0.00125) RY*( 5) C   8           s( 58.45%)p 0.62( 35.95%)d 0.10(  5.60%)
                                           -0.0000  0.0003  0.7643 -0.0178  0.0015
                                           -0.0040 -0.1029  0.3971  0.0409  0.0202
                                            0.1324 -0.1281 -0.1637  0.0091 -0.2236
                                            0.2582 -0.1081  0.0845  0.1096 -0.1554
                                           -0.1114 -0.0176
   184. (0.00100) RY*( 6) C   8           s(  1.39%)p52.43( 73.12%)d18.27( 25.48%)
                                           -0.0000 -0.0015  0.1157 -0.0191 -0.0142
                                            0.0053  0.0195  0.1272 -0.0786  0.0065
                                            0.1295  0.5869  0.0001 -0.0040  0.0365
                                           -0.5849  0.0607 -0.0958  0.2197 -0.1958
                                           -0.3962  0.0455
   185. (0.00080) RY*( 7) C   8           s(  4.31%)p15.35( 66.10%)d 6.87( 29.59%)
                                            0.0000 -0.0075  0.1553 -0.1373 -0.0067
                                            0.0013 -0.0962 -0.5116  0.0305  0.0091
                                            0.0958 -0.5215  0.0544 -0.0067  0.0255
                                           -0.3226  0.0114  0.1784  0.2717 -0.0498
                                           -0.2885 -0.3233
   186. (0.00065) RY*( 8) C   8           s( 13.99%)p 2.45( 34.25%)d 3.70( 51.76%)
                                           -0.0000 -0.0063  0.3668  0.0717 -0.0122
                                           -0.0084 -0.0199 -0.2039 -0.0038 -0.0004
                                            0.1781 -0.0649 -0.0681  0.0117 -0.0619
                                           -0.5048 -0.0330 -0.1127 -0.2913  0.1323
                                            0.5675  0.2837
   187. (0.00033) RY*( 9) C   8           s( 54.38%)p 0.44( 23.90%)d 0.40( 21.72%)
                                           -0.0000 -0.0000 -0.0442  0.7352 -0.0365
                                           -0.0028 -0.0964 -0.1806  0.2710  0.0004
                                           -0.0150 -0.1167 -0.2500  0.0008  0.1086
                                            0.0526 -0.1809 -0.2904  0.0726 -0.2131
                                           -0.1970  0.2083
   188. (0.00022) RY*(10) C   8           s( 20.31%)p 0.70( 14.26%)d 3.22( 65.44%)
                                            0.0000 -0.0003 -0.0174  0.4482 -0.0433
                                            0.0028  0.0575  0.0754  0.0220  0.0053
                                            0.1601  0.2267 -0.2128 -0.0048 -0.0742
                                           -0.0723 -0.0004  0.3301 -0.0124  0.3030
                                            0.1744 -0.6504
   189. (0.00018) RY*(11) C   8           s(  1.11%)p20.49( 22.76%)d68.52( 76.13%)
                                           -0.0000  0.0023 -0.0564  0.0859 -0.0233
                                            0.0185  0.1065 -0.0389 -0.3559 -0.0099
                                           -0.1212  0.0374  0.0424  0.0052  0.0520
                                            0.0184 -0.2582  0.1813  0.5272 -0.4700
                                            0.4791  0.0081
   190. (0.00011) RY*(12) C   8           s(  4.27%)p 7.00( 29.88%)d15.43( 65.85%)
                                            0.0000  0.0038 -0.0500  0.1637  0.1156
                                           -0.0040 -0.0964 -0.0545 -0.3925 -0.0037
                                           -0.0023 -0.0069  0.0016 -0.0066 -0.1060
                                           -0.0253 -0.3470  0.5423 -0.0999  0.2958
                                           -0.2913  0.4268
   191. (0.00009) RY*(13) C   8           s(  2.67%)p16.52( 44.02%)d20.00( 53.31%)
   192. (0.00004) RY*(14) C   8           s(  3.13%)p 7.36( 23.05%)d23.58( 73.82%)
   193. (0.00002) RY*(15) C   8           s(  7.21%)p11.01( 79.46%)d 1.85( 13.33%)
   194. (0.00002) RY*(16) C   8           s( 15.07%)p 5.33( 80.38%)d 0.30(  4.55%)
   195. (0.00000) RY*(17) C   8           s( 92.16%)p 0.06(  5.15%)d 0.03(  2.69%)
   196. (0.00508) RY*( 1) N   9           s(  0.72%)p99.99( 96.76%)d 3.50(  2.52%)
                                           -0.0000  0.0050  0.0847  0.0009 -0.0007
                                           -0.0183  0.5993  0.0311 -0.0010 -0.0080
                                            0.2407 -0.0198  0.0028 -0.0212  0.7404
                                            0.0044  0.0100  0.0024 -0.0240  0.0687
                                           -0.0787  0.1170
   197. (0.00341) RY*( 2) N   9           s(  5.99%)p15.09( 90.42%)d 0.60(  3.59%)
                                           -0.0000 -0.0241  0.2316  0.0753  0.0043
                                            0.0070  0.7231 -0.1097 -0.0176  0.0089
                                           -0.2794 -0.0175  0.0165 -0.0131 -0.5220
                                            0.1319  0.0152  0.1169 -0.0753 -0.0644
                                            0.0655  0.0899
   198. (0.00169) RY*( 3) N   9           s( 49.03%)p 0.99( 48.70%)d 0.05(  2.27%)
                                            0.0000  0.0012  0.6989 -0.0428 -0.0015
                                           -0.0062 -0.2751 -0.1819  0.0185 -0.0044
                                           -0.4809  0.0100 -0.1572  0.0052  0.3069
                                            0.1635  0.0289  0.1020 -0.0697 -0.0299
                                            0.0682  0.0430
   199. (0.00110) RY*( 4) N   9           s( 29.56%)p 1.86( 55.07%)d 0.52( 15.37%)
                                            0.0000  0.0024  0.5326 -0.1091  0.0033
                                            0.0000 -0.0474 -0.0061 -0.0220  0.0100
                                            0.6760  0.0671 -0.1383 -0.0018 -0.2537
                                            0.0123  0.0522 -0.2160 -0.0357  0.2693
                                            0.1772  0.0427
   200. (0.00027) RY*( 5) N   9           s(  0.80%)p56.09( 44.76%)d68.23( 54.44%)
                                            0.0000  0.0034  0.0871  0.0195 -0.0012
                                            0.0038  0.1030 -0.2523  0.0142  0.0014
                                            0.0210 -0.1188 -0.0288  0.0011  0.0483
                                           -0.5956  0.0257  0.2099  0.0705 -0.0394
                                            0.2992 -0.6359
   201. (0.00018) RY*( 6) N   9           s(  4.91%)p16.58( 81.44%)d 2.78( 13.65%)
                                           -0.0000  0.0005  0.2170 -0.0348 -0.0284
                                            0.0021  0.0489  0.3385  0.0419 -0.0023
                                           -0.1965  0.5157  0.2157 -0.0044 -0.0310
                                           -0.5612 -0.1692 -0.2609  0.1247 -0.0306
                                           -0.1616  0.1607
   202. (0.00017) RY*( 7) N   9           s( 53.85%)p 0.11(  5.84%)d 0.75( 40.32%)
                                           -0.0000  0.0018 -0.0550  0.7317  0.0055
                                           -0.0008 -0.0010  0.1121 -0.0625 -0.0123
                                           -0.1796 -0.0409 -0.0445  0.0028  0.0660
                                            0.0329  0.0204 -0.3910 -0.0618  0.3791
                                            0.3141 -0.0641
   203. (0.00008) RY*( 8) N   9           s( 14.01%)p 3.59( 50.34%)d 2.54( 35.65%)
   204. (0.00009) RY*( 9) N   9           s( 32.31%)p 0.58( 18.74%)d 1.52( 48.96%)
   205. (0.00005) RY*(10) N   9           s(  6.19%)p14.26( 88.21%)d 0.91(  5.60%)
   206. (0.00004) RY*(11) N   9           s(  2.30%)p14.19( 32.68%)d28.22( 65.01%)
   207. (0.00002) RY*(12) N   9           s(  0.37%)p83.68( 31.34%)d99.99( 68.29%)
   208. (0.00002) RY*(13) N   9           s(  0.56%)p92.88( 52.30%)d83.73( 47.14%)
   209. (0.00001) RY*(14) N   9           s(  0.52%)p59.16( 30.65%)d99.99( 68.83%)
   210. (0.00000) RY*(15) N   9           s(  0.24%)p99.99( 87.79%)d49.80( 11.97%)
   211. (0.00000) RY*(16) N   9           s( 98.69%)p 0.01(  0.80%)d 0.01(  0.51%)
   212. (0.00000) RY*(17) N   9           s(  0.06%)p99.99( 84.20%)d99.99( 15.74%)
   213. (0.00787) RY*( 1) C  10           s(  0.27%)p99.99( 95.37%)d16.15(  4.36%)
                                           -0.0000 -0.0258  0.0450 -0.0028 -0.0012
                                           -0.0414  0.5167  0.0214  0.0498  0.0318
                                            0.3231  0.0255 -0.0228 -0.0012  0.7565
                                            0.0521  0.0202  0.0211  0.1493 -0.0826
                                            0.1183  0.0083
   214. (0.00592) RY*( 2) C  10           s(  0.69%)p99.99( 95.14%)d 6.00(  4.17%)
                                            0.0000 -0.0083  0.0657 -0.0493 -0.0114
                                           -0.0258  0.6425  0.0267  0.0456 -0.0134
                                           -0.7097 -0.0110 -0.0046 -0.0361 -0.1693
                                           -0.0062  0.0336 -0.1312  0.0310 -0.0829
                                            0.0882 -0.0942
   215. (0.00265) RY*( 3) C  10           s(  0.02%)p99.99( 69.49%)d99.99( 30.49%)
                                           -0.0000  0.0000  0.0129 -0.0014  0.0011
                                            0.0158  0.4104  0.0877  0.0171  0.0177
                                            0.4982  0.1200  0.0269 -0.0172 -0.4873
                                           -0.1292 -0.0126  0.1298 -0.2199  0.2404
                                            0.4056 -0.1319
   216. (0.00093) RY*( 4) C  10           s(  0.11%)p99.99( 23.52%)d99.99( 76.37%)
                                           -0.0000 -0.0008  0.0326 -0.0041 -0.0000
                                            0.0007  0.0722 -0.2304  0.0115 -0.0006
                                            0.0771 -0.3208  0.0293  0.0003 -0.0888
                                            0.2428 -0.0142  0.3756  0.2607  0.0407
                                           -0.2830 -0.6877
   217. (0.00052) RY*( 5) C  10           s( 69.51%)p 0.26( 17.96%)d 0.18( 12.53%)
                                           -0.0000 -0.0044  0.8333  0.0206 -0.0170
                                            0.0333  0.0292  0.1547 -0.0616 -0.0065
                                            0.0173 -0.3058  0.0422  0.0228 -0.0254
                                           -0.2274 -0.0367  0.1896  0.0218  0.0936
                                           -0.1511  0.2393
   218. (0.00039) RY*( 6) C  10           s(  8.98%)p 1.23( 11.07%)d 8.90( 79.95%)
                                           -0.0000 -0.0048  0.2375 -0.1819  0.0169
                                            0.0074 -0.0552  0.0801 -0.1039 -0.0082
                                            0.1396 -0.0615  0.2171 -0.0014  0.0673
                                           -0.0161  0.1231 -0.6104 -0.4081 -0.2246
                                           -0.0922 -0.4488
   219. (0.00028) RY*( 7) C  10           s( 29.69%)p 2.24( 66.43%)d 0.13(  3.89%)
                                           -0.0000  0.0030  0.3825 -0.3816  0.0705
                                            0.0142 -0.0558 -0.4037 -0.0931  0.0006
                                           -0.0016  0.5807 -0.1402  0.0110 -0.0486
                                            0.2748 -0.2334  0.0656  0.0653 -0.1464
                                            0.0939 -0.0075
   220. (0.00012) RY*( 8) C  10           s(  2.98%)p12.79( 38.08%)d19.80( 58.94%)
                                            0.0000  0.0060 -0.0532  0.1630  0.0183
                                            0.0032  0.2301  0.2613  0.0328 -0.0021
                                            0.2440  0.3084  0.1548 -0.0015 -0.2807
                                            0.0212 -0.0257 -0.0547  0.2561 -0.4199
                                           -0.5689  0.1444
   221. (0.00012) RY*( 9) C  10           s( 16.14%)p 2.27( 36.65%)d 2.93( 47.22%)
                                            0.0000  0.0138  0.0527  0.3925  0.0658
                                            0.0155  0.0554  0.1337 -0.1827 -0.0090
                                           -0.1301  0.1801  0.1208  0.0045  0.1253
                                            0.4806  0.0349  0.3189 -0.5890  0.0744
                                           -0.1314  0.0269
   222. (0.00008) RY*(10) C  10           s( 11.65%)p 4.83( 56.26%)d 2.75( 32.09%)
   223. (0.00006) RY*(11) C  10           s( 16.77%)p 4.16( 69.81%)d 0.80( 13.41%)
   224. (0.00005) RY*(12) C  10           s( 33.77%)p 0.70( 23.67%)d 1.26( 42.56%)
   225. (0.00004) RY*(13) C  10           s(  3.91%)p17.80( 69.52%)d 6.80( 26.57%)
   226. (0.00003) RY*(14) C  10           s(  8.42%)p10.09( 84.93%)d 0.79(  6.66%)
   227. (0.00002) RY*(15) C  10           s(  0.29%)p99.99( 42.44%)d99.99( 57.27%)
   228. (0.00000) RY*(16) C  10           s(  0.76%)p99.99( 97.91%)d 1.74(  1.33%)
   229. (0.00000) RY*(17) C  10           s( 96.03%)p 0.02(  1.99%)d 0.02(  1.98%)
   230. (0.00807) RY*( 1) C  11           s(  1.14%)p83.74( 95.14%)d 3.28(  3.73%)
                                            0.0000  0.0255  0.0325  0.0982 -0.0021
                                           -0.0107  0.7047 -0.0164  0.0291  0.0310
                                           -0.6688  0.0434 -0.0114  0.0197 -0.0425
                                            0.0306  0.0114 -0.0937 -0.1160  0.0631
                                           -0.0893 -0.0555
   231. (0.00247) RY*( 2) C  11           s(  0.08%)p99.99( 97.45%)d30.39(  2.47%)
                                            0.0000  0.0143  0.0214  0.0103 -0.0068
                                           -0.0282 -0.4308  0.0780  0.1113 -0.0042
                                           -0.3755  0.0514  0.0000 -0.0256 -0.7786
                                            0.1030  0.0921 -0.1208 -0.0132 -0.0635
                                            0.0377 -0.0669
   232. (0.00152) RY*( 3) C  11           s(  0.29%)p99.99( 81.56%)d62.07( 18.15%)
                                            0.0000  0.0006  0.0484  0.0240  0.0017
                                            0.0108 -0.4876 -0.0567  0.0035  0.0148
                                           -0.5401 -0.0634 -0.0141 -0.0153  0.5237
                                            0.0584  0.0188  0.2039  0.0488  0.0947
                                            0.0101 -0.3584
   233. (0.00095) RY*( 4) C  11           s( 92.83%)p 0.04(  3.42%)d 0.04(  3.75%)
                                            0.0000  0.0035  0.9629 -0.0264  0.0212
                                           -0.0114 -0.0114 -0.0642  0.1224  0.0197
                                            0.0649  0.0192 -0.0855  0.0106 -0.0180
                                           -0.0427  0.0168  0.0425 -0.0548  0.1301
                                           -0.1021  0.0733
   234. (0.00046) RY*( 5) C  11           s(  0.62%)p39.79( 24.79%)d99.99( 74.59%)
                                            0.0000  0.0001 -0.0143  0.0776  0.0021
                                           -0.0009  0.1484  0.1461  0.0898 -0.0007
                                            0.1794  0.2282  0.0691 -0.0016 -0.1854
                                           -0.2683 -0.0329  0.3846 -0.1487  0.3579
                                            0.3863 -0.5465
   235. (0.00036) RY*( 6) C  11           s( 27.60%)p 2.31( 63.85%)d 0.31(  8.55%)
                                            0.0000  0.0010 -0.1299  0.5090  0.0093
                                           -0.0089 -0.0483 -0.4486  0.4087 -0.0072
                                            0.0155 -0.0674  0.0504 -0.0143 -0.0156
                                           -0.3253  0.3926  0.1119  0.0783  0.1270
                                           -0.1159  0.1932
   236. (0.00019) RY*( 7) C  11           s( 15.23%)p 3.90( 59.34%)d 1.67( 25.43%)
                                           -0.0000 -0.0051  0.0932  0.3788 -0.0093
                                            0.0077  0.1617  0.0971  0.0740  0.0007
                                            0.1582 -0.5628 -0.0572  0.0089 -0.0865
                                            0.4464  0.0204  0.0867  0.3129 -0.1735
                                            0.0677 -0.3379
   237. (0.00018) RY*( 8) C  11           s( 14.66%)p 4.22( 61.82%)d 1.60( 23.52%)
                                           -0.0000 -0.0071  0.0804  0.3737 -0.0211
                                            0.0069 -0.0655  0.6659  0.1001  0.0007
                                           -0.1095  0.0230 -0.0697  0.0069  0.1710
                                           -0.3371 -0.0056 -0.2205  0.1153 -0.1398
                                            0.3095  0.2409
   238. (0.00010) RY*( 9) C  11           s( 11.10%)p 4.81( 53.39%)d 3.20( 35.51%)
   239. (0.00006) RY*(10) C  11           s(  3.53%)p 9.29( 32.84%)d18.00( 63.62%)
   240. (0.00006) RY*(11) C  11           s(  2.57%)p10.09( 25.96%)d27.77( 71.47%)
   241. (0.00003) RY*(12) C  11           s( 32.53%)p 1.76( 57.20%)d 0.32( 10.28%)
   242. (0.00000) RY*(13) C  11           s( 94.39%)p 0.01(  0.64%)d 0.05(  4.97%)
   243. (0.00001) RY*(14) C  11           s(  1.30%)p75.52( 97.87%)d 0.65(  0.84%)
   244. (0.00001) RY*(15) C  11           s(  1.60%)p13.91( 22.29%)d47.49( 76.10%)
   245. (0.00001) RY*(16) C  11           s(  0.05%)p99.99( 24.86%)d99.99( 75.09%)
   246. (0.00000) RY*(17) C  11           s(  0.57%)p99.99( 97.69%)d 3.08(  1.75%)
   247. (0.00567) RY*( 1) C  12           s(  0.76%)p99.99( 94.42%)d 6.34(  4.82%)
                                            0.0000 -0.0265  0.0689 -0.0453  0.0101
                                           -0.0074  0.2919  0.0080  0.0258 -0.0150
                                            0.5270  0.0780  0.0233 -0.0209  0.7523
                                            0.0727  0.0457 -0.1243 -0.0494 -0.1234
                                            0.0512 -0.1114
   248. (0.00196) RY*( 2) C  12           s(  0.11%)p99.99( 98.22%)d15.16(  1.67%)
                                           -0.0000 -0.0013  0.0218  0.0250  0.0008
                                            0.0328  0.7624  0.0699 -0.1867 -0.0246
                                           -0.5667 -0.0642  0.1538  0.0038  0.1026
                                           -0.0075 -0.0083  0.0145  0.0828 -0.0597
                                            0.0780  0.0033
   249. (0.00081) RY*( 3) C  12           s(  0.33%)p99.99( 91.33%)d25.65(  8.34%)
                                           -0.0000  0.0004  0.0540  0.0182  0.0020
                                            0.0103 -0.4753  0.1416 -0.0621  0.0124
                                           -0.5333  0.1787 -0.0636 -0.0110  0.5514
                                           -0.1862  0.0639  0.1207  0.0856  0.0163
                                           -0.0799 -0.2342
   250. (0.00058) RY*( 4) C  12           s(  0.06%)p17.58(  1.07%)d99.99( 98.87%)
                                           -0.0000  0.0002  0.0142  0.0201  0.0015
                                           -0.0047 -0.0345 -0.0517  0.0106 -0.0056
                                           -0.0388 -0.0443  0.0154  0.0060  0.0423
                                            0.0310 -0.0128  0.1734 -0.4306  0.4302
                                            0.7551 -0.1338
   251. (0.00040) RY*( 5) C  12           s( 43.01%)p 1.26( 54.11%)d 0.07(  2.88%)
                                           -0.0000  0.0041  0.6548 -0.0273 -0.0244
                                            0.0140  0.0118 -0.5587 -0.1888 -0.0005
                                           -0.0334  0.4080  0.0760  0.0122 -0.0872
                                           -0.0522 -0.0957 -0.1132 -0.0898  0.0230
                                           -0.0681 -0.0527
   252. (0.00034) RY*( 6) C  12           s( 52.32%)p 0.72( 37.93%)d 0.19(  9.75%)
                                           -0.0000  0.0016  0.6488  0.3188 -0.0247
                                           -0.0092 -0.0557  0.4468  0.0353  0.0157
                                            0.0554 -0.3621 -0.1495  0.0075 -0.0520
                                            0.0237 -0.1232 -0.1377  0.2107 -0.0595
                                            0.1692 -0.0443
   253. (0.00016) RY*( 7) C  12           s( 73.70%)p 0.16( 12.11%)d 0.19( 14.19%)
                                            0.0000 -0.0039 -0.3084  0.8009  0.0183
                                           -0.0026 -0.0440 -0.2798 -0.1432 -0.0075
                                            0.0333  0.0284  0.1023 -0.0091  0.0300
                                           -0.0724 -0.0420 -0.2883  0.1830  0.0542
                                            0.0851 -0.1229
   254. (0.00009) RY*( 8) C  12           s(  3.99%)p14.08( 56.11%)d10.01( 39.90%)
   255. (0.00005) RY*( 9) C  12           s(  8.82%)p 3.38( 29.86%)d 6.95( 61.32%)
   256. (0.00003) RY*(10) C  12           s(  5.76%)p 3.43( 19.76%)d12.93( 74.48%)
   257. (0.00002) RY*(11) C  12           s(  0.13%)p99.99( 91.20%)d64.44(  8.67%)
   258. (0.00002) RY*(12) C  12           s(  1.82%)p44.76( 81.40%)d 9.22( 16.78%)
   259. (0.00000) RY*(13) C  12           s(  1.41%)p69.28( 97.88%)d 0.50(  0.71%)
   260. (0.00000) RY*(14) C  12           s( 90.69%)p 0.03(  2.60%)d 0.07(  6.71%)
   261. (0.00001) RY*(15) C  12           s( 11.43%)p 2.42( 27.64%)d 5.33( 60.93%)
   262. (0.00000) RY*(16) C  12           s(  3.19%)p30.17( 96.13%)d 0.22(  0.69%)
   263. (0.00000) RY*(17) C  12           s(  2.58%)p 3.21(  8.28%)d34.50( 89.13%)
   264. (0.00535) RY*( 1) C  13           s(  0.31%)p99.99( 94.47%)d16.93(  5.23%)
                                            0.0000 -0.0267  0.0415 -0.0237  0.0096
                                           -0.0236  0.8175 -0.0508  0.0442  0.0055
                                           -0.2467 -0.0124 -0.0044 -0.0146  0.4536
                                           -0.0558  0.0333  0.0421 -0.1227  0.1194
                                           -0.1406  0.0375
   265. (0.00205) RY*( 2) C  13           s(  0.20%)p99.99( 97.64%)d10.98(  2.16%)
                                           -0.0000 -0.0014  0.0398 -0.0193 -0.0029
                                           -0.0052 -0.1295  0.0241  0.0308  0.0308
                                            0.7220 -0.1171 -0.1679  0.0249  0.6071
                                           -0.0878 -0.1307  0.1029  0.0620  0.0389
                                            0.0038  0.0752
   266. (0.00096) RY*( 3) C  13           s(  0.22%)p99.99( 85.31%)d65.96( 14.47%)
                                           -0.0000  0.0002  0.0405 -0.0235 -0.0009
                                            0.0075 -0.4470 -0.1611 -0.0548  0.0062
                                           -0.5223 -0.2192 -0.0457 -0.0081  0.5143
                                            0.1816  0.0612  0.1842  0.0434  0.0891
                                            0.0046 -0.3178
   267. (0.00058) RY*( 4) C  13           s(  0.24%)p40.47(  9.83%)d99.99( 89.93%)
                                           -0.0000  0.0000  0.0484 -0.0090  0.0015
                                           -0.0062  0.1444  0.0060  0.0467 -0.0100
                                            0.1588 -0.0618  0.0790  0.0083 -0.1817
                                           -0.0430 -0.0696  0.2837  0.4165 -0.1207
                                           -0.5319 -0.5898
   268. (0.00042) RY*( 5) C  13           s( 61.41%)p 0.59( 36.51%)d 0.03(  2.08%)
                                           -0.0000  0.0030  0.7285 -0.2866 -0.0353
                                            0.0145 -0.0316  0.0425 -0.1429 -0.0139
                                           -0.0507 -0.3979  0.1164 -0.0007 -0.1166
                                           -0.3916  0.0091  0.0050 -0.0042  0.0810
                                            0.0199  0.1175
   269. (0.00027) RY*( 6) C  13           s( 65.02%)p 0.42( 27.32%)d 0.12(  7.66%)
                                           -0.0000  0.0012  0.5609  0.5786 -0.0292
                                            0.0075 -0.0353 -0.0614 -0.1183  0.0034
                                            0.0268  0.3753 -0.0640  0.0074  0.0181
                                            0.2801 -0.1721 -0.0968 -0.0413  0.2085
                                           -0.1479 -0.0129
   270. (0.00022) RY*( 7) C  13           s( 49.91%)p 0.83( 41.38%)d 0.17(  8.71%)
                                            0.0000 -0.0058 -0.2554  0.6584 -0.0157
                                           -0.0036 -0.0303 -0.0294 -0.0867 -0.0061
                                           -0.0105 -0.3364  0.2933 -0.0099  0.0010
                                           -0.4119  0.1882  0.0254  0.1366  0.2398
                                           -0.0088  0.1012
   271. (0.00008) RY*( 8) C  13           s(  1.06%)p15.49( 16.34%)d78.26( 82.60%)
   272. (0.00005) RY*( 9) C  13           s(  1.23%)p75.99( 93.26%)d 4.49(  5.51%)
   273. (0.00005) RY*(10) C  13           s( 11.51%)p 3.60( 41.41%)d 4.09( 47.07%)
   274. (0.00003) RY*(11) C  13           s(  1.14%)p27.42( 31.27%)d59.28( 67.59%)
   275. (0.00003) RY*(12) C  13           s(  5.25%)p15.42( 80.96%)d 2.63( 13.79%)
   276. (0.00000) RY*(13) C  13           s(  0.14%)p58.42(  8.27%)d99.99( 91.59%)
   277. (0.00001) RY*(14) C  13           s(  4.38%)p18.27( 80.06%)d 3.55( 15.56%)
   278. (0.00000) RY*(15) C  13           s( 94.28%)p 0.00(  0.22%)d 0.06(  5.50%)
   279. (0.00000) RY*(16) C  13           s(  2.52%)p29.62( 74.74%)d 9.01( 22.73%)
   280. (0.00000) RY*(17) C  13           s(  1.29%)p63.02( 81.08%)d13.71( 17.63%)
   281. (0.00615) RY*( 1) C  14           s(  0.79%)p99.99( 94.69%)d 5.73(  4.52%)
                                            0.0000 -0.0225  0.0668 -0.0535  0.0077
                                           -0.0108  0.4361 -0.0332  0.0201  0.0226
                                           -0.7680  0.0060 -0.0278  0.0106 -0.4045
                                           -0.0152 -0.0076  0.1266  0.1318 -0.0297
                                            0.0692  0.0781
   282. (0.00210) RY*( 2) C  14           s(  1.37%)p69.54( 95.37%)d 2.38(  3.26%)
                                            0.0000  0.0194  0.1076  0.0406 -0.0105
                                           -0.0189 -0.6722  0.0834  0.0577 -0.0020
                                           -0.0186 -0.0300  0.0297 -0.0179 -0.6939
                                           -0.0022  0.0845  0.0294 -0.0003  0.1183
                                           -0.1176  0.0628
   283. (0.00111) RY*( 3) C  14           s(  0.33%)p99.99( 71.14%)d86.99( 28.54%)
                                           -0.0000 -0.0018  0.0509  0.0262  0.0005
                                           -0.0077  0.4377  0.1744  0.0064 -0.0090
                                            0.4602  0.2268  0.0338  0.0120 -0.3995
                                           -0.2459 -0.0673 -0.2371  0.1038 -0.2257
                                           -0.2379  0.3329
   284. (0.00056) RY*( 4) C  14           s( 82.58%)p 0.13( 10.97%)d 0.08(  6.44%)
                                            0.0000 -0.0016  0.8873 -0.1962 -0.0030
                                           -0.0005  0.0764  0.0507 -0.0839  0.0152
                                            0.1076 -0.1403 -0.1323  0.0097  0.0235
                                           -0.0266 -0.2096  0.1045 -0.0372  0.0583
                                           -0.0340 -0.2181
   285. (0.00048) RY*( 5) C  14           s(  8.65%)p 3.73( 32.26%)d 6.83( 59.09%)
                                           -0.0000 -0.0025 -0.1777  0.2341 -0.0089
                                            0.0017  0.2537 -0.2390  0.0363  0.0003
                                            0.2892 -0.0477  0.1243 -0.0073 -0.3079
                                           -0.0595 -0.0076  0.3337  0.1316  0.1726
                                            0.0343 -0.6567
   286. (0.00036) RY*( 6) C  14           s( 60.93%)p 0.56( 34.17%)d 0.08(  4.90%)
                                            0.0000 -0.0092  0.2850  0.7266 -0.0088
                                           -0.0056 -0.0829 -0.4431 -0.0184  0.0060
                                           -0.1304  0.1806  0.0162  0.0014  0.1233
                                           -0.2681  0.0339 -0.1811  0.0115  0.0212
                                           -0.0153  0.1239
   287. (0.00019) RY*( 7) C  14           s( 19.83%)p 3.90( 77.38%)d 0.14(  2.79%)
                                           -0.0000  0.0004 -0.0903  0.4344  0.0372
                                            0.0042  0.0572  0.2621 -0.3947 -0.0012
                                           -0.0144 -0.0561 -0.1880  0.0007 -0.0990
                                            0.5376 -0.4567 -0.0487 -0.1407 -0.0028
                                           -0.0754 -0.0087
   288. (0.00014) RY*( 8) C  14           s(  6.58%)p 6.23( 41.02%)d 7.96( 52.40%)
                                           -0.0000  0.0027  0.0357  0.2046  0.1506
                                            0.0098  0.1701  0.1496  0.5105  0.0015
                                            0.0227 -0.0605 -0.1864  0.0113  0.0567
                                            0.1023  0.2133  0.3479 -0.4519  0.2172
                                           -0.3519  0.1663
   289. (0.00010) RY*( 9) C  14           s(  0.40%)p99.99( 74.20%)d63.00( 25.40%)
                                            0.0000  0.0028 -0.0008  0.0443  0.0454
                                            0.0023 -0.1578  0.4089  0.1160  0.0014
                                           -0.2028  0.6425  0.0442 -0.0054  0.1227
                                           -0.2045 -0.1536  0.0887 -0.0691 -0.2560
                                           -0.1377 -0.3960
   290. (0.00008) RY*(10) C  14           s(  2.10%)p13.67( 28.75%)d32.88( 69.15%)
   291. (0.00007) RY*(11) C  14           s(  3.76%)p19.49( 73.22%)d 6.13( 23.02%)
   292. (0.00003) RY*(12) C  14           s(  2.56%)p19.35( 49.46%)d18.78( 47.99%)
   293. (0.00003) RY*(13) C  14           s( 12.67%)p 3.11( 39.40%)d 3.78( 47.93%)
   294. (0.00002) RY*(14) C  14           s(  2.46%)p 8.94( 21.97%)d30.75( 75.58%)
   295. (0.00001) RY*(15) C  14           s(  2.72%)p28.03( 76.20%)d 7.75( 21.08%)
   296. (0.00001) RY*(16) C  14           s(  1.49%)p51.92( 77.59%)d13.99( 20.91%)
   297. (0.00000) RY*(17) C  14           s( 90.89%)p 0.02(  2.26%)d 0.08(  6.85%)
   298. (0.00937) RY*( 1) C  15           s(  8.93%)p 9.51( 84.95%)d 0.69(  6.12%)
                                            0.0000  0.0436  0.2919  0.0257 -0.0395
                                           -0.0350  0.6464  0.0228  0.0412 -0.0115
                                            0.0276 -0.0493  0.0150  0.0467 -0.6455
                                           -0.0557 -0.0519  0.1958 -0.0238 -0.1381
                                            0.0476  0.0309
   299. (0.00702) RY*( 2) C  15           s( 26.49%)p 0.76( 20.20%)d 2.01( 53.31%)
                                           -0.0000  0.0127  0.5138 -0.0271 -0.0093
                                           -0.0416  0.0388  0.0858  0.0786  0.0451
                                           -0.3630  0.2106 -0.0623 -0.0104 -0.0169
                                           -0.0357 -0.0388 -0.5823  0.0879  0.4112
                                           -0.0931  0.0922
   300. (0.00650) RY*( 3) C  15           s(  1.39%)p 8.08( 11.22%)d62.88( 87.39%)
                                           -0.0000  0.0020  0.1177 -0.0066  0.0004
                                            0.0491  0.1195 -0.1028 -0.0087  0.0338
                                           -0.0808  0.0418 -0.0226  0.0497  0.1633
                                           -0.2084 -0.0489  0.1734 -0.0783  0.2667
                                            0.2828 -0.8286
   301. (0.00232) RY*( 4) C  15           s( 16.36%)p 4.24( 69.38%)d 0.87( 14.26%)
                                           -0.0000 -0.0057  0.3870  0.1174 -0.0021
                                           -0.0394 -0.2052 -0.1515  0.1208  0.0167
                                            0.7363  0.1232 -0.0625  0.0362 -0.0558
                                            0.1947 -0.0934 -0.0459  0.2605  0.0040
                                           -0.2024 -0.1778
   302. (0.00094) RY*( 5) C  15           s( 36.86%)p 0.85( 31.31%)d 0.86( 31.83%)
                                           -0.0000  0.0021  0.6025 -0.0621 -0.0426
                                           -0.0092 -0.0612 -0.0649 -0.0197  0.0234
                                           -0.2903 -0.2348 -0.0692  0.0173  0.3934
                                            0.0693 -0.0043  0.3419 -0.0145 -0.4205
                                           -0.1467  0.0531
   303. (0.00016) RY*( 6) C  15           s(  2.18%)p37.40( 81.46%)d 7.51( 16.36%)
                                            0.0000  0.0037 -0.0359  0.1044 -0.0979
                                           -0.0263 -0.4622  0.1395  0.0397 -0.0105
                                           -0.3170 -0.0610 -0.2272 -0.0137 -0.5100
                                            0.1714  0.3656  0.0677  0.1212 -0.1008
                                           -0.1838 -0.3168
   304. (0.00013) RY*( 7) C  15           s( 82.64%)p 0.16( 13.42%)d 0.05(  3.94%)
                                            0.0000  0.0049 -0.0359  0.8993  0.1280
                                            0.0014  0.1080 -0.0599  0.0155 -0.0024
                                           -0.1696  0.2114  0.1676  0.0048  0.1252
                                            0.0194  0.0340  0.0956  0.1656 -0.0290
                                           -0.0192  0.0399
   305. (0.00013) RY*( 8) C  15           s(  6.94%)p12.10( 84.02%)d 1.30(  9.04%)
                                           -0.0000  0.0006  0.1795  0.0584  0.1839
                                           -0.0046 -0.2693  0.5374  0.1542  0.0065
                                            0.0528 -0.3073  0.5560 -0.0130 -0.1026
                                            0.0650 -0.1835  0.0412 -0.0487  0.0738
                                            0.2841 -0.0104
   306. (0.00006) RY*( 9) C  15           s(  7.81%)p11.34( 88.57%)d 0.46(  3.62%)
   307. (0.00005) RY*(10) C  15           s(  1.97%)p43.14( 84.88%)d 6.69( 13.15%)
   308. (0.00004) RY*(11) C  15           s(  6.54%)p 7.94( 51.90%)d 6.36( 41.56%)
   309. (0.00001) RY*(12) C  15           s(  5.19%)p16.07( 83.45%)d 2.19( 11.36%)
   310. (0.00001) RY*(13) C  15           s(  1.90%)p21.04( 39.99%)d30.57( 58.11%)
   311. (0.00002) RY*(14) C  15           s(  7.86%)p 2.68( 21.10%)d 9.04( 71.04%)
   312. (0.00001) RY*(15) C  15           s(  6.75%)p13.44( 90.72%)d 0.37(  2.53%)
   313. (0.00001) RY*(16) C  15           s(  1.92%)p13.23( 25.42%)d37.80( 72.66%)
   314. (0.00000) RY*(17) C  15           s( 77.92%)p 0.25( 19.25%)d 0.04(  2.83%)
   315. (0.00269) RY*( 1) O  16           s(  2.75%)p34.92( 96.06%)d 0.43(  1.19%)
                                            0.0000  0.0012  0.1114  0.1228 -0.0011
                                            0.0056 -0.0835 -0.0971 -0.0182 -0.0123
                                            0.9383 -0.0112  0.0421 -0.0016 -0.2349
                                            0.0782  0.0095 -0.0781  0.0013  0.0693
                                           -0.0062 -0.0308
   316. (0.00084) RY*( 2) O  16           s( 31.99%)p 2.06( 65.87%)d 0.07(  2.13%)
                                            0.0000  0.0047  0.5395 -0.1698 -0.0030
                                            0.0190  0.4651 -0.1114  0.0221 -0.0017
                                            0.1466  0.0666 -0.0003 -0.0141  0.6313
                                            0.0497  0.0453 -0.0422  0.0390 -0.0672
                                           -0.0674  0.0947
   317. (0.00075) RY*( 3) O  16           s( 57.21%)p 0.71( 40.88%)d 0.03(  1.92%)
                                            0.0000  0.0072  0.7418 -0.1474 -0.0022
                                            0.0222 -0.4861 -0.1017 -0.0348 -0.0042
                                           -0.1998  0.1231 -0.0188 -0.0251 -0.2972
                                            0.1256 -0.0161  0.0836  0.0210 -0.0348
                                           -0.0331 -0.0971
   318. (0.00014) RY*( 4) O  16           s( 28.02%)p 2.51( 70.41%)d 0.06(  1.57%)
                                            0.0000  0.0101  0.2396  0.4719  0.0031
                                            0.0251  0.6113 -0.1190 -0.0152 -0.0026
                                           -0.1898 -0.1342  0.0566 -0.0238 -0.5043
                                            0.0494  0.0285 -0.0348  0.1117  0.0398
                                           -0.0207 -0.0041
   319. (0.00004) RY*( 5) O  16           s( 47.59%)p 0.96( 45.76%)d 0.14(  6.66%)
   320. (0.00004) RY*( 6) O  16           s(  5.55%)p16.39( 91.02%)d 0.62(  3.43%)
   321. (0.00002) RY*( 7) O  16           s(  0.08%)p99.99( 83.60%)d99.99( 16.33%)
   322. (0.00002) RY*( 8) O  16           s(  5.68%)p13.25( 75.25%)d 3.36( 19.07%)
   323. (0.00000) RY*( 9) O  16           s(  0.27%)p99.99( 99.42%)d 1.18(  0.31%)
   324. (0.00000) RY*(10) O  16           s( 99.82%)p 0.00(  0.16%)d 0.00(  0.02%)
   325. (0.00000) RY*(11) O  16           s(  3.36%)p28.51( 95.77%)d 0.26(  0.87%)
   326. (0.00000) RY*(12) O  16           s(  3.99%)p23.92( 95.36%)d 0.16(  0.66%)
   327. (0.00000) RY*(13) O  16           s(  0.47%)p 6.00(  2.84%)d99.99( 96.69%)
   328. (0.00000) RY*(14) O  16           s(  6.93%)p 2.22( 15.39%)d11.21( 77.68%)
   329. (0.00000) RY*(15) O  16           s(  1.71%)p 4.28(  7.33%)d53.12( 90.96%)
   330. (0.00000) RY*(16) O  16           s(  3.01%)p 3.11(  9.36%)d29.14( 87.64%)
   331. (0.00000) RY*(17) O  16           s(  1.38%)p 4.35(  6.02%)d66.97( 92.60%)
   332. (0.00057) RY*( 1) I  17           s(  0.72%)p99.99( 99.28%)
                                           -0.0028  0.0846  0.0046 -0.6134 -0.0164
                                           -0.6865  0.0136  0.3806
   333. (0.00049) RY*( 2) I  17           s(  7.93%)p11.61( 92.07%)
                                           -0.0098  0.2814  0.0476 -0.3063 -0.0208
                                           -0.1834  0.0126 -0.8890
   334. (0.00021) RY*( 3) I  17           s(  5.07%)p18.73( 94.93%)
                                           -0.0089  0.2249  0.0414 -0.6563 -0.0079
                                            0.7013  0.0277  0.1555
   335. (0.00003) RY*( 4) I  17           s( 86.23%)p 0.16( 13.77%)
   336. (0.00039) RY*( 1) H  18           s(100.00%)
                                           -0.0005  1.0000  0.0027
   337. (0.00022) RY*( 2) H  18           s(100.00%)
                                           -0.0012 -0.0027  1.0000
   338. (0.00046) RY*( 1) H  19           s(100.00%)
                                           -0.0006  1.0000  0.0022
   339. (0.00022) RY*( 2) H  19           s(100.00%)
                                           -0.0012 -0.0022  1.0000
   340. (0.00070) RY*( 1) H  20           s(100.00%)
                                           -0.0014  1.0000  0.0016
   341. (0.00017) RY*( 2) H  20           s(100.00%)
                                           -0.0007 -0.0016  1.0000
   342. (0.00073) RY*( 1) H  21           s(100.00%)
                                           -0.0016  1.0000  0.0016
   343. (0.00022) RY*( 2) H  21           s(100.00%)
                                           -0.0006 -0.0016  1.0000
   344. (0.00046) RY*( 1) H  22           s(100.00%)
                                           -0.0007  1.0000  0.0025
   345. (0.00022) RY*( 2) H  22           s(100.00%)
                                           -0.0011 -0.0025  1.0000
   346. (0.00121) RY*( 1) H  23           s(100.00%)
                                           -0.0034  1.0000 -0.0013
   347. (0.00018) RY*( 2) H  23           s(100.00%)
                                            0.0005  0.0013  1.0000
   348. (0.00295) RY*( 1) H  24           s(100.00%)
                                            0.0082  1.0000 -0.0034
   349. (0.00039) RY*( 2) H  24           s(100.00%)
                                           -0.0018  0.0034  1.0000
   350. (0.00054) RY*( 1) H  25           s(100.00%)
                                           -0.0015  1.0000  0.0043
   351. (0.00024) RY*( 2) H  25           s(100.00%)
                                           -0.0011 -0.0043  1.0000
   352. (0.00039) RY*( 1) H  26           s(100.00%)
                                           -0.0007  1.0000  0.0035
   353. (0.00022) RY*( 2) H  26           s(100.00%)
                                           -0.0010 -0.0035  1.0000
   354. (0.00043) RY*( 1) H  27           s(100.00%)
                                           -0.0010  1.0000  0.0040
   355. (0.00022) RY*( 2) H  27           s(100.00%)
                                           -0.0010 -0.0040  1.0000
   356. (0.00094) RY*( 1) H  28           s(100.00%)
                                           -0.0019  1.0000  0.0016
   357. (0.00030) RY*( 2) H  28           s(100.00%)
                                           -0.0007 -0.0016  1.0000
   358. (0.00137) RY*( 1) H  29           s(100.00%)
                                            0.0038  1.0000 -0.0046
   359. (0.00027) RY*( 2) H  29           s(100.00%)
                                           -0.0016  0.0046  1.0000
   360. (0.01525) BD*( 1) C   1 - C   2  
                ( 50.13%)   0.7080* C   1 s( 34.66%)p 1.88( 65.30%)d 0.00(  0.03%)
                                            0.0000  0.5887 -0.0109  0.0001 -0.0001
                                           -0.7062  0.0219  0.0115 -0.0000 -0.0733
                                           -0.0351  0.0060 -0.0000  0.3834 -0.0049
                                           -0.0071  0.0000  0.0036 -0.0139 -0.0033
                                            0.0089 -0.0049
                ( 49.87%)  -0.7062* C   2 s( 34.73%)p 1.88( 65.24%)d 0.00(  0.03%)
                                            0.0000  0.5892 -0.0123 -0.0026 -0.0004
                                            0.7007 -0.0079 -0.0122  0.0006  0.1038
                                           -0.0401  0.0032 -0.0004 -0.3855  0.0117
                                            0.0056 -0.0002  0.0004 -0.0137 -0.0015
                                            0.0097 -0.0052
   361. (0.32051) BD*( 2) C   1 - C   2  
                ( 49.59%)   0.7042* C   1 s(  0.00%)p 1.00( 99.96%)d 0.00(  0.04%)
                                           -0.0000 -0.0003 -0.0004 -0.0002 -0.0000
                                           -0.4572 -0.0118 -0.0057  0.0003 -0.1649
                                           -0.0043 -0.0020  0.0002 -0.8732 -0.0230
                                           -0.0116  0.0004  0.0077  0.0069  0.0092
                                            0.0037 -0.0135
                ( 50.41%)  -0.7100* C   2 s(  0.00%)p 1.00( 99.96%)d 0.00(  0.04%)
                                           -0.0000 -0.0007 -0.0011 -0.0012 -0.0002
                                           -0.4557 -0.0115 -0.0058  0.0006 -0.1655
                                           -0.0039 -0.0016  0.0004 -0.8739 -0.0217
                                           -0.0111  0.0014  0.0011 -0.0111  0.0086
                                           -0.0089  0.0105
   362. (0.01531) BD*( 1) C   1 - C   6  
                ( 50.08%)   0.7077* C   1 s( 34.68%)p 1.88( 65.28%)d 0.00(  0.03%)
                                            0.0000  0.5888 -0.0116 -0.0004 -0.0001
                                            0.4831 -0.0359 -0.0056 -0.0002 -0.6321
                                           -0.0081  0.0136  0.0000 -0.1338  0.0204
                                            0.0004  0.0001 -0.0127 -0.0046  0.0018
                                           -0.0061 -0.0100
                ( 49.92%)  -0.7065* C   6 s( 34.69%)p 1.88( 65.28%)d 0.00(  0.03%)
                                            0.0000  0.5888 -0.0132 -0.0029 -0.0005
                                           -0.4613 -0.0161 -0.0104 -0.0005  0.6510
                                           -0.0362  0.0074  0.0001  0.1196  0.0153
                                            0.0039  0.0002 -0.0132 -0.0059  0.0029
                                           -0.0030 -0.0094
   363. (0.01148) BD*( 1) C   1 - H  18  
                ( 39.69%)   0.6300* C   1 s( 30.57%)p 2.27( 69.37%)d 0.00(  0.07%)
                                            0.0003 -0.5526 -0.0180 -0.0002 -0.0002
                                           -0.2375 -0.0014 -0.0024 -0.0006 -0.7524
                                           -0.0039 -0.0076 -0.0016  0.2666  0.0015
                                            0.0028  0.0006 -0.0123  0.0027  0.0128
                                            0.0167  0.0078
                ( 60.31%)  -0.7766* H  18 s(100.00%)
                                           -1.0000 -0.0005 -0.0012
   364. (0.01549) BD*( 1) C   2 - C   3  
                ( 50.69%)   0.7120* C   2 s( 34.60%)p 1.89( 65.37%)d 0.00(  0.03%)
                                            0.0000  0.5881 -0.0108  0.0012  0.0002
                                           -0.2422  0.0372  0.0005  0.0004 -0.7238
                                           -0.0020  0.0137 -0.0009  0.2629 -0.0190
                                           -0.0035 -0.0002  0.0050 -0.0044 -0.0084
                                           -0.0116 -0.0083
                ( 49.31%)  -0.7022* C   3 s( 35.15%)p 1.84( 64.82%)d 0.00(  0.03%)
                                           -0.0001  0.5927  0.0145 -0.0019 -0.0000
                                            0.2216  0.0292 -0.0053 -0.0003  0.7299
                                           -0.0264 -0.0063  0.0005 -0.2542 -0.0105
                                            0.0050  0.0001  0.0070 -0.0058 -0.0087
                                           -0.0088 -0.0077
   365. (0.01103) BD*( 1) C   2 - H  19  
                ( 39.62%)   0.6294* C   2 s( 30.58%)p 2.27( 69.35%)d 0.00(  0.07%)
                                            0.0003 -0.5527 -0.0182 -0.0012 -0.0003
                                            0.4905  0.0035  0.0046  0.0007 -0.6602
                                           -0.0035 -0.0070 -0.0013 -0.1303 -0.0010
                                           -0.0009 -0.0001  0.0215  0.0029 -0.0065
                                            0.0059  0.0110
                ( 60.38%)  -0.7770* H  19 s(100.00%)
                                           -1.0000 -0.0006 -0.0012
   366. (0.02520) BD*( 1) C   3 - C   4  
                ( 50.86%)   0.7132* C   3 s( 34.80%)p 1.87( 65.17%)d 0.00(  0.03%)
                                            0.0001  0.5899  0.0054  0.0045  0.0002
                                            0.4548  0.0114 -0.0058  0.0019 -0.6568
                                            0.0166  0.0098  0.0007 -0.1136 -0.0092
                                            0.0022 -0.0009 -0.0117 -0.0055  0.0015
                                           -0.0040 -0.0092
                ( 49.14%)  -0.7010* C   4 s( 34.03%)p 1.94( 65.94%)d 0.00(  0.03%)
                                            0.0000  0.5833  0.0065  0.0021  0.0001
                                           -0.4852  0.0132  0.0017 -0.0033  0.6374
                                           -0.0046 -0.0012  0.0025  0.1321 -0.0058
                                            0.0011  0.0004 -0.0131 -0.0041  0.0019
                                           -0.0047 -0.0089
   367. (0.35859) BD*( 2) C   3 - C   4  
                ( 49.88%)   0.7062* C   3 s(  0.00%)p 1.00( 99.96%)d 0.00(  0.04%)
                                           -0.0000 -0.0030  0.0005 -0.0012  0.0000
                                           -0.4532 -0.0051 -0.0039  0.0007 -0.1651
                                           -0.0037 -0.0024 -0.0007 -0.8756 -0.0103
                                           -0.0058  0.0020  0.0012 -0.0103  0.0091
                                           -0.0085  0.0098
                ( 50.12%)  -0.7080* C   4 s(  0.00%)p 1.00( 99.97%)d 0.00(  0.03%)
                                            0.0001  0.0001 -0.0048  0.0017  0.0000
                                           -0.4592 -0.0048 -0.0032  0.0024 -0.1689
                                           -0.0069 -0.0026  0.0005 -0.8718 -0.0066
                                           -0.0032  0.0062 -0.0077  0.0051 -0.0140
                                            0.0051  0.0009
   368. (0.01268) BD*( 1) C   3 - H  20  
                ( 40.22%)   0.6342* C   3 s( 29.94%)p 2.34( 69.99%)d 0.00(  0.07%)
                                           -0.0003  0.5470 -0.0160 -0.0023 -0.0000
                                           -0.7331  0.0028 -0.0055 -0.0024 -0.0849
                                           -0.0146  0.0052  0.0014  0.3936  0.0028
                                           -0.0003  0.0006  0.0050 -0.0186 -0.0027
                                            0.0176 -0.0036
                ( 59.78%)  -0.7732* H  20 s(100.00%)
                                            1.0000  0.0014  0.0007
   369. (0.02155) BD*( 1) C   4 - C   5  
                ( 48.95%)   0.6997* C   4 s( 34.14%)p 1.93( 65.83%)d 0.00(  0.03%)
                                            0.0000 -0.5843 -0.0043 -0.0013 -0.0002
                                           -0.7070  0.0122 -0.0002 -0.0035 -0.0844
                                           -0.0064 -0.0013  0.0011  0.3887 -0.0012
                                           -0.0013  0.0022 -0.0022  0.0143  0.0022
                                           -0.0097  0.0039
                ( 51.05%)  -0.7145* C   5 s( 34.89%)p 1.87( 65.08%)d 0.00(  0.03%)
                                           -0.0001 -0.5906 -0.0069 -0.0041 -0.0001
                                            0.7004  0.0006 -0.0097  0.0019  0.1112
                                           -0.0231 -0.0022 -0.0013 -0.3837  0.0062
                                            0.0034 -0.0008 -0.0013  0.0130  0.0020
                                           -0.0089  0.0054
   370. (0.02811) BD*( 1) C   4 - C   7  
                ( 51.68%)   0.7189* C   4 s( 31.80%)p 2.14( 68.17%)d 0.00(  0.03%)
                                            0.0002  0.5638 -0.0095 -0.0043 -0.0003
                                           -0.2304 -0.0122  0.0001 -0.0005 -0.7464
                                           -0.0180  0.0005 -0.0027  0.2663 -0.0065
                                           -0.0036 -0.0002  0.0079 -0.0041 -0.0083
                                           -0.0099 -0.0070
                ( 48.32%)  -0.6951* C   7 s( 28.58%)p 2.50( 71.39%)d 0.00(  0.03%)
                                            0.0001  0.5345  0.0086 -0.0024  0.0001
                                            0.1858 -0.0115  0.0017 -0.0012  0.7891
                                            0.0033  0.0011  0.0004 -0.2368 -0.0214
                                            0.0042 -0.0034  0.0028 -0.0010 -0.0079
                                           -0.0131 -0.0057
   371. (0.01484) BD*( 1) C   5 - C   6  
                ( 49.49%)   0.7035* C   5 s( 34.83%)p 1.87( 65.14%)d 0.00(  0.03%)
                                            0.0001 -0.5900 -0.0132  0.0017  0.0001
                                           -0.2374  0.0357 -0.0012 -0.0004 -0.7230
                                           -0.0049  0.0086 -0.0010  0.2657 -0.0187
                                           -0.0014  0.0006 -0.0047  0.0045  0.0081
                                            0.0115  0.0081
                ( 50.51%)  -0.7107* C   6 s( 34.56%)p 1.89( 65.41%)d 0.00(  0.03%)
                                           -0.0000 -0.5878  0.0090 -0.0016 -0.0004
                                            0.2222  0.0288  0.0069  0.0010  0.7348
                                           -0.0283  0.0103  0.0003 -0.2509 -0.0091
                                           -0.0061 -0.0004 -0.0077  0.0060  0.0090
                                            0.0090  0.0073
   372. (0.31592) BD*( 2) C   5 - C   6  
                ( 49.56%)   0.7040* C   5 s(  0.00%)p 1.00( 99.96%)d 0.00(  0.04%)
                                            0.0000 -0.0049 -0.0009 -0.0008  0.0001
                                           -0.4562 -0.0093 -0.0079  0.0013 -0.1672
                                           -0.0046  0.0007  0.0003 -0.8735 -0.0151
                                           -0.0118  0.0025 -0.0077  0.0036 -0.0161
                                            0.0045  0.0026
                ( 50.44%)  -0.7102* C   6 s(  0.00%)p 1.00( 99.96%)d 0.00(  0.04%)
                                           -0.0000 -0.0014 -0.0002 -0.0007 -0.0000
                                           -0.4566 -0.0105  0.0048  0.0002 -0.1616
                                           -0.0038  0.0015 -0.0003 -0.8743 -0.0197
                                            0.0089  0.0003  0.0079  0.0078  0.0090
                                            0.0043 -0.0147
   373. (0.01284) BD*( 1) C   5 - H  21  
                ( 39.59%)   0.6292* C   5 s( 30.18%)p 2.31( 69.75%)d 0.00(  0.07%)
                                           -0.0003  0.5491 -0.0160 -0.0023  0.0000
                                            0.4937 -0.0074  0.0049  0.0017 -0.6599
                                           -0.0087 -0.0008 -0.0002 -0.1346  0.0045
                                           -0.0018 -0.0007 -0.0211 -0.0032  0.0061
                                           -0.0064 -0.0115
                ( 60.41%)  -0.7772* H  21 s(100.00%)
                                            1.0000  0.0016  0.0006
   374. (0.01099) BD*( 1) C   6 - H  22  
                ( 39.64%)   0.6296* C   6 s( 30.66%)p 2.26( 69.27%)d 0.00(  0.07%)
                                            0.0003 -0.5534 -0.0175 -0.0011 -0.0002
                                           -0.7265 -0.0042  0.0073 -0.0013 -0.0874
                                           -0.0001  0.0017 -0.0002  0.3965  0.0021
                                           -0.0043  0.0007 -0.0044  0.0178  0.0018
                                           -0.0180  0.0028
                ( 60.36%)  -0.7769* H  22 s(100.00%)
                                           -1.0000 -0.0007 -0.0011
   375. (0.03958) BD*( 1) C   7 - C   8  
                ( 49.55%)   0.7039* C   7 s( 28.37%)p 2.52( 71.60%)d 0.00(  0.03%)
                                            0.0001  0.5327  0.0033 -0.0002 -0.0000
                                           -0.2387 -0.0007  0.0039 -0.0026 -0.4973
                                            0.0081  0.0039  0.0009 -0.6415 -0.0042
                                            0.0093 -0.0037  0.0064  0.0079  0.0119
                                           -0.0023  0.0065
                ( 50.45%)  -0.7103* C   8 s( 31.52%)p 2.17( 68.45%)d 0.00(  0.02%)
                                            0.0002  0.5612 -0.0156 -0.0004 -0.0003
                                            0.2333  0.0084  0.0002  0.0017  0.4634
                                            0.0178 -0.0072  0.0022  0.6440  0.0126
                                           -0.0033  0.0030  0.0025  0.0065  0.0118
                                           -0.0027  0.0068
   376. (0.03019) BD*( 1) C   7 - N   9  
                ( 61.10%)   0.7817* C   7 s( 21.80%)p 3.58( 78.11%)d 0.00(  0.09%)
                                           -0.0001  0.4661  0.0265  0.0032 -0.0002
                                           -0.6373  0.0102  0.0047  0.0027  0.0169
                                           -0.0041  0.0021 -0.0009  0.6111 -0.0326
                                            0.0063  0.0005 -0.0009 -0.0263  0.0003
                                            0.0142  0.0051
                ( 38.90%)  -0.6237* N   9 s( 35.16%)p 1.84( 64.81%)d 0.00(  0.03%)
                                           -0.0001  0.5929 -0.0010 -0.0035  0.0002
                                            0.5724 -0.0026 -0.0058  0.0008  0.0011
                                           -0.0070 -0.0001 -0.0001 -0.5660 -0.0018
                                            0.0036 -0.0004 -0.0034 -0.0163 -0.0005
                                            0.0031  0.0021
   377. (0.03078) BD*( 1) C   7 - H  23  
                ( 37.64%)   0.6135* C   7 s( 21.27%)p 3.70( 78.66%)d 0.00(  0.08%)
                                            0.0003 -0.4605  0.0251 -0.0006 -0.0002
                                           -0.7068 -0.0207 -0.0057 -0.0003  0.3585
                                            0.0210  0.0063 -0.0017 -0.3967  0.0045
                                            0.0019 -0.0030  0.0137 -0.0184  0.0097
                                           -0.0121  0.0045
                ( 62.36%)  -0.7897* H  23 s(100.00%)
                                           -1.0000 -0.0034  0.0005
   378. (0.03594) BD*( 1) C   8 - C  10  
                ( 49.65%)   0.7046* C   8 s( 34.73%)p 1.88( 65.24%)d 0.00(  0.03%)
                                            0.0000 -0.5891 -0.0168  0.0001  0.0002
                                           -0.4539  0.0189 -0.0017 -0.0012  0.6287
                                           -0.0039  0.0059  0.0010  0.2246  0.0126
                                            0.0051  0.0001  0.0133  0.0031 -0.0080
                                            0.0043  0.0065
                ( 50.35%)  -0.7096* C  10 s( 39.19%)p 1.55( 60.79%)d 0.00(  0.03%)
                                           -0.0000 -0.6258 -0.0156 -0.0046 -0.0003
                                            0.3622  0.0013 -0.0036  0.0072 -0.6270
                                            0.0153  0.0026 -0.0067 -0.2881  0.0157
                                           -0.0008 -0.0004  0.0133 -0.0006 -0.0084
                                            0.0025  0.0058
   379. (0.41066) BD*( 2) C   8 - C  10  
                ( 52.80%)   0.7267* C   8 s(  0.00%)p 1.00( 99.96%)d 0.00(  0.04%)
                                            0.0001  0.0008  0.0001  0.0002 -0.0000
                                            0.5173 -0.0037 -0.0016 -0.0040  0.5940
                                           -0.0022 -0.0018 -0.0041 -0.6156  0.0072
                                            0.0036  0.0041 -0.0055 -0.0084  0.0031
                                            0.0121  0.0121
                ( 47.20%)  -0.6870* C  10 s(  0.00%)p 1.00( 99.98%)d 0.00(  0.02%)
                                           -0.0000 -0.0046  0.0004  0.0010 -0.0000
                                            0.5194 -0.0137  0.0014 -0.0015  0.5889
                                           -0.0155  0.0008 -0.0019 -0.6185  0.0183
                                           -0.0022  0.0021 -0.0006  0.0069 -0.0057
                                           -0.0113 -0.0011
   380. (0.02618) BD*( 1) C   8 - C  14  
                ( 48.75%)   0.6982* C   8 s( 33.76%)p 1.96( 66.21%)d 0.00(  0.03%)
                                            0.0003 -0.5810 -0.0024  0.0007 -0.0003
                                            0.6864 -0.0084  0.0059  0.0041 -0.1892
                                            0.0079 -0.0037 -0.0022  0.3936  0.0019
                                            0.0015  0.0014  0.0061 -0.0141  0.0009
                                           -0.0099  0.0016
                ( 51.25%)  -0.7159* C  14 s( 34.85%)p 1.87( 65.13%)d 0.00(  0.03%)
                                           -0.0002 -0.5903 -0.0048 -0.0036 -0.0001
                                           -0.6788 -0.0017  0.0073 -0.0014  0.1791
                                            0.0161 -0.0017  0.0010 -0.3974  0.0150
                                            0.0040 -0.0003  0.0084 -0.0116  0.0008
                                           -0.0084  0.0034
   381. (0.05130) BD*( 1) N   9 - C  15  
                ( 36.96%)   0.6080* N   9 s( 35.31%)p 1.83( 64.64%)d 0.00(  0.05%)
                                           -0.0000 -0.5942 -0.0084 -0.0047  0.0000
                                            0.2016 -0.0186  0.0016  0.0003  0.6563
                                           -0.0057 -0.0037  0.0019 -0.4173  0.0215
                                           -0.0037 -0.0007 -0.0050  0.0080  0.0152
                                            0.0123  0.0034
                ( 63.04%)  -0.7939* C  15 s( 32.50%)p 2.07( 67.42%)d 0.00(  0.08%)
                                           -0.0001 -0.5698  0.0184 -0.0055  0.0013
                                           -0.2024 -0.0046  0.0035 -0.0002 -0.6707
                                           -0.0257  0.0029  0.0033  0.4272  0.0115
                                           -0.0066 -0.0007 -0.0108  0.0036  0.0208
                                            0.0142  0.0019
   382. (0.01828) BD*( 1) N   9 - H  24  
                ( 29.22%)   0.5406* N   9 s( 29.37%)p 2.40( 70.57%)d 0.00(  0.06%)
                                            0.0001 -0.5420  0.0029  0.0022  0.0001
                                            0.3802 -0.0118  0.0016 -0.0013 -0.7256
                                            0.0154  0.0032  0.0009 -0.1851  0.0046
                                           -0.0023  0.0015  0.0159  0.0087 -0.0061
                                            0.0112  0.0095
                ( 70.78%)  -0.8413* H  24 s(100.00%)
                                           -1.0000  0.0082 -0.0018
   383. (0.02389) BD*( 1) C  10 - C  11  
                ( 49.23%)   0.7016* C  10 s( 38.05%)p 1.63( 61.91%)d 0.00(  0.04%)
                                            0.0001 -0.6166 -0.0196  0.0036  0.0001
                                            0.2048  0.0075  0.0003  0.0062  0.4536
                                           -0.0273  0.0012  0.0010  0.6084 -0.0203
                                            0.0012  0.0059 -0.0010 -0.0109 -0.0140
                                            0.0008 -0.0058
                ( 50.77%)  -0.7125* C  11 s( 35.04%)p 1.85( 64.92%)d 0.00(  0.03%)
                                           -0.0000 -0.5916  0.0189 -0.0025  0.0001
                                           -0.2692  0.0366  0.0025  0.0016 -0.4223
                                           -0.0167  0.0080  0.0003 -0.6296  0.0150
                                            0.0097  0.0016 -0.0026 -0.0085 -0.0146
                                            0.0029 -0.0063
   384. (0.03232) BD*( 1) C  10 - I  17  
                ( 42.17%)   0.6494* C  10 s( 22.77%)p 3.38( 77.09%)d 0.01(  0.13%)
                                            0.0002 -0.4760  0.0347  0.0015  0.0002
                                           -0.7434 -0.0485  0.0075  0.0064  0.2293
                                            0.0082  0.0056 -0.0036 -0.4025 -0.0334
                                            0.0094  0.0009  0.0168 -0.0236  0.0059
                                           -0.0197  0.0080
                ( 57.83%)  -0.7604* I  17 s( 12.10%)p 7.26( 87.90%)
                                           -0.3468 -0.0275  0.7974  0.0577 -0.2899
                                           -0.0149  0.3929  0.0334
   385. (0.01905) BD*( 1) C  11 - C  12  
                ( 49.31%)   0.7022* C  11 s( 34.83%)p 1.87( 65.14%)d 0.00(  0.03%)
                                            0.0002 -0.5901  0.0075  0.0048 -0.0007
                                            0.6791 -0.0047 -0.0117  0.0017 -0.1884
                                           -0.0301  0.0074 -0.0001  0.3905 -0.0328
                                           -0.0027  0.0013  0.0100 -0.0116  0.0012
                                           -0.0089  0.0045
                ( 50.69%)  -0.7120* C  12 s( 34.55%)p 1.89( 65.42%)d 0.00(  0.03%)
                                           -0.0001 -0.5877  0.0095  0.0007  0.0001
                                           -0.6842  0.0175 -0.0108 -0.0004  0.2046
                                           -0.0327 -0.0004  0.0002 -0.3773 -0.0166
                                           -0.0096 -0.0002  0.0055 -0.0139  0.0001
                                           -0.0091  0.0013
   386. (0.31076) BD*( 2) C  11 - C  12  
                ( 49.88%)   0.7063* C  11 s(  0.00%)p 1.00( 99.96%)d 0.00(  0.04%)
                                            0.0000  0.0008  0.0002  0.0003  0.0000
                                           -0.5182 -0.0119 -0.0066  0.0010 -0.5911
                                           -0.0142 -0.0075  0.0011  0.6173  0.0148
                                            0.0075 -0.0012  0.0025 -0.0090  0.0082
                                            0.0153 -0.0009
                ( 50.12%)  -0.7079* C  12 s(  0.00%)p 1.00( 99.96%)d 0.00(  0.04%)
                                            0.0000  0.0004  0.0003  0.0002  0.0000
                                           -0.5177 -0.0119  0.0062  0.0004 -0.5915
                                           -0.0135  0.0070  0.0006  0.6173  0.0143
                                           -0.0073 -0.0005 -0.0100  0.0004 -0.0064
                                           -0.0045  0.0161
   387. (0.01265) BD*( 1) C  11 - H  25  
                ( 39.20%)   0.6261* C  11 s( 30.04%)p 2.33( 69.89%)d 0.00(  0.07%)
                                           -0.0004  0.5478  0.0190  0.0016 -0.0006
                                            0.4428  0.0116  0.0036  0.0011 -0.6594
                                           -0.0050 -0.0055 -0.0019 -0.2604  0.0050
                                           -0.0023 -0.0009 -0.0187 -0.0082  0.0106
                                           -0.0079 -0.0093
                ( 60.80%)  -0.7798* H  25 s(100.00%)
                                            1.0000  0.0015  0.0011
   388. (0.01495) BD*( 1) C  12 - C  13  
                ( 49.99%)   0.7070* C  12 s( 34.61%)p 1.89( 65.36%)d 0.00(  0.03%)
                                           -0.0000 -0.5882  0.0105 -0.0009 -0.0000
                                            0.4442 -0.0355  0.0054 -0.0005 -0.6323
                                            0.0060 -0.0114 -0.0004 -0.2331 -0.0240
                                           -0.0064 -0.0008  0.0125  0.0027 -0.0102
                                            0.0052  0.0051
                ( 50.01%)  -0.7072* C  13 s( 34.57%)p 1.89( 65.40%)d 0.00(  0.03%)
                                           -0.0000 -0.5878  0.0110  0.0023  0.0004
                                           -0.4218 -0.0175  0.0090 -0.0007  0.6384
                                           -0.0197 -0.0081  0.0005  0.2581 -0.0336
                                           -0.0003 -0.0002  0.0141  0.0019 -0.0077
                                            0.0033  0.0066
   389. (0.01082) BD*( 1) C  12 - H  26  
                ( 39.46%)   0.6281* C  12 s( 30.73%)p 2.25( 69.20%)d 0.00(  0.07%)
                                           -0.0004  0.5541  0.0157 -0.0002  0.0002
                                           -0.2539 -0.0008  0.0033 -0.0008 -0.4544
                                           -0.0028  0.0051 -0.0009 -0.6488 -0.0033
                                            0.0074 -0.0014  0.0086  0.0100  0.0183
                                           -0.0048  0.0111
                ( 60.54%)  -0.7781* H  26 s(100.00%)
                                            1.0000  0.0007  0.0010
   390. (0.01449) BD*( 1) C  13 - C  14  
                ( 50.53%)   0.7108* C  13 s( 34.65%)p 1.89( 65.32%)d 0.00(  0.03%)
                                            0.0000  0.5885 -0.0091  0.0008  0.0001
                                            0.2385  0.0271 -0.0070  0.0011  0.4445
                                           -0.0308 -0.0042  0.0001  0.6300 -0.0068
                                           -0.0097  0.0010  0.0029  0.0100  0.0126
                                           -0.0010  0.0064
                ( 49.47%)  -0.7034* C  14 s( 34.82%)p 1.87( 65.15%)d 0.00(  0.03%)
                                           -0.0000  0.5899  0.0152 -0.0000  0.0002
                                           -0.2601  0.0356 -0.0028 -0.0009 -0.4332
                                           -0.0187  0.0062 -0.0003 -0.6279  0.0122
                                            0.0038 -0.0013  0.0017  0.0069  0.0145
                                           -0.0038  0.0055
   391. (0.30511) BD*( 2) C  13 - C  14  
                ( 49.88%)   0.7063* C  13 s(  0.00%)p 1.00( 99.95%)d 0.00(  0.05%)
                                           -0.0000 -0.0017  0.0000  0.0014  0.0000
                                           -0.5179 -0.0109 -0.0034  0.0006 -0.5928
                                           -0.0125 -0.0039  0.0006  0.6159  0.0131
                                            0.0049 -0.0006 -0.0104  0.0009 -0.0071
                                           -0.0055  0.0163
                ( 50.12%)  -0.7079* C  14 s(  0.00%)p 1.00( 99.96%)d 0.00(  0.04%)
                                            0.0000 -0.0024  0.0004  0.0000  0.0001
                                           -0.5164 -0.0078 -0.0051  0.0019 -0.5909
                                           -0.0097 -0.0050  0.0020  0.6193  0.0076
                                            0.0072 -0.0021  0.0064  0.0081 -0.0020
                                           -0.0105 -0.0135
   392. (0.01115) BD*( 1) C  13 - H  27  
                ( 39.51%)   0.6286* C  13 s( 30.68%)p 2.26( 69.26%)d 0.00(  0.07%)
                                           -0.0003  0.5536  0.0158  0.0012  0.0003
                                           -0.7039 -0.0039 -0.0080 -0.0011  0.2038
                                            0.0014  0.0023  0.0000 -0.3942 -0.0017
                                           -0.0041 -0.0008 -0.0087  0.0174 -0.0065
                                            0.0149 -0.0043
                ( 60.49%)  -0.7778* H  27 s(100.00%)
                                            1.0000  0.0010  0.0010
   393. (0.01187) BD*( 1) C  14 - H  28  
                ( 39.38%)   0.6276* C  14 s( 30.22%)p 2.31( 69.71%)d 0.00(  0.07%)
                                            0.0004 -0.5495  0.0160  0.0022  0.0001
                                            0.4516 -0.0076  0.0034  0.0019 -0.6556
                                           -0.0045 -0.0023 -0.0014 -0.2512 -0.0098
                                           -0.0004  0.0003  0.0189  0.0077 -0.0102
                                            0.0073  0.0095
                ( 60.62%)  -0.7786* H  28 s(100.00%)
                                           -1.0000 -0.0019 -0.0007
   394. (0.26333) BD*( 1) C  15 - O  16  
                ( 72.95%)   0.8541* C  15 s(  0.03%)p99.99( 99.39%)d21.09(  0.59%)
                                            0.0000 -0.0166  0.0012 -0.0009 -0.0002
                                            0.7122 -0.0334  0.0157  0.0067  0.2194
                                           -0.0113  0.0049  0.0025  0.6597 -0.0366
                                            0.0182  0.0067 -0.0080  0.0017  0.0162
                                           -0.0396  0.0630
                ( 27.05%)  -0.5201* O  16 s(  0.03%)p99.99( 99.86%)d 3.20(  0.11%)
                                           -0.0000 -0.0185  0.0014 -0.0003  0.0000
                                            0.6803  0.0009  0.0004 -0.0024  0.2265
                                            0.0000  0.0001 -0.0007  0.6960 -0.0005
                                           -0.0006 -0.0023  0.0034  0.0006 -0.0072
                                            0.0166 -0.0276
   395. (0.00545) BD*( 2) C  15 - O  16  
                ( 63.86%)   0.7991* C  15 s( 32.08%)p 2.11( 67.77%)d 0.00(  0.16%)
                                           -0.0001  0.5630 -0.0618 -0.0023 -0.0018
                                           -0.5605 -0.0398  0.0018  0.0027  0.0706
                                           -0.0133 -0.0068  0.0005  0.5958  0.0423
                                            0.0017 -0.0030 -0.0066 -0.0343  0.0059
                                            0.0144  0.0097
                ( 36.14%)  -0.6012* O  16 s( 36.89%)p 1.71( 63.00%)d 0.00(  0.11%)
                                            0.0000  0.6058 -0.0430 -0.0014 -0.0000
                                            0.5840 -0.0175 -0.0002  0.0002 -0.0665
                                            0.0018 -0.0020 -0.0002 -0.5329  0.0172
                                            0.0006 -0.0002 -0.0025 -0.0279  0.0032
                                            0.0158  0.0076
   396. (0.03787) BD*( 1) C  15 - H  29  
                ( 41.61%)   0.6450* C  15 s( 35.73%)p 1.80( 64.18%)d 0.00(  0.09%)
                                           -0.0002  0.5960  0.0448 -0.0019  0.0016
                                            0.3592 -0.0166 -0.0078  0.0028 -0.7019
                                            0.0062  0.0067  0.0017 -0.1393  0.0155
                                            0.0073 -0.0039 -0.0213 -0.0001  0.0111
                                           -0.0131 -0.0135
                ( 58.39%)  -0.7642* H  29 s(100.00%)
                                            1.0000 -0.0038  0.0016


 NHO Directionality and "Bond Bending" (deviations from line of nuclear centers)

         [Thresholds for printing:  angular deviation  >  1.0 degree]
                                    hybrid p-character > 25.0%
                                    orbital occupancy  >  0.10e

                                Line of Centers        Hybrid 1              Hybrid 2
                                ---------------  -------------------   ------------------
                NBO               Theta   Phi    Theta   Phi    Dev    Theta   Phi    Dev
 ========================================================================================
     1. BD (   1) C   1 - C   2    61.5  187.1    61.4  188.7   1.3    118.3    5.6   1.4
     2. BD (   2) C   1 - C   2    61.5  187.1    29.1   19.8  90.0     29.0   19.9  90.1
     3. BD (   1) C   1 - C   6    99.1  306.4    98.4  305.2   1.4     80.0  128.1   1.9
     5. BD (   1) C   2 - C   3    71.4  252.5    72.1  254.0   1.6    109.3   70.6   1.9
     7. BD (   1) C   3 - C   4    98.6  305.7     --     --    --      80.8  126.8   1.2
     8. BD (   2) C   3 - C   4    98.6  305.7    29.0   20.4  90.3     29.6   20.9  89.7
     9. BD (   1) C   3 - H  20    62.3  185.8    61.9  187.2   1.2      --     --    --
    10. BD (   1) C   4 - C   5   118.6    8.1     --     --    --      61.8  187.0   1.1
    11. BD (   1) C   4 - C   7    72.2  254.3    72.3  252.4   1.9    107.6   77.6   3.1
    12. BD (   1) C   5 - C   6   108.7   72.3   108.2   74.2   1.9     70.7  250.2   2.1
    13. BD (   2) C   5 - C   6   108.7   72.3    29.2   19.9  89.9     29.0   19.6  89.8
    16. BD (   1) C   7 - C   8   141.1  244.2   139.9  243.8   1.2      --     --    --
    17. BD (   1) C   7 - N   9    45.3  179.5    46.6  178.7   1.5      --     --    --
    18. BD (   1) C   7 - H  23    63.5  335.2    64.6  332.4   2.8      --     --    --
    19. BD (   1) C   8 - C  10   108.1  303.7   107.5  304.7   1.1     69.1  120.8   4.0
    20. BD (   2) C   8 - C  10   108.1  303.7   127.8   49.1  90.5     51.8  228.5  90.0
    21. BD (   1) C   8 - C  14   119.1  164.8     --     --    --      61.7  343.9   1.1
    22. BD (   1) N   9 - C  15    58.3  252.4    59.3  254.1   1.8    120.9   73.6   1.2
    24. BD (   1) C  10 - C  11   141.4  239.8   141.0  243.0   2.0     39.0   62.0   1.4
    25. BD (   1) C  10 - I  17    64.3  340.9    62.4  342.9   2.6      --     --    --
    26. BD (   1) C  11 - C  12   118.6  164.1   117.1  162.4   2.1     60.0  345.8   2.1
    27. BD (   2) C  11 - C  12   118.6  164.1    51.9  228.8  90.0     51.8  228.8  90.0
    29. BD (   1) C  12 - C  13    72.3  124.3    70.8  123.0   1.9    106.7  305.2   1.4
    31. BD (   1) C  13 - C  14    38.7   60.2    38.3   57.6   1.6    140.7  242.9   1.8
    32. BD (   2) C  13 - C  14    38.7   60.2   128.1   48.9  89.9    128.3   48.9  89.9
    34. BD (   1) C  14 - H  28    72.8  125.0    72.0  124.1   1.2      --     --    --
    35. BD (   1) C  15 - O  16    45.5  173.7   131.5  197.1  88.5    134.1  198.4  88.8
    36. BD (   2) C  15 - O  16    45.5  173.7    43.2  175.1   2.5    132.1  353.3   2.4
    54. LP (   1) N   9             --     --    133.5  196.1   --       --     --    --
    55. LP (   1) O  16             --     --     45.6  172.8   --       --     --    --
    56. LP (   2) O  16             --     --    102.7   95.7   --       --     --    --
    58. LP (   2) I  17             --     --     51.4   90.7   --       --     --    --
    59. LP (   3) I  17             --     --     48.4  225.9   --       --     --    --
   361. BD*(   2) C   1 - C   2    61.5  187.1    29.1   19.8  90.0     29.0   19.9  90.1
   367. BD*(   2) C   3 - C   4    98.6  305.7    29.0   20.4  90.3     29.6   20.9  89.7
   372. BD*(   2) C   5 - C   6   108.7   72.3    29.2   19.9  89.9     29.0   19.6  89.8
   379. BD*(   2) C   8 - C  10   108.1  303.7   127.8   49.1  90.5     51.8  228.5  90.0
   386. BD*(   2) C  11 - C  12   118.6  164.1    51.9  228.8  90.0     51.8  228.8  90.0
   391. BD*(   2) C  13 - C  14    38.7   60.2   128.1   48.9  89.9    128.3   48.9  89.9
   394. BD*(   1) C  15 - O  16    45.5  173.7   131.5  197.1  88.5    134.1  198.4  88.8


 Second Order Perturbation Theory Analysis of Fock Matrix in NBO Basis

     Threshold for printing:   0.50 kcal/mol
                                                                              E(2)  E(j)-E(i) F(i,j)
         Donor NBO (i)                     Acceptor NBO (j)                 kcal/mol   a.u.    a.u. 
 ===================================================================================================

 within unit  1
   1. BD (   1) C   1 - C   2        / 94. RY*(   1) C   3                    0.95    1.86    0.038
   1. BD (   1) C   1 - C   2        / 95. RY*(   2) C   3                    1.43    2.02    0.048
   1. BD (   1) C   1 - C   2        /145. RY*(   1) C   6                    1.03    1.86    0.039
   1. BD (   1) C   1 - C   2        /146. RY*(   2) C   6                    1.44    2.18    0.050
   1. BD (   1) C   1 - C   2        /362. BD*(   1) C   1 - C   6            2.51    1.39    0.053
   1. BD (   1) C   1 - C   2        /363. BD*(   1) C   1 - H  18            1.32    1.38    0.038
   1. BD (   1) C   1 - C   2        /364. BD*(   1) C   2 - C   3            2.62    1.38    0.054
   1. BD (   1) C   1 - C   2        /365. BD*(   1) C   2 - H  19            1.35    1.38    0.039
   1. BD (   1) C   1 - C   2        /368. BD*(   1) C   3 - H  20            2.52    1.37    0.053
   1. BD (   1) C   1 - C   2        /374. BD*(   1) C   6 - H  22            2.36    1.38    0.051
   2. BD (   2) C   1 - C   2        / 96. RY*(   3) C   3                    0.59    0.93    0.023
   2. BD (   2) C   1 - C   2        / 97. RY*(   4) C   3                    0.83    1.81    0.038
   2. BD (   2) C   1 - C   2        /148. RY*(   4) C   6                    0.94    1.72    0.039
   2. BD (   2) C   1 - C   2        /367. BD*(   2) C   3 - C   4           28.21    0.34    0.088
   2. BD (   2) C   1 - C   2        /372. BD*(   2) C   5 - C   6           28.72    0.35    0.090
   3. BD (   1) C   1 - C   6        / 77. RY*(   1) C   2                    1.01    1.86    0.039
   3. BD (   1) C   1 - C   6        / 78. RY*(   2) C   2                    1.48    2.17    0.051
   3. BD (   1) C   1 - C   6        /128. RY*(   1) C   5                    0.86    1.88    0.036
   3. BD (   1) C   1 - C   6        /129. RY*(   2) C   5                    1.62    1.97    0.051
   3. BD (   1) C   1 - C   6        /360. BD*(   1) C   1 - C   2            2.51    1.39    0.053
   3. BD (   1) C   1 - C   6        /363. BD*(   1) C   1 - H  18            1.34    1.38    0.038
   3. BD (   1) C   1 - C   6        /365. BD*(   1) C   2 - H  19            2.35    1.38    0.051
   3. BD (   1) C   1 - C   6        /371. BD*(   1) C   5 - C   6            2.55    1.38    0.053
   3. BD (   1) C   1 - C   6        /373. BD*(   1) C   5 - H  21            2.50    1.38    0.052
   3. BD (   1) C   1 - C   6        /374. BD*(   1) C   6 - H  22            1.35    1.38    0.039
   4. BD (   1) C   1 - H  18        / 77. RY*(   1) C   2                    1.33    1.71    0.043
   4. BD (   1) C   1 - H  18        /145. RY*(   1) C   6                    1.33    1.71    0.043
   4. BD (   1) C   1 - H  18        /360. BD*(   1) C   1 - C   2            0.95    1.24    0.031
   4. BD (   1) C   1 - H  18        /362. BD*(   1) C   1 - C   6            0.94    1.24    0.030
   4. BD (   1) C   1 - H  18        /364. BD*(   1) C   2 - C   3            3.87    1.23    0.062
   4. BD (   1) C   1 - H  18        /365. BD*(   1) C   2 - H  19            0.57    1.23    0.024
   4. BD (   1) C   1 - H  18        /371. BD*(   1) C   5 - C   6            3.79    1.23    0.061
   4. BD (   1) C   1 - H  18        /374. BD*(   1) C   6 - H  22            0.56    1.23    0.024
   5. BD (   1) C   2 - C   3        / 60. RY*(   1) C   1                    0.99    1.88    0.039
   5. BD (   1) C   2 - C   3        / 61. RY*(   2) C   1                    1.40    2.18    0.050
   5. BD (   1) C   2 - C   3        /111. RY*(   1) C   4                    1.15    2.04    0.043
   5. BD (   1) C   2 - C   3        /112. RY*(   2) C   4                    0.72    1.82    0.032
   5. BD (   1) C   2 - C   3        /360. BD*(   1) C   1 - C   2            2.51    1.39    0.053
   5. BD (   1) C   2 - C   3        /363. BD*(   1) C   1 - H  18            2.28    1.39    0.050
   5. BD (   1) C   2 - C   3        /365. BD*(   1) C   2 - H  19            1.32    1.38    0.038
   5. BD (   1) C   2 - C   3        /366. BD*(   1) C   3 - C   4            3.88    1.37    0.065
   5. BD (   1) C   2 - C   3        /368. BD*(   1) C   3 - H  20            1.64    1.38    0.042
   5. BD (   1) C   2 - C   3        /370. BD*(   1) C   4 - C   7            4.03    1.26    0.064
   6. BD (   1) C   2 - H  19        / 60. RY*(   1) C   1                    1.24    1.73    0.042
   6. BD (   1) C   2 - H  19        / 94. RY*(   1) C   3                    1.17    1.71    0.040
   6. BD (   1) C   2 - H  19        /360. BD*(   1) C   1 - C   2            0.96    1.24    0.031
   6. BD (   1) C   2 - H  19        /362. BD*(   1) C   1 - C   6            3.70    1.24    0.060
   6. BD (   1) C   2 - H  19        /363. BD*(   1) C   1 - H  18            0.57    1.24    0.024
   6. BD (   1) C   2 - H  19        /364. BD*(   1) C   2 - C   3            0.98    1.24    0.031
   6. BD (   1) C   2 - H  19        /366. BD*(   1) C   3 - C   4            4.11    1.22    0.063
   6. BD (   1) C   2 - H  19        /368. BD*(   1) C   3 - H  20            0.58    1.23    0.024
   7. BD (   1) C   3 - C   4        / 77. RY*(   1) C   2                    1.22    1.86    0.043
   7. BD (   1) C   3 - C   4        / 78. RY*(   2) C   2                    1.58    2.17    0.053
   7. BD (   1) C   3 - C   4        /128. RY*(   1) C   5                    0.79    1.88    0.035
   7. BD (   1) C   3 - C   4        /129. RY*(   2) C   5                    0.52    1.97    0.029
   7. BD (   1) C   3 - C   4        /162. RY*(   1) C   7                    0.83    1.74    0.034
   7. BD (   1) C   3 - C   4        /364. BD*(   1) C   2 - C   3            3.31    1.39    0.061
   7. BD (   1) C   3 - C   4        /365. BD*(   1) C   2 - H  19            1.91    1.39    0.046
   7. BD (   1) C   3 - C   4        /368. BD*(   1) C   3 - H  20            1.55    1.38    0.041
   7. BD (   1) C   3 - C   4        /369. BD*(   1) C   4 - C   5            3.53    1.38    0.062
   7. BD (   1) C   3 - C   4        /370. BD*(   1) C   4 - C   7            1.97    1.26    0.044
   7. BD (   1) C   3 - C   4        /373. BD*(   1) C   5 - H  21            2.41    1.38    0.052
   7. BD (   1) C   3 - C   4        /375. BD*(   1) C   7 - C   8            0.53    1.25    0.023
   7. BD (   1) C   3 - C   4        /377. BD*(   1) C   7 - H  23            0.70    1.22    0.026
   8. BD (   2) C   3 - C   4        / 79. RY*(   3) C   2                    2.05    0.90    0.042
   8. BD (   2) C   3 - C   4        /130. RY*(   3) C   5                    1.89    1.10    0.044
   8. BD (   2) C   3 - C   4        /361. BD*(   2) C   1 - C   2           27.97    0.36    0.089
   8. BD (   2) C   3 - C   4        /372. BD*(   2) C   5 - C   6           26.10    0.36    0.086
   8. BD (   2) C   3 - C   4        /375. BD*(   1) C   7 - C   8            3.21    0.78    0.048
   8. BD (   2) C   3 - C   4        /377. BD*(   1) C   7 - H  23            2.31    0.75    0.040
   8. BD (   2) C   3 - C   4        /379. BD*(   2) C   8 - C  10            0.97    0.33    0.016
   9. BD (   1) C   3 - H  20        / 77. RY*(   1) C   2                    1.19    1.72    0.041
   9. BD (   1) C   3 - H  20        /111. RY*(   1) C   4                    1.66    1.90    0.050
   9. BD (   1) C   3 - H  20        /360. BD*(   1) C   1 - C   2            3.48    1.25    0.059
   9. BD (   1) C   3 - H  20        /364. BD*(   1) C   2 - C   3            1.13    1.25    0.033
   9. BD (   1) C   3 - H  20        /365. BD*(   1) C   2 - H  19            0.52    1.24    0.023
   9. BD (   1) C   3 - H  20        /366. BD*(   1) C   3 - C   4            1.26    1.23    0.035
   9. BD (   1) C   3 - H  20        /369. BD*(   1) C   4 - C   5            4.67    1.24    0.068
   9. BD (   1) C   3 - H  20        /382. BD*(   1) N   9 - H  24            0.58    1.18    0.023
  10. BD (   1) C   4 - C   5        / 94. RY*(   1) C   3                    0.69    1.86    0.032
  10. BD (   1) C   4 - C   5        / 95. RY*(   2) C   3                    0.55    2.02    0.030
  10. BD (   1) C   4 - C   5        /145. RY*(   1) C   6                    1.18    1.87    0.042
  10. BD (   1) C   4 - C   5        /146. RY*(   2) C   6                    1.61    2.18    0.053
  10. BD (   1) C   4 - C   5        /162. RY*(   1) C   7                    1.58    1.73    0.047
  10. BD (   1) C   4 - C   5        /366. BD*(   1) C   3 - C   4            3.61    1.37    0.063
  10. BD (   1) C   4 - C   5        /368. BD*(   1) C   3 - H  20            2.53    1.38    0.053
  10. BD (   1) C   4 - C   5        /370. BD*(   1) C   4 - C   7            2.15    1.26    0.046
  10. BD (   1) C   4 - C   5        /371. BD*(   1) C   5 - C   6            2.99    1.38    0.058
  10. BD (   1) C   4 - C   5        /373. BD*(   1) C   5 - H  21            1.61    1.38    0.042
  10. BD (   1) C   4 - C   5        /374. BD*(   1) C   6 - H  22            1.90    1.39    0.046
  10. BD (   1) C   4 - C   5        /376. BD*(   1) C   7 - N   9            2.00    1.20    0.044
  11. BD (   1) C   4 - C   7        / 94. RY*(   1) C   3                    1.51    1.82    0.047
  11. BD (   1) C   4 - C   7        /128. RY*(   1) C   5                    1.68    1.84    0.050
  11. BD (   1) C   4 - C   7        /180. RY*(   2) C   8                    0.66    1.70    0.030
  11. BD (   1) C   4 - C   7        /181. RY*(   3) C   8                    0.84    1.43    0.031
  11. BD (   1) C   4 - C   7        /364. BD*(   1) C   2 - C   3            2.12    1.35    0.048
  11. BD (   1) C   4 - C   7        /366. BD*(   1) C   3 - C   4            2.11    1.33    0.048
  11. BD (   1) C   4 - C   7        /369. BD*(   1) C   4 - C   5            1.87    1.34    0.045
  11. BD (   1) C   4 - C   7        /371. BD*(   1) C   5 - C   6            2.13    1.35    0.048
  11. BD (   1) C   4 - C   7        /375. BD*(   1) C   7 - C   8            3.03    1.21    0.054
  11. BD (   1) C   4 - C   7        /376. BD*(   1) C   7 - N   9            0.82    1.16    0.027
  11. BD (   1) C   4 - C   7        /377. BD*(   1) C   7 - H  23            1.25    1.18    0.034
  11. BD (   1) C   4 - C   7        /378. BD*(   1) C   8 - C  10            1.98    1.31    0.045
  11. BD (   1) C   4 - C   7        /379. BD*(   2) C   8 - C  10            2.35    0.76    0.042
  11. BD (   1) C   4 - C   7        /381. BD*(   1) N   9 - C  15            3.12    1.27    0.056
  12. BD (   1) C   5 - C   6        / 60. RY*(   1) C   1                    0.97    1.88    0.038
  12. BD (   1) C   5 - C   6        / 61. RY*(   2) C   1                    1.43    2.18    0.050
  12. BD (   1) C   5 - C   6        /111. RY*(   1) C   4                    0.88    2.03    0.038
  12. BD (   1) C   5 - C   6        /112. RY*(   2) C   4                    0.95    1.82    0.037
  12. BD (   1) C   5 - C   6        /113. RY*(   3) C   4                    0.63    1.68    0.029
  12. BD (   1) C   5 - C   6        /362. BD*(   1) C   1 - C   6            2.50    1.39    0.053
  12. BD (   1) C   5 - C   6        /363. BD*(   1) C   1 - H  18            2.32    1.38    0.051
  12. BD (   1) C   5 - C   6        /369. BD*(   1) C   4 - C   5            3.53    1.37    0.062
  12. BD (   1) C   5 - C   6        /370. BD*(   1) C   4 - C   7            3.76    1.25    0.061
  12. BD (   1) C   5 - C   6        /373. BD*(   1) C   5 - H  21            1.53    1.38    0.041
  12. BD (   1) C   5 - C   6        /374. BD*(   1) C   6 - H  22            1.28    1.38    0.038
  13. BD (   2) C   5 - C   6        / 62. RY*(   3) C   1                    1.44    0.77    0.033
  13. BD (   2) C   5 - C   6        /361. BD*(   2) C   1 - C   2           27.72    0.35    0.088
  13. BD (   2) C   5 - C   6        /367. BD*(   2) C   3 - C   4           29.84    0.35    0.091
  14. BD (   1) C   5 - H  21        /111. RY*(   1) C   4                    1.81    1.89    0.052
  14. BD (   1) C   5 - H  21        /145. RY*(   1) C   6                    1.13    1.72    0.039
  14. BD (   1) C   5 - H  21        /362. BD*(   1) C   1 - C   6            3.56    1.24    0.059
  14. BD (   1) C   5 - H  21        /366. BD*(   1) C   3 - C   4            4.84    1.22    0.069
  14. BD (   1) C   5 - H  21        /369. BD*(   1) C   4 - C   5            1.29    1.23    0.036
  14. BD (   1) C   5 - H  21        /371. BD*(   1) C   5 - C   6            1.10    1.24    0.033
  14. BD (   1) C   5 - H  21        /374. BD*(   1) C   6 - H  22            0.54    1.24    0.023
  15. BD (   1) C   6 - H  22        / 60. RY*(   1) C   1                    1.23    1.73    0.041
  15. BD (   1) C   6 - H  22        /128. RY*(   1) C   5                    1.19    1.73    0.041
  15. BD (   1) C   6 - H  22        /360. BD*(   1) C   1 - C   2            3.70    1.24    0.060
  15. BD (   1) C   6 - H  22        /362. BD*(   1) C   1 - C   6            0.96    1.24    0.031
  15. BD (   1) C   6 - H  22        /363. BD*(   1) C   1 - H  18            0.56    1.24    0.024
  15. BD (   1) C   6 - H  22        /369. BD*(   1) C   4 - C   5            4.01    1.23    0.063
  15. BD (   1) C   6 - H  22        /371. BD*(   1) C   5 - C   6            0.97    1.24    0.031
  15. BD (   1) C   6 - H  22        /373. BD*(   1) C   5 - H  21            0.53    1.23    0.023
  16. BD (   1) C   7 - C   8        /112. RY*(   2) C   4                    0.86    1.78    0.035
  16. BD (   1) C   7 - C   8        /113. RY*(   3) C   4                    0.58    1.64    0.028
  16. BD (   1) C   7 - C   8        /196. RY*(   1) N   9                    1.37    1.40    0.039
  16. BD (   1) C   7 - C   8        /213. RY*(   1) C  10                    2.37    2.07    0.063
  16. BD (   1) C   7 - C   8        /214. RY*(   2) C  10                    1.19    2.13    0.045
  16. BD (   1) C   7 - C   8        /281. RY*(   1) C  14                    1.50    1.82    0.047
  16. BD (   1) C   7 - C   8        /335. RY*(   4) I  17                    0.50    8.68    0.060
  16. BD (   1) C   7 - C   8        /366. BD*(   1) C   3 - C   4            1.56    1.33    0.041
  16. BD (   1) C   7 - C   8        /367. BD*(   2) C   3 - C   4            2.56    0.78    0.044
  16. BD (   1) C   7 - C   8        /370. BD*(   1) C   4 - C   7            2.95    1.22    0.054
  16. BD (   1) C   7 - C   8        /376. BD*(   1) C   7 - N   9            0.90    1.16    0.029
  16. BD (   1) C   7 - C   8        /377. BD*(   1) C   7 - H  23            0.94    1.17    0.030
  16. BD (   1) C   7 - C   8        /378. BD*(   1) C   8 - C  10            2.87    1.31    0.055
  16. BD (   1) C   7 - C   8        /380. BD*(   1) C   8 - C  14            1.89    1.33    0.045
  16. BD (   1) C   7 - C   8        /382. BD*(   1) N   9 - H  24            1.44    1.28    0.038
  16. BD (   1) C   7 - C   8        /383. BD*(   1) C  10 - C  11            2.50    1.32    0.051
  16. BD (   1) C   7 - C   8        /390. BD*(   1) C  13 - C  14            2.31    1.34    0.050
  17. BD (   1) C   7 - N   9        /112. RY*(   2) C   4                    0.83    1.91    0.036
  17. BD (   1) C   7 - N   9        /301. RY*(   4) C  15                    1.60    1.95    0.050
  17. BD (   1) C   7 - N   9        /302. RY*(   5) C  15                    0.59    2.66    0.036
  17. BD (   1) C   7 - N   9        /369. BD*(   1) C   4 - C   5            2.19    1.47    0.051
  17. BD (   1) C   7 - N   9        /370. BD*(   1) C   4 - C   7            0.94    1.35    0.032
  17. BD (   1) C   7 - N   9        /375. BD*(   1) C   7 - C   8            1.07    1.34    0.034
  17. BD (   1) C   7 - N   9        /378. BD*(   1) C   8 - C  10            1.52    1.44    0.042
  17. BD (   1) C   7 - N   9        /379. BD*(   2) C   8 - C  10            1.40    0.89    0.035
  17. BD (   1) C   7 - N   9        /381. BD*(   1) N   9 - C  15            0.86    1.40    0.031
  17. BD (   1) C   7 - N   9        /382. BD*(   1) N   9 - H  24            0.74    1.41    0.029
  17. BD (   1) C   7 - N   9        /395. BD*(   2) C  15 - O  16            1.68    1.49    0.045
  18. BD (   1) C   7 - H  23        /180. RY*(   2) C   8                    0.55    1.55    0.026
  18. BD (   1) C   7 - H  23        /196. RY*(   1) N   9                    0.81    1.25    0.029
  18. BD (   1) C   7 - H  23        /366. BD*(   1) C   3 - C   4            3.67    1.18    0.059
  18. BD (   1) C   7 - H  23        /367. BD*(   2) C   3 - C   4            3.15    0.63    0.044
  18. BD (   1) C   7 - H  23        /370. BD*(   1) C   4 - C   7            1.17    1.07    0.032
  18. BD (   1) C   7 - H  23        /375. BD*(   1) C   7 - C   8            0.70    1.06    0.024
  18. BD (   1) C   7 - H  23        /380. BD*(   1) C   8 - C  14            4.86    1.18    0.068
  18. BD (   1) C   7 - H  23        /382. BD*(   1) N   9 - H  24            2.21    1.13    0.045
  19. BD (   1) C   8 - C  10        /162. RY*(   1) C   7                    1.49    1.77    0.046
  19. BD (   1) C   8 - C  10        /230. RY*(   1) C  11                    1.99    1.97    0.056
  19. BD (   1) C   8 - C  10        /231. RY*(   2) C  11                    0.73    1.87    0.033
  19. BD (   1) C   8 - C  10        /281. RY*(   1) C  14                    0.76    1.89    0.034
  19. BD (   1) C   8 - C  10        /370. BD*(   1) C   4 - C   7            0.50    1.29    0.023
  19. BD (   1) C   8 - C  10        /375. BD*(   1) C   7 - C   8            2.94    1.28    0.055
  19. BD (   1) C   8 - C  10        /376. BD*(   1) C   7 - N   9            0.56    1.23    0.024
  19. BD (   1) C   8 - C  10        /380. BD*(   1) C   8 - C  14            3.79    1.40    0.065
  19. BD (   1) C   8 - C  10        /383. BD*(   1) C  10 - C  11            3.18    1.40    0.060
  19. BD (   1) C   8 - C  10        /387. BD*(   1) C  11 - H  25            2.02    1.40    0.048
  19. BD (   1) C   8 - C  10        /393. BD*(   1) C  14 - H  28            1.84    1.41    0.046
  20. BD (   2) C   8 - C  10        /232. RY*(   3) C  11                    2.80    1.03    0.052
  20. BD (   2) C   8 - C  10        /283. RY*(   3) C  14                    1.68    1.14    0.042
  20. BD (   2) C   8 - C  10        /367. BD*(   2) C   3 - C   4            0.73    0.37    0.015
  20. BD (   2) C   8 - C  10        /370. BD*(   1) C   4 - C   7            2.58    0.81    0.044
  20. BD (   2) C   8 - C  10        /376. BD*(   1) C   7 - N   9            3.89    0.75    0.052
  20. BD (   2) C   8 - C  10        /386. BD*(   2) C  11 - C  12           26.63    0.37    0.089
  20. BD (   2) C   8 - C  10        /391. BD*(   2) C  13 - C  14           23.26    0.38    0.083
  21. BD (   1) C   8 - C  14        /162. RY*(   1) C   7                    2.20    1.74    0.056
  21. BD (   1) C   8 - C  14        /182. RY*(   4) C   8                    0.53    1.67    0.027
  21. BD (   1) C   8 - C  14        /213. RY*(   1) C  10                    1.18    2.11    0.045
  21. BD (   1) C   8 - C  14        /264. RY*(   1) C  13                    1.07    1.87    0.040
  21. BD (   1) C   8 - C  14        /265. RY*(   2) C  13                    1.61    2.18    0.053
  21. BD (   1) C   8 - C  14        /375. BD*(   1) C   7 - C   8            2.02    1.25    0.045
  21. BD (   1) C   8 - C  14        /377. BD*(   1) C   7 - H  23            1.46    1.22    0.038
  21. BD (   1) C   8 - C  14        /378. BD*(   1) C   8 - C  10            5.00    1.35    0.073
  21. BD (   1) C   8 - C  14        /384. BD*(   1) C  10 - I  17            5.48    0.91    0.063
  21. BD (   1) C   8 - C  14        /390. BD*(   1) C  13 - C  14            2.97    1.38    0.058
  21. BD (   1) C   8 - C  14        /392. BD*(   1) C  13 - H  27            1.86    1.38    0.046
  21. BD (   1) C   8 - C  14        /393. BD*(   1) C  14 - H  28            1.48    1.38    0.041
  22. BD (   1) N   9 - C  15        /162. RY*(   1) C   7                    1.75    1.90    0.051
  22. BD (   1) N   9 - C  15        /163. RY*(   2) C   7                    0.57    1.72    0.028
  22. BD (   1) N   9 - C  15        /315. RY*(   1) O  16                    0.53    1.70    0.027
  22. BD (   1) N   9 - C  15        /370. BD*(   1) C   4 - C   7            1.28    1.42    0.038
  22. BD (   1) N   9 - C  15        /376. BD*(   1) C   7 - N   9            1.75    1.36    0.044
  22. BD (   1) N   9 - C  15        /382. BD*(   1) N   9 - H  24            0.74    1.48    0.030
  23. BD (   1) N   9 - H  24        /163. RY*(   2) C   7                    1.15    1.57    0.038
  23. BD (   1) N   9 - H  24        /298. RY*(   1) C  15                    0.87    2.11    0.038
  23. BD (   1) N   9 - H  24        /302. RY*(   5) C  15                    0.61    2.57    0.036
  23. BD (   1) N   9 - H  24        /375. BD*(   1) C   7 - C   8            0.77    1.25    0.028
  23. BD (   1) N   9 - H  24        /381. BD*(   1) N   9 - C  15            0.57    1.32    0.025
  23. BD (   1) N   9 - H  24        /395. BD*(   2) C  15 - O  16            1.08    1.40    0.035
  23. BD (   1) N   9 - H  24        /396. BD*(   1) C  15 - H  29            2.37    1.31    0.050
  24. BD (   1) C  10 - C  11        /179. RY*(   1) C   8                    1.72    2.09    0.054
  24. BD (   1) C  10 - C  11        /182. RY*(   4) C   8                    0.57    1.71    0.028
  24. BD (   1) C  10 - C  11        /183. RY*(   5) C   8                    0.78    1.96    0.035
  24. BD (   1) C  10 - C  11        /213. RY*(   1) C  10                    0.61    2.14    0.032
  24. BD (   1) C  10 - C  11        /247. RY*(   1) C  12                    0.97    1.89    0.038
  24. BD (   1) C  10 - C  11        /248. RY*(   2) C  12                    1.47    2.27    0.052
  24. BD (   1) C  10 - C  11        /375. BD*(   1) C   7 - C   8            4.21    1.28    0.066
  24. BD (   1) C  10 - C  11        /378. BD*(   1) C   8 - C  10            3.88    1.38    0.066
  24. BD (   1) C  10 - C  11        /385. BD*(   1) C  11 - C  12            3.09    1.42    0.059
  24. BD (   1) C  10 - C  11        /387. BD*(   1) C  11 - H  25            1.88    1.40    0.046
  24. BD (   1) C  10 - C  11        /389. BD*(   1) C  12 - H  26            1.72    1.42    0.044
  25. BD (   1) C  10 - I  17        /179. RY*(   1) C   8                    5.16    1.87    0.088
  25. BD (   1) C  10 - I  17        /213. RY*(   1) C  10                    1.01    1.93    0.040
  25. BD (   1) C  10 - I  17        /214. RY*(   2) C  10                    1.21    1.99    0.044
  25. BD (   1) C  10 - I  17        /230. RY*(   1) C  11                    4.04    1.76    0.076
  25. BD (   1) C  10 - I  17        /233. RY*(   4) C  11                    0.64    1.65    0.029
  25. BD (   1) C  10 - I  17        /284. RY*(   4) C  14                    0.51    1.88    0.028
  25. BD (   1) C  10 - I  17        /333. RY*(   2) I  17                    1.52    2.07    0.050
  25. BD (   1) C  10 - I  17        /334. RY*(   3) I  17                    1.78    2.30    0.058
  25. BD (   1) C  10 - I  17        /335. RY*(   4) I  17                    2.02    8.54    0.118
  25. BD (   1) C  10 - I  17        /380. BD*(   1) C   8 - C  14            5.32    1.19    0.071
  25. BD (   1) C  10 - I  17        /385. BD*(   1) C  11 - C  12            4.68    1.20    0.067
  25. BD (   1) C  10 - I  17        /387. BD*(   1) C  11 - H  25            0.85    1.19    0.029
  26. BD (   1) C  11 - C  12        /214. RY*(   2) C  10                    1.87    2.17    0.057
  26. BD (   1) C  11 - C  12        /264. RY*(   1) C  13                    1.00    1.87    0.039
  26. BD (   1) C  11 - C  12        /265. RY*(   2) C  13                    1.49    2.19    0.051
  26. BD (   1) C  11 - C  12        /383. BD*(   1) C  10 - C  11            4.18    1.37    0.068
  26. BD (   1) C  11 - C  12        /384. BD*(   1) C  10 - I  17            4.82    0.91    0.059
  26. BD (   1) C  11 - C  12        /387. BD*(   1) C  11 - H  25            1.36    1.37    0.039
  26. BD (   1) C  11 - C  12        /388. BD*(   1) C  12 - C  13            2.35    1.39    0.051
  26. BD (   1) C  11 - C  12        /389. BD*(   1) C  12 - H  26            1.31    1.39    0.038
  26. BD (   1) C  11 - C  12        /392. BD*(   1) C  13 - H  27            2.26    1.39    0.050
  27. BD (   2) C  11 - C  12        /215. RY*(   3) C  10                    0.67    1.10    0.027
  27. BD (   2) C  11 - C  12        /216. RY*(   4) C  10                    0.68    1.66    0.033
  27. BD (   2) C  11 - C  12        /232. RY*(   3) C  11                    0.54    1.01    0.023
  27. BD (   2) C  11 - C  12        /266. RY*(   3) C  13                    0.75    0.85    0.025
  27. BD (   2) C  11 - C  12        /267. RY*(   4) C  13                    0.68    1.89    0.035
  27. BD (   2) C  11 - C  12        /379. BD*(   2) C   8 - C  10           28.17    0.33    0.088
  27. BD (   2) C  11 - C  12        /391. BD*(   2) C  13 - C  14           27.24    0.35    0.088
  28. BD (   1) C  11 - H  25        /213. RY*(   1) C  10                    1.17    1.96    0.043
  28. BD (   1) C  11 - H  25        /247. RY*(   1) C  12                    1.25    1.71    0.041
  28. BD (   1) C  11 - H  25        /378. BD*(   1) C   8 - C  10            4.64    1.20    0.067
  28. BD (   1) C  11 - H  25        /383. BD*(   1) C  10 - C  11            1.53    1.22    0.039
  28. BD (   1) C  11 - H  25        /385. BD*(   1) C  11 - C  12            1.09    1.24    0.033
  28. BD (   1) C  11 - H  25        /388. BD*(   1) C  12 - C  13            3.56    1.24    0.059
  28. BD (   1) C  11 - H  25        /389. BD*(   1) C  12 - H  26            0.59    1.24    0.024
  29. BD (   1) C  12 - C  13        /231. RY*(   2) C  11                    2.19    1.83    0.057
  29. BD (   1) C  12 - C  13        /281. RY*(   1) C  14                    0.81    1.86    0.035
  29. BD (   1) C  12 - C  13        /282. RY*(   2) C  14                    1.61    1.94    0.050
  29. BD (   1) C  12 - C  13        /385. BD*(   1) C  11 - C  12            2.49    1.39    0.052
  29. BD (   1) C  12 - C  13        /387. BD*(   1) C  11 - H  25            2.34    1.37    0.051
  29. BD (   1) C  12 - C  13        /389. BD*(   1) C  12 - H  26            1.36    1.38    0.039
  29. BD (   1) C  12 - C  13        /390. BD*(   1) C  13 - C  14            2.53    1.39    0.053
  29. BD (   1) C  12 - C  13        /392. BD*(   1) C  13 - H  27            1.33    1.39    0.038
  29. BD (   1) C  12 - C  13        /393. BD*(   1) C  14 - H  28            2.45    1.38    0.052
  30. BD (   1) C  12 - H  26        /230. RY*(   1) C  11                    1.00    1.79    0.038
  30. BD (   1) C  12 - H  26        /264. RY*(   1) C  13                    1.22    1.72    0.041
  30. BD (   1) C  12 - H  26        /383. BD*(   1) C  10 - C  11            4.21    1.22    0.064
  30. BD (   1) C  12 - H  26        /385. BD*(   1) C  11 - C  12            1.01    1.24    0.032
  30. BD (   1) C  12 - H  26        /387. BD*(   1) C  11 - H  25            0.58    1.22    0.024
  30. BD (   1) C  12 - H  26        /388. BD*(   1) C  12 - C  13            0.96    1.24    0.031
  30. BD (   1) C  12 - H  26        /390. BD*(   1) C  13 - C  14            3.72    1.24    0.061
  30. BD (   1) C  12 - H  26        /392. BD*(   1) C  13 - H  27            0.56    1.24    0.024
  31. BD (   1) C  13 - C  14        /179. RY*(   1) C   8                    0.72    2.05    0.034
  31. BD (   1) C  13 - C  14        /180. RY*(   2) C   8                    1.85    1.74    0.051
  31. BD (   1) C  13 - C  14        /247. RY*(   1) C  12                    0.94    1.86    0.037
  31. BD (   1) C  13 - C  14        /248. RY*(   2) C  12                    1.40    2.24    0.050
  31. BD (   1) C  13 - C  14        /375. BD*(   1) C   7 - C   8            3.58    1.25    0.060
  31. BD (   1) C  13 - C  14        /380. BD*(   1) C   8 - C  14            3.55    1.37    0.062
  31. BD (   1) C  13 - C  14        /388. BD*(   1) C  12 - C  13            2.45    1.39    0.052
  31. BD (   1) C  13 - C  14        /389. BD*(   1) C  12 - H  26            2.31    1.38    0.051
  31. BD (   1) C  13 - C  14        /392. BD*(   1) C  13 - H  27            1.34    1.38    0.039
  31. BD (   1) C  13 - C  14        /393. BD*(   1) C  14 - H  28            1.53    1.38    0.041
  32. BD (   2) C  13 - C  14        /184. RY*(   6) C   8                    0.52    1.09    0.023
  32. BD (   2) C  13 - C  14        /249. RY*(   3) C  12                    1.67    0.77    0.035
  32. BD (   2) C  13 - C  14        /379. BD*(   2) C   8 - C  10           31.44    0.33    0.092
  32. BD (   2) C  13 - C  14        /386. BD*(   2) C  11 - C  12           28.21    0.35    0.089
  33. BD (   1) C  13 - H  27        /247. RY*(   1) C  12                    1.15    1.71    0.040
  33. BD (   1) C  13 - H  27        /281. RY*(   1) C  14                    1.03    1.71    0.038
  33. BD (   1) C  13 - H  27        /380. BD*(   1) C   8 - C  14            4.04    1.22    0.063
  33. BD (   1) C  13 - H  27        /385. BD*(   1) C  11 - C  12            3.64    1.24    0.060
  33. BD (   1) C  13 - H  27        /388. BD*(   1) C  12 - C  13            0.95    1.24    0.031
  33. BD (   1) C  13 - H  27        /389. BD*(   1) C  12 - H  26            0.56    1.24    0.023
  33. BD (   1) C  13 - H  27        /390. BD*(   1) C  13 - C  14            1.02    1.24    0.032
  33. BD (   1) C  13 - H  27        /393. BD*(   1) C  14 - H  28            0.55    1.23    0.023
  34. BD (   1) C  14 - H  28        /179. RY*(   1) C   8                    1.78    1.91    0.052
  34. BD (   1) C  14 - H  28        /264. RY*(   1) C  13                    1.12    1.72    0.039
  34. BD (   1) C  14 - H  28        /378. BD*(   1) C   8 - C  10            5.26    1.20    0.071
  34. BD (   1) C  14 - H  28        /380. BD*(   1) C   8 - C  14            1.30    1.22    0.036
  34. BD (   1) C  14 - H  28        /388. BD*(   1) C  12 - C  13            3.55    1.24    0.059
  34. BD (   1) C  14 - H  28        /390. BD*(   1) C  13 - C  14            1.07    1.24    0.032
  34. BD (   1) C  14 - H  28        /392. BD*(   1) C  13 - H  27            0.56    1.24    0.024
  35. BD (   1) C  15 - O  16        /196. RY*(   1) N   9                    0.60    1.11    0.023
  35. BD (   1) C  15 - O  16        /394. BD*(   1) C  15 - O  16            1.15    0.47    0.022
  36. BD (   2) C  15 - O  16        /197. RY*(   2) N   9                    1.27    2.24    0.048
  36. BD (   2) C  15 - O  16        /298. RY*(   1) C  15                    0.80    2.44    0.039
  36. BD (   2) C  15 - O  16        /376. BD*(   1) C   7 - N   9            2.48    1.53    0.055
  36. BD (   2) C  15 - O  16        /381. BD*(   1) N   9 - C  15            0.58    1.64    0.028
  37. BD (   1) C  15 - H  29        /197. RY*(   2) N   9                    1.29    1.81    0.043
  37. BD (   1) C  15 - H  29        /315. RY*(   1) O  16                    1.00    1.44    0.034
  37. BD (   1) C  15 - H  29        /382. BD*(   1) N   9 - H  24            3.78    1.22    0.061
  38. CR (   1) C   1                / 78. RY*(   2) C   2                    1.22   11.79    0.107
  38. CR (   1) C   1                /146. RY*(   2) C   6                    1.27   11.80    0.109
  38. CR (   1) C   1                /337. RY*(   2) H  18                    0.59   12.29    0.076
  38. CR (   1) C   1                /364. BD*(   1) C   2 - C   3            0.67   11.01    0.077
  38. CR (   1) C   1                /371. BD*(   1) C   5 - C   6            0.65   11.01    0.076
  39. CR (   1) C   2                / 61. RY*(   2) C   1                    1.31   11.81    0.111
  39. CR (   1) C   2                / 95. RY*(   2) C   3                    1.10   11.65    0.101
  39. CR (   1) C   2                /339. RY*(   2) H  19                    0.64   12.36    0.079
  39. CR (   1) C   2                /362. BD*(   1) C   1 - C   6            0.64   11.01    0.075
  39. CR (   1) C   2                /366. BD*(   1) C   3 - C   4            0.80   11.00    0.084
  40. CR (   1) C   3                / 78. RY*(   2) C   2                    1.39   11.80    0.114
  40. CR (   1) C   3                /112. RY*(   2) C   4                    0.86   11.45    0.088
  40. CR (   1) C   3                /113. RY*(   3) C   4                    1.03   11.31    0.096
  40. CR (   1) C   3                /340. RY*(   1) H  20                    0.67   11.84    0.080
  40. CR (   1) C   3                /360. BD*(   1) C   1 - C   2            0.64   11.01    0.075
  40. CR (   1) C   3                /369. BD*(   1) C   4 - C   5            0.76   11.00    0.082
  40. CR (   1) C   3                /370. BD*(   1) C   4 - C   7            0.84   10.88    0.086
  41. CR (   1) C   4                / 95. RY*(   2) C   3                    1.17   11.68    0.104
  41. CR (   1) C   4                /129. RY*(   2) C   5                    1.21   11.62    0.106
  41. CR (   1) C   4                /163. RY*(   2) C   7                    0.81   11.21    0.085
  41. CR (   1) C   4                /364. BD*(   1) C   2 - C   3            0.61   11.03    0.074
  41. CR (   1) C   4                /371. BD*(   1) C   5 - C   6            0.60   11.03    0.073
  42. CR (   1) C   5                /111. RY*(   1) C   4                    0.67   11.66    0.079
  42. CR (   1) C   5                /112. RY*(   2) C   4                    1.20   11.44    0.105
  42. CR (   1) C   5                /146. RY*(   2) C   6                    1.34   11.80    0.112
  42. CR (   1) C   5                /342. RY*(   1) H  21                    0.70   11.90    0.082
  42. CR (   1) C   5                /362. BD*(   1) C   1 - C   6            0.64   11.01    0.075
  42. CR (   1) C   5                /366. BD*(   1) C   3 - C   4            0.82   10.99    0.085
  42. CR (   1) C   5                /370. BD*(   1) C   4 - C   7            0.80   10.88    0.084
  43. CR (   1) C   6                / 61. RY*(   2) C   1                    1.33   11.81    0.112
  43. CR (   1) C   6                /129. RY*(   2) C   5                    1.09   11.59    0.100
  43. CR (   1) C   6                /345. RY*(   2) H  22                    0.61   12.30    0.077
  43. CR (   1) C   6                /360. BD*(   1) C   1 - C   2            0.64   11.01    0.075
  43. CR (   1) C   6                /369. BD*(   1) C   4 - C   5            0.77   11.00    0.083
  44. CR (   1) C   7                /111. RY*(   1) C   4                    1.04   11.71    0.099
  44. CR (   1) C   7                /179. RY*(   1) C   8                    0.87   11.73    0.090
  44. CR (   1) C   7                /366. BD*(   1) C   3 - C   4            0.70   11.05    0.079
  44. CR (   1) C   7                /378. BD*(   1) C   8 - C  10            0.69   11.02    0.078
  44. CR (   1) C   7                /380. BD*(   1) C   8 - C  14            0.59   11.04    0.072
  44. CR (   1) C   7                /381. BD*(   1) N   9 - C  15            0.67   10.98    0.078
  45. CR (   1) C   8                /167. RY*(   6) C   7                    0.60   11.42    0.074
  45. CR (   1) C   8                /214. RY*(   2) C  10                    2.08   11.82    0.140
  45. CR (   1) C   8                /282. RY*(   2) C  14                    1.28   11.59    0.109
  45. CR (   1) C   8                /378. BD*(   1) C   8 - C  10            0.55   11.00    0.070
  45. CR (   1) C   8                /383. BD*(   1) C  10 - C  11            0.75   11.01    0.082
  45. CR (   1) C   8                /384. BD*(   1) C  10 - I  17            1.28   10.56    0.105
  45. CR (   1) C   8                /390. BD*(   1) C  13 - C  14            0.62   11.03    0.074
  46. CR (   1) N   9                /163. RY*(   2) C   7                    0.83   15.39    0.101
  46. CR (   1) N   9                /299. RY*(   2) C  15                    0.62   16.12    0.089
  46. CR (   1) N   9                /302. RY*(   5) C  15                    0.96   16.40    0.112
  46. CR (   1) N   9                /349. RY*(   2) H  24                    0.90   16.82    0.110
  47. CR (   1) C  10                /180. RY*(   2) C   8                    1.37   11.43    0.112
  47. CR (   1) C  10                /183. RY*(   5) C   8                    0.66   11.62    0.078
  47. CR (   1) C  10                /231. RY*(   2) C  11                    1.60   11.52    0.121
  47. CR (   1) C  10                /375. BD*(   1) C   7 - C   8            1.00   10.94    0.094
  47. CR (   1) C  10                /378. BD*(   1) C   8 - C  10            0.53   11.04    0.069
  47. CR (   1) C  10                /380. BD*(   1) C   8 - C  14            0.73   11.06    0.080
  47. CR (   1) C  10                /384. BD*(   1) C  10 - I  17            1.77   10.60    0.123
  47. CR (   1) C  10                /385. BD*(   1) C  11 - C  12            0.64   11.08    0.076
  48. CR (   1) C  11                /213. RY*(   1) C  10                    2.07   11.74    0.139
  48. CR (   1) C  11                /248. RY*(   2) C  12                    1.28   11.87    0.110
  48. CR (   1) C  11                /378. BD*(   1) C   8 - C  10            0.96   10.97    0.092
  48. CR (   1) C  11                /384. BD*(   1) C  10 - I  17            1.08   10.53    0.096
  48. CR (   1) C  11                /388. BD*(   1) C  12 - C  13            0.63   11.01    0.075
  49. CR (   1) C  12                /230. RY*(   1) C  11                    0.56   11.56    0.072
  49. CR (   1) C  12                /231. RY*(   2) C  11                    1.08   11.46    0.099
  49. CR (   1) C  12                /265. RY*(   2) C  13                    1.26   11.81    0.109
  49. CR (   1) C  12                /353. RY*(   2) H  26                    0.56   12.23    0.074
  49. CR (   1) C  12                /383. BD*(   1) C  10 - C  11            0.86   10.99    0.087
  49. CR (   1) C  12                /390. BD*(   1) C  13 - C  14            0.65   11.01    0.076
  50. CR (   1) C  13                /248. RY*(   2) C  12                    1.30   11.86    0.111
  50. CR (   1) C  13                /282. RY*(   2) C  14                    0.96   11.57    0.094
  50. CR (   1) C  13                /354. RY*(   1) H  27                    0.54   11.56    0.071
  50. CR (   1) C  13                /380. BD*(   1) C   8 - C  14            0.78   10.99    0.083
  50. CR (   1) C  13                /385. BD*(   1) C  11 - C  12            0.62   11.01    0.074
  51. CR (   1) C  14                /179. RY*(   1) C   8                    0.97   11.68    0.095
  51. CR (   1) C  14                /180. RY*(   2) C   8                    1.03   11.37    0.097
  51. CR (   1) C  14                /265. RY*(   2) C  13                    1.32   11.81    0.112
  51. CR (   1) C  14                /356. RY*(   1) H  28                    0.64   11.77    0.078
  51. CR (   1) C  14                /375. BD*(   1) C   7 - C   8            0.71   10.87    0.079
  51. CR (   1) C  14                /378. BD*(   1) C   8 - C  10            1.00   10.97    0.094
  51. CR (   1) C  14                /388. BD*(   1) C  12 - C  13            0.64   11.01    0.075
  52. CR (   1) C  15                /359. RY*(   2) H  29                    0.56   12.75    0.075
  52. CR (   1) C  15                /376. BD*(   1) C   7 - N   9            1.28   10.94    0.107
  53. CR (   1) O  16                /298. RY*(   1) C  15                    4.24   20.69    0.265
  54. LP (   1) N   9                /164. RY*(   3) C   7                    1.10    1.13    0.034
  54. LP (   1) N   9                /300. RY*(   3) C  15                    2.70    1.85    0.068
  54. LP (   1) N   9                /375. BD*(   1) C   7 - C   8            6.86    0.80    0.071
  54. LP (   1) N   9                /377. BD*(   1) C   7 - H  23            5.92    0.77    0.065
  54. LP (   1) N   9                /379. BD*(   2) C   8 - C  10            1.59    0.35    0.022
  54. LP (   1) N   9                /394. BD*(   1) C  15 - O  16           83.84    0.35    0.155
  55. LP (   1) O  16                /298. RY*(   1) C  15                   11.07    2.15    0.138
  55. LP (   1) O  16                /299. RY*(   2) C  15                    1.08    2.34    0.045
  55. LP (   1) O  16                /312. RY*(  15) C  15                    0.65    4.05    0.046
  55. LP (   1) O  16                /396. BD*(   1) C  15 - H  29            0.59    1.35    0.025
  56. LP (   2) O  16                /299. RY*(   2) C  15                    2.75    1.86    0.065
  56. LP (   2) O  16                /376. BD*(   1) C   7 - N   9            0.94    0.77    0.024
  56. LP (   2) O  16                /381. BD*(   1) N   9 - C  15           23.01    0.88    0.128
  56. LP (   2) O  16                /396. BD*(   1) C  15 - H  29           17.37    0.87    0.112
  57. LP (   1) I  17                /378. BD*(   1) C   8 - C  10            1.44    1.23    0.038
  57. LP (   1) I  17                /383. BD*(   1) C  10 - C  11            0.64    1.25    0.025
  58. LP (   2) I  17                /377. BD*(   1) C   7 - H  23            1.76    0.76    0.033
  58. LP (   2) I  17                /378. BD*(   1) C   8 - C  10            3.67    0.89    0.051
  58. LP (   2) I  17                /383. BD*(   1) C  10 - C  11            3.18    0.91    0.048
  58. LP (   2) I  17                /385. BD*(   1) C  11 - C  12            0.63    0.93    0.022
  59. LP (   3) I  17                /379. BD*(   2) C   8 - C  10           10.77    0.34    0.060
 361. BD*(   2) C   1 - C   2        / 62. RY*(   3) C   1                    3.19    0.42    0.082
 361. BD*(   2) C   1 - C   2        / 70. RY*(  11) C   1                    0.52    0.43    0.033
 361. BD*(   2) C   1 - C   2        / 79. RY*(   3) C   2                    1.31    0.54    0.060
 361. BD*(   2) C   1 - C   2        / 80. RY*(   4) C   2                    0.64    1.50    0.069
 367. BD*(   2) C   3 - C   4        / 79. RY*(   3) C   2                    0.70    0.55    0.041
 367. BD*(   2) C   3 - C   4        / 96. RY*(   3) C   3                    3.38    0.59    0.094
 367. BD*(   2) C   3 - C   4        /130. RY*(   3) C   5                    0.71    0.75    0.049
 367. BD*(   2) C   3 - C   4        /375. BD*(   1) C   7 - C   8            1.57    0.42    0.052
 367. BD*(   2) C   3 - C   4        /377. BD*(   1) C   7 - H  23            0.88    0.39    0.038
 372. BD*(   2) C   5 - C   6        /131. RY*(   4) C   5                    1.24    1.26    0.088
 372. BD*(   2) C   5 - C   6        /147. RY*(   3) C   6                    2.36    0.70    0.091
 379. BD*(   2) C   8 - C  10        /181. RY*(   3) C   8                    2.34    0.66    0.077
 379. BD*(   2) C   8 - C  10        /215. RY*(   3) C  10                    2.96    0.77    0.094
 379. BD*(   2) C   8 - C  10        /232. RY*(   3) C  11                    1.07    0.68    0.053
 379. BD*(   2) C   8 - C  10        /283. RY*(   3) C  14                    0.84    0.79    0.051
 379. BD*(   2) C   8 - C  10        /367. BD*(   2) C   3 - C   4           12.30    0.02    0.023
 379. BD*(   2) C   8 - C  10        /370. BD*(   1) C   4 - C   7            1.30    0.46    0.046
 379. BD*(   2) C   8 - C  10        /376. BD*(   1) C   7 - N   9            2.03    0.40    0.054
 379. BD*(   2) C   8 - C  10        /386. BD*(   2) C  11 - C  12          183.41    0.02    0.091
 379. BD*(   2) C   8 - C  10        /391. BD*(   2) C  13 - C  14          182.55    0.02    0.097
 386. BD*(   2) C  11 - C  12        /232. RY*(   3) C  11                    0.84    0.66    0.053
 386. BD*(   2) C  11 - C  12        /234. RY*(   5) C  11                    0.73    1.26    0.069
 386. BD*(   2) C  11 - C  12        /249. RY*(   3) C  12                    2.78    0.42    0.077
 391. BD*(   2) C  13 - C  14        /266. RY*(   3) C  13                    2.89    0.50    0.087
 391. BD*(   2) C  13 - C  14        /285. RY*(   5) C  14                    1.12    1.27    0.086
 394. BD*(   1) C  15 - O  16        /300. RY*(   3) C  15                    1.54    1.50    0.117
 394. BD*(   1) C  15 - O  16        /303. RY*(   6) C  15                    0.82    1.53    0.087
 394. BD*(   1) C  15 - O  16        /313. RY*(  16) C  15                    0.58    1.30    0.067
 394. BD*(   1) C  15 - O  16        /316. RY*(   2) O  16                    1.40    0.60    0.071
 394. BD*(   1) C  15 - O  16        /317. RY*(   3) O  16                    0.73    0.62    0.052


 Natural Bond Orbitals (Summary):

                                                            Principal Delocalizations
           NBO                        Occupancy    Energy   (geminal,vicinal,remote)
 ====================================================================================
 Molecular unit  1  (C14H12INO)
     1. BD (   1) C   1 - C   2          1.98144    -0.77281  364(g),368(v),362(g),374(v)
                                                    146(v),95(v),365(g),363(g)
                                                    145(v),94(v)
     2. BD (   2) C   1 - C   2          1.66156    -0.29789  372(v),367(v),148(v),97(v)
                                                    96(v)
     3. BD (   1) C   1 - C   6          1.98163    -0.77335  371(g),360(g),373(v),365(v)
                                                    129(v),78(v),374(g),363(g)
                                                    77(v),128(v)
     4. BD (   1) C   1 - H  18          1.98155    -0.62296  364(v),371(v),77(v),145(v)
                                                    360(g),362(g),365(v),374(v)
     5. BD (   1) C   2 - C   3          1.97884    -0.77450  370(v),366(g),360(g),363(v)
                                                    368(g),61(v),365(g),111(v)
                                                    60(v),112(v)
     6. BD (   1) C   2 - H  19          1.98135    -0.62497  366(v),362(v),60(v),94(v)
                                                    364(g),360(g),368(v),363(v)
     7. BD (   1) C   3 - C   4          1.97451    -0.77751  369(g),364(g),373(v),370(g)
                                                    365(v),78(v),368(g),77(v)
                                                    162(v),128(v),377(v),375(v)
                                                    129(v)
     8. BD (   2) C   3 - C   4          1.67434    -0.30493  361(v),372(v),375(v),377(v)
                                                    79(v),130(v),379(r)
     9. BD (   1) C   3 - H  20          1.97965    -0.63460  369(v),360(v),111(v),366(g)
                                                    77(v),364(g),382(r),365(v)
    10. BD (   1) C   4 - C   5          1.97335    -0.77388  366(g),371(g),368(v),370(g)
                                                    376(v),374(v),146(v),373(g)
                                                    162(v),145(v),94(v),95(v)
    11. BD (   1) C   4 - C   7          1.96466    -0.73605  381(v),375(g),379(v),371(v)
                                                    364(v),366(g),378(v),369(g)
                                                    128(v),94(v),377(g),181(v)
                                                    376(g),180(v)
    12. BD (   1) C   5 - C   6          1.97927    -0.77167  370(v),369(g),362(g),363(v)
                                                    373(g),61(v),374(g),60(v)
                                                    112(v),111(v),113(v)
    13. BD (   2) C   5 - C   6          1.66525    -0.29894  367(v),361(v),62(v)
    14. BD (   1) C   5 - H  21          1.97995    -0.62554  366(v),362(v),111(v),369(g)
                                                    145(v),371(g),374(v)
    15. BD (   1) C   6 - H  22          1.98155    -0.62515  369(v),360(v),60(v),128(v)
                                                    371(g),362(g),363(v),373(v)
    16. BD (   1) C   7 - C   8          1.96225    -0.73407  367(v),370(g),378(g),383(v)
                                                    213(v),390(v),380(g),366(v)
                                                    281(v),382(v),196(v),214(v)
                                                    377(g),376(g),112(v),113(v)
                                                    335(r)
    17. BD (   1) C   7 - N   9          1.98273    -0.86783  369(v),379(v),395(v),301(v)
                                                    378(v),375(g),370(g),381(g)
                                                    112(v),382(g),302(v)
    18. BD (   1) C   7 - H  23          1.96224    -0.58676  380(v),367(v),366(v),382(v)
                                                    370(g),196(v),375(g),180(v)
    19. BD (   1) C   8 - C  10          1.97697    -0.81061  380(g),383(g),375(g),387(v)
                                                    230(v),393(v),162(v),281(v)
                                                    231(v),376(v)
    20. BD (   2) C   8 - C  10          1.69761    -0.32617  386(v),391(v),376(v),232(v)
                                                    370(v),283(v),367(r)
    21. BD (   1) C   8 - C  14          1.96368    -0.77543  384(v),378(g),390(g),162(v)
                                                    375(g),392(v),265(v),393(g)
                                                    377(v),213(v),264(v),182(g)
    22. BD (   1) N   9 - C  15          1.99124    -0.93957  376(g),162(v),370(v),382(g)
                                                    163(v),315(v)
    23. BD (   1) N   9 - H  24          1.98578    -0.78452  396(v),163(v),395(v),298(v)
                                                    375(v),302(v),381(g),377(v)
    24. BD (   1) C  10 - C  11          1.97994    -0.80926  375(v),378(g),385(g),387(g)
                                                    179(v),389(v),248(v),247(v)
                                                    183(v),213(g),182(v)
    25. BD (   1) C  10 - I  17          1.97581    -0.59550  380(v),179(v),385(v),230(v)
                                                    335(g),334(g),333(g),214(g)
                                                    213(g),387(v),233(v),284(r)
    26. BD (   1) C  11 - C  12          1.97264    -0.77840  384(v),383(g),388(g),392(v)
                                                    214(v),265(v),387(g),389(g)
                                                    264(v)
    27. BD (   2) C  11 - C  12          1.66294    -0.30407  379(v),391(v),266(v),216(v)
                                                    267(v),215(v),232(g)
    28. BD (   1) C  11 - H  25          1.98050    -0.62965  378(v),388(v),383(g),247(v)
                                                    213(v),385(g),389(v)
    29. BD (   1) C  12 - C  13          1.98147    -0.77745  390(g),385(g),393(v),387(v)
                                                    231(v),282(v),389(g),392(g)
                                                    281(v)
    30. BD (   1) C  12 - H  26          1.98053    -0.62858  383(v),390(v),264(v),385(g)
                                                    230(v),388(g),387(v),392(v)
    31. BD (   1) C  13 - C  14          1.97959    -0.77720  375(v),380(g),388(g),389(v)
                                                    180(v),393(g),248(v),392(g)
                                                    247(v),179(v)
    32. BD (   2) C  13 - C  14          1.65987    -0.30259  379(v),386(v),249(v),184(v)
    33. BD (   1) C  13 - H  27          1.98128    -0.62774  380(v),385(v),247(v),281(v)
                                                    390(g),388(g),389(v),393(v)
    34. BD (   1) C  14 - H  28          1.97848    -0.62889  378(v),388(v),179(v),380(g)
                                                    264(v),390(g),392(v)
    35. BD (   1) C  15 - O  16          1.99723    -0.44476  394(g),196(v)
    36. BD (   2) C  15 - O  16          1.99406    -1.11095  376(v),197(v),298(g),381(g)
    37. BD (   1) C  15 - H  29          1.98807    -0.68175  382(v),197(v),315(v)
    38. CR (   1) C   1                  1.99929   -10.39501  146(v),78(v),364(v),371(v)
                                                    337(v)
    39. CR (   1) C   2                  1.99929   -10.39799  61(v),95(v),366(v),362(v)
                                                    339(v)
    40. CR (   1) C   3                  1.99916   -10.39913  78(v),113(v),112(v),370(v)
                                                    369(v),340(v),360(v)
    41. CR (   1) C   4                  1.99912   -10.42419  129(v),95(v),163(v),364(v)
                                                    371(v)
    42. CR (   1) C   5                  1.99917   -10.39568  146(v),112(v),366(v),370(v)
                                                    342(v),111(v),362(v)
    43. CR (   1) C   6                  1.99929   -10.39732  61(v),129(v),369(v),360(v)
                                                    345(v)
    44. CR (   1) C   7                  1.99904   -10.45055  111(v),179(v),366(v),378(v)
                                                    381(v),380(v)
    45. CR (   1) C   8                  1.99894   -10.42560  214(v),384(v),282(v),383(v)
                                                    390(v),167(v),378(g)
    46. CR (   1) N   9                  1.99939   -14.60766  302(v),349(v),163(v),299(v)
    47. CR (   1) C  10                  1.99880   -10.46659  384(g),231(v),180(v),375(v)
                                                    380(v),183(v),385(v),378(g)
    48. CR (   1) C  11                  1.99912   -10.40171  213(v),248(v),384(v),378(v)
                                                    388(v)
    49. CR (   1) C  12                  1.99927   -10.40152  265(v),231(v),383(v),390(v)
                                                    353(v),230(v)
    50. CR (   1) C  13                  1.99929   -10.40082  248(v),282(v),380(v),385(v)
                                                    354(v)
    51. CR (   1) C  14                  1.99915   -10.40194  265(v),180(v),378(v),179(v)
                                                    375(v),388(v),356(v)
    52. CR (   1) C  15                  1.99947   -10.52350  376(v),359(v)
    53. CR (   1) O  16                  1.99981   -19.36828  298(v)
    54. LP (   1) N   9                  1.70082    -0.32463  394(v),375(v),377(v),300(v)
                                                    379(r),164(v)
    55. LP (   1) O  16                  1.98843    -0.82293  298(v),299(v),312(v),396(v)
    56. LP (   2) O  16                  1.90556    -0.34542  381(v),396(v),299(v),376(r)
    57. LP (   1) I  17                  1.99384    -0.65842  378(v),383(v)
    58. LP (   2) I  17                  1.96575    -0.31903  378(v),383(v),377(r),385(r)
    59. LP (   3) I  17                  1.93902    -0.31701  379(v)
    60. RY*(   1) C   1                  0.00548     1.10750   
    61. RY*(   2) C   1                  0.00193     1.41026   
    62. RY*(   3) C   1                  0.00087     0.47278   
    63. RY*(   4) C   1                  0.00054     1.68134   
    64. RY*(   5) C   1                  0.00042     0.90903   
    65. RY*(   6) C   1                  0.00038     1.24903   
    66. RY*(   7) C   1                  0.00018     1.24560   
    67. RY*(   8) C   1                  0.00007     2.85362   
    68. RY*(   9) C   1                  0.00005     1.27966   
    69. RY*(  10) C   1                  0.00002     1.89598   
    70. RY*(  11) C   1                  0.00001     0.47941   
    71. RY*(  12) C   1                  0.00000     2.67170   
    72. RY*(  13) C   1                  0.00000     1.81965   
    73. RY*(  14) C   1                  0.00001     2.26103   
    74. RY*(  15) C   1                  0.00000     1.60032   
    75. RY*(  16) C   1                  0.00000    22.64374   
    76. RY*(  17) C   1                  0.00000     1.60618   
    77. RY*(   1) C   2                  0.00579     1.08738   
    78. RY*(   2) C   2                  0.00204     1.39724   
    79. RY*(   3) C   2                  0.00091     0.59624   
    80. RY*(   4) C   2                  0.00057     1.55561   
    81. RY*(   5) C   2                  0.00046     1.25556   
    82. RY*(   6) C   2                  0.00027     1.01938   
    83. RY*(   7) C   2                  0.00017     1.13151   
    84. RY*(   8) C   2                  0.00008     1.99612   
    85. RY*(   9) C   2                  0.00005     2.29381   
    86. RY*(  10) C   2                  0.00002     0.74955   
    87. RY*(  11) C   2                  0.00003     1.98421   
    88. RY*(  12) C   2                  0.00000     2.59963   
    89. RY*(  13) C   2                  0.00000     2.12717   
    90. RY*(  14) C   2                  0.00001     1.36848   
    91. RY*(  15) C   2                  0.00001     1.44387   
    92. RY*(  16) C   2                  0.00000    22.51837   
    93. RY*(  17) C   2                  0.00000     2.03598   
    94. RY*(   1) C   3                  0.00532     1.08341   
    95. RY*(   2) C   3                  0.00189     1.25082   
    96. RY*(   3) C   3                  0.00132     0.63271   
    97. RY*(   4) C   3                  0.00066     1.51340   
    98. RY*(   5) C   3                  0.00045     1.03719   
    99. RY*(   6) C   3                  0.00027     1.13289   
   100. RY*(   7) C   3                  0.00012     2.43393   
   101. RY*(   8) C   3                  0.00010     2.17243   
   102. RY*(   9) C   3                  0.00010     1.19933   
   103. RY*(  10) C   3                  0.00006     0.88893   
   104. RY*(  11) C   3                  0.00006     1.86161   
   105. RY*(  12) C   3                  0.00002     2.00895   
   106. RY*(  13) C   3                  0.00003     2.14416   
   107. RY*(  14) C   3                  0.00002     1.78675   
   108. RY*(  15) C   3                  0.00000     2.67504   
   109. RY*(  16) C   3                  0.00001     2.36236   
   110. RY*(  17) C   3                  0.00000    21.75773   
   111. RY*(   1) C   4                  0.00640     1.26176   
   112. RY*(   2) C   4                  0.00381     1.04593   
   113. RY*(   3) C   4                  0.00277     0.90649   
   114. RY*(   4) C   4                  0.00078     1.54930   
   115. RY*(   5) C   4                  0.00061     1.14454   
   116. RY*(   6) C   4                  0.00033     1.05714   
   117. RY*(   7) C   4                  0.00023     1.50823   
   118. RY*(   8) C   4                  0.00020     1.79707   
   119. RY*(   9) C   4                  0.00016     1.62562   
   120. RY*(  10) C   4                  0.00012     1.06618   
   121. RY*(  11) C   4                  0.00007     3.11139   
   122. RY*(  12) C   4                  0.00008     2.72836   
   123. RY*(  13) C   4                  0.00005     2.41515   
   124. RY*(  14) C   4                  0.00006     1.89215   
   125. RY*(  15) C   4                  0.00003     2.74753   
   126. RY*(  16) C   4                  0.00001     2.83409   
   127. RY*(  17) C   4                  0.00000    21.32949   
   128. RY*(   1) C   5                  0.00569     1.10307   
   129. RY*(   2) C   5                  0.00201     1.19691   
   130. RY*(   3) C   5                  0.00108     0.79706   
   131. RY*(   4) C   5                  0.00051     1.30705   
   132. RY*(   5) C   5                  0.00043     0.97317   
   133. RY*(   6) C   5                  0.00031     0.84539   
   134. RY*(   7) C   5                  0.00026     1.32504   
   135. RY*(   8) C   5                  0.00012     2.11548   
   136. RY*(   9) C   5                  0.00013     1.47266   
   137. RY*(  10) C   5                  0.00009     0.95495   
   138. RY*(  11) C   5                  0.00006     2.58540   
   139. RY*(  12) C   5                  0.00004     2.38600   
   140. RY*(  13) C   5                  0.00003     2.02598   
   141. RY*(  14) C   5                  0.00000    21.89757   
   142. RY*(  15) C   5                  0.00001     2.21064   
   143. RY*(  16) C   5                  0.00000     2.48082   
   144. RY*(  17) C   5                  0.00001     2.32232   
   145. RY*(   1) C   6                  0.00570     1.09183   
   146. RY*(   2) C   6                  0.00201     1.40569   
   147. RY*(   3) C   6                  0.00081     0.75226   
   148. RY*(   4) C   6                  0.00058     1.42359   
   149. RY*(   5) C   6                  0.00044     1.19493   
   150. RY*(   6) C   6                  0.00025     1.09588   
   151. RY*(   7) C   6                  0.00016     1.25666   
   152. RY*(   8) C   6                  0.00008     1.97919   
   153. RY*(   9) C   6                  0.00005     1.78637   
   154. RY*(  10) C   6                  0.00004     2.45150   
   155. RY*(  11) C   6                  0.00002     1.44384   
   156. RY*(  12) C   6                  0.00000     2.55942   
   157. RY*(  13) C   6                  0.00001     1.49609   
   158. RY*(  14) C   6                  0.00000     1.63869   
   159. RY*(  15) C   6                  0.00000    21.99536   
   160. RY*(  16) C   6                  0.00001     2.35146   
   161. RY*(  17) C   6                  0.00000     1.32559   
   162. RY*(   1) C   7                  0.01090     0.95985   
   163. RY*(   2) C   7                  0.00398     0.78318   
   164. RY*(   3) C   7                  0.00340     0.80513   
   165. RY*(   4) C   7                  0.00170     0.71947   
   166. RY*(   5) C   7                  0.00116     1.28820   
   167. RY*(   6) C   7                  0.00100     0.99347   
   168. RY*(   7) C   7                  0.00064     1.42881   
   169. RY*(   8) C   7                  0.00053     1.05806   
   170. RY*(   9) C   7                  0.00037     1.84062   
   171. RY*(  10) C   7                  0.00021     1.60044   
   172. RY*(  11) C   7                  0.00020     2.14124   
   173. RY*(  12) C   7                  0.00020     2.33878   
   174. RY*(  13) C   7                  0.00013     2.48293   
   175. RY*(  14) C   7                  0.00010     1.22278   
   176. RY*(  15) C   7                  0.00006     5.00327   
   177. RY*(  16) C   7                  0.00002     2.32854   
   178. RY*(  17) C   7                  0.00001    20.03699   
   179. RY*(   1) C   8                  0.00882     1.27657   
   180. RY*(   2) C   8                  0.00431     0.96534   
   181. RY*(   3) C   8                  0.00343     0.68996   
   182. RY*(   4) C   8                  0.00177     0.89809   
   183. RY*(   5) C   8                  0.00125     1.15200   
   184. RY*(   6) C   8                  0.00100     0.79169   
   185. RY*(   7) C   8                  0.00080     0.87662   
   186. RY*(   8) C   8                  0.00065     1.25792   
   187. RY*(   9) C   8                  0.00033     1.42018   
   188. RY*(  10) C   8                  0.00022     1.52528   
   189. RY*(  11) C   8                  0.00018     2.27405   
   190. RY*(  12) C   8                  0.00011     3.15612   
   191. RY*(  13) C   8                  0.00009     2.96641   
   192. RY*(  14) C   8                  0.00004     2.42721   
   193. RY*(  15) C   8                  0.00002     3.33427   
   194. RY*(  16) C   8                  0.00002     3.32032   
   195. RY*(  17) C   8                  0.00000    21.54345   
   196. RY*(   1) N   9                  0.00508     0.66117   
   197. RY*(   2) N   9                  0.00341     1.12715   
   198. RY*(   3) N   9                  0.00169     1.05766   
   199. RY*(   4) N   9                  0.00110     1.67822   
   200. RY*(   5) N   9                  0.00027     1.66357   
   201. RY*(   6) N   9                  0.00018     1.68331   
   202. RY*(   7) N   9                  0.00017     1.81542   
   203. RY*(   8) N   9                  0.00008     3.05184   
   204. RY*(   9) N   9                  0.00009     2.01968   
   205. RY*(  10) N   9                  0.00005     1.06835   
   206. RY*(  11) N   9                  0.00004     2.12580   
   207. RY*(  12) N   9                  0.00002     2.38368   
   208. RY*(  13) N   9                  0.00002     3.08469   
   209. RY*(  14) N   9                  0.00001     2.52102   
   210. RY*(  15) N   9                  0.00000     3.76131   
   211. RY*(  16) N   9                  0.00000    34.84076   
   212. RY*(  17) N   9                  0.00000     3.79111   
   213. RY*(   1) C  10                  0.00787     1.33530   
   214. RY*(   2) C  10                  0.00592     1.39271   
   215. RY*(   3) C  10                  0.00265     0.79697   
   216. RY*(   4) C  10                  0.00093     1.35657   
   217. RY*(   5) C  10                  0.00052     0.92262   
   218. RY*(   6) C  10                  0.00039     1.97486   
   219. RY*(   7) C  10                  0.00028     1.01555   
   220. RY*(   8) C  10                  0.00012     1.15086   
   221. RY*(   9) C  10                  0.00012     1.40666   
   222. RY*(  10) C  10                  0.00008     2.53216   
   223. RY*(  11) C  10                  0.00006     2.92964   
   224. RY*(  12) C  10                  0.00005     1.52333   
   225. RY*(  13) C  10                  0.00004     1.05229   
   226. RY*(  14) C  10                  0.00003     1.73008   
   227. RY*(  15) C  10                  0.00002     2.10610   
   228. RY*(  16) C  10                  0.00000     2.72707   
   229. RY*(  17) C  10                  0.00000    22.44994   
   230. RY*(   1) C  11                  0.00807     1.16219   
   231. RY*(   2) C  11                  0.00247     1.05724   
   232. RY*(   3) C  11                  0.00152     0.70604   
   233. RY*(   4) C  11                  0.00095     1.05046   
   234. RY*(   5) C  11                  0.00046     1.30458   
   235. RY*(   6) C  11                  0.00036     1.74858   
   236. RY*(   7) C  11                  0.00019     0.92037   
   237. RY*(   8) C  11                  0.00018     0.94330   
   238. RY*(   9) C  11                  0.00010     2.35999   
   239. RY*(  10) C  11                  0.00006     1.86310   
   240. RY*(  11) C  11                  0.00006     2.15181   
   241. RY*(  12) C  11                  0.00003     1.71767   
   242. RY*(  13) C  11                  0.00000    21.89717   
   243. RY*(  14) C  11                  0.00001     2.74237   
   244. RY*(  15) C  11                  0.00001     1.82152   
   245. RY*(  16) C  11                  0.00001     1.22882   
   246. RY*(  17) C  11                  0.00000     2.78123   
   247. RY*(   1) C  12                  0.00567     1.08416   
   248. RY*(   2) C  12                  0.00196     1.46342   
   249. RY*(   3) C  12                  0.00081     0.46455   
   250. RY*(   4) C  12                  0.00058     1.67899   
   251. RY*(   5) C  12                  0.00040     0.93987   
   252. RY*(   6) C  12                  0.00034     1.03221   
   253. RY*(   7) C  12                  0.00016     0.90586   
   254. RY*(   8) C  12                  0.00009     2.89018   
   255. RY*(   9) C  12                  0.00005     2.29718   
   256. RY*(  10) C  12                  0.00003     2.26077   
   257. RY*(  11) C  12                  0.00002     0.60455   
   258. RY*(  12) C  12                  0.00002     1.90094   
   259. RY*(  13) C  12                  0.00000     2.61022   
   260. RY*(  14) C  12                  0.00000    21.00617   
   261. RY*(  15) C  12                  0.00001     1.66120   
   262. RY*(  16) C  12                  0.00000     2.43671   
   263. RY*(  17) C  12                  0.00000     1.97256   
   264. RY*(   1) C  13                  0.00535     1.09205   
   265. RY*(   2) C  13                  0.00205     1.40762   
   266. RY*(   3) C  13                  0.00096     0.54710   
   267. RY*(   4) C  13                  0.00058     1.58328   
   268. RY*(   5) C  13                  0.00042     0.96559   
   269. RY*(   6) C  13                  0.00027     1.10712   
   270. RY*(   7) C  13                  0.00022     1.09653   
   271. RY*(   8) C  13                  0.00008     2.67025   
   272. RY*(   9) C  13                  0.00005     0.69624   
   273. RY*(  10) C  13                  0.00005     2.73146   
   274. RY*(  11) C  13                  0.00003     2.15221   
   275. RY*(  12) C  13                  0.00003     0.64462   
   276. RY*(  13) C  13                  0.00000     1.47254   
   277. RY*(  14) C  13                  0.00001     1.86051   
   278. RY*(  15) C  13                  0.00000    21.69948   
   279. RY*(  16) C  13                  0.00000     2.88303   
   280. RY*(  17) C  13                  0.00000     2.65022   
   281. RY*(   1) C  14                  0.00615     1.08322   
   282. RY*(   2) C  14                  0.00210     1.16646   
   283. RY*(   3) C  14                  0.00111     0.81515   
   284. RY*(   4) C  14                  0.00056     1.28218   
   285. RY*(   5) C  14                  0.00048     1.32334   
   286. RY*(   6) C  14                  0.00036     0.65122   
   287. RY*(   7) C  14                  0.00019     1.73499   
   288. RY*(   8) C  14                  0.00014     3.37283   
   289. RY*(   9) C  14                  0.00010     1.01813   
   290. RY*(  10) C  14                  0.00008     2.02699   
   291. RY*(  11) C  14                  0.00007     1.05060   
   292. RY*(  12) C  14                  0.00003     2.16980   
   293. RY*(  13) C  14                  0.00003     2.01544   
   294. RY*(  14) C  14                  0.00002     2.31150   
   295. RY*(  15) C  14                  0.00001     2.56030   
   296. RY*(  16) C  14                  0.00001     2.63895   
   297. RY*(  17) C  14                  0.00000    21.07260   
   298. RY*(   1) C  15                  0.00937     1.32415   
   299. RY*(   2) C  15                  0.00702     1.51533   
   300. RY*(   3) C  15                  0.00650     1.52375   
   301. RY*(   4) C  15                  0.00232     1.08405   
   302. RY*(   5) C  15                  0.00094     1.78923   
   303. RY*(   6) C  15                  0.00016     1.55779   
   304. RY*(   7) C  15                  0.00013     0.71626   
   305. RY*(   8) C  15                  0.00013     2.07526   
   306. RY*(   9) C  15                  0.00006     1.14158   
   307. RY*(  10) C  15                  0.00005     1.13113   
   308. RY*(  11) C  15                  0.00004     3.14755   
   309. RY*(  12) C  15                  0.00001     1.95472   
   310. RY*(  13) C  15                  0.00001     1.58935   
   311. RY*(  14) C  15                  0.00002     2.64020   
   312. RY*(  15) C  15                  0.00001     3.22770   
   313. RY*(  16) C  15                  0.00001     1.32293   
   314. RY*(  17) C  15                  0.00000    18.33272   
   315. RY*(   1) O  16                  0.00269     0.75772   
   316. RY*(   2) O  16                  0.00084     0.62864   
   317. RY*(   3) O  16                  0.00075     0.64390   
   318. RY*(   4) O  16                  0.00014     1.36502   
   319. RY*(   5) O  16                  0.00004     1.46110   
   320. RY*(   6) O  16                  0.00004     1.57160   
   321. RY*(   7) O  16                  0.00002     1.77780   
   322. RY*(   8) O  16                  0.00002     2.59047   
   323. RY*(   9) O  16                  0.00000     5.04371   
   324. RY*(  10) O  16                  0.00000    49.65194   
   325. RY*(  11) O  16                  0.00000     4.15556   
   326. RY*(  12) O  16                  0.00000     4.15293   
   327. RY*(  13) O  16                  0.00000     3.03838   
   328. RY*(  14) O  16                  0.00000     2.99957   
   329. RY*(  15) O  16                  0.00000     2.93899   
   330. RY*(  16) O  16                  0.00000     2.90118   
   331. RY*(  17) O  16                  0.00000     2.99153   
   332. RY*(   1) I  17                  0.00057     0.61465   
   333. RY*(   2) I  17                  0.00049     1.47218   
   334. RY*(   3) I  17                  0.00021     1.70321   
   335. RY*(   4) I  17                  0.00003     7.94557   
   336. RY*(   1) H  18                  0.00039     0.84364   
   337. RY*(   2) H  18                  0.00022     1.89713   
   338. RY*(   1) H  19                  0.00046     0.80312   
   339. RY*(   2) H  19                  0.00022     1.95757   
   340. RY*(   1) H  20                  0.00070     1.44040   
   341. RY*(   2) H  20                  0.00017     1.37290   
   342. RY*(   1) H  21                  0.00073     1.50893   
   343. RY*(   2) H  21                  0.00022     1.25798   
   344. RY*(   1) H  22                  0.00046     0.84305   
   345. RY*(   2) H  22                  0.00022     1.90662   
   346. RY*(   1) H  23                  0.00121     1.47678   
   347. RY*(   2) H  23                  0.00018     1.53654   
   348. RY*(   1) H  24                  0.00295     0.65832   
   349. RY*(   2) H  24                  0.00039     2.21506   
   350. RY*(   1) H  25                  0.00054     1.17420   
   351. RY*(   2) H  25                  0.00024     1.59774   
   352. RY*(   1) H  26                  0.00039     0.90554   
   353. RY*(   2) H  26                  0.00022     1.82370   
   354. RY*(   1) H  27                  0.00043     1.15589   
   355. RY*(   2) H  27                  0.00022     1.57675   
   356. RY*(   1) H  28                  0.00094     1.37041   
   357. RY*(   2) H  28                  0.00030     1.44015   
   358. RY*(   1) H  29                  0.00137     0.50540   
   359. RY*(   2) H  29                  0.00027     2.22178   
   360. BD*(   1) C   1 - C   2          0.01525     0.61385   
   361. BD*(   2) C   1 - C   2          0.32051     0.05157  372(v),367(v),62(g),79(g)
                                                    80(g),70(g)
   362. BD*(   1) C   1 - C   6          0.01531     0.61461   
   363. BD*(   1) C   1 - H  18          0.01148     0.61149   
   364. BD*(   1) C   2 - C   3          0.01549     0.61065   
   365. BD*(   1) C   2 - H  19          0.01103     0.60984   
   366. BD*(   1) C   3 - C   4          0.02520     0.59733   
   367. BD*(   2) C   3 - C   4          0.35859     0.04647  372(v),361(v),379(r),96(g)
                                                    391(r),375(v),377(v),130(v)
                                                    79(v)
   368. BD*(   1) C   3 - H  20          0.01268     0.60210   
   369. BD*(   1) C   4 - C   5          0.02155     0.60200   
   370. BD*(   1) C   4 - C   7          0.02811     0.48223   
   371. BD*(   1) C   5 - C   6          0.01484     0.61031   
   372. BD*(   2) C   5 - C   6          0.31592     0.05106  361(v),367(v),147(g),131(g)
   373. BD*(   1) C   5 - H  21          0.01284     0.60404   
   374. BD*(   1) C   6 - H  22          0.01099     0.61140   
   375. BD*(   1) C   7 - C   8          0.03958     0.47039   
   376. BD*(   1) C   7 - N   9          0.03019     0.42145   
   377. BD*(   1) C   7 - H  23          0.03078     0.44070   
   378. BD*(   1) C   8 - C  10          0.03594     0.57137   
   379. BD*(   2) C   8 - C  10          0.41066     0.02612  391(v),386(v),394(r),367(r)
                                                    215(g),181(g),376(v),370(v)
                                                    232(v),283(v)
   380. BD*(   1) C   8 - C  14          0.02618     0.59327   
   381. BD*(   1) N   9 - C  15          0.05130     0.53306   
   382. BD*(   1) N   9 - H  24          0.01828     0.54131   
   383. BD*(   1) C  10 - C  11          0.02389     0.58731   
   384. BD*(   1) C  10 - I  17          0.03232     0.13102   
   385. BD*(   1) C  11 - C  12          0.01905     0.60876   
   386. BD*(   2) C  11 - C  12          0.31076     0.04674  391(v),379(v),249(g),232(g)
                                                    234(g)
   387. BD*(   1) C  11 - H  25          0.01265     0.59289   
   388. BD*(   1) C  12 - C  13          0.01495     0.60921   
   389. BD*(   1) C  12 - H  26          0.01082     0.60755   
   390. BD*(   1) C  13 - C  14          0.01449     0.60915   
   391. BD*(   2) C  13 - C  14          0.30511     0.04925  386(v),379(v),266(g),367(r)
                                                    285(g)
   392. BD*(   1) C  13 - H  27          0.01115     0.60763   
   393. BD*(   1) C  14 - H  28          0.01187     0.60217   
   394. BD*(   1) C  15 - O  16          0.26333     0.02783  379(r),300(g),316(g),303(g)
                                                    317(g),313(g)
   395. BD*(   2) C  15 - O  16          0.00545     0.61879   
   396. BD*(   1) C  15 - H  29          0.03787     0.52915   
       -------------------------------
              Total Lewis  160.85486  ( 98.0822%)
        Valence non-Lewis    2.90642  (  1.7722%)
        Rydberg non-Lewis    0.23871  (  0.1456%)
       -------------------------------
            Total unit  1  164.00000  (100.0000%)
           Charge unit  1    0.00000
   1 Symmetry operations used in ECPInt.
 ECPInt:  NShTT=    9316 NPrTT=   38001 LenC2=    8732 LenP2D=   24019.
 LDataN:  DoStor=T MaxTD1= 6 Len=  172
 D1PCM: PCM CHGder 1st derivatives, ID1Alg=3 FixD1E=F DoIter=F DoCFld=F I1PDM=0.
 Calling FoFJK, ICntrl=      2127 FMM=F ISym2X=0 I1Cent= 0 IOpClX= 0 NMat=1 NMatS=1 NMatT=0.
 -------------------------------------------------------------------
 Center     Atomic                   Forces (Hartrees/Bohr)
 Number     Number              X              Y              Z
 -------------------------------------------------------------------
      1        6          -0.019406828   -0.054552349    0.020304567
      2        6           0.039874699   -0.051565703   -0.011545959
      3        6           0.057624264   -0.000075217   -0.030834088
      4        6           0.006254543    0.036999498   -0.006761531
      5        6          -0.037941467    0.050111667    0.009487559
      6        6          -0.058586668   -0.010140944    0.032199289
      7        6           0.015052567   -0.006068840    0.006932042
      8        6          -0.003008249   -0.022863024   -0.024008456
      9        7           0.013345092   -0.041394673   -0.003012037
     10        6          -0.031045290    0.013870829   -0.014565610
     11        6          -0.035359121    0.046585704    0.014692055
     12        6           0.020866208    0.035479570    0.051342366
     13        6           0.054457487   -0.013414371    0.032977680
     14        6           0.035833578   -0.054210427   -0.022460922
     15        6          -0.065236398    0.073296468    0.042798279
     16        8           0.021946639   -0.011241315   -0.018888408
     17       53           0.018262888   -0.006251909    0.009603769
     18        1           0.014857591    0.047283287   -0.016539094
     19        1          -0.031637626    0.041623031    0.008684097
     20        1          -0.047280044   -0.001793488    0.023967058
     21        1           0.031483279   -0.042845960   -0.008168241
     22        1           0.046591175    0.004923326   -0.025125650
     23        1           0.003679054   -0.003587500   -0.004798783
     24        1          -0.022671777    0.032319853    0.014176359
     25        1           0.027489130   -0.040250458   -0.015302910
     26        1          -0.015144961   -0.029494151   -0.040858673
     27        1          -0.044742073    0.013544368   -0.024551523
     28        1          -0.027690020    0.042207038    0.017549777
     29        1           0.032132324   -0.048494307   -0.017293013
 -------------------------------------------------------------------
 Cartesian Forces:  Max     0.073296468 RMS     0.031727499

 GradGradGradGradGradGradGradGradGradGradGradGradGradGradGradGradGradGrad
 Berny optimization.
 FormGI is forming the generalized inverse of G from B-inverse, IUseBI=4.
 Internal  Forces:  Max     0.059854338 RMS     0.015702241
 Search for a local minimum.
 Step number   1 out of a maximum of  158
 All quantities printed in internal units (Hartrees-Bohrs-Radians)
 Mixed Optimization -- RFO/linear search
 Second derivative matrix not updated -- first step.
 ITU=  0
     Eigenvalues ---    0.00859   0.00899   0.01292   0.01464   0.01502
     Eigenvalues ---    0.01719   0.01887   0.01918   0.01925   0.01958
     Eigenvalues ---    0.01970   0.01970   0.01998   0.02000   0.02023
     Eigenvalues ---    0.02026   0.02028   0.02033   0.02039   0.02042
     Eigenvalues ---    0.02044   0.02049   0.02374   0.02374   0.05081
     Eigenvalues ---    0.06510   0.06865   0.15600   0.15992   0.15999
     Eigenvalues ---    0.16000   0.16000   0.16000   0.16000   0.16000
     Eigenvalues ---    0.16000   0.16000   0.16000   0.16000   0.18757
     Eigenvalues ---    0.19070   0.22000   0.22000   0.22000   0.22000
     Eigenvalues ---    0.22002   0.22488   0.23469   0.24475   0.24999
     Eigenvalues ---    0.25000   0.25000   0.33128   0.33458   0.34903
     Eigenvalues ---    0.40214   0.40441   0.40519   0.40545   0.40955
     Eigenvalues ---    0.43446   0.43761   0.44082   0.44154   0.44181
     Eigenvalues ---    0.44185   0.44187   0.44281   0.44310   0.44326
     Eigenvalues ---    0.44331   0.44356   0.44363   0.44378   0.44736
     Eigenvalues ---    0.44766   0.44952   0.45098   0.53765   0.55356
     Eigenvalues ---    0.83605
 RFO step:  Lambda=-7.33491974D-02 EMin= 8.59193294D-03
 Linear search not attempted -- first point.
 Maximum step size (   0.300) exceeded in Quadratic search.
    -- Step size scaled by   0.765
 Iteration  1 RMS(Cart)=  0.03146710 RMS(Int)=  0.00063854
 Iteration  2 RMS(Cart)=  0.00073470 RMS(Int)=  0.00001664
 Iteration  3 RMS(Cart)=  0.00000106 RMS(Int)=  0.00001661
 Iteration  4 RMS(Cart)=  0.00000000 RMS(Int)=  0.00001661
 Variable       Old X    -DE/DX   Delta X   Delta X   Delta X     New X
                                 (Linear)    (Quad)   (Total)
    R1        2.65316  -0.01266   0.00000  -0.01838  -0.01838   2.63478
    R2        2.65236  -0.00990   0.00000  -0.01439  -0.01440   2.63797
    R3        1.92939   0.05225   0.00000   0.07756   0.07756   2.00695
    R4        2.65564  -0.01099   0.00000  -0.01606  -0.01606   2.63958
    R5        1.92761   0.05299   0.00000   0.07843   0.07843   2.00604
    R6        2.67234  -0.01441   0.00000  -0.02181  -0.02181   2.65053
    R7        1.92705   0.05295   0.00000   0.07829   0.07829   2.00534
    R8        2.66942  -0.01383   0.00000  -0.02090  -0.02090   2.64852
    R9        2.81555   0.02010   0.00000   0.03768   0.03768   2.85323
   R10        2.65604  -0.01421   0.00000  -0.02093  -0.02093   2.63510
   R11        1.92934   0.05378   0.00000   0.07983   0.07983   2.00916
   R12        1.92731   0.05315   0.00000   0.07863   0.07863   2.00594
   R13        2.82127   0.02052   0.00000   0.03878   0.03878   2.86004
   R14        2.70275   0.02708   0.00000   0.04289   0.04289   2.74564
   R15        2.05832   0.00219   0.00000   0.00397   0.00397   2.06229
   R16        2.68092  -0.01484   0.00000  -0.02272  -0.02272   2.65820
   R17        2.67224  -0.01457   0.00000  -0.02223  -0.02222   2.65001
   R18        2.54817  -0.00464   0.00000  -0.00566  -0.00566   2.54250
   R19        1.82946   0.04135   0.00000   0.05175   0.05175   1.88122
   R20        2.65842  -0.00850   0.00000  -0.01230  -0.01231   2.64611
   R21        3.88662   0.02156   0.00000   0.07188   0.07188   3.95850
   R22        2.65090  -0.01345   0.00000  -0.01935  -0.01935   2.63154
   R23        1.93056   0.05108   0.00000   0.07597   0.07597   2.00653
   R24        2.65186  -0.01032   0.00000  -0.01505  -0.01505   2.63681
   R25        1.92819   0.05260   0.00000   0.07793   0.07793   2.00612
   R26        2.65223  -0.01489   0.00000  -0.02196  -0.02196   2.63027
   R27        1.92785   0.05279   0.00000   0.07817   0.07817   2.00602
   R28        1.92931   0.05339   0.00000   0.07924   0.07924   2.00855
   R29        2.36028  -0.02968   0.00000  -0.02495  -0.02495   2.33533
   R30        1.92971   0.05985   0.00000   0.08889   0.08889   2.01860
    A1        2.09332  -0.00187   0.00000  -0.00443  -0.00444   2.08888
    A2        2.09501   0.00078   0.00000   0.00170   0.00170   2.09671
    A3        2.09486   0.00109   0.00000   0.00274   0.00274   2.09760
    A4        2.09462   0.00093   0.00000   0.00286   0.00285   2.09747
    A5        2.09457   0.00029   0.00000   0.00106   0.00106   2.09563
    A6        2.09399  -0.00123   0.00000  -0.00392  -0.00392   2.09008
    A7        2.10908  -0.00112   0.00000  -0.00289  -0.00288   2.10620
    A8        2.07310  -0.00242   0.00000  -0.00833  -0.00833   2.06477
    A9        2.10095   0.00354   0.00000   0.01119   0.01119   2.11214
   A10        2.06499   0.00158   0.00000   0.00343   0.00343   2.06842
   A11        2.14323   0.00580   0.00000   0.01386   0.01384   2.15708
   A12        2.07496  -0.00738   0.00000  -0.01731  -0.01733   2.05763
   A13        2.11174  -0.00042   0.00000  -0.00139  -0.00139   2.11035
   A14        2.09147  -0.00064   0.00000  -0.00209  -0.00210   2.08938
   A15        2.07998   0.00106   0.00000   0.00349   0.00349   2.08346
   A16        2.09262   0.00090   0.00000   0.00242   0.00242   2.09504
   A17        2.09555   0.00033   0.00000   0.00134   0.00135   2.09690
   A18        2.09501  -0.00123   0.00000  -0.00376  -0.00376   2.09125
   A19        1.92896  -0.00079   0.00000  -0.00409  -0.00412   1.92484
   A20        1.97406  -0.00090   0.00000  -0.00094  -0.00094   1.97312
   A21        1.84714   0.00064   0.00000   0.00156   0.00147   1.84861
   A22        1.93551   0.00171   0.00000   0.00520   0.00522   1.94073
   A23        1.93604  -0.00338   0.00000  -0.01671  -0.01674   1.91930
   A24        1.83832   0.00268   0.00000   0.01491   0.01494   1.85325
   A25        2.14592   0.00597   0.00000   0.01433   0.01433   2.16025
   A26        2.07096  -0.00508   0.00000  -0.01179  -0.01180   2.05917
   A27        2.06627  -0.00088   0.00000  -0.00252  -0.00252   2.06375
   A28        2.15039  -0.00082   0.00000  -0.00213  -0.00213   2.14826
   A29        2.07988   0.00683   0.00000   0.02211   0.02211   2.10199
   A30        2.05226  -0.00600   0.00000  -0.01995  -0.01995   2.03231
   A31        2.09799   0.00080   0.00000   0.00222   0.00222   2.10021
   A32        2.15129  -0.00090   0.00000  -0.00228  -0.00228   2.14901
   A33        2.03390   0.00010   0.00000   0.00006   0.00007   2.03396
   A34        2.10450  -0.00131   0.00000  -0.00258  -0.00259   2.10191
   A35        2.09596   0.00003   0.00000  -0.00077  -0.00076   2.09519
   A36        2.08273   0.00128   0.00000   0.00335   0.00335   2.08608
   A37        2.09072  -0.00018   0.00000   0.00001   0.00000   2.09072
   A38        2.09687  -0.00123   0.00000  -0.00433  -0.00433   2.09254
   A39        2.09560   0.00141   0.00000   0.00432   0.00433   2.09993
   A40        2.09188  -0.00065   0.00000  -0.00207  -0.00207   2.08982
   A41        2.09448   0.00119   0.00000   0.00386   0.00386   2.09834
   A42        2.09683  -0.00054   0.00000  -0.00180  -0.00180   2.09503
   A43        2.11500   0.00222   0.00000   0.00494   0.00495   2.11996
   A44        2.09124  -0.00342   0.00000  -0.01003  -0.01003   2.08121
   A45        2.07693   0.00119   0.00000   0.00508   0.00508   2.08201
   A46        2.08038   0.02093   0.00000   0.05457   0.05457   2.13494
   A47        2.10778  -0.02018   0.00000  -0.05910  -0.05911   2.04868
   A48        2.09503  -0.00076   0.00000   0.00454   0.00454   2.09956
    D1        0.00106   0.00015   0.00000   0.00128   0.00127   0.00232
    D2       -3.13791   0.00010   0.00000   0.00094   0.00094  -3.13697
    D3        3.14082   0.00013   0.00000   0.00104   0.00104  -3.14133
    D4        0.00185   0.00008   0.00000   0.00071   0.00071   0.00256
    D5       -0.00170  -0.00008   0.00000  -0.00071  -0.00071  -0.00241
    D6        3.14111  -0.00002   0.00000  -0.00022  -0.00021   3.14090
    D7       -3.14146  -0.00006   0.00000  -0.00047  -0.00048   3.14125
    D8        0.00135   0.00000   0.00000   0.00002   0.00002   0.00137
    D9        0.00105   0.00002   0.00000   0.00027   0.00028   0.00133
   D10       -3.12920   0.00024   0.00000   0.00213   0.00214  -3.12706
   D11        3.14002   0.00007   0.00000   0.00061   0.00061   3.14063
   D12        0.00977   0.00029   0.00000   0.00247   0.00248   0.01224
   D13       -0.00245  -0.00026   0.00000  -0.00234  -0.00234  -0.00479
   D14       -3.14059   0.00067   0.00000   0.00560   0.00567  -3.13492
   D15        3.12762  -0.00053   0.00000  -0.00436  -0.00439   3.12323
   D16       -0.01052   0.00040   0.00000   0.00358   0.00363  -0.00689
   D17        0.00180   0.00033   0.00000   0.00292   0.00291   0.00471
   D18       -3.13959   0.00018   0.00000   0.00167   0.00166  -3.13793
   D19        3.14008  -0.00053   0.00000  -0.00464  -0.00459   3.13550
   D20       -0.00131  -0.00068   0.00000  -0.00589  -0.00583  -0.00714
   D21        1.85753   0.00061   0.00000  -0.00157  -0.00156   1.85597
   D22       -0.32435  -0.00035   0.00000  -0.00454  -0.00453  -0.32888
   D23       -2.32829  -0.00349   0.00000  -0.02291  -0.02291  -2.35120
   D24       -1.28059   0.00153   0.00000   0.00637   0.00637  -1.27422
   D25        2.82071   0.00057   0.00000   0.00340   0.00340   2.82411
   D26        0.81677  -0.00257   0.00000  -0.01497  -0.01498   0.80179
   D27        0.00025  -0.00016   0.00000  -0.00142  -0.00140  -0.00115
   D28        3.14063  -0.00022   0.00000  -0.00191  -0.00190   3.13872
   D29       -3.14154  -0.00001   0.00000  -0.00019  -0.00016   3.14149
   D30       -0.00116  -0.00008   0.00000  -0.00067  -0.00066  -0.00182
   D31        1.96697  -0.00079   0.00000  -0.00677  -0.00673   1.96024
   D32       -1.18412  -0.00051   0.00000  -0.00430  -0.00426  -1.18838
   D33       -2.11260  -0.00128   0.00000  -0.00719  -0.00717  -2.11977
   D34        1.01949  -0.00100   0.00000  -0.00472  -0.00469   1.01480
   D35       -0.07623   0.00099   0.00000   0.00413   0.00407  -0.07216
   D36        3.05586   0.00128   0.00000   0.00660   0.00655   3.06241
   D37       -2.95018  -0.00095   0.00000  -0.00601  -0.00602  -2.95620
   D38        0.15148  -0.00097   0.00000  -0.00563  -0.00563   0.14585
   D39        1.15468  -0.00056   0.00000  -0.00395  -0.00393   1.15075
   D40       -2.02686  -0.00058   0.00000  -0.00356  -0.00354  -2.03039
   D41       -0.94096   0.00097   0.00000   0.00433   0.00432  -0.93665
   D42        2.16069   0.00095   0.00000   0.00472   0.00471   2.16540
   D43        3.13694   0.00012   0.00000   0.00120   0.00121   3.13815
   D44       -0.00714   0.00031   0.00000   0.00273   0.00274  -0.00440
   D45        0.00483  -0.00014   0.00000  -0.00122  -0.00122   0.00361
   D46       -3.13926   0.00005   0.00000   0.00031   0.00031  -3.13895
   D47       -3.13644  -0.00016   0.00000  -0.00121  -0.00119  -3.13763
   D48        0.00264  -0.00021   0.00000  -0.00165  -0.00163   0.00101
   D49       -0.00391   0.00015   0.00000   0.00124   0.00124  -0.00267
   D50        3.13517   0.00010   0.00000   0.00080   0.00080   3.13597
   D51        3.12406   0.00015   0.00000   0.00083   0.00083   3.12489
   D52       -0.01717   0.00010   0.00000   0.00040   0.00039  -0.01678
   D53        0.02182  -0.00010   0.00000  -0.00044  -0.00044   0.02138
   D54       -3.11941  -0.00016   0.00000  -0.00088  -0.00087  -3.12029
   D55       -0.00301   0.00006   0.00000   0.00056   0.00056  -0.00245
   D56        3.13746   0.00016   0.00000   0.00135   0.00135   3.13881
   D57        3.14091  -0.00011   0.00000  -0.00087  -0.00087   3.14004
   D58       -0.00181  -0.00001   0.00000  -0.00008  -0.00008  -0.00189
   D59        0.00014   0.00001   0.00000   0.00011   0.00010   0.00024
   D60        3.14150   0.00006   0.00000   0.00043   0.00043  -3.14126
   D61       -3.14034  -0.00009   0.00000  -0.00068  -0.00068  -3.14102
   D62        0.00102  -0.00004   0.00000  -0.00035  -0.00035   0.00067
   D63        0.00082  -0.00001   0.00000  -0.00009  -0.00009   0.00072
   D64       -3.14061  -0.00003   0.00000  -0.00024  -0.00024  -3.14085
   D65       -3.14055  -0.00005   0.00000  -0.00042  -0.00042  -3.14097
   D66        0.00122  -0.00007   0.00000  -0.00057  -0.00057   0.00065
   D67        0.00112  -0.00007   0.00000  -0.00060  -0.00059   0.00053
   D68       -3.13798  -0.00002   0.00000  -0.00014  -0.00013  -3.13811
   D69       -3.14064  -0.00005   0.00000  -0.00045  -0.00045  -3.14109
   D70        0.00344  -0.00000   0.00000   0.00001   0.00002   0.00346
         Item               Value     Threshold  Converged?
 Maximum Force            0.059854     0.000450     NO 
 RMS     Force            0.015702     0.000300     NO 
 Maximum Displacement     0.135428     0.001800     NO 
 RMS     Displacement     0.031542     0.001200     NO 
 Predicted change in Energy=-3.799290D-02
 GradGradGradGradGradGradGradGradGradGradGradGradGradGradGradGradGradGrad

                          Input orientation:                          
 ---------------------------------------------------------------------
 Center     Atomic      Atomic             Coordinates (Angstroms)
 Number     Number       Type             X           Y           Z
 ---------------------------------------------------------------------
      1          6           0        2.815227    3.672921   -2.121263
      2          6           0        1.595481    3.533585   -1.460375
      3          6           0        1.186934    2.280708   -0.997284
      4          6           0        1.993971    1.149431   -1.187536
      5          6           0        3.215403    1.303946   -1.857267
      6          6           0        3.625307    2.553664   -2.320559
      7          6           0        1.613844   -0.235715   -0.722172
      8          6           0        1.214344   -1.094603   -1.902555
      9          7           0        0.578448   -0.229255    0.297101
     10          6           0        1.958950   -2.199723   -2.353075
     11          6           0        1.519517   -2.947901   -3.452103
     12          6           0        0.339766   -2.608976   -4.109766
     13          6           0       -0.409266   -1.516550   -3.670981
     14          6           0        0.028954   -0.772769   -2.579157
     15          6           0        0.233529   -1.323006    1.000616
     16          8           0       -0.637645   -1.297565    1.876753
     17         53           0        3.747011   -2.818587   -1.454294
     18          1           0        3.125280    4.625891   -2.472865
     19          1           0        0.972697    4.379861   -1.309207
     20          1           0        0.247090    2.206284   -0.510193
     21          1           0        3.840608    0.458558   -2.014874
     22          1           0        4.555064    2.651289   -2.823353
     23          1           0        2.505954   -0.647112   -0.246922
     24          1           0        0.106485    0.615428    0.531145
     25          1           0        2.086480   -3.779703   -3.789895
     26          1           0        0.014410   -3.182288   -4.941892
     27          1           0       -1.309995   -1.252432   -4.166765
     28          1           0       -0.548797    0.056015   -2.248950
     29          1           0        0.744950   -2.233398    0.775487
 ---------------------------------------------------------------------
                    Distance matrix (angstroms):
                    1          2          3          4          5
     1  C    0.000000
     2  C    1.394263   0.000000
     3  C    2.419282   1.396804   0.000000
     4  C    2.813239   2.432575   1.402602   0.000000
     5  C    2.416997   2.784413   2.410046   1.401539   0.000000
     6  C    1.395953   2.412541   2.787692   2.432462   1.394437
     7  C    4.321830   3.840950   2.567163   1.509864   2.494792
     8  C    5.033880   4.664859   3.494709   2.480879   3.123992
     9  N    5.106726   4.275750   2.888876   2.471563   3.734373
    10  C    5.939267   5.813763   4.744306   3.546342   3.755023
    11  C    6.876430   6.781033   5.785767   4.705476   4.847446
    12  C    7.038770   6.806404   5.857836   5.039985   5.352942
    13  C    6.303141   5.865973   4.910771   4.364688   4.937912
    14  C    5.266607   4.717028   3.628630   3.081031   3.871347
    15  C    6.431997   5.612295   4.229343   3.741672   4.894890
    16  O    7.253427   6.281981   4.938949   4.722612   5.962948
    17  I    6.591870   6.706654   5.724130   4.346203   4.176156
    18  H    1.062030   2.135078   3.381480   3.875269   3.379704
    19  H    2.134038   1.061553   2.132987   3.390204   3.845952
    20  H    3.367774   2.117245   1.061180   2.151121   3.382263
    21  H    3.375627   3.847578   3.376049   2.138192   1.063204
    22  H    2.136280   3.375691   3.849176   3.389789   2.131513
    23  H    4.719268   4.447432   3.297725   2.091518   2.627386
    24  H    4.870403   3.833914   2.505320   2.607993   3.980445
    25  H    7.671832   7.691028   6.733234   5.574692   5.554548
    26  H    7.924293   7.728110   6.839523   6.064457   6.315660
    27  H    6.742451   6.218705   5.363147   5.055783   5.687537
    28  H    4.941151   4.160922   3.086858   2.964428   3.984965
    29  H    6.896508   6.243443   4.869828   4.105734   5.054438
                    6          7          8          9         10
     6  C    0.000000
     7  C    3.792289   0.000000
     8  C    4.392872   1.513470   0.000000
     9  N    4.886730   1.452930   2.447791   0.000000
    10  C    5.037111   2.576095   1.406661   3.579380   0.000000
    11  C    5.998496   3.849334   2.434942   4.725799   1.400262
    12  C    6.375648   4.327982   2.816024   5.014032   2.423883
    13  C    5.887959   3.798550   2.437515   4.287001   2.795004
    14  C    4.905689   2.499739   1.402326   2.978290   2.410850
    15  C    6.128860   2.460787   3.072876   1.345434   3.872073
    16  O    7.114925   3.598770   4.213577   2.261741   5.044566
    17  I    5.443005   3.428940   3.096362   4.451047   2.094747
    18  H    2.137136   5.383733   6.058134   6.142598   6.925582
    19  H    3.375525   4.696724   5.511825   4.896897   6.734484
    20  H    3.848434   2.806477   3.710810   2.587155   5.073419
    21  H    2.128207   2.666753   3.053226   4.057093   3.274367
    22  H    1.061499   4.626070   5.102939   5.817924   5.522073
    23  H    3.974656   1.091316   2.147004   2.045934   2.673143
    24  H    4.926569   2.137143   3.174028   0.995497   4.435699
    25  H    6.681203   4.711067   3.395943   5.619909   2.139405
    26  H    7.267125   5.389482   3.877607   6.040331   3.383584
    27  H    6.500158   4.631173   3.394679   4.953706   3.856531
    28  H    4.864825   2.663302   2.133678   2.799007   3.374610
    29  H    6.387325   2.643615   2.947728   2.067164   3.356014
                   11         12         13         14         15
    11  C    0.000000
    12  C    1.392552   0.000000
    13  C    2.411820   1.395341   0.000000
    14  C    2.777592   2.410607   1.391879   0.000000
    15  C    4.911289   5.270769   4.719582   3.627586   0.000000
    16  O    5.981109   6.205927   5.556749   4.535956   1.235803
    17  I    2.994945   4.324903   4.887089   4.390290   4.539593
    18  H    7.803826   7.923499   7.187355   6.224473   7.471056
    19  H    7.654221   7.555631   6.500419   5.390084   6.197123
    20  H    6.069558   6.012674   4.927563   3.633587   3.839091
    21  H    4.365439   5.104335   4.970430   4.045157   5.027740
    22  H    6.400062   6.862506   6.537119   5.680623   7.006670
    23  H    4.066924   4.843846   4.580241   3.404503   2.679011
    24  H    5.528131   5.655904   4.740167   3.406916   1.998516
    25  H    1.061812   2.126953   3.371165   3.839395   5.693661
    26  H    2.130670   1.061592   2.137616   3.374687   6.230437
    27  H    3.375128   2.136626   1.061543   2.131516   5.393447
    28  H    3.840444   3.369622   2.124759   1.062880   3.615717
    29  H    4.356947   4.916394   4.649426   3.728234   1.068199
                   16         17         18         19         20
    16  O    0.000000
    17  I    5.712670   0.000000
    18  H    8.256278   7.539515   0.000000
    19  H    6.706468   7.715926   2.459318   0.000000
    20  H    4.330962   6.195975   4.241527   2.426801   0.000000
    21  H    6.187365   3.326062   4.253013   4.909124   4.269892
    22  H    8.040440   5.696210   2.462961   4.256049   4.909926
    23  H    3.849065   2.777278   5.756992   5.361882   3.648787
    24  H    2.454370   5.384038   5.849874   4.278806   1.906562
    25  H    6.759642   3.022604   8.571329   8.600744   7.069077
    26  H    7.104314   5.121321   8.760209   8.443980   6.980746
    27  H    6.080970   5.948416   7.556166   6.715582   5.268563
    28  H    4.342983   5.229607   5.867943   4.679071   2.877564
    29  H    2.000035   3.785069   7.954095   6.937796   4.648830
                   21         22         23         24         25
    21  H    0.000000
    22  H    2.443799   0.000000
    23  H    2.475775   4.660075   0.000000
    24  H    4.522223   5.931884   2.820788   0.000000
    25  H    4.918386   6.955988   4.747814   6.473711   0.000000
    26  H    6.038459   7.690017   5.888773   6.662226   2.444888
    27  H    5.838393   7.172358   5.503912   5.250302   4.250314
    28  H    4.414036   5.754545   3.719410   2.910544   4.902237
    29  H    4.961436   7.164411   2.581232   2.929701   5.003346
                   26         27         28         29
    26  H    0.000000
    27  H    2.465606   0.000000
    28  H    4.249205   2.443250   0.000000
    29  H    5.841448   5.441594   4.007795   0.000000
 Symmetry turned off by external request.
 Stoichiometry    C14H12INO
 Framework group  C1[X(C14H12INO)]
 Deg. of freedom    81
 Full point group                 C1      NOp   1
 Rotational constants (GHZ):           0.3834905           0.2326277           0.2102028
 Basis read from rwf:  (5D, 7F)
 Pseudo-potential data read from rwf file.
   396 basis functions,   648 primitive gaussians,   412 cartesian basis functions
    59 alpha electrons       59 beta electrons
       nuclear repulsion energy      1082.9642098491 Hartrees.
 NAtoms=   29 NActive=   29 NUniq=   29 SFac= 1.00D+00 NAtFMM=   60 NAOKFM=F Big=F
 Integral buffers will be    131072 words long.
 Raffenetti 2 integral format.
 Two-electron integral symmetry is turned off.
 ------------------------------------------------------------------------------
 Polarizable Continuum Model (PCM)
 =================================
 Model                : PCM.
 Atomic radii         : UFF (Universal Force Field).
 Polarization charges : Total charges.
 Charge compensation  : None.
 Solution method      : On-the-fly selection.
 Cavity type          : Scaled VdW (van der Waals Surface) (Alpha=1.100).
 Cavity algorithm     : GePol (No added spheres)
                        Default sphere list used, NSphG=   29.
                        Lebedev-Laikov grids with approx.  5.0 points / Ang**2.
                        Smoothing algorithm: York/Karplus (Gamma=1.0000).
                        Polarization charges: spherical gaussians, with
                                              point-specific exponents (IZeta= 3).
                        Self-potential: point-specific (ISelfS= 7).
                        Self-field    : sphere-specific E.n sum rule (ISelfD= 2).
 1st derivatives      : Analytical E(r).r(x)/FMM algorithm (CHGder, D1EAlg=3).
                        Cavity 1st derivative terms included.
 Solvent              : DiMethylSulfoxide, Eps=  46.826000 Eps(inf)=   2.007889
 ------------------------------------------------------------------------------
 One-electron integrals computed using PRISM.
   1 Symmetry operations used in ECPInt.
 ECPInt:  NShTT=    9316 NPrTT=   38001 LenC2=    8725 LenP2D=   23988.
 LDataN:  DoStor=T MaxTD1= 5 Len=  102
 NBasis=   396 RedAO= T EigKep=  1.34D-06  NBF=   396
 NBsUse=   395 1.00D-06 EigRej=  7.96D-07 NBFU=   395
 Initial guess from the checkpoint file:  "BHFA_oI_conf10.chk"
 B after Tr=     0.016752   -0.026001    0.007836
         Rot=    0.999998   -0.000642   -0.000440   -0.001730 Ang=  -0.22 deg.
 ExpMin= 4.38D-02 ExpMax= 8.59D+03 ExpMxC= 1.30D+03 IAcc=3 IRadAn=         5 AccDes= 0.00D+00
 Harris functional with IExCor= 1009 and IRadAn=       5 diagonalized for initial guess.
 HarFok:  IExCor= 1009 AccDes= 0.00D+00 IRadAn=         5 IDoV= 1 UseB2=F ITyADJ=14
 ICtDFT=  3500011 ScaDFX=  1.000000  1.000000  1.000000  1.000000
 Defaulting to unpruned grid for atomic number  53.
 FoFCou: FMM=F IPFlag=           0 FMFlag=      100000 FMFlg1=           0
         NFxFlg=           0 DoJE=T BraDBF=F KetDBF=T FulRan=T
         wScrn=  0.000000 ICntrl=       500 IOpCl=  0 I1Cent=   200000004 NGrid=           0
         NMat0=    1 NMatS0=      1 NMatT0=    0 NMatD0=    1 NMtDS0=    0 NMtDT0=    0
 Symmetry not used in FoFCou.
 Requested convergence on RMS density matrix=1.00D-08 within 128 cycles.
 Requested convergence on MAX density matrix=1.00D-06.
 Requested convergence on             energy=1.00D-06.
 No special actions if energy rises.
 Inv3:  Mode=1 IEnd=    16497075.
 Iteration    1 A*A^-1 deviation from unit magnitude is 9.10D-15 for    553.
 Iteration    1 A*A^-1 deviation from orthogonality  is 2.30D-15 for   1530    288.
 Iteration    1 A^-1*A deviation from unit magnitude is 8.88D-15 for    553.
 Iteration    1 A^-1*A deviation from orthogonality  is 2.18D-15 for   2333   2205.
 Error on total polarization charges =  0.01964
 SCF Done:  E(RM062X) =  -681.917532642     A.U. after   15 cycles
            NFock= 15  Conv=0.21D-08     -V/T= 2.0158
   1 Symmetry operations used in ECPInt.
 ECPInt:  NShTT=    9316 NPrTT=   38001 LenC2=    8725 LenP2D=   23988.
 LDataN:  DoStor=T MaxTD1= 6 Len=  172
 D1PCM: PCM CHGder 1st derivatives, ID1Alg=3 FixD1E=F DoIter=F DoCFld=F I1PDM=0.
 Calling FoFJK, ICntrl=      2127 FMM=F ISym2X=0 I1Cent= 0 IOpClX= 0 NMat=1 NMatS=1 NMatT=0.
 -------------------------------------------------------------------
 Center     Atomic                   Forces (Hartrees/Bohr)
 Number     Number              X              Y              Z
 -------------------------------------------------------------------
      1        6          -0.006488340   -0.016194539    0.006469739
      2        6           0.012962278   -0.015792550   -0.003916536
      3        6           0.018333639   -0.003314650   -0.009864917
      4        6           0.000149657    0.015306482   -0.000455107
      5        6          -0.011021166    0.015532759    0.002129088
      6        6          -0.018368394   -0.003379939    0.009920618
      7        6           0.006487473   -0.002583607    0.005380982
      8        6           0.001088881   -0.010475323   -0.006930738
      9        7           0.005855665   -0.012723271   -0.003687916
     10        6          -0.015101530    0.007659705   -0.006613203
     11        6          -0.009870412    0.013623060    0.004644186
     12        6           0.006507654    0.011348234    0.016370108
     13        6           0.016486962   -0.003665198    0.010352109
     14        6           0.010330828   -0.017558377   -0.008830682
     15        6          -0.031261547    0.023101887    0.023938065
     16        8           0.013407815   -0.003075556   -0.012584084
     17       53           0.007430513   -0.002455434    0.004295193
     18        1           0.004748361    0.014504381   -0.005232263
     19        1          -0.009938103    0.012833941    0.002630300
     20        1          -0.015190462    0.000209329    0.007304887
     21        1           0.009650075   -0.013639729   -0.002106614
     22        1           0.014574477    0.001220078   -0.007691547
     23        1           0.000718511   -0.001889198   -0.002814747
     24        1          -0.007098770    0.010428009    0.004504129
     25        1           0.008632513   -0.012368495   -0.004653014
     26        1          -0.004385551   -0.009286227   -0.012619040
     27        1          -0.013848329    0.004326732   -0.007407710
     28        1          -0.008209371    0.013314305    0.006300234
     29        1           0.013416674   -0.015006809   -0.008831518
 -------------------------------------------------------------------
 Cartesian Forces:  Max     0.031261547 RMS     0.010880483

 GradGradGradGradGradGradGradGradGradGradGradGradGradGradGradGradGradGrad
 Berny optimization.
 Using GEDIIS/GDIIS optimizer.
 FormGI is forming the generalized inverse of G from B-inverse, IUseBI=4.
 Internal  Forces:  Max     0.021078220 RMS     0.005286141
 Search for a local minimum.
 Step number   2 out of a maximum of  158
 All quantities printed in internal units (Hartrees-Bohrs-Radians)
 Mixed Optimization -- RFO/linear search
 Update second derivatives using D2CorX and points    1    2
 DE= -3.68D-02 DEPred=-3.80D-02 R= 9.67D-01
 TightC=F SS=  1.41D+00  RLast= 3.02D-01 DXNew= 5.0454D-01 9.0662D-01
 Trust test= 9.67D-01 RLast= 3.02D-01 DXMaxT set to 5.05D-01
 ITU=  1  0
 Use linear search instead of GDIIS.
     Eigenvalues ---    0.00859   0.00899   0.01292   0.01463   0.01503
     Eigenvalues ---    0.01707   0.01887   0.01918   0.01925   0.01958
     Eigenvalues ---    0.01970   0.01971   0.01998   0.02001   0.02023
     Eigenvalues ---    0.02026   0.02028   0.02033   0.02039   0.02042
     Eigenvalues ---    0.02044   0.02049   0.02374   0.02374   0.05079
     Eigenvalues ---    0.06600   0.06801   0.15646   0.15892   0.15998
     Eigenvalues ---    0.16000   0.16000   0.16000   0.16000   0.16000
     Eigenvalues ---    0.16000   0.16000   0.16000   0.16049   0.18733
     Eigenvalues ---    0.19100   0.21908   0.22000   0.22000   0.22000
     Eigenvalues ---    0.22085   0.22490   0.23467   0.24458   0.24980
     Eigenvalues ---    0.24999   0.25022   0.33129   0.33484   0.34905
     Eigenvalues ---    0.39983   0.40371   0.40467   0.40487   0.41036
     Eigenvalues ---    0.43268   0.43665   0.44013   0.44101   0.44182
     Eigenvalues ---    0.44186   0.44234   0.44293   0.44318   0.44324
     Eigenvalues ---    0.44346   0.44361   0.44372   0.44724   0.44749
     Eigenvalues ---    0.44943   0.45092   0.46712   0.53735   0.55354
     Eigenvalues ---    0.83025
 RFO step:  Lambda=-1.91081899D-03 EMin= 8.59267848D-03
 Quartic linear search produced a step of  0.58825.
 Iteration  1 RMS(Cart)=  0.06402090 RMS(Int)=  0.00148197
 Iteration  2 RMS(Cart)=  0.00230773 RMS(Int)=  0.00010459
 Iteration  3 RMS(Cart)=  0.00000336 RMS(Int)=  0.00010455
 Iteration  4 RMS(Cart)=  0.00000000 RMS(Int)=  0.00010455
 Variable       Old X    -DE/DX   Delta X   Delta X   Delta X     New X
                                 (Linear)    (Quad)   (Total)
    R1        2.63478  -0.00401  -0.01081   0.00074  -0.01013   2.62465
    R2        2.63797  -0.00270  -0.00847   0.00217  -0.00635   2.63162
    R3        2.00695   0.01613   0.04562  -0.00406   0.04156   2.04850
    R4        2.63958  -0.00281  -0.00945   0.00286  -0.00659   2.63299
    R5        2.00604   0.01644   0.04614  -0.00386   0.04228   2.04832
    R6        2.65053  -0.00645  -0.01283  -0.00633  -0.01910   2.63143
    R7        2.00534   0.01679   0.04606  -0.00254   0.04352   2.04885
    R8        2.64852  -0.00391  -0.01229   0.00228  -0.00996   2.63856
    R9        2.85323   0.00678   0.02216   0.00149   0.02366   2.87689
   R10        2.63510  -0.00476  -0.01231  -0.00015  -0.01247   2.62264
   R11        2.00916   0.01683   0.04696  -0.00338   0.04358   2.05274
   R12        2.00594   0.01652   0.04626  -0.00376   0.04250   2.04844
   R13        2.86004   0.00737   0.02281   0.00368   0.02649   2.88654
   R14        2.74564   0.00639   0.02523  -0.00963   0.01560   2.76124
   R15        2.06229   0.00007   0.00233  -0.00287  -0.00053   2.06175
   R16        2.65820  -0.00804  -0.01336  -0.01206  -0.02541   2.63279
   R17        2.65001  -0.00399  -0.01307   0.00281  -0.01026   2.63976
   R18        2.54250  -0.00162  -0.00333  -0.00016  -0.00349   2.53901
   R19        1.88122   0.01327   0.03044  -0.00181   0.02864   1.90985
   R20        2.64611  -0.00340  -0.00724  -0.00230  -0.00953   2.63658
   R21        3.95850   0.00891   0.04228   0.02697   0.06926   4.02775
   R22        2.63154  -0.00417  -0.01139   0.00119  -0.01021   2.62133
   R23        2.00653   0.01578   0.04469  -0.00395   0.04074   2.04727
   R24        2.63681  -0.00270  -0.00885   0.00290  -0.00597   2.63084
   R25        2.00612   0.01625   0.04584  -0.00406   0.04178   2.04790
   R26        2.63027  -0.00507  -0.01292  -0.00031  -0.01324   2.61703
   R27        2.00602   0.01629   0.04598  -0.00416   0.04182   2.04785
   R28        2.00855   0.01680   0.04661  -0.00302   0.04359   2.05214
   R29        2.33533  -0.01844  -0.01468  -0.01554  -0.03022   2.30511
   R30        2.01860   0.02108   0.05229   0.00464   0.05693   2.07554
    A1        2.08888  -0.00086  -0.00261  -0.00144  -0.00412   2.08476
    A2        2.09671   0.00041   0.00100   0.00096   0.00199   2.09870
    A3        2.09760   0.00045   0.00161   0.00048   0.00213   2.09972
    A4        2.09747   0.00060   0.00168   0.00251   0.00418   2.10165
    A5        2.09563   0.00019   0.00063   0.00142   0.00205   2.09768
    A6        2.09008  -0.00079  -0.00230  -0.00393  -0.00623   2.08385
    A7        2.10620  -0.00077  -0.00170  -0.00336  -0.00496   2.10124
    A8        2.06477  -0.00108  -0.00490  -0.00422  -0.00920   2.05557
    A9        2.11214   0.00185   0.00658   0.00748   0.01399   2.12613
   A10        2.06842   0.00120   0.00202   0.00400   0.00575   2.07417
   A11        2.15708   0.00214   0.00814   0.00213   0.00973   2.16680
   A12        2.05763  -0.00334  -0.01019  -0.00661  -0.01728   2.04035
   A13        2.11035  -0.00030  -0.00082  -0.00120  -0.00192   2.10843
   A14        2.08938  -0.00035  -0.00123  -0.00185  -0.00314   2.08624
   A15        2.08346   0.00064   0.00205   0.00304   0.00503   2.08849
   A16        2.09504   0.00012   0.00142  -0.00058   0.00083   2.09587
   A17        2.09690   0.00026   0.00079   0.00124   0.00204   2.09894
   A18        2.09125  -0.00038  -0.00221  -0.00066  -0.00287   2.08837
   A19        1.92484   0.00016  -0.00242  -0.00375  -0.00630   1.91854
   A20        1.97312  -0.00113  -0.00055  -0.00976  -0.01044   1.96268
   A21        1.84861   0.00083   0.00087   0.01661   0.01735   1.86596
   A22        1.94073   0.00021   0.00307  -0.00923  -0.00625   1.93448
   A23        1.91930  -0.00162  -0.00985  -0.01112  -0.02090   1.89840
   A24        1.85325   0.00157   0.00879   0.01908   0.02786   1.88112
   A25        2.16025   0.00219   0.00843   0.00264   0.01098   2.17123
   A26        2.05917  -0.00153  -0.00694   0.00082  -0.00621   2.05296
   A27        2.06375  -0.00066  -0.00148  -0.00334  -0.00483   2.05892
   A28        2.14826  -0.00206  -0.00125  -0.01291  -0.01416   2.13409
   A29        2.10199   0.00271   0.01300   0.00470   0.01770   2.11969
   A30        2.03231  -0.00065  -0.01174   0.00825  -0.00349   2.02882
   A31        2.10021   0.00182   0.00131   0.00902   0.01034   2.11055
   A32        2.14901  -0.00181  -0.00134  -0.00922  -0.01063   2.13838
   A33        2.03396  -0.00001   0.00004   0.00021   0.00019   2.03415
   A34        2.10191  -0.00127  -0.00152  -0.00600  -0.00751   2.09440
   A35        2.09519   0.00023  -0.00045   0.00084   0.00037   2.09557
   A36        2.08608   0.00104   0.00197   0.00516   0.00712   2.09320
   A37        2.09072   0.00002   0.00000   0.00183   0.00181   2.09253
   A38        2.09254  -0.00080  -0.00255  -0.00491  -0.00745   2.08509
   A39        2.09993   0.00078   0.00255   0.00308   0.00563   2.10556
   A40        2.08982  -0.00077  -0.00122  -0.00280  -0.00403   2.08578
   A41        2.09834   0.00072   0.00227   0.00229   0.00457   2.10290
   A42        2.09503   0.00004  -0.00106   0.00052  -0.00053   2.09450
   A43        2.11996   0.00085   0.00291   0.00130   0.00423   2.12418
   A44        2.08121  -0.00187  -0.00590  -0.00824  -0.01415   2.06707
   A45        2.08201   0.00102   0.00299   0.00694   0.00992   2.09193
   A46        2.13494   0.00853   0.03210   0.01528   0.04738   2.18233
   A47        2.04868  -0.01057  -0.03477  -0.04189  -0.07665   1.97202
   A48        2.09956   0.00205   0.00267   0.02660   0.02927   2.12883
    D1        0.00232   0.00010   0.00074   0.00651   0.00720   0.00952
    D2       -3.13697   0.00007   0.00055   0.00593   0.00648  -3.13049
    D3       -3.14133   0.00009   0.00061   0.00447   0.00506  -3.13628
    D4        0.00256   0.00006   0.00042   0.00389   0.00434   0.00690
    D5       -0.00241  -0.00006  -0.00042  -0.00430  -0.00473  -0.00714
    D6        3.14090  -0.00001  -0.00012  -0.00259  -0.00263   3.13827
    D7        3.14125  -0.00005  -0.00028  -0.00226  -0.00259   3.13866
    D8        0.00137  -0.00000   0.00001  -0.00055  -0.00049   0.00088
    D9        0.00133   0.00003   0.00016   0.00347   0.00370   0.00503
   D10       -3.12706   0.00019   0.00126   0.01237   0.01371  -3.11335
   D11        3.14063   0.00005   0.00036   0.00406   0.00442  -3.13814
   D12        0.01224   0.00022   0.00146   0.01295   0.01443   0.02667
   D13       -0.00479  -0.00019  -0.00138  -0.01537  -0.01681  -0.02161
   D14       -3.13492   0.00053   0.00334   0.03554   0.03938  -3.09554
   D15        3.12323  -0.00038  -0.00258  -0.02460  -0.02742   3.09581
   D16       -0.00689   0.00034   0.00213   0.02631   0.02878   0.02188
   D17        0.00471   0.00023   0.00171   0.01763   0.01935   0.02406
   D18       -3.13793   0.00013   0.00098   0.01176   0.01270  -3.12523
   D19        3.13550  -0.00042  -0.00270  -0.03030  -0.03263   3.10287
   D20       -0.00714  -0.00051  -0.00343  -0.03617  -0.03927  -0.04642
   D21        1.85597  -0.00060  -0.00092  -0.09896  -0.09974   1.75623
   D22       -0.32888  -0.00016  -0.00267  -0.07650  -0.07910  -0.40798
   D23       -2.35120  -0.00196  -0.01348  -0.10455  -0.11800  -2.46920
   D24       -1.27422   0.00009   0.00375  -0.04841  -0.04468  -1.31890
   D25        2.82411   0.00053   0.00200  -0.02595  -0.02404   2.80007
   D26        0.80179  -0.00127  -0.00881  -0.05401  -0.06294   0.73885
   D27       -0.00115  -0.00010  -0.00083  -0.00795  -0.00865  -0.00981
   D28        3.13872  -0.00015  -0.00112  -0.00965  -0.01074   3.12799
   D29        3.14149  -0.00001  -0.00009  -0.00209  -0.00199   3.13949
   D30       -0.00182  -0.00005  -0.00039  -0.00379  -0.00407  -0.00590
   D31        1.96024   0.00027  -0.00396  -0.00179  -0.00575   1.95449
   D32       -1.18838   0.00052  -0.00251   0.01819   0.01575  -1.17264
   D33       -2.11977  -0.00093  -0.00422  -0.02419  -0.02841  -2.14818
   D34        1.01480  -0.00067  -0.00276  -0.00421  -0.00692   1.00788
   D35       -0.07216   0.00012   0.00240  -0.01321  -0.01090  -0.08305
   D36        3.06241   0.00037   0.00385   0.00677   0.01060   3.07301
   D37       -2.95620  -0.00079  -0.00354  -0.03093  -0.03447  -2.99067
   D38        0.14585  -0.00079  -0.00331  -0.02970  -0.03300   0.11285
   D39        1.15075  -0.00030  -0.00231  -0.01122  -0.01358   1.13717
   D40       -2.03039  -0.00031  -0.00208  -0.00999  -0.01211  -2.04250
   D41       -0.93665   0.00058   0.00254  -0.00434  -0.00177  -0.93842
   D42        2.16540   0.00058   0.00277  -0.00311  -0.00030   2.16510
   D43        3.13815   0.00020   0.00071   0.01602   0.01683  -3.12820
   D44       -0.00440   0.00044   0.00161   0.03199   0.03362   0.02923
   D45        0.00361  -0.00005  -0.00072  -0.00403  -0.00473  -0.00112
   D46       -3.13895   0.00019   0.00018   0.01195   0.01207  -3.12688
   D47       -3.13763  -0.00019  -0.00070  -0.01462  -0.01520   3.13035
   D48        0.00101  -0.00020  -0.00096  -0.01481  -0.01566  -0.01465
   D49       -0.00267   0.00006   0.00073   0.00426   0.00495   0.00228
   D50        3.13597   0.00005   0.00047   0.00407   0.00449   3.14046
   D51        3.12489   0.00001   0.00049  -0.00116  -0.00068   3.12422
   D52       -0.01678   0.00000   0.00023  -0.00126  -0.00104  -0.01781
   D53        0.02138  -0.00006  -0.00026  -0.00229  -0.00254   0.01884
   D54       -3.12029  -0.00007  -0.00051  -0.00240  -0.00291  -3.12319
   D55       -0.00245   0.00003   0.00033   0.00219   0.00254   0.00009
   D56        3.13881   0.00013   0.00079   0.00827   0.00907  -3.13531
   D57        3.14004  -0.00020  -0.00051  -0.01276  -0.01328   3.12676
   D58       -0.00189  -0.00009  -0.00005  -0.00667  -0.00675  -0.00864
   D59        0.00024  -0.00001   0.00006  -0.00044  -0.00039  -0.00015
   D60       -3.14126   0.00005   0.00025   0.00299   0.00323  -3.13803
[truncated: 1,495,297 more chars]
