# Supplementary material for: Rotational Barriers in N-Benzhydrylformamides: An NMR and DFT Study
Source: Molecules. 2023 Jan 5;28(2):535. doi: 10.3390/molecules28020535 (PMC9863877; doi:10.3390/molecules28020535)
Supplement: Supplementary file 1 [file molecules-28-00535-s001.zip › Supplementary_Materials/Quantum_chemistry_output_files/Gaussian_output_files/Conformations/BHFA_oI/BHFA_oI_conf2.log]

 Entering Gaussian System, Link 0=g16
 Initial command:
 /usr/local/gaussian/g16/l1.exe "/home/gauss/GAUSS_SCRDIR/Gau-19865.inp" -scrdir="/home/gauss/GAUSS_SCRDIR/"
 Entering Link 1 = /usr/local/gaussian/g16/l1.exe PID=     19867.
  
 Copyright (c) 1988,1990,1992,1993,1995,1998,2003,2009,2016,
            Gaussian, Inc.  All Rights Reserved.
  
 This is part of the Gaussian(R) 16 program.  It is based on
 the Gaussian(R) 09 system (copyright 2009, Gaussian, Inc.),
 the Gaussian(R) 03 system (copyright 2003, Gaussian, Inc.),
 the Gaussian(R) 98 system (copyright 1998, Gaussian, Inc.),
 the Gaussian(R) 94 system (copyright 1995, Gaussian, Inc.),
 the Gaussian 92(TM) system (copyright 1992, Gaussian, Inc.),
 the Gaussian 90(TM) system (copyright 1990, Gaussian, Inc.),
 the Gaussian 88(TM) system (copyright 1988, Gaussian, Inc.),
 the Gaussian 86(TM) system (copyright 1986, Carnegie Mellon
 University), and the Gaussian 82(TM) system (copyright 1983,
 Carnegie Mellon University). Gaussian is a federally registered
 trademark of Gaussian, Inc.
  
 This software contains proprietary and confidential information,
 including trade secrets, belonging to Gaussian, Inc.
  
 This software is provided under written license and may be
 used, copied, transmitted, or stored only in accord with that
 written license.
  
 The following legend is applicable only to US Government
 contracts under FAR:
  
                    RESTRICTED RIGHTS LEGEND
  
 Use, reproduction and disclosure by the US Government is
 subject to restrictions as set forth in subparagraphs (a)
 and (c) of the Commercial Computer Software - Restricted
 Rights clause in FAR 52.227-19.
  
 Gaussian, Inc.
 340 Quinnipiac St., Bldg. 40, Wallingford CT 06492
  
  
 ---------------------------------------------------------------
 Warning -- This program may not be used in any manner that
 competes with the business of Gaussian, Inc. or will provide
 assistance to any competitor of Gaussian, Inc.  The licensee
 of this program is prohibited from giving any competitor of
 Gaussian, Inc. access to this program.  By using this program,
 the user acknowledges that Gaussian, Inc. is engaged in the
 business of creating and licensing software in the field of
 computational chemistry and represents and warrants to the
 licensee that it is not a competitor of Gaussian, Inc. and that
 it will not use this program in any manner prohibited above.
 ---------------------------------------------------------------
  

 Cite this work as:
 Gaussian 16, Revision A.03,
 M. J. Frisch, G. W. Trucks, H. B. Schlegel, G. E. Scuseria, 
 M. A. Robb, J. R. Cheeseman, G. Scalmani, V. Barone, 
 G. A. Petersson, H. Nakatsuji, X. Li, M. Caricato, A. V. Marenich, 
 J. Bloino, B. G. Janesko, R. Gomperts, B. Mennucci, H. P. Hratchian, 
 J. V. Ortiz, A. F. Izmaylov, J. L. Sonnenberg, D. Williams-Young, 
 F. Ding, F. Lipparini, F. Egidi, J. Goings, B. Peng, A. Petrone, 
 T. Henderson, D. Ranasinghe, V. G. Zakrzewski, J. Gao, N. Rega, 
 G. Zheng, W. Liang, M. Hada, M. Ehara, K. Toyota, R. Fukuda, 
 J. Hasegawa, M. Ishida, T. Nakajima, Y. Honda, O. Kitao, H. Nakai, 
 T. Vreven, K. Throssell, J. A. Montgomery, Jr., J. E. Peralta, 
 F. Ogliaro, M. J. Bearpark, J. J. Heyd, E. N. Brothers, K. N. Kudin, 
 V. N. Staroverov, T. A. Keith, R. Kobayashi, J. Normand, 
 K. Raghavachari, A. P. Rendell, J. C. Burant, S. S. Iyengar, 
 J. Tomasi, M. Cossi, J. M. Millam, M. Klene, C. Adamo, R. Cammi, 
 J. W. Ochterski, R. L. Martin, K. Morokuma, O. Farkas, 
 J. B. Foresman, and D. J. Fox, Gaussian, Inc., Wallingford CT, 2016.
 
 ******************************************
 Gaussian 16:  ES64L-G16RevA.03 25-Dec-2016
                12-Dec-2022 
 ******************************************
 %chk=BHFA_oI_conf2.chk
 %nprocshared=4
 Will use up to    4 processors via shared memory.
 %mem=2GB
 ----------------------------------------------------------------------
 # opt freq M062X/gen pseudo=read nosymm Integral(Grid=SuperFine) scrf=
 (IEFPCM, solvent=dimethylsulfoxide) pop=(nboread,mkuff,dipole)
 ----------------------------------------------------------------------
 1/18=20,19=15,26=6,38=1/1,3;
 2/9=110,12=2,15=1,17=6,18=5,40=1/2;
 3/5=7,11=2,16=1,17=8,25=1,30=1,70=2201,71=1,72=21,74=-55,75=-7/1,2,3;
 4//1;
 5/5=2,38=5,53=21/2;
 6/7=2,8=2,9=2,10=2,15=24,20=4,28=1,40=2/1,2,7;
 7/30=1/1,2,3,16;
 1/18=20,19=15,26=6/3(2);
 2/9=110,15=1/2;
 99//99;
 2/9=110,15=1/2;
 3/5=7,6=1,11=2,16=1,17=8,25=1,30=1,70=2205,71=1,72=21,74=-55,75=-7,82=7/1,2,3;
 4/5=5,16=3,69=1/1;
 5/5=2,38=5,53=21/2;
 7/30=1/1,2,3,16;
 1/18=20,19=15,26=6/3(-5);
 2/9=110,15=1/2;
 6/7=2,8=2,9=2,10=2,15=24,19=2,20=4,28=1,40=2/1,2,7;
 99/9=1/99;
 -------------
 BHFA_oI_conf2
 -------------
 Symbolic Z-matrix:
 Charge =  0 Multiplicity = 1
 C                     3.5681    3.285    -1.7611 
 C                     2.3739    3.3819   -1.0299 
 C                     1.642     2.2222   -0.7223 
 C                     2.0837    0.9492   -1.149 
 C                     3.2952    0.8708   -1.8727 
 C                     4.0305    2.0279   -2.1806 
 C                     1.3444   -0.3051   -0.8275 
 C                     0.9505   -1.0768   -2.0422 
 N                     0.1767   -0.0938   -0.0299 
 C                     0.0091   -0.6165   -3.0017 
 C                    -0.3046   -1.407    -4.1232 
 C                     0.304    -2.6582   -4.306 
 C                     1.2299   -3.1275   -3.364 
 C                     1.5462   -2.3423   -2.2438 
 C                     0.0189   -0.589     1.2122 
 O                    -1.0381   -0.3478    1.8332 
 I                    -0.9737    1.183    -2.8572 
 H                     4.1007    4.1264   -1.984 
 H                     2.0382    4.2936   -0.72 
 H                     0.7777    2.3137   -0.1869 
 H                     3.6468   -0.037    -2.1798 
 H                     4.9011    1.9538   -2.7081 
 H                     2.0486   -0.9046   -0.2419 
 H                    -0.5463    0.4358   -0.3992 
 H                    -0.9806   -1.0736   -4.8115 
 H                     0.0713   -3.2251   -5.1214 
 H                     1.6734   -4.0372   -3.4927 
 H                     2.2241   -2.6993   -1.5692 
 H                     0.7482   -1.1544    1.6482 
 

 GradGradGradGradGradGradGradGradGradGradGradGradGradGradGradGradGradGrad
 Berny optimization.
 Initialization pass.
                           ----------------------------
                           !    Initial Parameters    !
                           ! (Angstroms and Degrees)  !
 --------------------------                            --------------------------
 ! Name  Definition              Value          Derivative Info.                !
 --------------------------------------------------------------------------------
 ! R1    R(1,2)                  1.4036         estimate D2E/DX2                !
 ! R2    R(1,6)                  1.4036         estimate D2E/DX2                !
 ! R3    R(1,18)                 1.0204         estimate D2E/DX2                !
 ! R4    R(2,3)                  1.4054         estimate D2E/DX2                !
 ! R5    R(2,19)                 1.0198         estimate D2E/DX2                !
 ! R6    R(3,4)                  1.4134         estimate D2E/DX2                !
 ! R7    R(3,20)                 1.0208         estimate D2E/DX2                !
 ! R8    R(4,5)                  1.4134         estimate D2E/DX2                !
 ! R9    R(4,7)                  1.491          estimate D2E/DX2                !
 ! R10   R(5,6)                  1.4051         estimate D2E/DX2                !
 ! R11   R(5,21)                 1.0208         estimate D2E/DX2                !
 ! R12   R(6,22)                 1.0206         estimate D2E/DX2                !
 ! R13   R(7,8)                  1.492          estimate D2E/DX2                !
 ! R14   R(7,9)                  1.4298         estimate D2E/DX2                !
 ! R15   R(7,23)                 1.0946         estimate D2E/DX2                !
 ! R16   R(8,10)                 1.4208         estimate D2E/DX2                !
 ! R17   R(8,14)                 1.4131         estimate D2E/DX2                !
 ! R18   R(9,15)                 1.3465         estimate D2E/DX2                !
 ! R19   R(9,24)                 0.9693         estimate D2E/DX2                !
 ! R20   R(10,11)                1.4075         estimate D2E/DX2                !
 ! R21   R(10,17)                2.0555         estimate D2E/DX2                !
 ! R22   R(11,12)                1.4033         estimate D2E/DX2                !
 ! R23   R(11,25)                1.0207         estimate D2E/DX2                !
 ! R24   R(12,13)                1.4017         estimate D2E/DX2                !
 ! R25   R(12,26)                1.02           estimate D2E/DX2                !
 ! R26   R(13,14)                1.4041         estimate D2E/DX2                !
 ! R27   R(13,27)                1.0202         estimate D2E/DX2                !
 ! R28   R(14,28)                1.0208         estimate D2E/DX2                !
 ! R29   R(15,16)                1.2494         estimate D2E/DX2                !
 ! R30   R(15,29)                1.0206         estimate D2E/DX2                !
 ! A1    A(2,1,6)              119.8553         estimate D2E/DX2                !
 ! A2    A(2,1,18)             120.0613         estimate D2E/DX2                !
 ! A3    A(6,1,18)             120.083          estimate D2E/DX2                !
 ! A4    A(1,2,3)              120.008          estimate D2E/DX2                !
 ! A5    A(1,2,19)             120.0069         estimate D2E/DX2                !
 ! A6    A(3,2,19)             119.9849         estimate D2E/DX2                !
 ! A7    A(2,3,4)              120.9557         estimate D2E/DX2                !
 ! A8    A(2,3,20)             118.8003         estimate D2E/DX2                !
 ! A9    A(4,3,20)             120.243          estimate D2E/DX2                !
 ! A10   A(3,4,5)              118.1912         estimate D2E/DX2                !
 ! A11   A(3,4,7)              122.5215         estimate D2E/DX2                !
 ! A12   A(5,4,7)              119.2587         estimate D2E/DX2                !
 ! A13   A(4,5,6)              121.0029         estimate D2E/DX2                !
 ! A14   A(4,5,21)             119.9082         estimate D2E/DX2                !
 ! A15   A(6,5,21)             119.0889         estimate D2E/DX2                !
 ! A16   A(1,6,5)              119.977          estimate D2E/DX2                !
 ! A17   A(1,6,22)             120.0334         estimate D2E/DX2                !
 ! A18   A(5,6,22)             119.9896         estimate D2E/DX2                !
 ! A19   A(4,7,8)              112.9825         estimate D2E/DX2                !
 ! A20   A(4,7,9)              113.6345         estimate D2E/DX2                !
 ! A21   A(4,7,23)             104.8975         estimate D2E/DX2                !
 ! A22   A(8,7,9)              108.3595         estimate D2E/DX2                !
 ! A23   A(8,7,23)             108.7905         estimate D2E/DX2                !
 ! A24   A(9,7,23)             107.9326         estimate D2E/DX2                !
 ! A25   A(7,8,10)             123.8586         estimate D2E/DX2                !
 ! A26   A(7,8,14)             117.9064         estimate D2E/DX2                !
 ! A27   A(10,8,14)            118.2343         estimate D2E/DX2                !
 ! A28   A(7,9,15)             123.7773         estimate D2E/DX2                !
 ! A29   A(7,9,24)             118.5134         estimate D2E/DX2                !
 ! A30   A(15,9,24)            117.7093         estimate D2E/DX2                !
 ! A31   A(8,10,11)            120.2524         estimate D2E/DX2                !
 ! A32   A(8,10,17)            123.5695         estimate D2E/DX2                !
 ! A33   A(11,10,17)           116.1767         estimate D2E/DX2                !
 ! A34   A(10,11,12)           120.5232         estimate D2E/DX2                !
 ! A35   A(10,11,25)           120.0967         estimate D2E/DX2                !
 ! A36   A(12,11,25)           119.3801         estimate D2E/DX2                !
 ! A37   A(11,12,13)           119.83           estimate D2E/DX2                !
 ! A38   A(11,12,26)           120.0483         estimate D2E/DX2                !
 ! A39   A(13,12,26)           120.1216         estimate D2E/DX2                !
 ! A40   A(12,13,14)           119.8494         estimate D2E/DX2                !
 ! A41   A(12,13,27)           120.0598         estimate D2E/DX2                !
 ! A42   A(14,13,27)           120.0909         estimate D2E/DX2                !
 ! A43   A(8,14,13)            121.3091         estimate D2E/DX2                !
 ! A44   A(8,14,28)            119.923          estimate D2E/DX2                !
 ! A45   A(13,14,28)           118.7674         estimate D2E/DX2                !
 ! A46   A(9,15,16)            119.1209         estimate D2E/DX2                !
 ! A47   A(9,15,29)            120.9362         estimate D2E/DX2                !
 ! A48   A(16,15,29)           119.9428         estimate D2E/DX2                !
 ! D1    D(6,1,2,3)             -0.1692         estimate D2E/DX2                !
 ! D2    D(6,1,2,19)           179.6985         estimate D2E/DX2                !
 ! D3    D(18,1,2,3)          -179.9321         estimate D2E/DX2                !
 ! D4    D(18,1,2,19)           -0.0644         estimate D2E/DX2                !
 ! D5    D(2,1,6,5)              0.2511         estimate D2E/DX2                !
 ! D6    D(2,1,6,22)          -179.6712         estimate D2E/DX2                !
 ! D7    D(18,1,6,5)          -179.986          estimate D2E/DX2                !
 ! D8    D(18,1,6,22)            0.0917         estimate D2E/DX2                !
 ! D9    D(1,2,3,4)             -0.5491         estimate D2E/DX2                !
 ! D10   D(1,2,3,20)           179.7963         estimate D2E/DX2                !
 ! D11   D(19,2,3,4)           179.5832         estimate D2E/DX2                !
 ! D12   D(19,2,3,20)           -0.0715         estimate D2E/DX2                !
 ! D13   D(2,3,4,5)              1.1542         estimate D2E/DX2                !
 ! D14   D(2,3,4,7)            179.192          estimate D2E/DX2                !
 ! D15   D(20,3,4,5)          -179.1962         estimate D2E/DX2                !
 ! D16   D(20,3,4,7)            -1.1584         estimate D2E/DX2                !
 ! D17   D(3,4,5,6)             -1.0718         estimate D2E/DX2                !
 ! D18   D(3,4,5,21)           178.9604         estimate D2E/DX2                !
 ! D19   D(7,4,5,6)           -179.1754         estimate D2E/DX2                !
 ! D20   D(7,4,5,21)             0.8568         estimate D2E/DX2                !
 ! D21   D(3,4,7,8)            122.6853         estimate D2E/DX2                !
 ! D22   D(3,4,7,9)             -1.3051         estimate D2E/DX2                !
 ! D23   D(3,4,7,23)          -118.9633         estimate D2E/DX2                !
 ! D24   D(5,4,7,8)            -59.297          estimate D2E/DX2                !
 ! D25   D(5,4,7,9)            176.7125         estimate D2E/DX2                !
 ! D26   D(5,4,7,23)            59.0544         estimate D2E/DX2                !
 ! D27   D(4,5,6,1)              0.3835         estimate D2E/DX2                !
 ! D28   D(4,5,6,22)          -179.6942         estimate D2E/DX2                !
 ! D29   D(21,5,6,1)          -179.6484         estimate D2E/DX2                !
 ! D30   D(21,5,6,22)            0.274          estimate D2E/DX2                !
 ! D31   D(4,7,8,10)           -66.3109         estimate D2E/DX2                !
 ! D32   D(4,7,8,14)           113.9931         estimate D2E/DX2                !
 ! D33   D(9,7,8,10)            60.5282         estimate D2E/DX2                !
 ! D34   D(9,7,8,14)          -119.1677         estimate D2E/DX2                !
 ! D35   D(23,7,8,10)          177.6311         estimate D2E/DX2                !
 ! D36   D(23,7,8,14)           -2.0648         estimate D2E/DX2                !
 ! D37   D(4,7,9,15)          -116.8155         estimate D2E/DX2                !
 ! D38   D(4,7,9,24)            63.1721         estimate D2E/DX2                !
 ! D39   D(8,7,9,15)           116.7229         estimate D2E/DX2                !
 ! D40   D(8,7,9,24)           -63.2896         estimate D2E/DX2                !
 ! D41   D(23,7,9,15)           -0.9299         estimate D2E/DX2                !
 ! D42   D(23,7,9,24)          179.0577         estimate D2E/DX2                !
 ! D43   D(7,8,10,11)          179.8601         estimate D2E/DX2                !
 ! D44   D(7,8,10,17)           -0.5844         estimate D2E/DX2                !
 ! D45   D(14,8,10,11)          -0.4449         estimate D2E/DX2                !
 ! D46   D(14,8,10,17)         179.1107         estimate D2E/DX2                !
 ! D47   D(7,8,14,13)         -179.8507         estimate D2E/DX2                !
 ! D48   D(7,8,14,28)           -0.1231         estimate D2E/DX2                !
 ! D49   D(10,8,14,13)           0.4359         estimate D2E/DX2                !
 ! D50   D(10,8,14,28)        -179.8366         estimate D2E/DX2                !
 ! D51   D(7,9,15,16)          179.8565         estimate D2E/DX2                !
 ! D52   D(7,9,15,29)           -0.1137         estimate D2E/DX2                !
 ! D53   D(24,9,15,16)          -0.1311         estimate D2E/DX2                !
 ! D54   D(24,9,15,29)         179.8987         estimate D2E/DX2                !
 ! D55   D(8,10,11,12)           0.1692         estimate D2E/DX2                !
 ! D56   D(8,10,11,25)        -179.942          estimate D2E/DX2                !
 ! D57   D(17,10,11,12)       -179.4182         estimate D2E/DX2                !
 ! D58   D(17,10,11,25)          0.4707         estimate D2E/DX2                !
 ! D59   D(10,11,12,13)          0.1306         estimate D2E/DX2                !
 ! D60   D(10,11,12,26)        179.9995         estimate D2E/DX2                !
 ! D61   D(25,11,12,13)       -179.7591         estimate D2E/DX2                !
 ! D62   D(25,11,12,26)          0.1099         estimate D2E/DX2                !
 ! D63   D(11,12,13,14)         -0.1434         estimate D2E/DX2                !
 ! D64   D(11,12,13,27)        179.9089         estimate D2E/DX2                !
 ! D65   D(26,12,13,14)        179.9878         estimate D2E/DX2                !
 ! D66   D(26,12,13,27)          0.0401         estimate D2E/DX2                !
 ! D67   D(12,13,14,8)          -0.1455         estimate D2E/DX2                !
 ! D68   D(12,13,14,28)       -179.8761         estimate D2E/DX2                !
 ! D69   D(27,13,14,8)         179.8021         estimate D2E/DX2                !
 ! D70   D(27,13,14,28)          0.0715         estimate D2E/DX2                !
 --------------------------------------------------------------------------------
 Trust Radius=3.00D-01 FncErr=5.00D-06 GrdErr=5.00D-06 EigMax=2.50D+02 EigMin=1.00D-04
 Number of steps in this run=    158 maximum allowed number of steps=    174.
 GradGradGradGradGradGradGradGradGradGradGradGradGradGradGradGradGradGrad

                          Input orientation:                          
 ---------------------------------------------------------------------
 Center     Atomic      Atomic             Coordinates (Angstroms)
 Number     Number       Type             X           Y           Z
 ---------------------------------------------------------------------
      1          6           0        3.568100    3.285000   -1.761100
      2          6           0        2.373900    3.381900   -1.029900
      3          6           0        1.642000    2.222200   -0.722300
      4          6           0        2.083700    0.949200   -1.149000
      5          6           0        3.295200    0.870800   -1.872700
      6          6           0        4.030500    2.027900   -2.180600
      7          6           0        1.344400   -0.305100   -0.827500
      8          6           0        0.950500   -1.076800   -2.042200
      9          7           0        0.176700   -0.093800   -0.029900
     10          6           0        0.009100   -0.616500   -3.001700
     11          6           0       -0.304600   -1.407000   -4.123200
     12          6           0        0.304000   -2.658200   -4.306000
     13          6           0        1.229900   -3.127500   -3.364000
     14          6           0        1.546200   -2.342300   -2.243800
     15          6           0        0.018900   -0.589000    1.212200
     16          8           0       -1.038100   -0.347800    1.833200
     17         53           0       -0.973700    1.183000   -2.857200
     18          1           0        4.100700    4.126400   -1.984000
     19          1           0        2.038200    4.293600   -0.720000
     20          1           0        0.777700    2.313700   -0.186900
     21          1           0        3.646800   -0.037000   -2.179800
     22          1           0        4.901100    1.953800   -2.708100
     23          1           0        2.048600   -0.904600   -0.241900
     24          1           0       -0.546300    0.435800   -0.399200
     25          1           0       -0.980600   -1.073600   -4.811500
     26          1           0        0.071300   -3.225100   -5.121400
     27          1           0        1.673400   -4.037200   -3.492700
     28          1           0        2.224100   -2.699300   -1.569200
     29          1           0        0.748200   -1.154400    1.648200
 ---------------------------------------------------------------------
                    Distance matrix (angstroms):
                    1          2          3          4          5
     1  C    0.000000
     2  C    1.403623   0.000000
     3  C    2.432799   1.405418   0.000000
     4  C    2.834444   2.452841   1.413400   0.000000
     5  C    2.432137   2.804412   2.425443   1.413372   0.000000
     6  C    1.403601   2.429352   2.805231   2.453125   1.405115
     7  C    4.324959   3.833380   2.546935   1.491038   2.506153
     8  C    5.094717   4.788614   3.619905   2.487293   3.052785
     9  N    5.090672   4.231806   2.826726   2.444766   3.748521
    10  C    5.424691   5.046531   3.990018   3.191846   3.779571
    11  C    6.526269   6.298923   5.341017   4.483472   4.817850
    12  C    7.242409   7.176359   6.200924   5.113445   5.227051
    13  C    7.011178   7.009212   5.980610   4.717487   4.740869
    14  C    5.998965   5.909747   4.812359   3.510195   3.677054
    15  C    6.036987   5.132357   3.778834   3.493526   4.730937
    16  O    6.879921   5.809453   4.507595   4.507922   5.830623
    17  I    5.123259   4.402342   3.532651   3.510029   4.392063
    18  H    1.020442   2.108655   3.356050   3.854882   3.355615
    19  H    2.107548   1.019769   2.108952   3.372110   3.824177
    20  H    3.347814   2.097512   1.020804   2.119701   3.355844
    21  H    3.349207   3.825104   3.353731   2.116228   1.020801
    22  H    2.108505   3.352993   3.825856   3.373093   2.109430
    23  H    4.708460   4.370452   3.189512   2.064131   2.713958
    24  H    5.186617   4.195814   2.843286   2.782567   4.137336
    25  H    6.999500   6.738297   5.870425   5.186093   5.540731
    26  H    8.117920   8.105232   7.175811   6.103646   6.141985
    27  H    7.759055   7.848511   6.845158   5.524985   5.416927
    28  H    6.136368   6.106904   5.027648   3.675300   3.739650
    29  H    6.267650   5.512997   4.221324   3.746067   4.794307
                    6          7          8          9         10
     6  C    0.000000
     7  C    3.806429   0.000000
     8  C    4.375468   1.492037   0.000000
     9  N    4.896825   1.429803   2.369474   0.000000
    10  C    4.882491   2.570436   1.420827   3.022069   0.000000
    11  C    5.862195   3.846430   2.452523   4.325650   1.407501
    12  C    6.353240   4.326601   2.836120   4.987723   2.440636
    13  C    5.985144   3.796430   2.455726   4.629124   2.815446
    14  C    5.027364   2.489340   1.413149   3.439860   2.432175
    15  C    5.869599   2.449066   3.420080   1.346453   4.214001
    16  O    6.888051   3.571758   4.416412   2.238615   4.954300
    17  I    5.119928   3.421653   3.077900   3.308665   2.055475
    18  H    2.108858   5.345360   6.082798   6.084930   6.346023
    19  H    3.352016   4.651984   5.636710   4.815672   5.782083
    20  H    3.825863   2.754928   3.868784   2.486344   4.135205
    21  H    2.100247   2.683587   2.893121   4.082510   3.774149
    22  H    1.020633   4.614044   5.023465   5.803910   5.533923
    23  H    4.035597   1.094635   2.115787   2.050939   3.443698
    24  H    5.162874   2.075360   2.688460   0.969323   2.861610
    25  H    6.453841   4.676374   3.376119   5.016278   2.112776
    26  H    7.205385   5.346472   3.856120   5.978254   3.361814
    27  H    6.637994   4.597837   3.374982   5.457243   3.835644
    28  H    5.097383   2.656348   2.116198   3.653754   3.361002
    29  H    5.963240   2.684372   3.696755   2.065794   4.738900
                   11         12         13         14         15
    11  C    0.000000
    12  C    1.403322   0.000000
    13  C    2.427178   1.401748   0.000000
    14  C    2.798641   2.428070   1.404077   0.000000
    15  C    5.407427   5.900288   5.371416   4.165410   0.000000
    16  O    6.094147   6.695443   6.315176   5.222889   1.249427
    17  I    2.959485   4.299576   4.867557   4.376516   4.548105
    18  H    7.389273   8.114026   7.922434   6.959673   7.007980
    19  H    7.040406   8.012139   7.919395   6.826361   5.625900
    20  H    5.523535   6.473883   6.317049   5.147792   3.310427
    21  H    4.611645   4.750340   4.098161   3.119459   4.997202
    22  H    6.355847   6.705010   6.302977   5.470594   6.757992
    23  H    4.566667   4.757694   3.919064   2.515351   2.516683
    24  H    4.162032   5.055584   4.964074   3.936870   1.991551
    25  H    1.020729   2.101591   3.346651   3.819346   6.125259
    26  H    2.107888   1.020001   2.107210   3.351902   6.860485
    27  H    3.350816   2.106740   1.020201   2.109174   6.063294
    28  H    3.819330   3.343433   2.095971   1.020824   4.129462
    29  H    5.872074   6.157209   5.408078   4.146755   1.020613
                   16         17         18         19         20
    16  O    0.000000
    17  I    4.934303   0.000000
    18  H    7.810041   5.930904   0.000000
    19  H    6.125769   4.828561   2.424780   0.000000
    20  H    3.802830   3.387682   4.190200   2.406878   0.000000
    21  H    6.176492   4.826623   4.192644   4.844864   4.210603
    22  H    7.822715   5.927026   2.425933   4.198024   4.846484
    23  H    3.760822   4.509120   5.705873   5.220150   3.460588
    24  H    2.416507   2.604370   6.142209   4.654586   2.307500
    25  H    6.684469   2.985227   7.800921   7.393265   5.996027
    26  H    7.607633   5.064580   8.951195   8.931510   7.451617
    27  H    7.023469   5.887401   8.649412   8.787672   7.215575
    28  H    5.267621   5.192025   7.091112   7.046726   5.397499
    29  H    1.968679   5.359758   7.233186   6.078912   3.923797
                   21         22         23         24         25
    21  H    0.000000
    22  H    2.411567   0.000000
    23  H    2.657523   4.731739   0.000000
    24  H    4.579974   6.108151   2.924880   0.000000
    25  H    5.423395   6.941458   5.485058   4.683513   0.000000
    26  H    5.621494   7.481443   5.753604   6.006895   2.414847
    27  H    4.649690   6.850235   4.530084   5.874056   4.191166
    28  H    3.079732   5.487692   2.239079   4.344291   4.839991
    29  H    4.929914   6.773835   2.307795   2.897639   6.687526
                   26         27         28         29
    26  H    0.000000
    27  H    2.424643   0.000000
    28  H    4.186781   2.406886   0.000000
    29  H    7.111503   5.966187   3.862209   0.000000
 Symmetry turned off by external request.
 Stoichiometry    C14H12INO
 Framework group  C1[X(C14H12INO)]
 Deg. of freedom    81
 Full point group                 C1      NOp   1
 Rotational constants (GHZ):           0.3569301           0.2844935           0.2720987
 General basis read from cards:  (5D, 7F)
 ======================================================================================================
                                       Pseudopotential Parameters
 ======================================================================================================
  Center     Atomic      Valence      Angular      Power
  Number     Number     Electrons     Momentum     of R      Exponent        Coefficient   SO-Coeffient
 ======================================================================================================
    1          6
                                   No pseudopotential on this center.
    2          6
                                   No pseudopotential on this center.
    3          6
                                   No pseudopotential on this center.
    4          6
                                   No pseudopotential on this center.
    5          6
                                   No pseudopotential on this center.
    6          6
                                   No pseudopotential on this center.
    7          6
                                   No pseudopotential on this center.
    8          6
                                   No pseudopotential on this center.
    9          7
                                   No pseudopotential on this center.
   10          6
                                   No pseudopotential on this center.
   11          6
                                   No pseudopotential on this center.
   12          6
                                   No pseudopotential on this center.
   13          6
                                   No pseudopotential on this center.
   14          6
                                   No pseudopotential on this center.
   15          6
                                   No pseudopotential on this center.
   16          8
                                   No pseudopotential on this center.
   17         53            7
                                      F and up 
                                                     0        1.0715702       -0.07476210    0.00000000
                                                     1       44.1936028      -30.08112240    0.00000000
                                                     2       12.9367609      -75.37227210    0.00000000
                                                     2        3.1956412      -22.05637580    0.00000000
                                                     2        0.8589806       -1.69795850    0.00000000
                                      S - F
                                                     0      127.9202670        2.93800360    0.00000000
                                                     1       78.6211465       41.24712670    0.00000000
                                                     2       36.5146237      287.86800950    0.00000000
                                                     2        9.9065681      114.37585060    0.00000000
                                                     2        1.9420086       37.65477140    0.00000000
                                      P - F
                                                     0       13.0035304        2.22226300    0.00000000
                                                     1       76.0331404       39.40908310    0.00000000
                                                     2       24.1961684      177.40750020    0.00000000
                                                     2        6.4053433       77.98894620    0.00000000
                                                     2        1.5851786       25.75476410    0.00000000
                                      D - F
                                                     0       40.4278108        7.05243600    0.00000000
                                                     1       28.9084375       33.30416350    0.00000000
                                                     2       15.6268936      186.94538750    0.00000000
                                                     2        4.1442856       71.96883610    0.00000000
                                                     2        0.9377235        9.36306570    0.00000000
   18          1
                                   No pseudopotential on this center.
   19          1
                                   No pseudopotential on this center.
   20          1
                                   No pseudopotential on this center.
   21          1
                                   No pseudopotential on this center.
   22          1
                                   No pseudopotential on this center.
   23          1
                                   No pseudopotential on this center.
   24          1
                                   No pseudopotential on this center.
   25          1
                                   No pseudopotential on this center.
   26          1
                                   No pseudopotential on this center.
   27          1
                                   No pseudopotential on this center.
   28          1
                                   No pseudopotential on this center.
   29          1
                                   No pseudopotential on this center.
 ======================================================================================================
   396 basis functions,   648 primitive gaussians,   412 cartesian basis functions
    59 alpha electrons       59 beta electrons
       nuclear repulsion energy      1088.7899409181 Hartrees.
 NAtoms=   29 NActive=   29 NUniq=   29 SFac= 1.00D+00 NAtFMM=   60 NAOKFM=F Big=F
 Integral buffers will be    131072 words long.
 Raffenetti 2 integral format.
 Two-electron integral symmetry is turned off.
 ------------------------------------------------------------------------------
 Polarizable Continuum Model (PCM)
 =================================
 Model                : PCM.
 Atomic radii         : UFF (Universal Force Field).
 Polarization charges : Total charges.
 Charge compensation  : None.
 Solution method      : On-the-fly selection.
 Cavity type          : Scaled VdW (van der Waals Surface) (Alpha=1.100).
 Cavity algorithm     : GePol (No added spheres)
                        Default sphere list used, NSphG=   29.
                        Lebedev-Laikov grids with approx.  5.0 points / Ang**2.
                        Smoothing algorithm: York/Karplus (Gamma=1.0000).
                        Polarization charges: spherical gaussians, with
                                              point-specific exponents (IZeta= 3).
                        Self-potential: point-specific (ISelfS= 7).
                        Self-field    : sphere-specific E.n sum rule (ISelfD= 2).
 1st derivatives      : Analytical E(r).r(x)/FMM algorithm (CHGder, D1EAlg=3).
                        Cavity 1st derivative terms included.
 Solvent              : DiMethylSulfoxide, Eps=  46.826000 Eps(inf)=   2.007889
 ------------------------------------------------------------------------------
 One-electron integrals computed using PRISM.
   1 Symmetry operations used in ECPInt.
 ECPInt:  NShTT=    9316 NPrTT=   38001 LenC2=    8699 LenP2D=   23930.
 LDataN:  DoStor=T MaxTD1= 5 Len=  102
 NBasis=   396 RedAO= T EigKep=  1.23D-06  NBF=   396
 NBsUse=   395 1.00D-06 EigRej=  8.57D-07 NBFU=   395
 ExpMin= 4.38D-02 ExpMax= 8.59D+03 ExpMxC= 1.30D+03 IAcc=3 IRadAn=         7 AccDes= 0.00D+00
 Harris functional with IExCor= 1009 and IRadAn=       7 diagonalized for initial guess.
 HarFok:  IExCor= 1009 AccDes= 0.00D+00 IRadAn=         7 IDoV= 1 UseB2=F ITyADJ=14
 ICtDFT=  3500011 ScaDFX=  1.000000  1.000000  1.000000  1.000000
 FoFCou: FMM=F IPFlag=           0 FMFlag=      100000 FMFlg1=           0
         NFxFlg=           0 DoJE=T BraDBF=F KetDBF=T FulRan=T
         wScrn=  0.000000 ICntrl=       500 IOpCl=  0 I1Cent=   200000004 NGrid=           0
         NMat0=    1 NMatS0=      1 NMatT0=    0 NMatD0=    1 NMtDS0=    0 NMtDT0=    0
 Symmetry not used in FoFCou.
 Requested convergence on RMS density matrix=1.00D-08 within 128 cycles.
 Requested convergence on MAX density matrix=1.00D-06.
 Requested convergence on             energy=1.00D-06.
 No special actions if energy rises.
 Inv3:  Mode=1 IEnd=    16258752.
 Iteration    1 A*A^-1 deviation from unit magnitude is 7.55D-15 for   2327.
 Iteration    1 A*A^-1 deviation from orthogonality  is 2.44D-15 for   2327   2213.
 Iteration    1 A^-1*A deviation from unit magnitude is 7.99D-15 for   2327.
 Iteration    1 A^-1*A deviation from orthogonality  is 2.52D-15 for   1595    640.
 Error on total polarization charges =  0.01868
 SCF Done:  E(RM062X) =  -681.881643224     A.U. after   16 cycles
            NFock= 16  Conv=0.98D-08     -V/T= 2.0149

 **********************************************************************

            Population analysis using the SCF density.

 **********************************************************************

 Alpha  occ. eigenvalues --  -19.60273 -14.78496 -10.65263 -10.60793 -10.60710
 Alpha  occ. eigenvalues --  -10.58112 -10.56627 -10.56151 -10.55783 -10.55438
 Alpha  occ. eigenvalues --  -10.55315 -10.54844 -10.54805 -10.54668 -10.54594
 Alpha  occ. eigenvalues --  -10.54432  -1.16530  -1.07034  -0.98264  -0.96704
 Alpha  occ. eigenvalues --   -0.90369  -0.87829  -0.85894  -0.85485  -0.80072
 Alpha  occ. eigenvalues --   -0.77170  -0.74778  -0.71394  -0.70759  -0.69642
 Alpha  occ. eigenvalues --   -0.67735  -0.62255  -0.61428  -0.61109  -0.57699
 Alpha  occ. eigenvalues --   -0.56374  -0.55397  -0.53204  -0.52745  -0.51880
 Alpha  occ. eigenvalues --   -0.50446  -0.50086  -0.49568  -0.48591  -0.47309
 Alpha  occ. eigenvalues --   -0.45799  -0.44342  -0.43151  -0.42265  -0.41738
 Alpha  occ. eigenvalues --   -0.40476  -0.36483  -0.35364  -0.33798  -0.33537
 Alpha  occ. eigenvalues --   -0.31929  -0.31208  -0.29909  -0.29216
 Alpha virt. eigenvalues --   -0.00956  -0.00609  -0.00279   0.00696   0.01126
 Alpha virt. eigenvalues --    0.01534   0.02262   0.02646   0.02691   0.03229
 Alpha virt. eigenvalues --    0.03836   0.04258   0.04585   0.04716   0.05716
 Alpha virt. eigenvalues --    0.06126   0.06343   0.06981   0.07643   0.07931
 Alpha virt. eigenvalues --    0.08603   0.09281   0.10261   0.10566   0.10802
 Alpha virt. eigenvalues --    0.10976   0.11646   0.12741   0.12744   0.13134
 Alpha virt. eigenvalues --    0.13474   0.14135   0.14949   0.15113   0.15636
 Alpha virt. eigenvalues --    0.15995   0.16391   0.16562   0.16998   0.17364
 Alpha virt. eigenvalues --    0.17646   0.18518   0.18565   0.19114   0.19405
 Alpha virt. eigenvalues --    0.19931   0.20329   0.20653   0.20891   0.20935
 Alpha virt. eigenvalues --    0.21392   0.21666   0.22229   0.22380   0.22873
 Alpha virt. eigenvalues --    0.23160   0.23393   0.23830   0.24141   0.24637
 Alpha virt. eigenvalues --    0.24855   0.25126   0.25790   0.26305   0.26525
 Alpha virt. eigenvalues --    0.26933   0.26952   0.27651   0.27902   0.28241
 Alpha virt. eigenvalues --    0.28782   0.29146   0.29917   0.30171   0.30273
 Alpha virt. eigenvalues --    0.30540   0.31104   0.31535   0.32141   0.32679
 Alpha virt. eigenvalues --    0.33489   0.34117   0.34455   0.34899   0.35621
 Alpha virt. eigenvalues --    0.36159   0.37176   0.37812   0.38751   0.39407
 Alpha virt. eigenvalues --    0.39983   0.41726   0.42932   0.44635   0.45325
 Alpha virt. eigenvalues --    0.47729   0.48255   0.50017   0.51915   0.53586
 Alpha virt. eigenvalues --    0.54789   0.55515   0.55589   0.57181   0.57749
 Alpha virt. eigenvalues --    0.58104   0.58220   0.59035   0.59452   0.59853
 Alpha virt. eigenvalues --    0.60815   0.61303   0.61697   0.62296   0.63033
 Alpha virt. eigenvalues --    0.63516   0.65100   0.65296   0.65580   0.66897
 Alpha virt. eigenvalues --    0.67952   0.68244   0.68475   0.70075   0.71160
 Alpha virt. eigenvalues --    0.71610   0.71927   0.72445   0.72909   0.73951
 Alpha virt. eigenvalues --    0.74770   0.75340   0.75599   0.75677   0.76405
 Alpha virt. eigenvalues --    0.77214   0.77289   0.78875   0.79184   0.79656
 Alpha virt. eigenvalues --    0.81231   0.81653   0.82289   0.83481   0.84607
 Alpha virt. eigenvalues --    0.86003   0.86763   0.87004   0.87331   0.89235
 Alpha virt. eigenvalues --    0.89330   0.90580   0.91096   0.92647   0.93196
 Alpha virt. eigenvalues --    0.94464   0.95064   0.95631   0.97291   0.97758
 Alpha virt. eigenvalues --    0.98971   1.00312   1.01533   1.03323   1.04193
 Alpha virt. eigenvalues --    1.06125   1.07228   1.08427   1.10124   1.11922
 Alpha virt. eigenvalues --    1.12696   1.13930   1.15099   1.15748   1.18486
 Alpha virt. eigenvalues --    1.19576   1.21049   1.22314   1.22911   1.24596
 Alpha virt. eigenvalues --    1.25835   1.27054   1.27832   1.28415   1.29376
 Alpha virt. eigenvalues --    1.34856   1.35521   1.36981   1.38025   1.40477
 Alpha virt. eigenvalues --    1.42135   1.44119   1.48761   1.50573   1.52298
 Alpha virt. eigenvalues --    1.54888   1.55962   1.56179   1.58038   1.59116
 Alpha virt. eigenvalues --    1.60078   1.60818   1.62469   1.63206   1.66027
 Alpha virt. eigenvalues --    1.71009   1.74727   1.76370   1.77079   1.78731
 Alpha virt. eigenvalues --    1.79706   1.81278   1.81566   1.82576   1.85482
 Alpha virt. eigenvalues --    1.85996   1.87184   1.87782   1.89846   1.91389
 Alpha virt. eigenvalues --    1.92357   1.93938   1.94423   1.95395   1.96399
 Alpha virt. eigenvalues --    1.97159   2.00064   2.01590   2.02011   2.03018
 Alpha virt. eigenvalues --    2.03727   2.06399   2.12157   2.17118   2.20240
 Alpha virt. eigenvalues --    2.23592   2.26193   2.28414   2.28859   2.29902
 Alpha virt. eigenvalues --    2.31118   2.32037   2.32896   2.33778   2.35372
 Alpha virt. eigenvalues --    2.37200   2.38428   2.46933   2.48899   2.50205
 Alpha virt. eigenvalues --    2.50663   2.51402   2.55412   2.58868   2.61066
 Alpha virt. eigenvalues --    2.66469   2.70558   2.72494   2.74051   2.75020
 Alpha virt. eigenvalues --    2.78170   2.81750   2.82346   2.83779   2.84970
 Alpha virt. eigenvalues --    2.86240   2.88203   2.90297   2.91884   2.95565
 Alpha virt. eigenvalues --    2.96827   2.97503   2.98751   2.99428   3.01030
 Alpha virt. eigenvalues --    3.02978   3.09558   3.10969   3.12739   3.15541
 Alpha virt. eigenvalues --    3.19788   3.21722   3.26258   3.28981   3.35254
 Alpha virt. eigenvalues --    3.36392   3.36720   3.38604   3.39277   3.39460
 Alpha virt. eigenvalues --    3.40858   3.43789   3.44653   3.45173   3.48444
 Alpha virt. eigenvalues --    3.55827   3.58131   3.62954   3.69757   3.70868
 Alpha virt. eigenvalues --    3.71302   3.72412   3.72927   3.79719   3.96028
 Alpha virt. eigenvalues --    3.99325   4.02658   4.05034   4.08274   4.11846
 Alpha virt. eigenvalues --    4.19825   4.37383   4.61277   4.77643   4.79031
 Alpha virt. eigenvalues --    5.00318   5.17062   5.26515   5.81277  12.92687
 Alpha virt. eigenvalues --   23.44896  23.48640  23.83465  23.88463  23.90680
 Alpha virt. eigenvalues --   23.93175  23.94838  23.95118  24.04580  24.07048
 Alpha virt. eigenvalues --   24.07713  24.08311  24.15879  24.17621  35.62512
 Alpha virt. eigenvalues --   50.07168
          Condensed to atoms (all electrons):
               1          2          3          4          5          6
     1  C    6.716093  -0.573829   0.841882  -2.030897   2.175623  -1.004512
     2  C   -0.573829  12.536295  -6.259786   0.140182  -0.921615   1.841265
     3  C    0.841882  -6.259786  25.054183   6.554780 -11.911386  -0.931959
     4  C   -2.030897   0.140182   6.554780  37.118743 -22.088790   2.445719
     5  C    2.175623  -0.921615 -11.911386 -22.088790  34.647873  -5.865901
     6  C   -1.004512   1.841265  -0.931959   2.445719  -5.865901  11.081487
     7  C   -0.236187   0.498836 -11.778038 -21.420845  15.158652  -1.032585
     8  C   -0.033387  -0.650158   2.103963   4.693311  -4.983701   0.089670
     9  N    0.015976  -0.071636   1.261103   0.794748  -1.202010  -0.037462
    10  C    0.072647  -0.382439   3.338857   2.849207  -4.452275  -0.455828
    11  C    0.058084   0.067808   0.179112  -1.541769   0.668318  -0.011905
    12  C   -0.001756   0.015413  -0.003539   0.082829   0.056859  -0.042575
    13  C    0.018862  -0.116162   0.327451   1.081169  -0.991135   0.033862
    14  C    0.001701   0.339695  -2.729016  -3.764387   5.664375   0.195611
    15  C   -0.004244  -0.001895   0.133489   0.086881  -0.115374  -0.024473
    16  O   -0.000136   0.013600  -0.025354   0.042164   0.019826   0.003141
    17  I   -0.033126  -0.012493  -0.174998   0.029344   0.064472   0.036686
    18  H    0.239904   0.096526  -0.071734   0.057876  -0.110525   0.115159
    19  H    0.066943   0.255247  -0.007912   0.014288   0.033565  -0.041652
    20  H   -0.004212   0.083835   0.306966  -0.016342  -0.054664   0.006648
    21  H   -0.035027   0.020665  -0.054010  -0.011028   0.296112  -0.015469
    22  H    0.094743  -0.031410   0.014888  -0.019541  -0.028462   0.295449
    23  H    0.004726  -0.011495   0.052706   0.172953  -0.051855   0.003532
    24  H    0.000723   0.009582  -0.047940  -0.042349   0.072724   0.005029
    25  H    0.000092  -0.000051  -0.000501  -0.001940   0.002856  -0.000358
    26  H   -0.000011   0.000018  -0.000050  -0.001015  -0.000189  -0.000012
    27  H   -0.000037   0.000005  -0.000054   0.004249  -0.002362  -0.000009
    28  H    0.000234   0.001220   0.000363  -0.041076   0.030012   0.003303
    29  H    0.000108  -0.003920  -0.002221   0.050048   0.002693   0.000510
               7          8          9         10         11         12
     1  C   -0.236187  -0.033387   0.015976   0.072647   0.058084  -0.001756
     2  C    0.498836  -0.650158  -0.071636  -0.382439   0.067808   0.015413
     3  C  -11.778038   2.103963   1.261103   3.338857   0.179112  -0.003539
     4  C  -21.420845   4.693311   0.794748   2.849207  -1.541769   0.082829
     5  C   15.158652  -4.983701  -1.202010  -4.452275   0.668318   0.056859
     6  C   -1.032585   0.089670  -0.037462  -0.455828  -0.011905  -0.042575
     7  C   42.325659 -13.355285  -2.046319  -4.396874   2.309831   0.052060
     8  C  -13.355285  28.716845  -0.135524  -3.803608  -3.317921  -1.514826
     9  N   -2.046319  -0.135524   8.174144   1.594815  -0.101236  -0.003576
    10  C   -4.396874  -3.803608   1.594815  32.539153  -9.293036  -0.667149
    11  C    2.309831  -3.317921  -0.101236  -9.293036  16.360884   0.247101
    12  C    0.052060  -1.514826  -0.003576  -0.667149   0.247101   7.295301
    13  C   -3.838684   4.529372   0.036636   0.384520   0.162591  -0.902969
    14  C    4.456647  -7.256948  -0.931226 -10.693824  -0.019441   1.169725
    15  C   -0.505491  -0.029445   0.042505   0.138776  -0.037802  -0.009475
    16  O   -0.037091   0.033993  -0.189090  -0.081289  -0.012801  -0.002344
    17  I   -0.235933   0.526573   0.092472   0.343305  -0.569375   0.032221
    18  H    0.007846  -0.000452  -0.000031  -0.000452  -0.000085  -0.000001
    19  H    0.011072  -0.002265  -0.000339   0.002657   0.000689   0.000015
    20  H    0.009417  -0.015472   0.011082   0.001634   0.004866   0.000482
    21  H    0.130329  -0.020334  -0.002872   0.011504   0.002630   0.004301
    22  H    0.004127   0.002287   0.000306  -0.000480  -0.000069  -0.000125
    23  H    0.053401   0.081163  -0.064650  -0.113695  -0.046917   0.002132
    24  H    0.123161  -0.047709   0.165422  -0.077289   0.062276  -0.002278
    25  H    0.010069  -0.017552   0.001465   0.038296   0.257715   0.071356
    26  H    0.011115   0.051524  -0.000195  -0.106197   0.091871   0.266306
    27  H   -0.006788   0.015223   0.000420   0.054446  -0.051832   0.080270
    28  H    0.178514  -0.131118   0.002306  -0.084884   0.042043  -0.015974
    29  H   -0.098217   0.090997  -0.195183  -0.056218  -0.009978   0.001013
              13         14         15         16         17         18
     1  C    0.018862   0.001701  -0.004244  -0.000136  -0.033126   0.239904
     2  C   -0.116162   0.339695  -0.001895   0.013600  -0.012493   0.096526
     3  C    0.327451  -2.729016   0.133489  -0.025354  -0.174998  -0.071734
     4  C    1.081169  -3.764387   0.086881   0.042164   0.029344   0.057876
     5  C   -0.991135   5.664375  -0.115374   0.019826   0.064472  -0.110525
     6  C    0.033862   0.195611  -0.024473   0.003141   0.036686   0.115159
     7  C   -3.838684   4.456647  -0.505491  -0.037091  -0.235933   0.007846
     8  C    4.529372  -7.256948  -0.029445   0.033993   0.526573  -0.000452
     9  N    0.036636  -0.931226   0.042505  -0.189090   0.092472  -0.000031
    10  C    0.384520 -10.693824   0.138776  -0.081289   0.343305  -0.000452
    11  C    0.162591  -0.019441  -0.037802  -0.012801  -0.569375  -0.000085
    12  C   -0.902969   1.169725  -0.009475  -0.002344   0.032221  -0.000001
    13  C   12.022880  -6.370992   0.011346   0.004692   0.088426  -0.000008
    14  C   -6.370992  26.007768   0.038917   0.043552  -0.067591  -0.000015
    15  C    0.011346   0.038917   5.171629   0.472916   0.061489  -0.000012
    16  O    0.004692   0.043552   0.472916   8.185685   0.004852  -0.000000
    17  I    0.088426  -0.067591   0.061489   0.004852   6.456759  -0.000009
    18  H   -0.000008  -0.000015  -0.000012  -0.000000  -0.000009   0.393235
    19  H   -0.000029  -0.000810   0.000291  -0.000004  -0.000680  -0.004298
    20  H   -0.000542  -0.000846   0.004366   0.000095  -0.010961  -0.000288
    21  H   -0.018144   0.023218   0.000852  -0.000006  -0.000252  -0.000279
    22  H    0.000657  -0.000958   0.000062   0.000000  -0.000020  -0.004243
    23  H    0.056773   0.127198   0.020884   0.003743   0.001489  -0.000002
    24  H   -0.008863   0.006411   0.013395   0.038139   0.009315  -0.000001
    25  H   -0.026563   0.001924   0.000409   0.000001  -0.005449   0.000000
    26  H    0.076061  -0.055628  -0.000041  -0.000000  -0.000183   0.000000
    27  H    0.245217  -0.008312   0.000135  -0.000000   0.000066   0.000000
    28  H    0.014216   0.345594   0.001915  -0.000007  -0.000360   0.000000
    29  H    0.007011   0.061818   0.435233  -0.028876   0.000216  -0.000000
              19         20         21         22         23         24
     1  C    0.066943  -0.004212  -0.035027   0.094743   0.004726   0.000723
     2  C    0.255247   0.083835   0.020665  -0.031410  -0.011495   0.009582
     3  C   -0.007912   0.306966  -0.054010   0.014888   0.052706  -0.047940
     4  C    0.014288  -0.016342  -0.011028  -0.019541   0.172953  -0.042349
     5  C    0.033565  -0.054664   0.296112  -0.028462  -0.051855   0.072724
     6  C   -0.041652   0.006648  -0.015469   0.295449   0.003532   0.005029
     7  C    0.011072   0.009417   0.130329   0.004127   0.053401   0.123161
     8  C   -0.002265  -0.015472  -0.020334   0.002287   0.081163  -0.047709
     9  N   -0.000339   0.011082  -0.002872   0.000306  -0.064650   0.165422
    10  C    0.002657   0.001634   0.011504  -0.000480  -0.113695  -0.077289
    11  C    0.000689   0.004866   0.002630  -0.000069  -0.046917   0.062276
    12  C    0.000015   0.000482   0.004301  -0.000125   0.002132  -0.002278
    13  C   -0.000029  -0.000542  -0.018144   0.000657   0.056773  -0.008863
    14  C   -0.000810  -0.000846   0.023218  -0.000958   0.127198   0.006411
    15  C    0.000291   0.004366   0.000852   0.000062   0.020884   0.013395
    16  O   -0.000004   0.000095  -0.000006   0.000000   0.003743   0.038139
    17  I   -0.000680  -0.010961  -0.000252  -0.000020   0.001489   0.009315
    18  H   -0.004298  -0.000288  -0.000279  -0.004243  -0.000002  -0.000001
    19  H    0.391320  -0.002575   0.000072  -0.000193   0.000017   0.000051
    20  H   -0.002575   0.393436  -0.000120   0.000066  -0.000466   0.001430
    21  H    0.000072  -0.000120   0.384506  -0.003299  -0.000348   0.000091
    22  H   -0.000193   0.000066  -0.003299   0.390849   0.000013  -0.000001
    23  H    0.000017  -0.000466  -0.000348   0.000013   0.392407   0.002128
    24  H    0.000051   0.001430   0.000091  -0.000001   0.002128   0.327277
    25  H   -0.000000  -0.000003  -0.000009   0.000000   0.000019  -0.000055
    26  H    0.000000   0.000000   0.000004  -0.000000  -0.000011   0.000004
    27  H   -0.000000  -0.000000  -0.000013  -0.000000   0.000042  -0.000006
    28  H   -0.000000   0.000005  -0.000630   0.000006   0.002129   0.000224
    29  H   -0.000000  -0.000293  -0.000006   0.000000   0.012596   0.005476
              25         26         27         28         29
     1  C    0.000092  -0.000011  -0.000037   0.000234   0.000108
     2  C   -0.000051   0.000018   0.000005   0.001220  -0.003920
     3  C   -0.000501  -0.000050  -0.000054   0.000363  -0.002221
     4  C   -0.001940  -0.001015   0.004249  -0.041076   0.050048
     5  C    0.002856  -0.000189  -0.002362   0.030012   0.002693
     6  C   -0.000358  -0.000012  -0.000009   0.003303   0.000510
     7  C    0.010069   0.011115  -0.006788   0.178514  -0.098217
     8  C   -0.017552   0.051524   0.015223  -0.131118   0.090997
     9  N    0.001465  -0.000195   0.000420   0.002306  -0.195183
    10  C    0.038296  -0.106197   0.054446  -0.084884  -0.056218
    11  C    0.257715   0.091871  -0.051832   0.042043  -0.009978
    12  C    0.071356   0.266306   0.080270  -0.015974   0.001013
    13  C   -0.026563   0.076061   0.245217   0.014216   0.007011
    14  C    0.001924  -0.055628  -0.008312   0.345594   0.061818
    15  C    0.000409  -0.000041   0.000135   0.001915   0.435233
    16  O    0.000001  -0.000000  -0.000000  -0.000007  -0.028876
    17  I   -0.005449  -0.000183   0.000066  -0.000360   0.000216
    18  H    0.000000   0.000000   0.000000   0.000000  -0.000000
    19  H   -0.000000   0.000000  -0.000000  -0.000000  -0.000000
    20  H   -0.000003   0.000000  -0.000000   0.000005  -0.000293
    21  H   -0.000009   0.000004  -0.000013  -0.000630  -0.000006
    22  H    0.000000  -0.000000  -0.000000   0.000006   0.000000
    23  H    0.000019  -0.000011   0.000042   0.002129   0.012596
    24  H   -0.000055   0.000004  -0.000006   0.000224   0.005476
    25  H    0.378716  -0.004529  -0.000153   0.000031   0.000000
    26  H   -0.004529   0.386935  -0.004743  -0.000206  -0.000000
    27  H   -0.000153  -0.004743   0.386891  -0.003639   0.000003
    28  H    0.000031  -0.000206  -0.003639   0.393710  -0.000313
    29  H    0.000000  -0.000000   0.000003  -0.000313   0.473829
 Mulliken charges:
               1
     1  C   -0.350979
     2  C   -0.883303
     3  C   -0.171245
     4  C    0.761486
     5  C   -0.113714
     6  C   -0.692371
     7  C   -0.352398
     8  C    0.380786
     9  N   -0.212052
    10  C   -0.704280
    11  C    0.498347
    12  C   -0.210799
    13  C   -0.827651
    14  C   -0.584162
    15  C    0.092763
    16  O   -0.489400
    17  I    0.363747
    18  H    0.281890
    19  H    0.284532
    20  H    0.282454
    21  H    0.287561
    22  H    0.285348
    23  H    0.299387
    24  H    0.383632
    25  H    0.294216
    26  H    0.289171
    27  H    0.290979
    28  H    0.262383
    29  H    0.253671
 Sum of Mulliken charges =  -0.00000
 Mulliken charges with hydrogens summed into heavy atoms:
               1
     1  C   -0.069088
     2  C   -0.598771
     3  C    0.111209
     4  C    0.761486
     5  C    0.173847
     6  C   -0.407023
     7  C   -0.053012
     8  C    0.380786
     9  N    0.171580
    10  C   -0.704280
    11  C    0.792563
    12  C    0.078373
    13  C   -0.536671
    14  C   -0.321779
    15  C    0.346433
    16  O   -0.489400
    17  I    0.363747
 Electronic spatial extent (au):  <R**2>=           5768.2649
 Charge=             -0.0000 electrons
 Dipole moment (field-independent basis, Debye):
    X=              4.7827    Y=             -1.5934    Z=             -4.4739  Tot=              6.7401
 Quadrupole moment (field-independent basis, Debye-Ang):
   XX=           -109.0848   YY=            -97.3276   ZZ=           -112.5723
   XY=             -6.2462   XZ=              3.5764   YZ=              7.3852
 Traceless Quadrupole moment (field-independent basis, Debye-Ang):
   XX=             -2.7565   YY=              9.0006   ZZ=             -6.2441
   XY=             -6.2462   XZ=              3.5764   YZ=              7.3852
 Octapole moment (field-independent basis, Debye-Ang**2):
  XXX=           -276.1737  YYY=            -65.1112  ZZZ=            561.2142  XYY=            -71.7202
  XXY=            -18.1443  XXZ=            172.0583  XZZ=            -99.8222  YZZ=            -71.4128
  YYZ=            167.6067  XYZ=             -3.2038
 Hexadecapole moment (field-independent basis, Debye-Ang**3):
 XXXX=          -2297.6311 YYYY=          -2179.9416 ZZZZ=          -3937.2574 XXXY=           -364.6238
 XXXZ=            384.8386 YYYX=           -389.7538 YYYZ=            -39.0588 ZZZX=            646.6799
 ZZZY=            125.5153 XXYY=           -710.7698 XXZZ=          -1058.9306 YYZZ=           -959.6920
 XXYZ=           -102.3028 YYXZ=            105.9431 ZZXY=           -144.4623
 N-N= 1.088789940918D+03 E-N=-3.758308040506D+03  KE= 6.718694875617D+02
 UFF atomic radii scaled by 1 / 1.20 used.

 **********************************************************************

            Electrostatic Properties Using The SCF Density

 **********************************************************************

       Atomic Center    1 is at   3.568100  3.285000 -1.761100
       Atomic Center    2 is at   2.373900  3.381900 -1.029900
       Atomic Center    3 is at   1.642000  2.222200 -0.722300
       Atomic Center    4 is at   2.083700  0.949200 -1.149000
       Atomic Center    5 is at   3.295200  0.870800 -1.872700
       Atomic Center    6 is at   4.030500  2.027900 -2.180600
       Atomic Center    7 is at   1.344400 -0.305100 -0.827500
       Atomic Center    8 is at   0.950500 -1.076800 -2.042200
       Atomic Center    9 is at   0.176700 -0.093800 -0.029900
       Atomic Center   10 is at   0.009100 -0.616500 -3.001700
       Atomic Center   11 is at  -0.304600 -1.407000 -4.123200
       Atomic Center   12 is at   0.304000 -2.658200 -4.306000
       Atomic Center   13 is at   1.229900 -3.127500 -3.364000
       Atomic Center   14 is at   1.546200 -2.342300 -2.243800
       Atomic Center   15 is at   0.018900 -0.589000  1.212200
       Atomic Center   16 is at  -1.038100 -0.347800  1.833200
       Atomic Center   17 is at  -0.973700  1.183000 -2.857200
       Atomic Center   18 is at   4.100700  4.126400 -1.984000
       Atomic Center   19 is at   2.038200  4.293600 -0.720000
       Atomic Center   20 is at   0.777700  2.313700 -0.186900
       Atomic Center   21 is at   3.646800 -0.037000 -2.179800
       Atomic Center   22 is at   4.901100  1.953800 -2.708100
       Atomic Center   23 is at   2.048600 -0.904600 -0.241900
       Atomic Center   24 is at  -0.546300  0.435800 -0.399200
       Atomic Center   25 is at  -0.980600 -1.073600 -4.811500
       Atomic Center   26 is at   0.071300 -3.225100 -5.121400
       Atomic Center   27 is at   1.673400 -4.037200 -3.492700
       Atomic Center   28 is at   2.224100 -2.699300 -1.569200
       Atomic Center   29 is at   0.748200 -1.154400  1.648200
    1418 points will be used for fitting atomic charges
 Fitting point charges to electrostatic potential
 The dipole moment will be constrained to the correct value
 Charges from ESP fit, RMS=   0.00214 RRMS=   0.10320:
 ESP charges:
               1
     1  C   -0.201992
     2  C   -0.215353
     3  C   -0.297068
     4  C    0.577974
     5  C   -0.303182
     6  C   -0.193973
     7  C   -1.081443
     8  C    0.933589
     9  N   -0.035683
    10  C   -0.703550
    11  C    0.266888
    12  C   -0.388079
    13  C   -0.031525
    14  C   -0.520699
    15  C    0.395767
    16  O   -0.670494
    17  I    0.109752
    18  H    0.187749
    19  H    0.201797
    20  H    0.195805
    21  H    0.182883
    22  H    0.191731
    23  H    0.309067
    24  H    0.229816
    25  H    0.084525
    26  H    0.219656
    27  H    0.173928
    28  H    0.244109
    29  H    0.138008
 Sum of ESP charges =  -0.00000
 ESP charges with hydrogens summed into heavy atoms:
               1
     1  C   -0.014243
     2  C   -0.013556
     3  C   -0.101263
     4  C    0.577974
     5  C   -0.120299
     6  C   -0.002243
     7  C   -0.772376
     8  C    0.933589
     9  N    0.194132
    10  C   -0.703550
    11  C    0.351413
    12  C   -0.168423
    13  C    0.142403
    14  C   -0.276590
    15  C    0.533774
    16  O   -0.670494
    17  I    0.109752
 Charge=  -0.00000 Dipole=     4.7827    -1.5934    -4.4739 Tot=     6.7401
 -----------------------------------------------------------------

              Electrostatic Properties (Atomic Units)

 -----------------------------------------------------------------
    Center     Electric         -------- Electric Field --------
               Potential          X             Y             Z
 -----------------------------------------------------------------
    1 Atom    -14.769478
    2 Atom    -14.769275
    3 Atom    -14.767714
    4 Atom    -14.744042
    5 Atom    -14.761652
    6 Atom    -14.765312
    7 Atom    -14.689334
    8 Atom    -14.725751
    9 Atom    -18.355425
   10 Atom    -14.705158
   11 Atom    -14.748869
   12 Atom    -14.750501
   13 Atom    -14.748492
   14 Atom    -14.742834
   15 Atom    -14.672202
   16 Atom    -22.426201
   17 Atom     -3.391929
   18 Atom     -1.097657
   19 Atom     -1.098456
   20 Atom     -1.101013
   21 Atom     -1.087530
   22 Atom     -1.093481
   23 Atom     -1.052283
   24 Atom     -1.003821
   25 Atom     -1.081475
   26 Atom     -1.078948
   27 Atom     -1.076922
   28 Atom     -1.066892
   29 Atom     -1.061895
 -----------------------------------------------------------------
 ******************************Gaussian NBO Version 3.1******************************
             N A T U R A L   A T O M I C   O R B I T A L   A N D
          N A T U R A L   B O N D   O R B I T A L   A N A L Y S I S
 ******************************Gaussian NBO Version 3.1******************************

       /RESON  / : Allow strongly delocalized NBO set
       /BNDIDX / : Print bond indices based on the NAO density matrix

 Analyzing the SCF density

 Job title: BHFA_oI_conf2                                                   

 Storage needed:    473396 in NPA,    629315 in NBO ( 268430961 available)
 GSVD:  LWork=       66936 too small for GESVD, short by      110934 words or      110934 for optimal perf.


 NATURAL POPULATIONS:  Natural atomic orbital occupancies 
                                                          
   NAO  Atom  No  lang   Type(AO)    Occupancy      Energy
 ----------------------------------------------------------
     1    C    1  S      Cor( 1S)     1.99929     -10.39142
     2    C    1  S      Val( 2S)     0.94985      -0.17330
     3    C    1  S      Ryd( 3S)     0.00105       0.79448
     4    C    1  S      Ryd( 4S)     0.00016       0.88791
     5    C    1  S      Ryd( 5S)     0.00000      23.00449
     6    C    1  px     Val( 2p)     1.07490      -0.07198
     7    C    1  px     Ryd( 4p)     0.00394       0.84096
     8    C    1  px     Ryd( 3p)     0.00045       0.35544
     9    C    1  px     Ryd( 5p)     0.00009       2.99897
    10    C    1  py     Val( 2p)     1.13855      -0.05327
    11    C    1  py     Ryd( 4p)     0.00527       1.00888
    12    C    1  py     Ryd( 3p)     0.00047       0.32444
    13    C    1  py     Ryd( 5p)     0.00009       3.12929
    14    C    1  pz     Val( 2p)     1.01914      -0.10176
    15    C    1  pz     Ryd( 4p)     0.00242       0.65574
    16    C    1  pz     Ryd( 3p)     0.00032       0.35664
    17    C    1  pz     Ryd( 5p)     0.00005       2.79786
    18    C    1  dxy    Ryd( 3d)     0.00082       2.14733
    19    C    1  dxz    Ryd( 3d)     0.00039       2.05523
    20    C    1  dyz    Ryd( 3d)     0.00047       1.80369
    21    C    1  dx2y2  Ryd( 3d)     0.00050       2.26741
    22    C    1  dz2    Ryd( 3d)     0.00049       1.81817

    23    C    2  S      Cor( 1S)     1.99928     -10.39255
    24    C    2  S      Val( 2S)     0.94659      -0.17238
    25    C    2  S      Ryd( 4S)     0.00108       0.86240
    26    C    2  S      Ryd( 3S)     0.00018       0.80080
    27    C    2  S      Ryd( 5S)     0.00000      23.00587
    28    C    2  px     Val( 2p)     1.05526      -0.07460
    29    C    2  px     Ryd( 4p)     0.00351       0.81409
    30    C    2  px     Ryd( 3p)     0.00034       0.34670
    31    C    2  px     Ryd( 5p)     0.00011       3.01930
    32    C    2  py     Val( 2p)     1.15098      -0.05172
    33    C    2  py     Ryd( 4p)     0.00582       1.03622
    34    C    2  py     Ryd( 3p)     0.00040       0.29944
    35    C    2  py     Ryd( 5p)     0.00007       3.13453
    36    C    2  pz     Val( 2p)     1.02222      -0.10157
    37    C    2  pz     Ryd( 4p)     0.00244       0.67851
    38    C    2  pz     Ryd( 3p)     0.00030       0.31787
    39    C    2  pz     Ryd( 5p)     0.00004       2.84247
    40    C    2  dxy    Ryd( 3d)     0.00063       2.19391
    41    C    2  dxz    Ryd( 3d)     0.00041       2.07606
    42    C    2  dyz    Ryd( 3d)     0.00055       1.77937
    43    C    2  dx2y2  Ryd( 3d)     0.00066       2.23572
    44    C    2  dz2    Ryd( 3d)     0.00044       1.80830

    45    C    3  S      Cor( 1S)     1.99916     -10.39127
    46    C    3  S      Val( 2S)     0.93486      -0.16559
    47    C    3  S      Ryd( 4S)     0.00101       0.91185
    48    C    3  S      Ryd( 3S)     0.00015       0.55957
    49    C    3  S      Ryd( 5S)     0.00001      23.27835
    50    C    3  px     Val( 2p)     1.13086      -0.07314
    51    C    3  px     Ryd( 4p)     0.00494       0.98867
    52    C    3  px     Ryd( 3p)     0.00025       0.42588
    53    C    3  px     Ryd( 5p)     0.00005       3.04244
    54    C    3  py     Val( 2p)     1.06556      -0.06452
    55    C    3  py     Ryd( 4p)     0.00318       0.91396
    56    C    3  py     Ryd( 3p)     0.00039       0.46823
    57    C    3  py     Ryd( 5p)     0.00013       3.24532
    58    C    3  pz     Val( 2p)     1.04791      -0.10191
    59    C    3  pz     Ryd( 4p)     0.00251       0.73763
    60    C    3  pz     Ryd( 3p)     0.00033       0.45283
    61    C    3  pz     Ryd( 5p)     0.00003       2.84730
    62    C    3  dxy    Ryd( 3d)     0.00047       2.30271
    63    C    3  dxz    Ryd( 3d)     0.00072       1.91647
    64    C    3  dyz    Ryd( 3d)     0.00049       1.94455
    65    C    3  dx2y2  Ryd( 3d)     0.00072       2.22098
    66    C    3  dz2    Ryd( 3d)     0.00034       1.77945

    67    C    4  S      Cor( 1S)     1.99911     -10.41594
    68    C    4  S      Val( 2S)     0.88365      -0.15665
    69    C    4  S      Ryd( 4S)     0.00143       0.85640
    70    C    4  S      Ryd( 3S)     0.00024       0.69840
    71    C    4  S      Ryd( 5S)     0.00001      23.42140
    72    C    4  px     Val( 2p)     1.05515      -0.09011
    73    C    4  px     Ryd( 4p)     0.00431       0.95933
    74    C    4  px     Ryd( 3p)     0.00020       0.71398
    75    C    4  px     Ryd( 5p)     0.00010       3.29212
    76    C    4  py     Val( 2p)     1.05175      -0.07172
    77    C    4  py     Ryd( 4p)     0.00522       1.13422
    78    C    4  py     Ryd( 3p)     0.00018       0.63954
    79    C    4  py     Ryd( 5p)     0.00011       3.44464
    80    C    4  pz     Val( 2p)     1.03361      -0.11039
    81    C    4  pz     Ryd( 4p)     0.00345       0.75581
    82    C    4  pz     Ryd( 3p)     0.00026       0.57043
    83    C    4  pz     Ryd( 5p)     0.00007       3.02259
    84    C    4  dxy    Ryd( 3d)     0.00060       2.29954
    85    C    4  dxz    Ryd( 3d)     0.00047       2.10762
    86    C    4  dyz    Ryd( 3d)     0.00057       1.98668
    87    C    4  dx2y2  Ryd( 3d)     0.00056       2.40789
    88    C    4  dz2    Ryd( 3d)     0.00048       1.91558

    89    C    5  S      Cor( 1S)     1.99917     -10.39182
    90    C    5  S      Val( 2S)     0.93495      -0.16673
    91    C    5  S      Ryd( 4S)     0.00096       0.93351
    92    C    5  S      Ryd( 3S)     0.00019       0.62723
    93    C    5  S      Ryd( 5S)     0.00001      23.25950
    94    C    5  px     Val( 2p)     1.06109      -0.07696
    95    C    5  px     Ryd( 4p)     0.00299       0.83212
    96    C    5  px     Ryd( 3p)     0.00037       0.44462
    97    C    5  px     Ryd( 5p)     0.00011       3.13062
    98    C    5  py     Val( 2p)     1.16016      -0.06188
    99    C    5  py     Ryd( 4p)     0.00521       1.12131
   100    C    5  py     Ryd( 3p)     0.00024       0.48072
   101    C    5  py     Ryd( 5p)     0.00007       3.17206
   102    C    5  pz     Val( 2p)     1.02396      -0.10494
   103    C    5  pz     Ryd( 4p)     0.00197       0.69479
   104    C    5  pz     Ryd( 3p)     0.00028       0.47343
   105    C    5  pz     Ryd( 5p)     0.00005       2.85862
   106    C    5  dxy    Ryd( 3d)     0.00062       2.22451
   107    C    5  dxz    Ryd( 3d)     0.00040       2.06790
   108    C    5  dyz    Ryd( 3d)     0.00051       1.79563
   109    C    5  dx2y2  Ryd( 3d)     0.00068       2.24696
   110    C    5  dz2    Ryd( 3d)     0.00048       1.83094

   111    C    6  S      Cor( 1S)     1.99929     -10.39358
   112    C    6  S      Val( 2S)     0.94791      -0.17361
   113    C    6  S      Ryd( 4S)     0.00110       0.85173
   114    C    6  S      Ryd( 3S)     0.00018       0.73304
   115    C    6  S      Ryd( 5S)     0.00000      23.09945
   116    C    6  px     Val( 2p)     1.12704      -0.06810
   117    C    6  px     Ryd( 4p)     0.00504       0.95969
   118    C    6  px     Ryd( 3p)     0.00032       0.29241
   119    C    6  px     Ryd( 5p)     0.00004       3.03171
   120    C    6  py     Val( 2p)     1.05701      -0.05947
   121    C    6  py     Ryd( 4p)     0.00391       0.86386
   122    C    6  py     Ryd( 3p)     0.00043       0.38206
   123    C    6  py     Ryd( 5p)     0.00015       3.10691
   124    C    6  pz     Val( 2p)     1.04123      -0.10036
   125    C    6  pz     Ryd( 4p)     0.00270       0.71729
   126    C    6  pz     Ryd( 3p)     0.00025       0.31359
   127    C    6  pz     Ryd( 5p)     0.00002       2.83971
   128    C    6  dxy    Ryd( 3d)     0.00047       2.28945
   129    C    6  dxz    Ryd( 3d)     0.00065       1.90347
   130    C    6  dyz    Ryd( 3d)     0.00050       1.92329
   131    C    6  dx2y2  Ryd( 3d)     0.00074       2.20593
   132    C    6  dz2    Ryd( 3d)     0.00035       1.76528

   133    C    7  S      Cor( 1S)     1.99904     -10.45367
   134    C    7  S      Val( 2S)     0.89710      -0.19282
   135    C    7  S      Ryd( 4S)     0.00203       1.22142
   136    C    7  S      Ryd( 3S)     0.00022       0.83155
   137    C    7  S      Ryd( 5S)     0.00001      23.35316
   138    C    7  px     Val( 2p)     0.98561      -0.11038
   139    C    7  px     Ryd( 4p)     0.00559       0.74926
   140    C    7  px     Ryd( 3p)     0.00093       0.73864
   141    C    7  px     Ryd( 5p)     0.00020       2.19894
   142    C    7  py     Val( 2p)     1.11938      -0.13396
   143    C    7  py     Ryd( 4p)     0.00752       0.80523
   144    C    7  py     Ryd( 3p)     0.00093       0.80333
   145    C    7  py     Ryd( 5p)     0.00014       2.03545
   146    C    7  pz     Val( 2p)     1.04401      -0.12318
   147    C    7  pz     Ryd( 3p)     0.00613       0.70753
   148    C    7  pz     Ryd( 4p)     0.00133       0.82492
   149    C    7  pz     Ryd( 5p)     0.00019       2.10716
   150    C    7  dxy    Ryd( 3d)     0.00116       2.09340
   151    C    7  dxz    Ryd( 3d)     0.00113       2.16030
   152    C    7  dyz    Ryd( 3d)     0.00107       2.12029
   153    C    7  dx2y2  Ryd( 3d)     0.00083       2.02518
   154    C    7  dz2    Ryd( 3d)     0.00066       1.98128

   155    C    8  S      Cor( 1S)     1.99895     -10.42642
   156    C    8  S      Val( 2S)     0.87407      -0.16421
   157    C    8  S      Ryd( 4S)     0.00187       1.01346
   158    C    8  S      Ryd( 3S)     0.00015       0.87733
   159    C    8  S      Ryd( 5S)     0.00001      23.34341
   160    C    8  px     Val( 2p)     1.05142      -0.12336
   161    C    8  px     Ryd( 4p)     0.00328       0.74589
   162    C    8  px     Ryd( 3p)     0.00112       0.66520
   163    C    8  px     Ryd( 5p)     0.00010       3.12092
   164    C    8  py     Val( 2p)     1.06246      -0.09985
   165    C    8  py     Ryd( 4p)     0.00785       0.96972
   166    C    8  py     Ryd( 3p)     0.00103       0.62480
   167    C    8  py     Ryd( 5p)     0.00012       3.33464
   168    C    8  pz     Val( 2p)     1.04534      -0.10393
   169    C    8  pz     Ryd( 4p)     0.00490       1.09027
   170    C    8  pz     Ryd( 3p)     0.00115       0.52841
   171    C    8  pz     Ryd( 5p)     0.00012       3.26543
   172    C    8  dxy    Ryd( 3d)     0.00053       2.12245
   173    C    8  dxz    Ryd( 3d)     0.00060       2.14150
   174    C    8  dyz    Ryd( 3d)     0.00058       2.21956
   175    C    8  dx2y2  Ryd( 3d)     0.00058       2.00244
   176    C    8  dz2    Ryd( 3d)     0.00057       2.08592

   177    N    9  S      Cor( 1S)     1.99939     -14.60638
   178    N    9  S      Val( 2S)     1.24539      -0.59173
   179    N    9  S      Ryd( 4S)     0.00171       1.21915
   180    N    9  S      Ryd( 3S)     0.00015       1.02631
   181    N    9  S      Ryd( 5S)     0.00000      35.33645
   182    N    9  px     Val( 2p)     1.40986      -0.28563
   183    N    9  px     Ryd( 4p)     0.00518       0.85293
   184    N    9  px     Ryd( 3p)     0.00056       0.70639
   185    N    9  px     Ryd( 5p)     0.00003       4.20012
   186    N    9  py     Val( 2p)     1.59717      -0.31338
   187    N    9  py     Ryd( 3p)     0.00538       0.73924
   188    N    9  py     Ryd( 4p)     0.00101       0.77307
   189    N    9  py     Ryd( 5p)     0.00003       4.04538
   190    N    9  pz     Val( 2p)     1.36186      -0.29462
   191    N    9  pz     Ryd( 3p)     0.00459       0.81903
   192    N    9  pz     Ryd( 4p)     0.00122       0.89679
   193    N    9  pz     Ryd( 5p)     0.00009       4.34156
   194    N    9  dxy    Ryd( 3d)     0.00076       2.42997
   195    N    9  dxz    Ryd( 3d)     0.00046       2.70823
   196    N    9  dyz    Ryd( 3d)     0.00070       2.54023
   197    N    9  dx2y2  Ryd( 3d)     0.00036       2.37684
   198    N    9  dz2    Ryd( 3d)     0.00073       2.69392

   199    C   10  S      Cor( 1S)     1.99880     -10.46794
   200    C   10  S      Val( 2S)     0.97960      -0.26545
   201    C   10  S      Ryd( 4S)     0.00255       0.94751
   202    C   10  S      Ryd( 3S)     0.00013       0.69426
   203    C   10  S      Ryd( 5S)     0.00001      23.43421
   204    C   10  px     Val( 2p)     1.09479      -0.16102
   205    C   10  px     Ryd( 4p)     0.00431       0.97893
   206    C   10  px     Ryd( 3p)     0.00046       0.45143
   207    C   10  px     Ryd( 5p)     0.00010       2.94162
   208    C   10  py     Val( 2p)     1.09245      -0.18183
   209    C   10  py     Ryd( 4p)     0.00786       1.82803
   210    C   10  py     Ryd( 3p)     0.00047       0.53655
   211    C   10  py     Ryd( 5p)     0.00016       2.95253
   212    C   10  pz     Val( 2p)     1.08762      -0.12906
   213    C   10  pz     Ryd( 4p)     0.00654       0.67151
   214    C   10  pz     Ryd( 3p)     0.00034       0.50195
   215    C   10  pz     Ryd( 5p)     0.00011       3.18004
   216    C   10  dxy    Ryd( 3d)     0.00124       1.80163
   217    C   10  dxz    Ryd( 3d)     0.00054       2.03380
   218    C   10  dyz    Ryd( 3d)     0.00073       2.14284
   219    C   10  dx2y2  Ryd( 3d)     0.00096       1.70715
   220    C   10  dz2    Ryd( 3d)     0.00081       1.84325

   221    C   11  S      Cor( 1S)     1.99913     -10.40250
   222    C   11  S      Val( 2S)     0.93944      -0.17969
   223    C   11  S      Ryd( 4S)     0.00176       0.94033
   224    C   11  S      Ryd( 3S)     0.00019       0.85425
   225    C   11  S      Ryd( 5S)     0.00001      23.02958
   226    C   11  px     Val( 2p)     1.07508      -0.10411
   227    C   11  px     Ryd( 4p)     0.00476       0.84014
   228    C   11  px     Ryd( 3p)     0.00037       0.30221
   229    C   11  px     Ryd( 5p)     0.00004       2.96487
   230    C   11  py     Val( 2p)     1.06808      -0.09061
   231    C   11  py     Ryd( 4p)     0.00535       0.88612
   232    C   11  py     Ryd( 3p)     0.00044       0.36647
   233    C   11  py     Ryd( 5p)     0.00011       3.11890
   234    C   11  pz     Val( 2p)     1.09930      -0.09615
   235    C   11  pz     Ryd( 4p)     0.00438       0.84236
   236    C   11  pz     Ryd( 3p)     0.00034       0.32375
   237    C   11  pz     Ryd( 5p)     0.00005       3.08721
   238    C   11  dxy    Ryd( 3d)     0.00054       2.05656
   239    C   11  dxz    Ryd( 3d)     0.00076       1.96432
   240    C   11  dyz    Ryd( 3d)     0.00058       2.12848
   241    C   11  dx2y2  Ryd( 3d)     0.00049       1.87509
   242    C   11  dz2    Ryd( 3d)     0.00051       1.93149

   243    C   12  S      Cor( 1S)     1.99927     -10.40103
   244    C   12  S      Val( 2S)     0.94790      -0.17936
   245    C   12  S      Ryd( 4S)     0.00086       0.89694
   246    C   12  S      Ryd( 3S)     0.00013       0.69730
   247    C   12  S      Ryd( 5S)     0.00001      23.12645
   248    C   12  px     Val( 2p)     1.02465      -0.09820
   249    C   12  px     Ryd( 4p)     0.00254       0.73645
   250    C   12  px     Ryd( 3p)     0.00036       0.35688
   251    C   12  px     Ryd( 5p)     0.00008       2.86037
   252    C   12  py     Val( 2p)     1.07480      -0.07274
   253    C   12  py     Ryd( 4p)     0.00422       0.88785
   254    C   12  py     Ryd( 3p)     0.00040       0.34521
   255    C   12  py     Ryd( 5p)     0.00009       3.00787
   256    C   12  pz     Val( 2p)     1.11880      -0.07851
   257    C   12  pz     Ryd( 4p)     0.00471       0.93905
   258    C   12  pz     Ryd( 3p)     0.00038       0.31030
   259    C   12  pz     Ryd( 5p)     0.00006       3.01061
   260    C   12  dxy    Ryd( 3d)     0.00046       2.05304
   261    C   12  dxz    Ryd( 3d)     0.00042       2.06424
   262    C   12  dyz    Ryd( 3d)     0.00077       2.09735
   263    C   12  dx2y2  Ryd( 3d)     0.00048       1.95185
   264    C   12  dz2    Ryd( 3d)     0.00054       1.88308

   265    C   13  S      Cor( 1S)     1.99929     -10.39999
   266    C   13  S      Val( 2S)     0.94838      -0.17995
   267    C   13  S      Ryd( 4S)     0.00085       0.94243
   268    C   13  S      Ryd( 3S)     0.00012       0.72821
   269    C   13  S      Ryd( 5S)     0.00001      23.03204
   270    C   13  px     Val( 2p)     1.03842      -0.09632
   271    C   13  px     Ryd( 4p)     0.00293       0.76612
   272    C   13  px     Ryd( 3p)     0.00026       0.33641
   273    C   13  px     Ryd( 5p)     0.00006       2.89530
   274    C   13  py     Val( 2p)     1.13987      -0.07015
   275    C   13  py     Ryd( 4p)     0.00520       1.00444
   276    C   13  py     Ryd( 3p)     0.00030       0.29113
   277    C   13  py     Ryd( 5p)     0.00005       3.04708
   278    C   13  pz     Val( 2p)     1.03665      -0.07914
   279    C   13  pz     Ryd( 4p)     0.00326       0.80786
   280    C   13  pz     Ryd( 3p)     0.00034       0.36000
   281    C   13  pz     Ryd( 5p)     0.00012       2.99823
   282    C   13  dxy    Ryd( 3d)     0.00064       1.96459
   283    C   13  dxz    Ryd( 3d)     0.00043       2.11404
   284    C   13  dyz    Ryd( 3d)     0.00044       2.19702
   285    C   13  dx2y2  Ryd( 3d)     0.00054       1.81226
   286    C   13  dz2    Ryd( 3d)     0.00065       1.98127

   287    C   14  S      Cor( 1S)     1.99915     -10.40113
   288    C   14  S      Val( 2S)     0.93599      -0.17463
   289    C   14  S      Ryd( 4S)     0.00088       1.00792
   290    C   14  S      Ryd( 3S)     0.00023       0.60222
   291    C   14  S      Ryd( 5S)     0.00001      23.28237
   292    C   14  px     Val( 2p)     1.07391      -0.09918
   293    C   14  px     Ryd( 4p)     0.00351       0.83054
   294    C   14  px     Ryd( 3p)     0.00018       0.35854
   295    C   14  px     Ryd( 5p)     0.00003       2.92404
   296    C   14  py     Val( 2p)     1.05413      -0.07858
   297    C   14  py     Ryd( 4p)     0.00317       0.85747
   298    C   14  py     Ryd( 3p)     0.00031       0.43373
   299    C   14  py     Ryd( 5p)     0.00012       3.09910
   300    C   14  pz     Val( 2p)     1.09982      -0.08620
   301    C   14  pz     Ryd( 4p)     0.00430       0.96932
   302    C   14  pz     Ryd( 3p)     0.00017       0.46777
   303    C   14  pz     Ryd( 5p)     0.00007       3.05874
   304    C   14  dxy    Ryd( 3d)     0.00051       2.05629
   305    C   14  dxz    Ryd( 3d)     0.00073       1.98372
   306    C   14  dyz    Ryd( 3d)     0.00057       2.19894
   307    C   14  dx2y2  Ryd( 3d)     0.00049       1.89626
   308    C   14  dz2    Ryd( 3d)     0.00042       1.95951

   309    C   15  S      Cor( 1S)     1.99946     -10.52102
   310    C   15  S      Val( 2S)     0.86107      -0.17537
   311    C   15  S      Ryd( 3S)     0.00769       0.74547
   312    C   15  S      Ryd( 4S)     0.00023       0.79952
   313    C   15  S      Ryd( 5S)     0.00003      22.82296
   314    C   15  px     Val( 2p)     0.88612      -0.05975
   315    C   15  px     Ryd( 4p)     0.00793       1.25404
   316    C   15  px     Ryd( 3p)     0.00037       0.59093
   317    C   15  px     Ryd( 5p)     0.00023       2.28627
   318    C   15  py     Val( 2p)     0.82680      -0.09968
   319    C   15  py     Ryd( 4p)     0.00219       1.02003
   320    C   15  py     Ryd( 3p)     0.00045       0.45730
   321    C   15  py     Ryd( 5p)     0.00010       2.25129
   322    C   15  pz     Val( 2p)     0.81433      -0.02962
   323    C   15  pz     Ryd( 4p)     0.00555       1.11000
   324    C   15  pz     Ryd( 3p)     0.00046       0.54039
   325    C   15  pz     Ryd( 5p)     0.00011       2.31044
   326    C   15  dxy    Ryd( 3d)     0.00310       1.85615
   327    C   15  dxz    Ryd( 3d)     0.00218       2.22796
   328    C   15  dyz    Ryd( 3d)     0.00237       1.96793
   329    C   15  dx2y2  Ryd( 3d)     0.00146       1.82381
   330    C   15  dz2    Ryd( 3d)     0.00343       2.14461

   331    O   16  S      Cor( 1S)     1.99981     -19.36437
   332    O   16  S      Val( 2S)     1.72614      -0.98286
   333    O   16  S      Ryd( 3S)     0.00338       0.98187
   334    O   16  S      Ryd( 4S)     0.00034       1.41199
   335    O   16  S      Ryd( 5S)     0.00000      49.82702
   336    O   16  px     Val( 2p)     1.57290      -0.32499
   337    O   16  px     Ryd( 3p)     0.00117       0.72875
   338    O   16  px     Ryd( 4p)     0.00009       0.88705
   339    O   16  px     Ryd( 5p)     0.00006       5.29082
   340    O   16  py     Val( 2p)     1.63860      -0.30978
   341    O   16  py     Ryd( 3p)     0.00160       0.66825
   342    O   16  py     Ryd( 4p)     0.00009       0.92532
   343    O   16  py     Ryd( 5p)     0.00002       5.08412
   344    O   16  pz     Val( 2p)     1.76088      -0.33242
   345    O   16  pz     Ryd( 3p)     0.00205       0.75669
   346    O   16  pz     Ryd( 4p)     0.00010       0.94559
   347    O   16  pz     Ryd( 5p)     0.00003       5.17974
   348    O   16  dxy    Ryd( 3d)     0.00105       3.16766
   349    O   16  dxz    Ryd( 3d)     0.00119       3.48060
   350    O   16  dyz    Ryd( 3d)     0.00045       3.02885
   351    O   16  dx2y2  Ryd( 3d)     0.00102       3.29114
   352    O   16  dz2    Ryd( 3d)     0.00075       3.11008

   353    I   17  S      Val( 5S)     1.85635      -0.66414
   354    I   17  S      Ryd( 6S)     0.00104      10.17508
   355    I   17  px     Val( 5p)     1.71005      -0.29125
   356    I   17  px     Ryd( 6p)     0.00167       0.48340
   357    I   17  py     Val( 5p)     1.22091      -0.23464
   358    I   17  py     Ryd( 6p)     0.00398       0.49634
   359    I   17  pz     Val( 5p)     1.94354      -0.31964
   360    I   17  pz     Ryd( 6p)     0.00139       0.51325

   361    H   18  S      Val( 1S)     0.79528       0.11016
   362    H   18  S      Ryd( 2S)     0.00040       0.86663
   363    H   18  S      Ryd( 3S)     0.00021       1.87640

   364    H   19  S      Val( 1S)     0.79374       0.10918
   365    H   19  S      Ryd( 2S)     0.00046       0.81845
   366    H   19  S      Ryd( 3S)     0.00022       1.94281

   367    H   20  S      Val( 1S)     0.79294       0.11018
   368    H   20  S      Ryd( 3S)     0.00065       1.73303
   369    H   20  S      Ryd( 2S)     0.00020       1.08747

   370    H   21  S      Val( 1S)     0.79266       0.10683
   371    H   21  S      Ryd( 3S)     0.00062       1.47931
   372    H   21  S      Ryd( 2S)     0.00016       1.35300

   373    H   22  S      Val( 1S)     0.79362       0.10907
   374    H   22  S      Ryd( 2S)     0.00048       0.80727
   375    H   22  S      Ryd( 3S)     0.00022       1.94389

   376    H   23  S      Val( 1S)     0.75203       0.03580
   377    H   23  S      Ryd( 2S)     0.00209       0.59089
   378    H   23  S      Ryd( 3S)     0.00018       2.41915

   379    H   24  S      Val( 1S)     0.58986       0.13618
   380    H   24  S      Ryd( 2S)     0.00348       0.71308
   381    H   24  S      Ryd( 3S)     0.00082       2.21880

   382    H   25  S      Val( 1S)     0.78391       0.10010
   383    H   25  S      Ryd( 3S)     0.00052       1.42380
   384    H   25  S      Ryd( 2S)     0.00023       1.35043

   385    H   26  S      Val( 1S)     0.78790       0.10660
   386    H   26  S      Ryd( 2S)     0.00039       0.90844
   387    H   26  S      Ryd( 3S)     0.00022       1.81931

   388    H   27  S      Val( 1S)     0.78960       0.10609
   389    H   27  S      Ryd( 2S)     0.00042       1.15144
   390    H   27  S      Ryd( 3S)     0.00020       1.57179

   391    H   28  S      Val( 1S)     0.78825       0.10311
   392    H   28  S      Ryd( 3S)     0.00053       1.48373
   393    H   28  S      Ryd( 2S)     0.00024       1.32885

   394    H   29  S      Val( 1S)     0.85008       0.02845
   395    H   29  S      Ryd( 2S)     0.00080       1.07453
   396    H   29  S      Ryd( 3S)     0.00024       1.65958

 [ 46 electrons found in the effective core potential]

 WARNING:  1 low occupancy (<1.9990e) core orbital  found on  C    8
           1 low occupancy (<1.9990e) core orbital  found on  C   10

 WARNING:  Population inversion found on atom  C    1
           Population inversion found on atom  C    2
           Population inversion found on atom  C    3
           Population inversion found on atom  C    4
           Population inversion found on atom  C    5
           Population inversion found on atom  C    6
           Population inversion found on atom  C    7
           Population inversion found on atom  C    8
           Population inversion found on atom  N    9
           Population inversion found on atom  C   10
           Population inversion found on atom  C   11
           Population inversion found on atom  C   12
           Population inversion found on atom  C   13
           Population inversion found on atom  C   14
           Population inversion found on atom  C   15
           Population inversion found on atom  H   20
           Population inversion found on atom  H   21
           Population inversion found on atom  H   25
           Population inversion found on atom  H   28


 Summary of Natural Population Analysis:                  
                                                          
                                       Natural Population 
                Natural  -----------------------------------------------
    Atom  No    Charge         Core      Valence    Rydberg      Total
 -----------------------------------------------------------------------
      C    1   -0.19871      1.99929     4.18244    0.01697     6.19871
      C    2   -0.19132      1.99928     4.17506    0.01698     6.19132
      C    3   -0.19407      1.99916     4.17919    0.01572     6.19407
      C    4   -0.04154      1.99911     4.02416    0.01828     6.04154
      C    5   -0.19446      1.99917     4.18015    0.01514     6.19446
      C    6   -0.18933      1.99929     4.17319    0.01685     6.18933
      C    7   -0.07522      1.99904     4.04610    0.03008     6.07522
      C    8   -0.05681      1.99895     4.03330    0.02457     6.05681
      N    9   -0.63664      1.99939     5.61428    0.02297     7.63664
      C   10   -0.28057      1.99880     4.25446    0.02731     6.28057
      C   11   -0.20172      1.99913     4.18190    0.02068     6.20172
      C   12   -0.18193      1.99927     4.16616    0.01650     6.18193
      C   13   -0.17879      1.99929     4.16331    0.01620     6.17879
      C   14   -0.17871      1.99915     4.16385    0.01571     6.17871
      C   15    0.57432      1.99946     3.38832    0.03789     5.42568
      O   16   -0.71172      1.99981     6.69852    0.01339     8.71172
      I   17    0.26109     46.00000     6.73084    0.00808    52.73891
      H   18    0.20411      0.00000     0.79528    0.00061     0.79589
      H   19    0.20558      0.00000     0.79374    0.00068     0.79442
      H   20    0.20621      0.00000     0.79294    0.00085     0.79379
      H   21    0.20656      0.00000     0.79266    0.00079     0.79344
      H   22    0.20568      0.00000     0.79362    0.00070     0.79432
      H   23    0.24570      0.00000     0.75203    0.00227     0.75430
      H   24    0.40584      0.00000     0.58986    0.00430     0.59416
      H   25    0.21534      0.00000     0.78391    0.00075     0.78466
      H   26    0.21149      0.00000     0.78790    0.00061     0.78851
      H   27    0.20977      0.00000     0.78960    0.00062     0.79023
      H   28    0.21098      0.00000     0.78825    0.00077     0.78902
      H   29    0.14887      0.00000     0.85008    0.00104     0.85113
 =======================================================================
   * Total *   -0.00000     77.98761    85.66507    0.34732   164.00000

                                 Natural Population      
 --------------------------------------------------------
   Effective Core            46.00000
   Core                      31.98761 ( 99.9613% of  32)
   Valence                   85.66507 ( 99.6106% of  86)
   Natural Minimal Basis    163.65268 ( 99.7882% of 164)
   Natural Rydberg Basis      0.34732 (  0.2118% of 164)
 --------------------------------------------------------

    Atom  No          Natural Electron Configuration
 ----------------------------------------------------------------------------
      C    1      [core]2S( 0.95)2p( 3.23)4p( 0.01)
      C    2      [core]2S( 0.95)2p( 3.23)4p( 0.01)
      C    3      [core]2S( 0.93)2p( 3.24)4p( 0.01)
      C    4      [core]2S( 0.88)2p( 3.14)4p( 0.01)
      C    5      [core]2S( 0.93)2p( 3.25)4p( 0.01)
      C    6      [core]2S( 0.95)2p( 3.23)4p( 0.01)
      C    7      [core]2S( 0.90)2p( 3.15)3p( 0.01)4p( 0.01)
      C    8      [core]2S( 0.87)2p( 3.16)4p( 0.02)
      N    9      [core]2S( 1.25)2p( 4.37)3p( 0.01)4p( 0.01)
      C   10      [core]2S( 0.98)2p( 3.27)4p( 0.02)
      C   11      [core]2S( 0.94)2p( 3.24)4p( 0.01)
      C   12      [core]2S( 0.95)2p( 3.22)4p( 0.01)
      C   13      [core]2S( 0.95)2p( 3.21)4p( 0.01)
      C   14      [core]2S( 0.94)2p( 3.23)4p( 0.01)
      C   15      [core]2S( 0.86)2p( 2.53)3S( 0.01)3d( 0.01)4p( 0.02)
      O   16      [core]2S( 1.73)2p( 4.97)
      I   17      [core]5S( 1.86)5p( 4.87)6p( 0.01)
      H   18            1S( 0.80)
      H   19            1S( 0.79)
      H   20            1S( 0.79)
      H   21            1S( 0.79)
      H   22            1S( 0.79)
      H   23            1S( 0.75)
      H   24            1S( 0.59)
      H   25            1S( 0.78)
      H   26            1S( 0.79)
      H   27            1S( 0.79)
      H   28            1S( 0.79)
      H   29            1S( 0.85)


 Wiberg bond index matrix in the NAO basis:                                    

     Atom    1       2       3       4       5       6       7       8       9
     ---- ------  ------  ------  ------  ------  ------  ------  ------  ------
   1.  C  0.0000  1.4383  0.0115  0.1093  0.0112  1.4301  0.0013  0.0026  0.0003
   2.  C  1.4383  0.0000  1.4292  0.0131  0.1128  0.0114  0.0078  0.0003  0.0008
   3.  C  0.0115  1.4292  0.0000  1.4055  0.0126  0.1096  0.0099  0.0095  0.0035
   4.  C  0.1093  0.0131  1.4055  0.0000  1.3957  0.0127  0.9859  0.0139  0.0171
   5.  C  0.0112  0.1128  0.0126  1.3957  0.0000  1.4420  0.0105  0.0059  0.0069
   6.  C  1.4301  0.0114  0.1096  0.0127  1.4420  0.0000  0.0083  0.0008  0.0008
   7.  C  0.0013  0.0078  0.0099  0.9859  0.0105  0.0083  0.0000  0.9807  0.9611
   8.  C  0.0026  0.0003  0.0095  0.0139  0.0059  0.0008  0.9807  0.0000  0.0193
   9.  N  0.0003  0.0008  0.0035  0.0171  0.0069  0.0008  0.9611  0.0193  0.0000
  10.  C  0.0006  0.0004  0.0018  0.0054  0.0011  0.0003  0.0114  1.3688  0.0073
  11.  C  0.0001  0.0001  0.0002  0.0006  0.0004  0.0001  0.0084  0.0154  0.0007
  12.  C  0.0005  0.0002  0.0008  0.0021  0.0005  0.0001  0.0013  0.1068  0.0038
  13.  C  0.0001  0.0001  0.0003  0.0003  0.0004  0.0001  0.0073  0.0132  0.0005
  14.  C  0.0007  0.0005  0.0011  0.0083  0.0013  0.0002  0.0107  1.3999  0.0111
  15.  C  0.0001  0.0001  0.0007  0.0075  0.0005  0.0003  0.0105  0.0080  1.2461
  16.  O  0.0001  0.0001  0.0008  0.0042  0.0007  0.0002  0.0145  0.0041  0.1688
  17.  I  0.0007  0.0036  0.0028  0.0028  0.0031  0.0015  0.0060  0.0440  0.0124
  18.  H  0.9303  0.0036  0.0076  0.0003  0.0077  0.0037  0.0005  0.0000  0.0000
  19.  H  0.0037  0.9297  0.0038  0.0070  0.0003  0.0076  0.0003  0.0001  0.0001
  20.  H  0.0075  0.0038  0.9268  0.0038  0.0088  0.0005  0.0021  0.0002  0.0010
  21.  H  0.0075  0.0004  0.0090  0.0037  0.9268  0.0038  0.0019  0.0004  0.0005
  22.  H  0.0037  0.0076  0.0004  0.0069  0.0036  0.9301  0.0003  0.0000  0.0003
  23.  H  0.0042  0.0001  0.0129  0.0032  0.0066  0.0002  0.8834  0.0032  0.0012
  24.  H  0.0001  0.0001  0.0004  0.0003  0.0003  0.0001  0.0059  0.0003  0.7774
  25.  H  0.0000  0.0000  0.0001  0.0000  0.0000  0.0000  0.0003  0.0074  0.0001
  26.  H  0.0000  0.0000  0.0000  0.0000  0.0000  0.0000  0.0004  0.0004  0.0000
  27.  H  0.0000  0.0000  0.0000  0.0001  0.0000  0.0000  0.0002  0.0070  0.0001
  28.  H  0.0000  0.0000  0.0001  0.0002  0.0001  0.0000  0.0019  0.0040  0.0003
  29.  H  0.0000  0.0000  0.0001  0.0001  0.0000  0.0000  0.0003  0.0002  0.0035

     Atom   10      11      12      13      14      15      16      17      18
     ---- ------  ------  ------  ------  ------  ------  ------  ------  ------
   1.  C  0.0006  0.0001  0.0005  0.0001  0.0007  0.0001  0.0001  0.0007  0.9303
   2.  C  0.0004  0.0001  0.0002  0.0001  0.0005  0.0001  0.0001  0.0036  0.0036
   3.  C  0.0018  0.0002  0.0008  0.0003  0.0011  0.0007  0.0008  0.0028  0.0076
   4.  C  0.0054  0.0006  0.0021  0.0003  0.0083  0.0075  0.0042  0.0028  0.0003
   5.  C  0.0011  0.0004  0.0005  0.0004  0.0013  0.0005  0.0007  0.0031  0.0077
   6.  C  0.0003  0.0001  0.0001  0.0001  0.0002  0.0003  0.0002  0.0015  0.0037
   7.  C  0.0114  0.0084  0.0013  0.0073  0.0107  0.0105  0.0145  0.0060  0.0005
   8.  C  1.3688  0.0154  0.1068  0.0132  1.3999  0.0080  0.0041  0.0440  0.0000
   9.  N  0.0073  0.0007  0.0038  0.0005  0.0111  1.2461  0.1688  0.0124  0.0000
  10.  C  0.0000  1.4213  0.0146  0.1046  0.0163  0.0011  0.0013  1.0077  0.0000
  11.  C  1.4213  0.0000  1.4199  0.0112  0.1088  0.0002  0.0001  0.0391  0.0000
  12.  C  0.0146  1.4199  0.0000  1.4368  0.0113  0.0006  0.0008  0.0195  0.0000
  13.  C  0.1046  0.0112  1.4368  0.0000  1.4275  0.0003  0.0002  0.0149  0.0000
  14.  C  0.0163  0.1088  0.0113  1.4275  0.0000  0.0009  0.0013  0.0199  0.0000
  15.  C  0.0011  0.0002  0.0006  0.0003  0.0009  0.0000  1.6060  0.0017  0.0000
  16.  O  0.0013  0.0001  0.0008  0.0002  0.0013  1.6060  0.0000  0.0007  0.0000
  17.  I  1.0077  0.0391  0.0195  0.0149  0.0199  0.0017  0.0007  0.0000  0.0000
  18.  H  0.0000  0.0000  0.0000  0.0000  0.0000  0.0000  0.0000  0.0000  0.0000
  19.  H  0.0000  0.0000  0.0000  0.0000  0.0000  0.0000  0.0000  0.0000  0.0026
  20.  H  0.0001  0.0000  0.0000  0.0000  0.0001  0.0001  0.0001  0.0001  0.0002
  21.  H  0.0002  0.0000  0.0000  0.0001  0.0004  0.0001  0.0001  0.0000  0.0002
  22.  H  0.0000  0.0000  0.0000  0.0000  0.0000  0.0000  0.0000  0.0000  0.0026
  23.  H  0.0078  0.0002  0.0001  0.0008  0.0028  0.0018  0.0020  0.0005  0.0000
  24.  H  0.0011  0.0005  0.0001  0.0002  0.0002  0.0055  0.0045  0.0228  0.0000
  25.  H  0.0045  0.9235  0.0040  0.0074  0.0004  0.0000  0.0000  0.0033  0.0000
  26.  H  0.0067  0.0037  0.9271  0.0037  0.0075  0.0000  0.0000  0.0009  0.0000
  27.  H  0.0003  0.0073  0.0036  0.9281  0.0036  0.0000  0.0000  0.0009  0.0000
  28.  H  0.0078  0.0004  0.0075  0.0036  0.9257  0.0001  0.0001  0.0012  0.0000
  29.  H  0.0001  0.0000  0.0000  0.0000  0.0000  0.9251  0.0379  0.0006  0.0000

     Atom   19      20      21      22      23      24      25      26      27
     ---- ------  ------  ------  ------  ------  ------  ------  ------  ------
   1.  C  0.0037  0.0075  0.0075  0.0037  0.0042  0.0001  0.0000  0.0000  0.0000
   2.  C  0.9297  0.0038  0.0004  0.0076  0.0001  0.0001  0.0000  0.0000  0.0000
   3.  C  0.0038  0.9268  0.0090  0.0004  0.0129  0.0004  0.0001  0.0000  0.0000
   4.  C  0.0070  0.0038  0.0037  0.0069  0.0032  0.0003  0.0000  0.0000  0.0001
   5.  C  0.0003  0.0088  0.9268  0.0036  0.0066  0.0003  0.0000  0.0000  0.0000
   6.  C  0.0076  0.0005  0.0038  0.9301  0.0002  0.0001  0.0000  0.0000  0.0000
   7.  C  0.0003  0.0021  0.0019  0.0003  0.8834  0.0059  0.0003  0.0004  0.0002
   8.  C  0.0001  0.0002  0.0004  0.0000  0.0032  0.0003  0.0074  0.0004  0.0070
   9.  N  0.0001  0.0010  0.0005  0.0003  0.0012  0.7774  0.0001  0.0000  0.0001
  10.  C  0.0000  0.0001  0.0002  0.0000  0.0078  0.0011  0.0045  0.0067  0.0003
  11.  C  0.0000  0.0000  0.0000  0.0000  0.0002  0.0005  0.9235  0.0037  0.0073
  12.  C  0.0000  0.0000  0.0000  0.0000  0.0001  0.0001  0.0040  0.9271  0.0036
  13.  C  0.0000  0.0000  0.0001  0.0000  0.0008  0.0002  0.0074  0.0037  0.9281
  14.  C  0.0000  0.0001  0.0004  0.0000  0.0028  0.0002  0.0004  0.0075  0.0036
  15.  C  0.0000  0.0001  0.0001  0.0000  0.0018  0.0055  0.0000  0.0000  0.0000
  16.  O  0.0000  0.0001  0.0001  0.0000  0.0020  0.0045  0.0000  0.0000  0.0000
  17.  I  0.0000  0.0001  0.0000  0.0000  0.0005  0.0228  0.0033  0.0009  0.0009
  18.  H  0.0026  0.0002  0.0002  0.0026  0.0000  0.0000  0.0000  0.0000  0.0000
  19.  H  0.0000  0.0026  0.0004  0.0002  0.0001  0.0000  0.0000  0.0000  0.0000
  20.  H  0.0026  0.0000  0.0002  0.0004  0.0001  0.0002  0.0000  0.0000  0.0000
  21.  H  0.0004  0.0002  0.0000  0.0026  0.0001  0.0000  0.0000  0.0000  0.0000
  22.  H  0.0002  0.0004  0.0026  0.0000  0.0000  0.0000  0.0000  0.0000  0.0000
  23.  H  0.0001  0.0001  0.0001  0.0000  0.0000  0.0099  0.0004  0.0000  0.0001
  24.  H  0.0000  0.0002  0.0000  0.0000  0.0099  0.0000  0.0001  0.0000  0.0000
  25.  H  0.0000  0.0000  0.0000  0.0000  0.0004  0.0001  0.0000  0.0027  0.0002
  26.  H  0.0000  0.0000  0.0000  0.0000  0.0000  0.0000  0.0027  0.0000  0.0026
  27.  H  0.0000  0.0000  0.0000  0.0000  0.0001  0.0000  0.0002  0.0026  0.0000
  28.  H  0.0000  0.0000  0.0000  0.0000  0.0003  0.0000  0.0004  0.0002  0.0026
  29.  H  0.0000  0.0000  0.0000  0.0000  0.0011  0.0103  0.0000  0.0000  0.0000

     Atom   28      29
     ---- ------  ------
   1.  C  0.0000  0.0000
   2.  C  0.0000  0.0000
   3.  C  0.0001  0.0001
   4.  C  0.0002  0.0001
   5.  C  0.0001  0.0000
   6.  C  0.0000  0.0000
   7.  C  0.0019  0.0003
   8.  C  0.0040  0.0002
   9.  N  0.0003  0.0035
  10.  C  0.0078  0.0001
  11.  C  0.0004  0.0000
  12.  C  0.0075  0.0000
  13.  C  0.0036  0.0000
  14.  C  0.9257  0.0000
  15.  C  0.0001  0.9251
  16.  O  0.0001  0.0379
  17.  I  0.0012  0.0006
  18.  H  0.0000  0.0000
  19.  H  0.0000  0.0000
  20.  H  0.0000  0.0000
  21.  H  0.0000  0.0000
  22.  H  0.0000  0.0000
  23.  H  0.0003  0.0011
  24.  H  0.0000  0.0103
  25.  H  0.0004  0.0000
  26.  H  0.0002  0.0000
  27.  H  0.0026  0.0000
  28.  H  0.0000  0.0000
  29.  H  0.0000  0.0000


 Wiberg bond index, Totals by atom:                                            

     Atom    1
     ---- ------
   1.  C  3.9646
   2.  C  3.9640
   3.  C  3.9608
   4.  C  4.0101
   5.  C  3.9600
   6.  C  3.9642
   7.  C  3.9329
   8.  C  4.0167
   9.  N  3.2450
  10.  C  3.9927
  11.  C  3.9626
  12.  C  3.9621
  13.  C  3.9618
  14.  C  3.9606
  15.  C  3.8175
  16.  O  1.8487
  17.  I  1.2108
  18.  H  0.9593
  19.  H  0.9588
  20.  H  0.9588
  21.  H  0.9586
  22.  H  0.9588
  23.  H  0.9430
  24.  H  0.8404
  25.  H  0.9548
  26.  H  0.9562
  27.  H  0.9570
  28.  H  0.9567
  29.  H  0.9796


 Atom-atom overlap-weighted NAO bond order:                                    

     Atom    1       2       3       4       5       6       7       8       9
     ---- ------  ------  ------  ------  ------  ------  ------  ------  ------
   1.  C  0.0000  1.1487  0.0153 -0.0455  0.0147  1.1456  0.0009 -0.0008 -0.0007
   2.  C  1.1487  0.0000  1.1419  0.0247 -0.0399  0.0161  0.0102 -0.0013 -0.0006
   3.  C  0.0153  1.1419  0.0000  1.1298  0.0150 -0.0418  0.0141  0.0043 -0.0065
   4.  C -0.0455  0.0247  1.1298  0.0000  1.1243  0.0257  0.8668  0.0220 -0.0026
   5.  C  0.0147 -0.0399  0.0150  1.1243  0.0000  1.1449  0.0193 -0.0091  0.0036
   6.  C  1.1456  0.0161 -0.0418  0.0257  1.1449  0.0000  0.0089  0.0006 -0.0018
   7.  C  0.0009  0.0102  0.0141  0.8668  0.0193  0.0089  0.0000  0.8586  0.8108
   8.  C -0.0008 -0.0013  0.0043  0.0220 -0.0091  0.0006  0.8586  0.0000  0.0105
   9.  N -0.0007 -0.0006 -0.0065 -0.0026  0.0036 -0.0018  0.8108  0.0105  0.0000
  10.  C  0.0001  0.0003  0.0014 -0.0140 -0.0026  0.0000  0.0153  1.1351 -0.0124
  11.  C -0.0000 -0.0000  0.0004 -0.0002  0.0000 -0.0001  0.0072  0.0181 -0.0009
  12.  C  0.0000  0.0000 -0.0000 -0.0005  0.0001  0.0000  0.0006 -0.0465 -0.0002
  13.  C -0.0000 -0.0000  0.0001 -0.0009  0.0004  0.0001  0.0103  0.0164 -0.0012
  14.  C -0.0001 -0.0001  0.0000  0.0008 -0.0016  0.0004  0.0243  1.1257  0.0017
  15.  C  0.0001 -0.0002 -0.0001  0.0059 -0.0008  0.0000  0.0147  0.0055  1.0262
  16.  O  0.0000 -0.0001 -0.0005 -0.0012  0.0000 -0.0000  0.0073 -0.0006 -0.0435
  17.  I  0.0015 -0.0001  0.0090  0.0083 -0.0008  0.0006  0.0090 -0.0247  0.0018
  18.  H  0.8055  0.0177  0.0024  0.0006  0.0019  0.0179 -0.0002  0.0000  0.0000
  19.  H  0.0180  0.8074  0.0171  0.0014 -0.0006  0.0028 -0.0006  0.0000 -0.0000
  20.  H  0.0033  0.0172  0.7996  0.0132  0.0031  0.0016 -0.0039 -0.0002 -0.0001
  21.  H  0.0027  0.0016  0.0032  0.0150  0.7991  0.0173 -0.0008 -0.0005 -0.0001
  22.  H  0.0182  0.0028 -0.0004  0.0014  0.0161  0.8073 -0.0006 -0.0000  0.0000
  23.  H  0.0001 -0.0007  0.0022  0.0066 -0.0038 -0.0001  0.7509  0.0088 -0.0005
  24.  H -0.0001 -0.0003 -0.0012  0.0005 -0.0005 -0.0001  0.0026 -0.0007  0.6957
  25.  H  0.0000 -0.0000  0.0000 -0.0000  0.0000  0.0000 -0.0003  0.0015  0.0000
  26.  H  0.0000 -0.0000 -0.0000  0.0000  0.0000 -0.0000 -0.0000 -0.0007  0.0000
  27.  H  0.0000 -0.0000 -0.0000  0.0000  0.0000 -0.0000 -0.0000  0.0004  0.0000
  28.  H  0.0000 -0.0000 -0.0001  0.0009  0.0001  0.0000 -0.0038  0.0175  0.0004
  29.  H  0.0000 -0.0000  0.0003  0.0013  0.0001 -0.0000 -0.0028  0.0005 -0.0010

     Atom   10      11      12      13      14      15      16      17      18
     ---- ------  ------  ------  ------  ------  ------  ------  ------  ------
   1.  C  0.0001 -0.0000  0.0000 -0.0000 -0.0001  0.0001  0.0000  0.0015  0.8055
   2.  C  0.0003 -0.0000  0.0000 -0.0000 -0.0001 -0.0002 -0.0001 -0.0001  0.0177
   3.  C  0.0014  0.0004 -0.0000  0.0001  0.0000 -0.0001 -0.0005  0.0090  0.0024
   4.  C -0.0140 -0.0002 -0.0005 -0.0009  0.0008  0.0059 -0.0012  0.0083  0.0006
   5.  C -0.0026  0.0000  0.0001  0.0004 -0.0016 -0.0008  0.0000 -0.0008  0.0019
   6.  C  0.0000 -0.0001  0.0000  0.0001  0.0004  0.0000 -0.0000  0.0006  0.0179
   7.  C  0.0153  0.0072  0.0006  0.0103  0.0243  0.0147  0.0073  0.0090 -0.0002
   8.  C  1.1351  0.0181 -0.0465  0.0164  1.1257  0.0055 -0.0006 -0.0247  0.0000
   9.  N -0.0124 -0.0009 -0.0002 -0.0012  0.0017  1.0262 -0.0435  0.0018  0.0000
  10.  C  0.0000  1.1660  0.0301 -0.0389  0.0222  0.0014 -0.0002  0.7598 -0.0000
  11.  C  1.1660  0.0000  1.1379  0.0208 -0.0381  0.0001 -0.0000 -0.0221 -0.0000
  12.  C  0.0301  1.1379  0.0000  1.1451  0.0160  0.0000  0.0000  0.0076  0.0000
  13.  C -0.0389  0.0208  1.1451  0.0000  1.1376  0.0003  0.0000  0.0014 -0.0000
  14.  C  0.0222 -0.0381  0.0160  1.1376  0.0000  0.0005  0.0000  0.0065 -0.0000
  15.  C  0.0014  0.0001  0.0000  0.0003  0.0005  0.0000  1.0872  0.0007 -0.0000
  16.  O -0.0002 -0.0000  0.0000  0.0000  0.0000  1.0872  0.0000  0.0000  0.0000
  17.  I  0.7598 -0.0221  0.0076  0.0014  0.0065  0.0007  0.0000  0.0000 -0.0000
  18.  H -0.0000 -0.0000  0.0000 -0.0000 -0.0000 -0.0000  0.0000 -0.0000  0.0000
  19.  H -0.0000  0.0000  0.0000 -0.0000  0.0000 -0.0000  0.0000  0.0000 -0.0033
  20.  H  0.0001 -0.0001  0.0000  0.0000 -0.0001 -0.0012  0.0003 -0.0012  0.0000
  21.  H  0.0006  0.0002  0.0000 -0.0000 -0.0001  0.0000 -0.0000  0.0001  0.0000
  22.  H -0.0000 -0.0000 -0.0000 -0.0000  0.0000 -0.0000 -0.0000  0.0000 -0.0033
  23.  H  0.0054 -0.0006 -0.0000  0.0005 -0.0009 -0.0013  0.0005 -0.0004  0.0000
  24.  H  0.0073  0.0000  0.0001 -0.0000  0.0004  0.0124 -0.0001  0.0232 -0.0000
  25.  H  0.0198  0.8024  0.0178  0.0027 -0.0001 -0.0000 -0.0000 -0.0023 -0.0000
  26.  H  0.0019  0.0171  0.8034  0.0169  0.0020  0.0000  0.0000  0.0000 -0.0000
  27.  H  0.0004  0.0035  0.0167  0.8029  0.0161 -0.0000  0.0000 -0.0000 -0.0000
  28.  H  0.0023  0.0013  0.0028  0.0159  0.7983 -0.0006 -0.0000 -0.0000 -0.0000
  29.  H  0.0001 -0.0000  0.0000  0.0000  0.0002  0.8027 -0.0139  0.0001 -0.0000

     Atom   19      20      21      22      23      24      25      26      27
     ---- ------  ------  ------  ------  ------  ------  ------  ------  ------
   1.  C  0.0180  0.0033  0.0027  0.0182  0.0001 -0.0001  0.0000  0.0000  0.0000
   2.  C  0.8074  0.0172  0.0016  0.0028 -0.0007 -0.0003 -0.0000 -0.0000 -0.0000
   3.  C  0.0171  0.7996  0.0032 -0.0004  0.0022 -0.0012  0.0000 -0.0000 -0.0000
   4.  C  0.0014  0.0132  0.0150  0.0014  0.0066  0.0005 -0.0000  0.0000  0.0000
   5.  C -0.0006  0.0031  0.7991  0.0161 -0.0038 -0.0005  0.0000  0.0000  0.0000
   6.  C  0.0028  0.0016  0.0173  0.8073 -0.0001 -0.0001  0.0000 -0.0000 -0.0000
   7.  C -0.0006 -0.0039 -0.0008 -0.0006  0.7509  0.0026 -0.0003 -0.0000 -0.0000
   8.  C  0.0000 -0.0002 -0.0005 -0.0000  0.0088 -0.0007  0.0015 -0.0007  0.0004
   9.  N -0.0000 -0.0001 -0.0001  0.0000 -0.0005  0.6957  0.0000  0.0000  0.0000
  10.  C -0.0000  0.0001  0.0006 -0.0000  0.0054  0.0073  0.0198  0.0019  0.0004
  11.  C  0.0000 -0.0001  0.0002 -0.0000 -0.0006  0.0000  0.8024  0.0171  0.0035
  12.  C  0.0000  0.0000  0.0000 -0.0000 -0.0000  0.0001  0.0178  0.8034  0.0167
  13.  C -0.0000  0.0000 -0.0000 -0.0000  0.0005 -0.0000  0.0027  0.0169  0.8029
  14.  C  0.0000 -0.0001 -0.0001  0.0000 -0.0009  0.0004 -0.0001  0.0020  0.0161
  15.  C -0.0000 -0.0012  0.0000 -0.0000 -0.0013  0.0124 -0.0000  0.0000 -0.0000
  16.  O  0.0000  0.0003 -0.0000 -0.0000  0.0005 -0.0001 -0.0000  0.0000  0.0000
  17.  I  0.0000 -0.0012  0.0001  0.0000 -0.0004  0.0232 -0.0023  0.0000 -0.0000
  18.  H -0.0033  0.0000  0.0000 -0.0033  0.0000 -0.0000 -0.0000 -0.0000 -0.0000
  19.  H  0.0000 -0.0037 -0.0000  0.0000  0.0000 -0.0000 -0.0000 -0.0000 -0.0000
  20.  H -0.0037  0.0000  0.0000 -0.0000  0.0001 -0.0011 -0.0000  0.0000 -0.0000
  21.  H -0.0000  0.0000  0.0000 -0.0034  0.0006 -0.0000 -0.0000 -0.0000 -0.0000
  22.  H  0.0000 -0.0000 -0.0034  0.0000  0.0000  0.0000 -0.0000 -0.0000 -0.0000
  23.  H  0.0000  0.0001  0.0006  0.0000  0.0000  0.0012  0.0000  0.0000  0.0000
  24.  H -0.0000 -0.0011 -0.0000  0.0000  0.0012  0.0000 -0.0000 -0.0000 -0.0000
  25.  H -0.0000 -0.0000 -0.0000 -0.0000  0.0000 -0.0000  0.0000 -0.0034  0.0000
  26.  H -0.0000  0.0000 -0.0000 -0.0000  0.0000 -0.0000 -0.0034  0.0000 -0.0030
  27.  H -0.0000 -0.0000 -0.0000 -0.0000  0.0000 -0.0000  0.0000 -0.0030  0.0000
  28.  H -0.0000 -0.0000 -0.0004 -0.0000  0.0018 -0.0000 -0.0000  0.0000 -0.0031
  29.  H -0.0000 -0.0001 -0.0000 -0.0000  0.0036 -0.0022 -0.0000 -0.0000 -0.0000

     Atom   28      29
     ---- ------  ------
   1.  C  0.0000  0.0000
   2.  C -0.0000 -0.0000
   3.  C -0.0001  0.0003
   4.  C  0.0009  0.0013
   5.  C  0.0001  0.0001
   6.  C  0.0000 -0.0000
   7.  C -0.0038 -0.0028
   8.  C  0.0175  0.0005
   9.  N  0.0004 -0.0010
  10.  C  0.0023  0.0001
  11.  C  0.0013 -0.0000
  12.  C  0.0028  0.0000
  13.  C  0.0159  0.0000
  14.  C  0.7983  0.0002
  15.  C -0.0006  0.8027
  16.  O -0.0000 -0.0139
  17.  I -0.0000  0.0001
  18.  H -0.0000 -0.0000
  19.  H -0.0000 -0.0000
  20.  H -0.0000 -0.0001
  21.  H -0.0004 -0.0000
  22.  H -0.0000 -0.0000
  23.  H  0.0018  0.0036
  24.  H -0.0000 -0.0022
  25.  H -0.0000 -0.0000
  26.  H  0.0000 -0.0000
  27.  H -0.0031 -0.0000
  28.  H  0.0000 -0.0001
  29.  H -0.0001  0.0000


 Atom-atom overlap-weighted NAO bond order, Totals by atom:                    

     Atom    1
     ---- ------
   1.  C  3.1274
   2.  C  3.1451
   3.  C  3.1052
   4.  C  3.1843
   5.  C  3.0830
   6.  C  3.1462
   7.  C  3.4188
   8.  C  3.1405
   9.  N  2.4784
  10.  C  3.1015
  11.  C  3.1128
  12.  C  3.1311
  13.  C  3.1304
  14.  C  3.1116
  15.  C  2.9535
  16.  O  1.0354
  17.  I  0.7778
  18.  H  0.8392
  19.  H  0.8385
  20.  H  0.8270
  21.  H  0.8353
  22.  H  0.8380
  23.  H  0.7740
  24.  H  0.7369
  25.  H  0.8382
  26.  H  0.8342
  27.  H  0.8339
  28.  H  0.8331
  29.  H  0.7887


 MO bond order:                                                                

     Atom    1       2       3       4       5       6       7       8       9
     ---- ------  ------  ------  ------  ------  ------  ------  ------  ------
   1.  C  0.0000  1.4409  0.1901 -0.5337  0.0813  0.9866  0.0163 -0.1247 -0.0033
   2.  C  1.4409  0.0000  0.6877 -0.0101 -0.6470  0.1956 -0.0716  0.0014 -0.0216
   3.  C  0.1901  0.6877  0.0000  0.8928 -0.1584 -0.6571  0.0321  0.1731 -0.0372
   4.  C -0.5337 -0.0101  0.8928  0.0000  1.2959 -0.1071 -0.4271  0.0519  0.0459
   5.  C  0.0813 -0.6470 -0.1584  1.2959  0.0000  0.6953  0.0616  0.1989  0.0109
   6.  C  0.9866  0.1956 -0.6571 -0.1071  0.6953  0.0000 -0.1123  0.0167  0.0293
   7.  C  0.0163 -0.0716  0.0321 -0.4271  0.0616 -0.1123  0.0000 -1.3544  0.6488
   8.  C -0.1247  0.0014  0.1731  0.0519  0.1989  0.0167 -1.3544  0.0000  0.5694
   9.  N -0.0033 -0.0216 -0.0372  0.0459  0.0109  0.0293  0.6488  0.5694  0.0000
  10.  C -0.0269  0.0136  0.0295  0.1659  0.0100 -0.0297  0.0051 -0.0525  0.0570
  11.  C -0.0236  0.0077  0.0276 -0.0146  0.0217 -0.0126 -0.1885  0.0491 -0.0141
  12.  C  0.0107 -0.0019 -0.0033 -0.0041 -0.0202  0.0043 -0.0506  0.0555  0.0623
  13.  C -0.0087  0.0108 -0.0034  0.0365  0.0006  0.0018 -0.1386  0.1744  0.0487
  14.  C -0.0005 -0.0072 -0.0065  0.0352  0.0144  0.0045 -0.0304  0.2951 -0.0051
  15.  C -0.0071 -0.0096 -0.0012  0.0313  0.0121  0.0113 -0.0424  0.1695  1.5685
  16.  O  0.0161  0.0151  0.0200 -0.0821 -0.0205 -0.0098 -0.0605 -0.2721 -0.9176
  17.  I -0.0418  0.1234 -0.1560 -0.0810  0.1253 -0.1060 -0.0596 -0.0607 -0.0212
  18.  H  1.4291  0.0162  0.1105  0.0338  0.1214  0.0558  0.0338  0.0077  0.0045
  19.  H -0.0339  1.2169  0.0774  0.0993  0.0158  0.0918  0.0014  0.0232  0.0032
  20.  H  0.0194 -0.0490  0.2832  0.0691  0.0338  0.0218 -0.0497  0.0126  0.0343
  21.  H -0.0275  0.0098 -0.0165  0.0462 -0.2331 -0.0458 -0.0516  0.0189  0.0216
  22.  H -0.0536  0.0519  0.0091  0.0626  0.0908  0.7466 -0.0005  0.0075  0.0237
  23.  H  0.1005  0.0244 -0.1582 -0.0836 -0.1204  0.0071  0.8840  0.0743 -0.0256
  24.  H  0.0058  0.0044 -0.0166 -0.0076 -0.0066 -0.0061  0.0498 -0.0097  0.0369
  25.  H  0.0048  0.0021 -0.0143 -0.0020 -0.0037  0.0004  0.0093 -0.0546 -0.0099
  26.  H  0.0018  0.0003 -0.0025 -0.0048 -0.0023  0.0013 -0.0058 -0.0348 -0.0083
  27.  H  0.0066 -0.0034 -0.0070 -0.0075 -0.0061  0.0031  0.0109 -0.0438 -0.0125
  28.  H  0.0079 -0.0011  0.0032 -0.0100 -0.0076 -0.0029  0.0129 -0.0555 -0.0081
  29.  H -0.0021 -0.0035  0.0007 -0.0027  0.0065  0.0008 -0.0126  0.0099 -0.0537

     Atom   10      11      12      13      14      15      16      17      18
     ---- ------  ------  ------  ------  ------  ------  ------  ------  ------
   1.  C -0.0269 -0.0236  0.0107 -0.0087 -0.0005 -0.0071  0.0161 -0.0418  1.4291
   2.  C  0.0136  0.0077 -0.0019  0.0108 -0.0072 -0.0096  0.0151  0.1234  0.0162
   3.  C  0.0295  0.0276 -0.0033 -0.0034 -0.0065 -0.0012  0.0200 -0.1560  0.1105
   4.  C  0.1659 -0.0146 -0.0041  0.0365  0.0352  0.0313 -0.0821 -0.0810  0.0338
   5.  C  0.0100  0.0217 -0.0202  0.0006  0.0144  0.0121 -0.0205  0.1253  0.1214
   6.  C -0.0297 -0.0126  0.0043  0.0018  0.0045  0.0113 -0.0098 -0.1060  0.0558
   7.  C  0.0051 -0.1885 -0.0506 -0.1386 -0.0304 -0.0424 -0.0605 -0.0596  0.0338
   8.  C -0.0525  0.0491  0.0555  0.1744  0.2951  0.1695 -0.2721 -0.0607  0.0077
   9.  N  0.0570 -0.0141  0.0623  0.0487 -0.0051  1.5685 -0.9176 -0.0212  0.0045
  10.  C  0.0000 -0.6797 -0.0538 -0.1643  0.2898 -0.0275  0.0475  0.5726  0.0029
  11.  C -0.6797  0.0000  0.3933 -0.0192 -0.1271  0.0298 -0.0031  0.2736  0.0012
  12.  C -0.0538  0.3933  0.0000 -0.0248  0.0763  0.0229 -0.0441 -0.1245  0.0003
  13.  C -0.1643 -0.0192 -0.0248  0.0000 -0.8088  0.0361 -0.0546  0.0537  0.0008
  14.  C  0.2898 -0.1271  0.0763 -0.8088  0.0000 -0.0205  0.0368  0.0396  0.0006
  15.  C -0.0275  0.0298  0.0229  0.0361 -0.0205  0.0000  2.2432  0.0078  0.0020
  16.  O  0.0475 -0.0031 -0.0441 -0.0546  0.0368  2.2432  0.0000  0.0004 -0.0018
  17.  I  0.5726  0.2736 -0.1245  0.0537  0.0396  0.0078  0.0004  0.0000  0.0024
  18.  H  0.0029  0.0012  0.0003  0.0008  0.0006  0.0020 -0.0018  0.0024  0.0000
  19.  H  0.0086  0.0029 -0.0012  0.0055  0.0039  0.0011 -0.0053  0.0008 -0.0558
  20.  H  0.0051  0.0011  0.0019  0.0068 -0.0002 -0.0107  0.0088 -0.0265 -0.0107
  21.  H  0.0087  0.0095  0.0036  0.0049  0.0091  0.0040 -0.0090  0.0086 -0.0098
  22.  H  0.0046 -0.0010  0.0007  0.0024 -0.0009  0.0048 -0.0087  0.0017 -0.0556
  23.  H  0.1609 -0.0263 -0.0088  0.0454 -0.0132 -0.0115 -0.0212  0.0307  0.0046
  24.  H  0.0334  0.0140 -0.0027  0.0020  0.0096  0.0314  0.0065  0.0990  0.0008
  25.  H -0.0711 -0.2881  0.1039 -0.0081  0.0144 -0.0031  0.0045  0.0458 -0.0001
  26.  H -0.0512 -0.0089 -0.7016  0.0285 -0.0785  0.0012  0.0001  0.0097 -0.0001
  27.  H  0.0015  0.0173  0.0968  0.0156 -0.0970 -0.0050  0.0074 -0.0007  0.0001
  28.  H  0.1165  0.0406  0.1239  0.1121  1.3192 -0.0037  0.0125  0.0065  0.0010
  29.  H -0.0043  0.0043 -0.0019  0.0027  0.0068  1.0443 -0.0747 -0.0213  0.0004

     Atom   19      20      21      22      23      24      25      26      27
     ---- ------  ------  ------  ------  ------  ------  ------  ------  ------
   1.  C -0.0339  0.0194 -0.0275 -0.0536  0.1005  0.0058  0.0048  0.0018  0.0066
   2.  C  1.2169 -0.0490  0.0098  0.0519  0.0244  0.0044  0.0021  0.0003 -0.0034
   3.  C  0.0774  0.2832 -0.0165  0.0091 -0.1582 -0.0166 -0.0143 -0.0025 -0.0070
   4.  C  0.0993  0.0691  0.0462  0.0626 -0.0836 -0.0076 -0.0020 -0.0048 -0.0075
   5.  C  0.0158  0.0338 -0.2331  0.0908 -0.1204 -0.0066 -0.0037 -0.0023 -0.0061
   6.  C  0.0918  0.0218 -0.0458  0.7466  0.0071 -0.0061  0.0004  0.0013  0.0031
   7.  C  0.0014 -0.0497 -0.0516 -0.0005  0.8840  0.0498  0.0093 -0.0058  0.0109
   8.  C  0.0232  0.0126  0.0189  0.0075  0.0743 -0.0097 -0.0546 -0.0348 -0.0438
   9.  N  0.0032  0.0343  0.0216  0.0237 -0.0256  0.0369 -0.0099 -0.0083 -0.0125
  10.  C  0.0086  0.0051  0.0087  0.0046  0.1609  0.0334 -0.0711 -0.0512  0.0015
  11.  C  0.0029  0.0011  0.0095 -0.0010 -0.0263  0.0140 -0.2881 -0.0089  0.0173
  12.  C -0.0012  0.0019  0.0036  0.0007 -0.0088 -0.0027  0.1039 -0.7016  0.0968
  13.  C  0.0055  0.0068  0.0049  0.0024  0.0454  0.0020 -0.0081  0.0285  0.0156
  14.  C  0.0039 -0.0002  0.0091 -0.0009 -0.0132  0.0096  0.0144 -0.0785 -0.0970
  15.  C  0.0011 -0.0107  0.0040  0.0048 -0.0115  0.0314 -0.0031  0.0012 -0.0050
  16.  O -0.0053  0.0088 -0.0090 -0.0087 -0.0212  0.0065  0.0045  0.0001  0.0074
  17.  I  0.0008 -0.0265  0.0086  0.0017  0.0307  0.0990  0.0458  0.0097 -0.0007
  18.  H -0.0558 -0.0107 -0.0098 -0.0556  0.0046  0.0008 -0.0001 -0.0001  0.0001
  19.  H  0.0000 -0.0538  0.0102 -0.0096  0.0130  0.0023 -0.0005 -0.0000 -0.0006
  20.  H -0.0538  0.0000 -0.0136  0.0105  0.0140  0.0054 -0.0009  0.0002 -0.0006
  21.  H  0.0102 -0.0136  0.0000 -0.0549  0.0087 -0.0008 -0.0006 -0.0002 -0.0019
  22.  H -0.0096  0.0105 -0.0549  0.0000 -0.0000  0.0009 -0.0001 -0.0004 -0.0001
  23.  H  0.0130  0.0140  0.0087 -0.0000  0.0000  0.0906  0.0228  0.0049 -0.0043
  24.  H  0.0023  0.0054 -0.0008  0.0009  0.0906  0.0000  0.0002  0.0002  0.0012
  25.  H -0.0005 -0.0009 -0.0006 -0.0001  0.0228  0.0002  0.0000 -0.0573 -0.0113
  26.  H -0.0000  0.0002 -0.0002 -0.0004  0.0049  0.0002 -0.0573  0.0000 -0.0557
  27.  H -0.0006 -0.0006 -0.0019 -0.0001 -0.0043  0.0012 -0.0113 -0.0557  0.0000
  28.  H -0.0021 -0.0015 -0.0057  0.0007  0.0160 -0.0027  0.0114 -0.0109 -0.0545
  29.  H -0.0001 -0.0039 -0.0000 -0.0006  0.0327  0.0654 -0.0014  0.0004  0.0003

     Atom   28      29
     ---- ------  ------
   1.  C  0.0079 -0.0021
   2.  C -0.0011 -0.0035
   3.  C  0.0032  0.0007
   4.  C -0.0100 -0.0027
   5.  C -0.0076  0.0065
   6.  C -0.0029  0.0008
   7.  C  0.0129 -0.0126
   8.  C -0.0555  0.0099
   9.  N -0.0081 -0.0537
  10.  C  0.1165 -0.0043
  11.  C  0.0406  0.0043
  12.  C  0.1239 -0.0019
  13.  C  0.1121  0.0027
  14.  C  1.3192  0.0068
  15.  C -0.0037  1.0443
  16.  O  0.0125 -0.0747
  17.  I  0.0065 -0.0213
  18.  H  0.0010  0.0004
  19.  H -0.0021 -0.0001
  20.  H -0.0015 -0.0039
  21.  H -0.0057 -0.0000
  22.  H  0.0007 -0.0006
  23.  H  0.0160  0.0327
  24.  H -0.0027  0.0654
  25.  H  0.0114 -0.0014
  26.  H -0.0109  0.0004
  27.  H -0.0545  0.0003
  28.  H  0.0000 -0.0018
  29.  H -0.0018  0.0000


 MO atomic valencies:                                                          

     Atom    1
     ---- ------
   1.  C  3.4306
   2.  C  2.9960
   3.  C  1.2988
   4.  C  1.4885
   5.  C  1.5705
   6.  C  1.7845
   7.  C -0.8901
   8.  C -0.1536
   9.  N  2.0269
  10.  C  0.3723
  11.  C -0.5130
  12.  C -0.0872
  13.  C -0.6411
  14.  C  0.9594
  15.  C  5.0792
  16.  O  0.8340
  17.  I  0.7024
  18.  H  1.6957
  19.  H  1.4141
  20.  H  0.3068
  21.  H -0.3073
  22.  H  0.8324
  23.  H  1.0615
  24.  H  0.4070
  25.  H -0.3074
  26.  H -0.9748
  27.  H -0.1511
  28.  H  1.6164
  29.  H  0.9906


 NATURAL BOND ORBITAL ANALYSIS:

                       Occupancies       Lewis Structure    Low   High
           Occ.    -------------------  -----------------   occ   occ
  Cycle   Thresh.   Lewis   Non-Lewis     CR  BD  3C  LP    (L)   (NL)   Dev
 =============================================================================
   1(1)    1.90   156.91610   7.08390     16  31   0  12     7      7    0.44
   2(2)    1.90   156.91610   7.08390     16  31   0  12     7      7    0.44
   3(1)    1.80   156.91610   7.08390     16  31   0  12     7      7    0.44
   4(2)    1.80   156.91610   7.08390     16  31   0  12     7      7    0.44
   5(1)    1.70   156.49051   7.50949     16  32   0  11     6      8    0.44
   6(2)    1.70   156.49051   7.50949     16  32   0  11     6      8    0.44
   7(1)    1.60   160.77834   3.22166     16  37   0   6     0      7    0.44
   8(2)    1.60   160.80203   3.19797     16  37   0   6     0      7    0.43
   9(3)    1.60   160.77834   3.22166     16  37   0   6     0      7    0.44
  10(4)    1.60   160.80203   3.19797     16  37   0   6     0      7    0.43
  11(1)    1.50   160.34384   3.65616     16  36   0   7     0      7    0.61
  12(2)    1.50   160.34384   3.65616     16  36   0   7     0      7    0.61
  13(1)    1.60   160.80203   3.19797     16  37   0   6     0      7    0.43
 -----------------------------------------------------------------------------

 Structure accepted: RESONANCE keyword permits strongly delocalized structure

 WARNING:  1 low occupancy (<1.9990e) core orbital  found on  C    8
           1 low occupancy (<1.9990e) core orbital  found on  C   10

 --------------------------------------------------------
   Effective Core           46.00000
   Core                     31.98760 ( 99.961% of  32)
   Valence Lewis            82.81443 ( 96.296% of  86)
  ==================       ============================
   Total Lewis             160.80203 ( 98.050% of 164)
  -----------------------------------------------------
   Valence non-Lewis         2.95406 (  1.801% of 164)
   Rydberg non-Lewis         0.24391 (  0.149% of 164)
  ==================       ============================
   Total non-Lewis           3.19797 (  1.950% of 164)
 --------------------------------------------------------


       (Occupancy)   Bond orbital/ Coefficients/ Hybrids
 ---------------------------------------------------------------------------------
     1. (1.98143) BD ( 1) C   1 - C   2  
                ( 49.91%)   0.7065* C   1 s( 34.70%)p 1.88( 65.27%)d 0.00(  0.03%)
                                            0.0000  0.5890 -0.0104  0.0004  0.0000
                                           -0.6854  0.0111 -0.0124 -0.0001  0.0719
                                           -0.0387 -0.0035 -0.0000  0.4192 -0.0112
                                            0.0070  0.0000  0.0003 -0.0149  0.0006
                                            0.0090 -0.0039
                ( 50.09%)   0.7078* C   2 s( 34.63%)p 1.89( 65.34%)d 0.00(  0.03%)
                                            0.0000  0.5883 -0.0124 -0.0021 -0.0004
                                            0.6873 -0.0191 -0.0098  0.0005 -0.0380
                                           -0.0377  0.0055 -0.0004 -0.4213  0.0072
                                            0.0069 -0.0003 -0.0026 -0.0148  0.0025
                                            0.0083 -0.0037
     2. (1.66308) BD ( 2) C   1 - C   2  
                ( 50.16%)   0.7082* C   1 s(  0.00%)p 1.00( 99.96%)d 0.00(  0.04%)
                                           -0.0000  0.0008  0.0002  0.0002  0.0000
                                            0.5118  0.0136 -0.0066 -0.0003 -0.0984
                                           -0.0028  0.0016 -0.0001  0.8527  0.0227
                                           -0.0109 -0.0005 -0.0032 -0.0088 -0.0087
                                           -0.0086  0.0120
                ( 49.84%)   0.7060* C   2 s(  0.00%)p 1.00( 99.96%)d 0.00(  0.04%)
                                            0.0000  0.0004 -0.0000  0.0005 -0.0000
                                            0.5156  0.0130  0.0066 -0.0007 -0.0985
                                           -0.0024 -0.0013  0.0001  0.8505  0.0215
                                            0.0109 -0.0013 -0.0072  0.0064 -0.0088
                                            0.0055 -0.0132
     3. (1.98157) BD ( 1) C   1 - C   6  
                ( 49.92%)   0.7066* C   1 s( 34.69%)p 1.88( 65.27%)d 0.00(  0.03%)
                                            0.0000  0.5889 -0.0118 -0.0005 -0.0001
                                            0.2776 -0.0362  0.0013 -0.0001 -0.7151
                                           -0.0005 -0.0144  0.0000 -0.2497  0.0216
                                           -0.0024  0.0001 -0.0066 -0.0050  0.0073
                                           -0.0114 -0.0084
                ( 50.08%)   0.7077* C   6 s( 34.73%)p 1.88( 65.24%)d 0.00(  0.03%)
                                            0.0000  0.5892 -0.0137 -0.0030 -0.0005
                                           -0.2535 -0.0252  0.0079 -0.0005  0.7296
                                           -0.0324 -0.0090  0.0002  0.2319  0.0113
                                           -0.0054  0.0003 -0.0084 -0.0062  0.0081
                                           -0.0089 -0.0076
     4. (1.98164) BD ( 1) C   1 - H  18  
                ( 60.22%)   0.7760* C   1 s( 30.52%)p 2.27( 69.41%)d 0.00(  0.07%)
                                           -0.0003  0.5522  0.0178 -0.0000  0.0002
                                            0.4348  0.0023 -0.0044  0.0010  0.6869
                                            0.0034 -0.0069  0.0015 -0.1822 -0.0010
                                            0.0019 -0.0004  0.0199 -0.0036 -0.0087
                                           -0.0089 -0.0101
                ( 39.78%)   0.6307* H  18 s(100.00%)
                                            1.0000  0.0006  0.0011
     5. (1.97900) BD ( 1) C   2 - C   3  
                ( 49.58%)   0.7041* C   2 s( 34.78%)p 1.87( 65.19%)d 0.00(  0.03%)
                                            0.0000  0.5897 -0.0100  0.0010  0.0003
                                           -0.4284  0.0335  0.0040 -0.0000 -0.6579
                                           -0.0097  0.0137 -0.0010  0.1833 -0.0222
                                           -0.0016 -0.0003  0.0113 -0.0055 -0.0039
                                           -0.0081 -0.0094
                ( 50.42%)   0.7101* C   3 s( 34.80%)p 1.87( 65.17%)d 0.00(  0.03%)
                                           -0.0001  0.5897  0.0144 -0.0013 -0.0001
                                            0.4156  0.0204 -0.0059 -0.0003  0.6688
                                           -0.0331 -0.0046  0.0001 -0.1728 -0.0153
                                            0.0037  0.0001  0.0120 -0.0067 -0.0044
                                           -0.0046 -0.0085
     6. (1.98133) BD ( 1) C   2 - H  19  
                ( 60.28%)   0.7764* C   2 s( 30.49%)p 2.28( 69.44%)d 0.00(  0.07%)
                                           -0.0003  0.5519  0.0178  0.0009  0.0002
                                           -0.2757 -0.0018 -0.0027 -0.0001  0.7444
                                            0.0038  0.0077  0.0013  0.2531  0.0013
                                            0.0024  0.0001 -0.0141 -0.0031  0.0126
                                           -0.0153 -0.0083
                ( 39.72%)   0.6302* H  19 s(100.00%)
                                            1.0000  0.0006  0.0012
     7. (1.97407) BD ( 1) C   3 - C   4  
                ( 49.03%)   0.7002* C   3 s( 34.91%)p 1.86( 65.06%)d 0.00(  0.03%)
                                            0.0001  0.5908  0.0065  0.0035  0.0004
                                            0.2390  0.0157 -0.0022  0.0018 -0.7316
                                            0.0143  0.0092 -0.0002 -0.2400 -0.0097
                                            0.0040 -0.0007 -0.0071 -0.0060  0.0077
                                           -0.0090 -0.0074
                ( 50.97%)   0.7140* C   4 s( 34.20%)p 1.92( 65.77%)d 0.00(  0.03%)
                                           -0.0000  0.5848  0.0072  0.0027  0.0002
                                           -0.2745  0.0122  0.0012 -0.0023  0.7212
                                           -0.0056 -0.0018  0.0028  0.2490 -0.0074
                                            0.0012  0.0007 -0.0071 -0.0046  0.0075
                                           -0.0107 -0.0072
     8. (1.66355) BD ( 2) C   3 - C   4  
                ( 49.28%)   0.7020* C   3 s(  0.00%)p 1.00( 99.96%)d 0.00(  0.04%)
                                            0.0001  0.0044  0.0022  0.0022 -0.0002
                                            0.5173  0.0072  0.0017 -0.0002 -0.1059
                                            0.0024  0.0022  0.0010  0.8489  0.0091
                                            0.0066 -0.0011 -0.0071  0.0067 -0.0088
                                            0.0059 -0.0140
                ( 50.72%)   0.7122* C   4 s(  0.01%)p 1.00( 99.96%)d 0.00(  0.03%)
                                           -0.0002 -0.0013  0.0084 -0.0010 -0.0003
                                            0.5141  0.0084  0.0052 -0.0024 -0.0974
                                            0.0037  0.0008  0.0006  0.8518  0.0063
                                            0.0050 -0.0051  0.0097  0.0021  0.0148
                                            0.0026  0.0026
     9. (1.98014) BD ( 1) C   3 - H  20  
                ( 60.34%)   0.7768* C   3 s( 30.20%)p 2.31( 69.73%)d 0.00(  0.07%)
                                            0.0003 -0.5493  0.0164  0.0021  0.0001
                                            0.7080  0.0039  0.0020  0.0012 -0.0685
                                            0.0092 -0.0033 -0.0025 -0.4372  0.0015
                                           -0.0008 -0.0005  0.0026  0.0198 -0.0015
                                           -0.0168  0.0017
                ( 39.66%)   0.6297* H  20 s(100.00%)
                                           -1.0000 -0.0017 -0.0007
    10. (1.97317) BD ( 1) C   4 - C   5  
                ( 50.86%)   0.7132* C   4 s( 33.77%)p 1.96( 66.20%)d 0.00(  0.03%)
                                           -0.0000  0.5811  0.0045  0.0014  0.0003
                                            0.6918 -0.0101  0.0004  0.0031 -0.0613
                                            0.0089  0.0009 -0.0012 -0.4237  0.0047
                                            0.0009 -0.0021 -0.0016 -0.0148  0.0015
                                            0.0097 -0.0034
                ( 49.14%)   0.7010* C   5 s( 35.04%)p 1.85( 64.93%)d 0.00(  0.03%)
                                            0.0001  0.5919  0.0059  0.0047  0.0002
                                           -0.6943  0.0048  0.0096 -0.0009  0.0323
                                            0.0220 -0.0004  0.0018  0.4069 -0.0026
                                           -0.0040  0.0008 -0.0016 -0.0140  0.0017
                                            0.0081 -0.0043
    11. (1.96678) BD ( 1) C   4 - C   7  
                ( 48.64%)   0.6974* C   4 s( 32.00%)p 2.12( 67.96%)d 0.00(  0.03%)
                                            0.0001  0.5656 -0.0082 -0.0055 -0.0005
                                           -0.4253 -0.0133 -0.0011 -0.0012 -0.6825
                                           -0.0141  0.0039 -0.0019  0.1799 -0.0104
                                           -0.0016 -0.0002  0.0126 -0.0042 -0.0050
                                           -0.0065 -0.0085
                ( 51.36%)   0.7167* C   7 s( 29.00%)p 2.45( 70.98%)d 0.00(  0.03%)
                                            0.0001  0.5384  0.0082 -0.0022  0.0000
                                            0.3833 -0.0138 -0.0005 -0.0013  0.7300
                                           -0.0003  0.0007  0.0017 -0.1713 -0.0221
                                            0.0003 -0.0013  0.0091 -0.0019 -0.0062
                                           -0.0085 -0.0073
    12. (1.97922) BD ( 1) C   5 - C   6  
                ( 50.50%)   0.7106* C   5 s( 34.87%)p 1.87( 65.10%)d 0.00(  0.03%)
                                           -0.0001  0.5904  0.0142 -0.0022 -0.0000
                                            0.4287 -0.0331 -0.0006  0.0004  0.6580
                                            0.0120 -0.0086  0.0002 -0.1798  0.0217
                                           -0.0001 -0.0006  0.0110 -0.0053 -0.0034
                                           -0.0076 -0.0092
                ( 49.50%)   0.7036* C   6 s( 34.62%)p 1.89( 65.35%)d 0.00(  0.03%)
                                            0.0000  0.5883 -0.0090  0.0020  0.0004
                                           -0.4126 -0.0186  0.0094 -0.0010 -0.6723
                                            0.0341  0.0090 -0.0001  0.1710  0.0145
                                           -0.0053  0.0005  0.0121 -0.0070 -0.0048
                                           -0.0047 -0.0084
    13. (1.66737) BD ( 2) C   5 - C   6  
                ( 50.16%)   0.7083* C   5 s(  0.00%)p 1.00( 99.96%)d 0.00(  0.04%)
                                           -0.0000  0.0026  0.0014  0.0012 -0.0000
                                            0.5016  0.0107  0.0081 -0.0012 -0.0943
                                           -0.0006 -0.0048 -0.0000  0.8594  0.0149
                                            0.0110 -0.0017  0.0091  0.0024  0.0161
                                            0.0031  0.0009
                ( 49.84%)   0.7060* C   6 s(  0.00%)p 1.00( 99.96%)d 0.00(  0.04%)
                                           -0.0000 -0.0005  0.0004  0.0008  0.0001
                                            0.5083  0.0123  0.0055 -0.0002 -0.0948
                                           -0.0022 -0.0016  0.0003  0.8553  0.0199
                                            0.0082 -0.0003 -0.0031 -0.0096 -0.0086
                                           -0.0091  0.0129
    14. (1.97984) BD ( 1) C   5 - H  21  
                ( 60.34%)   0.7768* C   5 s( 29.99%)p 2.33( 69.94%)d 0.00(  0.07%)
                                            0.0003 -0.5474  0.0161  0.0024  0.0001
                                           -0.2852  0.0078 -0.0048 -0.0024  0.7453
                                            0.0059  0.0016  0.0006  0.2498 -0.0034
                                            0.0012  0.0009  0.0139  0.0035 -0.0117
                                            0.0159  0.0092
                ( 39.66%)   0.6298* H  21 s(100.00%)
                                           -1.0000 -0.0015 -0.0007
    15. (1.98158) BD ( 1) C   6 - H  22  
                ( 60.29%)   0.7765* C   6 s( 30.56%)p 2.27( 69.37%)d 0.00(  0.07%)
                                           -0.0003  0.5525  0.0179  0.0008  0.0002
                                            0.7111  0.0038  0.0072  0.0012 -0.0623
                                           -0.0008 -0.0000 -0.0000 -0.4292 -0.0021
                                           -0.0042 -0.0007 -0.0033 -0.0189  0.0015
                                            0.0173 -0.0014
                ( 39.71%)   0.6302* H  22 s(100.00%)
                                            1.0000  0.0007  0.0011
    16. (1.96370) BD ( 1) C   7 - C   8  
                ( 50.39%)   0.7099* C   7 s( 28.28%)p 2.53( 71.69%)d 0.00(  0.03%)
                                            0.0001  0.5318  0.0049  0.0010  0.0001
                                           -0.2268  0.0043  0.0031 -0.0040 -0.4352
                                            0.0176  0.0022  0.0014 -0.6896 -0.0117
                                            0.0043 -0.0038  0.0040  0.0089  0.0113
                                           -0.0011  0.0082
                ( 49.61%)   0.7043* C   8 s( 31.70%)p 2.15( 68.28%)d 0.00(  0.03%)
                                            0.0002  0.5628 -0.0139 -0.0010 -0.0005
                                            0.2108  0.0009 -0.0045  0.0019  0.4447
                                            0.0293 -0.0056  0.0023  0.6630  0.0089
                                           -0.0011  0.0020  0.0019  0.0075  0.0124
                                           -0.0033  0.0081
    17. (1.98198) BD ( 1) C   7 - N   9  
                ( 38.73%)   0.6223* C   7 s( 21.83%)p 3.58( 78.08%)d 0.00(  0.09%)
                                           -0.0001  0.4666  0.0240  0.0028 -0.0003
                                           -0.7118  0.0191 -0.0027  0.0015  0.1470
                                            0.0014  0.0014 -0.0014  0.5016 -0.0215
                                            0.0058 -0.0015 -0.0074 -0.0223  0.0038
                                            0.0179 -0.0023
                ( 61.27%)   0.7828* N   9 s( 34.83%)p 1.87( 65.13%)d 0.00(  0.03%)
                                           -0.0000  0.5902 -0.0035 -0.0020  0.0001
                                            0.6616 -0.0016 -0.0059  0.0015 -0.1193
                                           -0.0021 -0.0008 -0.0004 -0.4465 -0.0002
                                            0.0007  0.0005 -0.0074 -0.0120 -0.0019
                                            0.0111  0.0004
    18. (1.96001) BD ( 1) C   7 - H  23  
                ( 62.31%)   0.7894* C   7 s( 20.94%)p 3.77( 78.99%)d 0.00(  0.08%)
                                           -0.0003  0.4569 -0.0251 -0.0004  0.0002
                                            0.5409  0.0166 -0.0005  0.0017 -0.5045
                                           -0.0202 -0.0022  0.0024  0.4920  0.0086
                                            0.0003  0.0004 -0.0166  0.0162 -0.0153
                                            0.0020 -0.0003
                ( 37.69%)   0.6139* H  23 s(100.00%)
                                            1.0000 -0.0038  0.0001
    19. (1.97482) BD ( 1) C   8 - C  10  
                ( 50.27%)   0.7090* C   8 s( 34.34%)p 1.91( 65.62%)d 0.00(  0.03%)
                                            0.0000  0.5858  0.0159  0.0013 -0.0002
                                           -0.5405  0.0077 -0.0021 -0.0021  0.2980
                                           -0.0141 -0.0017  0.0015 -0.5244 -0.0003
                                           -0.0037 -0.0019 -0.0086  0.0144 -0.0055
                                            0.0042  0.0032
                ( 49.73%)   0.7052* C  10 s( 39.04%)p 1.56( 60.93%)d 0.00(  0.03%)
                                            0.0000  0.6246  0.0156  0.0045  0.0003
                                            0.5059 -0.0071 -0.0026  0.0059 -0.1931
                                           -0.0052  0.0028 -0.0048  0.5618 -0.0152
                                           -0.0019  0.0044 -0.0099  0.0140 -0.0032
                                            0.0015  0.0024
    20. (1.96467) BD ( 1) C   8 - C  14  
                ( 51.35%)   0.7166* C   8 s( 33.95%)p 1.94( 66.02%)d 0.00(  0.03%)
                                            0.0003 -0.5827 -0.0023  0.0014 -0.0005
                                           -0.3433  0.0113 -0.0029 -0.0025  0.7269
                                           -0.0053  0.0051  0.0033  0.1163  0.0130
                                            0.0001 -0.0007  0.0114  0.0005 -0.0057
                                            0.0100  0.0070
                ( 48.65%)   0.6975* C  14 s( 35.08%)p 1.85( 64.89%)d 0.00(  0.03%)
                                           -0.0002 -0.5923 -0.0051 -0.0027 -0.0003
                                            0.3357  0.0123 -0.0035  0.0019 -0.7221
                                            0.0061  0.0086 -0.0011 -0.1184  0.0228
                                            0.0000  0.0011  0.0121 -0.0018 -0.0031
                                            0.0082  0.0064
    21. (1.66098) BD ( 2) C   8 - C  14  
                ( 50.76%)   0.7125* C   8 s(  0.00%)p 1.00( 99.96%)d 0.00(  0.04%)
                                           -0.0000 -0.0030 -0.0038  0.0001 -0.0000
                                            0.7380  0.0074  0.0015 -0.0050  0.4293
                                            0.0021 -0.0002 -0.0026 -0.5201 -0.0016
                                           -0.0017  0.0040 -0.0112 -0.0084  0.0043
                                            0.0095  0.0088
                ( 49.24%)   0.7017* C  14 s(  0.00%)p 1.00( 99.96%)d 0.00(  0.04%)
                                           -0.0000 -0.0024 -0.0006 -0.0015 -0.0000
                                            0.7407  0.0090  0.0005 -0.0019  0.4309
                                            0.0059  0.0010 -0.0008 -0.5149 -0.0037
                                           -0.0021  0.0015  0.0056  0.0023 -0.0104
                                           -0.0157  0.0052
    22. (1.99101) BD ( 1) N   9 - C  15  
                ( 63.21%)   0.7950* N   9 s( 35.18%)p 1.84( 64.78%)d 0.00(  0.05%)
                                           -0.0000  0.5930  0.0102  0.0023 -0.0000
                                           -0.0818  0.0164 -0.0082  0.0005 -0.2981
                                           -0.0018 -0.0018 -0.0011  0.7426 -0.0155
                                            0.0121  0.0014 -0.0012 -0.0033 -0.0138
                                           -0.0007  0.0158
                ( 36.79%)   0.6066* C  15 s( 32.67%)p 2.06( 67.25%)d 0.00(  0.08%)
                                            0.0001  0.5712 -0.0186 -0.0030 -0.0021
                                            0.0879  0.0013 -0.0031 -0.0004  0.3074
                                            0.0111  0.0002  0.0011 -0.7547 -0.0260
                                            0.0047 -0.0018  0.0035 -0.0041 -0.0163
                                           -0.0045  0.0218
    23. (1.98504) BD ( 1) N   9 - H  24  
                ( 71.48%)   0.8455* N   9 s( 29.86%)p 2.35( 70.08%)d 0.00(  0.06%)
                                           -0.0001  0.5464 -0.0015 -0.0014 -0.0000
                                           -0.6231  0.0196 -0.0016  0.0015  0.4560
                                           -0.0128 -0.0035 -0.0007 -0.3224  0.0080
                                            0.0089 -0.0007 -0.0186  0.0085 -0.0101
                                            0.0076 -0.0050
                ( 28.52%)   0.5340* H  24 s(100.00%)
                                            0.9999  0.0115  0.0047
    24. (1.98052) BD ( 1) C  10 - C  11  
                ( 50.83%)   0.7129* C  10 s( 38.23%)p 1.61( 61.73%)d 0.00(  0.03%)
                                           -0.0001  0.6180  0.0209 -0.0033 -0.0001
                                           -0.2093  0.0183 -0.0013  0.0019 -0.4065
                                            0.0020  0.0001 -0.0069 -0.6380  0.0272
                                           -0.0011 -0.0036 -0.0008  0.0077  0.0144
                                           -0.0063  0.0061
                ( 49.17%)   0.7012* C  11 s( 34.98%)p 1.86( 64.98%)d 0.00(  0.03%)
                                            0.0000  0.5911 -0.0200  0.0013 -0.0002
                                            0.1639  0.0226 -0.0042  0.0007  0.4646
                                           -0.0363 -0.0048 -0.0023  0.6365  0.0021
                                           -0.0104 -0.0008  0.0017  0.0078  0.0137
                                           -0.0044  0.0083
    25. (1.69400) BD ( 2) C  10 - C  11  
                ( 54.08%)   0.7354* C  10 s(  0.00%)p 1.00( 99.98%)d 0.00(  0.02%)
                                           -0.0000  0.0028  0.0005 -0.0008  0.0001
                                            0.7364 -0.0167  0.0134 -0.0029  0.4357
                                           -0.0104  0.0076 -0.0019 -0.5165  0.0118
                                           -0.0090  0.0019 -0.0081 -0.0068  0.0009
                                            0.0032  0.0092
                ( 45.92%)   0.6777* C  11 s(  0.00%)p 1.00( 99.95%)d 0.00(  0.05%)
                                            0.0000  0.0023 -0.0003  0.0014  0.0001
                                            0.7383  0.0044  0.0106 -0.0010  0.4381
                                            0.0028  0.0061 -0.0008 -0.5120 -0.0035
                                           -0.0066  0.0006  0.0075  0.0082  0.0058
                                            0.0056 -0.0162
    26. (1.97672) BD ( 1) C  10 - I  17  
                ( 57.70%)   0.7596* C  10 s( 22.76%)p 3.39( 77.14%)d 0.00(  0.11%)
                                           -0.0002  0.4757 -0.0362 -0.0013 -0.0002
                                           -0.3947 -0.0202  0.0018  0.0023  0.7765
                                            0.0514 -0.0140 -0.0043  0.0948  0.0182
                                           -0.0067  0.0012 -0.0248 -0.0001  0.0040
                                           -0.0146 -0.0146
                ( 42.30%)   0.6504* I  17 s( 12.16%)p 7.22( 87.84%)
                                            0.3471  0.0337  0.4609  0.0290 -0.8112
                                           -0.0616 -0.0562 -0.0152
    27. (1.97280) BD ( 1) C  11 - C  12  
                ( 50.71%)   0.7121* C  11 s( 34.81%)p 1.87( 65.15%)d 0.00(  0.03%)
                                           -0.0002  0.5900 -0.0069 -0.0044  0.0006
                                            0.3465  0.0172 -0.0081  0.0011 -0.7187
                                            0.0160  0.0105 -0.0018 -0.1127  0.0379
                                           -0.0028  0.0000 -0.0141  0.0022  0.0022
                                           -0.0083 -0.0077
                ( 49.29%)   0.7021* C  12 s( 34.48%)p 1.90( 65.49%)d 0.00(  0.03%)
                                            0.0001  0.5871 -0.0091 -0.0005 -0.0001
                                           -0.3564  0.0258 -0.0036 -0.0002  0.7192
                                           -0.0085  0.0128  0.0004  0.0934  0.0301
                                            0.0056  0.0001 -0.0113  0.0002  0.0065
                                           -0.0101 -0.0064
    28. (1.98051) BD ( 1) C  11 - H  25  
                ( 60.81%)   0.7798* C  11 s( 30.12%)p 2.32( 69.82%)d 0.00(  0.07%)
                                            0.0004 -0.5484 -0.0192 -0.0024  0.0004
                                            0.5537  0.0069  0.0042  0.0015 -0.2716
                                           -0.0113 -0.0012 -0.0003  0.5636  0.0001
                                            0.0050  0.0018  0.0094 -0.0198  0.0106
                                           -0.0080 -0.0047
                ( 39.19%)   0.6261* H  25 s(100.00%)
                                           -1.0000 -0.0016 -0.0011
    29. (1.98136) BD ( 1) C  12 - C  13  
                ( 50.04%)   0.7074* C  12 s( 34.69%)p 1.88( 65.28%)d 0.00(  0.03%)
                                           -0.0000 -0.5889  0.0110  0.0005  0.0000
                                           -0.5352  0.0154 -0.0085 -0.0002  0.2842
                                           -0.0390  0.0021 -0.0006 -0.5324 -0.0106
                                           -0.0109 -0.0008  0.0068 -0.0150  0.0037
                                           -0.0036 -0.0046
                ( 49.96%)   0.7068* C  13 s( 34.59%)p 1.89( 65.38%)d 0.00(  0.03%)
                                           -0.0000 -0.5880  0.0112  0.0026  0.0005
                                            0.5308 -0.0063  0.0083  0.0006 -0.2561
                                           -0.0273 -0.0072 -0.0007  0.5518 -0.0322
                                            0.0055  0.0003  0.0091 -0.0138  0.0053
                                           -0.0028 -0.0019
    30. (1.65099) BD ( 2) C  12 - C  13  
                ( 50.26%)   0.7089* C  12 s(  0.00%)p 1.00( 99.96%)d 0.00(  0.04%)
                                            0.0000 -0.0002 -0.0000 -0.0001 -0.0000
                                            0.7404  0.0165 -0.0065 -0.0012  0.4336
                                            0.0097 -0.0046 -0.0007 -0.5126 -0.0115
                                            0.0048  0.0007  0.0070  0.0080  0.0057
                                            0.0057 -0.0155
                ( 49.74%)   0.7053* C  13 s(  0.00%)p 1.00( 99.96%)d 0.00(  0.04%)
                                           -0.0000 -0.0000 -0.0003 -0.0012 -0.0001
                                            0.7410  0.0168 -0.0066 -0.0017  0.4337
                                            0.0099 -0.0040 -0.0010 -0.5116 -0.0117
                                            0.0045  0.0012  0.0057  0.0026 -0.0101
                                           -0.0159  0.0049
    31. (1.98046) BD ( 1) C  12 - H  26  
                ( 60.55%)   0.7781* C  12 s( 30.72%)p 2.25( 69.22%)d 0.00(  0.07%)
                                            0.0004 -0.5540 -0.0157 -0.0008 -0.0002
                                            0.1913  0.0015 -0.0019  0.0002  0.4604
                                            0.0017 -0.0058  0.0011  0.6660  0.0037
                                           -0.0076  0.0014 -0.0068 -0.0073 -0.0196
                                            0.0053 -0.0119
                ( 39.45%)   0.6281* H  26 s(100.00%)
                                           -1.0000 -0.0007 -0.0010
    32. (1.97949) BD ( 1) C  13 - C  14  
                ( 49.56%)   0.7040* C  13 s( 34.64%)p 1.89( 65.33%)d 0.00(  0.03%)
                                            0.0000  0.5885 -0.0084  0.0016  0.0004
                                            0.1898 -0.0279  0.0002 -0.0003  0.4409
                                            0.0201  0.0092  0.0012  0.6488 -0.0237
                                            0.0086  0.0006  0.0006  0.0061  0.0144
                                           -0.0060  0.0066
                ( 50.44%)   0.7102* C  14 s( 34.56%)p 1.89( 65.41%)d 0.00(  0.03%)
                                           -0.0000  0.5877  0.0143 -0.0008 -0.0000
                                           -0.1761 -0.0235  0.0044 -0.0003 -0.4592
                                            0.0362 -0.0001 -0.0005 -0.6405 -0.0033
                                            0.0063 -0.0010  0.0015  0.0088  0.0124
                                           -0.0036  0.0082
    33. (1.98108) BD ( 1) C  13 - H  27  
                ( 60.48%)   0.7777* C  13 s( 30.66%)p 2.26( 69.28%)d 0.00(  0.07%)
                                            0.0003 -0.5535 -0.0154 -0.0007 -0.0001
                                           -0.3627 -0.0024  0.0042 -0.0005  0.7419
                                            0.0040 -0.0085  0.0013  0.1037  0.0000
                                           -0.0010  0.0004  0.0170  0.0037 -0.0042
                                            0.0133  0.0130
                ( 39.52%)   0.6287* H  27 s(100.00%)
                                           -1.0000 -0.0010 -0.0010
    34. (1.97935) BD ( 1) C  14 - H  28  
                ( 60.53%)   0.7780* C  14 s( 30.24%)p 2.30( 69.69%)d 0.00(  0.07%)
                                           -0.0004  0.5497 -0.0155 -0.0008 -0.0001
                                            0.5538  0.0002  0.0035  0.0012 -0.2842
                                            0.0089 -0.0019 -0.0017  0.5561  0.0070
                                            0.0028  0.0004 -0.0100  0.0194 -0.0106
                                            0.0077  0.0043
                ( 39.47%)   0.6283* H  28 s(100.00%)
                                            1.0000  0.0015  0.0006
    35. (1.99714) BD ( 1) C  15 - O  16  
                ( 26.64%)   0.5161* C  15 s(  0.02%)p99.99( 99.39%)d39.04(  0.60%)
                                            0.0000 -0.0124  0.0008 -0.0001  0.0001
                                            0.4252 -0.0179  0.0081 -0.0002  0.8190
                                           -0.0385  0.0183 -0.0016  0.3737 -0.0187
                                            0.0081 -0.0003 -0.0476 -0.0085  0.0378
                                           -0.0395  0.0258
                ( 73.36%)   0.8565* O  16 s(  0.01%)p99.99( 99.88%)d 7.61(  0.11%)
                                           -0.0000 -0.0120  0.0011 -0.0002  0.0000
                                            0.3995  0.0008 -0.0003 -0.0014  0.8282
                                            0.0002 -0.0007 -0.0027  0.3915 -0.0003
                                           -0.0007 -0.0012  0.0207  0.0046 -0.0160
                                            0.0167 -0.0106
    36. (1.99343) BD ( 2) C  15 - O  16  
                ( 36.10%)   0.6009* C  15 s( 31.94%)p 2.13( 67.90%)d 0.00(  0.16%)
                                           -0.0001  0.5620 -0.0600 -0.0001 -0.0013
                                           -0.6866 -0.0414  0.0046 -0.0024  0.1750
                                           -0.0006 -0.0030 -0.0007  0.4163  0.0436
                                            0.0026  0.0039 -0.0146 -0.0271  0.0065
                                            0.0232 -0.0062
                ( 63.90%)   0.7994* O  16 s( 36.92%)p 1.71( 62.97%)d 0.00(  0.11%)
                                            0.0000  0.6063 -0.0401 -0.0021 -0.0000
                                            0.6832 -0.0212  0.0014  0.0002 -0.1426
                                            0.0054 -0.0012 -0.0001 -0.3769  0.0112
                                            0.0009 -0.0002 -0.0081 -0.0244  0.0062
                                            0.0195 -0.0048
    37. (1.98747) BD ( 1) C  15 - H  29  
                ( 58.33%)   0.7638* C  15 s( 35.70%)p 1.80( 64.21%)d 0.00(  0.09%)
                                           -0.0002  0.5959  0.0439  0.0017  0.0019
                                            0.5761 -0.0215 -0.0040 -0.0065 -0.4434
                                            0.0083 -0.0009  0.0027  0.3360  0.0052
                                            0.0045  0.0010 -0.0186  0.0185 -0.0082
                                            0.0038 -0.0108
                ( 41.67%)   0.6455* H  29 s(100.00%)
                                            1.0000  0.0043 -0.0001
    38. (1.99929) CR ( 1) C   1           s(100.00%)p 0.00(  0.00%)
                                            1.0000  0.0002  0.0000 -0.0000  0.0000
                                            0.0002  0.0000 -0.0000  0.0000  0.0002
                                            0.0000 -0.0000  0.0000 -0.0001 -0.0000
                                            0.0000 -0.0000  0.0000 -0.0000 -0.0000
                                           -0.0000 -0.0000
    39. (1.99928) CR ( 1) C   2           s(100.00%)p 0.00(  0.00%)
                                            1.0000  0.0001  0.0000  0.0000  0.0000
                                           -0.0001 -0.0000 -0.0000 -0.0000  0.0003
                                            0.0000  0.0000  0.0000  0.0001  0.0000
                                            0.0000  0.0000 -0.0000 -0.0000  0.0000
                                           -0.0000 -0.0000
    40. (1.99916) CR ( 1) C   3           s(100.00%)p 0.00(  0.00%)
                                            1.0000  0.0002 -0.0000 -0.0000 -0.0000
                                           -0.0003 -0.0000 -0.0000 -0.0000  0.0001
                                           -0.0000 -0.0000  0.0000  0.0001 -0.0000
                                           -0.0000  0.0000  0.0000 -0.0000 -0.0000
                                            0.0000  0.0000
    41. (1.99910) CR ( 1) C   4           s(100.00%)p 0.00(  0.00%)
                                            1.0000 -0.0001  0.0000  0.0000  0.0000
                                            0.0002  0.0000  0.0000 -0.0000  0.0001
                                            0.0000 -0.0000  0.0000  0.0001  0.0000
                                            0.0000 -0.0000 -0.0000  0.0000  0.0000
                                            0.0000  0.0000
    42. (1.99917) CR ( 1) C   5           s(100.00%)p 0.00(  0.00%)
                                            1.0000  0.0001 -0.0000 -0.0000 -0.0000
                                            0.0002 -0.0000  0.0000  0.0000 -0.0002
                                           -0.0000 -0.0000 -0.0000 -0.0001  0.0000
                                            0.0000 -0.0000 -0.0000  0.0000  0.0000
                                           -0.0000 -0.0000
    43. (1.99929) CR ( 1) C   6           s(100.00%)p 0.00(  0.00%)
                                            1.0000  0.0001  0.0000  0.0000  0.0000
                                            0.0003  0.0000  0.0000  0.0000 -0.0000
                                           -0.0000 -0.0000 -0.0000 -0.0001 -0.0000
                                           -0.0000 -0.0000 -0.0000 -0.0000  0.0000
                                            0.0000  0.0000
    44. (1.99904) CR ( 1) C   7           s(100.00%)p 0.00(  0.00%)
                                            1.0000  0.0000 -0.0000  0.0000  0.0000
                                            0.0001  0.0000 -0.0000  0.0000 -0.0002
                                           -0.0000 -0.0000  0.0000  0.0003  0.0000
                                           -0.0000  0.0000 -0.0000  0.0000 -0.0000
                                            0.0000 -0.0000
    45. (1.99894) CR ( 1) C   8           s(100.00%)p 0.00(  0.00%)
                                            1.0000  0.0001  0.0000 -0.0000  0.0000
                                            0.0001 -0.0000  0.0000  0.0000 -0.0003
                                           -0.0000 -0.0000 -0.0000 -0.0002 -0.0000
                                            0.0000 -0.0000 -0.0000 -0.0000 -0.0000
                                           -0.0000 -0.0000
    46. (1.99939) CR ( 1) N   9           s(100.00%)p 0.00(  0.00%)
                                            1.0000  0.0001 -0.0000 -0.0000 -0.0000
                                           -0.0000  0.0000 -0.0000  0.0000  0.0001
                                           -0.0000 -0.0000 -0.0000 -0.0000  0.0000
                                            0.0000 -0.0000 -0.0000  0.0000 -0.0000
                                            0.0000 -0.0000
    47. (1.99881) CR ( 1) C  10           s(100.00%)p 0.00(  0.00%)
                                            1.0000  0.0001 -0.0000 -0.0000 -0.0000
                                           -0.0001 -0.0000  0.0000  0.0000  0.0001
                                            0.0000 -0.0000 -0.0000 -0.0001  0.0000
                                           -0.0000 -0.0000 -0.0000 -0.0000  0.0000
                                           -0.0000 -0.0000
    48. (1.99913) CR ( 1) C  11           s(100.00%)p 0.00(  0.00%)
                                            1.0000  0.0003  0.0000  0.0000 -0.0000
                                           -0.0002  0.0000 -0.0000 -0.0000 -0.0001
                                            0.0000  0.0000 -0.0000 -0.0002  0.0000
                                           -0.0000 -0.0000 -0.0000  0.0000 -0.0000
                                            0.0000  0.0000
    49. (1.99927) CR ( 1) C  12           s(100.00%)p 0.00(  0.00%)
                                            1.0000  0.0001  0.0000  0.0000  0.0000
                                           -0.0001 -0.0000  0.0000 -0.0000 -0.0002
                                           -0.0000  0.0000 -0.0000 -0.0003 -0.0000
                                            0.0000 -0.0000  0.0000  0.0000  0.0000
                                           -0.0000  0.0000
    50. (1.99928) CR ( 1) C  13           s(100.00%)p 0.00(  0.00%)
                                            1.0000  0.0001  0.0000  0.0000  0.0000
                                            0.0001  0.0000 -0.0000  0.0000 -0.0003
                                           -0.0000  0.0000 -0.0000 -0.0000 -0.0000
                                            0.0000 -0.0000 -0.0000 -0.0000  0.0000
                                           -0.0000 -0.0000
    51. (1.99915) CR ( 1) C  14           s(100.00%)p 0.00(  0.00%)
                                            1.0000  0.0001 -0.0000 -0.0000 -0.0000
                                            0.0003  0.0000  0.0000  0.0000 -0.0003
                                            0.0000  0.0000 -0.0000  0.0002  0.0000
                                            0.0000  0.0000 -0.0000  0.0000 -0.0000
                                            0.0000  0.0000
    52. (1.99946) CR ( 1) C  15           s(100.00%)p 0.00(  0.00%)
                                            1.0000  0.0001  0.0000  0.0000  0.0000
                                            0.0001 -0.0000 -0.0000 -0.0000 -0.0001
                                            0.0000 -0.0000  0.0000  0.0002  0.0000
                                            0.0000  0.0000 -0.0000  0.0000  0.0000
                                            0.0000 -0.0000
    53. (1.99981) CR ( 1) O  16           s(100.00%)p 0.00(  0.00%)
                                            1.0000  0.0002  0.0000 -0.0000  0.0000
                                           -0.0002  0.0000  0.0000 -0.0000 -0.0000
                                           -0.0000 -0.0000  0.0000  0.0002 -0.0000
                                            0.0000  0.0000  0.0000  0.0000 -0.0000
                                           -0.0000 -0.0000
    54. (1.68787) LP ( 1) N   9           s(  0.00%)p 1.00( 99.98%)d 0.00(  0.01%)
                                            0.0001  0.0024 -0.0012 -0.0016  0.0000
                                           -0.4082 -0.0113  0.0002  0.0004 -0.8294
                                           -0.0251  0.0009  0.0001 -0.3799 -0.0128
                                            0.0005 -0.0004  0.0016 -0.0048 -0.0069
                                           -0.0048 -0.0071
    55. (1.98807) LP ( 1) O  16           s( 63.23%)p 0.58( 36.76%)d 0.00(  0.01%)
                                           -0.0003  0.7949  0.0195  0.0010  0.0000
                                           -0.5158  0.0074  0.0006 -0.0045  0.1209
                                           -0.0023 -0.0009  0.0010  0.2948 -0.0029
                                            0.0016  0.0028  0.0030  0.0065 -0.0008
                                           -0.0055  0.0007
    56. (1.90455) LP ( 2) O  16           s(  0.01%)p 1.00( 99.93%)d 0.00(  0.06%)
                                            0.0001  0.0008 -0.0028  0.0093 -0.0001
                                           -0.3239 -0.0039 -0.0014 -0.0006  0.5273
                                            0.0068 -0.0000 -0.0003 -0.7850 -0.0102
                                            0.0016  0.0014  0.0125 -0.0125 -0.0029
                                           -0.0042  0.0167
    57. (1.99310) LP ( 1) I  17           s( 86.70%)p 0.15( 13.30%)
                                            0.9311 -0.0051 -0.1986 -0.0053  0.2908
                                            0.0111 -0.0940  0.0043
    58. (1.95777) LP ( 2) I  17           s(  1.00%)p98.63( 99.00%)
                                            0.1002 -0.0010  0.5594 -0.0106  0.3078
                                           -0.0029  0.7630 -0.0112
    59. (1.93176) LP ( 3) I  17           s(  0.23%)p99.99( 99.77%)
                                            0.0481 -0.0006 -0.6584  0.0104 -0.3978
                                            0.0083  0.6369 -0.0091
    60. (0.00552) RY*( 1) C   1           s(  1.10%)p85.14( 93.56%)d 4.86(  5.34%)
                                            0.0000 -0.0242  0.1009  0.0034  0.0148
                                            0.0125 -0.5002 -0.0607 -0.0282  0.0204
                                           -0.7902 -0.0976 -0.0452 -0.0054  0.2095
                                            0.0157  0.0114 -0.1870 -0.0277  0.1009
                                            0.0704  0.0510
    61. (0.00195) RY*( 2) C   1           s(  0.03%)p99.99( 98.11%)d72.86(  1.86%)
                                           -0.0000  0.0000  0.0144  0.0068  0.0010
                                            0.0283  0.6488  0.1005 -0.1618 -0.0238
                                           -0.5262 -0.0888  0.1335 -0.0198 -0.4496
                                           -0.0686  0.1124 -0.0356  0.0532  0.0388
                                           -0.1121 -0.0216
    62. (0.00092) RY*( 3) C   1           s(  0.06%)p99.99( 91.40%)d99.99(  8.54%)
                                            0.0000  0.0002  0.0002  0.0238  0.0012
                                           -0.0112  0.4744 -0.1084  0.0546  0.0022
                                           -0.0864  0.0196 -0.0112 -0.0185  0.7883
                                           -0.1868  0.0972  0.0663  0.1233  0.1666
                                            0.1229 -0.1515
    63. (0.00055) RY*( 4) C   1           s(  0.72%)p 2.52(  1.82%)d99.99( 97.45%)
                                            0.0000  0.0011  0.0774  0.0352  0.0004
                                           -0.0081  0.0355  0.0662  0.0347  0.0007
                                            0.0067 -0.0162 -0.0116 -0.0081  0.0734
                                           -0.0736  0.0016  0.3419 -0.3278  0.4436
                                           -0.2964  0.6823
    64. (0.00043) RY*( 5) C   1           s(  0.18%)p99.99( 94.73%)d28.83(  5.09%)
                                           -0.0000  0.0006  0.0408  0.0099  0.0027
                                            0.0136  0.0728 -0.6253 -0.1996 -0.0128
                                           -0.0598  0.5343  0.1543 -0.0112 -0.0420
                                            0.4221  0.1339  0.0869 -0.1112 -0.0090
                                            0.1451  0.0995
    65. (0.00040) RY*( 6) C   1           s( 90.48%)p 0.08(  6.86%)d 0.03(  2.66%)
                                           -0.0000  0.0040  0.9494  0.0350 -0.0474
                                           -0.0118  0.0437  0.0054  0.1183 -0.0183
                                            0.1071 -0.0560  0.1848  0.0062 -0.0178
                                            0.0225 -0.0508 -0.1134 -0.0553  0.0329
                                            0.0192 -0.0960
    66. (0.00019) RY*( 7) C   1           s( 81.11%)p 0.03(  2.06%)d 0.21( 16.83%)
                                            0.0000 -0.0038 -0.1303  0.8911 -0.0054
                                            0.0043 -0.0006 -0.0000  0.0710  0.0069
                                            0.0347  0.0180  0.1102 -0.0010 -0.0268
                                           -0.0074 -0.0326 -0.2043 -0.2732  0.1548
                                           -0.0146 -0.1665
    67. (0.00007) RY*( 8) C   1           s(  0.02%)p99.99( 19.16%)d99.99( 80.81%)
    68. (0.00007) RY*( 9) C   1           s(  5.44%)p13.64( 74.27%)d 3.73( 20.29%)
    69. (0.00001) RY*(10) C   1           s(  2.81%)p 5.11( 14.33%)d29.54( 82.86%)
    70. (0.00001) RY*(11) C   1           s(  0.09%)p99.99( 99.88%)d 0.43(  0.04%)
    71. (0.00000) RY*(12) C   1           s(  0.13%)p99.99( 96.91%)d23.59(  2.97%)
    72. (0.00000) RY*(13) C   1           s( 98.45%)p 0.01(  1.38%)d 0.00(  0.17%)
    73. (0.00000) RY*(14) C   1           s(  0.27%)p40.44( 10.91%)d99.99( 88.82%)
    74. (0.00001) RY*(15) C   1           s( 15.57%)p 0.56(  8.79%)d 4.86( 75.64%)
    75. (0.00000) RY*(16) C   1           s(  0.99%)p93.78( 92.70%)d 6.39(  6.31%)
    76. (0.00001) RY*(17) C   1           s(  2.65%)p35.16( 93.22%)d 1.56(  4.13%)
    77. (0.00580) RY*( 1) C   2           s(  0.44%)p99.99( 94.72%)d10.96(  4.84%)
                                            0.0000 -0.0262  0.0506 -0.0331  0.0085
                                           -0.0067  0.3436  0.0141  0.0090  0.0255
                                           -0.8503  0.0847 -0.0539  0.0071 -0.3080
                                            0.0088 -0.0084  0.1367 -0.0329 -0.1035
                                            0.1297  0.0331
    78. (0.00203) RY*( 2) C   2           s(  0.26%)p99.99( 97.85%)d 7.16(  1.89%)
                                            0.0000 -0.0018  0.0451 -0.0242 -0.0036
                                           -0.0322 -0.7282  0.1393  0.1746 -0.0168
                                           -0.4353  0.0588  0.0828  0.0169  0.4251
                                           -0.0848 -0.0947  0.0902  0.0505 -0.0398
                                           -0.0782 -0.0223
    79. (0.00090) RY*( 3) C   2           s(  0.02%)p99.99( 84.47%)d99.99( 15.51%)
                                            0.0000 -0.0005  0.0132 -0.0066  0.0009
                                            0.0125 -0.4653 -0.1117 -0.0399 -0.0023
                                            0.0783  0.0445 -0.0015  0.0200 -0.7333
                                           -0.2535 -0.0581 -0.1718 -0.1005 -0.3117
                                           -0.1150  0.0715
    80. (0.00057) RY*( 4) C   2           s(  1.41%)p 6.56(  9.25%)d63.32( 89.34%)
                                           -0.0000  0.0011  0.1132  0.0358 -0.0035
                                            0.0023  0.1483 -0.0502  0.0589 -0.0027
                                           -0.0214 -0.0490  0.0087  0.0027  0.2362
                                            0.0058  0.0756 -0.0727 -0.4543 -0.3066
                                           -0.4126  0.6461
    81. (0.00046) RY*( 5) C   2           s( 91.95%)p 0.05(  4.75%)d 0.04(  3.30%)
                                           -0.0000  0.0040  0.9574 -0.0459 -0.0276
                                            0.0102  0.0053 -0.0159 -0.0871 -0.0175
                                            0.0916  0.1038  0.1242 -0.0086  0.0033
                                           -0.0386  0.0551  0.0994 -0.0222 -0.0114
                                            0.1179 -0.0926
    82. (0.00027) RY*( 6) C   2           s(  4.52%)p19.03( 85.97%)d 2.10(  9.51%)
                                           -0.0000 -0.0016 -0.0691  0.2010 -0.0033
                                            0.0158  0.0879  0.6572 -0.3006  0.0112
                                            0.0821  0.3897 -0.1402 -0.0084  0.0097
                                           -0.3564  0.1549  0.2131 -0.0146 -0.0778
                                           -0.1952 -0.0729
    83. (0.00019) RY*( 7) C   2           s( 83.86%)p 0.10(  8.53%)d 0.09(  7.61%)
                                            0.0000 -0.0020 -0.0006  0.9156 -0.0122
                                           -0.0034 -0.0372 -0.1496  0.0216  0.0019
                                           -0.0348 -0.1490  0.1783  0.0014 -0.0105
                                            0.0718  0.0243  0.1296 -0.1627 -0.0631
                                            0.0728 -0.1535
    84. (0.00008) RY*( 8) C   2           s(  2.99%)p13.16( 39.30%)d19.33( 57.71%)
    85. (0.00006) RY*( 9) C   2           s(  4.77%)p11.45( 54.60%)d 8.52( 40.63%)
    86. (0.00004) RY*(10) C   2           s(  4.40%)p 4.55( 20.03%)d17.17( 75.57%)
    87. (0.00003) RY*(11) C   2           s(  0.86%)p99.99( 93.04%)d 7.05(  6.09%)
    88. (0.00000) RY*(12) C   2           s(  0.28%)p99.99( 98.77%)d 3.48(  0.96%)
    89. (0.00001) RY*(13) C   2           s(  1.92%)p48.06( 92.43%)d 2.93(  5.64%)
    90. (0.00001) RY*(14) C   2           s(  3.95%)p 6.82( 26.97%)d17.47( 69.08%)
    91. (0.00001) RY*(15) C   2           s(  0.20%)p79.10( 15.49%)d99.99( 84.31%)
    92. (0.00000) RY*(16) C   2           s( 95.52%)p 0.01(  0.67%)d 0.04(  3.81%)
    93. (0.00001) RY*(17) C   2           s(  2.74%)p26.70( 73.23%)d 8.76( 24.02%)
    94. (0.00576) RY*( 1) C   3           s(  0.09%)p99.99( 95.03%)d55.90(  4.88%)
                                           -0.0000  0.0219 -0.0170 -0.0089 -0.0050
                                            0.0219 -0.8422  0.0382 -0.0301  0.0009
                                           -0.0303 -0.0605  0.0033 -0.0111  0.4825
                                           -0.0160  0.0187 -0.0345 -0.1200 -0.0052
                                            0.1790  0.0339
    95. (0.00202) RY*( 2) C   3           s(  0.46%)p99.99( 96.72%)d 6.07(  2.82%)
                                            0.0000  0.0160  0.0642 -0.0081 -0.0142
                                           -0.0001  0.0588 -0.0165 -0.0402  0.0283
                                            0.9508 -0.1368 -0.1310 -0.0009  0.1424
                                           -0.0273  0.0063  0.1128 -0.0481 -0.1106
                                           -0.0016 -0.0301
    96. (0.00123) RY*( 3) C   3           s(  0.24%)p99.99( 76.47%)d98.10( 23.29%)
                                            0.0000  0.0007  0.0484 -0.0050 -0.0012
                                           -0.0040  0.4015  0.2179  0.0343 -0.0020
                                           -0.1088 -0.0673  0.0082 -0.0016  0.6805
                                            0.2712  0.0413  0.2506 -0.0413  0.3752
                                           -0.0026  0.1663
    97. (0.00061) RY*( 4) C   3           s( 12.31%)p 2.67( 32.87%)d 4.45( 54.81%)
                                            0.0000 -0.0024  0.3492 -0.0337 -0.0072
                                           -0.0111  0.2364 -0.1534  0.0423 -0.0063
                                           -0.1450 -0.0929  0.0869 -0.0037  0.3818
                                           -0.2530  0.0185 -0.3357 -0.2058 -0.6057
                                           -0.1554  0.0460
    98. (0.00049) RY*( 5) C   3           s( 70.09%)p 0.25( 17.71%)d 0.17( 12.20%)
                                            0.0000 -0.0034  0.8092 -0.2135  0.0217
                                           -0.0140 -0.1038 -0.0391  0.1083 -0.0113
                                           -0.0503 -0.2949  0.0686  0.0100 -0.2043
                                            0.0661 -0.1112  0.2310  0.1012  0.1506
                                            0.1876 -0.0226
    99. (0.00028) RY*( 6) C   3           s( 28.66%)p 2.41( 69.03%)d 0.08(  2.31%)
                                            0.0000 -0.0019  0.4161  0.3350 -0.0350
                                           -0.0110 -0.0718  0.1191  0.0172  0.0107
                                            0.0435  0.7157 -0.3485  0.0019  0.0328
                                            0.1813  0.0290 -0.0754  0.0247 -0.0041
                                           -0.1077 -0.0721
   100. (0.00017) RY*( 7) C   3           s( 11.21%)p 6.59( 73.87%)d 1.33( 14.92%)
                                           -0.0000 -0.0127  0.0460  0.3244 -0.0682
                                           -0.0011 -0.0022 -0.7180 -0.2123  0.0011
                                            0.0224 -0.0208  0.2783  0.0005  0.0228
                                            0.3134  0.0314 -0.0013 -0.2821  0.2007
                                           -0.0714 -0.1557
   101. (0.00012) RY*( 8) C   3           s(  2.97%)p10.84( 32.15%)d21.88( 64.88%)
                                            0.0000 -0.0019  0.1321 -0.1071 -0.0267
                                            0.0029  0.0317  0.3242 -0.0963  0.0172
                                            0.1678  0.0409  0.3840 -0.0027 -0.0513
                                           -0.0583  0.1501 -0.6622 -0.1530  0.4139
                                            0.0271 -0.1217
   102. (0.00010) RY*( 9) C   3           s( 53.39%)p 0.67( 35.73%)d 0.20( 10.88%)
   103. (0.00006) RY*(10) C   3           s(  9.93%)p 6.02( 59.81%)d 3.05( 30.26%)
   104. (0.00004) RY*(11) C   3           s(  0.36%)p99.99( 60.34%)d99.99( 39.31%)
   105. (0.00004) RY*(12) C   3           s(  6.89%)p 6.58( 45.33%)d 6.94( 47.78%)
   106. (0.00004) RY*(13) C   3           s(  0.78%)p29.31( 22.75%)d98.54( 76.48%)
   107. (0.00000) RY*(14) C   3           s( 96.19%)p 0.02(  1.75%)d 0.02(  2.05%)
   108. (0.00001) RY*(15) C   3           s(  2.54%)p36.46( 92.46%)d 1.97(  5.00%)
   109. (0.00001) RY*(16) C   3           s(  3.55%)p15.71( 55.78%)d11.45( 40.66%)
   110. (0.00001) RY*(17) C   3           s(  0.43%)p74.57( 32.27%)d99.99( 67.29%)
   111. (0.00645) RY*( 1) C   4           s(  1.70%)p55.49( 94.42%)d 2.28(  3.88%)
                                            0.0000 -0.0085  0.1143 -0.0623  0.0002
                                            0.0123 -0.5661  0.0009 -0.0218  0.0154
                                           -0.7844 -0.0028 -0.0259  0.0018  0.0792
                                            0.0229  0.0063  0.1437  0.0331 -0.1009
                                           -0.0673 -0.0484
   112. (0.00403) RY*( 2) C   4           s(  7.78%)p11.40( 88.61%)d 0.46(  3.61%)
                                           -0.0000  0.0063  0.2787 -0.0028 -0.0071
                                           -0.0178 -0.2755  0.0290  0.0328 -0.0008
                                            0.3302 -0.0633 -0.0044  0.0005  0.8335
                                           -0.0097  0.0033  0.0503  0.1051  0.1198
                                           -0.0839 -0.0344
   113. (0.00275) RY*( 3) C   4           s(  9.49%)p 9.07( 86.14%)d 0.46(  4.36%)
                                           -0.0000  0.0031  0.3012  0.0646 -0.0026
                                           -0.0016  0.7410  0.0149 -0.0189 -0.0129
                                           -0.4569 -0.0251  0.0569 -0.0147  0.3118
                                            0.0111  0.0374  0.1597 -0.0213  0.0973
                                            0.0904 -0.0072
   114. (0.00078) RY*( 4) C   4           s( 54.02%)p 0.31( 16.66%)d 0.54( 29.32%)
                                           -0.0000 -0.0007  0.7248 -0.1213  0.0081
                                           -0.0002 -0.0251 -0.2350  0.0204 -0.0068
                                            0.1093 -0.1017  0.0580  0.0055 -0.2412
                                           -0.1611  0.0216 -0.2623  0.1599 -0.3739
                                            0.1383 -0.1999
   115. (0.00069) RY*( 5) C   4           s( 21.01%)p 0.47(  9.97%)d 3.28( 69.02%)
                                           -0.0000 -0.0022  0.4583 -0.0013  0.0085
                                           -0.0073 -0.1095 -0.0291  0.0105 -0.0027
                                            0.0942 -0.0110  0.0387 -0.0087 -0.2636
                                            0.0813 -0.0051  0.2892 -0.2451  0.3828
                                           -0.2065  0.5977
   116. (0.00039) RY*( 6) C   4           s( 13.61%)p 4.02( 54.72%)d 2.33( 31.66%)
                                           -0.0000  0.0023 -0.0138  0.3684  0.0143
                                            0.0029  0.0170  0.1064  0.1516 -0.0011
                                           -0.0612  0.3337 -0.0510  0.0086  0.1200
                                           -0.6161 -0.0299 -0.1955 -0.1718 -0.3194
                                           -0.1753  0.3408
   117. (0.00026) RY*( 7) C   4           s( 15.09%)p 3.51( 52.98%)d 2.12( 31.94%)
                                            0.0000 -0.0001  0.0152  0.3880 -0.0088
                                            0.0088  0.0210 -0.3012 -0.2219 -0.0080
                                           -0.0217  0.2946  0.4213 -0.0034 -0.0085
                                            0.3368  0.1045 -0.1831  0.2034  0.0046
                                           -0.4872 -0.0839
   118. (0.00021) RY*( 8) C   4           s(  2.47%)p22.22( 54.89%)d17.26( 42.64%)
                                            0.0000 -0.0015  0.1562 -0.0150  0.0079
                                            0.0056  0.0214  0.6610  0.0245 -0.0056
                                           -0.0014  0.0777 -0.0324 -0.0107 -0.2019
                                           -0.2223  0.1160 -0.0231  0.3947  0.3160
                                           -0.3082 -0.2742
   119. (0.00016) RY*( 9) C   4           s( 38.03%)p 1.24( 47.19%)d 0.39( 14.77%)
                                           -0.0000 -0.0028  0.1140  0.6060  0.0096
                                           -0.0101 -0.1161  0.1868  0.4448 -0.0023
                                           -0.0022 -0.0831  0.1566  0.0016 -0.0786
                                            0.2275 -0.3690  0.0019 -0.0633  0.0966
                                            0.3291 -0.1615
   120. (0.00011) RY*(10) C   4           s(  0.67%)p70.97( 47.72%)d76.75( 51.61%)
                                           -0.0000  0.0055  0.0331  0.0023  0.0748
                                           -0.0064 -0.0830 -0.0057 -0.1496  0.0098
                                            0.0842  0.6368  0.1126 -0.0016 -0.0216
                                           -0.0335  0.1445  0.3480  0.3094  0.0148
                                            0.5403  0.0838
   121. (0.00008) RY*(11) C   4           s(  2.39%)p12.28( 29.30%)d28.63( 68.31%)
   122. (0.00008) RY*(12) C   4           s( 10.59%)p 3.30( 34.99%)d 5.14( 54.42%)
   123. (0.00006) RY*(13) C   4           s(  9.76%)p 6.84( 66.75%)d 2.41( 23.50%)
   124. (0.00004) RY*(14) C   4           s(  0.97%)p64.17( 61.96%)d38.40( 37.07%)
   125. (0.00002) RY*(15) C   4           s( 16.41%)p 3.27( 53.61%)d 1.83( 29.98%)
   126. (0.00000) RY*(16) C   4           s(  0.73%)p99.99( 96.72%)d 3.49(  2.55%)
   127. (0.00001) RY*(17) C   4           s( 95.30%)p 0.04(  3.48%)d 0.01(  1.21%)
   128. (0.00555) RY*( 1) C   5           s(  0.08%)p99.99( 94.78%)d61.22(  5.13%)
                                           -0.0000  0.0227 -0.0174  0.0016 -0.0042
                                           -0.0048  0.2766 -0.0373  0.0143  0.0238
                                           -0.8981 -0.0043 -0.0364  0.0049 -0.2410
                                            0.0554 -0.0058 -0.1409  0.0369  0.1073
                                           -0.1318 -0.0351
   129. (0.00192) RY*( 2) C   5           s(  0.45%)p99.99( 96.38%)d 7.11(  3.17%)
                                           -0.0000  0.0159  0.0586 -0.0235 -0.0147
                                            0.0218  0.7512 -0.1199 -0.1010  0.0092
                                            0.3657 -0.0523 -0.0854 -0.0122 -0.4756
                                            0.0386  0.0535  0.1079  0.0109 -0.0462
                                           -0.1316 -0.0225
   130. (0.00111) RY*( 3) C   5           s(  0.28%)p99.99( 72.54%)d98.01( 27.18%)
                                            0.0000 -0.0002  0.0371  0.0373 -0.0012
                                           -0.0103  0.4417  0.1787  0.0230  0.0007
                                           -0.0227 -0.1327  0.0088 -0.0190  0.6357
                                            0.2665  0.0640  0.0123  0.2802  0.0822
                                            0.2107 -0.3768
   131. (0.00052) RY*( 4) C   5           s( 21.64%)p 1.32( 28.58%)d 2.30( 49.79%)
                                            0.0000 -0.0019  0.4608 -0.0633  0.0014
                                           -0.0017  0.1829 -0.1848  0.0728 -0.0115
                                           -0.0531 -0.1582  0.0560  0.0034  0.4038
                                           -0.1285  0.0466 -0.1977 -0.2582 -0.3892
                                           -0.3359  0.3574
   132. (0.00047) RY*( 5) C   5           s( 64.01%)p 0.32( 20.35%)d 0.24( 15.64%)
                                            0.0000 -0.0057  0.7823 -0.1670  0.0121
                                           -0.0049 -0.2174  0.0042  0.0647 -0.0169
                                            0.0150 -0.1986  0.1448 -0.0034 -0.2393
                                            0.1776 -0.0469  0.1020  0.1917  0.2782
                                            0.0361 -0.1749
   133. (0.00025) RY*( 6) C   5           s( 29.79%)p 2.28( 67.81%)d 0.08(  2.40%)
                                           -0.0000 -0.0042  0.2791  0.4668 -0.0454
                                            0.0087  0.0182  0.6375 -0.3486 -0.0035
                                           -0.0459  0.0634 -0.1953 -0.0084 -0.0555
                                           -0.2284  0.2240  0.0295 -0.1291 -0.0212
                                            0.0470  0.0617
   134. (0.00016) RY*( 7) C   5           s( 25.39%)p 2.43( 61.61%)d 0.51( 13.01%)
                                           -0.0000 -0.0028 -0.1793  0.4696  0.0342
                                           -0.0043 -0.0721  0.0527  0.2158  0.0049
                                            0.0734 -0.5829  0.0603 -0.0050 -0.0919
                                            0.4485  0.0553 -0.1171 -0.0480  0.1405
                                           -0.1088  0.2872
   135. (0.00014) RY*( 8) C   5           s( 17.76%)p 2.53( 44.97%)d 2.10( 37.26%)
                                            0.0000  0.0091  0.0225  0.4078  0.1036
                                           -0.0071 -0.1119 -0.4473 -0.4202 -0.0090
                                           -0.0619  0.0626  0.1621  0.0066  0.0638
                                           -0.0215  0.1478  0.2524  0.5075 -0.1474
                                           -0.1686  0.0353
   136. (0.00008) RY*( 9) C   5           s( 23.47%)p 1.30( 30.56%)d 1.96( 45.97%)
   137. (0.00009) RY*(10) C   5           s(  4.52%)p16.72( 75.48%)d 4.43( 20.00%)
   138. (0.00004) RY*(11) C   5           s( 11.17%)p 3.35( 37.44%)d 4.60( 51.39%)
   139. (0.00003) RY*(12) C   5           s(  1.92%)p10.03( 19.24%)d41.11( 78.84%)
   140. (0.00002) RY*(13) C   5           s(  1.75%)p 9.42( 16.47%)d46.78( 81.78%)
   141. (0.00001) RY*(14) C   5           s(  5.39%)p 5.89( 31.71%)d11.68( 62.90%)
   142. (0.00002) RY*(15) C   5           s(  6.81%)p13.48( 91.78%)d 0.21(  1.42%)
   143. (0.00000) RY*(16) C   5           s(  0.12%)p99.99( 97.76%)d17.90(  2.12%)
   144. (0.00000) RY*(17) C   5           s( 85.57%)p 0.15( 12.60%)d 0.02(  1.83%)
   145. (0.00570) RY*( 1) C   6           s(  0.46%)p99.99( 94.69%)d10.60(  4.85%)
                                           -0.0000  0.0258 -0.0368  0.0501 -0.0069
                                           -0.0237  0.8256 -0.0742  0.0465  0.0001
                                           -0.0884 -0.0380  0.0075  0.0135 -0.4954
                                            0.0375 -0.0274 -0.0364 -0.1183  0.0017
                                            0.1790  0.0337
   146. (0.00202) RY*( 2) C   6           s(  0.20%)p99.99( 97.80%)d 9.79(  1.99%)
                                            0.0000  0.0014 -0.0304  0.0331  0.0043
                                            0.0045  0.1011 -0.0064 -0.0189  0.0403
                                            0.9445 -0.1572 -0.2198  0.0021  0.0196
                                           -0.0077 -0.0151 -0.1221 -0.0056  0.0687
                                           -0.0141  0.0099
   147. (0.00090) RY*( 3) C   6           s(  0.06%)p99.99( 79.59%)d99.99( 20.35%)
                                            0.0000  0.0001  0.0095  0.0225  0.0043
                                            0.0071 -0.4302 -0.1622 -0.0406 -0.0012
                                            0.0632  0.0496  0.0052  0.0120 -0.7215
                                           -0.2301 -0.0512 -0.1442 -0.1724 -0.3012
                                           -0.1666  0.1857
   148. (0.00059) RY*( 4) C   6           s(  0.18%)p77.59( 13.82%)d99.99( 86.01%)
                                           -0.0000 -0.0004  0.0418  0.0052 -0.0017
                                           -0.0090  0.1775  0.0139  0.0649  0.0010
                                           -0.0331 -0.0503  0.0086 -0.0133  0.3001
                                           -0.0154  0.0893 -0.4733 -0.0650 -0.7738
                                           -0.1071 -0.1467
   149. (0.00049) RY*( 5) C   6           s( 91.18%)p 0.07(  6.55%)d 0.02(  2.26%)
                                           -0.0000  0.0037  0.9543 -0.0206 -0.0262
                                           -0.0174  0.0645  0.0447  0.1276  0.0093
                                            0.0398  0.1531 -0.0811  0.0118 -0.0277
                                           -0.0512 -0.0871  0.0772  0.0048  0.0254
                                           -0.1073 -0.0671
   150. (0.00027) RY*( 6) C   6           s( 15.04%)p 5.09( 76.48%)d 0.56(  8.48%)
                                            0.0000 -0.0023 -0.1763  0.3454  0.0020
                                            0.0056  0.0522  0.0914 -0.0344  0.0186
                                            0.0676  0.7932 -0.3419 -0.0022  0.0243
                                            0.0297 -0.0113  0.2191 -0.0574 -0.1552
                                           -0.0245 -0.0940
   151. (0.00016) RY*( 7) C   6           s( 71.33%)p 0.28( 19.63%)d 0.13(  9.04%)
                                            0.0000 -0.0015  0.0244  0.8439 -0.0233
                                            0.0025 -0.0561 -0.0300  0.1628 -0.0039
                                           -0.0453 -0.3465  0.1125 -0.0031 -0.0237
                                            0.1553 -0.0794  0.0737 -0.0517  0.0351
                                           -0.2243 -0.1753
   152. (0.00008) RY*( 8) C   6           s(  3.63%)p10.82( 39.29%)d15.72( 57.07%)
   153. (0.00005) RY*( 9) C   6           s(  5.75%)p 8.02( 46.10%)d 8.37( 48.15%)
   154. (0.00003) RY*(10) C   6           s(  4.37%)p 5.00( 21.82%)d16.91( 73.82%)
   155. (0.00001) RY*(11) C   6           s(  4.84%)p19.02( 92.10%)d 0.63(  3.06%)
   156. (0.00000) RY*(12) C   6           s(  0.32%)p99.99( 98.19%)d 4.67(  1.49%)
   157. (0.00001) RY*(13) C   6           s(  1.23%)p74.45( 91.93%)d 5.53(  6.83%)
   158. (0.00000) RY*(14) C   6           s(  0.51%)p50.16( 25.36%)d99.99( 74.14%)
   159. (0.00001) RY*(15) C   6           s(  3.63%)p19.99( 72.65%)d 6.53( 23.72%)
   160. (0.00000) RY*(16) C   6           s( 96.10%)p 0.02(  1.53%)d 0.02(  2.37%)
   161. (0.00000) RY*(17) C   6           s(  1.26%)p17.91( 22.54%)d60.55( 76.20%)
   162. (0.01133) RY*( 1) C   7           s(  2.31%)p41.55( 95.92%)d 0.77(  1.77%)
                                            0.0000 -0.0033  0.1503 -0.0220 -0.0034
                                            0.0185 -0.5316  0.0080 -0.0181 -0.0228
                                            0.7489  0.0151 -0.0084  0.0287 -0.3327
                                            0.0410 -0.0300  0.0583 -0.1080  0.0449
                                           -0.0173  0.0188
   163. (0.00511) RY*( 2) C   7           s(  2.03%)p47.14( 95.67%)d 1.13(  2.30%)
                                           -0.0000 -0.0259  0.1392 -0.0153  0.0014
                                            0.0175  0.4238 -0.0083 -0.0370 -0.0114
                                           -0.1224  0.0536 -0.0083 -0.0010 -0.8697
                                            0.0012  0.0300  0.0648  0.0276  0.0237
                                           -0.1106  0.0726
   164. (0.00216) RY*( 3) C   7           s(  0.93%)p59.30( 54.99%)d47.54( 44.08%)
                                           -0.0000  0.0007  0.0831  0.0485 -0.0042
                                           -0.0100 -0.4567 -0.1599  0.0009 -0.0189
                                           -0.4061 -0.2229  0.0349 -0.0030 -0.2021
                                           -0.2412 -0.0207  0.4088  0.0106 -0.3671
                                            0.2840 -0.2413
   165. (0.00154) RY*( 4) C   7           s(  2.53%)p37.36( 94.41%)d 1.21(  3.06%)
                                            0.0000  0.0028  0.0624  0.1462 -0.0018
                                            0.0027  0.0698  0.5147  0.0684  0.0000
                                            0.0847  0.2747 -0.0223  0.0024  0.0204
                                           -0.7656  0.0051 -0.0002  0.0188  0.0954
                                            0.0863 -0.1170
   166. (0.00108) RY*( 5) C   7           s( 10.59%)p 3.36( 35.54%)d 5.09( 53.87%)
                                            0.0000 -0.0007  0.2792 -0.1673  0.0007
                                            0.0060 -0.0308  0.1900 -0.1764 -0.0052
                                           -0.0724  0.3867  0.0276  0.0136  0.0801
                                            0.3457 -0.0745  0.4098  0.3687  0.3452
                                            0.1185 -0.3188
   167. (0.00094) RY*( 6) C   7           s(  4.34%)p17.23( 74.71%)d 4.83( 20.96%)
                                            0.0000 -0.0005  0.2015 -0.0514  0.0099
                                            0.0055  0.4061 -0.0455 -0.1446  0.0012
                                            0.3406 -0.6227 -0.1097  0.0031  0.1508
                                           -0.1349 -0.0494  0.2094  0.1425 -0.0416
                                           -0.0935 -0.3674
   168. (0.00067) RY*( 7) C   7           s(  7.72%)p11.48( 88.67%)d 0.47(  3.61%)
                                            0.0000  0.0014  0.2200  0.1697  0.0016
                                            0.0072  0.1073 -0.7774  0.0388 -0.0015
                                            0.1036  0.3328  0.1696  0.0031  0.1122
                                           -0.3196 -0.0648  0.0615  0.0899  0.1439
                                           -0.0566  0.0183
   169. (0.00050) RY*( 8) C   7           s( 53.48%)p 0.37( 19.99%)d 0.50( 26.53%)
                                           -0.0000 -0.0007  0.7288  0.0547  0.0253
                                            0.0230 -0.1574  0.0933 -0.1287 -0.0126
                                           -0.2595 -0.2726  0.0202  0.0011  0.0744
                                           -0.0305 -0.0267 -0.2222 -0.1995  0.3079
                                           -0.0177  0.2847
   170. (0.00044) RY*( 9) C   7           s(  4.90%)p 6.52( 31.92%)d12.90( 63.18%)
                                           -0.0000 -0.0029  0.2065 -0.0782  0.0136
                                            0.0193  0.2848  0.0113 -0.2086  0.0003
                                            0.1890  0.1907 -0.0967 -0.0076  0.1379
                                            0.0718  0.2973  0.2223 -0.2570 -0.3665
                                            0.5247  0.3265
   171. (0.00025) RY*(10) C   7           s( 19.83%)p 1.18( 23.39%)d 2.86( 56.78%)
                                            0.0000 -0.0037 -0.3110  0.3186 -0.0002
                                            0.0112  0.0820 -0.0231 -0.0902  0.0104
                                            0.0563 -0.2372  0.1369 -0.0006 -0.0921
                                            0.0277 -0.3617  0.0591  0.0020  0.4391
                                            0.5872  0.1635
   172. (0.00016) RY*(11) C   7           s(  0.82%)p76.49( 62.99%)d43.94( 36.19%)
                                           -0.0000 -0.0021 -0.0369  0.0826  0.0061
                                            0.0095  0.0052 -0.1099 -0.3967 -0.0087
                                           -0.0743  0.2070 -0.5368 -0.0085 -0.0265
                                            0.0240 -0.3498 -0.1738 -0.4504 -0.0105
                                           -0.0087 -0.3586
   173. (0.00014) RY*(12) C   7           s( 21.25%)p 2.28( 48.45%)d 1.43( 30.30%)
                                           -0.0000 -0.0086  0.2963  0.3185  0.1524
                                            0.0037  0.1158  0.1372  0.3033  0.0012
                                            0.0826  0.1102  0.1798 -0.0082  0.0162
                                            0.2258 -0.5076 -0.2177  0.1374 -0.4672
                                            0.0924 -0.0995
   174. (0.00010) RY*(13) C   7           s( 56.11%)p 0.44( 24.80%)d 0.34( 19.09%)
   175. (0.00007) RY*(14) C   7           s( 16.42%)p 3.93( 64.53%)d 1.16( 19.05%)
   176. (0.00007) RY*(15) C   7           s(  1.03%)p42.67( 44.08%)d53.12( 54.88%)
   177. (0.00002) RY*(16) C   7           s(  2.46%)p14.77( 36.39%)d24.82( 61.15%)
   178. (0.00001) RY*(17) C   7           s( 93.21%)p 0.04(  3.82%)d 0.03(  2.97%)
   179. (0.00892) RY*( 1) C   8           s(  0.24%)p99.99( 96.82%)d12.06(  2.94%)
                                            0.0000 -0.0078  0.0460 -0.0147  0.0061
                                           -0.0109  0.0278 -0.0898 -0.0077 -0.0144
                                            0.8068  0.1323  0.0089 -0.0256  0.5363
                                           -0.0465 -0.0016  0.0804  0.0579  0.0923
                                            0.0171  0.1035
   180. (0.00395) RY*( 2) C   8           s(  5.67%)p15.60( 88.45%)d 1.04(  5.87%)
                                           -0.0000  0.0068  0.2371 -0.0204 -0.0032
                                            0.0145 -0.4962 -0.0698 -0.0046  0.0050
                                           -0.4561  0.1603 -0.0189  0.0036  0.6311
                                           -0.0135 -0.0259  0.1512  0.0335  0.0123
                                           -0.1701 -0.0753
   181. (0.00303) RY*( 3) C   8           s(  0.04%)p99.99( 96.14%)d99.99(  3.82%)
                                           -0.0000 -0.0062 -0.0087  0.0133  0.0079
                                           -0.0064 -0.8345  0.0881  0.0110  0.0138
                                            0.3103 -0.1060 -0.0209 -0.0084 -0.3824
                                           -0.0516  0.0006  0.0276  0.0975 -0.1535
                                            0.0570  0.0338
   182. (0.00154) RY*( 4) C   8           s( 59.00%)p 0.65( 38.20%)d 0.05(  2.80%)
                                           -0.0000  0.0005  0.7679 -0.0200  0.0038
                                            0.0079  0.0488 -0.3626 -0.0159  0.0054
                                            0.0819  0.2796 -0.0611  0.0129 -0.2805
                                            0.2464 -0.1400 -0.0075 -0.1559 -0.0049
                                            0.0594 -0.0097
   183. (0.00113) RY*( 5) C   8           s(  1.12%)p83.35( 93.38%)d 4.90(  5.50%)
                                           -0.0000 -0.0002  0.0981  0.0344  0.0200
                                           -0.0004  0.0125 -0.1002 -0.0702 -0.0022
                                           -0.0469  0.2133 -0.0044  0.0071 -0.0921
                                           -0.9282 -0.0316 -0.0519 -0.1397  0.1205
                                            0.1348  0.0073
   184. (0.00102) RY*( 6) C   8           s( 15.83%)p 4.71( 74.48%)d 0.61(  9.69%)
                                           -0.0000  0.0008  0.3973  0.0153 -0.0134
                                           -0.0006  0.0330  0.8550 -0.0054  0.0012
                                            0.0146 -0.0104 -0.0535  0.0112  0.0912
                                            0.0081  0.0324 -0.1549 -0.1074  0.1002
                                            0.2206  0.0520
   185. (0.00069) RY*( 7) C   8           s( 14.88%)p 4.90( 72.92%)d 0.82( 12.20%)
                                           -0.0000 -0.0078  0.3841  0.0266 -0.0237
                                            0.0072  0.1183 -0.0828  0.0453  0.0011
                                            0.0406 -0.8024 -0.0522  0.0009  0.0672
                                           -0.2266  0.0457  0.1389  0.0944 -0.1618
                                           -0.2588  0.0248
   186. (0.00052) RY*( 8) C   8           s(  0.12%)p99.99( 17.55%)d99.99( 82.33%)
                                            0.0000 -0.0024 -0.0021  0.0345  0.0024
                                           -0.0034 -0.0951 -0.1984  0.1155 -0.0012
                                           -0.0244 -0.3168  0.0079 -0.0014  0.0793
                                            0.0789  0.0140 -0.0401  0.0356  0.5005
                                            0.6064 -0.4497
   187. (0.00027) RY*( 9) C   8           s(  2.33%)p 8.28( 19.32%)d33.56( 78.34%)
                                            0.0000 -0.0020  0.0950  0.1097 -0.0477
                                            0.0175  0.1452  0.1167 -0.2742 -0.0021
                                           -0.0037  0.1627  0.1025  0.0036 -0.0525
                                           -0.0662 -0.1973  0.2310  0.7390 -0.2365
                                            0.1313 -0.3329
   188. (0.00024) RY*(10) C   8           s( 17.58%)p 0.90( 15.75%)d 3.79( 66.67%)
                                            0.0000  0.0002 -0.0068  0.4186 -0.0239
                                            0.0037 -0.0280 -0.1724 -0.1042 -0.0132
                                           -0.1137 -0.1200  0.1352  0.0118  0.1868
                                            0.0431 -0.1828 -0.3670  0.0500 -0.3332
                                            0.4399  0.4742
   189. (0.00014) RY*(11) C   8           s( 34.64%)p 0.63( 21.77%)d 1.26( 43.59%)
                                            0.0000  0.0057 -0.0576  0.5753  0.1096
                                            0.0002  0.0343  0.0602  0.1712 -0.0026
                                           -0.0381  0.0494 -0.4014 -0.0068 -0.0840
                                            0.0312 -0.1024  0.5762 -0.0202  0.2163
                                            0.0336  0.2359
   190. (0.00011) RY*(12) C   8           s( 33.58%)p 0.93( 31.08%)d 1.05( 35.34%)
                                           -0.0000 -0.0026  0.0095  0.5772 -0.0508
                                           -0.0041 -0.0572  0.0567 -0.2545  0.0075
                                            0.0923 -0.0321  0.4548 -0.0041 -0.0372
                                            0.0396 -0.1419 -0.1537 -0.2129  0.2287
                                           -0.3885 -0.2850
   191. (0.00009) RY*(13) C   8           s(  2.27%)p22.66( 51.38%)d20.45( 46.35%)
   192. (0.00005) RY*(14) C   8           s( 13.87%)p 4.34( 60.27%)d 1.86( 25.86%)
   193. (0.00003) RY*(15) C   8           s(  2.09%)p11.21( 23.40%)d35.69( 74.51%)
   194. (0.00001) RY*(16) C   8           s(  0.07%)p99.99( 97.66%)d31.90(  2.27%)
   195. (0.00001) RY*(17) C   8           s( 96.67%)p 0.02(  1.55%)d 0.02(  1.78%)
   196. (0.00607) RY*( 1) N   9           s(  0.84%)p99.99( 97.99%)d 1.39(  1.17%)
                                           -0.0000 -0.0120  0.0830  0.0369  0.0020
                                            0.0098  0.4397  0.0847 -0.0143  0.0154
                                           -0.3908  0.1964  0.0021 -0.0055 -0.7332
                                           -0.2234 -0.0101  0.0604 -0.0646 -0.0315
                                            0.0475 -0.0254
   197. (0.00556) RY*( 2) N   9           s(  1.20%)p79.95( 96.13%)d 2.22(  2.67%)
                                           -0.0000 -0.0045  0.1041  0.0341  0.0008
                                           -0.0073  0.6559 -0.0474 -0.0075 -0.0212
                                            0.6920 -0.0925 -0.0022 -0.0166  0.0526
                                           -0.1945  0.0005 -0.0806 -0.0315  0.1042
                                           -0.0503  0.0762
   198. (0.00197) RY*( 3) N   9           s( 54.64%)p 0.74( 40.55%)d 0.09(  4.81%)
                                           -0.0000 -0.0098  0.7391  0.0102  0.0007
                                            0.0069  0.2617 -0.0605  0.0431 -0.0013
                                           -0.3792 -0.0285 -0.0342 -0.0040  0.4095
                                            0.1154  0.0682  0.1109 -0.1578  0.0714
                                            0.0053  0.0758
   199. (0.00119) RY*( 4) N   9           s( 36.83%)p 1.42( 52.13%)d 0.30( 11.04%)
                                            0.0000  0.0067  0.5910 -0.1375  0.0008
                                           -0.0080 -0.4317 -0.0985  0.0023  0.0059
                                            0.3701  0.0878 -0.0710 -0.0037 -0.3943
                                            0.0088  0.1411 -0.1566  0.0533  0.0926
                                            0.1189 -0.2456
   200. (0.00098) RY*( 5) N   9           s(  0.40%)p99.99( 88.15%)d28.51( 11.44%)
                                           -0.0000  0.0004 -0.0291  0.0562  0.0017
                                            0.0001  0.0665  0.2619 -0.0485 -0.0052
                                            0.0950  0.7879 -0.0484 -0.0039  0.0677
                                            0.4115 -0.0083 -0.1746  0.0314  0.2136
                                           -0.0854  0.1734
   201. (0.00045) RY*( 6) N   9           s(  5.93%)p15.33( 90.88%)d 0.54(  3.19%)
                                           -0.0000 -0.0159 -0.1063  0.2180  0.0138
                                            0.0021  0.1438 -0.6533 -0.0957  0.0038
                                            0.0353 -0.0729  0.0516 -0.0089 -0.1952
                                            0.6330  0.0642  0.1349 -0.0644 -0.0296
                                            0.0684 -0.0630
   202. (0.00028) RY*( 7) N   9           s(  0.79%)p99.99( 90.26%)d11.33(  8.95%)
                                           -0.0000 -0.0061  0.0783  0.0411 -0.0063
                                            0.0057  0.0411  0.5444  0.0635 -0.0004
                                            0.0122 -0.5408  0.0306 -0.0070 -0.2399
                                            0.4973 -0.0450 -0.1455  0.0839  0.1295
                                           -0.0462  0.2059
   203. (0.00019) RY*( 8) N   9           s(  4.73%)p 2.87( 13.58%)d17.28( 81.69%)
                                           -0.0000 -0.0037 -0.1428  0.1635  0.0123
                                            0.0076  0.1892  0.0804  0.0593 -0.0124
                                           -0.1648 -0.0633 -0.1163  0.0191  0.1608
                                            0.0280  0.1345 -0.4104  0.0940  0.2959
                                            0.2807 -0.6880
   204. (0.00013) RY*( 9) N   9           s( 13.38%)p 3.15( 42.08%)d 3.33( 44.55%)
                                           -0.0000 -0.0060  0.2038  0.3010 -0.0399
                                            0.0120  0.0246 -0.0862 -0.0435 -0.0053
                                           -0.0355  0.0473  0.2990 -0.0015  0.0344
                                           -0.0222 -0.5622 -0.2718  0.5082 -0.3194
                                           -0.0823 -0.0669
   205. (0.00009) RY*(10) N   9           s(  0.55%)p43.42( 23.98%)d99.99( 75.46%)
   206. (0.00006) RY*(11) N   9           s( 71.65%)p 0.14( 10.00%)d 0.26( 18.35%)
   207. (0.00003) RY*(12) N   9           s(  5.11%)p 4.24( 21.69%)d14.31( 73.20%)
   208. (0.00002) RY*(13) N   9           s(  1.30%)p 6.32(  8.19%)d69.85( 90.52%)
   209. (0.00002) RY*(14) N   9           s(  2.72%)p13.12( 35.75%)d22.59( 61.53%)
   210. (0.00000) RY*(15) N   9           s(  0.07%)p99.99( 96.76%)d43.12(  3.16%)
   211. (0.00000) RY*(16) N   9           s( 99.30%)p 0.00(  0.43%)d 0.00(  0.27%)
   212. (0.00001) RY*(17) N   9           s(  0.67%)p99.99( 91.48%)d11.66(  7.85%)
   213. (0.00744) RY*( 1) C  10           s(  0.14%)p99.99( 95.96%)d26.97(  3.90%)
                                            0.0000  0.0268 -0.0233  0.0136 -0.0015
                                           -0.0318 -0.0839 -0.0643  0.0368  0.0318
                                           -0.6597 -0.0244 -0.0404 -0.0199 -0.7106
                                           -0.0465  0.0123  0.0545  0.0979 -0.0844
                                            0.1115  0.0830
   214. (0.00600) RY*( 2) C  10           s(  0.47%)p99.99( 94.87%)d 9.91(  4.66%)
                                            0.0000 -0.0091  0.0649 -0.0148 -0.0138
                                            0.0037 -0.6614 -0.0697 -0.0105 -0.0353
                                            0.5411  0.0612  0.0455 -0.0249 -0.4528
                                           -0.0126  0.0262 -0.1543 -0.0222 -0.0726
                                           -0.0411 -0.1238
   215. (0.00248) RY*( 3) C  10           s(  0.04%)p99.99( 67.88%)d99.99( 32.08%)
                                            0.0000  0.0004  0.0073  0.0173 -0.0008
                                           -0.0139 -0.5653 -0.1783 -0.0218 -0.0072
                                           -0.3646 -0.0168 -0.0162  0.0097  0.4157
                                            0.1408  0.0226 -0.2018 -0.1315  0.2507
                                            0.4459 -0.0339
   216. (0.00094) RY*( 4) C  10           s(  0.72%)p29.97( 21.65%)d99.99( 77.63%)
                                            0.0000  0.0011  0.0570  0.0625 -0.0080
                                           -0.0183 -0.0592  0.2941  0.0027 -0.0043
                                           -0.0407  0.2933 -0.0062  0.0108  0.0205
                                           -0.1932 -0.0227 -0.3508 -0.3924 -0.1260
                                           -0.0922  0.6891
   217. (0.00058) RY*( 5) C  10           s( 77.82%)p 0.13( 10.04%)d 0.16( 12.14%)
                                           -0.0000 -0.0052  0.8803 -0.0564  0.0020
                                           -0.0141 -0.0017 -0.1687 -0.0030  0.0396
                                           -0.0029 -0.0488 -0.0765  0.0119 -0.0000
                                           -0.2353 -0.0802  0.2213 -0.0150  0.2460
                                           -0.0458  0.0981
   218. (0.00039) RY*( 6) C  10           s(  9.28%)p 1.85( 17.16%)d 7.93( 73.56%)
                                            0.0000 -0.0043  0.2771 -0.1266 -0.0041
                                           -0.0095  0.1232 -0.1583  0.1915  0.0108
                                            0.0027  0.1644 -0.0195 -0.0058  0.1265
                                           -0.0531  0.2194 -0.3018  0.2402 -0.6901
                                            0.3114 -0.1169
   219. (0.00021) RY*( 7) C  10           s( 15.24%)p 4.68( 71.31%)d 0.88( 13.45%)
                                            0.0000 -0.0011 -0.2682  0.2702 -0.0864
                                            0.0022 -0.0240 -0.5149  0.0541 -0.0037
                                            0.0677  0.2918  0.1779 -0.0018  0.0767
                                           -0.5116  0.2355  0.2232  0.1832  0.1071
                                            0.0208  0.1980
   220. (0.00014) RY*( 8) C  10           s(  8.73%)p 6.49( 56.64%)d 3.97( 34.63%)
                                            0.0000  0.0145  0.0475  0.2802  0.0793
                                           -0.0071  0.0116  0.0610  0.1396  0.0169
                                            0.0946  0.5427 -0.2903 -0.0004 -0.0527
                                            0.3886 -0.0331  0.4855 -0.1962 -0.0802
                                            0.2556 -0.0178
   221. (0.00010) RY*( 9) C  10           s( 12.43%)p 3.94( 48.97%)d 3.11( 38.61%)
   222. (0.00008) RY*(10) C  10           s( 45.67%)p 0.50( 22.69%)d 0.69( 31.64%)
   223. (0.00006) RY*(11) C  10           s(  3.67%)p20.68( 75.81%)d 5.60( 20.52%)
   224. (0.00004) RY*(12) C  10           s(  7.05%)p 6.76( 47.64%)d 6.43( 45.31%)
   225. (0.00004) RY*(13) C  10           s( 13.79%)p 4.87( 67.21%)d 1.38( 19.00%)
   226. (0.00004) RY*(14) C  10           s(  6.88%)p 5.99( 41.23%)d 7.55( 51.90%)
   227. (0.00002) RY*(15) C  10           s(  1.86%)p32.45( 60.39%)d20.28( 37.75%)
   228. (0.00000) RY*(16) C  10           s(  0.08%)p99.99( 98.40%)d18.01(  1.52%)
   229. (0.00000) RY*(17) C  10           s( 96.10%)p 0.02(  2.38%)d 0.02(  1.51%)
   230. (0.00767) RY*( 1) C  11           s(  1.03%)p93.05( 95.42%)d 3.46(  3.55%)
                                            0.0000  0.0262  0.0447  0.0870  0.0017
                                            0.0226 -0.6599  0.0200 -0.0198 -0.0021
                                            0.5612 -0.0031  0.0001  0.0312 -0.4467
                                            0.0409 -0.0183 -0.0147  0.1142 -0.1071
                                            0.0918  0.0486
   231. (0.00248) RY*( 2) C  11           s(  0.19%)p99.99( 97.29%)d12.98(  2.51%)
                                           -0.0000 -0.0138  0.0317 -0.0269  0.0044
                                           -0.0060  0.0766 -0.0064  0.0406  0.0327
                                            0.6673 -0.1091 -0.1313  0.0186  0.6916
                                           -0.0919 -0.0515  0.1007 -0.0178  0.0973
                                           -0.0029  0.0722
   232. (0.00165) RY*( 3) C  11           s(  0.06%)p99.99( 78.85%)d99.99( 21.09%)
                                            0.0000  0.0000  0.0002  0.0246  0.0021
                                           -0.0005 -0.6436 -0.0412 -0.0230 -0.0011
                                           -0.3988 -0.0527 -0.0100 -0.0004  0.4560
                                            0.0441  0.0173  0.2609  0.2186 -0.0408
                                           -0.1416 -0.2708
   233. (0.00106) RY*( 4) C  11           s( 88.75%)p 0.10(  8.46%)d 0.03(  2.79%)
                                            0.0000  0.0051  0.9401 -0.0592  0.0136
                                            0.0165  0.0397  0.1078 -0.0850 -0.0083
                                           -0.0723 -0.2114  0.0855  0.0167 -0.0272
                                           -0.0475 -0.0579  0.0783  0.0907  0.0436
                                            0.0391  0.1006
   234. (0.00046) RY*( 5) C  11           s(  0.09%)p99.99( 32.61%)d99.99( 67.31%)
                                           -0.0000  0.0004 -0.0159  0.0248  0.0023
                                           -0.0097  0.2339  0.3542  0.0870 -0.0052
                                            0.1484  0.1914  0.0291  0.0067 -0.1613
                                           -0.2203 -0.0640  0.4233  0.3044 -0.2852
                                           -0.5240 -0.2128
   235. (0.00030) RY*( 6) C  11           s( 20.57%)p 3.29( 67.71%)d 0.57( 11.72%)
                                            0.0000  0.0022 -0.2318  0.3893  0.0204
                                           -0.0012  0.0052  0.1975 -0.0640 -0.0159
                                           -0.0451 -0.6298  0.3360 -0.0156 -0.0544
                                           -0.2735  0.2102  0.1545  0.0457  0.2107
                                           -0.0182  0.2156
   236. (0.00022) RY*( 7) C  11           s(  3.31%)p20.11( 66.54%)d 9.11( 30.16%)
                                           -0.0000 -0.0003  0.0261  0.1793  0.0163
                                           -0.0023  0.2467 -0.5753  0.0016 -0.0004
                                            0.1433 -0.2640  0.0400  0.0024 -0.1476
                                            0.3996 -0.0140  0.2511  0.2347  0.0950
                                            0.0119 -0.4174
   237. (0.00015) RY*( 8) C  11           s( 14.11%)p 3.74( 52.77%)d 2.35( 33.12%)
                                           -0.0000 -0.0088  0.1302  0.3247 -0.1364
                                           -0.0038 -0.0717 -0.3511 -0.1934  0.0085
                                            0.0564  0.3169  0.2659  0.0025  0.0172
                                           -0.4231 -0.0907 -0.2678 -0.1536  0.2867
                                           -0.3519 -0.1729
   238. (0.00008) RY*( 9) C  11           s( 33.84%)p 1.23( 41.76%)d 0.72( 24.40%)
   239. (0.00005) RY*(10) C  11           s(  2.37%)p11.24( 26.59%)d30.02( 71.04%)
   240. (0.00005) RY*(11) C  11           s(  0.47%)p53.72( 25.16%)d99.99( 74.37%)
   241. (0.00001) RY*(12) C  11           s(  6.06%)p14.24( 86.35%)d 1.25(  7.59%)
   242. (0.00001) RY*(13) C  11           s( 26.24%)p 2.73( 71.73%)d 0.08(  2.03%)
   243. (0.00002) RY*(14) C  11           s(  6.79%)p 4.30( 29.17%)d 9.44( 64.04%)
   244. (0.00000) RY*(15) C  11           s( 94.96%)p 0.02(  1.80%)d 0.03(  3.25%)
   245. (0.00001) RY*(16) C  11           s(  0.17%)p99.99( 20.98%)d99.99( 78.84%)
   246. (0.00001) RY*(17) C  11           s(  1.09%)p88.63( 96.90%)d 1.83(  2.00%)
   247. (0.00572) RY*( 1) C  12           s(  0.94%)p99.91( 94.31%)d 5.02(  4.74%)
                                            0.0000 -0.0266  0.0769 -0.0524  0.0080
                                           -0.0069  0.2191  0.0458  0.0069 -0.0137
                                            0.5379  0.0345  0.0387 -0.0216  0.7680
                                            0.0933  0.0409 -0.1101 -0.0148 -0.1529
                                            0.0229 -0.1057
   248. (0.00195) RY*( 2) C  12           s(  0.01%)p 1.00( 98.41%)d 0.02(  1.58%)
                                           -0.0000  0.0014  0.0040  0.0089  0.0008
                                            0.0260  0.6063  0.0633 -0.1569 -0.0289
                                           -0.6767 -0.0586  0.1581  0.0133  0.2986
                                            0.0450 -0.0931  0.0337  0.0700 -0.0367
                                            0.0681  0.0617
   249. (0.00085) RY*( 3) C  12           s(  0.13%)p99.99( 88.15%)d87.30( 11.72%)
                                           -0.0000 -0.0000  0.0365  0.0019  0.0018
                                           -0.0109  0.6448 -0.2651  0.0880 -0.0067
                                            0.3734 -0.1182  0.0436  0.0088 -0.4484
                                            0.1662 -0.0592 -0.0876 -0.1066 -0.1222
                                           -0.1484  0.2474
   250. (0.00057) RY*( 4) C  12           s(  0.10%)p56.85(  5.44%)d99.99( 94.47%)
                                            0.0000  0.0001 -0.0004  0.0308  0.0033
                                            0.0094 -0.1654 -0.0431 -0.0021  0.0047
                                           -0.1021 -0.0055  0.0041 -0.0062  0.1206
                                            0.0038  0.0037  0.2741  0.1231 -0.4794
                                           -0.7619  0.2099
   251. (0.00040) RY*( 5) C  12           s( 53.65%)p 0.81( 43.23%)d 0.06(  3.12%)
                                           -0.0000  0.0034  0.7305 -0.0478 -0.0241
                                           -0.0041 -0.0592  0.3819  0.1042  0.0170
                                           -0.0360 -0.4059 -0.1915  0.0090 -0.0776
                                            0.2494 -0.0284 -0.0313  0.1245 -0.0990
                                            0.0634  0.0298
   252. (0.00031) RY*( 6) C  12           s( 40.95%)p 1.28( 52.25%)d 0.17(  6.81%)
                                           -0.0000  0.0009  0.6020  0.2143 -0.0325
                                            0.0130 -0.0133 -0.4337 -0.1419 -0.0045
                                           -0.0673  0.4859  0.0167  0.0137  0.0106
                                           -0.1858 -0.1952 -0.1854 -0.0072  0.0539
                                           -0.1000 -0.1440
   253. (0.00015) RY*( 7) C  12           s( 69.39%)p 0.13(  8.71%)d 0.32( 21.90%)
                                            0.0000 -0.0053 -0.2177  0.8041 -0.0039
                                           -0.0042  0.0206  0.0962  0.0753 -0.0045
                                           -0.0061 -0.1595 -0.2010 -0.0086  0.0112
                                            0.0439 -0.0605 -0.3792  0.2380 -0.0500
                                           -0.0705 -0.1052
   254. (0.00009) RY*( 8) C  12           s(  4.20%)p12.94( 54.38%)d 9.85( 41.42%)
   255. (0.00004) RY*( 9) C  12           s( 10.59%)p 3.43( 36.34%)d 5.01( 53.07%)
   256. (0.00001) RY*(10) C  12           s(  0.08%)p99.99( 93.36%)d85.66(  6.56%)
   257. (0.00001) RY*(11) C  12           s( 17.79%)p 1.39( 24.82%)d 3.22( 57.38%)
   258. (0.00002) RY*(12) C  12           s(  3.36%)p 2.16(  7.27%)d26.57( 89.36%)
   259. (0.00001) RY*(13) C  12           s(  3.80%)p23.44( 89.10%)d 1.87(  7.09%)
   260. (0.00002) RY*(14) C  12           s(  0.65%)p99.99( 97.69%)d 2.54(  1.66%)
   261. (0.00000) RY*(15) C  12           s(  2.51%)p37.17( 93.20%)d 1.71(  4.30%)
   262. (0.00000) RY*(16) C  12           s( 91.29%)p 0.05(  4.39%)d 0.05(  4.33%)
   263. (0.00000) RY*(17) C  12           s(  0.66%)p13.73(  9.02%)d99.99( 90.33%)
   264. (0.00540) RY*( 1) C  13           s(  0.41%)p99.99( 94.47%)d12.37(  5.12%)
                                            0.0000 -0.0266  0.0494 -0.0302  0.0089
                                            0.0111 -0.4250 -0.0213 -0.0161 -0.0252
                                            0.8601  0.0703  0.0513 -0.0050  0.1136
                                            0.0443  0.0168  0.1182  0.0902 -0.0089
                                            0.1030  0.1355
   265. (0.00204) RY*( 2) C  13           s(  0.13%)p99.99( 97.90%)d14.65(  1.96%)
                                            0.0000  0.0015 -0.0244  0.0265  0.0063
                                           -0.0210 -0.4803 -0.0616  0.1117 -0.0052
                                           -0.1210 -0.0154  0.0237 -0.0345 -0.8171
                                           -0.1147  0.1850 -0.0640  0.0408 -0.1046
                                            0.0430 -0.0329
   266. (0.00095) RY*( 3) C  13           s(  0.02%)p99.99( 91.65%)d99.99(  8.32%)
                                            0.0000 -0.0002 -0.0072  0.0136  0.0008
                                           -0.0140  0.6692 -0.2485  0.0864 -0.0086
                                            0.3872 -0.1384  0.0502  0.0104 -0.4491
                                            0.1503 -0.0572 -0.1606 -0.1296  0.0633
                                            0.1428  0.1274
   267. (0.00057) RY*( 4) C  13           s(  0.15%)p15.52(  2.31%)d99.99( 97.55%)
                                           -0.0000  0.0002  0.0260  0.0282  0.0033
                                           -0.0057 -0.0907 -0.0188 -0.0583 -0.0030
                                           -0.0569 -0.0177 -0.0353  0.0039  0.0631
                                            0.0024  0.0472 -0.2862 -0.3302 -0.3194
                                           -0.3557  0.7456
   268. (0.00040) RY*( 5) C  13           s( 84.49%)p 0.16( 13.76%)d 0.02(  1.75%)
                                           -0.0000  0.0027  0.9187 -0.0015 -0.0290
                                           -0.0117  0.0053  0.0458  0.1449  0.0159
                                           -0.0812  0.1008 -0.1217 -0.0041 -0.0381
                                            0.2776  0.0636  0.0224  0.0965  0.0618
                                            0.0220  0.0582
   269. (0.00023) RY*( 6) C  13           s( 15.95%)p 4.85( 77.30%)d 0.42(  6.76%)
                                           -0.0000  0.0042  0.3145 -0.2460 -0.0019
                                            0.0049  0.0069 -0.3235 -0.2127  0.0078
                                            0.0270 -0.2057 -0.0604  0.0138  0.0314
                                           -0.6802 -0.3353 -0.0514 -0.0019 -0.2194
                                            0.1060 -0.0746
   270. (0.00013) RY*( 7) C  13           s( 54.64%)p 0.26( 14.13%)d 0.57( 31.23%)
                                            0.0000 -0.0057 -0.0442  0.7361 -0.0514
                                            0.0084  0.0317 -0.2311  0.0794 -0.0044
                                           -0.0386  0.0646 -0.1944  0.0056  0.0797
                                           -0.1686 -0.0465 -0.1083  0.4941 -0.0130
                                            0.1304  0.1982
   271. (0.00007) RY*( 8) C  13           s(  1.63%)p13.17( 21.41%)d47.33( 76.96%)
   272. (0.00005) RY*( 9) C  13           s( 19.81%)p 2.96( 58.67%)d 1.09( 21.52%)
   273. (0.00004) RY*(10) C  13           s(  1.26%)p52.78( 66.66%)d25.40( 32.07%)
   274. (0.00002) RY*(11) C  13           s( 22.25%)p 1.38( 30.63%)d 2.12( 47.13%)
   275. (0.00003) RY*(12) C  13           s(  1.98%)p44.49( 88.30%)d 4.90(  9.72%)
   276. (0.00001) RY*(13) C  13           s(  1.03%)p26.69( 27.40%)d69.70( 71.57%)
   277. (0.00000) RY*(14) C  13           s( 84.01%)p 0.18( 15.41%)d 0.01(  0.58%)
   278. (0.00000) RY*(15) C  13           s(  1.57%)p60.55( 95.11%)d 2.11(  3.31%)
   279. (0.00000) RY*(16) C  13           s(  0.64%)p30.27( 19.33%)d99.99( 80.03%)
   280. (0.00000) RY*(17) C  13           s( 10.14%)p 8.45( 85.62%)d 0.42(  4.24%)
   281. (0.00615) RY*( 1) C  14           s(  0.55%)p99.99( 94.99%)d 8.15(  4.46%)
                                           -0.0000  0.0248 -0.0316  0.0618 -0.0063
                                           -0.0185  0.6062 -0.0242  0.0239  0.0070
                                           -0.2228  0.0117 -0.0285 -0.0180  0.7278
                                            0.0014  0.0157 -0.0365  0.1173 -0.1380
                                            0.0988  0.0264
   282. (0.00189) RY*( 2) C  14           s(  0.11%)p99.99( 96.95%)d27.53(  2.95%)
                                           -0.0000 -0.0185  0.0201 -0.0164  0.0075
                                           -0.0043 -0.2439  0.0118 -0.0062  0.0241
                                            0.8160 -0.1070 -0.1154  0.0168  0.4562
                                            0.0039 -0.1012 -0.0565 -0.0553 -0.0858
                                           -0.0456 -0.1174
   283. (0.00109) RY*( 3) C  14           s(  0.40%)p99.99( 67.51%)d79.51( 32.08%)
                                           -0.0000 -0.0009 -0.0345  0.0532  0.0028
                                           -0.0013  0.5288  0.2744  0.0360  0.0028
                                            0.3775  0.1767 -0.0045  0.0002 -0.3209
                                           -0.1999 -0.0467 -0.3088 -0.2188  0.1908
                                            0.3461  0.1463
   284. (0.00053) RY*( 4) C  14           s(  0.22%)p99.99( 35.88%)d99.99( 63.90%)
                                            0.0000  0.0004  0.0445 -0.0148 -0.0015
                                           -0.0085  0.4345 -0.1023  0.0598 -0.0041
                                            0.2625  0.0094  0.0402  0.0073 -0.2846
                                            0.0216 -0.0610  0.4697  0.3915 -0.0665
                                           -0.2385 -0.4514
   285. (0.00039) RY*( 5) C  14           s( 92.88%)p 0.05(  4.56%)d 0.03(  2.56%)
                                            0.0000 -0.0030  0.9619  0.0593 -0.0030
                                            0.0124  0.0238 -0.0466 -0.0631 -0.0006
                                           -0.0111 -0.1313  0.0119  0.0154  0.0043
                                           -0.1253 -0.0724  0.0197  0.0472  0.0315
                                            0.0700  0.1307
   286. (0.00033) RY*( 6) C  14           s( 41.34%)p 1.30( 53.87%)d 0.12(  4.80%)
                                            0.0000 -0.0065 -0.1246  0.6302 -0.0252
                                            0.0028 -0.0020  0.2344  0.0443 -0.0069
                                           -0.0243 -0.6338  0.1008 -0.0034 -0.0180
                                           -0.2257  0.1342 -0.0483  0.0893  0.1447
                                           -0.1197 -0.0489
   287. (0.00014) RY*( 7) C  14           s( 34.12%)p 1.74( 59.53%)d 0.19(  6.36%)
                                           -0.0000 -0.0006 -0.0118  0.5834  0.0248
                                            0.0001 -0.1309  0.0594  0.0531  0.0047
                                           -0.0472  0.4840 -0.4358  0.0032  0.0286
                                           -0.0182 -0.3797  0.1643  0.1307  0.0652
                                           -0.0370  0.1178
   288. (0.00013) RY*( 8) C  14           s(  3.35%)p12.68( 42.51%)d16.14( 54.14%)
                                           -0.0000  0.0012 -0.1026  0.1018  0.1125
                                           -0.0035 -0.0659 -0.0956 -0.1869  0.0150
                                            0.1730  0.1641  0.5172  0.0093  0.1148
                                           -0.1057  0.1664  0.4994  0.1086  0.1913
                                            0.1870  0.4567
   289. (0.00009) RY*( 9) C  14           s( 13.89%)p 1.60( 22.28%)d 4.60( 63.84%)
   290. (0.00004) RY*(10) C  14           s(  4.47%)p16.04( 71.70%)d 5.33( 23.83%)
   291. (0.00005) RY*(11) C  14           s(  6.48%)p 5.82( 37.73%)d 8.61( 55.80%)
   292. (0.00005) RY*(12) C  14           s(  5.86%)p14.90( 87.33%)d 1.16(  6.81%)
   293. (0.00000) RY*(13) C  14           s(  2.08%)p44.04( 91.46%)d 3.11(  6.47%)
   294. (0.00001) RY*(14) C  14           s(  0.41%)p38.58( 15.71%)d99.99( 83.88%)
   295. (0.00000) RY*(15) C  14           s( 86.10%)p 0.01(  1.21%)d 0.15( 12.69%)
   296. (0.00001) RY*(16) C  14           s(  6.46%)p 3.52( 22.76%)d10.95( 70.78%)
   297. (0.00001) RY*(17) C  14           s(  1.41%)p66.96( 94.10%)d 3.20(  4.50%)
   298. (0.00946) RY*( 1) C  15           s(  8.52%)p10.03( 85.48%)d 0.70(  6.00%)
                                            0.0000  0.0415  0.2847 -0.0313 -0.0388
                                           -0.0419  0.7475  0.0350 -0.0218  0.0015
                                           -0.1389 -0.0093 -0.0147  0.0429 -0.5184
                                           -0.0133  0.0459  0.1417 -0.1379 -0.0083
                                           -0.0373  0.1395
   299. (0.00736) RY*( 2) C  15           s(  0.72%)p17.37( 12.44%)d99.99( 86.84%)
                                           -0.0000  0.0009  0.0844  0.0065  0.0003
                                            0.0263  0.0625 -0.1032 -0.0155  0.0684
                                            0.0846 -0.2614  0.0154  0.0249  0.0918
                                           -0.1394 -0.0061  0.4318 -0.0490 -0.5794
                                            0.1836 -0.5569
   300. (0.00668) RY*( 3) C  15           s( 25.60%)p 0.80( 20.51%)d 2.11( 53.90%)
                                           -0.0000  0.0116  0.5046 -0.0345 -0.0003
                                           -0.0386  0.1554  0.1674 -0.0966  0.0213
                                           -0.2140  0.0397  0.0753 -0.0324  0.2356
                                           -0.1689 -0.0595 -0.4299  0.3620  0.1826
                                            0.1117 -0.4211
   301. (0.00236) RY*( 4) C  15           s( 16.63%)p 4.12( 68.50%)d 0.89( 14.87%)
                                           -0.0000 -0.0035  0.3977  0.0848 -0.0300
                                           -0.0526 -0.3924 -0.0530 -0.1813  0.0186
                                            0.4429  0.0084  0.0940  0.0159 -0.5321
                                            0.0502  0.0365 -0.0192  0.3247 -0.1184
                                           -0.1686  0.0221
   302. (0.00077) RY*( 5) C  15           s( 33.24%)p 1.03( 34.40%)d 0.97( 32.37%)
                                           -0.0000  0.0031  0.5731  0.0259 -0.0573
                                           -0.0248 -0.0827 -0.0360 -0.0167  0.0133
                                           -0.1637 -0.0822  0.0539 -0.0046  0.4418
                                            0.2878 -0.1426  0.2040 -0.1115 -0.2168
                                           -0.1656  0.4418
   303. (0.00035) RY*( 6) C  15           s(  1.01%)p96.26( 97.58%)d 1.38(  1.40%)
                                            0.0000  0.0015 -0.0030  0.1006 -0.0019
                                           -0.0170 -0.3815 -0.1847 -0.0199 -0.0301
                                           -0.8095  0.0107 -0.0276 -0.0132 -0.3489
                                           -0.1171 -0.0533  0.0520 -0.0043 -0.0816
                                           -0.0389 -0.0561
   304. (0.00023) RY*( 7) C  15           s( 71.76%)p 0.35( 24.92%)d 0.05(  3.32%)
                                           -0.0000  0.0020  0.0018  0.8436 -0.0767
                                            0.0038  0.1379 -0.4088 -0.1039  0.0066
                                            0.0890  0.0391  0.1321 -0.0023  0.0983
                                           -0.1025 -0.0717 -0.0443 -0.0764  0.1425
                                            0.0710 -0.0060
   305. (0.00010) RY*( 8) C  15           s( 16.04%)p 4.15( 66.55%)d 1.08( 17.41%)
   306. (0.00006) RY*( 9) C  15           s( 13.51%)p 4.56( 61.58%)d 1.84( 24.91%)
   307. (0.00006) RY*(10) C  15           s(  3.53%)p22.68( 79.96%)d 4.68( 16.51%)
   308. (0.00004) RY*(11) C  15           s(  0.97%)p83.60( 80.99%)d18.62( 18.04%)
   309. (0.00002) RY*(12) C  15           s(  7.79%)p10.99( 85.66%)d 0.84(  6.55%)
   310. (0.00001) RY*(13) C  15           s(  8.19%)p 9.39( 76.89%)d 1.82( 14.92%)
   311. (0.00001) RY*(14) C  15           s(  4.69%)p 5.92( 27.75%)d14.40( 67.56%)
   312. (0.00001) RY*(15) C  15           s(  0.26%)p99.99( 43.56%)d99.99( 56.18%)
   313. (0.00001) RY*(16) C  15           s(  2.66%)p 7.39( 19.61%)d29.28( 77.73%)
   314. (0.00000) RY*(17) C  15           s( 84.56%)p 0.18( 14.86%)d 0.01(  0.58%)
   315. (0.00233) RY*( 1) O  16           s(  2.98%)p32.12( 95.71%)d 0.44(  1.31%)
                                            0.0000  0.0021  0.1709 -0.0242 -0.0035
                                            0.0094 -0.2323 -0.0042 -0.0485 -0.0063
                                            0.5173 -0.0379  0.0382  0.0035 -0.7851
                                            0.1144 -0.0280 -0.0679  0.0435  0.0128
                                            0.0310 -0.0738
   316. (0.00135) RY*( 2) O  16           s(  0.25%)p99.99( 98.40%)d 5.34(  1.35%)
                                           -0.0000 -0.0002 -0.0233  0.0445  0.0005
                                            0.0009  0.4209  0.0777  0.0136  0.0026
                                            0.7801  0.1785  0.0219  0.0017  0.3881
                                            0.0951  0.0073 -0.0550  0.0148  0.0767
                                           -0.0113  0.0649
   317. (0.00058) RY*( 3) O  16           s( 92.51%)p 0.07(  6.31%)d 0.01(  1.18%)
                                            0.0000  0.0090  0.9475 -0.1654 -0.0030
                                            0.0350  0.0235 -0.1603 -0.0258 -0.0064
                                           -0.0532  0.0212  0.0095 -0.0246  0.1679
                                            0.0481  0.0203  0.0334  0.0365 -0.0482
                                           -0.0485  0.0682
   318. (0.00022) RY*( 4) O  16           s( 51.59%)p 0.91( 46.73%)d 0.03(  1.68%)
                                            0.0000 -0.0005  0.0099  0.7182  0.0023
                                            0.0009 -0.3267 -0.3968  0.0383 -0.0032
                                            0.0203  0.2007 -0.0448  0.0074  0.1299
                                            0.3765  0.0134  0.0115  0.0888 -0.0550
                                           -0.0702  0.0288
   319. (0.00011) RY*( 5) O  16           s( 16.16%)p 5.10( 82.40%)d 0.09(  1.45%)
                                            0.0000  0.0096  0.0931  0.3909 -0.0023
                                            0.0255  0.7623 -0.0490 -0.0486 -0.0068
                                           -0.2511  0.1312  0.0191 -0.0137 -0.3890
                                           -0.0726  0.0063  0.0287  0.0774  0.0300
                                           -0.0510 -0.0644
   320. (0.00005) RY*( 6) O  16           s( 32.10%)p 2.01( 64.66%)d 0.10(  3.24%)
   321. (0.00004) RY*( 7) O  16           s(  0.90%)p97.72( 87.64%)d12.78( 11.46%)
   322. (0.00001) RY*( 8) O  16           s(  0.42%)p99.99( 99.49%)d 0.21(  0.09%)
   323. (0.00001) RY*( 9) O  16           s(  0.56%)p99.99( 93.08%)d11.42(  6.36%)
   324. (0.00000) RY*(10) O  16           s( 99.90%)p 0.00(  0.10%)d 0.00(  0.00%)
   325. (0.00000) RY*(11) O  16           s(  0.13%)p99.99( 99.85%)d 0.16(  0.02%)
   326. (0.00000) RY*(12) O  16           s(  0.44%)p99.99( 99.56%)d 0.00(  0.00%)
   327. (0.00000) RY*(13) O  16           s(  0.02%)p99.99(  4.03%)d99.99( 95.94%)
   328. (0.00001) RY*(14) O  16           s(  0.43%)p19.68(  8.39%)d99.99( 91.18%)
   329. (0.00000) RY*(15) O  16           s(  0.74%)p 6.08(  4.50%)d99.99( 94.76%)
   330. (0.00000) RY*(16) O  16           s(  0.23%)p14.02(  3.18%)d99.99( 96.59%)
   331. (0.00000) RY*(17) O  16           s(  0.47%)p13.65(  6.43%)d99.99( 93.10%)
   332. (0.00092) RY*( 1) I  17           s(  1.98%)p49.56( 98.02%)
                                           -0.0077  0.1404 -0.0290 -0.3341  0.0311
                                           -0.5598 -0.0078 -0.7439
   333. (0.00061) RY*( 2) I  17           s(  0.06%)p99.99( 99.94%)
                                            0.0000  0.0240  0.0104  0.6407  0.0080
                                            0.4497 -0.0094 -0.6216
   334. (0.00034) RY*( 3) I  17           s(  8.34%)p10.99( 91.66%)
                                           -0.0114  0.2885 -0.0281  0.6688  0.0584
                                           -0.6389  0.0092  0.2384
   335. (0.00003) RY*( 4) I  17           s( 89.53%)p 0.12( 10.47%)
   336. (0.00040) RY*( 1) H  18           s(100.00%)
                                           -0.0006  1.0000  0.0029
   337. (0.00022) RY*( 2) H  18           s(100.00%)
                                           -0.0011 -0.0029  1.0000
   338. (0.00046) RY*( 1) H  19           s(100.00%)
                                           -0.0006  1.0000  0.0024
   339. (0.00022) RY*( 2) H  19           s(100.00%)
                                           -0.0012 -0.0024  1.0000
   340. (0.00065) RY*( 1) H  20           s(100.00%)
                                           -0.0017  1.0000  0.0020
   341. (0.00020) RY*( 2) H  20           s(100.00%)
                                           -0.0007 -0.0020  1.0000
   342. (0.00063) RY*( 1) H  21           s(100.00%)
                                           -0.0015  1.0000  0.0018
   343. (0.00016) RY*( 2) H  21           s(100.00%)
                                           -0.0007 -0.0018  1.0000
   344. (0.00048) RY*( 1) H  22           s(100.00%)
                                           -0.0007  1.0000  0.0023
   345. (0.00022) RY*( 2) H  22           s(100.00%)
                                           -0.0011 -0.0023  1.0000
   346. (0.00210) RY*( 1) H  23           s(100.00%)
                                            0.0038  1.0000 -0.0002
   347. (0.00018) RY*( 2) H  23           s(100.00%)
                                           -0.0001  0.0002  1.0000
   348. (0.00356) RY*( 1) H  24           s(100.00%)
                                           -0.0116  0.9999  0.0115
   349. (0.00083) RY*( 2) H  24           s(100.00%)
                                           -0.0045 -0.0116  0.9999
   350. (0.00052) RY*( 1) H  25           s(100.00%)
                                           -0.0016  1.0000  0.0047
   351. (0.00023) RY*( 2) H  25           s(100.00%)
                                           -0.0011 -0.0047  1.0000
   352. (0.00039) RY*( 1) H  26           s(100.00%)
                                           -0.0007  1.0000  0.0034
   353. (0.00022) RY*( 2) H  26           s(100.00%)
                                           -0.0010 -0.0034  1.0000
   354. (0.00042) RY*( 1) H  27           s(100.00%)
                                           -0.0010  1.0000  0.0036
   355. (0.00020) RY*( 2) H  27           s(100.00%)
                                           -0.0010 -0.0036  1.0000
   356. (0.00053) RY*( 1) H  28           s(100.00%)
                                           -0.0015  1.0000  0.0026
   357. (0.00024) RY*( 2) H  28           s(100.00%)
                                           -0.0006 -0.0027  1.0000
   358. (0.00082) RY*( 1) H  29           s(100.00%)
                                           -0.0043  1.0000 -0.0009
   359. (0.00024) RY*( 2) H  29           s(100.00%)
                                            0.0001  0.0009  1.0000
   360. (0.01567) BD*( 1) C   1 - C   2  
                ( 50.09%)   0.7078* C   1 s( 34.70%)p 1.88( 65.27%)d 0.00(  0.03%)
                                            0.0000  0.5890 -0.0104  0.0004  0.0000
                                           -0.6854  0.0111 -0.0124 -0.0001  0.0719
                                           -0.0387 -0.0035 -0.0000  0.4192 -0.0112
                                            0.0070  0.0000  0.0003 -0.0149  0.0006
                                            0.0090 -0.0039
                ( 49.91%)  -0.7065* C   2 s( 34.63%)p 1.89( 65.34%)d 0.00(  0.03%)
                                            0.0000  0.5883 -0.0124 -0.0021 -0.0004
                                            0.6873 -0.0191 -0.0098  0.0005 -0.0380
                                           -0.0377  0.0055 -0.0004 -0.4213  0.0072
                                            0.0069 -0.0003 -0.0026 -0.0148  0.0025
                                            0.0083 -0.0037
   361. (0.32789) BD*( 2) C   1 - C   2  
                ( 49.84%)   0.7060* C   1 s(  0.00%)p 1.00( 99.96%)d 0.00(  0.04%)
                                            0.0000 -0.0008 -0.0002 -0.0002 -0.0000
                                           -0.5118 -0.0136  0.0066  0.0003  0.0984
                                            0.0028 -0.0016  0.0001 -0.8527 -0.0227
                                            0.0109  0.0005  0.0032  0.0088  0.0087
                                            0.0086 -0.0120
                ( 50.16%)  -0.7082* C   2 s(  0.00%)p 1.00( 99.96%)d 0.00(  0.04%)
                                           -0.0000 -0.0004  0.0000 -0.0005  0.0000
                                           -0.5156 -0.0130 -0.0066  0.0007  0.0985
                                            0.0024  0.0013 -0.0001 -0.8505 -0.0215
                                           -0.0109  0.0013  0.0072 -0.0064  0.0088
                                           -0.0055  0.0132
   362. (0.01549) BD*( 1) C   1 - C   6  
                ( 50.08%)   0.7077* C   1 s( 34.69%)p 1.88( 65.27%)d 0.00(  0.03%)
                                            0.0000  0.5889 -0.0118 -0.0005 -0.0001
                                            0.2776 -0.0362  0.0013 -0.0001 -0.7151
                                           -0.0005 -0.0144  0.0000 -0.2497  0.0216
                                           -0.0024  0.0001 -0.0066 -0.0050  0.0073
                                           -0.0114 -0.0084
                ( 49.92%)  -0.7066* C   6 s( 34.73%)p 1.88( 65.24%)d 0.00(  0.03%)
                                            0.0000  0.5892 -0.0137 -0.0030 -0.0005
                                           -0.2535 -0.0252  0.0079 -0.0005  0.7296
                                           -0.0324 -0.0090  0.0002  0.2319  0.0113
                                           -0.0054  0.0003 -0.0084 -0.0062  0.0081
                                           -0.0089 -0.0076
   363. (0.01154) BD*( 1) C   1 - H  18  
                ( 39.78%)   0.6307* C   1 s( 30.52%)p 2.27( 69.41%)d 0.00(  0.07%)
                                            0.0003 -0.5522 -0.0178  0.0000 -0.0002
                                           -0.4348 -0.0023  0.0044 -0.0010 -0.6869
                                           -0.0034  0.0069 -0.0015  0.1822  0.0010
                                           -0.0019  0.0004 -0.0199  0.0036  0.0087
                                            0.0089  0.0101
                ( 60.22%)  -0.7760* H  18 s(100.00%)
                                           -1.0000 -0.0006 -0.0011
   364. (0.01535) BD*( 1) C   2 - C   3  
                ( 50.42%)   0.7101* C   2 s( 34.78%)p 1.87( 65.19%)d 0.00(  0.03%)
                                            0.0000  0.5897 -0.0100  0.0010  0.0003
                                           -0.4284  0.0335  0.0040 -0.0000 -0.6579
                                           -0.0097  0.0137 -0.0010  0.1833 -0.0222
                                           -0.0016 -0.0003  0.0113 -0.0055 -0.0039
                                           -0.0081 -0.0094
                ( 49.58%)  -0.7041* C   3 s( 34.80%)p 1.87( 65.17%)d 0.00(  0.03%)
                                           -0.0001  0.5897  0.0144 -0.0013 -0.0001
                                            0.4156  0.0204 -0.0059 -0.0003  0.6688
                                           -0.0331 -0.0046  0.0001 -0.1728 -0.0153
                                            0.0037  0.0001  0.0120 -0.0067 -0.0044
                                           -0.0046 -0.0085
   365. (0.01134) BD*( 1) C   2 - H  19  
                ( 39.72%)   0.6302* C   2 s( 30.49%)p 2.28( 69.44%)d 0.00(  0.07%)
                                            0.0003 -0.5519 -0.0178 -0.0009 -0.0002
                                            0.2757  0.0018  0.0027  0.0001 -0.7444
                                           -0.0038 -0.0077 -0.0013 -0.2531 -0.0013
                                           -0.0024 -0.0001  0.0141  0.0031 -0.0126
                                            0.0153  0.0083
                ( 60.28%)  -0.7764* H  19 s(100.00%)
                                           -1.0000 -0.0006 -0.0012
   366. (0.02414) BD*( 1) C   3 - C   4  
                ( 50.97%)   0.7140* C   3 s( 34.91%)p 1.86( 65.06%)d 0.00(  0.03%)
                                            0.0001  0.5908  0.0065  0.0035  0.0004
                                            0.2390  0.0157 -0.0022  0.0018 -0.7316
                                            0.0143  0.0092 -0.0002 -0.2400 -0.0097
                                            0.0040 -0.0007 -0.0071 -0.0060  0.0077
                                           -0.0090 -0.0074
                ( 49.03%)  -0.7002* C   4 s( 34.20%)p 1.92( 65.77%)d 0.00(  0.03%)
                                           -0.0000  0.5848  0.0072  0.0027  0.0002
                                           -0.2745  0.0122  0.0012 -0.0023  0.7212
                                           -0.0056 -0.0018  0.0028  0.2490 -0.0074
                                            0.0012  0.0007 -0.0071 -0.0046  0.0075
                                           -0.0107 -0.0072
   367. (0.35248) BD*( 2) C   3 - C   4  
                ( 50.72%)   0.7122* C   3 s(  0.00%)p 1.00( 99.96%)d 0.00(  0.04%)
                                            0.0001  0.0044  0.0022  0.0022 -0.0002
                                            0.5173  0.0072  0.0017 -0.0002 -0.1059
                                            0.0024  0.0022  0.0010  0.8489  0.0091
                                            0.0066 -0.0011 -0.0071  0.0067 -0.0088
                                            0.0059 -0.0140
                ( 49.28%)  -0.7020* C   4 s(  0.01%)p 1.00( 99.96%)d 0.00(  0.03%)
                                           -0.0002 -0.0013  0.0084 -0.0010 -0.0003
                                            0.5141  0.0084  0.0052 -0.0024 -0.0974
                                            0.0037  0.0008  0.0006  0.8518  0.0063
                                            0.0050 -0.0051  0.0097  0.0021  0.0148
                                            0.0026  0.0026
   368. (0.01270) BD*( 1) C   3 - H  20  
                ( 39.66%)   0.6297* C   3 s( 30.20%)p 2.31( 69.73%)d 0.00(  0.07%)
                                           -0.0003  0.5493 -0.0164 -0.0021 -0.0001
                                           -0.7080 -0.0039 -0.0020 -0.0012  0.0685
                                           -0.0092  0.0033  0.0025  0.4372 -0.0015
                                            0.0008  0.0005 -0.0026 -0.0198  0.0015
                                            0.0168 -0.0017
                ( 60.34%)  -0.7768* H  20 s(100.00%)
                                            1.0000  0.0017  0.0007
   369. (0.02238) BD*( 1) C   4 - C   5  
                ( 49.14%)   0.7010* C   4 s( 33.77%)p 1.96( 66.20%)d 0.00(  0.03%)
                                            0.0000 -0.5811 -0.0045 -0.0014 -0.0003
                                           -0.6918  0.0101 -0.0004 -0.0031  0.0613
                                           -0.0089 -0.0009  0.0012  0.4237 -0.0047
                                           -0.0009  0.0021  0.0016  0.0148 -0.0015
                                           -0.0097  0.0034
                ( 50.86%)  -0.7132* C   5 s( 35.04%)p 1.85( 64.93%)d 0.00(  0.03%)
                                           -0.0001 -0.5919 -0.0059 -0.0047 -0.0002
                                            0.6943 -0.0048 -0.0096  0.0009 -0.0323
                                           -0.0220  0.0004 -0.0018 -0.4069  0.0026
                                            0.0040 -0.0008  0.0016  0.0140 -0.0017
                                           -0.0081  0.0043
   370. (0.03809) BD*( 1) C   4 - C   7  
                ( 51.36%)   0.7167* C   4 s( 32.00%)p 2.12( 67.96%)d 0.00(  0.03%)
                                            0.0001  0.5656 -0.0082 -0.0055 -0.0005
                                           -0.4253 -0.0133 -0.0011 -0.0012 -0.6825
                                           -0.0141  0.0039 -0.0019  0.1799 -0.0104
                                           -0.0016 -0.0002  0.0126 -0.0042 -0.0050
                                           -0.0065 -0.0085
                ( 48.64%)  -0.6974* C   7 s( 29.00%)p 2.45( 70.98%)d 0.00(  0.03%)
                                            0.0001  0.5384  0.0082 -0.0022  0.0000
                                            0.3833 -0.0138 -0.0005 -0.0013  0.7300
                                           -0.0003  0.0007  0.0017 -0.1713 -0.0221
                                            0.0003 -0.0013  0.0091 -0.0019 -0.0062
                                           -0.0085 -0.0073
   371. (0.01494) BD*( 1) C   5 - C   6  
                ( 49.50%)   0.7036* C   5 s( 34.87%)p 1.87( 65.10%)d 0.00(  0.03%)
                                            0.0001 -0.5904 -0.0142  0.0022  0.0000
                                           -0.4287  0.0331  0.0006 -0.0004 -0.6580
                                           -0.0120  0.0086 -0.0002  0.1798 -0.0217
                                            0.0001  0.0006 -0.0110  0.0053  0.0034
                                            0.0076  0.0092
                ( 50.50%)  -0.7106* C   6 s( 34.62%)p 1.89( 65.35%)d 0.00(  0.03%)
                                           -0.0000 -0.5883  0.0090 -0.0020 -0.0004
                                            0.4126  0.0186 -0.0094  0.0010  0.6723
                                           -0.0341 -0.0090  0.0001 -0.1710 -0.0145
                                            0.0053 -0.0005 -0.0121  0.0070  0.0048
                                            0.0047  0.0084
   372. (0.32342) BD*( 2) C   5 - C   6  
                ( 49.84%)   0.7060* C   5 s(  0.00%)p 1.00( 99.96%)d 0.00(  0.04%)
                                            0.0000 -0.0026 -0.0014 -0.0012  0.0000
                                           -0.5016 -0.0107 -0.0081  0.0012  0.0943
                                            0.0006  0.0048  0.0000 -0.8594 -0.0149
                                           -0.0110  0.0017 -0.0091 -0.0024 -0.0161
                                           -0.0031 -0.0009
                ( 50.16%)  -0.7083* C   6 s(  0.00%)p 1.00( 99.96%)d 0.00(  0.04%)
                                            0.0000  0.0005 -0.0004 -0.0008 -0.0001
                                           -0.5083 -0.0123 -0.0055  0.0002  0.0948
                                            0.0022  0.0016 -0.0003 -0.8553 -0.0199
                                           -0.0082  0.0003  0.0031  0.0096  0.0086
                                            0.0091 -0.0129
   373. (0.01229) BD*( 1) C   5 - H  21  
                ( 39.66%)   0.6298* C   5 s( 29.99%)p 2.33( 69.94%)d 0.00(  0.07%)
                                           -0.0003  0.5474 -0.0161 -0.0024 -0.0001
                                            0.2852 -0.0078  0.0048  0.0024 -0.7453
                                           -0.0059 -0.0016 -0.0006 -0.2498  0.0034
                                           -0.0012 -0.0009 -0.0139 -0.0035  0.0117
                                           -0.0159 -0.0092
                ( 60.34%)  -0.7768* H  21 s(100.00%)
                                            1.0000  0.0015  0.0007
   374. (0.01112) BD*( 1) C   6 - H  22  
                ( 39.71%)   0.6302* C   6 s( 30.56%)p 2.27( 69.37%)d 0.00(  0.07%)
                                            0.0003 -0.5525 -0.0179 -0.0008 -0.0002
                                           -0.7111 -0.0038 -0.0072 -0.0012  0.0623
                                            0.0008  0.0000  0.0000  0.4292  0.0021
                                            0.0042  0.0007  0.0033  0.0189 -0.0015
                                           -0.0173  0.0014
                ( 60.29%)  -0.7765* H  22 s(100.00%)
                                           -1.0000 -0.0007 -0.0011
   375. (0.03606) BD*( 1) C   7 - C   8  
                ( 49.61%)   0.7043* C   7 s( 28.28%)p 2.53( 71.69%)d 0.00(  0.03%)
                                           -0.0001 -0.5318 -0.0049 -0.0010 -0.0001
                                            0.2268 -0.0043 -0.0031  0.0040  0.4352
                                           -0.0176 -0.0022 -0.0014  0.6896  0.0117
                                           -0.0043  0.0038 -0.0040 -0.0089 -0.0113
                                            0.0011 -0.0082
                ( 50.39%)  -0.7099* C   8 s( 31.70%)p 2.15( 68.28%)d 0.00(  0.03%)
                                           -0.0002 -0.5628  0.0139  0.0010  0.0005
                                           -0.2108 -0.0009  0.0045 -0.0019 -0.4447
                                           -0.0293  0.0056 -0.0023 -0.6630 -0.0089
                                            0.0011 -0.0020 -0.0019 -0.0075 -0.0124
                                            0.0033 -0.0081
   376. (0.03039) BD*( 1) C   7 - N   9  
                ( 61.27%)   0.7828* C   7 s( 21.83%)p 3.58( 78.08%)d 0.00(  0.09%)
                                           -0.0001  0.4666  0.0240  0.0028 -0.0003
                                           -0.7118  0.0191 -0.0027  0.0015  0.1470
                                            0.0014  0.0014 -0.0014  0.5016 -0.0215
                                            0.0058 -0.0015 -0.0074 -0.0223  0.0038
                                            0.0179 -0.0023
                ( 38.73%)  -0.6223* N   9 s( 34.83%)p 1.87( 65.13%)d 0.00(  0.03%)
                                           -0.0000  0.5902 -0.0035 -0.0020  0.0001
                                            0.6616 -0.0016 -0.0059  0.0015 -0.1193
                                           -0.0021 -0.0008 -0.0004 -0.4465 -0.0002
                                            0.0007  0.0005 -0.0074 -0.0120 -0.0019
                                            0.0111  0.0004
   377. (0.02127) BD*( 1) C   7 - H  23  
                ( 37.69%)   0.6139* C   7 s( 20.94%)p 3.77( 78.99%)d 0.00(  0.08%)
                                            0.0003 -0.4569  0.0251  0.0004 -0.0002
                                           -0.5409 -0.0166  0.0005 -0.0017  0.5045
                                            0.0202  0.0022 -0.0024 -0.4920 -0.0086
                                           -0.0003 -0.0004  0.0166 -0.0162  0.0153
                                           -0.0020  0.0003
                ( 62.31%)  -0.7894* H  23 s(100.00%)
                                           -1.0000  0.0038 -0.0001
   378. (0.03666) BD*( 1) C   8 - C  10  
                ( 49.73%)   0.7052* C   8 s( 34.34%)p 1.91( 65.62%)d 0.00(  0.03%)
                                           -0.0000 -0.5858 -0.0159 -0.0013  0.0002
                                            0.5405 -0.0077  0.0021  0.0021 -0.2980
                                            0.0141  0.0017 -0.0015  0.5244  0.0003
                                            0.0037  0.0019  0.0086 -0.0144  0.0055
                                           -0.0042 -0.0032
                ( 50.27%)  -0.7090* C  10 s( 39.04%)p 1.56( 60.93%)d 0.00(  0.03%)
                                           -0.0000 -0.6246 -0.0156 -0.0045 -0.0003
                                           -0.5059  0.0071  0.0026 -0.0059  0.1931
                                            0.0052 -0.0028  0.0048 -0.5618  0.0152
                                            0.0019 -0.0044  0.0099 -0.0140  0.0032
                                           -0.0015 -0.0024
   379. (0.02431) BD*( 1) C   8 - C  14  
                ( 48.65%)   0.6975* C   8 s( 33.95%)p 1.94( 66.02%)d 0.00(  0.03%)
                                           -0.0003  0.5827  0.0023 -0.0014  0.0005
                                            0.3433 -0.0113  0.0029  0.0025 -0.7269
                                            0.0053 -0.0051 -0.0033 -0.1163 -0.0130
                                           -0.0001  0.0007 -0.0114 -0.0005  0.0057
                                           -0.0100 -0.0070
                ( 51.35%)  -0.7166* C  14 s( 35.08%)p 1.85( 64.89%)d 0.00(  0.03%)
                                            0.0002  0.5923  0.0051  0.0027  0.0003
                                           -0.3357 -0.0123  0.0035 -0.0019  0.7221
                                           -0.0061 -0.0086  0.0011  0.1184 -0.0228
                                           -0.0000 -0.0011 -0.0121  0.0018  0.0031
                                           -0.0082 -0.0064
   380. (0.34307) BD*( 2) C   8 - C  14  
                ( 49.24%)   0.7017* C   8 s(  0.00%)p 1.00( 99.96%)d 0.00(  0.04%)
                                            0.0000  0.0030  0.0038 -0.0001  0.0000
                                           -0.7380 -0.0074 -0.0015  0.0050 -0.4293
                                           -0.0021  0.0002  0.0026  0.5201  0.0016
                                            0.0017 -0.0040  0.0112  0.0084 -0.0043
                                           -0.0095 -0.0088
                ( 50.76%)  -0.7125* C  14 s(  0.00%)p 1.00( 99.96%)d 0.00(  0.04%)
                                            0.0000  0.0024  0.0006  0.0015  0.0000
                                           -0.7407 -0.0090 -0.0005  0.0019 -0.4309
                                           -0.0059 -0.0010  0.0008  0.5149  0.0037
                                            0.0021 -0.0015 -0.0056 -0.0023  0.0104
                                            0.0157 -0.0052
   381. (0.05258) BD*( 1) N   9 - C  15  
                ( 36.79%)   0.6066* N   9 s( 35.18%)p 1.84( 64.78%)d 0.00(  0.05%)
                                            0.0000 -0.5930 -0.0102 -0.0023  0.0000
                                            0.0818 -0.0164  0.0082 -0.0005  0.2981
                                            0.0018  0.0018  0.0011 -0.7426  0.0155
                                           -0.0121 -0.0014  0.0012  0.0033  0.0138
                                            0.0007 -0.0158
                ( 63.21%)  -0.7950* C  15 s( 32.67%)p 2.06( 67.25%)d 0.00(  0.08%)
                                           -0.0001 -0.5712  0.0186  0.0030  0.0021
                                           -0.0879 -0.0013  0.0031  0.0004 -0.3074
                                           -0.0111 -0.0002 -0.0011  0.7547  0.0260
                                           -0.0047  0.0018 -0.0035  0.0041  0.0163
                                            0.0045 -0.0218
   382. (0.03305) BD*( 1) N   9 - H  24  
                ( 28.52%)   0.5340* N   9 s( 29.86%)p 2.35( 70.08%)d 0.00(  0.06%)
                                            0.0001 -0.5464  0.0015  0.0014  0.0000
                                            0.6231 -0.0196  0.0016 -0.0015 -0.4560
                                            0.0128  0.0035  0.0007  0.3224 -0.0080
                                           -0.0089  0.0007  0.0186 -0.0085  0.0101
                                           -0.0076  0.0050
                ( 71.48%)  -0.8455* H  24 s(100.00%)
                                           -0.9999 -0.0115 -0.0047
   383. (0.02394) BD*( 1) C  10 - C  11  
                ( 49.17%)   0.7012* C  10 s( 38.23%)p 1.61( 61.73%)d 0.00(  0.03%)
                                            0.0001 -0.6180 -0.0209  0.0033  0.0001
                                            0.2093 -0.0183  0.0013 -0.0019  0.4065
                                           -0.0020 -0.0001  0.0069  0.6380 -0.0272
                                            0.0011  0.0036  0.0008 -0.0077 -0.0144
                                            0.0063 -0.0061
                ( 50.83%)  -0.7129* C  11 s( 34.98%)p 1.86( 64.98%)d 0.00(  0.03%)
                                           -0.0000 -0.5911  0.0200 -0.0013  0.0002
                                           -0.1639 -0.0226  0.0042 -0.0007 -0.4646
                                            0.0363  0.0048  0.0023 -0.6365 -0.0021
                                            0.0104  0.0008 -0.0017 -0.0078 -0.0137
                                            0.0044 -0.0083
   384. (0.37987) BD*( 2) C  10 - C  11  
                ( 45.92%)   0.6777* C  10 s(  0.00%)p 1.00( 99.98%)d 0.00(  0.02%)
                                            0.0000 -0.0028 -0.0005  0.0008 -0.0001
                                           -0.7364  0.0167 -0.0134  0.0029 -0.4357
                                            0.0104 -0.0076  0.0019  0.5165 -0.0118
                                            0.0090 -0.0019  0.0081  0.0068 -0.0009
                                           -0.0032 -0.0092
                ( 54.08%)  -0.7354* C  11 s(  0.00%)p 1.00( 99.95%)d 0.00(  0.05%)
                                           -0.0000 -0.0023  0.0003 -0.0014 -0.0001
                                           -0.7383 -0.0044 -0.0106  0.0010 -0.4381
                                           -0.0028 -0.0061  0.0008  0.5120  0.0035
                                            0.0066 -0.0006 -0.0075 -0.0082 -0.0058
                                           -0.0056  0.0162
   385. (0.03148) BD*( 1) C  10 - I  17  
                ( 42.30%)   0.6504* C  10 s( 22.76%)p 3.39( 77.14%)d 0.00(  0.11%)
                                            0.0002 -0.4757  0.0362  0.0013  0.0002
                                            0.3947  0.0202 -0.0018 -0.0023 -0.7765
                                           -0.0514  0.0140  0.0043 -0.0948 -0.0182
                                            0.0067 -0.0012  0.0248  0.0001 -0.0040
                                            0.0146  0.0146
                ( 57.70%)  -0.7596* I  17 s( 12.16%)p 7.22( 87.84%)
                                           -0.3471 -0.0337 -0.4609 -0.0290  0.8112
                                            0.0616  0.0562  0.0152
   386. (0.01899) BD*( 1) C  11 - C  12  
                ( 49.29%)   0.7021* C  11 s( 34.81%)p 1.87( 65.15%)d 0.00(  0.03%)
                                            0.0002 -0.5900  0.0069  0.0044 -0.0006
                                           -0.3465 -0.0172  0.0081 -0.0011  0.7187
                                           -0.0160 -0.0105  0.0018  0.1127 -0.0379
                                            0.0028 -0.0000  0.0141 -0.0022 -0.0022
                                            0.0083  0.0077
                ( 50.71%)  -0.7121* C  12 s( 34.48%)p 1.90( 65.49%)d 0.00(  0.03%)
                                           -0.0001 -0.5871  0.0091  0.0005  0.0001
                                            0.3564 -0.0258  0.0036  0.0002 -0.7192
                                            0.0085 -0.0128 -0.0004 -0.0934 -0.0301
                                           -0.0056 -0.0001  0.0113 -0.0002 -0.0065
                                            0.0101  0.0064
   387. (0.01257) BD*( 1) C  11 - H  25  
                ( 39.19%)   0.6261* C  11 s( 30.12%)p 2.32( 69.82%)d 0.00(  0.07%)
                                           -0.0004  0.5484  0.0192  0.0024 -0.0004
                                           -0.5537 -0.0069 -0.0042 -0.0015  0.2716
                                            0.0113  0.0012  0.0003 -0.5636 -0.0001
                                           -0.0050 -0.0018 -0.0094  0.0198 -0.0106
                                            0.0080  0.0047
                ( 60.81%)  -0.7798* H  25 s(100.00%)
                                            1.0000  0.0016  0.0011
   388. (0.01497) BD*( 1) C  12 - C  13  
                ( 49.96%)   0.7068* C  12 s( 34.69%)p 1.88( 65.28%)d 0.00(  0.03%)
                                            0.0000  0.5889 -0.0110 -0.0005 -0.0000
                                            0.5352 -0.0154  0.0085  0.0002 -0.2842
                                            0.0390 -0.0021  0.0006  0.5324  0.0106
                                            0.0109  0.0008 -0.0068  0.0150 -0.0037
                                            0.0036  0.0046
                ( 50.04%)  -0.7074* C  13 s( 34.59%)p 1.89( 65.38%)d 0.00(  0.03%)
                                            0.0000  0.5880 -0.0112 -0.0026 -0.0005
                                           -0.5308  0.0063 -0.0083 -0.0006  0.2561
                                            0.0273  0.0072  0.0007 -0.5518  0.0322
                                           -0.0055 -0.0003 -0.0091  0.0138 -0.0053
                                            0.0028  0.0019
   389. (0.31822) BD*( 2) C  12 - C  13  
                ( 49.74%)   0.7053* C  12 s(  0.00%)p 1.00( 99.96%)d 0.00(  0.04%)
                                           -0.0000  0.0002  0.0000  0.0001  0.0000
                                           -0.7404 -0.0165  0.0065  0.0012 -0.4336
                                           -0.0097  0.0046  0.0007  0.5126  0.0115
                                           -0.0048 -0.0007 -0.0070 -0.0080 -0.0057
                                           -0.0057  0.0155
                ( 50.26%)  -0.7089* C  13 s(  0.00%)p 1.00( 99.96%)d 0.00(  0.04%)
                                            0.0000  0.0000  0.0003  0.0012  0.0001
                                           -0.7410 -0.0168  0.0066  0.0017 -0.4337
                                           -0.0099  0.0040  0.0010  0.5116  0.0117
                                           -0.0045 -0.0012 -0.0057 -0.0026  0.0101
                                            0.0159 -0.0049
   390. (0.01089) BD*( 1) C  12 - H  26  
                ( 39.45%)   0.6281* C  12 s( 30.72%)p 2.25( 69.22%)d 0.00(  0.07%)
                                           -0.0004  0.5540  0.0157  0.0008  0.0002
                                           -0.1913 -0.0015  0.0019 -0.0002 -0.4604
                                           -0.0017  0.0058 -0.0011 -0.6660 -0.0037
                                            0.0076 -0.0014  0.0068  0.0073  0.0196
                                           -0.0053  0.0119
                ( 60.55%)  -0.7781* H  26 s(100.00%)
                                            1.0000  0.0007  0.0010
   391. (0.01492) BD*( 1) C  13 - C  14  
                ( 50.44%)   0.7102* C  13 s( 34.64%)p 1.89( 65.33%)d 0.00(  0.03%)
                                            0.0000  0.5885 -0.0084  0.0016  0.0004
                                            0.1898 -0.0279  0.0002 -0.0003  0.4409
                                            0.0201  0.0092  0.0012  0.6488 -0.0237
                                            0.0086  0.0006  0.0006  0.0061  0.0144
                                           -0.0060  0.0066
                ( 49.56%)  -0.7040* C  14 s( 34.56%)p 1.89( 65.41%)d 0.00(  0.03%)
                                           -0.0000  0.5877  0.0143 -0.0008 -0.0000
                                           -0.1761 -0.0235  0.0044 -0.0003 -0.4592
                                            0.0362 -0.0001 -0.0005 -0.6405 -0.0033
                                            0.0063 -0.0010  0.0015  0.0088  0.0124
                                           -0.0036  0.0082
   392. (0.01103) BD*( 1) C  13 - H  27  
                ( 39.52%)   0.6287* C  13 s( 30.66%)p 2.26( 69.28%)d 0.00(  0.07%)
                                           -0.0003  0.5535  0.0154  0.0007  0.0001
                                            0.3627  0.0024 -0.0042  0.0005 -0.7419
                                           -0.0040  0.0085 -0.0013 -0.1037 -0.0000
                                            0.0010 -0.0004 -0.0170 -0.0037  0.0042
                                           -0.0133 -0.0130
                ( 60.48%)  -0.7777* H  27 s(100.00%)
                                            1.0000  0.0010  0.0010
   393. (0.01144) BD*( 1) C  14 - H  28  
                ( 39.47%)   0.6283* C  14 s( 30.24%)p 2.30( 69.69%)d 0.00(  0.07%)
                                            0.0004 -0.5497  0.0155  0.0008  0.0001
                                           -0.5538 -0.0002 -0.0035 -0.0012  0.2842
                                           -0.0089  0.0019  0.0017 -0.5561 -0.0070
                                           -0.0028 -0.0004  0.0100 -0.0194  0.0106
                                           -0.0077 -0.0043
                ( 60.53%)  -0.7780* H  28 s(100.00%)
                                           -1.0000 -0.0015 -0.0006
   394. (0.27607) BD*( 1) C  15 - O  16  
                ( 73.36%)   0.8565* C  15 s(  0.02%)p99.99( 99.39%)d39.04(  0.60%)
                                            0.0000 -0.0124  0.0008 -0.0001  0.0001
                                            0.4252 -0.0179  0.0081 -0.0002  0.8190
                                           -0.0385  0.0183 -0.0016  0.3737 -0.0187
                                            0.0081 -0.0003 -0.0476 -0.0085  0.0378
                                           -0.0395  0.0258
                ( 26.64%)  -0.5161* O  16 s(  0.01%)p99.99( 99.88%)d 7.61(  0.11%)
                                           -0.0000 -0.0120  0.0011 -0.0002  0.0000
                                            0.3995  0.0008 -0.0003 -0.0014  0.8282
                                            0.0002 -0.0007 -0.0027  0.3915 -0.0003
                                           -0.0007 -0.0012  0.0207  0.0046 -0.0160
                                            0.0167 -0.0106
   395. (0.00577) BD*( 2) C  15 - O  16  
                ( 63.90%)   0.7994* C  15 s( 31.94%)p 2.13( 67.90%)d 0.00(  0.16%)
                                           -0.0001  0.5620 -0.0600 -0.0001 -0.0013
                                           -0.6866 -0.0414  0.0046 -0.0024  0.1750
                                           -0.0006 -0.0030 -0.0007  0.4163  0.0436
                                            0.0026  0.0039 -0.0146 -0.0271  0.0065
                                            0.0232 -0.0062
                ( 36.10%)  -0.6009* O  16 s( 36.92%)p 1.71( 62.97%)d 0.00(  0.11%)
                                            0.0000  0.6063 -0.0401 -0.0021 -0.0000
                                            0.6832 -0.0212  0.0014  0.0002 -0.1426
                                            0.0054 -0.0012 -0.0001 -0.3769  0.0112
                                            0.0009 -0.0002 -0.0081 -0.0244  0.0062
                                            0.0195 -0.0048
   396. (0.03768) BD*( 1) C  15 - H  29  
                ( 41.67%)   0.6455* C  15 s( 35.70%)p 1.80( 64.21%)d 0.00(  0.09%)
                                            0.0002 -0.5959 -0.0439 -0.0017 -0.0019
                                           -0.5761  0.0215  0.0040  0.0065  0.4434
                                           -0.0083  0.0009 -0.0027 -0.3360 -0.0052
                                           -0.0045 -0.0010  0.0186 -0.0185  0.0082
                                           -0.0038  0.0108
                ( 58.33%)  -0.7638* H  29 s(100.00%)
                                           -1.0000 -0.0043  0.0001


 NHO Directionality and "Bond Bending" (deviations from line of nuclear centers)

         [Thresholds for printing:  angular deviation  >  1.0 degree]
                                    hybrid p-character > 25.0%
                                    orbital occupancy  >  0.10e

                                Line of Centers        Hybrid 1              Hybrid 2
                                ---------------  -------------------   ------------------
                NBO               Theta   Phi    Theta   Phi    Dev    Theta   Phi    Dev
 ========================================================================================
     1. BD (   1) C   1 - C   2    58.6  175.4    58.9  177.5   1.9    121.6  353.9   1.3
     2. BD (   2) C   1 - C   2    58.6  175.4    31.4  349.1  89.9     31.7  349.2  89.9
     3. BD (   1) C   1 - C   6   107.4  290.2   106.7  288.4   1.9     72.2  111.5   1.3
     5. BD (   1) C   2 - C   3    77.4  237.7    78.2  239.2   1.6    103.6   55.7   2.2
     7. BD (   1) C   3 - C   4   107.6  289.1     --     --    --      72.3  110.2   1.0
     8. BD (   2) C   3 - C   4   107.6  289.1    31.8  349.2  90.3     31.9  350.0  89.3
    11. BD (   1) C   4 - C   7    77.5  239.5    78.5  237.6   2.1    103.4   63.3   3.9
    12. BD (   1) C   5 - C   6   102.7   57.6   101.6   59.1   1.8     76.6  236.1   1.6
    13. BD (   2) C   5 - C   6   102.7   57.6    30.9  349.1  90.2     31.2  349.4  90.0
    16. BD (   1) C   7 - C   8   144.5  243.0   146.1  241.6   1.8     37.4   66.0   2.7
    17. BD (   1) C   7 - N   9    56.1  169.7    55.7  167.9   1.6      --     --    --
    18. BD (   1) C   7 - H  23    57.7  319.6    56.8  316.8   2.5      --     --    --
    19. BD (   1) C   8 - C  10   132.5  153.9   131.1  152.2   1.9     44.6  338.3   4.3
    20. BD (   1) C   8 - C  14    98.2  295.2     --     --    --      83.2  116.1   1.6
    21. BD (   2) C   8 - C  14    98.2  295.2    58.8  210.0  90.2     59.1  210.3  90.1
    22. BD (   1) N   9 - C  15    22.7  252.3    22.8  256.4   1.6    156.9   75.0   1.1
    24. BD (   1) C  10 - C  11   142.8  248.4   143.6  245.2   2.1     36.2   66.5   1.5
    25. BD (   2) C  10 - C  11   142.8  248.4   121.1   30.6  89.8    120.8   30.7  89.8
    26. BD (   1) C  10 - I  17    86.0  118.6    83.2  116.9   3.2      --     --    --
    27. BD (   1) C  11 - C  12    97.5  295.9    95.7  297.2   2.2     80.8  114.8   2.1
    29. BD (   1) C  12 - C  13    47.8  333.1    46.4  335.0   1.9    130.8  151.4   1.9
    30. BD (   2) C  12 - C  13    47.8  333.1    59.1  210.3  90.0     59.2  210.3  90.0
    32. BD (   1) C  13 - C  14    37.1   68.1    38.2   71.1   2.1    143.8  245.2   1.9
    34. BD (   1) C  14 - H  28    48.6  332.2    47.8  333.5   1.2      --     --    --
    35. BD (   1) C  15 - O  16    60.2  167.1   112.0  242.5  89.0    113.0  244.2  89.1
    36. BD (   2) C  15 - O  16    60.2  167.1    58.0  166.8   2.2    118.3  348.2   1.8
    37. BD (   1) C  15 - H  29    64.7  322.2    63.5  321.5   1.4      --     --    --
    54. LP (   1) N   9             --     --    112.4  243.9   --       --     --    --
    55. LP (   1) O  16             --     --     60.6  167.0   --       --     --    --
    56. LP (   2) O  16             --     --    141.6  121.7   --       --     --    --
    58. LP (   2) I  17             --     --     39.9   29.1   --       --     --    --
    59. LP (   3) I  17             --     --     50.3  211.0   --       --     --    --
   361. BD*(   2) C   1 - C   2    58.6  175.4    31.4  349.1  89.9     31.7  349.2  89.9
   367. BD*(   2) C   3 - C   4   107.6  289.1    31.8  349.2  90.3     31.9  350.0  89.3
   372. BD*(   2) C   5 - C   6   102.7   57.6    30.9  349.1  90.2     31.2  349.4  90.0
   380. BD*(   2) C   8 - C  14    98.2  295.2    58.8  210.0  90.2     59.1  210.3  90.1
   384. BD*(   2) C  10 - C  11   142.8  248.4   121.1   30.6  89.8    120.8   30.7  89.8
   389. BD*(   2) C  12 - C  13    47.8  333.1    59.1  210.3  90.0     59.2  210.3  90.0
   394. BD*(   1) C  15 - O  16    60.2  167.1   112.0  242.5  89.0    113.0  244.2  89.1


 Second Order Perturbation Theory Analysis of Fock Matrix in NBO Basis

     Threshold for printing:   0.50 kcal/mol
                                                                              E(2)  E(j)-E(i) F(i,j)
         Donor NBO (i)                     Acceptor NBO (j)                 kcal/mol   a.u.    a.u. 
 ===================================================================================================

 within unit  1
   1. BD (   1) C   1 - C   2        / 94. RY*(   1) C   3                    0.89    1.86    0.036
   1. BD (   1) C   1 - C   2        / 95. RY*(   2) C   3                    1.54    1.98    0.050
   1. BD (   1) C   1 - C   2        /145. RY*(   1) C   6                    1.04    1.86    0.039
   1. BD (   1) C   1 - C   2        /146. RY*(   2) C   6                    1.46    2.17    0.050
   1. BD (   1) C   1 - C   2        /362. BD*(   1) C   1 - C   6            2.54    1.39    0.053
   1. BD (   1) C   1 - C   2        /363. BD*(   1) C   1 - H  18            1.33    1.38    0.038
   1. BD (   1) C   1 - C   2        /364. BD*(   1) C   2 - C   3            2.68    1.39    0.054
   1. BD (   1) C   1 - C   2        /365. BD*(   1) C   2 - H  19            1.36    1.38    0.039
   1. BD (   1) C   1 - C   2        /368. BD*(   1) C   3 - H  20            2.49    1.38    0.052
   1. BD (   1) C   1 - C   2        /374. BD*(   1) C   6 - H  22            2.38    1.38    0.051
   2. BD (   2) C   1 - C   2        / 97. RY*(   4) C   3                    0.98    1.58    0.039
   2. BD (   2) C   1 - C   2        /147. RY*(   3) C   6                    0.52    0.93    0.021
   2. BD (   2) C   1 - C   2        /148. RY*(   4) C   6                    0.78    1.83    0.037
   2. BD (   2) C   1 - C   2        /367. BD*(   2) C   3 - C   4           28.71    0.35    0.089
   2. BD (   2) C   1 - C   2        /372. BD*(   2) C   5 - C   6           28.62    0.35    0.089
   3. BD (   1) C   1 - C   6        / 77. RY*(   1) C   2                    1.00    1.86    0.039
   3. BD (   1) C   1 - C   6        / 78. RY*(   2) C   2                    1.49    2.15    0.051
   3. BD (   1) C   1 - C   6        /128. RY*(   1) C   5                    0.95    1.86    0.038
   3. BD (   1) C   1 - C   6        /129. RY*(   2) C   5                    1.50    2.01    0.049
   3. BD (   1) C   1 - C   6        /360. BD*(   1) C   1 - C   2            2.55    1.39    0.053
   3. BD (   1) C   1 - C   6        /363. BD*(   1) C   1 - H  18            1.35    1.39    0.039
   3. BD (   1) C   1 - C   6        /365. BD*(   1) C   2 - H  19            2.37    1.38    0.051
   3. BD (   1) C   1 - C   6        /371. BD*(   1) C   5 - C   6            2.59    1.38    0.054
   3. BD (   1) C   1 - C   6        /373. BD*(   1) C   5 - H  21            2.45    1.38    0.052
   3. BD (   1) C   1 - C   6        /374. BD*(   1) C   6 - H  22            1.36    1.38    0.039
   4. BD (   1) C   1 - H  18        / 77. RY*(   1) C   2                    1.33    1.71    0.043
   4. BD (   1) C   1 - H  18        /145. RY*(   1) C   6                    1.32    1.71    0.043
   4. BD (   1) C   1 - H  18        /360. BD*(   1) C   1 - C   2            0.96    1.24    0.031
   4. BD (   1) C   1 - H  18        /362. BD*(   1) C   1 - C   6            0.94    1.24    0.031
   4. BD (   1) C   1 - H  18        /364. BD*(   1) C   2 - C   3            3.87    1.24    0.062
   4. BD (   1) C   1 - H  18        /365. BD*(   1) C   2 - H  19            0.56    1.23    0.024
   4. BD (   1) C   1 - H  18        /371. BD*(   1) C   5 - C   6            3.79    1.24    0.061
   4. BD (   1) C   1 - H  18        /374. BD*(   1) C   6 - H  22            0.56    1.23    0.023
   5. BD (   1) C   2 - C   3        / 60. RY*(   1) C   1                    0.97    1.88    0.038
   5. BD (   1) C   2 - C   3        / 61. RY*(   2) C   1                    1.41    2.18    0.050
   5. BD (   1) C   2 - C   3        /111. RY*(   1) C   4                    1.03    2.01    0.041
   5. BD (   1) C   2 - C   3        /112. RY*(   2) C   4                    0.79    1.83    0.034
   5. BD (   1) C   2 - C   3        /113. RY*(   3) C   4                    0.51    1.65    0.026
   5. BD (   1) C   2 - C   3        /360. BD*(   1) C   1 - C   2            2.62    1.39    0.054
   5. BD (   1) C   2 - C   3        /363. BD*(   1) C   1 - H  18            2.32    1.38    0.051
   5. BD (   1) C   2 - C   3        /365. BD*(   1) C   2 - H  19            1.37    1.38    0.039
   5. BD (   1) C   2 - C   3        /366. BD*(   1) C   3 - C   4            3.69    1.37    0.064
   5. BD (   1) C   2 - C   3        /368. BD*(   1) C   3 - H  20            1.49    1.38    0.041
   5. BD (   1) C   2 - C   3        /370. BD*(   1) C   4 - C   7            4.02    1.26    0.064
   6. BD (   1) C   2 - H  19        / 60. RY*(   1) C   1                    1.23    1.73    0.041
   6. BD (   1) C   2 - H  19        / 94. RY*(   1) C   3                    1.19    1.71    0.040
   6. BD (   1) C   2 - H  19        /360. BD*(   1) C   1 - C   2            0.95    1.24    0.031
   6. BD (   1) C   2 - H  19        /362. BD*(   1) C   1 - C   6            3.71    1.24    0.061
   6. BD (   1) C   2 - H  19        /363. BD*(   1) C   1 - H  18            0.57    1.24    0.024
   6. BD (   1) C   2 - H  19        /364. BD*(   1) C   2 - C   3            1.03    1.24    0.032
   6. BD (   1) C   2 - H  19        /366. BD*(   1) C   3 - C   4            4.13    1.23    0.064
   6. BD (   1) C   2 - H  19        /368. BD*(   1) C   3 - H  20            0.56    1.24    0.023
   7. BD (   1) C   3 - C   4        / 77. RY*(   1) C   2                    1.22    1.86    0.043
   7. BD (   1) C   3 - C   4        / 78. RY*(   2) C   2                    1.55    2.15    0.052
   7. BD (   1) C   3 - C   4        /128. RY*(   1) C   5                    0.73    1.86    0.033
   7. BD (   1) C   3 - C   4        /129. RY*(   2) C   5                    0.57    2.01    0.030
   7. BD (   1) C   3 - C   4        /162. RY*(   1) C   7                    0.54    1.68    0.027
   7. BD (   1) C   3 - C   4        /163. RY*(   2) C   7                    1.17    1.60    0.039
   7. BD (   1) C   3 - C   4        /364. BD*(   1) C   2 - C   3            3.16    1.39    0.059
   7. BD (   1) C   3 - C   4        /365. BD*(   1) C   2 - H  19            1.95    1.38    0.046
   7. BD (   1) C   3 - C   4        /368. BD*(   1) C   3 - H  20            1.60    1.39    0.042
   7. BD (   1) C   3 - C   4        /369. BD*(   1) C   4 - C   5            3.52    1.38    0.062
   7. BD (   1) C   3 - C   4        /370. BD*(   1) C   4 - C   7            2.11    1.26    0.046
   7. BD (   1) C   3 - C   4        /373. BD*(   1) C   5 - H  21            2.46    1.38    0.052
   7. BD (   1) C   3 - C   4        /375. BD*(   1) C   7 - C   8            0.83    1.24    0.029
   8. BD (   2) C   3 - C   4        / 79. RY*(   3) C   2                    2.07    0.87    0.041
   8. BD (   2) C   3 - C   4        /130. RY*(   3) C   5                    1.84    1.12    0.044
   8. BD (   2) C   3 - C   4        /361. BD*(   2) C   1 - C   2           27.87    0.35    0.089
   8. BD (   2) C   3 - C   4        /372. BD*(   2) C   5 - C   6           27.23    0.35    0.088
   8. BD (   2) C   3 - C   4        /375. BD*(   1) C   7 - C   8            2.98    0.77    0.046
   8. BD (   2) C   3 - C   4        /377. BD*(   1) C   7 - H  23            3.29    0.73    0.048
   8. BD (   2) C   3 - C   4        /380. BD*(   2) C   8 - C  14            0.58    0.34    0.013
   9. BD (   1) C   3 - H  20        / 77. RY*(   1) C   2                    1.16    1.71    0.040
   9. BD (   1) C   3 - H  20        /111. RY*(   1) C   4                    1.82    1.86    0.052
   9. BD (   1) C   3 - H  20        /360. BD*(   1) C   1 - C   2            3.67    1.24    0.060
   9. BD (   1) C   3 - H  20        /364. BD*(   1) C   2 - C   3            1.08    1.24    0.033
   9. BD (   1) C   3 - H  20        /365. BD*(   1) C   2 - H  19            0.57    1.23    0.024
   9. BD (   1) C   3 - H  20        /366. BD*(   1) C   3 - C   4            1.31    1.23    0.036
   9. BD (   1) C   3 - H  20        /369. BD*(   1) C   4 - C   5            4.74    1.23    0.068
  10. BD (   1) C   4 - C   5        / 94. RY*(   1) C   3                    0.83    1.86    0.035
  10. BD (   1) C   4 - C   5        / 95. RY*(   2) C   3                    0.59    1.98    0.031
  10. BD (   1) C   4 - C   5        /145. RY*(   1) C   6                    1.15    1.86    0.042
  10. BD (   1) C   4 - C   5        /146. RY*(   2) C   6                    1.60    2.17    0.053
  10. BD (   1) C   4 - C   5        /162. RY*(   1) C   7                    1.19    1.68    0.040
  10. BD (   1) C   4 - C   5        /163. RY*(   2) C   7                    1.07    1.60    0.037
  10. BD (   1) C   4 - C   5        /366. BD*(   1) C   3 - C   4            3.52    1.37    0.062
  10. BD (   1) C   4 - C   5        /368. BD*(   1) C   3 - H  20            2.62    1.38    0.054
  10. BD (   1) C   4 - C   5        /370. BD*(   1) C   4 - C   7            1.94    1.25    0.044
  10. BD (   1) C   4 - C   5        /371. BD*(   1) C   5 - C   6            3.11    1.38    0.059
  10. BD (   1) C   4 - C   5        /373. BD*(   1) C   5 - H  21            1.60    1.38    0.042
  10. BD (   1) C   4 - C   5        /374. BD*(   1) C   6 - H  22            1.94    1.38    0.046
  10. BD (   1) C   4 - C   5        /376. BD*(   1) C   7 - N   9            2.20    1.19    0.046
  11. BD (   1) C   4 - C   7        / 94. RY*(   1) C   3                    1.53    1.82    0.047
  11. BD (   1) C   4 - C   7        /128. RY*(   1) C   5                    1.48    1.83    0.047
  11. BD (   1) C   4 - C   7        /180. RY*(   2) C   8                    1.34    1.51    0.040
  11. BD (   1) C   4 - C   7        /197. RY*(   2) N   9                    0.86    1.50    0.032
  11. BD (   1) C   4 - C   7        /364. BD*(   1) C   2 - C   3            2.09    1.35    0.048
  11. BD (   1) C   4 - C   7        /366. BD*(   1) C   3 - C   4            2.17    1.34    0.048
  11. BD (   1) C   4 - C   7        /369. BD*(   1) C   4 - C   5            1.88    1.34    0.045
  11. BD (   1) C   4 - C   7        /371. BD*(   1) C   5 - C   6            2.14    1.35    0.048
  11. BD (   1) C   4 - C   7        /375. BD*(   1) C   7 - C   8            2.67    1.21    0.051
  11. BD (   1) C   4 - C   7        /376. BD*(   1) C   7 - N   9            0.86    1.15    0.028
  11. BD (   1) C   4 - C   7        /377. BD*(   1) C   7 - H  23            1.03    1.17    0.031
  11. BD (   1) C   4 - C   7        /379. BD*(   1) C   8 - C  14            1.63    1.33    0.042
  11. BD (   1) C   4 - C   7        /380. BD*(   2) C   8 - C  14            1.73    0.78    0.036
  11. BD (   1) C   4 - C   7        /381. BD*(   1) N   9 - C  15            1.58    1.27    0.040
  12. BD (   1) C   5 - C   6        / 60. RY*(   1) C   1                    0.96    1.88    0.038
  12. BD (   1) C   5 - C   6        / 61. RY*(   2) C   1                    1.45    2.18    0.050
  12. BD (   1) C   5 - C   6        /111. RY*(   1) C   4                    1.05    2.01    0.041
  12. BD (   1) C   5 - C   6        /112. RY*(   2) C   4                    0.75    1.83    0.033
  12. BD (   1) C   5 - C   6        /113. RY*(   3) C   4                    0.59    1.65    0.028
  12. BD (   1) C   5 - C   6        /362. BD*(   1) C   1 - C   6            2.53    1.39    0.053
  12. BD (   1) C   5 - C   6        /363. BD*(   1) C   1 - H  18            2.33    1.38    0.051
  12. BD (   1) C   5 - C   6        /369. BD*(   1) C   4 - C   5            3.67    1.38    0.063
  12. BD (   1) C   5 - C   6        /370. BD*(   1) C   4 - C   7            3.74    1.26    0.061
  12. BD (   1) C   5 - C   6        /373. BD*(   1) C   5 - H  21            1.49    1.38    0.040
  12. BD (   1) C   5 - C   6        /374. BD*(   1) C   6 - H  22            1.30    1.38    0.038
  13. BD (   2) C   5 - C   6        / 62. RY*(   3) C   1                    1.35    0.77    0.032
  13. BD (   2) C   5 - C   6        /361. BD*(   2) C   1 - C   2           28.21    0.35    0.089
  13. BD (   2) C   5 - C   6        /367. BD*(   2) C   3 - C   4           28.75    0.35    0.090
  14. BD (   1) C   5 - H  21        /111. RY*(   1) C   4                    1.74    1.86    0.051
  14. BD (   1) C   5 - H  21        /145. RY*(   1) C   6                    1.12    1.71    0.039
  14. BD (   1) C   5 - H  21        /362. BD*(   1) C   1 - C   6            3.62    1.24    0.060
  14. BD (   1) C   5 - H  21        /366. BD*(   1) C   3 - C   4            4.84    1.23    0.069
  14. BD (   1) C   5 - H  21        /369. BD*(   1) C   4 - C   5            1.27    1.23    0.035
  14. BD (   1) C   5 - H  21        /371. BD*(   1) C   5 - C   6            1.07    1.24    0.033
  14. BD (   1) C   5 - H  21        /374. BD*(   1) C   6 - H  22            0.56    1.23    0.023
  15. BD (   1) C   6 - H  22        / 60. RY*(   1) C   1                    1.24    1.73    0.041
  15. BD (   1) C   6 - H  22        /128. RY*(   1) C   5                    1.16    1.71    0.040
  15. BD (   1) C   6 - H  22        /360. BD*(   1) C   1 - C   2            3.68    1.24    0.060
  15. BD (   1) C   6 - H  22        /362. BD*(   1) C   1 - C   6            0.95    1.24    0.031
  15. BD (   1) C   6 - H  22        /363. BD*(   1) C   1 - H  18            0.56    1.24    0.023
  15. BD (   1) C   6 - H  22        /369. BD*(   1) C   4 - C   5            4.04    1.23    0.063
  15. BD (   1) C   6 - H  22        /371. BD*(   1) C   5 - C   6            0.98    1.24    0.031
  15. BD (   1) C   6 - H  22        /373. BD*(   1) C   5 - H  21            0.56    1.23    0.024
  16. BD (   1) C   7 - C   8        /112. RY*(   2) C   4                    1.31    1.79    0.044
  16. BD (   1) C   7 - C   8        /197. RY*(   2) N   9                    0.87    1.50    0.032
  16. BD (   1) C   7 - C   8        /213. RY*(   1) C  10                    1.53    1.93    0.049
  16. BD (   1) C   7 - C   8        /214. RY*(   2) C  10                    1.35    2.29    0.050
  16. BD (   1) C   7 - C   8        /281. RY*(   1) C  14                    1.90    1.83    0.053
  16. BD (   1) C   7 - C   8        /366. BD*(   1) C   3 - C   4            2.20    1.34    0.049
  16. BD (   1) C   7 - C   8        /367. BD*(   2) C   3 - C   4            1.64    0.79    0.035
  16. BD (   1) C   7 - C   8        /370. BD*(   1) C   4 - C   7            2.61    1.22    0.050
  16. BD (   1) C   7 - C   8        /376. BD*(   1) C   7 - N   9            0.81    1.15    0.027
  16. BD (   1) C   7 - C   8        /377. BD*(   1) C   7 - H  23            0.91    1.17    0.029
  16. BD (   1) C   7 - C   8        /378. BD*(   1) C   8 - C  10            2.92    1.31    0.055
  16. BD (   1) C   7 - C   8        /379. BD*(   1) C   8 - C  14            2.01    1.33    0.046
  16. BD (   1) C   7 - C   8        /381. BD*(   1) N   9 - C  15            1.74    1.27    0.042
  16. BD (   1) C   7 - C   8        /383. BD*(   1) C  10 - C  11            2.36    1.32    0.050
  16. BD (   1) C   7 - C   8        /391. BD*(   1) C  13 - C  14            2.35    1.34    0.050
  17. BD (   1) C   7 - N   9        /112. RY*(   2) C   4                    0.72    1.93    0.033
  17. BD (   1) C   7 - N   9        /301. RY*(   4) C  15                    1.62    1.96    0.051
  17. BD (   1) C   7 - N   9        /302. RY*(   5) C  15                    0.60    3.20    0.039
  17. BD (   1) C   7 - N   9        /369. BD*(   1) C   4 - C   5            2.32    1.47    0.052
  17. BD (   1) C   7 - N   9        /370. BD*(   1) C   4 - C   7            1.00    1.35    0.033
  17. BD (   1) C   7 - N   9        /375. BD*(   1) C   7 - C   8            1.00    1.34    0.033
  17. BD (   1) C   7 - N   9        /379. BD*(   1) C   8 - C  14            1.25    1.46    0.038
  17. BD (   1) C   7 - N   9        /380. BD*(   2) C   8 - C  14            1.71    0.91    0.039
  17. BD (   1) C   7 - N   9        /381. BD*(   1) N   9 - C  15            0.93    1.41    0.033
  17. BD (   1) C   7 - N   9        /382. BD*(   1) N   9 - H  24            0.77    1.40    0.029
  17. BD (   1) C   7 - N   9        /395. BD*(   2) C  15 - O  16            1.77    1.49    0.046
  18. BD (   1) C   7 - H  23        /366. BD*(   1) C   3 - C   4            2.43    1.19    0.048
  18. BD (   1) C   7 - H  23        /367. BD*(   2) C   3 - C   4            4.78    0.64    0.054
  18. BD (   1) C   7 - H  23        /370. BD*(   1) C   4 - C   7            1.00    1.07    0.029
  18. BD (   1) C   7 - H  23        /375. BD*(   1) C   7 - C   8            0.77    1.06    0.025
  18. BD (   1) C   7 - H  23        /378. BD*(   1) C   8 - C  10            5.62    1.16    0.072
  18. BD (   1) C   7 - H  23        /382. BD*(   1) N   9 - H  24            5.01    1.12    0.067
  19. BD (   1) C   8 - C  10        /162. RY*(   1) C   7                    1.87    1.72    0.051
  19. BD (   1) C   8 - C  10        /230. RY*(   1) C  11                    2.08    1.99    0.058
  19. BD (   1) C   8 - C  10        /231. RY*(   2) C  11                    0.83    1.92    0.036
  19. BD (   1) C   8 - C  10        /281. RY*(   1) C  14                    0.71    1.91    0.033
  19. BD (   1) C   8 - C  10        /375. BD*(   1) C   7 - C   8            3.31    1.28    0.058
  19. BD (   1) C   8 - C  10        /377. BD*(   1) C   7 - H  23            0.84    1.24    0.029
  19. BD (   1) C   8 - C  10        /379. BD*(   1) C   8 - C  14            3.83    1.40    0.065
  19. BD (   1) C   8 - C  10        /383. BD*(   1) C  10 - C  11            3.32    1.39    0.061
  19. BD (   1) C   8 - C  10        /387. BD*(   1) C  11 - H  25            2.00    1.40    0.047
  19. BD (   1) C   8 - C  10        /393. BD*(   1) C  14 - H  28            1.79    1.41    0.045
  20. BD (   1) C   8 - C  14        /162. RY*(   1) C   7                    1.66    1.69    0.048
  20. BD (   1) C   8 - C  14        /213. RY*(   1) C  10                    1.10    1.98    0.042
  20. BD (   1) C   8 - C  14        /264. RY*(   1) C  13                    1.11    1.87    0.041
  20. BD (   1) C   8 - C  14        /265. RY*(   2) C  13                    1.62    2.19    0.054
  20. BD (   1) C   8 - C  14        /370. BD*(   1) C   4 - C   7            0.82    1.26    0.029
  20. BD (   1) C   8 - C  14        /375. BD*(   1) C   7 - C   8            2.00    1.25    0.045
  20. BD (   1) C   8 - C  14        /376. BD*(   1) C   7 - N   9            0.57    1.20    0.023
  20. BD (   1) C   8 - C  14        /377. BD*(   1) C   7 - H  23            0.60    1.21    0.024
  20. BD (   1) C   8 - C  14        /378. BD*(   1) C   8 - C  10            5.04    1.35    0.074
  20. BD (   1) C   8 - C  14        /385. BD*(   1) C  10 - I  17            5.68    0.90    0.064
  20. BD (   1) C   8 - C  14        /391. BD*(   1) C  13 - C  14            2.90    1.38    0.057
  20. BD (   1) C   8 - C  14        /392. BD*(   1) C  13 - H  27            1.82    1.38    0.045
  20. BD (   1) C   8 - C  14        /393. BD*(   1) C  14 - H  28            1.55    1.38    0.041
  21. BD (   2) C   8 - C  14        /215. RY*(   3) C  10                    1.50    1.12    0.040
  21. BD (   2) C   8 - C  14        /266. RY*(   3) C  13                    1.84    0.77    0.037
  21. BD (   2) C   8 - C  14        /370. BD*(   1) C   4 - C   7            3.10    0.79    0.048
  21. BD (   2) C   8 - C  14        /376. BD*(   1) C   7 - N   9            4.57    0.73    0.056
  21. BD (   2) C   8 - C  14        /384. BD*(   2) C  10 - C  11           26.84    0.33    0.085
  21. BD (   2) C   8 - C  14        /389. BD*(   2) C  12 - C  13           27.53    0.35    0.089
  22. BD (   1) N   9 - C  15        /162. RY*(   1) C   7                    2.06    1.85    0.055
  22. BD (   1) N   9 - C  15        /315. RY*(   1) O  16                    0.51    1.79    0.027
  22. BD (   1) N   9 - C  15        /370. BD*(   1) C   4 - C   7            0.62    1.43    0.027
  22. BD (   1) N   9 - C  15        /376. BD*(   1) C   7 - N   9            1.84    1.36    0.045
  22. BD (   1) N   9 - C  15        /377. BD*(   1) C   7 - H  23            0.64    1.37    0.026
  22. BD (   1) N   9 - C  15        /382. BD*(   1) N   9 - H  24            0.88    1.47    0.032
  23. BD (   1) N   9 - H  24        /162. RY*(   1) C   7                    0.61    1.70    0.029
  23. BD (   1) N   9 - H  24        /163. RY*(   2) C   7                    1.16    1.62    0.039
  23. BD (   1) N   9 - H  24        /298. RY*(   1) C  15                    1.02    2.12    0.042
  23. BD (   1) N   9 - H  24        /302. RY*(   5) C  15                    0.75    3.12    0.043
  23. BD (   1) N   9 - H  24        /376. BD*(   1) C   7 - N   9            0.59    1.21    0.024
  23. BD (   1) N   9 - H  24        /377. BD*(   1) C   7 - H  23            1.62    1.22    0.040
  23. BD (   1) N   9 - H  24        /381. BD*(   1) N   9 - C  15            0.69    1.33    0.027
  23. BD (   1) N   9 - H  24        /395. BD*(   2) C  15 - O  16            0.97    1.41    0.033
  23. BD (   1) N   9 - H  24        /396. BD*(   1) C  15 - H  29            2.37    1.32    0.050
  24. BD (   1) C  10 - C  11        /179. RY*(   1) C   8                    2.11    2.11    0.060
  24. BD (   1) C  10 - C  11        /213. RY*(   1) C  10                    0.60    2.01    0.031
  24. BD (   1) C  10 - C  11        /247. RY*(   1) C  12                    0.94    1.89    0.038
  24. BD (   1) C  10 - C  11        /248. RY*(   2) C  12                    1.47    2.27    0.052
  24. BD (   1) C  10 - C  11        /335. RY*(   4) I  17                    0.56    9.88    0.067
  24. BD (   1) C  10 - C  11        /375. BD*(   1) C   7 - C   8            4.22    1.28    0.066
  24. BD (   1) C  10 - C  11        /378. BD*(   1) C   8 - C  10            4.02    1.38    0.067
  24. BD (   1) C  10 - C  11        /386. BD*(   1) C  11 - C  12            3.05    1.42    0.059
  24. BD (   1) C  10 - C  11        /387. BD*(   1) C  11 - H  25            1.87    1.40    0.046
  24. BD (   1) C  10 - C  11        /390. BD*(   1) C  12 - H  26            1.72    1.42    0.044
  25. BD (   2) C  10 - C  11        /180. RY*(   2) C   8                    1.25    1.10    0.036
  25. BD (   2) C  10 - C  11        /249. RY*(   3) C  12                    0.87    0.82    0.026
  25. BD (   2) C  10 - C  11        /250. RY*(   4) C  12                    0.57    1.95    0.032
  25. BD (   2) C  10 - C  11        /380. BD*(   2) C   8 - C  14           27.66    0.37    0.091
  25. BD (   2) C  10 - C  11        /389. BD*(   2) C  12 - C  13           23.99    0.37    0.085
  26. BD (   1) C  10 - I  17        /179. RY*(   1) C   8                    4.15    1.90    0.080
  26. BD (   1) C  10 - I  17        /213. RY*(   1) C  10                    0.61    1.80    0.030
  26. BD (   1) C  10 - I  17        /214. RY*(   2) C  10                    1.11    2.15    0.044
  26. BD (   1) C  10 - I  17        /230. RY*(   1) C  11                    3.38    1.78    0.069
  26. BD (   1) C  10 - I  17        /233. RY*(   4) C  11                    0.55    1.59    0.027
  26. BD (   1) C  10 - I  17        /332. RY*(   1) I  17                    0.50    1.33    0.023
  26. BD (   1) C  10 - I  17        /334. RY*(   3) I  17                    1.12    1.95    0.042
  26. BD (   1) C  10 - I  17        /335. RY*(   4) I  17                    1.49    9.67    0.108
  26. BD (   1) C  10 - I  17        /379. BD*(   1) C   8 - C  14            5.02    1.19    0.069
  26. BD (   1) C  10 - I  17        /386. BD*(   1) C  11 - C  12            4.46    1.21    0.066
  26. BD (   1) C  10 - I  17        /387. BD*(   1) C  11 - H  25            0.83    1.19    0.028
  27. BD (   1) C  11 - C  12        /214. RY*(   2) C  10                    1.81    2.33    0.058
  27. BD (   1) C  11 - C  12        /264. RY*(   1) C  13                    0.99    1.88    0.039
  27. BD (   1) C  11 - C  12        /265. RY*(   2) C  13                    1.49    2.19    0.051
  27. BD (   1) C  11 - C  12        /383. BD*(   1) C  10 - C  11            4.14    1.37    0.067
  27. BD (   1) C  11 - C  12        /385. BD*(   1) C  10 - I  17            4.80    0.91    0.059
  27. BD (   1) C  11 - C  12        /387. BD*(   1) C  11 - H  25            1.36    1.37    0.039
  27. BD (   1) C  11 - C  12        /388. BD*(   1) C  12 - C  13            2.38    1.39    0.052
  27. BD (   1) C  11 - C  12        /390. BD*(   1) C  12 - H  26            1.31    1.39    0.038
  27. BD (   1) C  11 - C  12        /392. BD*(   1) C  13 - H  27            2.26    1.39    0.050
  28. BD (   1) C  11 - H  25        /213. RY*(   1) C  10                    1.10    1.83    0.040
  28. BD (   1) C  11 - H  25        /247. RY*(   1) C  12                    1.25    1.72    0.042
  28. BD (   1) C  11 - H  25        /378. BD*(   1) C   8 - C  10            4.60    1.20    0.067
  28. BD (   1) C  11 - H  25        /383. BD*(   1) C  10 - C  11            1.51    1.22    0.038
  28. BD (   1) C  11 - H  25        /386. BD*(   1) C  11 - C  12            1.08    1.24    0.033
  28. BD (   1) C  11 - H  25        /388. BD*(   1) C  12 - C  13            3.55    1.24    0.059
  28. BD (   1) C  11 - H  25        /390. BD*(   1) C  12 - H  26            0.59    1.24    0.024
  29. BD (   1) C  12 - C  13        /231. RY*(   2) C  11                    2.13    1.89    0.057
  29. BD (   1) C  12 - C  13        /281. RY*(   1) C  14                    0.77    1.88    0.034
  29. BD (   1) C  12 - C  13        /282. RY*(   2) C  14                    1.70    2.04    0.053
  29. BD (   1) C  12 - C  13        /386. BD*(   1) C  11 - C  12            2.51    1.39    0.053
  29. BD (   1) C  12 - C  13        /387. BD*(   1) C  11 - H  25            2.34    1.37    0.051
  29. BD (   1) C  12 - C  13        /390. BD*(   1) C  12 - H  26            1.40    1.39    0.039
  29. BD (   1) C  12 - C  13        /391. BD*(   1) C  13 - C  14            2.51    1.39    0.053
  29. BD (   1) C  12 - C  13        /392. BD*(   1) C  13 - H  27            1.35    1.39    0.039
  29. BD (   1) C  12 - C  13        /393. BD*(   1) C  14 - H  28            2.42    1.38    0.052
  30. BD (   2) C  12 - C  13        /234. RY*(   5) C  11                    0.84    1.48    0.035
  30. BD (   2) C  12 - C  13        /284. RY*(   4) C  14                    1.21    1.60    0.043
  30. BD (   2) C  12 - C  13        /380. BD*(   2) C   8 - C  14           28.92    0.35    0.090
  30. BD (   2) C  12 - C  13        /384. BD*(   2) C  10 - C  11           32.42    0.33    0.093
  31. BD (   1) C  12 - H  26        /230. RY*(   1) C  11                    1.02    1.81    0.038
  31. BD (   1) C  12 - H  26        /264. RY*(   1) C  13                    1.23    1.73    0.041
  31. BD (   1) C  12 - H  26        /383. BD*(   1) C  10 - C  11            4.23    1.22    0.064
  31. BD (   1) C  12 - H  26        /386. BD*(   1) C  11 - C  12            1.01    1.24    0.031
  31. BD (   1) C  12 - H  26        /387. BD*(   1) C  11 - H  25            0.58    1.22    0.024
  31. BD (   1) C  12 - H  26        /388. BD*(   1) C  12 - C  13            0.99    1.24    0.031
  31. BD (   1) C  12 - H  26        /391. BD*(   1) C  13 - C  14            3.69    1.24    0.060
  31. BD (   1) C  12 - H  26        /392. BD*(   1) C  13 - H  27            0.56    1.24    0.024
  32. BD (   1) C  13 - C  14        /179. RY*(   1) C   8                    0.62    2.08    0.032
  32. BD (   1) C  13 - C  14        /181. RY*(   3) C   8                    1.85    1.83    0.052
  32. BD (   1) C  13 - C  14        /247. RY*(   1) C  12                    0.95    1.86    0.038
  32. BD (   1) C  13 - C  14        /248. RY*(   2) C  12                    1.40    2.24    0.050
  32. BD (   1) C  13 - C  14        /375. BD*(   1) C   7 - C   8            3.47    1.25    0.059
  32. BD (   1) C  13 - C  14        /379. BD*(   1) C   8 - C  14            3.39    1.37    0.061
  32. BD (   1) C  13 - C  14        /388. BD*(   1) C  12 - C  13            2.48    1.39    0.052
  32. BD (   1) C  13 - C  14        /390. BD*(   1) C  12 - H  26            2.34    1.38    0.051
  32. BD (   1) C  13 - C  14        /392. BD*(   1) C  13 - H  27            1.33    1.38    0.038
  32. BD (   1) C  13 - C  14        /393. BD*(   1) C  14 - H  28            1.41    1.38    0.039
  33. BD (   1) C  13 - H  27        /247. RY*(   1) C  12                    1.16    1.71    0.040
  33. BD (   1) C  13 - H  27        /281. RY*(   1) C  14                    1.10    1.73    0.039
  33. BD (   1) C  13 - H  27        /379. BD*(   1) C   8 - C  14            4.04    1.22    0.063
  33. BD (   1) C  13 - H  27        /386. BD*(   1) C  11 - C  12            3.67    1.24    0.060
  33. BD (   1) C  13 - H  27        /388. BD*(   1) C  12 - C  13            0.98    1.24    0.031
  33. BD (   1) C  13 - H  27        /390. BD*(   1) C  12 - H  26            0.56    1.24    0.024
  33. BD (   1) C  13 - H  27        /391. BD*(   1) C  13 - C  14            1.00    1.24    0.031
  33. BD (   1) C  13 - H  27        /393. BD*(   1) C  14 - H  28            0.57    1.23    0.024
  34. BD (   1) C  14 - H  28        /179. RY*(   1) C   8                    1.69    1.93    0.051
  34. BD (   1) C  14 - H  28        /264. RY*(   1) C  13                    1.07    1.73    0.038
  34. BD (   1) C  14 - H  28        /378. BD*(   1) C   8 - C  10            5.27    1.20    0.071
  34. BD (   1) C  14 - H  28        /379. BD*(   1) C   8 - C  14            1.33    1.22    0.036
  34. BD (   1) C  14 - H  28        /388. BD*(   1) C  12 - C  13            3.54    1.24    0.059
  34. BD (   1) C  14 - H  28        /391. BD*(   1) C  13 - C  14            1.05    1.24    0.032
  34. BD (   1) C  14 - H  28        /392. BD*(   1) C  13 - H  27            0.55    1.24    0.023
  35. BD (   1) C  15 - O  16        /197. RY*(   2) N   9                    0.50    1.21    0.022
  35. BD (   1) C  15 - O  16        /200. RY*(   5) N   9                    0.60    1.40    0.026
  35. BD (   1) C  15 - O  16        /394. BD*(   1) C  15 - O  16            1.25    0.47    0.023
  36. BD (   2) C  15 - O  16        /196. RY*(   1) N   9                    1.30    1.91    0.045
  36. BD (   2) C  15 - O  16        /298. RY*(   1) C  15                    0.91    2.44    0.042
  36. BD (   2) C  15 - O  16        /376. BD*(   1) C   7 - N   9            2.68    1.53    0.057
  36. BD (   2) C  15 - O  16        /381. BD*(   1) N   9 - C  15            0.59    1.65    0.028
  37. BD (   1) C  15 - H  29        /196. RY*(   1) N   9                    0.87    1.48    0.032
  37. BD (   1) C  15 - H  29        /315. RY*(   1) O  16                    0.96    1.53    0.034
  37. BD (   1) C  15 - H  29        /382. BD*(   1) N   9 - H  24            4.19    1.21    0.064
  38. CR (   1) C   1                / 78. RY*(   2) C   2                    1.26   11.77    0.109
  38. CR (   1) C   1                /146. RY*(   2) C   6                    1.27   11.80    0.109
  38. CR (   1) C   1                /337. RY*(   2) H  18                    0.57   12.26    0.075
  38. CR (   1) C   1                /364. BD*(   1) C   2 - C   3            0.68   11.01    0.078
  38. CR (   1) C   1                /371. BD*(   1) C   5 - C   6            0.65   11.01    0.076
  39. CR (   1) C   2                / 61. RY*(   2) C   1                    1.30   11.81    0.111
  39. CR (   1) C   2                / 95. RY*(   2) C   3                    1.12   11.61    0.102
  39. CR (   1) C   2                /339. RY*(   2) H  19                    0.62   12.33    0.078
  39. CR (   1) C   2                /362. BD*(   1) C   1 - C   6            0.65   11.01    0.076
  39. CR (   1) C   2                /366. BD*(   1) C   3 - C   4            0.81   11.00    0.085
  40. CR (   1) C   3                / 78. RY*(   2) C   2                    1.36   11.77    0.113
  40. CR (   1) C   3                /111. RY*(   1) C   4                    0.54   11.63    0.071
  40. CR (   1) C   3                /112. RY*(   2) C   4                    0.64   11.45    0.076
  40. CR (   1) C   3                /113. RY*(   3) C   4                    1.09   11.28    0.099
  40. CR (   1) C   3                /340. RY*(   1) H  20                    0.81   12.13    0.089
  40. CR (   1) C   3                /360. BD*(   1) C   1 - C   2            0.66   11.01    0.076
  40. CR (   1) C   3                /369. BD*(   1) C   4 - C   5            0.78   11.00    0.083
  40. CR (   1) C   3                /370. BD*(   1) C   4 - C   7            0.86   10.88    0.087
  41. CR (   1) C   4                / 95. RY*(   2) C   3                    1.28   11.63    0.109
  41. CR (   1) C   4                /129. RY*(   2) C   5                    1.17   11.66    0.104
  41. CR (   1) C   4                /364. BD*(   1) C   2 - C   3            0.63   11.03    0.075
  41. CR (   1) C   4                /371. BD*(   1) C   5 - C   6            0.61   11.03    0.074
  42. CR (   1) C   5                /112. RY*(   2) C   4                    1.43   11.45    0.114
  42. CR (   1) C   5                /146. RY*(   2) C   6                    1.34   11.80    0.112
  42. CR (   1) C   5                /342. RY*(   1) H  21                    0.66   11.87    0.079
  42. CR (   1) C   5                /362. BD*(   1) C   1 - C   6            0.65   11.01    0.076
  42. CR (   1) C   5                /366. BD*(   1) C   3 - C   4            0.81   11.00    0.085
  42. CR (   1) C   5                /370. BD*(   1) C   4 - C   7            0.79   10.88    0.083
  43. CR (   1) C   6                / 61. RY*(   2) C   1                    1.33   11.81    0.112
  43. CR (   1) C   6                /129. RY*(   2) C   5                    1.11   11.64    0.102
  43. CR (   1) C   6                /345. RY*(   2) H  22                    0.62   12.33    0.078
  43. CR (   1) C   6                /360. BD*(   1) C   1 - C   2            0.64   11.01    0.075
  43. CR (   1) C   6                /369. BD*(   1) C   4 - C   5            0.79   11.00    0.084
  44. CR (   1) C   7                /111. RY*(   1) C   4                    1.05   11.69    0.099
  44. CR (   1) C   7                /179. RY*(   1) C   8                    0.79   11.76    0.086
  44. CR (   1) C   7                /347. RY*(   2) H  23                    0.51   12.87    0.072
  44. CR (   1) C   7                /366. BD*(   1) C   3 - C   4            0.70   11.06    0.079
  44. CR (   1) C   7                /369. BD*(   1) C   4 - C   5            0.53   11.06    0.069
  44. CR (   1) C   7                /378. BD*(   1) C   8 - C  10            0.78   11.02    0.084
  44. CR (   1) C   7                /381. BD*(   1) N   9 - C  15            0.68   10.99    0.078
  45. CR (   1) C   8                /214. RY*(   2) C  10                    1.84   11.98    0.133
  45. CR (   1) C   8                /282. RY*(   2) C  14                    1.18   11.69    0.105
  45. CR (   1) C   8                /378. BD*(   1) C   8 - C  10            0.53   11.00    0.069
  45. CR (   1) C   8                /383. BD*(   1) C  10 - C  11            0.75   11.01    0.081
  45. CR (   1) C   8                /385. BD*(   1) C  10 - I  17            1.27   10.55    0.104
  45. CR (   1) C   8                /391. BD*(   1) C  13 - C  14            0.64   11.03    0.075
  46. CR (   1) N   9                /163. RY*(   2) C   7                    1.46   15.44    0.134
  46. CR (   1) N   9                /300. RY*(   3) C  15                    0.65   16.23    0.091
  46. CR (   1) N   9                /302. RY*(   5) C  15                    0.98   16.94    0.115
  46. CR (   1) N   9                /349. RY*(   2) H  24                    0.63   16.81    0.092
  47. CR (   1) C  10                /181. RY*(   3) C   8                    2.04   11.52    0.137
  47. CR (   1) C  10                /231. RY*(   2) C  11                    1.69   11.58    0.125
  47. CR (   1) C  10                /375. BD*(   1) C   7 - C   8            1.03   10.94    0.096
  47. CR (   1) C  10                /378. BD*(   1) C   8 - C  10            0.54   11.04    0.069
  47. CR (   1) C  10                /379. BD*(   1) C   8 - C  14            0.68   11.06    0.078
  47. CR (   1) C  10                /385. BD*(   1) C  10 - I  17            1.73   10.59    0.122
  47. CR (   1) C  10                /386. BD*(   1) C  11 - C  12            0.64   11.08    0.075
  48. CR (   1) C  11                /213. RY*(   1) C  10                    2.16   11.60    0.142
  48. CR (   1) C  11                /248. RY*(   2) C  12                    1.26   11.86    0.109
  48. CR (   1) C  11                /350. RY*(   1) H  25                    0.60   11.83    0.075
  48. CR (   1) C  11                /378. BD*(   1) C   8 - C  10            0.97   10.97    0.093
  48. CR (   1) C  11                /385. BD*(   1) C  10 - I  17            1.07   10.53    0.096
  48. CR (   1) C  11                /388. BD*(   1) C  12 - C  13            0.64   11.01    0.075
  49. CR (   1) C  12                /230. RY*(   1) C  11                    0.54   11.58    0.071
  49. CR (   1) C  12                /231. RY*(   2) C  11                    1.03   11.51    0.097
  49. CR (   1) C  12                /265. RY*(   2) C  13                    1.28   11.82    0.110
  49. CR (   1) C  12                /353. RY*(   2) H  26                    0.55   12.22    0.073
  49. CR (   1) C  12                /383. BD*(   1) C  10 - C  11            0.86   10.99    0.087
  49. CR (   1) C  12                /391. BD*(   1) C  13 - C  14            0.65   11.01    0.076
  50. CR (   1) C  13                /248. RY*(   2) C  12                    1.33   11.86    0.112
  50. CR (   1) C  13                /282. RY*(   2) C  14                    1.19   11.66    0.105
  50. CR (   1) C  13                /354. RY*(   1) H  27                    0.55   11.56    0.071
  50. CR (   1) C  13                /379. BD*(   1) C   8 - C  14            0.76   10.99    0.082
  50. CR (   1) C  13                /386. BD*(   1) C  11 - C  12            0.63   11.01    0.075
  51. CR (   1) C  14                /179. RY*(   1) C   8                    1.09   11.70    0.101
  51. CR (   1) C  14                /181. RY*(   3) C   8                    0.91   11.46    0.091
  51. CR (   1) C  14                /265. RY*(   2) C  13                    1.31   11.82    0.111
  51. CR (   1) C  14                /356. RY*(   1) H  28                    0.67   11.89    0.080
  51. CR (   1) C  14                /375. BD*(   1) C   7 - C   8            0.72   10.87    0.080
  51. CR (   1) C  14                /378. BD*(   1) C   8 - C  10            1.04   10.97    0.096
  51. CR (   1) C  14                /388. BD*(   1) C  12 - C  13            0.64   11.01    0.075
  52. CR (   1) C  15                /376. BD*(   1) C   7 - N   9            1.32   10.94    0.108
  53. CR (   1) O  16                /298. RY*(   1) C  15                    4.24   20.70    0.265
  54. LP (   1) N   9                /164. RY*(   3) C   7                    0.57    1.43    0.028
  54. LP (   1) N   9                /299. RY*(   2) C  15                    3.23    1.79    0.074
  54. LP (   1) N   9                /369. BD*(   1) C   4 - C   5            0.54    0.93    0.022
  54. LP (   1) N   9                /370. BD*(   1) C   4 - C   7            6.37    0.81    0.069
  54. LP (   1) N   9                /375. BD*(   1) C   7 - C   8            5.21    0.79    0.062
  54. LP (   1) N   9                /380. BD*(   2) C   8 - C  14            2.20    0.37    0.026
  54. LP (   1) N   9                /394. BD*(   1) C  15 - O  16           86.73    0.35    0.157
  55. LP (   1) O  16                /298. RY*(   1) C  15                   10.68    2.15    0.135
  55. LP (   1) O  16                /300. RY*(   3) C  15                    0.97    2.45    0.043
  55. LP (   1) O  16                /309. RY*(  12) C  15                    0.80    2.56    0.040
  55. LP (   1) O  16                /396. BD*(   1) C  15 - H  29            0.56    1.35    0.025
  56. LP (   2) O  16                /300. RY*(   3) C  15                    3.12    1.97    0.072
  56. LP (   2) O  16                /376. BD*(   1) C   7 - N   9            0.99    0.76    0.025
  56. LP (   2) O  16                /381. BD*(   1) N   9 - C  15           22.87    0.88    0.128
  56. LP (   2) O  16                /396. BD*(   1) C  15 - H  29           17.39    0.87    0.112
  57. LP (   1) I  17                /214. RY*(   2) C  10                    0.50    2.21    0.030
  57. LP (   1) I  17                /378. BD*(   1) C   8 - C  10            1.64    1.23    0.040
  57. LP (   1) I  17                /382. BD*(   1) N   9 - H  24            0.59    1.19    0.024
  58. LP (   2) I  17                /378. BD*(   1) C   8 - C  10            3.20    0.89    0.048
  58. LP (   2) I  17                /382. BD*(   1) N   9 - H  24            2.96    0.85    0.045
  58. LP (   2) I  17                /383. BD*(   1) C  10 - C  11            3.28    0.91    0.049
  58. LP (   2) I  17                /386. BD*(   1) C  11 - C  12            0.63    0.93    0.022
  59. LP (   3) I  17                /382. BD*(   1) N   9 - H  24            2.56    0.85    0.042
  59. LP (   3) I  17                /384. BD*(   2) C  10 - C  11            9.75    0.35    0.056
 361. BD*(   2) C   1 - C   2        / 62. RY*(   3) C   1                    3.36    0.42    0.083
 361. BD*(   2) C   1 - C   2        / 70. RY*(  11) C   1                    0.61    0.41    0.035
 361. BD*(   2) C   1 - C   2        / 79. RY*(   3) C   2                    1.41    0.52    0.059
 361. BD*(   2) C   1 - C   2        / 80. RY*(   4) C   2                    0.65    1.53    0.069
 367. BD*(   2) C   3 - C   4        / 79. RY*(   3) C   2                    0.72    0.52    0.041
 367. BD*(   2) C   3 - C   4        / 96. RY*(   3) C   3                    2.90    0.69    0.095
 367. BD*(   2) C   3 - C   4        /115. RY*(   5) C   4                    0.54    1.37    0.058
 367. BD*(   2) C   3 - C   4        /130. RY*(   3) C   5                    0.66    0.76    0.048
 367. BD*(   2) C   3 - C   4        /375. BD*(   1) C   7 - C   8            1.25    0.42    0.046
 367. BD*(   2) C   3 - C   4        /377. BD*(   1) C   7 - H  23            1.25    0.38    0.045
 372. BD*(   2) C   5 - C   6        /131. RY*(   4) C   5                    1.01    1.21    0.077
 372. BD*(   2) C   5 - C   6        /147. RY*(   3) C   6                    2.78    0.58    0.089
 380. BD*(   2) C   8 - C  14        /266. RY*(   3) C  13                    0.65    0.42    0.036
 380. BD*(   2) C   8 - C  14        /283. RY*(   3) C  14                    2.28    0.80    0.092
 380. BD*(   2) C   8 - C  14        /370. BD*(   1) C   4 - C   7            1.07    0.44    0.044
 380. BD*(   2) C   8 - C  14        /376. BD*(   1) C   7 - N   9            1.48    0.37    0.049
 384. BD*(   2) C  10 - C  11        /215. RY*(   3) C  10                    1.49    0.79    0.070
 384. BD*(   2) C  10 - C  11        /216. RY*(   4) C  10                    0.61    1.35    0.059
 384. BD*(   2) C  10 - C  11        /232. RY*(   3) C  11                    3.82    0.72    0.107
 384. BD*(   2) C  10 - C  11        /367. BD*(   2) C   3 - C   4            0.67    0.03    0.006
 384. BD*(   2) C  10 - C  11        /380. BD*(   2) C   8 - C  14          190.78    0.02    0.091
 384. BD*(   2) C  10 - C  11        /389. BD*(   2) C  12 - C  13          182.46    0.02    0.097
 389. BD*(   2) C  12 - C  13        /249. RY*(   3) C  12                    3.20    0.44    0.084
 389. BD*(   2) C  12 - C  13        /260. RY*(  14) C  12                    0.61    0.62    0.044
 389. BD*(   2) C  12 - C  13        /266. RY*(   3) C  13                    2.31    0.42    0.069
 394. BD*(   1) C  15 - O  16        /299. RY*(   2) C  15                    1.93    1.44    0.125
 394. BD*(   1) C  15 - O  16        /303. RY*(   6) C  15                    1.25    0.84    0.078
 394. BD*(   1) C  15 - O  16        /316. RY*(   2) O  16                    2.26    0.46    0.077


 Natural Bond Orbitals (Summary):

                                                            Principal Delocalizations
           NBO                        Occupancy    Energy   (geminal,vicinal,remote)
 ====================================================================================
 Molecular unit  1  (C14H12INO)
     1. BD (   1) C   1 - C   2          1.98143    -0.76928  364(g),362(g),368(v),374(v)
                                                    95(v),146(v),365(g),363(g)
                                                    145(v),94(v)
     2. BD (   2) C   1 - C   2          1.66308    -0.29498  367(v),372(v),97(v),148(v)
                                                    147(v)
     3. BD (   1) C   1 - C   6          1.98157    -0.77026  371(g),360(g),373(v),365(v)
                                                    129(v),78(v),374(g),363(g)
                                                    77(v),128(v)
     4. BD (   1) C   1 - H  18          1.98164    -0.62103  364(v),371(v),77(v),145(v)
                                                    360(g),362(g),365(v),374(v)
     5. BD (   1) C   2 - C   3          1.97900    -0.76899  370(v),366(g),360(g),363(v)
                                                    368(g),61(v),365(g),111(v)
                                                    60(v),112(v),113(v)
     6. BD (   1) C   2 - H  19          1.98133    -0.62151  366(v),362(v),60(v),94(v)
                                                    364(g),360(g),363(v),368(v)
     7. BD (   1) C   3 - C   4          1.97407    -0.77128  369(g),364(g),373(v),370(g)
                                                    365(v),368(g),78(v),77(v)
                                                    163(v),375(v),128(v),129(v)
                                                    162(v)
     8. BD (   2) C   3 - C   4          1.66355    -0.29867  361(v),372(v),377(v),375(v)
                                                    79(v),130(v)
     9. BD (   1) C   3 - H  20          1.98014    -0.62222  369(v),360(v),111(v),366(g)
                                                    77(v),364(g),365(v)
    10. BD (   1) C   4 - C   5          1.97317    -0.76859  366(g),371(g),368(v),376(v)
                                                    374(v),370(g),146(v),373(g)
                                                    162(v),145(v),163(v),94(v)
                                                    95(v)
    11. BD (   1) C   4 - C   7          1.96678    -0.73547  375(g),366(g),371(v),364(v)
                                                    380(v),369(g),379(v),381(v)
                                                    94(v),128(v),180(v),377(g)
                                                    197(v),376(g)
    12. BD (   1) C   5 - C   6          1.97922    -0.76891  370(v),369(g),362(g),363(v)
                                                    373(g),61(v),374(g),111(v)
                                                    60(v),112(v),113(v)
    13. BD (   2) C   5 - C   6          1.66737    -0.29645  367(v),361(v),62(v)
    14. BD (   1) C   5 - H  21          1.97984    -0.62199  366(v),362(v),111(v),369(g)
                                                    145(v),371(g),374(v)
    15. BD (   1) C   6 - H  22          1.98158    -0.62204  369(v),360(v),60(v),128(v)
                                                    371(g),362(g),373(v),363(v)
    16. BD (   1) C   7 - C   8          1.96370    -0.73529  378(g),370(g),383(v),391(v)
                                                    366(v),379(g),367(v),281(v)
                                                    381(v),213(v),214(v),112(v)
                                                    377(g),197(v),376(g)
    17. BD (   1) C   7 - N   9          1.98198    -0.86670  369(v),380(v),395(v),301(v)
                                                    379(v),375(g),370(g),381(g)
                                                    382(g),112(v),302(v)
    18. BD (   1) C   7 - H  23          1.96001    -0.58661  367(v),378(v),382(v),366(v)
                                                    370(g),375(g)
    19. BD (   1) C   8 - C  10          1.97482    -0.80839  379(g),375(g),383(g),230(v)
                                                    387(v),162(v),393(v),377(v)
                                                    231(v),281(v)
    20. BD (   1) C   8 - C  14          1.96467    -0.77637  385(v),378(g),391(g),375(g)
                                                    392(v),162(v),265(v),393(g)
                                                    264(v),213(v),370(v),377(v)
                                                    376(v)
    21. BD (   2) C   8 - C  14          1.66098    -0.30594  389(v),384(v),376(v),370(v)
                                                    266(v),215(v)
    22. BD (   1) N   9 - C  15          1.99101    -0.93981  162(v),376(g),382(g),377(v)
                                                    370(v),315(v)
    23. BD (   1) N   9 - H  24          1.98504    -0.78774  396(v),377(v),163(v),298(v)
                                                    395(v),302(v),381(g),162(v)
                                                    376(g)
    24. BD (   1) C  10 - C  11          1.98052    -0.80940  375(v),378(g),386(g),179(v)
                                                    387(g),390(v),248(v),247(v)
                                                    213(g),335(v)
    25. BD (   2) C  10 - C  11          1.69400    -0.32422  380(v),389(v),180(v),249(v)
                                                    250(v)
    26. BD (   1) C  10 - I  17          1.97672    -0.59916  379(v),386(v),179(v),230(v)
                                                    335(g),334(g),214(g),387(v)
                                                    213(g),233(v),332(g)
    27. BD (   1) C  11 - C  12          1.97280    -0.77881  385(v),383(g),388(g),392(v)
                                                    214(v),265(v),387(g),390(g)
                                                    264(v)
    28. BD (   1) C  11 - H  25          1.98051    -0.63129  378(v),388(v),383(g),247(v)
                                                    213(v),386(g),390(v)
    29. BD (   1) C  12 - C  13          1.98136    -0.77827  391(g),386(g),393(v),387(v)
                                                    231(v),282(v),390(g),392(g)
                                                    281(v)
    30. BD (   2) C  12 - C  13          1.65099    -0.30129  384(v),380(v),284(v),234(v)
    31. BD (   1) C  12 - H  26          1.98046    -0.62862  383(v),391(v),264(v),230(v)
                                                    386(g),388(g),387(v),392(v)
    32. BD (   1) C  13 - C  14          1.97949    -0.77689  375(v),379(g),388(g),390(v)
                                                    181(v),393(g),248(v),392(g)
                                                    247(v),179(v)
    33. BD (   1) C  13 - H  27          1.98108    -0.62775  379(v),386(v),247(v),281(v)
                                                    391(g),388(g),393(v),390(v)
    34. BD (   1) C  14 - H  28          1.97935    -0.62926  378(v),388(v),179(v),379(g)
                                                    264(v),391(g),392(v)
    35. BD (   1) C  15 - O  16          1.99714    -0.44191  394(g),200(v),197(v)
    36. BD (   2) C  15 - O  16          1.99343    -1.10815  376(v),196(v),298(g),381(g)
    37. BD (   1) C  15 - H  29          1.98747    -0.67971  382(v),315(v),196(v)
    38. CR (   1) C   1                  1.99929   -10.39167  146(v),78(v),364(v),371(v)
                                                    337(v)
    39. CR (   1) C   2                  1.99928   -10.39278  61(v),95(v),366(v),362(v)
                                                    339(v)
    40. CR (   1) C   3                  1.99916   -10.39154  78(v),113(v),370(v),340(v)
                                                    369(v),360(v),112(v),111(v)
    41. CR (   1) C   4                  1.99910   -10.41582  95(v),129(v),364(v),371(v)
    42. CR (   1) C   5                  1.99917   -10.39207  112(v),146(v),366(v),370(v)
                                                    342(v),362(v)
    43. CR (   1) C   6                  1.99929   -10.39381  61(v),129(v),369(v),360(v)
                                                    345(v)
    44. CR (   1) C   7                  1.99904   -10.45369  111(v),378(v),179(v),366(v)
                                                    381(v),369(v),347(v)
    45. CR (   1) C   8                  1.99894   -10.42652  214(v),385(v),282(v),383(v)
                                                    391(v),378(g)
    46. CR (   1) N   9                  1.99939   -14.60664  163(v),302(v),300(v),349(v)
    47. CR (   1) C  10                  1.99881   -10.46811  181(v),385(g),231(v),375(v)
                                                    379(v),386(v),378(g)
    48. CR (   1) C  11                  1.99913   -10.40301  213(v),248(v),385(v),378(v)
                                                    388(v),350(v)
    49. CR (   1) C  12                  1.99927   -10.40124  265(v),231(v),383(v),391(v)
                                                    353(v),230(v)
    50. CR (   1) C  13                  1.99928   -10.40021  248(v),282(v),379(v),386(v)
                                                    354(v)
    51. CR (   1) C  14                  1.99915   -10.40136  265(v),179(v),378(v),181(v)
                                                    375(v),356(v),388(v)
    52. CR (   1) C  15                  1.99946   -10.52114  376(v)
    53. CR (   1) O  16                  1.99981   -19.36524  298(v)
    54. LP (   1) N   9                  1.68787    -0.32241  394(v),370(v),375(v),299(v)
                                                    380(r),164(v),369(r)
    55. LP (   1) O  16                  1.98807    -0.82031  298(v),300(v),309(v),396(v)
    56. LP (   2) O  16                  1.90455    -0.34285  381(v),396(v),300(v),376(r)
    57. LP (   1) I  17                  1.99310    -0.65524  378(v),382(r)
    58. LP (   2) I  17                  1.95777    -0.32366  383(v),378(v),382(r),386(r)
    59. LP (   3) I  17                  1.93176    -0.31914  384(v),382(r)
    60. RY*(   1) C   1                  0.00552     1.10967   
    61. RY*(   2) C   1                  0.00195     1.41302   
    62. RY*(   3) C   1                  0.00092     0.47771   
    63. RY*(   4) C   1                  0.00055     1.67182   
    64. RY*(   5) C   1                  0.00043     0.89901   
    65. RY*(   6) C   1                  0.00040     1.18359   
    66. RY*(   7) C   1                  0.00019     1.23379   
    67. RY*(   8) C   1                  0.00007     2.82398   
    68. RY*(   9) C   1                  0.00007     1.37100   
    69. RY*(  10) C   1                  0.00001     1.99607   
    70. RY*(  11) C   1                  0.00001     0.45938   
    71. RY*(  12) C   1                  0.00000     2.52540   
    72. RY*(  13) C   1                  0.00000    22.59901   
    73. RY*(  14) C   1                  0.00000     1.55712   
    74. RY*(  15) C   1                  0.00001     1.78981   
    75. RY*(  16) C   1                  0.00000     2.12920   
    76. RY*(  17) C   1                  0.00001     1.99472   
    77. RY*(   1) C   2                  0.00580     1.08977   
    78. RY*(   2) C   2                  0.00203     1.37947   
    79. RY*(   3) C   2                  0.00090     0.57115   
    80. RY*(   4) C   2                  0.00057     1.58211   
    81. RY*(   5) C   2                  0.00046     1.13648   
    82. RY*(   6) C   2                  0.00027     1.05273   
    83. RY*(   7) C   2                  0.00019     1.10262   
    84. RY*(   8) C   2                  0.00008     2.19149   
    85. RY*(   9) C   2                  0.00006     2.49833   
    86. RY*(  10) C   2                  0.00004     1.90694   
    87. RY*(  11) C   2                  0.00003     0.81279   
    88. RY*(  12) C   2                  0.00000     2.78927   
    89. RY*(  13) C   2                  0.00001     1.97036   
    90. RY*(  14) C   2                  0.00001     2.17287   
    91. RY*(  15) C   2                  0.00001     1.47900   
    92. RY*(  16) C   2                  0.00000    21.88156   
    93. RY*(  17) C   2                  0.00001     1.62302   
    94. RY*(   1) C   3                  0.00576     1.08801   
    95. RY*(   2) C   3                  0.00202     1.21542   
    96. RY*(   3) C   3                  0.00123     0.74614   
    97. RY*(   4) C   3                  0.00061     1.28691   
    98. RY*(   5) C   3                  0.00049     1.11936   
    99. RY*(   6) C   3                  0.00028     1.07815   
   100. RY*(   7) C   3                  0.00017     1.13864   
   101. RY*(   8) C   3                  0.00012     2.47285   
   102. RY*(   9) C   3                  0.00010     1.59709   
   103. RY*(  10) C   3                  0.00006     1.23720   
   104. RY*(  11) C   3                  0.00004     2.06119   
   105. RY*(  12) C   3                  0.00004     1.87622   
   106. RY*(  13) C   3                  0.00004     2.06906   
   107. RY*(  14) C   3                  0.00000    22.22923   
   108. RY*(  15) C   3                  0.00001     2.69636   
   109. RY*(  16) C   3                  0.00001     2.44258   
   110. RY*(  17) C   3                  0.00001     1.66934   
   111. RY*(   1) C   4                  0.00645     1.23719   
   112. RY*(   2) C   4                  0.00403     1.05928   
   113. RY*(   3) C   4                  0.00275     0.88558   
   114. RY*(   4) C   4                  0.00078     1.08530   
   115. RY*(   5) C   4                  0.00069     1.42406   
   116. RY*(   6) C   4                  0.00039     1.08401   
   117. RY*(   7) C   4                  0.00026     1.79374   
   118. RY*(   8) C   4                  0.00021     1.47574   
   119. RY*(   9) C   4                  0.00016     1.73966   
   120. RY*(  10) C   4                  0.00011     1.90144   
   121. RY*(  11) C   4                  0.00008     2.29456   
   122. RY*(  12) C   4                  0.00008     3.28262   
   123. RY*(  13) C   4                  0.00006     1.25447   
   124. RY*(  14) C   4                  0.00004     2.27858   
   125. RY*(  15) C   4                  0.00002     2.68150   
   126. RY*(  16) C   4                  0.00000     2.75497   
   127. RY*(  17) C   4                  0.00001    21.98607   
   128. RY*(   1) C   5                  0.00555     1.09280   
   129. RY*(   2) C   5                  0.00192     1.24247   
   130. RY*(   3) C   5                  0.00111     0.81677   
   131. RY*(   4) C   5                  0.00052     1.26043   
   132. RY*(   5) C   5                  0.00047     1.06413   
   133. RY*(   6) C   5                  0.00025     1.33205   
   134. RY*(   7) C   5                  0.00016     0.90458   
   135. RY*(   8) C   5                  0.00014     2.24566   
   136. RY*(   9) C   5                  0.00008     1.84386   
   137. RY*(  10) C   5                  0.00009     1.65626   
   138. RY*(  11) C   5                  0.00004     1.88142   
   139. RY*(  12) C   5                  0.00003     1.71455   
   140. RY*(  13) C   5                  0.00002     1.65923   
   141. RY*(  14) C   5                  0.00001     2.94621   
   142. RY*(  15) C   5                  0.00002     3.63668   
   143. RY*(  16) C   5                  0.00000     2.78572   
   144. RY*(  17) C   5                  0.00000    20.10048   
   145. RY*(   1) C   6                  0.00570     1.08775   
   146. RY*(   2) C   6                  0.00202     1.40412   
   147. RY*(   3) C   6                  0.00090     0.63317   
   148. RY*(   4) C   6                  0.00059     1.53551   
   149. RY*(   5) C   6                  0.00049     1.11490   
   150. RY*(   6) C   6                  0.00027     1.04754   
   151. RY*(   7) C   6                  0.00016     1.12611   
   152. RY*(   8) C   6                  0.00008     2.29167   
   153. RY*(   9) C   6                  0.00005     2.60852   
   154. RY*(  10) C   6                  0.00003     1.89606   
   155. RY*(  11) C   6                  0.00001     0.60528   
   156. RY*(  12) C   6                  0.00000     2.68745   
   157. RY*(  13) C   6                  0.00001     2.31713   
   158. RY*(  14) C   6                  0.00000     1.70847   
   159. RY*(  15) C   6                  0.00001     1.60727   
   160. RY*(  16) C   6                  0.00000    22.16464   
   161. RY*(  17) C   6                  0.00000     1.43126   
   162. RY*(   1) C   7                  0.01133     0.91145   
   163. RY*(   2) C   7                  0.00511     0.82980   
   164. RY*(   3) C   7                  0.00216     1.11047   
   165. RY*(   4) C   7                  0.00154     0.95891   
   166. RY*(   5) C   7                  0.00108     1.40366   
   167. RY*(   6) C   7                  0.00094     1.46763   
   168. RY*(   7) C   7                  0.00067     0.99098   
   169. RY*(   8) C   7                  0.00050     1.29589   
   170. RY*(   9) C   7                  0.00044     1.63332   
   171. RY*(  10) C   7                  0.00025     1.60169   
   172. RY*(  11) C   7                  0.00016     2.19576   
   173. RY*(  12) C   7                  0.00014     1.86736   
   174. RY*(  13) C   7                  0.00010     2.44756   
   175. RY*(  14) C   7                  0.00007     2.29541   
   176. RY*(  15) C   7                  0.00007     2.09108   
   177. RY*(  16) C   7                  0.00002     1.88021   
   178. RY*(  17) C   7                  0.00001    21.75853   
   179. RY*(   1) C   8                  0.00892     1.30336   
   180. RY*(   2) C   8                  0.00395     0.77149   
   181. RY*(   3) C   8                  0.00303     1.05560   
   182. RY*(   4) C   8                  0.00154     0.94393   
   183. RY*(   5) C   8                  0.00113     0.69792   
   184. RY*(   6) C   8                  0.00102     0.88413   
   185. RY*(   7) C   8                  0.00069     0.86801   
   186. RY*(   8) C   8                  0.00052     1.51265   
   187. RY*(   9) C   8                  0.00027     1.96072   
   188. RY*(  10) C   8                  0.00024     1.68580   
   189. RY*(  11) C   8                  0.00014     2.20278   
   190. RY*(  12) C   8                  0.00011     2.67268   
   191. RY*(  13) C   8                  0.00009     2.65604   
   192. RY*(  14) C   8                  0.00005     3.30272   
   193. RY*(  15) C   8                  0.00003     2.38364   
   194. RY*(  16) C   8                  0.00001     2.90146   
   195. RY*(  17) C   8                  0.00001    22.34465   
   196. RY*(   1) N   9                  0.00607     0.80210   
   197. RY*(   2) N   9                  0.00556     0.76628   
   198. RY*(   3) N   9                  0.00197     1.16363   
   199. RY*(   4) N   9                  0.00119     1.32652   
   200. RY*(   5) N   9                  0.00098     0.95391   
   201. RY*(   6) N   9                  0.00045     1.09800   
   202. RY*(   7) N   9                  0.00028     0.93832   
   203. RY*(   8) N   9                  0.00019     2.73194   
   204. RY*(   9) N   9                  0.00013     3.34578   
   205. RY*(  10) N   9                  0.00009     1.99759   
   206. RY*(  11) N   9                  0.00006     1.33284   
   207. RY*(  12) N   9                  0.00003     2.64953   
   208. RY*(  13) N   9                  0.00002     2.43493   
   209. RY*(  14) N   9                  0.00002     3.18548   
   210. RY*(  15) N   9                  0.00000     3.97737   
   211. RY*(  16) N   9                  0.00000    35.02464   
   212. RY*(  17) N   9                  0.00001     3.96966   
   213. RY*(   1) C  10                  0.00744     1.19956   
   214. RY*(   2) C  10                  0.00600     1.55257   
   215. RY*(   3) C  10                  0.00248     0.81463   
   216. RY*(   4) C  10                  0.00094     1.37474   
   217. RY*(   5) C  10                  0.00058     1.02258   
   218. RY*(   6) C  10                  0.00039     1.90845   
   219. RY*(   7) C  10                  0.00021     1.28199   
   220. RY*(   8) C  10                  0.00014     1.50322   
   221. RY*(   9) C  10                  0.00010     1.49702   
   222. RY*(  10) C  10                  0.00008     0.94358   
   223. RY*(  11) C  10                  0.00006     2.61001   
   224. RY*(  12) C  10                  0.00004     2.06340   
   225. RY*(  13) C  10                  0.00004     1.37894   
   226. RY*(  14) C  10                  0.00004     1.72344   
   227. RY*(  15) C  10                  0.00002     2.39478   
   228. RY*(  16) C  10                  0.00000     2.81507   
   229. RY*(  17) C  10                  0.00000    22.54282   
   230. RY*(   1) C  11                  0.00767     1.17743   
   231. RY*(   2) C  11                  0.00248     1.11166   
   232. RY*(   3) C  11                  0.00165     0.75031   
   233. RY*(   4) C  11                  0.00106     0.98800   
   234. RY*(   5) C  11                  0.00046     1.18348   
   235. RY*(   6) C  11                  0.00030     1.34137   
   236. RY*(   7) C  11                  0.00022     0.81838   
   237. RY*(   8) C  11                  0.00015     2.46835   
   238. RY*(   9) C  11                  0.00008     1.22589   
   239. RY*(  10) C  11                  0.00005     2.08889   
   240. RY*(  11) C  11                  0.00005     2.11104   
   241. RY*(  12) C  11                  0.00001     2.72826   
   242. RY*(  13) C  11                  0.00001     2.03805   
   243. RY*(  14) C  11                  0.00002     1.34298   
   244. RY*(  15) C  11                  0.00000    22.06898   
   245. RY*(  16) C  11                  0.00001     1.32099   
   246. RY*(  17) C  11                  0.00001     2.73535   
   247. RY*(   1) C  12                  0.00572     1.08507   
   248. RY*(   2) C  12                  0.00195     1.46065   
   249. RY*(   3) C  12                  0.00085     0.49248   
   250. RY*(   4) C  12                  0.00057     1.62958   
   251. RY*(   5) C  12                  0.00040     0.99683   
   252. RY*(   6) C  12                  0.00031     1.11392   
   253. RY*(   7) C  12                  0.00015     1.21952   
   254. RY*(   8) C  12                  0.00009     2.36173   
   255. RY*(   9) C  12                  0.00004     2.07928   
   256. RY*(  10) C  12                  0.00001     2.26239   
   257. RY*(  11) C  12                  0.00001     2.11769   
   258. RY*(  12) C  12                  0.00002     2.14727   
   259. RY*(  13) C  12                  0.00001     2.76666   
   260. RY*(  14) C  12                  0.00002     0.67221   
   261. RY*(  15) C  12                  0.00000     2.24572   
   262. RY*(  16) C  12                  0.00000    21.09004   
   263. RY*(  17) C  12                  0.00000     1.47153   
   264. RY*(   1) C  13                  0.00540     1.09784   
   265. RY*(   2) C  13                  0.00204     1.41414   
   266. RY*(   3) C  13                  0.00095     0.46621   
   267. RY*(   4) C  13                  0.00057     1.67434   
   268. RY*(   5) C  13                  0.00040     1.18567   
   269. RY*(   6) C  13                  0.00023     1.09343   
   270. RY*(   7) C  13                  0.00013     1.69340   
   271. RY*(   8) C  13                  0.00007     2.72400   
   272. RY*(   9) C  13                  0.00005     2.85629   
   273. RY*(  10) C  13                  0.00004     0.97736   
   274. RY*(  11) C  13                  0.00002     1.72541   
   275. RY*(  12) C  13                  0.00003     1.33555   
   276. RY*(  13) C  13                  0.00001     1.56975   
   277. RY*(  14) C  13                  0.00000    19.63580   
   278. RY*(  15) C  13                  0.00000     2.48134   
   279. RY*(  16) C  13                  0.00000     1.58543   
   280. RY*(  17) C  13                  0.00000     3.75058   
   281. RY*(   1) C  14                  0.00615     1.09788   
   282. RY*(   2) C  14                  0.00189     1.26253   
   283. RY*(   3) C  14                  0.00109     0.84663   
   284. RY*(   4) C  14                  0.00053     1.30206   
   285. RY*(   5) C  14                  0.00039     1.04794   
   286. RY*(   6) C  14                  0.00033     0.87987   
   287. RY*(   7) C  14                  0.00014     1.34510   
   288. RY*(   8) C  14                  0.00013     3.04626   
   289. RY*(   9) C  14                  0.00009     3.46842   
   290. RY*(  10) C  14                  0.00004     1.60244   
   291. RY*(  11) C  14                  0.00005     1.57307   
   292. RY*(  12) C  14                  0.00005     0.65954   
   293. RY*(  13) C  14                  0.00000     2.71501   
   294. RY*(  14) C  14                  0.00001     1.98484   
   295. RY*(  15) C  14                  0.00000    19.87438   
   296. RY*(  16) C  14                  0.00001     2.60563   
   297. RY*(  17) C  14                  0.00001     2.66381   
   298. RY*(   1) C  15                  0.00946     1.33167   
   299. RY*(   2) C  15                  0.00736     1.47097   
   300. RY*(   3) C  15                  0.00668     1.62751   
   301. RY*(   4) C  15                  0.00236     1.09206   
   302. RY*(   5) C  15                  0.00077     2.33697   
   303. RY*(   6) C  15                  0.00035     0.86832   
   304. RY*(   7) C  15                  0.00023     0.61097   
   305. RY*(   8) C  15                  0.00010     1.39939   
   306. RY*(   9) C  15                  0.00006     2.98433   
   307. RY*(  10) C  15                  0.00006     1.90754   
   308. RY*(  11) C  15                  0.00004     1.26175   
   309. RY*(  12) C  15                  0.00002     1.73603   
   310. RY*(  13) C  15                  0.00001     2.88628   
   311. RY*(  14) C  15                  0.00001     1.43508   
   312. RY*(  15) C  15                  0.00001     1.97120   
   313. RY*(  16) C  15                  0.00001     1.61421   
   314. RY*(  17) C  15                  0.00000    19.62875   
   315. RY*(   1) O  16                  0.00233     0.84893   
   316. RY*(   2) O  16                  0.00135     0.48740   
   317. RY*(   3) O  16                  0.00058     0.76859   
   318. RY*(   4) O  16                  0.00022     0.86906   
   319. RY*(   5) O  16                  0.00011     1.08994   
   320. RY*(   6) O  16                  0.00005     1.37559   
   321. RY*(   7) O  16                  0.00004     1.55466   
   322. RY*(   8) O  16                  0.00001     5.14490   
   323. RY*(   9) O  16                  0.00001     1.08684   
   324. RY*(  10) O  16                  0.00000    49.76588   
   325. RY*(  11) O  16                  0.00000     5.07708   
   326. RY*(  12) O  16                  0.00000     5.20485   
   327. RY*(  13) O  16                  0.00000     3.05446   
   328. RY*(  14) O  16                  0.00001     3.34009   
   329. RY*(  15) O  16                  0.00000     2.91235   
   330. RY*(  16) O  16                  0.00000     3.23598   
   331. RY*(  17) O  16                  0.00000     2.94181   
   332. RY*(   1) I  17                  0.00092     0.72637   
   333. RY*(   2) I  17                  0.00061     0.47134   
   334. RY*(   3) I  17                  0.00034     1.35328   
   335. RY*(   4) I  17                  0.00003     9.07535   
   336. RY*(   1) H  18                  0.00040     0.86986   
   337. RY*(   2) H  18                  0.00022     1.87234   
   338. RY*(   1) H  19                  0.00046     0.82085   
   339. RY*(   2) H  19                  0.00022     1.93951   
   340. RY*(   1) H  20                  0.00065     1.73446   
   341. RY*(   2) H  20                  0.00020     1.08472   
   342. RY*(   1) H  21                  0.00063     1.48087   
   343. RY*(   2) H  21                  0.00016     1.35023   
   344. RY*(   1) H  22                  0.00048     0.80950   
   345. RY*(   2) H  22                  0.00022     1.94075   
   346. RY*(   1) H  23                  0.00210     0.58961   
   347. RY*(   2) H  23                  0.00018     2.41896   
   348. RY*(   1) H  24                  0.00356     0.71767   
   349. RY*(   2) H  24                  0.00083     2.20394   
   350. RY*(   1) H  25                  0.00052     1.43029   
   351. RY*(   2) H  25                  0.00023     1.34261   
   352. RY*(   1) H  26                  0.00039     0.91244   
   353. RY*(   2) H  26                  0.00022     1.81444   
   354. RY*(   1) H  27                  0.00042     1.15630   
   355. RY*(   2) H  27                  0.00020     1.56596   
   356. RY*(   1) H  28                  0.00053     1.48666   
   357. RY*(   2) H  28                  0.00024     1.32472   
   358. RY*(   1) H  29                  0.00082     1.07076   
   359. RY*(   2) H  29                  0.00024     1.66097   
   360. BD*(   1) C   1 - C   2          0.01567     0.61776   
   361. BD*(   2) C   1 - C   2          0.32789     0.05401  372(v),367(v),62(g),79(g)
                                                    80(g),70(g)
   362. BD*(   1) C   1 - C   6          0.01549     0.61722   
   363. BD*(   1) C   1 - H  18          0.01154     0.61489   
   364. BD*(   1) C   2 - C   3          0.01535     0.61671   
   365. BD*(   1) C   2 - H  19          0.01134     0.61226   
   366. BD*(   1) C   3 - C   4          0.02414     0.60557   
   367. BD*(   2) C   3 - C   4          0.35248     0.05226  372(v),361(v),380(r),96(g)
                                                    377(v),375(v),79(v),130(v)
                                                    115(g)
   368. BD*(   1) C   3 - H  20          0.01270     0.61435   
   369. BD*(   1) C   4 - C   5          0.02238     0.60671   
   370. BD*(   1) C   4 - C   7          0.03809     0.48624   
   371. BD*(   1) C   5 - C   6          0.01494     0.61422   
   372. BD*(   2) C   5 - C   6          0.32342     0.05312  367(v),361(v),147(g),380(r)
                                                    131(g)
   373. BD*(   1) C   5 - H  21          0.01229     0.60804   
   374. BD*(   1) C   6 - H  22          0.01112     0.61243   
   375. BD*(   1) C   7 - C   8          0.03606     0.47102   
   376. BD*(   1) C   7 - N   9          0.03039     0.41939   
   377. BD*(   1) C   7 - H  23          0.02127     0.43429   
   378. BD*(   1) C   8 - C  10          0.03666     0.57094   
   379. BD*(   1) C   8 - C  14          0.02431     0.59414   
   380. BD*(   2) C   8 - C  14          0.34307     0.04561  389(v),384(v),367(r),283(g)
                                                    372(r),376(v),370(v),266(v)
   381. BD*(   1) N   9 - C  15          0.05258     0.53875   
   382. BD*(   1) N   9 - H  24          0.03305     0.53031   
   383. BD*(   1) C  10 - C  11          0.02394     0.58659   
   384. BD*(   2) C  10 - C  11          0.37987     0.02606  380(v),389(v),232(g),215(g)
                                                    216(g)
   385. BD*(   1) C  10 - I  17          0.03148     0.12623   
   386. BD*(   1) C  11 - C  12          0.01899     0.60802   
   387. BD*(   1) C  11 - H  25          0.01257     0.59377   
   388. BD*(   1) C  12 - C  13          0.01497     0.61127   
   389. BD*(   2) C  12 - C  13          0.31822     0.04887  380(v),384(v),249(g),266(g)
                                                    260(g)
   390. BD*(   1) C  12 - H  26          0.01089     0.60793   
   391. BD*(   1) C  13 - C  14          0.01492     0.60761   
   392. BD*(   1) C  13 - H  27          0.01103     0.60792   
   393. BD*(   1) C  14 - H  28          0.01144     0.60219   
   394. BD*(   1) C  15 - O  16          0.27607     0.02899  316(g),299(g),303(g)
   395. BD*(   2) C  15 - O  16          0.00577     0.61883   
   396. BD*(   1) C  15 - H  29          0.03768     0.53149   
       -------------------------------
              Total Lewis  160.80203  ( 98.0500%)
        Valence non-Lewis    2.95406  (  1.8013%)
        Rydberg non-Lewis    0.24391  (  0.1487%)
       -------------------------------
            Total unit  1  164.00000  (100.0000%)
           Charge unit  1    0.00000
   1 Symmetry operations used in ECPInt.
 ECPInt:  NShTT=    9316 NPrTT=   38001 LenC2=    8699 LenP2D=   23930.
 LDataN:  DoStor=T MaxTD1= 6 Len=  172
 D1PCM: PCM CHGder 1st derivatives, ID1Alg=3 FixD1E=F DoIter=F DoCFld=F I1PDM=0.
 Calling FoFJK, ICntrl=      2127 FMM=F ISym2X=0 I1Cent= 0 IOpClX= 0 NMat=1 NMatS=1 NMatT=0.
 -------------------------------------------------------------------
 Center     Atomic                   Forces (Hartrees/Bohr)
 Number     Number              X              Y              Z
 -------------------------------------------------------------------
      1        6          -0.033083995   -0.050154089    0.013818236
      2        6           0.023037005   -0.059834570   -0.020159873
      3        6           0.054165165   -0.008870606   -0.032448056
      4        6           0.019864398    0.037039506   -0.006539909
      5        6          -0.023813406    0.056429355    0.018621414
      6        6          -0.056129385    0.003166599    0.033848299
      7        6           0.003933631   -0.004637685    0.003687524
      8        6          -0.001363707   -0.019762446   -0.027771140
      9        7           0.039241531   -0.029433092    0.038100224
     10        6           0.018934838   -0.032509232   -0.003307909
     11        6           0.041517793   -0.021749694    0.042345421
     12        6           0.016279582    0.034963241    0.052755125
     13        6          -0.028204126    0.057078349    0.007730116
     14        6          -0.044986948    0.022979163   -0.047289563
     15        6          -0.092594896    0.052303726   -0.011295296
     16        8           0.027022973   -0.010783573   -0.007097031
     17       53          -0.012261979    0.020054364   -0.004635984
     18        1           0.027603382    0.043604060   -0.011650871
     19        1          -0.018196514    0.047390539    0.016531816
     20        1          -0.044010433    0.004088447    0.027637010
     21        1           0.017614736   -0.048357943   -0.016244213
     22        1           0.044852947   -0.004548906   -0.026992334
     23        1          -0.004832480   -0.004045029    0.000362048
     24        1          -0.033791905    0.021847877   -0.010208199
     25        1          -0.034583162    0.017703568   -0.034579310
     26        1          -0.012842637   -0.028554831   -0.042745630
     27        1           0.023221674   -0.047053623   -0.006061029
     28        1           0.034781835   -0.016195517    0.036600542
     29        1           0.048624084   -0.032157956    0.016988571
 -------------------------------------------------------------------
 Cartesian Forces:  Max     0.092594896 RMS     0.032122354

 GradGradGradGradGradGradGradGradGradGradGradGradGradGradGradGradGradGrad
 Berny optimization.
 FormGI is forming the generalized inverse of G from B-inverse, IUseBI=4.
 Internal  Forces:  Max     0.059810125 RMS     0.016140834
 Search for a local minimum.
 Step number   1 out of a maximum of  158
 All quantities printed in internal units (Hartrees-Bohrs-Radians)
 Mixed Optimization -- RFO/linear search
 Second derivative matrix not updated -- first step.
 ITU=  0
     Eigenvalues ---    0.00871   0.00884   0.01298   0.01463   0.01497
     Eigenvalues ---    0.01735   0.01872   0.01903   0.01926   0.01960
     Eigenvalues ---    0.01970   0.01973   0.01995   0.02002   0.02016
     Eigenvalues ---    0.02028   0.02031   0.02035   0.02041   0.02046
     Eigenvalues ---    0.02048   0.02056   0.02400   0.02400   0.05004
     Eigenvalues ---    0.06518   0.06907   0.15649   0.16000   0.16000
     Eigenvalues ---    0.16000   0.16000   0.16000   0.16000   0.16000
     Eigenvalues ---    0.16000   0.16000   0.16000   0.16000   0.18634
     Eigenvalues ---    0.19324   0.21999   0.22000   0.22000   0.22000
     Eigenvalues ---    0.22000   0.22487   0.23463   0.24473   0.24984
     Eigenvalues ---    0.24999   0.25000   0.33227   0.33336   0.34282
     Eigenvalues ---    0.40089   0.40477   0.40500   0.40520   0.41018
     Eigenvalues ---    0.43374   0.43768   0.44207   0.44210   0.44211
     Eigenvalues ---    0.44222   0.44237   0.44240   0.44268   0.44306
     Eigenvalues ---    0.44338   0.44375   0.44376   0.44384   0.44676
     Eigenvalues ---    0.44759   0.44978   0.45148   0.53515   0.55783
     Eigenvalues ---    0.83449
 RFO step:  Lambda=-8.08591659D-02 EMin= 8.71283722D-03
 Linear search not attempted -- first point.
 Maximum step size (   0.300) exceeded in Quadratic search.
    -- Step size scaled by   0.728
 Iteration  1 RMS(Cart)=  0.08104288 RMS(Int)=  0.00197555
 Iteration  2 RMS(Cart)=  0.00322688 RMS(Int)=  0.00014045
 Iteration  3 RMS(Cart)=  0.00000713 RMS(Int)=  0.00014036
 Iteration  4 RMS(Cart)=  0.00000000 RMS(Int)=  0.00014036
 Variable       Old X    -DE/DX   Delta X   Delta X   Delta X     New X
                                 (Linear)    (Quad)   (Total)
    R1        2.65246  -0.01105   0.00000  -0.01495  -0.01496   2.63751
    R2        2.65242  -0.01003   0.00000  -0.01356  -0.01356   2.63886
    R3        1.92836   0.05291   0.00000   0.07352   0.07352   2.00187
    R4        2.65585  -0.01137   0.00000  -0.01565  -0.01565   2.64020
    R5        1.92708   0.05338   0.00000   0.07402   0.07402   2.00111
    R6        2.67094  -0.01628   0.00000  -0.02315  -0.02315   2.64779
    R7        1.92904   0.05212   0.00000   0.07251   0.07251   2.00155
    R8        2.67089  -0.01448   0.00000  -0.02061  -0.02061   2.65028
    R9        2.81765   0.02346   0.00000   0.04120   0.04120   2.85885
   R10        2.65528  -0.01283   0.00000  -0.01766  -0.01766   2.63762
   R11        1.92903   0.05396   0.00000   0.07507   0.07507   2.00410
   R12        1.92872   0.05254   0.00000   0.07306   0.07306   2.00177
   R13        2.81954   0.02856   0.00000   0.05029   0.05029   2.86984
   R14        2.70194   0.02445   0.00000   0.03622   0.03622   2.73815
   R15        2.06856  -0.00070   0.00000  -0.00120  -0.00120   2.06736
   R16        2.68497  -0.00667   0.00000  -0.00935  -0.00935   2.67563
   R17        2.67047  -0.01303   0.00000  -0.01836  -0.01835   2.65212
   R18        2.54443  -0.00276   0.00000  -0.00314  -0.00314   2.54128
   R19        1.83176   0.04104   0.00000   0.04846   0.04846   1.88022
   R20        2.65979  -0.01073   0.00000  -0.01464  -0.01464   2.64515
   R21        3.88428   0.02309   0.00000   0.07078   0.07078   3.95507
   R22        2.65189  -0.01287   0.00000  -0.01765  -0.01765   2.63424
   R23        1.92890   0.05200   0.00000   0.07233   0.07233   2.00122
   R24        2.64892  -0.01454   0.00000  -0.02006  -0.02006   2.62886
   R25        1.92752   0.05297   0.00000   0.07351   0.07351   2.00103
   R26        2.65332  -0.01293   0.00000  -0.01798  -0.01797   2.63535
   R27        1.92790   0.05282   0.00000   0.07334   0.07334   2.00124
   R28        1.92908   0.05295   0.00000   0.07366   0.07366   2.00274
   R29        2.36107  -0.02847   0.00000  -0.02262  -0.02262   2.33845
   R30        1.92868   0.05981   0.00000   0.08315   0.08315   2.01183
    A1        2.09187  -0.00182   0.00000  -0.00364  -0.00365   2.08821
    A2        2.09546   0.00096   0.00000   0.00198   0.00199   2.09745
    A3        2.09584   0.00086   0.00000   0.00166   0.00166   2.09751
    A4        2.09453   0.00089   0.00000   0.00260   0.00259   2.09713
    A5        2.09452   0.00029   0.00000   0.00093   0.00093   2.09545
    A6        2.09413  -0.00119   0.00000  -0.00353  -0.00352   2.09061
    A7        2.11108  -0.00135   0.00000  -0.00350  -0.00349   2.10758
    A8        2.07346   0.00120   0.00000   0.00335   0.00335   2.07680
    A9        2.09864   0.00015   0.00000   0.00016   0.00016   2.09879
   A10        2.06283   0.00272   0.00000   0.00544   0.00545   2.06828
   A11        2.13840   0.00227   0.00000   0.00524   0.00524   2.14364
   A12        2.08146  -0.00500   0.00000  -0.01074  -0.01074   2.07071
   A13        2.11190  -0.00060   0.00000  -0.00170  -0.00170   2.11020
   A14        2.09279  -0.00060   0.00000  -0.00186  -0.00187   2.09093
   A15        2.07849   0.00120   0.00000   0.00357   0.00356   2.08206
   A16        2.09399   0.00016   0.00000   0.00081   0.00080   2.09480
   A17        2.09498   0.00062   0.00000   0.00170   0.00170   2.09668
   A18        2.09421  -0.00078   0.00000  -0.00251  -0.00251   2.09170
   A19        1.97192  -0.00556   0.00000  -0.00507  -0.00594   1.96598
   A20        1.98330  -0.00254   0.00000   0.00355   0.00287   1.98616
   A21        1.83081   0.00512   0.00000   0.00833   0.00812   1.83893
   A22        1.89123   0.01742   0.00000   0.05474   0.05469   1.94592
   A23        1.89875  -0.00760   0.00000  -0.03378  -0.03331   1.86545
   A24        1.88378  -0.00828   0.00000  -0.03450  -0.03397   1.84981
   A25        2.16174   0.02075   0.00000   0.04550   0.04548   2.20722
   A26        2.05785  -0.01504   0.00000  -0.03320  -0.03321   2.02464
   A27        2.06358  -0.00571   0.00000  -0.01226  -0.01226   2.05132
   A28        2.16032   0.00078   0.00000   0.00188   0.00188   2.16220
   A29        2.06845   0.00539   0.00000   0.01651   0.01651   2.08496
   A30        2.05442  -0.00617   0.00000  -0.01839  -0.01839   2.03603
   A31        2.09880  -0.00068   0.00000  -0.00086  -0.00089   2.09791
   A32        2.15669   0.01195   0.00000   0.02599   0.02597   2.18266
   A33        2.02767  -0.01126   0.00000  -0.02505  -0.02506   2.00260
   A34        2.10353   0.00275   0.00000   0.00681   0.00680   2.11032
   A35        2.09608  -0.00222   0.00000  -0.00596  -0.00595   2.09013
   A36        2.08358  -0.00053   0.00000  -0.00084  -0.00084   2.08274
   A37        2.09143  -0.00120   0.00000  -0.00365  -0.00366   2.08777
   A38        2.09524  -0.00058   0.00000  -0.00175  -0.00175   2.09349
   A39        2.09652   0.00179   0.00000   0.00541   0.00541   2.10193
   A40        2.09177  -0.00133   0.00000  -0.00434  -0.00433   2.08743
   A41        2.09544   0.00129   0.00000   0.00407   0.00407   2.09951
   A42        2.09598   0.00004   0.00000   0.00027   0.00027   2.09625
   A43        2.11724   0.00618   0.00000   0.01436   0.01437   2.13161
   A44        2.09305  -0.00584   0.00000  -0.01548  -0.01549   2.07756
   A45        2.07288  -0.00034   0.00000   0.00113   0.00112   2.07401
   A46        2.07905   0.02130   0.00000   0.05151   0.05150   2.13056
   A47        2.11074  -0.02071   0.00000  -0.05614  -0.05614   2.05460
   A48        2.09340  -0.00059   0.00000   0.00463   0.00463   2.09803
    D1       -0.00295  -0.00015   0.00000  -0.00117  -0.00117  -0.00412
    D2        3.13633  -0.00009   0.00000  -0.00065  -0.00065   3.13568
    D3       -3.14041  -0.00008   0.00000  -0.00058  -0.00058  -3.14098
    D4       -0.00112  -0.00001   0.00000  -0.00006  -0.00006  -0.00119
    D5        0.00438   0.00008   0.00000   0.00059   0.00059   0.00498
    D6       -3.13585   0.00011   0.00000   0.00090   0.00090  -3.13495
    D7       -3.14135   0.00001   0.00000   0.00000   0.00000  -3.14135
    D8        0.00160   0.00004   0.00000   0.00031   0.00031   0.00191
    D9       -0.00958   0.00016   0.00000   0.00118   0.00118  -0.00840
   D10        3.13804  -0.00017   0.00000  -0.00117  -0.00117   3.13686
   D11        3.13432   0.00010   0.00000   0.00066   0.00066   3.13498
   D12       -0.00125  -0.00024   0.00000  -0.00169  -0.00169  -0.00294
   D13        0.02014  -0.00006   0.00000  -0.00051  -0.00051   0.01964
   D14        3.12749  -0.00041   0.00000  -0.00261  -0.00262   3.12487
   D15       -3.12756   0.00028   0.00000   0.00188   0.00189  -3.12568
   D16       -0.02022  -0.00007   0.00000  -0.00021  -0.00022  -0.02044
   D17       -0.01871  -0.00002   0.00000  -0.00009  -0.00009  -0.01879
   D18        3.12345   0.00011   0.00000   0.00085   0.00085   3.12429
   D19       -3.12720   0.00018   0.00000   0.00163   0.00162  -3.12558
   D20        0.01495   0.00032   0.00000   0.00256   0.00256   0.01751
   D21        2.14126   0.01045   0.00000   0.05158   0.05144   2.19271
   D22       -0.02278  -0.00663   0.00000  -0.02145  -0.02131  -0.04409
   D23       -2.07630   0.00151   0.00000   0.01326   0.01324  -2.06306
   D24       -1.03493   0.01024   0.00000   0.04977   0.04964  -0.98529
   D25        3.08422  -0.00684   0.00000  -0.02326  -0.02311   3.06110
   D26        1.03069   0.00130   0.00000   0.01145   0.01144   1.04213
   D27        0.00669  -0.00002   0.00000  -0.00002  -0.00002   0.00667
   D28       -3.13625  -0.00005   0.00000  -0.00033  -0.00033  -3.13658
   D29       -3.13546  -0.00016   0.00000  -0.00095  -0.00096  -3.13641
   D30        0.00478  -0.00019   0.00000  -0.00126  -0.00126   0.00352
   D31       -1.15734   0.00010   0.00000   0.00289   0.00284  -1.15450
   D32        1.98955  -0.00081   0.00000  -0.00412  -0.00423   1.98533
   D33        1.05642   0.00627   0.00000   0.04644   0.04679   1.10320
   D34       -2.07987   0.00536   0.00000   0.03943   0.03972  -2.04015
   D35        3.10025   0.00189   0.00000   0.01714   0.01694   3.11719
   D36       -0.03604   0.00097   0.00000   0.01013   0.00987  -0.02617
   D37       -2.03881   0.00169   0.00000   0.01644   0.01671  -2.02211
   D38        1.10256   0.00167   0.00000   0.01632   0.01659   1.11915
   D39        2.03720  -0.00288   0.00000  -0.02271  -0.02315   2.01405
   D40       -1.10461  -0.00290   0.00000  -0.02283  -0.02327  -1.12788
   D41       -0.01623   0.00122   0.00000   0.00653   0.00670  -0.00953
   D42        3.12515   0.00121   0.00000   0.00641   0.00657   3.13172
   D43        3.13915   0.00001   0.00000  -0.00038  -0.00057   3.13858
   D44       -0.01020   0.00168   0.00000   0.01204   0.01206   0.00186
   D45       -0.00776   0.00090   0.00000   0.00659   0.00654  -0.00122
   D46        3.12607   0.00256   0.00000   0.01902   0.01917  -3.13794
   D47       -3.13899  -0.00006   0.00000  -0.00054  -0.00067  -3.13966
   D48       -0.00215   0.00048   0.00000   0.00339   0.00325   0.00110
   D49        0.00761  -0.00100   0.00000  -0.00733  -0.00727   0.00034
   D50       -3.13874  -0.00046   0.00000  -0.00341  -0.00335   3.14109
   D51        3.13909   0.00047   0.00000   0.00323   0.00323  -3.14087
   D52       -0.00198  -0.00004   0.00000  -0.00025  -0.00025  -0.00224
   D53       -0.00229   0.00048   0.00000   0.00334   0.00334   0.00105
   D54        3.13982  -0.00002   0.00000  -0.00014  -0.00014   3.13969
   D55        0.00295  -0.00022   0.00000  -0.00176  -0.00182   0.00113
   D56       -3.14058   0.00022   0.00000   0.00149   0.00144  -3.13914
   D57       -3.13144  -0.00186   0.00000  -0.01351  -0.01342   3.13833
   D58        0.00821  -0.00142   0.00000  -0.01026  -0.01016  -0.00194
   D59        0.00228  -0.00034   0.00000  -0.00243  -0.00238  -0.00011
   D60        3.14158   0.00007   0.00000   0.00058   0.00060  -3.14100
   D61       -3.13739  -0.00078   0.00000  -0.00566  -0.00562   3.14017
   D62        0.00192  -0.00036   0.00000  -0.00264  -0.00263  -0.00072
   D63       -0.00250   0.00022   0.00000   0.00170   0.00172  -0.00079
   D64        3.14000   0.00026   0.00000   0.00196   0.00194  -3.14124
   D65        3.14138  -0.00019   0.00000  -0.00131  -0.00128   3.14010
   D66        0.00070  -0.00015   0.00000  -0.00105  -0.00106  -0.00036
   D67       -0.00254   0.00044   0.00000   0.00324   0.00321   0.00067
   D68       -3.13943  -0.00007   0.00000  -0.00059  -0.00066  -3.14009
   D69        3.13814   0.00040   0.00000   0.00299   0.00299   3.14113
   D70        0.00125  -0.00011   0.00000  -0.00085  -0.00088   0.00037
         Item               Value     Threshold  Converged?
 Maximum Force            0.059810     0.000450     NO 
 RMS     Force            0.016141     0.000300     NO 
 Maximum Displacement     0.432257     0.001800     NO 
 RMS     Displacement     0.082450     0.001200     NO 
 Predicted change in Energy=-4.160197D-02
 GradGradGradGradGradGradGradGradGradGradGradGradGradGradGradGradGradGrad

                          Input orientation:                          
 ---------------------------------------------------------------------
 Center     Atomic      Atomic             Coordinates (Angstroms)
 Number     Number       Type             X           Y           Z
 ---------------------------------------------------------------------
      1          6           0        3.586294    3.271418   -1.742736
      2          6           0        2.423017    3.383786   -0.979742
      3          6           0        1.667362    2.247360   -0.680570
      4          6           0        2.056676    0.984794   -1.147036
      5          6           0        3.234976    0.883918   -1.900922
      6          6           0        3.993203    2.016688   -2.201074
      7          6           0        1.285768   -0.278644   -0.833811
      8          6           0        0.896409   -1.050640   -2.082300
      9          7           0        0.146891   -0.067996    0.036877
     10          6           0       -0.007846   -0.626770   -3.085981
     11          6           0       -0.269502   -1.446728   -4.189845
     12          6           0        0.349257   -2.688851   -4.321941
     13          6           0        1.239467   -3.121005   -3.344180
     14          6           0        1.503019   -2.305867   -2.243766
     15          6           0        0.039250   -0.592168    1.270617
     16          8           0       -0.950120   -0.390769    1.986075
     17         53           0       -1.035619    1.196427   -3.085941
     18          1           0        4.159776    4.132816   -1.969286
     19          1           0        2.111276    4.331316   -0.624269
     20          1           0        0.790146    2.353272   -0.096513
     21          1           0        3.557270   -0.063903   -2.250883
     22          1           0        4.878048    1.921738   -2.775647
     23          1           0        1.980749   -0.910768   -0.273230
     24          1           0       -0.611362    0.494725   -0.276747
     25          1           0       -0.945398   -1.121714   -4.937519
     26          1           0        0.140540   -3.296559   -5.163604
     27          1           0        1.715760   -4.062592   -3.433966
     28          1           0        2.184280   -2.646543   -1.506874
     29          1           0        0.840310   -1.198641    1.622616
 ---------------------------------------------------------------------
                    Distance matrix (angstroms):
                    1          2          3          4          5
     1  C    0.000000
     2  C    1.395708   0.000000
     3  C    2.420577   1.397134   0.000000
     4  C    2.814825   2.432561   1.401152   0.000000
     5  C    2.418389   2.785173   2.409491   1.402466   0.000000
     6  C    1.396423   2.413730   2.788311   2.434325   1.395768
     7  C    4.326836   3.837711   2.559256   1.512840   2.507925
     8  C    5.102056   4.817707   3.665517   2.522683   3.040446
     9  N    5.113531   4.257823   2.861369   2.481389   3.767953
    10  C    5.469737   5.141001   4.105234   3.258665   3.768613
    11  C    6.566309   6.394394   5.450938   4.536748   4.790871
    12  C    7.256412   7.235170   6.274006   5.146937   5.191665
    13  C    6.995376   7.021656   6.008098   4.727881   4.701538
    14  C    5.974712   5.900535   4.816894   3.512522   3.645813
    15  C    6.048894   5.153122   3.810616   3.521628   4.738159
    16  O    6.920600   5.866974   4.574050   4.555149   5.852230
    17  I    5.241361   4.602474   3.767807   3.656012   4.442962
    18  H    1.059345   2.134614   3.380512   3.874167   3.378649
    19  H    2.133080   1.058941   2.131456   3.387547   3.844099
    20  H    3.372164   2.123280   1.059173   2.140193   3.375216
    21  H    3.373933   3.845632   3.373362   2.137762   1.060524
    22  H    2.134753   3.374913   3.847581   3.389746   2.131173
    23  H    4.714649   4.374695   3.199673   2.088650   2.728253
    24  H    5.242086   4.248332   2.902995   2.848858   4.193296
    25  H    7.074072   6.878208   6.024847   5.274238   5.542474
    26  H    8.167857   8.206181   7.291352   6.175304   6.139790
    27  H    7.755441   7.872228   6.884695   5.551791   5.396870
    28  H    6.086340   6.058030   4.990016   3.651353   3.704509
    29  H    6.232772   5.502350   4.226535   3.730671   4.742024
                    6          7          8          9         10
     6  C    0.000000
     7  C    3.803703   0.000000
     8  C    4.360360   1.518652   0.000000
     9  N    4.914107   1.448969   2.453218   0.000000
    10  C    4.876405   2.620477   1.415881   3.176226   0.000000
    11  C    5.841328   3.878949   2.440897   4.465362   1.399753
    12  C    6.318110   4.342027   2.828268   5.090100   2.430492
    13  C    5.940172   3.792507   2.448762   4.684670   2.800654
    14  C    4.988720   2.478872   1.403439   3.471093   2.410685
    15  C    5.873033   2.465912   3.490985   1.344789   4.356990
    16  O    6.911187   3.600490   4.516279   2.259865   5.164235
    17  I    5.171544   3.554822   3.128792   3.570586   2.092932
    18  H    2.135292   5.386112   6.126219   6.146117   6.424153
    19  H    3.374236   4.687975   5.706769   4.863113   5.927337
    20  H    3.847342   2.777811   3.942241   2.508806   4.295854
    21  H    2.126353   2.685875   2.842930   4.106647   3.704627
    22  H    1.059292   4.638629   5.016892   5.852621   5.519344
    23  H    4.041851   1.093997   2.113786   2.041927   3.456405
    24  H    5.217415   2.123093   2.814524   0.994968   3.084441
    25  H    6.459681   4.746503   3.398468   5.200772   2.133581
    26  H    7.200708   5.400599   3.887149   6.121165   3.386194
    27  H    6.607906   4.611286   3.401498   5.519502   3.859635
    28  H    5.049736   2.620550   2.129937   3.630844   3.373200
    29  H    5.907595   2.660613   3.708295   2.067306   4.818432
                   11         12         13         14         15
    11  C    0.000000
    12  C    1.393980   0.000000
    13  C    2.407351   1.391132   0.000000
    14  C    2.768966   2.407624   1.394567   0.000000
    15  C    5.535544   5.980709   5.397396   4.174959   0.000000
    16  O    6.302402   6.838173   6.376526   5.251386   1.237455
    17  I    2.965098   4.305921   4.887015   4.406813   4.830529
    18  H    7.461950   8.160280   7.939550   6.970677   7.056995
    19  H    7.194944   8.127744   7.980918   6.858932   5.667855
    20  H    5.684911   6.593301   6.380982   5.179427   3.332942
    21  H    4.507323   4.633679   3.989158   3.040790   5.005646
    22  H    6.312194   6.645186   6.244338   5.435657   6.790135
    23  H    4.548709   4.713322   3.855564   2.461208   2.500877
    24  H    4.381602   5.236557   5.090011   4.022821   1.999742
    25  H    1.059003   2.123908   3.362964   3.827959   6.308003
    26  H    2.130309   1.058901   2.132784   3.370946   6.980201
    27  H    3.369772   2.131430   1.059011   2.132585   6.081746
    28  H    3.828699   3.360610   2.119783   1.059805   4.066456
    29  H    5.922662   6.148139   5.340774   4.076033   1.064617
                   16         17         18         19         20
    16  O    0.000000
    17  I    5.315246   0.000000
    18  H    7.887886   6.071361   0.000000
    19  H    6.203558   5.078415   2.458623   0.000000
    20  H    3.859464   3.688954   4.245994   2.436508   0.000000
    21  H    6.194774   4.835326   4.249089   4.904561   4.259228
    22  H    7.873324   5.966055   2.460691   4.253178   4.906620
    23  H    3.736957   4.631424   5.750001   5.255446   3.478897
    24  H    2.453410   2.926422   6.234112   4.717304   2.334717
    25  H    6.962073   2.968208   7.904638   7.594927   6.206688
    26  H    7.794297   5.087922   9.030700   9.092516   7.616954
    27  H    7.068667   5.945459   8.676590   8.860504   7.290999
    28  H    5.207079   5.256388   7.076448   7.033835   5.378743
    29  H    1.997599   5.605886   7.234988   6.102809   3.946391
                   21         22         23         24         25
    21  H    0.000000
    22  H    2.441844   0.000000
    23  H    2.667155   4.762302   0.000000
    24  H    4.646156   6.197942   2.948637   0.000000
    25  H    5.348925   6.917284   5.510211   4.944416   0.000000
    26  H    5.532455   7.441569   5.744052   6.230615   2.441378
    27  H    4.558548   6.800416   4.471518   6.012709   4.241603
    28  H    3.018059   5.453014   2.139209   4.381368   4.887670
    29  H    4.865542   6.736824   2.231076   2.929577   6.799268
                   26         27         28         29
    26  H    0.000000
    27  H    2.461661   0.000000
    28  H    4.239231   2.436882   0.000000
    29  H    7.137487   5.876875   3.700862   0.000000
 Symmetry turned off by external request.
 Stoichiometry    C14H12INO
 Framework group  C1[X(C14H12INO)]
 Deg. of freedom    81
 Full point group                 C1      NOp   1
 Rotational constants (GHZ):           0.3418630           0.2767801           0.2581832
 Basis read from rwf:  (5D, 7F)
 Pseudo-potential data read from rwf file.
   396 basis functions,   648 primitive gaussians,   412 cartesian basis functions
    59 alpha electrons       59 beta electrons
       nuclear repulsion energy      1080.8959616767 Hartrees.
 NAtoms=   29 NActive=   29 NUniq=   29 SFac= 1.00D+00 NAtFMM=   60 NAOKFM=F Big=F
 Integral buffers will be    131072 words long.
 Raffenetti 2 integral format.
 Two-electron integral symmetry is turned off.
 ------------------------------------------------------------------------------
 Polarizable Continuum Model (PCM)
 =================================
 Model                : PCM.
 Atomic radii         : UFF (Universal Force Field).
 Polarization charges : Total charges.
 Charge compensation  : None.
 Solution method      : On-the-fly selection.
 Cavity type          : Scaled VdW (van der Waals Surface) (Alpha=1.100).
 Cavity algorithm     : GePol (No added spheres)
                        Default sphere list used, NSphG=   29.
                        Lebedev-Laikov grids with approx.  5.0 points / Ang**2.
                        Smoothing algorithm: York/Karplus (Gamma=1.0000).
                        Polarization charges: spherical gaussians, with
                                              point-specific exponents (IZeta= 3).
                        Self-potential: point-specific (ISelfS= 7).
                        Self-field    : sphere-specific E.n sum rule (ISelfD= 2).
 1st derivatives      : Analytical E(r).r(x)/FMM algorithm (CHGder, D1EAlg=3).
                        Cavity 1st derivative terms included.
 Solvent              : DiMethylSulfoxide, Eps=  46.826000 Eps(inf)=   2.007889
 ------------------------------------------------------------------------------
 One-electron integrals computed using PRISM.
   1 Symmetry operations used in ECPInt.
 ECPInt:  NShTT=    9316 NPrTT=   38001 LenC2=    8688 LenP2D=   23835.
 LDataN:  DoStor=T MaxTD1= 5 Len=  102
 NBasis=   396 RedAO= T EigKep=  1.19D-06  NBF=   396
 NBsUse=   395 1.00D-06 EigRej=  8.39D-07 NBFU=   395
 Initial guess from the checkpoint file:  "BHFA_oI_conf2.chk"
 B after Tr=    -0.096917    0.048103   -0.134873
         Rot=    0.999954    0.005220    0.008046   -0.000312 Ang=   1.10 deg.
 ExpMin= 4.38D-02 ExpMax= 8.59D+03 ExpMxC= 1.30D+03 IAcc=3 IRadAn=         5 AccDes= 0.00D+00
 Harris functional with IExCor= 1009 and IRadAn=       5 diagonalized for initial guess.
 HarFok:  IExCor= 1009 AccDes= 0.00D+00 IRadAn=         5 IDoV= 1 UseB2=F ITyADJ=14
 ICtDFT=  3500011 ScaDFX=  1.000000  1.000000  1.000000  1.000000
 Defaulting to unpruned grid for atomic number  53.
 FoFCou: FMM=F IPFlag=           0 FMFlag=      100000 FMFlg1=           0
         NFxFlg=           0 DoJE=T BraDBF=F KetDBF=T FulRan=T
         wScrn=  0.000000 ICntrl=       500 IOpCl=  0 I1Cent=   200000004 NGrid=           0
         NMat0=    1 NMatS0=      1 NMatT0=    0 NMatD0=    1 NMtDS0=    0 NMtDT0=    0
 Symmetry not used in FoFCou.
 Requested convergence on RMS density matrix=1.00D-08 within 128 cycles.
 Requested convergence on MAX density matrix=1.00D-06.
 Requested convergence on             energy=1.00D-06.
 No special actions if energy rises.
 Inv3:  Mode=1 IEnd=    16398732.
 Iteration    1 A*A^-1 deviation from unit magnitude is 4.66D-15 for   1150.
 Iteration    1 A*A^-1 deviation from orthogonality  is 2.04D-15 for   2036   1901.
 Iteration    1 A^-1*A deviation from unit magnitude is 4.66D-15 for    569.
 Iteration    1 A^-1*A deviation from orthogonality  is 1.85D-15 for   1068    328.
 Error on total polarization charges =  0.01909
 SCF Done:  E(RM062X) =  -681.919127817     A.U. after   16 cycles
            NFock= 16  Conv=0.36D-08     -V/T= 2.0158
   1 Symmetry operations used in ECPInt.
 ECPInt:  NShTT=    9316 NPrTT=   38001 LenC2=    8688 LenP2D=   23835.
 LDataN:  DoStor=T MaxTD1= 6 Len=  172
 D1PCM: PCM CHGder 1st derivatives, ID1Alg=3 FixD1E=F DoIter=F DoCFld=F I1PDM=0.
 Calling FoFJK, ICntrl=      2127 FMM=F ISym2X=0 I1Cent= 0 IOpClX= 0 NMat=1 NMatS=1 NMatT=0.
 -------------------------------------------------------------------
 Center     Atomic                   Forces (Hartrees/Bohr)
 Number     Number              X              Y              Z
 -------------------------------------------------------------------
      1        6          -0.012356331   -0.016654878    0.005034579
      2        6           0.008174852   -0.020905178   -0.008308056
      3        6           0.017234850   -0.004858574   -0.012096865
      4        6           0.006749259    0.015835559   -0.001888873
      5        6          -0.007486405    0.019481770    0.005856997
      6        6          -0.019509467    0.000989190    0.012667089
      7        6          -0.001751575    0.000585660    0.000237734
      8        6          -0.002927633   -0.006436519   -0.009816544
      9        7           0.018429219   -0.011274204    0.007954210
     10        6           0.012420554   -0.016802705    0.001453842
     11        6           0.012950996   -0.005833586    0.015488393
     12        6           0.005290628    0.012212152    0.018331912
     13        6          -0.009480760    0.019251399    0.001939055
     14        6          -0.015531733    0.006284599   -0.018352333
     15        6          -0.045295621    0.020661510    0.007973312
     16        8           0.017020916   -0.004946709   -0.009292637
     17       53          -0.001866901    0.008654013    0.004380008
     18        1           0.009906963    0.014931399   -0.003994202
     19        1          -0.005813456    0.016521507    0.006404515
     20        1          -0.015264443    0.001435926    0.010330286
     21        1           0.005142537   -0.017019470   -0.006386730
     22        1           0.015392565   -0.001990135   -0.009807367
     23        1          -0.002782247   -0.001716239   -0.000146432
     24        1          -0.013463104    0.008964173   -0.004818389
     25        1          -0.011627152    0.005737761   -0.012532862
     26        1          -0.004187000   -0.009951017   -0.014924069
     27        1           0.008495997   -0.016182256   -0.001044310
     28        1           0.011633229   -0.005078962    0.013557368
     29        1           0.020501262   -0.011896187    0.001800368
 -------------------------------------------------------------------
 Cartesian Forces:  Max     0.045295621 RMS     0.012190191

 GradGradGradGradGradGradGradGradGradGradGradGradGradGradGradGradGradGrad
 Berny optimization.
 Using GEDIIS/GDIIS optimizer.
 FormGI is forming the generalized inverse of G from B-inverse, IUseBI=4.
 Internal  Forces:  Max     0.022795883 RMS     0.006170666
 Search for a local minimum.
 Step number   2 out of a maximum of  158
 All quantities printed in internal units (Hartrees-Bohrs-Radians)
 Mixed Optimization -- RFO/linear search
 Update second derivatives using D2CorX and points    1    2
 DE= -3.75D-02 DEPred=-4.16D-02 R= 9.01D-01
 TightC=F SS=  1.41D+00  RLast= 3.21D-01 DXNew= 5.0454D-01 9.6349D-01
 Trust test= 9.01D-01 RLast= 3.21D-01 DXMaxT set to 5.05D-01
 ITU=  1  0
 Use linear search instead of GDIIS.
     Eigenvalues ---    0.00877   0.00888   0.01298   0.01457   0.01500
     Eigenvalues ---    0.01725   0.01878   0.01903   0.01926   0.01960
     Eigenvalues ---    0.01970   0.01973   0.01995   0.02002   0.02016
     Eigenvalues ---    0.02028   0.02031   0.02035   0.02041   0.02046
     Eigenvalues ---    0.02048   0.02056   0.02400   0.02400   0.04902
     Eigenvalues ---    0.06687   0.06909   0.15646   0.15878   0.16000
     Eigenvalues ---    0.16000   0.16000   0.16000   0.16000   0.16000
     Eigenvalues ---    0.16000   0.16000   0.16000   0.16052   0.19308
     Eigenvalues ---    0.19702   0.21581   0.21999   0.22000   0.22000
     Eigenvalues ---    0.22001   0.22583   0.23446   0.24426   0.24930
     Eigenvalues ---    0.24992   0.25738   0.33223   0.33854   0.34280
     Eigenvalues ---    0.38262   0.40430   0.40447   0.40463   0.41060
     Eigenvalues ---    0.43155   0.43760   0.44207   0.44209   0.44215
     Eigenvalues ---    0.44218   0.44232   0.44258   0.44293   0.44327
     Eigenvalues ---    0.44363   0.44375   0.44380   0.44666   0.44754
     Eigenvalues ---    0.44972   0.45146   0.50849   0.53260   0.55799
     Eigenvalues ---    0.82953
 RFO step:  Lambda=-1.21223661D-02 EMin= 8.76618701D-03
 Quartic linear search produced a step of  0.54871.
 Iteration  1 RMS(Cart)=  0.07702461 RMS(Int)=  0.00211834
 Iteration  2 RMS(Cart)=  0.00462432 RMS(Int)=  0.00013378
 Iteration  3 RMS(Cart)=  0.00001108 RMS(Int)=  0.00013364
 Iteration  4 RMS(Cart)=  0.00000000 RMS(Int)=  0.00013364
 Variable       Old X    -DE/DX   Delta X   Delta X   Delta X     New X
                                 (Linear)    (Quad)   (Total)
    R1        2.63751  -0.00418  -0.00821  -0.00526  -0.01348   2.62403
    R2        2.63886  -0.00296  -0.00744  -0.00196  -0.00942   2.62944
    R3        2.00187   0.01836   0.04034   0.02072   0.06106   2.06293
    R4        2.64020  -0.00358  -0.00859  -0.00320  -0.01179   2.62841
    R5        2.00111   0.01864   0.04062   0.02126   0.06187   2.06298
    R6        2.64779  -0.00703  -0.01270  -0.01145  -0.02413   2.62366
    R7        2.00155   0.01848   0.03979   0.02178   0.06157   2.06312
    R8        2.65028  -0.00510  -0.01131  -0.00618  -0.01748   2.63280
    R9        2.85885   0.00805   0.02261   0.01236   0.03497   2.89382
   R10        2.63762  -0.00490  -0.00969  -0.00644  -0.01613   2.62149
   R11        2.00410   0.01888   0.04119   0.02170   0.06289   2.06699
   R12        2.00177   0.01836   0.04009   0.02102   0.06110   2.06287
   R13        2.86984   0.00406   0.02760  -0.01067   0.01692   2.88676
   R14        2.73815   0.00460   0.01987  -0.00374   0.01614   2.75429
   R15        2.06736  -0.00085  -0.00066  -0.00301  -0.00368   2.06368
   R16        2.67563  -0.01634  -0.00513  -0.05405  -0.05915   2.61648
   R17        2.65212  -0.00462  -0.01007  -0.00627  -0.01633   2.63579
   R18        2.54128  -0.00043  -0.00173   0.00061  -0.00112   2.54017
   R19        1.88022   0.01685   0.02659   0.02031   0.04690   1.92712
   R20        2.64515  -0.00530  -0.00803  -0.01024  -0.01825   2.62690
   R21        3.95507   0.00845   0.03884   0.03449   0.07333   4.02840
   R22        2.63424  -0.00276  -0.00969   0.00149  -0.00820   2.62604
   R23        2.00122   0.01803   0.03969   0.02033   0.06002   2.06124
   R24        2.62886  -0.00239  -0.01101   0.00472  -0.00633   2.62253
   R25        2.00103   0.01840   0.04034   0.02076   0.06110   2.06213
   R26        2.63535  -0.00376  -0.00986  -0.00184  -0.01173   2.62362
   R27        2.00124   0.01830   0.04024   0.02056   0.06081   2.06205
   R28        2.00274   0.01854   0.04042   0.02133   0.06175   2.06449
   R29        2.33845  -0.01979  -0.01241  -0.02354  -0.03595   2.30250
   R30        2.01183   0.02280   0.04563   0.03038   0.07600   2.08784
    A1        2.08821  -0.00065  -0.00201  -0.00092  -0.00296   2.08525
    A2        2.09745   0.00034   0.00109   0.00050   0.00161   2.09906
    A3        2.09751   0.00031   0.00091   0.00043   0.00136   2.09887
    A4        2.09713   0.00040   0.00142   0.00182   0.00322   2.10035
    A5        2.09545   0.00019   0.00051   0.00122   0.00174   2.09719
    A6        2.09061  -0.00059  -0.00193  -0.00303  -0.00496   2.08565
    A7        2.10758  -0.00109  -0.00192  -0.00552  -0.00743   2.10015
    A8        2.07680   0.00093   0.00184   0.00530   0.00711   2.08392
    A9        2.09879   0.00016   0.00009   0.00024   0.00031   2.09910
   A10        2.06828   0.00216   0.00299   0.00906   0.01201   2.08029
   A11        2.14364  -0.00073   0.00287  -0.00682  -0.00402   2.13962
   A12        2.07071  -0.00142  -0.00590  -0.00155  -0.00752   2.06319
   A13        2.11020  -0.00088  -0.00093  -0.00500  -0.00593   2.10427
   A14        2.09093  -0.00003  -0.00102  -0.00006  -0.00109   2.08984
   A15        2.08206   0.00091   0.00196   0.00507   0.00702   2.08907
   A16        2.09480   0.00007   0.00044   0.00083   0.00125   2.09604
   A17        2.09668   0.00029   0.00093   0.00122   0.00217   2.09885
   A18        2.09170  -0.00036  -0.00138  -0.00204  -0.00341   2.08829
   A19        1.96598  -0.00130  -0.00326  -0.00768  -0.01140   1.95458
   A20        1.98616  -0.00168   0.00157  -0.01466  -0.01344   1.97272
   A21        1.83893   0.00269   0.00446   0.03375   0.03813   1.87706
   A22        1.94592   0.00293   0.03001  -0.01672   0.01320   1.95912
   A23        1.86545  -0.00163  -0.01828   0.00094  -0.01699   1.84846
   A24        1.84981  -0.00106  -0.01864   0.01014  -0.00811   1.84170
   A25        2.20722  -0.01080   0.02496  -0.08860  -0.06368   2.14354
   A26        2.02464   0.00944  -0.01822   0.07664   0.05836   2.08301
   A27        2.05132   0.00136  -0.00673   0.01194   0.00523   2.05654
   A28        2.16220   0.00048   0.00103   0.00206   0.00306   2.16526
   A29        2.08496   0.00052   0.00906  -0.00479   0.00425   2.08920
   A30        2.03603  -0.00100  -0.01009   0.00273  -0.00738   2.02864
   A31        2.09791   0.00370  -0.00049   0.01940   0.01894   2.11686
   A32        2.18266  -0.01194   0.01425  -0.08403  -0.06983   2.11283
   A33        2.00260   0.00824  -0.01375   0.06469   0.05088   2.05349
   A34        2.11032  -0.00248   0.00373  -0.01970  -0.01595   2.09437
   A35        2.09013   0.00095  -0.00327   0.00880   0.00552   2.09565
   A36        2.08274   0.00153  -0.00046   0.01089   0.01042   2.09316
   A37        2.08777  -0.00047  -0.00201   0.00367   0.00161   2.08938
   A38        2.09349  -0.00064  -0.00096  -0.00753  -0.00847   2.08502
   A39        2.10193   0.00111   0.00297   0.00386   0.00686   2.10879
   A40        2.08743  -0.00120  -0.00238  -0.00107  -0.00352   2.08391
   A41        2.09951   0.00118   0.00223   0.00461   0.00688   2.10638
   A42        2.09625   0.00002   0.00015  -0.00354  -0.00336   2.09288
   A43        2.13161  -0.00091   0.00789  -0.01423  -0.00637   2.12524
   A44        2.07756  -0.00068  -0.00850   0.00200  -0.00649   2.07107
   A45        2.07401   0.00159   0.00062   0.01224   0.01286   2.08687
   A46        2.13056   0.00919   0.02826   0.03083   0.05908   2.18964
   A47        2.05460  -0.01136  -0.03080  -0.05774  -0.08855   1.96605
   A48        2.09803   0.00217   0.00254   0.02693   0.02946   2.12749
    D1       -0.00412  -0.00000  -0.00064   0.00110   0.00043  -0.00368
    D2        3.13568   0.00005  -0.00036   0.00310   0.00271   3.13839
    D3       -3.14098  -0.00004  -0.00032  -0.00159  -0.00190   3.14030
    D4       -0.00119   0.00001  -0.00003   0.00041   0.00038  -0.00081
    D5        0.00498   0.00003   0.00033   0.00069   0.00104   0.00601
    D6       -3.13495  -0.00002   0.00050  -0.00181  -0.00128  -3.13623
    D7       -3.14135   0.00007   0.00000   0.00337   0.00337  -3.13797
    D8        0.00191   0.00002   0.00017   0.00087   0.00105   0.00297
    D9       -0.00840   0.00014   0.00065   0.00622   0.00684  -0.00156
   D10        3.13686  -0.00005  -0.00064  -0.00118  -0.00186   3.13500
   D11        3.13498   0.00009   0.00036   0.00422   0.00457   3.13955
   D12       -0.00294  -0.00010  -0.00093  -0.00318  -0.00413  -0.00707
   D13        0.01964  -0.00027  -0.00028  -0.01486  -0.01519   0.00445
   D14        3.12487   0.00006  -0.00144   0.00783   0.00646   3.13134
   D15       -3.12568  -0.00007   0.00103  -0.00735  -0.00640  -3.13208
   D16       -0.02044   0.00026  -0.00012   0.01534   0.01525  -0.00519
   D17       -0.01879   0.00030  -0.00005   0.01667   0.01669  -0.00211
   D18        3.12429   0.00033   0.00046   0.01719   0.01773  -3.14116
   D19       -3.12558  -0.00003   0.00089  -0.00493  -0.00407  -3.12964
   D20        0.01751  -0.00000   0.00140  -0.00441  -0.00303   0.01449
   D21        2.19271   0.00150   0.02823   0.01861   0.04691   2.23962
   D22       -0.04409   0.00003  -0.01169   0.06172   0.05008   0.00600
   D23       -2.06306   0.00050   0.00727   0.03606   0.04336  -2.01970
   D24       -0.98529   0.00191   0.02724   0.04154   0.06875  -0.91654
   D25        3.06110   0.00043  -0.01268   0.08465   0.07192   3.13302
   D26        1.04213   0.00090   0.00628   0.05899   0.06520   1.10733
   D27        0.00667  -0.00020  -0.00001  -0.00984  -0.00981  -0.00313
   D28       -3.13658  -0.00016  -0.00018  -0.00735  -0.00750   3.13911
   D29       -3.13641  -0.00023  -0.00052  -0.01036  -0.01085   3.13592
   D30        0.00352  -0.00019  -0.00069  -0.00787  -0.00854  -0.00502
   D31       -1.15450   0.00139   0.00156   0.04284   0.04441  -1.11009
   D32        1.98533   0.00112  -0.00232   0.03365   0.03131   2.01664
   D33        1.10320   0.00049   0.02567   0.00169   0.02754   1.13074
   D34       -2.04015   0.00022   0.02179  -0.00751   0.01444  -2.02571
   D35        3.11719  -0.00018   0.00929   0.00561   0.01476   3.13195
   D36       -0.02617  -0.00045   0.00541  -0.00358   0.00166  -0.02451
   D37       -2.02211  -0.00079   0.00917  -0.02409  -0.01482  -2.03692
   D38        1.11915  -0.00052   0.00910  -0.00992  -0.00067   1.11847
   D39        2.01405  -0.00012  -0.01270   0.01390   0.00096   2.01501
   D40       -1.12788   0.00015  -0.01277   0.02808   0.01510  -1.11278
   D41       -0.00953   0.00094   0.00367   0.01546   0.01922   0.00968
   D42        3.13172   0.00120   0.00361   0.02964   0.03336  -3.11811
   D43        3.13858   0.00004  -0.00031   0.00099   0.00097   3.13955
   D44        0.00186  -0.00010   0.00662  -0.01651  -0.00927  -0.00741
   D45       -0.00122   0.00031   0.00359   0.01025   0.01383   0.01261
   D46       -3.13794   0.00016   0.01052  -0.00725   0.00359  -3.13435
   D47       -3.13966   0.00009  -0.00037   0.00575   0.00594  -3.13372
   D48        0.00110   0.00019   0.00178   0.00747   0.00961   0.01071
   D49        0.00034  -0.00017  -0.00399  -0.00270  -0.00658  -0.00625
   D50        3.14109  -0.00007  -0.00184  -0.00098  -0.00292   3.13817
   D51       -3.14087   0.00018   0.00177   0.00610   0.00784  -3.13302
   D52       -0.00224   0.00029  -0.00014   0.01374   0.01357   0.01134
   D53        0.00105  -0.00008   0.00183  -0.00771  -0.00585  -0.00480
   D54        3.13969   0.00003  -0.00008  -0.00007  -0.00012   3.13956
   D55        0.00113  -0.00026  -0.00100  -0.01163  -0.01262  -0.01149
   D56       -3.13914  -0.00016   0.00079  -0.00971  -0.00910   3.13495
   D57        3.13833  -0.00018  -0.00736   0.00375  -0.00304   3.13529
   D58       -0.00194  -0.00008  -0.00557   0.00568   0.00049  -0.00145
   D59       -0.00011   0.00006  -0.00131   0.00503   0.00369   0.00358
   D60       -3.14100   0.00007   0.00033   0.00287   0.00310  -3.13790
   D61        3.14017  -0.00004  -0.00309   0.00311   0.00016   3.14034
   D62       -0.00072  -0.00003  -0.00145   0.00095  -0.00043  -0.00115
   D63       -0.00079   0.00008   0.00094   0.00263   0.00344   0.00265
   D64       -3.14124  -0.00000   0.00106  -0.00161  -0.00059   3.14135
   D65        3.14010   0.00008  -0.00070   0.00480   0.00403  -3.13905
   D66       -0.00036  -0.00001  -0.00058   0.00055   0.00000  -0.00035
   D67        0.00067  -0.00002   0.00176  -0.00375  -0.00195  -0.00128
   D68       -3.14009  -0.00013  -0.00036  -0.00546  -0.00564   3.13746
   D69        3.14113   0.00006   0.00164   0.00049   0.00205  -3.14000
   D70        0.00037  -0.00004  -0.00048  -0.00122  -0.00164  -0.00126
         Item               Value     Threshold  Converged?
 Maximum Force            0.022796     0.000450     NO 
 RMS     Force            0.006171     0.000300     NO 
 Maximum Displacement     0.447280     0.001800     NO 
 RMS     Displacement     0.079794     0.001200     NO 
 Predicted change in Energy=-9.610106D-03
 GradGradGradGradGradGradGradGradGradGradGradGradGradGradGradGradGradGrad

                          Input orientation:                          
 ---------------------------------------------------------------------
 Center     Atomic      Atomic             Coordinates (Angstroms)
 Number     Number       Type             X           Y           Z
 ---------------------------------------------------------------------
[truncated: 1,358,234 more chars]
