# Supplementary material for: Rotational Barriers in N-Benzhydrylformamides: An NMR and DFT Study
Source: Molecules. 2023 Jan 5;28(2):535. doi: 10.3390/molecules28020535 (PMC9863877; doi:10.3390/molecules28020535)
Supplement: Supplementary file 1 [file molecules-28-00535-s001.zip › Supplementary_Materials/Quantum_chemistry_output_files/Gaussian_output_files/Conformations/BHFA_oI/BHFA_oI_conf3.log]

 Entering Gaussian System, Link 0=g16
 Initial command:
 /usr/local/gaussian/g16/l1.exe "/home/gauss/GAUSS_SCRDIR/Gau-24638.inp" -scrdir="/home/gauss/GAUSS_SCRDIR/"
 Entering Link 1 = /usr/local/gaussian/g16/l1.exe PID=     24640.
  
 Copyright (c) 1988,1990,1992,1993,1995,1998,2003,2009,2016,
            Gaussian, Inc.  All Rights Reserved.
  
 This is part of the Gaussian(R) 16 program.  It is based on
 the Gaussian(R) 09 system (copyright 2009, Gaussian, Inc.),
 the Gaussian(R) 03 system (copyright 2003, Gaussian, Inc.),
 the Gaussian(R) 98 system (copyright 1998, Gaussian, Inc.),
 the Gaussian(R) 94 system (copyright 1995, Gaussian, Inc.),
 the Gaussian 92(TM) system (copyright 1992, Gaussian, Inc.),
 the Gaussian 90(TM) system (copyright 1990, Gaussian, Inc.),
 the Gaussian 88(TM) system (copyright 1988, Gaussian, Inc.),
 the Gaussian 86(TM) system (copyright 1986, Carnegie Mellon
 University), and the Gaussian 82(TM) system (copyright 1983,
 Carnegie Mellon University). Gaussian is a federally registered
 trademark of Gaussian, Inc.
  
 This software contains proprietary and confidential information,
 including trade secrets, belonging to Gaussian, Inc.
  
 This software is provided under written license and may be
 used, copied, transmitted, or stored only in accord with that
 written license.
  
 The following legend is applicable only to US Government
 contracts under FAR:
  
                    RESTRICTED RIGHTS LEGEND
  
 Use, reproduction and disclosure by the US Government is
 subject to restrictions as set forth in subparagraphs (a)
 and (c) of the Commercial Computer Software - Restricted
 Rights clause in FAR 52.227-19.
  
 Gaussian, Inc.
 340 Quinnipiac St., Bldg. 40, Wallingford CT 06492
  
  
 ---------------------------------------------------------------
 Warning -- This program may not be used in any manner that
 competes with the business of Gaussian, Inc. or will provide
 assistance to any competitor of Gaussian, Inc.  The licensee
 of this program is prohibited from giving any competitor of
 Gaussian, Inc. access to this program.  By using this program,
 the user acknowledges that Gaussian, Inc. is engaged in the
 business of creating and licensing software in the field of
 computational chemistry and represents and warrants to the
 licensee that it is not a competitor of Gaussian, Inc. and that
 it will not use this program in any manner prohibited above.
 ---------------------------------------------------------------
  

 Cite this work as:
 Gaussian 16, Revision A.03,
 M. J. Frisch, G. W. Trucks, H. B. Schlegel, G. E. Scuseria, 
 M. A. Robb, J. R. Cheeseman, G. Scalmani, V. Barone, 
 G. A. Petersson, H. Nakatsuji, X. Li, M. Caricato, A. V. Marenich, 
 J. Bloino, B. G. Janesko, R. Gomperts, B. Mennucci, H. P. Hratchian, 
 J. V. Ortiz, A. F. Izmaylov, J. L. Sonnenberg, D. Williams-Young, 
 F. Ding, F. Lipparini, F. Egidi, J. Goings, B. Peng, A. Petrone, 
 T. Henderson, D. Ranasinghe, V. G. Zakrzewski, J. Gao, N. Rega, 
 G. Zheng, W. Liang, M. Hada, M. Ehara, K. Toyota, R. Fukuda, 
 J. Hasegawa, M. Ishida, T. Nakajima, Y. Honda, O. Kitao, H. Nakai, 
 T. Vreven, K. Throssell, J. A. Montgomery, Jr., J. E. Peralta, 
 F. Ogliaro, M. J. Bearpark, J. J. Heyd, E. N. Brothers, K. N. Kudin, 
 V. N. Staroverov, T. A. Keith, R. Kobayashi, J. Normand, 
 K. Raghavachari, A. P. Rendell, J. C. Burant, S. S. Iyengar, 
 J. Tomasi, M. Cossi, J. M. Millam, M. Klene, C. Adamo, R. Cammi, 
 J. W. Ochterski, R. L. Martin, K. Morokuma, O. Farkas, 
 J. B. Foresman, and D. J. Fox, Gaussian, Inc., Wallingford CT, 2016.
 
 ******************************************
 Gaussian 16:  ES64L-G16RevA.03 25-Dec-2016
                13-Dec-2022 
 ******************************************
 %chk=BHFA_oI_conf3.chk
 %nprocshared=4
 Will use up to    4 processors via shared memory.
 %mem=2GB
 ----------------------------------------------------------------------
 # opt freq M062X/gen pseudo=read nosymm Integral(Grid=SuperFine) scrf=
 (IEFPCM, solvent=dimethylsulfoxide) pop=(nboread,mkuff,dipole)
 ----------------------------------------------------------------------
 1/18=20,19=15,26=6,38=1/1,3;
 2/9=110,12=2,15=1,17=6,18=5,40=1/2;
 3/5=7,11=2,16=1,17=8,25=1,30=1,70=2201,71=1,72=21,74=-55,75=-7/1,2,3;
 4//1;
 5/5=2,38=5,53=21/2;
 6/7=2,8=2,9=2,10=2,15=24,20=4,28=1,40=2/1,2,7;
 7/30=1/1,2,3,16;
 1/18=20,19=15,26=6/3(2);
 2/9=110,15=1/2;
 99//99;
 2/9=110,15=1/2;
 3/5=7,6=1,11=2,16=1,17=8,25=1,30=1,70=2205,71=1,72=21,74=-55,75=-7,82=7/1,2,3;
 4/5=5,16=3,69=1/1;
 5/5=2,38=5,53=21/2;
 7/30=1/1,2,3,16;
 1/18=20,19=15,26=6/3(-5);
 2/9=110,15=1/2;
 6/7=2,8=2,9=2,10=2,15=24,19=2,20=4,28=1,40=2/1,2,7;
 99/9=1/99;
 -------------
 BHFA_oI_conf3
 -------------
 Symbolic Z-matrix:
 Charge =  0 Multiplicity = 1
 C                     3.0855    3.5588   -1.978 
 C                     3.7947    2.7024   -1.1205 
 C                     3.2244    1.4836   -0.7146 
 C                     1.9424    1.1003   -1.1651 
 C                     1.2377    1.9766   -2.0207 
 C                     1.8054    3.1962   -2.4279 
 C                     1.351    -0.1903   -0.724 
 C                     1.1644   -1.1222   -1.8765 
 N                     0.1516    0.0838    0.0027 
 C                     2.1887   -2.0105   -2.2939 
 C                     1.9804   -2.873    -3.3862 
 C                     0.7616   -2.8615   -4.0794 
 C                    -0.2577   -1.9834   -3.6835 
 C                    -0.0545   -1.1227   -2.5938 
 C                    -0.509    -0.8481    0.7187 
 O                    -1.5435   -0.5214    1.3377 
 I                     4.0253   -2.1105   -1.3753 
 H                     3.4985    4.4435   -2.2723 
 H                     4.7237    2.966    -0.7909 
 H                     3.75      0.8721   -0.0894 
 H                     0.3051    1.7284   -2.3504 
 H                     1.2872    3.8189   -3.0476 
 H                     2.0272   -0.6588   -0.0044 
 H                    -0.1928    0.9898    0.0106 
 H                     2.7205   -3.5113   -3.6831 
 H                     0.617    -3.4892   -4.8713 
 H                    -1.1457   -1.9699   -4.1867 
 H                    -0.8053   -0.4872   -2.3216 
 H                    -0.1739   -1.8124    0.7552 
 

 GradGradGradGradGradGradGradGradGradGradGradGradGradGradGradGradGradGrad
 Berny optimization.
 Initialization pass.
                           ----------------------------
                           !    Initial Parameters    !
                           ! (Angstroms and Degrees)  !
 --------------------------                            --------------------------
 ! Name  Definition              Value          Derivative Info.                !
 --------------------------------------------------------------------------------
 ! R1    R(1,2)                  1.4042         estimate D2E/DX2                !
 ! R2    R(1,6)                  1.4045         estimate D2E/DX2                !
 ! R3    R(1,18)                 1.0197         estimate D2E/DX2                !
 ! R4    R(2,3)                  1.4055         estimate D2E/DX2                !
 ! R5    R(2,19)                 1.0204         estimate D2E/DX2                !
 ! R6    R(3,4)                  1.4119         estimate D2E/DX2                !
 ! R7    R(3,20)                 1.0203         estimate D2E/DX2                !
 ! R8    R(4,5)                  1.413          estimate D2E/DX2                !
 ! R9    R(4,7)                  1.4866         estimate D2E/DX2                !
 ! R10   R(5,6)                  1.4055         estimate D2E/DX2                !
 ! R11   R(5,21)                 1.0198         estimate D2E/DX2                !
 ! R12   R(6,22)                 1.02           estimate D2E/DX2                !
 ! R13   R(7,8)                  1.4938         estimate D2E/DX2                !
 ! R14   R(7,9)                  1.4289         estimate D2E/DX2                !
 ! R15   R(7,23)                 1.093          estimate D2E/DX2                !
 ! R16   R(8,10)                 1.4186         estimate D2E/DX2                !
 ! R17   R(8,14)                 1.4143         estimate D2E/DX2                !
 ! R18   R(9,15)                 1.3481         estimate D2E/DX2                !
 ! R19   R(9,24)                 0.9693         estimate D2E/DX2                !
 ! R20   R(10,11)                1.4073         estimate D2E/DX2                !
 ! R21   R(10,17)                2.0559         estimate D2E/DX2                !
 ! R22   R(11,12)                1.4022         estimate D2E/DX2                !
 ! R23   R(11,25)                1.0214         estimate D2E/DX2                !
 ! R24   R(12,13)                1.4024         estimate D2E/DX2                !
 ! R25   R(12,26)                1.0208         estimate D2E/DX2                !
 ! R26   R(13,14)                1.4034         estimate D2E/DX2                !
 ! R27   R(13,27)                1.0208         estimate D2E/DX2                !
 ! R28   R(14,28)                1.0206         estimate D2E/DX2                !
 ! R29   R(15,16)                1.249          estimate D2E/DX2                !
 ! R30   R(15,29)                1.0215         estimate D2E/DX2                !
 ! A1    A(2,1,6)              119.901          estimate D2E/DX2                !
 ! A2    A(2,1,18)             120.0543         estimate D2E/DX2                !
 ! A3    A(6,1,18)             120.0447         estimate D2E/DX2                !
 ! A4    A(1,2,3)              120.0199         estimate D2E/DX2                !
 ! A5    A(1,2,19)             119.9697         estimate D2E/DX2                !
 ! A6    A(3,2,19)             120.0104         estimate D2E/DX2                !
 ! A7    A(2,3,4)              120.7774         estimate D2E/DX2                !
 ! A8    A(2,3,20)             119.1856         estimate D2E/DX2                !
 ! A9    A(4,3,20)             120.0367         estimate D2E/DX2                !
 ! A10   A(3,4,5)              118.5349         estimate D2E/DX2                !
 ! A11   A(3,4,7)              120.1483         estimate D2E/DX2                !
 ! A12   A(5,4,7)              121.3102         estimate D2E/DX2                !
 ! A13   A(4,5,6)              120.8052         estimate D2E/DX2                !
 ! A14   A(4,5,21)             120.0593         estimate D2E/DX2                !
 ! A15   A(6,5,21)             119.1355         estimate D2E/DX2                !
 ! A16   A(1,6,5)              119.9573         estimate D2E/DX2                !
 ! A17   A(1,6,22)             120.005          estimate D2E/DX2                !
 ! A18   A(5,6,22)             120.0375         estimate D2E/DX2                !
 ! A19   A(4,7,8)              111.2452         estimate D2E/DX2                !
 ! A20   A(4,7,9)              108.5596         estimate D2E/DX2                !
 ! A21   A(4,7,23)             108.7457         estimate D2E/DX2                !
 ! A22   A(8,7,9)              114.028          estimate D2E/DX2                !
 ! A23   A(8,7,23)             108.5319         estimate D2E/DX2                !
 ! A24   A(9,7,23)             105.468          estimate D2E/DX2                !
 ! A25   A(7,8,10)             121.8323         estimate D2E/DX2                !
 ! A26   A(7,8,14)             119.945          estimate D2E/DX2                !
 ! A27   A(10,8,14)            118.2185         estimate D2E/DX2                !
 ! A28   A(7,9,15)             123.2852         estimate D2E/DX2                !
 ! A29   A(7,9,24)             118.7958         estimate D2E/DX2                !
 ! A30   A(15,9,24)            117.8839         estimate D2E/DX2                !
 ! A31   A(8,10,11)            120.3495         estimate D2E/DX2                !
 ! A32   A(8,10,17)            122.9563         estimate D2E/DX2                !
 ! A33   A(11,10,17)           116.6932         estimate D2E/DX2                !
 ! A34   A(10,11,12)           120.4877         estimate D2E/DX2                !
 ! A35   A(10,11,25)           120.0902         estimate D2E/DX2                !
 ! A36   A(12,11,25)           119.4216         estimate D2E/DX2                !
 ! A37   A(11,12,13)           119.8238         estimate D2E/DX2                !
 ! A38   A(11,12,26)           120.106          estimate D2E/DX2                !
 ! A39   A(13,12,26)           120.0701         estimate D2E/DX2                !
 ! A40   A(12,13,14)           119.8654         estimate D2E/DX2                !
 ! A41   A(12,13,27)           120.0932         estimate D2E/DX2                !
 ! A42   A(14,13,27)           120.0414         estimate D2E/DX2                !
 ! A43   A(8,14,13)            121.2526         estimate D2E/DX2                !
 ! A44   A(8,14,28)            119.9018         estimate D2E/DX2                !
 ! A45   A(13,14,28)           118.8455         estimate D2E/DX2                !
 ! A46   A(9,15,16)            119.2253         estimate D2E/DX2                !
 ! A47   A(9,15,29)            120.7147         estimate D2E/DX2                !
 ! A48   A(16,15,29)           120.0596         estimate D2E/DX2                !
 ! D1    D(6,1,2,3)              0.0706         estimate D2E/DX2                !
 ! D2    D(6,1,2,19)          -179.8278         estimate D2E/DX2                !
 ! D3    D(18,1,2,3)           179.9572         estimate D2E/DX2                !
 ! D4    D(18,1,2,19)            0.0589         estimate D2E/DX2                !
 ! D5    D(2,1,6,5)             -0.0891         estimate D2E/DX2                !
 ! D6    D(2,1,6,22)           179.738          estimate D2E/DX2                !
 ! D7    D(18,1,6,5)          -179.9757         estimate D2E/DX2                !
 ! D8    D(18,1,6,22)           -0.1486         estimate D2E/DX2                !
 ! D9    D(1,2,3,4)              0.3595         estimate D2E/DX2                !
 ! D10   D(1,2,3,20)          -179.8466         estimate D2E/DX2                !
 ! D11   D(19,2,3,4)          -179.7422         estimate D2E/DX2                !
 ! D12   D(19,2,3,20)            0.0516         estimate D2E/DX2                !
 ! D13   D(2,3,4,5)             -0.7541         estimate D2E/DX2                !
 ! D14   D(2,3,4,7)           -179.8336         estimate D2E/DX2                !
 ! D15   D(20,3,4,5)           179.4537         estimate D2E/DX2                !
 ! D16   D(20,3,4,7)             0.3743         estimate D2E/DX2                !
 ! D17   D(3,4,5,6)              0.7356         estimate D2E/DX2                !
 ! D18   D(3,4,5,21)          -179.2179         estimate D2E/DX2                !
 ! D19   D(7,4,5,6)            179.8039         estimate D2E/DX2                !
 ! D20   D(7,4,5,21)            -0.1496         estimate D2E/DX2                !
 ! D21   D(3,4,7,8)           -115.4992         estimate D2E/DX2                !
 ! D22   D(3,4,7,9)            118.2462         estimate D2E/DX2                !
 ! D23   D(3,4,7,23)             3.9763         estimate D2E/DX2                !
 ! D24   D(5,4,7,8)             65.4473         estimate D2E/DX2                !
 ! D25   D(5,4,7,9)            -60.8073         estimate D2E/DX2                !
 ! D26   D(5,4,7,23)          -175.0772         estimate D2E/DX2                !
 ! D27   D(4,5,6,1)             -0.3219         estimate D2E/DX2                !
 ! D28   D(4,5,6,22)           179.8511         estimate D2E/DX2                !
 ! D29   D(21,5,6,1)           179.6321         estimate D2E/DX2                !
 ! D30   D(21,5,6,22)           -0.195          estimate D2E/DX2                !
 ! D31   D(4,7,8,10)            88.4042         estimate D2E/DX2                !
 ! D32   D(4,7,8,14)           -90.8371         estimate D2E/DX2                !
 ! D33   D(9,7,8,10)          -148.419          estimate D2E/DX2                !
 ! D34   D(9,7,8,14)            32.3397         estimate D2E/DX2                !
 ! D35   D(23,7,8,10)          -31.1985         estimate D2E/DX2                !
 ! D36   D(23,7,8,14)          149.5602         estimate D2E/DX2                !
 ! D37   D(4,7,9,15)          -169.0152         estimate D2E/DX2                !
 ! D38   D(4,7,9,24)             8.783          estimate D2E/DX2                !
 ! D39   D(8,7,9,15)            66.3609         estimate D2E/DX2                !
 ! D40   D(8,7,9,24)          -115.8408         estimate D2E/DX2                !
 ! D41   D(23,7,9,15)          -52.6143         estimate D2E/DX2                !
 ! D42   D(23,7,9,24)          125.1839         estimate D2E/DX2                !
 ! D43   D(7,8,10,11)         -179.8398         estimate D2E/DX2                !
 ! D44   D(7,8,10,17)           -0.2012         estimate D2E/DX2                !
 ! D45   D(14,8,10,11)          -0.5859         estimate D2E/DX2                !
 ! D46   D(14,8,10,17)         179.0527         estimate D2E/DX2                !
 ! D47   D(7,8,14,13)          179.7893         estimate D2E/DX2                !
 ! D48   D(7,8,14,28)           -0.1035         estimate D2E/DX2                !
 ! D49   D(10,8,14,13)           0.5209         estimate D2E/DX2                !
 ! D50   D(10,8,14,28)        -179.372          estimate D2E/DX2                !
 ! D51   D(7,9,15,16)          179.2141         estimate D2E/DX2                !
 ! D52   D(7,9,15,29)           -1.0164         estimate D2E/DX2                !
 ! D53   D(24,9,15,16)           1.3971         estimate D2E/DX2                !
 ! D54   D(24,9,15,29)        -178.8335         estimate D2E/DX2                !
 ! D55   D(8,10,11,12)           0.2954         estimate D2E/DX2                !
 ! D56   D(8,10,11,25)        -179.9718         estimate D2E/DX2                !
 ! D57   D(17,10,11,12)       -179.3651         estimate D2E/DX2                !
 ! D58   D(17,10,11,25)          0.3677         estimate D2E/DX2                !
 ! D59   D(10,11,12,13)          0.0794         estimate D2E/DX2                !
 ! D60   D(10,11,12,26)        179.9593         estimate D2E/DX2                !
 ! D61   D(25,11,12,13)       -179.6552         estimate D2E/DX2                !
 ! D62   D(25,11,12,26)          0.2248         estimate D2E/DX2                !
 ! D63   D(11,12,13,14)         -0.1485         estimate D2E/DX2                !
 ! D64   D(11,12,13,27)        179.8431         estimate D2E/DX2                !
 ! D65   D(26,12,13,14)        179.9715         estimate D2E/DX2                !
 ! D66   D(26,12,13,27)         -0.0369         estimate D2E/DX2                !
 ! D67   D(12,13,14,8)          -0.1584         estimate D2E/DX2                !
 ! D68   D(12,13,14,28)        179.7356         estimate D2E/DX2                !
 ! D69   D(27,13,14,8)         179.8499         estimate D2E/DX2                !
 ! D70   D(27,13,14,28)         -0.2561         estimate D2E/DX2                !
 --------------------------------------------------------------------------------
 Trust Radius=3.00D-01 FncErr=5.00D-06 GrdErr=5.00D-06 EigMax=2.50D+02 EigMin=1.00D-04
 Number of steps in this run=    158 maximum allowed number of steps=    174.
 GradGradGradGradGradGradGradGradGradGradGradGradGradGradGradGradGradGrad

                          Input orientation:                          
 ---------------------------------------------------------------------
 Center     Atomic      Atomic             Coordinates (Angstroms)
 Number     Number       Type             X           Y           Z
 ---------------------------------------------------------------------
      1          6           0        3.085500    3.558800   -1.978000
      2          6           0        3.794700    2.702400   -1.120500
      3          6           0        3.224400    1.483600   -0.714600
      4          6           0        1.942400    1.100300   -1.165100
      5          6           0        1.237700    1.976600   -2.020700
      6          6           0        1.805400    3.196200   -2.427900
      7          6           0        1.351000   -0.190300   -0.724000
      8          6           0        1.164400   -1.122200   -1.876500
      9          7           0        0.151600    0.083800    0.002700
     10          6           0        2.188700   -2.010500   -2.293900
     11          6           0        1.980400   -2.873000   -3.386200
     12          6           0        0.761600   -2.861500   -4.079400
     13          6           0       -0.257700   -1.983400   -3.683500
     14          6           0       -0.054500   -1.122700   -2.593800
     15          6           0       -0.509000   -0.848100    0.718700
     16          8           0       -1.543500   -0.521400    1.337700
     17         53           0        4.025300   -2.110500   -1.375300
     18          1           0        3.498500    4.443500   -2.272300
     19          1           0        4.723700    2.966000   -0.790900
     20          1           0        3.750000    0.872100   -0.089400
     21          1           0        0.305100    1.728400   -2.350400
     22          1           0        1.287200    3.818900   -3.047600
     23          1           0        2.027200   -0.658800   -0.004400
     24          1           0       -0.192800    0.989800    0.010600
     25          1           0        2.720500   -3.511300   -3.683100
     26          1           0        0.617000   -3.489200   -4.871300
     27          1           0       -1.145700   -1.969900   -4.186700
     28          1           0       -0.805300   -0.487200   -2.321600
     29          1           0       -0.173900   -1.812400    0.755200
 ---------------------------------------------------------------------
                    Distance matrix (angstroms):
                    1          2          3          4          5
     1  C    0.000000
     2  C    1.404169   0.000000
     3  C    2.433501   1.405514   0.000000
     4  C    2.830496   2.449434   1.411876   0.000000
     5  C    2.433012   2.806313   2.428152   1.412995   0.000000
     6  C    1.404473   2.431141   2.807482   2.450761   1.405532
     7  C    4.317031   3.807439   2.512301   1.486597   2.527790
     8  C    5.060898   4.702933   3.519063   2.459854   3.103019
     9  N    4.960501   4.625021   3.451965   2.367276   2.975979
    10  C    5.649880   5.115421   3.971851   3.318423   4.108042
    11  C    6.676251   6.285711   5.259748   4.552125   5.092623
    12  C    7.143994   6.993695   6.022222   5.057993   5.279406
    13  C    6.693407   6.704300   5.741034   4.548844   4.547826
    14  C    5.670560   5.623019   4.590793   3.312178   3.406448
    15  C    6.293917   5.874567   4.629195   3.654357   4.305137
    16  O    7.004965   6.703135   5.564605   4.587528   5.025329
    17  I    5.778186   4.825153   3.741059   3.833001   4.989152
    18  H    1.019743   2.108508   3.355975   3.850237   3.355609
    19  H    2.108155   1.020374   2.109794   3.369939   3.826685
    20  H    3.350631   2.101229   1.020325   2.115803   3.355815
    21  H    3.349578   3.826047   3.355306   2.116648   1.019827
    22  H    2.108454   3.353780   3.827435   3.371035   2.109750
    23  H    4.775274   3.958207   2.554907   2.109229   3.410881
    24  H    4.615359   4.484701   3.528032   2.439992   2.673253
    25  H    7.281957   6.806680   5.832232   5.311555   5.922779
    26  H    8.008682   7.905833   6.986088   6.046165   6.195656
    27  H    7.303967   7.459190   6.563529   5.300241   5.093821
    28  H    5.623744   5.725049   4.764975   3.377500   3.214763
    29  H    6.851559   6.296940   4.957053   4.080453   4.904565
                    6          7          8          9         10
     6  C    0.000000
     7  C    3.818133   0.000000
     8  C    4.400398   1.493825   0.000000
     9  N    4.281344   1.428910   2.451855   0.000000
    10  C    5.222509   2.545477   1.418623   3.716213   0.000000
    11  C    6.146882   3.831492   2.451602   4.855082   1.407272
    12  C    6.364959   4.329135   2.835521   5.070546   2.439021
    13  C    5.714995   3.815988   2.455460   4.246047   2.813645
    14  C    4.705279   2.518125   1.414297   2.870528   2.431065
    15  C    5.622624   2.444112   3.100074   1.348142   4.207674
    16  O    6.262222   3.569085   4.245558   2.240950   5.416203
    17  I    5.847819   3.356075   3.068010   4.660406   2.055949
    18  H    2.108686   5.336768   6.048280   5.948474   6.585602
    19  H    3.353988   4.619720   5.528157   5.462689   5.783665
    20  H    3.827727   2.699373   3.722403   3.684886   3.950552
    21  H    2.100320   2.724058   3.014780   2.874952   4.186946
    22  H    1.019958   4.634315   5.079471   4.954280   5.946652
    23  H    4.558900   1.092961   2.112800   2.017271   2.663641
    24  H    3.848024   2.077400   3.140650   0.969283   4.470354
    25  H    6.885019   4.654121   3.375359   5.754052   2.113076
    26  H    7.216445   5.349915   3.856315   6.061254   3.361515
    27  H    6.204108   4.625017   3.375231   4.842700   3.834392
    28  H    4.516026   2.700019   2.116851   2.577609   3.359352
    29  H    6.255863   2.672931   3.032040   2.065861   3.862400
                   11         12         13         14         15
    11  C    0.000000
    12  C    1.402188   0.000000
    13  C    2.426699   1.402415   0.000000
    14  C    2.798619   2.428261   1.403403   0.000000
    15  C    5.210330   5.356302   4.553177   3.354792   0.000000
    16  O    6.345323   6.335182   5.385460   4.246808   1.249033
    17  I    2.967615   4.304404   4.867035   4.370956   5.151540
    18  H    7.554904   8.007450   7.576646   6.611335   7.280602
    19  H    6.953790   7.776389   7.594606   6.542103   6.648865
    20  H    5.293973   6.228194   6.093693   4.972471   4.663818
    21  H    5.005237   4.925953   3.983887   2.883978   4.089069
    22  H    6.736223   6.780016   6.038027   5.140574   6.260371
    23  H    4.042455   4.802005   4.528919   3.354649   2.644053
    24  H    5.584109   5.698376   4.742416   3.356290   1.994809
    25  H    1.021433   2.101567   3.347261   3.820027   6.074385
    26  H    2.108100   1.020795   2.107938   3.352349   6.284217
    27  H    3.350954   2.108141   1.020753   2.108506   5.072156
    28  H    3.819102   3.344000   2.096009   1.020614   3.075950
    29  H    4.787178   5.034792   4.442783   3.421366   1.021518
                   16         17         18         19         20
    16  O    0.000000
    17  I    6.395087   0.000000
    18  H    7.943809   6.636041   0.000000
    19  H    7.481356   5.157532   2.424596   0.000000
    20  H    5.656819   3.259637   4.193233   2.413423   0.000000
    21  H    4.699043   5.433954   4.192335   4.846413   4.208647
    22  H    6.788367   6.741777   2.425090   4.198770   4.847676
    23  H    3.817068   2.824748   5.774215   4.585725   2.306278
    24  H    2.422666   5.415251   5.546654   5.359080   3.945824
    25  H    7.233922   2.998447   8.116310   7.371095   5.760967
    26  H    7.212994   5.073395   8.830944   8.670886   7.190493
    27  H    5.724980   5.887527   8.146485   8.387158   6.988040
    28  H    3.733174   5.183173   6.544993   6.696079   5.251778
    29  H    1.970226   4.718175   7.860570   7.014985   4.828756
                   21         22         23         24         25
    21  H    0.000000
    22  H    2.412633   0.000000
    23  H    3.764049   5.464290   0.000000
    24  H    2.523441   4.421176   2.765232   0.000000
    25  H    5.921546   7.496002   4.706406   6.510809   0.000000
    26  H    5.803065   7.561969   5.804011   6.674591   2.415993
    27  H    4.376556   6.381752   5.410907   5.223521   4.192497
    28  H    2.478447   4.842327   3.663594   2.827692   4.840468
    29  H    4.734074   6.950370   2.598582   2.899502   5.564380
                   26         27         28         29
    26  H    0.000000
    27  H    2.425708   0.000000
    28  H    4.187590   2.406838   0.000000
    29  H    5.924077   5.039006   3.409035   0.000000
 Symmetry turned off by external request.
 Stoichiometry    C14H12INO
 Framework group  C1[X(C14H12INO)]
 Deg. of freedom    81
 Full point group                 C1      NOp   1
 Rotational constants (GHZ):           0.3486183           0.2749756           0.2148957
 General basis read from cards:  (5D, 7F)
 ======================================================================================================
                                       Pseudopotential Parameters
 ======================================================================================================
  Center     Atomic      Valence      Angular      Power
  Number     Number     Electrons     Momentum     of R      Exponent        Coefficient   SO-Coeffient
 ======================================================================================================
    1          6
                                   No pseudopotential on this center.
    2          6
                                   No pseudopotential on this center.
    3          6
                                   No pseudopotential on this center.
    4          6
                                   No pseudopotential on this center.
    5          6
                                   No pseudopotential on this center.
    6          6
                                   No pseudopotential on this center.
    7          6
                                   No pseudopotential on this center.
    8          6
                                   No pseudopotential on this center.
    9          7
                                   No pseudopotential on this center.
   10          6
                                   No pseudopotential on this center.
   11          6
                                   No pseudopotential on this center.
   12          6
                                   No pseudopotential on this center.
   13          6
                                   No pseudopotential on this center.
   14          6
                                   No pseudopotential on this center.
   15          6
                                   No pseudopotential on this center.
   16          8
                                   No pseudopotential on this center.
   17         53            7
                                      F and up 
                                                     0        1.0715702       -0.07476210    0.00000000
                                                     1       44.1936028      -30.08112240    0.00000000
                                                     2       12.9367609      -75.37227210    0.00000000
                                                     2        3.1956412      -22.05637580    0.00000000
                                                     2        0.8589806       -1.69795850    0.00000000
                                      S - F
                                                     0      127.9202670        2.93800360    0.00000000
                                                     1       78.6211465       41.24712670    0.00000000
                                                     2       36.5146237      287.86800950    0.00000000
                                                     2        9.9065681      114.37585060    0.00000000
                                                     2        1.9420086       37.65477140    0.00000000
                                      P - F
                                                     0       13.0035304        2.22226300    0.00000000
                                                     1       76.0331404       39.40908310    0.00000000
                                                     2       24.1961684      177.40750020    0.00000000
                                                     2        6.4053433       77.98894620    0.00000000
                                                     2        1.5851786       25.75476410    0.00000000
                                      D - F
                                                     0       40.4278108        7.05243600    0.00000000
                                                     1       28.9084375       33.30416350    0.00000000
                                                     2       15.6268936      186.94538750    0.00000000
                                                     2        4.1442856       71.96883610    0.00000000
                                                     2        0.9377235        9.36306570    0.00000000
   18          1
                                   No pseudopotential on this center.
   19          1
                                   No pseudopotential on this center.
   20          1
                                   No pseudopotential on this center.
   21          1
                                   No pseudopotential on this center.
   22          1
                                   No pseudopotential on this center.
   23          1
                                   No pseudopotential on this center.
   24          1
                                   No pseudopotential on this center.
   25          1
                                   No pseudopotential on this center.
   26          1
                                   No pseudopotential on this center.
   27          1
                                   No pseudopotential on this center.
   28          1
                                   No pseudopotential on this center.
   29          1
                                   No pseudopotential on this center.
 ======================================================================================================
   396 basis functions,   648 primitive gaussians,   412 cartesian basis functions
    59 alpha electrons       59 beta electrons
       nuclear repulsion energy      1087.1199349292 Hartrees.
 NAtoms=   29 NActive=   29 NUniq=   29 SFac= 1.00D+00 NAtFMM=   60 NAOKFM=F Big=F
 Integral buffers will be    131072 words long.
 Raffenetti 2 integral format.
 Two-electron integral symmetry is turned off.
 ------------------------------------------------------------------------------
 Polarizable Continuum Model (PCM)
 =================================
 Model                : PCM.
 Atomic radii         : UFF (Universal Force Field).
 Polarization charges : Total charges.
 Charge compensation  : None.
 Solution method      : On-the-fly selection.
 Cavity type          : Scaled VdW (van der Waals Surface) (Alpha=1.100).
 Cavity algorithm     : GePol (No added spheres)
                        Default sphere list used, NSphG=   29.
                        Lebedev-Laikov grids with approx.  5.0 points / Ang**2.
                        Smoothing algorithm: York/Karplus (Gamma=1.0000).
                        Polarization charges: spherical gaussians, with
                                              point-specific exponents (IZeta= 3).
                        Self-potential: point-specific (ISelfS= 7).
                        Self-field    : sphere-specific E.n sum rule (ISelfD= 2).
 1st derivatives      : Analytical E(r).r(x)/FMM algorithm (CHGder, D1EAlg=3).
                        Cavity 1st derivative terms included.
 Solvent              : DiMethylSulfoxide, Eps=  46.826000 Eps(inf)=   2.007889
 ------------------------------------------------------------------------------
 One-electron integrals computed using PRISM.
   1 Symmetry operations used in ECPInt.
 ECPInt:  NShTT=    9316 NPrTT=   38001 LenC2=    8738 LenP2D=   24029.
 LDataN:  DoStor=T MaxTD1= 5 Len=  102
 NBasis=   396 RedAO= T EigKep=  1.21D-06  NBF=   396
 NBsUse=   395 1.00D-06 EigRej=  9.49D-07 NBFU=   395
 ExpMin= 4.38D-02 ExpMax= 8.59D+03 ExpMxC= 1.30D+03 IAcc=3 IRadAn=         7 AccDes= 0.00D+00
 Harris functional with IExCor= 1009 and IRadAn=       7 diagonalized for initial guess.
 HarFok:  IExCor= 1009 AccDes= 0.00D+00 IRadAn=         7 IDoV= 1 UseB2=F ITyADJ=14
 ICtDFT=  3500011 ScaDFX=  1.000000  1.000000  1.000000  1.000000
 FoFCou: FMM=F IPFlag=           0 FMFlag=      100000 FMFlg1=           0
         NFxFlg=           0 DoJE=T BraDBF=F KetDBF=T FulRan=T
         wScrn=  0.000000 ICntrl=       500 IOpCl=  0 I1Cent=   200000004 NGrid=           0
         NMat0=    1 NMatS0=      1 NMatT0=    0 NMatD0=    1 NMtDS0=    0 NMtDT0=    0
 Symmetry not used in FoFCou.
 Requested convergence on RMS density matrix=1.00D-08 within 128 cycles.
 Requested convergence on MAX density matrix=1.00D-06.
 Requested convergence on             energy=1.00D-06.
 No special actions if energy rises.
 Inv3:  Mode=1 IEnd=    16412763.
 Iteration    1 A*A^-1 deviation from unit magnitude is 6.88D-15 for    576.
 Iteration    1 A*A^-1 deviation from orthogonality  is 2.50D-15 for   1314    563.
 Iteration    1 A^-1*A deviation from unit magnitude is 5.77D-15 for    576.
 Iteration    1 A^-1*A deviation from orthogonality  is 2.08D-15 for   2317   2201.
 Error on total polarization charges =  0.01917
 SCF Done:  E(RM062X) =  -681.884813176     A.U. after   16 cycles
            NFock= 16  Conv=0.77D-08     -V/T= 2.0149

 **********************************************************************

            Population analysis using the SCF density.

 **********************************************************************

 Alpha  occ. eigenvalues --  -19.60573 -14.78432 -10.65325 -10.60517 -10.60440
 Alpha  occ. eigenvalues --  -10.58008 -10.57039 -10.56003 -10.55721 -10.55361
 Alpha  occ. eigenvalues --  -10.55296 -10.55278 -10.55119 -10.55002 -10.54868
 Alpha  occ. eigenvalues --  -10.54762  -1.16665  -1.06995  -0.98244  -0.96978
 Alpha  occ. eigenvalues --   -0.90373  -0.87606  -0.86081  -0.85835  -0.79905
 Alpha  occ. eigenvalues --   -0.76727  -0.75168  -0.71231  -0.71003  -0.69501
 Alpha  occ. eigenvalues --   -0.67702  -0.62246  -0.62073  -0.60118  -0.58243
 Alpha  occ. eigenvalues --   -0.56844  -0.55359  -0.53451  -0.52850  -0.51584
 Alpha  occ. eigenvalues --   -0.50761  -0.50286  -0.49357  -0.48661  -0.47116
 Alpha  occ. eigenvalues --   -0.45401  -0.44617  -0.43670  -0.42082  -0.41899
 Alpha  occ. eigenvalues --   -0.40453  -0.36283  -0.35679  -0.34060  -0.32984
 Alpha  occ. eigenvalues --   -0.31882  -0.31024  -0.30606  -0.29088
 Alpha virt. eigenvalues --   -0.01280  -0.00531  -0.00026   0.00733   0.01249
 Alpha virt. eigenvalues --    0.01483   0.02085   0.02325   0.02616   0.03079
 Alpha virt. eigenvalues --    0.03751   0.04017   0.04450   0.05046   0.05352
 Alpha virt. eigenvalues --    0.05900   0.06497   0.07146   0.07822   0.08105
 Alpha virt. eigenvalues --    0.08668   0.09461   0.09754   0.10437   0.10676
 Alpha virt. eigenvalues --    0.11293   0.11958   0.12170   0.12928   0.13524
 Alpha virt. eigenvalues --    0.13552   0.14195   0.14466   0.14892   0.15276
 Alpha virt. eigenvalues --    0.16182   0.16485   0.16614   0.16969   0.17146
 Alpha virt. eigenvalues --    0.17495   0.18292   0.18651   0.19187   0.19406
 Alpha virt. eigenvalues --    0.20019   0.20234   0.21080   0.21388   0.21455
 Alpha virt. eigenvalues --    0.21609   0.22035   0.22248   0.22329   0.22654
 Alpha virt. eigenvalues --    0.23414   0.23513   0.24106   0.24234   0.24434
 Alpha virt. eigenvalues --    0.24900   0.25185   0.25839   0.25995   0.26657
 Alpha virt. eigenvalues --    0.26719   0.26842   0.27378   0.27862   0.28067
 Alpha virt. eigenvalues --    0.28837   0.28993   0.29627   0.29812   0.30457
 Alpha virt. eigenvalues --    0.30662   0.31154   0.31477   0.32494   0.32831
 Alpha virt. eigenvalues --    0.33439   0.33930   0.34527   0.35549   0.35947
 Alpha virt. eigenvalues --    0.36091   0.36905   0.37704   0.39416   0.39842
 Alpha virt. eigenvalues --    0.40668   0.41724   0.42344   0.43340   0.46126
 Alpha virt. eigenvalues --    0.46649   0.48429   0.49886   0.51493   0.53081
 Alpha virt. eigenvalues --    0.54929   0.55516   0.55884   0.56479   0.57262
 Alpha virt. eigenvalues --    0.57759   0.58180   0.58918   0.59962   0.60007
 Alpha virt. eigenvalues --    0.60489   0.60956   0.61573   0.62011   0.62793
 Alpha virt. eigenvalues --    0.63111   0.64730   0.65428   0.65849   0.66609
 Alpha virt. eigenvalues --    0.67707   0.68080   0.69468   0.70592   0.71038
 Alpha virt. eigenvalues --    0.71650   0.72030   0.73593   0.73712   0.74458
 Alpha virt. eigenvalues --    0.74611   0.74939   0.75905   0.76280   0.76673
 Alpha virt. eigenvalues --    0.77216   0.77633   0.78455   0.78872   0.80083
 Alpha virt. eigenvalues --    0.80373   0.82220   0.83738   0.84340   0.85263
 Alpha virt. eigenvalues --    0.85731   0.85927   0.86703   0.87122   0.88727
 Alpha virt. eigenvalues --    0.88990   0.89543   0.89969   0.91214   0.92330
 Alpha virt. eigenvalues --    0.93406   0.94166   0.94640   0.97017   0.98082
 Alpha virt. eigenvalues --    0.99194   1.00033   1.01860   1.03230   1.03981
 Alpha virt. eigenvalues --    1.07385   1.07711   1.08775   1.10243   1.11347
 Alpha virt. eigenvalues --    1.12067   1.14418   1.16131   1.17458   1.18886
 Alpha virt. eigenvalues --    1.19438   1.21457   1.22730   1.23179   1.24157
 Alpha virt. eigenvalues --    1.26131   1.27214   1.27651   1.28487   1.31710
 Alpha virt. eigenvalues --    1.35862   1.36091   1.36652   1.38717   1.40579
 Alpha virt. eigenvalues --    1.42688   1.45565   1.48103   1.50369   1.52296
 Alpha virt. eigenvalues --    1.54475   1.55342   1.56211   1.57677   1.59672
 Alpha virt. eigenvalues --    1.60389   1.61310   1.63763   1.64161   1.66430
 Alpha virt. eigenvalues --    1.67938   1.74878   1.75931   1.76841   1.77819
 Alpha virt. eigenvalues --    1.80242   1.81242   1.81917   1.82695   1.83703
 Alpha virt. eigenvalues --    1.86448   1.87050   1.89861   1.90303   1.91956
 Alpha virt. eigenvalues --    1.92073   1.93899   1.94899   1.96239   1.96984
 Alpha virt. eigenvalues --    1.97394   1.98588   2.01695   2.02548   2.02920
 Alpha virt. eigenvalues --    2.03759   2.04671   2.13433   2.18538   2.20518
 Alpha virt. eigenvalues --    2.25118   2.27335   2.27882   2.28540   2.29508
 Alpha virt. eigenvalues --    2.30267   2.32386   2.33122   2.34138   2.35621
 Alpha virt. eigenvalues --    2.37395   2.38567   2.46539   2.49064   2.50717
 Alpha virt. eigenvalues --    2.51290   2.51588   2.55331   2.59688   2.61902
 Alpha virt. eigenvalues --    2.64816   2.66940   2.71495   2.72991   2.74319
 Alpha virt. eigenvalues --    2.78671   2.80576   2.82764   2.84211   2.85396
 Alpha virt. eigenvalues --    2.87357   2.88171   2.90181   2.91411   2.95754
 Alpha virt. eigenvalues --    2.96702   2.97800   2.98231   2.99556   3.00700
 Alpha virt. eigenvalues --    3.04931   3.08938   3.11400   3.12678   3.14819
 Alpha virt. eigenvalues --    3.20908   3.22458   3.23887   3.32392   3.34761
 Alpha virt. eigenvalues --    3.36158   3.37920   3.38431   3.39274   3.40061
 Alpha virt. eigenvalues --    3.42313   3.43510   3.44569   3.45975   3.47978
 Alpha virt. eigenvalues --    3.54837   3.59168   3.65214   3.68526   3.69855
 Alpha virt. eigenvalues --    3.71253   3.71906   3.73452   3.77557   3.94661
 Alpha virt. eigenvalues --    4.01013   4.03288   4.05335   4.08485   4.11048
 Alpha virt. eigenvalues --    4.21644   4.32228   4.63503   4.77916   4.78740
 Alpha virt. eigenvalues --    4.99043   5.17918   5.26714   5.81554  12.83090
 Alpha virt. eigenvalues --   23.44514  23.48016  23.85872  23.89092  23.90265
 Alpha virt. eigenvalues --   23.92242  23.94079  23.95519  24.05167  24.06886
 Alpha virt. eigenvalues --   24.07943  24.08866  24.16084  24.17394  35.62258
 Alpha virt. eigenvalues --   50.06321
          Condensed to atoms (all electrons):
               1          2          3          4          5          6
     1  C    7.250157  -1.078870   1.836877  -1.623373   1.564517  -1.039765
     2  C   -1.078870   9.463705  -2.969232   2.318975  -2.599638   1.803452
     3  C    1.836877  -2.969232  20.280457   7.221819  -6.107349  -1.408353
     4  C   -1.623373   2.318975   7.221819  46.568053 -19.061647   1.796594
     5  C    1.564517  -2.599638  -6.107349 -19.061647  24.404386  -5.579928
     6  C   -1.039765   1.803452  -1.408353   1.796594  -5.579928  11.369658
     7  C   -1.604515   0.185320 -18.685873 -34.273302  14.164386   0.275110
     8  C    0.460833  -0.821620   4.687531  -0.003667  -0.468736  -0.343325
     9  N    0.122260  -0.171341   1.010535   0.321783   0.294580  -0.210784
    10  C   -0.114063   0.226158  -0.238039   0.277801  -1.433237  -0.458742
    11  C   -0.017213   0.033365  -0.933344  -2.645569   0.862865  -0.027480
    12  C   -0.000734   0.025201   0.065281   0.522618  -0.113150   0.000493
    13  C    0.060786  -0.092249   0.653151   1.679291  -0.624502  -0.189328
    14  C    0.083069   0.076491   0.916264   4.650441  -0.121904   0.562686
    15  C   -0.006148  -0.043525  -0.353908  -1.823118   0.504028   0.014286
    16  O    0.000033   0.000961   0.012603   0.073321  -0.027051  -0.006406
    17  I   -0.026626  -0.055141   0.172593   0.232429  -0.092455   0.022652
    18  H    0.242433   0.093287  -0.087550   0.054422  -0.065696   0.090219
    19  H    0.078061   0.230171   0.013170   0.005400   0.033856  -0.044529
    20  H   -0.005410   0.102755   0.228944  -0.015155  -0.036516   0.002150
    21  H   -0.035835   0.009053  -0.013380   0.096903   0.125191   0.046016
    22  H    0.088784  -0.036817   0.008462  -0.042784   0.050831   0.248772
    23  H    0.012664   0.004080   0.139574  -0.106476  -0.025993  -0.026763
    24  H   -0.007102   0.005986  -0.117733  -0.087782   0.059339   0.042667
    25  H   -0.000053   0.000248   0.000590   0.002295  -0.001028   0.000339
    26  H    0.000002  -0.000019  -0.000810  -0.002909   0.001257  -0.000011
    27  H    0.000007  -0.000050   0.000077   0.001238   0.001126   0.000326
    28  H    0.000214  -0.000840  -0.020601  -0.218394   0.069148   0.017664
    29  H    0.000112  -0.002194  -0.009594  -0.019698  -0.000458  -0.002666
               7          8          9         10         11         12
     1  C   -1.604515   0.460833   0.122260  -0.114063  -0.017213  -0.000734
     2  C    0.185320  -0.821620  -0.171341   0.226158   0.033365   0.025201
     3  C  -18.685873   4.687531   1.010535  -0.238039  -0.933344   0.065281
     4  C  -34.273302  -0.003667   0.321783   0.277801  -2.645569   0.522618
     5  C   14.164386  -0.468736   0.294580  -1.433237   0.862865  -0.113150
     6  C    0.275110  -0.343325  -0.210784  -0.458742  -0.027480   0.000493
     7  C   74.638592 -21.496384  -5.210459  11.148619   4.149335  -0.534556
     8  C  -21.496384  35.638973   2.145963 -20.678751   0.160086  -1.999466
     9  N   -5.210459   2.145963   8.403467  -1.493746  -0.111526   0.021444
    10  C   11.148619 -20.678751  -1.493746  33.175144  -5.104715   1.360520
    11  C    4.149335   0.160086  -0.111526  -5.104715  11.487518  -0.778573
    12  C   -0.534556  -1.999466   0.021444   1.360520  -0.778573   7.091595
    13  C   -4.616863   2.189393   0.354384  -2.144358   0.594914  -0.471331
    14  C  -14.462008   5.519925   1.701296  -7.855743  -2.237178   0.842275
    15  C    1.358946   0.252770   0.066637  -0.184447   0.161433  -0.063752
    16  O   -0.038343  -0.006061  -0.077290  -0.009219  -0.003184  -0.000354
    17  I   -0.407271   0.563912   0.008854   0.061878  -0.508376   0.031797
    18  H    0.009214  -0.002319  -0.000291   0.000318  -0.000046   0.000022
    19  H    0.016046  -0.004677   0.000430   0.004241   0.000500  -0.000018
    20  H    0.021874   0.057323   0.004912  -0.037348  -0.000158   0.000086
    21  H    0.120752   0.036989   0.003545   0.025980   0.000500  -0.002627
    22  H    0.006648   0.007288   0.002093  -0.002168  -0.000117  -0.000006
    23  H   -0.135852   0.517766   0.037391  -0.264144  -0.021930   0.003401
    24  H    0.453594  -0.160895   0.177687   0.029346   0.009348  -0.001723
    25  H    0.007620   0.004064   0.000119  -0.048183   0.311938   0.072273
    26  H    0.007839   0.082172  -0.000009  -0.143974   0.140550   0.221548
    27  H   -0.001781  -0.006312   0.000067   0.044609  -0.045905   0.073680
    28  H    0.260409   0.161819   0.004097  -0.057448   0.051276  -0.045371
    29  H    0.097825   0.016601  -0.191668   0.006748  -0.006299  -0.003280
              13         14         15         16         17         18
     1  C    0.060786   0.083069  -0.006148   0.000033  -0.026626   0.242433
     2  C   -0.092249   0.076491  -0.043525   0.000961  -0.055141   0.093287
     3  C    0.653151   0.916264  -0.353908   0.012603   0.172593  -0.087550
     4  C    1.679291   4.650441  -1.823118   0.073321   0.232429   0.054422
     5  C   -0.624502  -0.121904   0.504028  -0.027051  -0.092455  -0.065696
     6  C   -0.189328   0.562686   0.014286  -0.006406   0.022652   0.090219
     7  C   -4.616863 -14.462008   1.358946  -0.038343  -0.407271   0.009214
     8  C    2.189393   5.519925   0.252770  -0.006061   0.563912  -0.002319
     9  N    0.354384   1.701296   0.066637  -0.077290   0.008854  -0.000291
    10  C   -2.144358  -7.855743  -0.184447  -0.009219   0.061878   0.000318
    11  C    0.594914  -2.237178   0.161433  -0.003184  -0.508376  -0.000046
    12  C   -0.471331   0.842275  -0.063752  -0.000354   0.031797   0.000022
    13  C   10.349029  -1.494977   0.031949  -0.004960   0.031163  -0.000087
    14  C   -1.494977  18.730239  -0.240311   0.004878   0.167212   0.000195
    15  C    0.031949  -0.240311   5.338848   0.426002  -0.001173  -0.000045
    16  O   -0.004960   0.004878   0.426002   8.150058   0.000046   0.000000
    17  I    0.031163   0.167212  -0.001173   0.000046   6.482810   0.000002
    18  H   -0.000087   0.000195  -0.000045   0.000000   0.000002   0.390215
    19  H    0.000026  -0.001914   0.000146  -0.000000  -0.000247  -0.004185
    20  H    0.000465   0.012385   0.001909  -0.000035  -0.008317  -0.000259
    21  H   -0.015496  -0.064280   0.002814   0.000373  -0.000171  -0.000280
    22  H   -0.000078   0.000683   0.000300  -0.000002  -0.000002  -0.004201
    23  H    0.011957   0.139444   0.015902   0.002585  -0.000638  -0.000007
    24  H   -0.014782  -0.068857  -0.034764   0.012515  -0.000446   0.000010
    25  H   -0.023754   0.011829  -0.000015   0.000001  -0.006447   0.000000
    26  H    0.096809  -0.070124   0.000126  -0.000001  -0.000167  -0.000000
    27  H    0.236282   0.030008  -0.000311   0.000003   0.000064   0.000000
    28  H   -0.092340   0.176894   0.027192   0.000096  -0.000643   0.000000
    29  H    0.017172  -0.022124   0.428600  -0.033483   0.000306   0.000000
              19         20         21         22         23         24
     1  C    0.078061  -0.005410  -0.035835   0.088784   0.012664  -0.007102
     2  C    0.230171   0.102755   0.009053  -0.036817   0.004080   0.005986
     3  C    0.013170   0.228944  -0.013380   0.008462   0.139574  -0.117733
     4  C    0.005400  -0.015155   0.096903  -0.042784  -0.106476  -0.087782
     5  C    0.033856  -0.036516   0.125191   0.050831  -0.025993   0.059339
     6  C   -0.044529   0.002150   0.046016   0.248772  -0.026763   0.042667
     7  C    0.016046   0.021874   0.120752   0.006648  -0.135852   0.453594
     8  C   -0.004677   0.057323   0.036989   0.007288   0.517766  -0.160895
     9  N    0.000430   0.004912   0.003545   0.002093   0.037391   0.177687
    10  C    0.004241  -0.037348   0.025980  -0.002168  -0.264144   0.029346
    11  C    0.000500  -0.000158   0.000500  -0.000117  -0.021930   0.009348
    12  C   -0.000018   0.000086  -0.002627  -0.000006   0.003401  -0.001723
    13  C    0.000026   0.000465  -0.015496  -0.000078   0.011957  -0.014782
    14  C   -0.001914   0.012385  -0.064280   0.000683   0.139444  -0.068857
    15  C    0.000146   0.001909   0.002814   0.000300   0.015902  -0.034764
    16  O   -0.000000  -0.000035   0.000373  -0.000002   0.002585   0.012515
    17  I   -0.000247  -0.008317  -0.000171  -0.000002  -0.000638  -0.000446
    18  H   -0.004185  -0.000259  -0.000280  -0.004201  -0.000007   0.000010
    19  H    0.389665  -0.003229   0.000086  -0.000187  -0.000004  -0.000005
    20  H   -0.003229   0.393922  -0.000109   0.000079   0.004496  -0.000005
    21  H    0.000086  -0.000109   0.388476  -0.003305   0.000095  -0.002647
    22  H   -0.000187   0.000079  -0.003305   0.388955   0.000021  -0.000109
    23  H   -0.000004   0.004496   0.000095   0.000021   0.392545  -0.004132
    24  H   -0.000005  -0.000005  -0.002647  -0.000109  -0.004132   0.307539
    25  H   -0.000000  -0.000002   0.000002  -0.000000  -0.000008  -0.000002
    26  H    0.000000   0.000000   0.000004   0.000000  -0.000005   0.000002
    27  H   -0.000000  -0.000000  -0.000030  -0.000000   0.000021  -0.000012
    28  H   -0.000000   0.000004  -0.000867   0.000008  -0.001006   0.000088
    29  H    0.000000   0.000007   0.000051   0.000000  -0.000065   0.002531
              25         26         27         28         29
     1  C   -0.000053   0.000002   0.000007   0.000214   0.000112
     2  C    0.000248  -0.000019  -0.000050  -0.000840  -0.002194
     3  C    0.000590  -0.000810   0.000077  -0.020601  -0.009594
     4  C    0.002295  -0.002909   0.001238  -0.218394  -0.019698
     5  C   -0.001028   0.001257   0.001126   0.069148  -0.000458
     6  C    0.000339  -0.000011   0.000326   0.017664  -0.002666
     7  C    0.007620   0.007839  -0.001781   0.260409   0.097825
     8  C    0.004064   0.082172  -0.006312   0.161819   0.016601
     9  N    0.000119  -0.000009   0.000067   0.004097  -0.191668
    10  C   -0.048183  -0.143974   0.044609  -0.057448   0.006748
    11  C    0.311938   0.140550  -0.045905   0.051276  -0.006299
    12  C    0.072273   0.221548   0.073680  -0.045371  -0.003280
    13  C   -0.023754   0.096809   0.236282  -0.092340   0.017172
    14  C    0.011829  -0.070124   0.030008   0.176894  -0.022124
    15  C   -0.000015   0.000126  -0.000311   0.027192   0.428600
    16  O    0.000001  -0.000001   0.000003   0.000096  -0.033483
    17  I   -0.006447  -0.000167   0.000064  -0.000643   0.000306
    18  H    0.000000  -0.000000   0.000000   0.000000   0.000000
    19  H   -0.000000   0.000000  -0.000000  -0.000000   0.000000
    20  H   -0.000002   0.000000  -0.000000   0.000004   0.000007
    21  H    0.000002   0.000004  -0.000030  -0.000867   0.000051
    22  H   -0.000000   0.000000  -0.000000   0.000008   0.000000
    23  H   -0.000008  -0.000005   0.000021  -0.001006  -0.000065
    24  H   -0.000002   0.000002  -0.000012   0.000088   0.002531
    25  H    0.379818  -0.004422  -0.000188   0.000048   0.000003
    26  H   -0.004422   0.388409  -0.004850  -0.000169  -0.000001
    27  H   -0.000188  -0.004850   0.386058  -0.003130  -0.000008
    28  H    0.000048  -0.000169  -0.003130   0.396871  -0.000530
    29  H    0.000003  -0.000001  -0.000008  -0.000530   0.461733
 Mulliken charges:
               1
     1  C   -0.241105
     2  C   -0.707676
     3  C   -0.302161
     4  C    0.100488
     5  C    0.223779
     6  C   -0.955007
     7  C    0.545075
     8  C   -0.511195
     9  N   -0.214433
    10  C   -0.093040
    11  C    0.477985
    12  C   -0.317294
    13  C   -0.521665
    14  C   -0.986793
    15  C    0.119630
    16  O   -0.477086
    17  I    0.332403
    18  H    0.284628
    19  H    0.287196
    20  H    0.275233
    21  H    0.282198
    22  H    0.286850
    23  H    0.305078
    24  H    0.400344
    25  H    0.292917
    26  H    0.288752
    27  H    0.289008
    28  H    0.275511
    29  H    0.260377
 Sum of Mulliken charges =  -0.00000
 Mulliken charges with hydrogens summed into heavy atoms:
               1
     1  C    0.043523
     2  C   -0.420480
     3  C   -0.026928
     4  C    0.100488
     5  C    0.505978
     6  C   -0.668156
     7  C    0.850154
     8  C   -0.511195
     9  N    0.185911
    10  C   -0.093040
    11  C    0.770902
    12  C   -0.028542
    13  C   -0.232657
    14  C   -0.711282
    15  C    0.380007
    16  O   -0.477086
    17  I    0.332403
 Electronic spatial extent (au):  <R**2>=           5941.3792
 Charge=             -0.0000 electrons
 Dipole moment (field-independent basis, Debye):
    X=              3.3033    Y=              0.5933    Z=             -4.1440  Tot=              5.3326
 Quadrupole moment (field-independent basis, Debye-Ang):
   XX=           -112.7676   YY=           -102.3572   ZZ=           -109.3731
   XY=              1.5318   XZ=             11.4404   YZ=              2.4355
 Traceless Quadrupole moment (field-independent basis, Debye-Ang):
   XX=             -4.6016   YY=              5.8088   ZZ=             -1.2071
   XY=              1.5318   XZ=             11.4404   YZ=              2.4355
 Octapole moment (field-independent basis, Debye-Ang**2):
  XXX=           -538.9753  YYY=            137.1457  ZZZ=            492.4737  XYY=           -171.4919
  XXY=             59.5045  XXZ=            180.6644  XZZ=           -212.0760  YZZ=              8.5790
  YYZ=            126.7540  XYZ=             -6.5135
 Hexadecapole moment (field-independent basis, Debye-Ang**3):
 XXXX=          -3921.4234 YYYY=          -2901.6389 ZZZZ=          -2968.0289 XXXY=            154.6063
 XXXZ=           1125.0178 YYYX=            172.6828 YYYZ=           -432.7319 ZZZX=           1127.5847
 ZZZY=           -204.9163 XXYY=          -1089.3923 XXZZ=          -1278.9639 YYZZ=           -798.8376
 XXYZ=           -138.9440 YYXZ=            252.3202 ZZXY=              1.4674
 N-N= 1.087119934929D+03 E-N=-3.754774901770D+03  KE= 6.718596416725D+02
 UFF atomic radii scaled by 1 / 1.20 used.

 **********************************************************************

            Electrostatic Properties Using The SCF Density

 **********************************************************************

       Atomic Center    1 is at   3.085500  3.558800 -1.978000
       Atomic Center    2 is at   3.794700  2.702400 -1.120500
       Atomic Center    3 is at   3.224400  1.483600 -0.714600
       Atomic Center    4 is at   1.942400  1.100300 -1.165100
       Atomic Center    5 is at   1.237700  1.976600 -2.020700
       Atomic Center    6 is at   1.805400  3.196200 -2.427900
       Atomic Center    7 is at   1.351000 -0.190300 -0.724000
       Atomic Center    8 is at   1.164400 -1.122200 -1.876500
       Atomic Center    9 is at   0.151600  0.083800  0.002700
       Atomic Center   10 is at   2.188700 -2.010500 -2.293900
       Atomic Center   11 is at   1.980400 -2.873000 -3.386200
       Atomic Center   12 is at   0.761600 -2.861500 -4.079400
       Atomic Center   13 is at  -0.257700 -1.983400 -3.683500
       Atomic Center   14 is at  -0.054500 -1.122700 -2.593800
       Atomic Center   15 is at  -0.509000 -0.848100  0.718700
       Atomic Center   16 is at  -1.543500 -0.521400  1.337700
       Atomic Center   17 is at   4.025300 -2.110500 -1.375300
       Atomic Center   18 is at   3.498500  4.443500 -2.272300
       Atomic Center   19 is at   4.723700  2.966000 -0.790900
       Atomic Center   20 is at   3.750000  0.872100 -0.089400
       Atomic Center   21 is at   0.305100  1.728400 -2.350400
       Atomic Center   22 is at   1.287200  3.818900 -3.047600
       Atomic Center   23 is at   2.027200 -0.658800 -0.004400
       Atomic Center   24 is at  -0.192800  0.989800  0.010600
       Atomic Center   25 is at   2.720500 -3.511300 -3.683100
       Atomic Center   26 is at   0.617000 -3.489200 -4.871300
       Atomic Center   27 is at  -1.145700 -1.969900 -4.186700
       Atomic Center   28 is at  -0.805300 -0.487200 -2.321600
       Atomic Center   29 is at  -0.173900 -1.812400  0.755200
    1416 points will be used for fitting atomic charges
 Fitting point charges to electrostatic potential
 The dipole moment will be constrained to the correct value
 Charges from ESP fit, RMS=   0.00227 RRMS=   0.12592:
 ESP charges:
               1
     1  C   -0.167691
     2  C   -0.166573
     3  C   -0.355326
     4  C    0.296366
     5  C   -0.265664
     6  C   -0.161319
     7  C   -0.292596
     8  C    0.641398
     9  N   -0.320667
    10  C   -0.579349
    11  C    0.215695
    12  C   -0.369846
    13  C   -0.020995
    14  C   -0.493836
    15  C    0.484159
    16  O   -0.673946
    17  I    0.053961
    18  H    0.173875
    19  H    0.192896
    20  H    0.220806
    21  H    0.177518
    22  H    0.180115
    23  H    0.120602
    24  H    0.312640
    25  H    0.090633
    26  H    0.213809
    27  H    0.168709
    28  H    0.226242
    29  H    0.098384
 Sum of ESP charges =   0.00000
 ESP charges with hydrogens summed into heavy atoms:
               1
     1  C    0.006184
     2  C    0.026323
     3  C   -0.134520
     4  C    0.296366
     5  C   -0.088146
     6  C    0.018796
     7  C   -0.171994
     8  C    0.641398
     9  N   -0.008026
    10  C   -0.579349
    11  C    0.306328
    12  C   -0.156037
    13  C    0.147713
    14  C   -0.267594
    15  C    0.582543
    16  O   -0.673946
    17  I    0.053961
 Charge=   0.00000 Dipole=     3.3033     0.5933    -4.1440 Tot=     5.3326
 -----------------------------------------------------------------

              Electrostatic Properties (Atomic Units)

 -----------------------------------------------------------------
    Center     Electric         -------- Electric Field --------
               Potential          X             Y             Z
 -----------------------------------------------------------------
    1 Atom    -14.762118
    2 Atom    -14.761973
    3 Atom    -14.760270
    4 Atom    -14.738773
    5 Atom    -14.755607
    6 Atom    -14.758810
    7 Atom    -14.695038
    8 Atom    -14.728406
    9 Atom    -18.351242
   10 Atom    -14.704761
   11 Atom    -14.750034
   12 Atom    -14.753404
   13 Atom    -14.753470
   14 Atom    -14.750596
   15 Atom    -14.670337
   16 Atom    -22.419500
   17 Atom     -3.388635
   18 Atom     -1.091273
   19 Atom     -1.090953
   20 Atom     -1.090399
   21 Atom     -1.081827
   22 Atom     -1.088208
   23 Atom     -1.078151
   24 Atom     -0.996345
   25 Atom     -1.082223
   26 Atom     -1.081622
   27 Atom     -1.083208
   28 Atom     -1.081359
   29 Atom     -1.065461
 -----------------------------------------------------------------
 ******************************Gaussian NBO Version 3.1******************************
             N A T U R A L   A T O M I C   O R B I T A L   A N D
          N A T U R A L   B O N D   O R B I T A L   A N A L Y S I S
 ******************************Gaussian NBO Version 3.1******************************

       /RESON  / : Allow strongly delocalized NBO set
       /BNDIDX / : Print bond indices based on the NAO density matrix

 Analyzing the SCF density

 Job title: BHFA_oI_conf3                                                   

 Storage needed:    473396 in NPA,    629315 in NBO ( 268430961 available)
 GSVD:  LWork=       65232 too small for GESVD, short by      116028 words or      116028 for optimal perf.


 NATURAL POPULATIONS:  Natural atomic orbital occupancies 
                                                          
   NAO  Atom  No  lang   Type(AO)    Occupancy      Energy
 ----------------------------------------------------------
     1    C    1  S      Cor( 1S)     1.99929     -10.39496
     2    C    1  S      Val( 2S)     0.95103      -0.17702
     3    C    1  S      Ryd( 3S)     0.00100       0.79009
     4    C    1  S      Ryd( 4S)     0.00015       0.94764
     5    C    1  S      Ryd( 5S)     0.00000      22.94910
     6    C    1  px     Val( 2p)     1.06644      -0.06972
     7    C    1  px     Ryd( 4p)     0.00385       0.84650
     8    C    1  px     Ryd( 3p)     0.00051       0.37522
     9    C    1  px     Ryd( 5p)     0.00012       3.01065
    10    C    1  py     Val( 2p)     1.13362      -0.06656
    11    C    1  py     Ryd( 4p)     0.00486       0.97154
    12    C    1  py     Ryd( 3p)     0.00037       0.30043
    13    C    1  py     Ryd( 5p)     0.00005       3.05772
    14    C    1  pz     Val( 2p)     1.02543      -0.09770
    15    C    1  pz     Ryd( 4p)     0.00260       0.69774
    16    C    1  pz     Ryd( 3p)     0.00036       0.36043
    17    C    1  pz     Ryd( 5p)     0.00006       2.82594
    18    C    1  dxy    Ryd( 3d)     0.00065       2.18299
    19    C    1  dxz    Ryd( 3d)     0.00048       2.02692
    20    C    1  dyz    Ryd( 3d)     0.00045       1.98305
    21    C    1  dx2y2  Ryd( 3d)     0.00061       2.08930
    22    C    1  dz2    Ryd( 3d)     0.00048       1.79444

    23    C    2  S      Cor( 1S)     1.99929     -10.39566
    24    C    2  S      Val( 2S)     0.94886      -0.17651
    25    C    2  S      Ryd( 4S)     0.00099       0.87235
    26    C    2  S      Ryd( 3S)     0.00017       0.85108
    27    C    2  S      Ryd( 5S)     0.00000      22.95917
    28    C    2  px     Val( 2p)     1.14573      -0.06485
    29    C    2  px     Ryd( 4p)     0.00552       1.00853
    30    C    2  px     Ryd( 3p)     0.00032       0.28638
    31    C    2  px     Ryd( 5p)     0.00004       3.06772
    32    C    2  py     Val( 2p)     1.05016      -0.07194
    33    C    2  py     Ryd( 4p)     0.00347       0.81604
    34    C    2  py     Ryd( 3p)     0.00040       0.36172
    35    C    2  py     Ryd( 5p)     0.00012       3.03161
    36    C    2  pz     Val( 2p)     1.02776      -0.09796
    37    C    2  pz     Ryd( 4p)     0.00261       0.71154
    38    C    2  pz     Ryd( 3p)     0.00029       0.33000
    39    C    2  pz     Ryd( 5p)     0.00005       2.86750
    40    C    2  dxy    Ryd( 3d)     0.00051       2.21168
    41    C    2  dxz    Ryd( 3d)     0.00051       1.94406
    42    C    2  dyz    Ryd( 3d)     0.00046       2.06315
    43    C    2  dx2y2  Ryd( 3d)     0.00075       2.06536
    44    C    2  dz2    Ryd( 3d)     0.00046       1.78971

    45    C    3  S      Cor( 1S)     1.99917     -10.39410
    46    C    3  S      Val( 2S)     0.93773      -0.17021
    47    C    3  S      Ryd( 4S)     0.00093       0.92112
    48    C    3  S      Ryd( 3S)     0.00022       0.58599
    49    C    3  S      Ryd( 5S)     0.00001      23.26102
    50    C    3  px     Val( 2p)     1.07857      -0.07083
    51    C    3  px     Ryd( 4p)     0.00374       0.84047
    52    C    3  px     Ryd( 3p)     0.00041       0.38505
    53    C    3  px     Ryd( 5p)     0.00010       3.12139
    54    C    3  py     Val( 2p)     1.09280      -0.07695
    55    C    3  py     Ryd( 4p)     0.00433       0.93602
    56    C    3  py     Ryd( 3p)     0.00028       0.46391
    57    C    3  py     Ryd( 5p)     0.00009       3.08337
    58    C    3  pz     Val( 2p)     1.05896      -0.09728
    59    C    3  pz     Ryd( 4p)     0.00321       0.78322
    60    C    3  pz     Ryd( 3p)     0.00040       0.46706
    61    C    3  pz     Ryd( 5p)     0.00003       2.90873
    62    C    3  dxy    Ryd( 3d)     0.00066       2.19440
    63    C    3  dxz    Ryd( 3d)     0.00059       2.00771
    64    C    3  dyz    Ryd( 3d)     0.00065       1.98894
    65    C    3  dx2y2  Ryd( 3d)     0.00047       2.18932
    66    C    3  dz2    Ryd( 3d)     0.00036       1.73987

    67    C    4  S      Cor( 1S)     1.99911     -10.42013
    68    C    4  S      Val( 2S)     0.87878      -0.16037
    69    C    4  S      Ryd( 4S)     0.00117       0.90419
    70    C    4  S      Ryd( 3S)     0.00032       0.81085
    71    C    4  S      Ryd( 5S)     0.00001      23.45468
    72    C    4  px     Val( 2p)     1.07580      -0.09364
    73    C    4  px     Ryd( 4p)     0.00427       0.98010
    74    C    4  px     Ryd( 3p)     0.00017       0.86215
    75    C    4  px     Ryd( 5p)     0.00012       3.25553
    76    C    4  py     Val( 2p)     1.02445      -0.08139
    77    C    4  py     Ryd( 4p)     0.00582       1.07635
    78    C    4  py     Ryd( 3p)     0.00015       0.70541
    79    C    4  py     Ryd( 5p)     0.00009       3.22062
    80    C    4  pz     Val( 2p)     1.04625      -0.10975
    81    C    4  pz     Ryd( 4p)     0.00342       0.77705
    82    C    4  pz     Ryd( 3p)     0.00024       0.64427
    83    C    4  pz     Ryd( 5p)     0.00009       2.99780
    84    C    4  dxy    Ryd( 3d)     0.00059       2.32725
    85    C    4  dxz    Ryd( 3d)     0.00049       2.09210
    86    C    4  dyz    Ryd( 3d)     0.00058       2.14984
    87    C    4  dx2y2  Ryd( 3d)     0.00056       2.25414
    88    C    4  dz2    Ryd( 3d)     0.00050       1.87417

    89    C    5  S      Cor( 1S)     1.99916     -10.39602
    90    C    5  S      Val( 2S)     0.93577      -0.17089
    91    C    5  S      Ryd( 4S)     0.00099       0.93078
    92    C    5  S      Ryd( 3S)     0.00011       0.66921
    93    C    5  S      Ryd( 5S)     0.00001      23.24346
    94    C    5  px     Val( 2p)     1.15240      -0.07161
    95    C    5  px     Ryd( 4p)     0.00522       1.02204
    96    C    5  px     Ryd( 3p)     0.00025       0.39276
    97    C    5  px     Ryd( 5p)     0.00006       3.10829
    98    C    5  py     Val( 2p)     1.06630      -0.08309
    99    C    5  py     Ryd( 4p)     0.00275       0.91384
   100    C    5  py     Ryd( 3p)     0.00032       0.53577
   101    C    5  py     Ryd( 5p)     0.00010       3.12023
   102    C    5  pz     Val( 2p)     1.03316      -0.10399
   103    C    5  pz     Ryd( 4p)     0.00233       0.72562
   104    C    5  pz     Ryd( 3p)     0.00028       0.45431
   105    C    5  pz     Ryd( 5p)     0.00005       2.91537
   106    C    5  dxy    Ryd( 3d)     0.00054       2.23681
   107    C    5  dxz    Ryd( 3d)     0.00045       1.94773
   108    C    5  dyz    Ryd( 3d)     0.00045       2.06993
   109    C    5  dx2y2  Ryd( 3d)     0.00075       2.09908
   110    C    5  dz2    Ryd( 3d)     0.00051       1.80179

   111    C    6  S      Cor( 1S)     1.99929     -10.39713
   112    C    6  S      Val( 2S)     0.94818      -0.17703
   113    C    6  S      Ryd( 4S)     0.00106       0.87332
   114    C    6  S      Ryd( 3S)     0.00014       0.86862
   115    C    6  S      Ryd( 5S)     0.00000      22.90055
   116    C    6  px     Val( 2p)     1.07903      -0.07088
   117    C    6  px     Ryd( 4p)     0.00417       0.87731
   118    C    6  px     Ryd( 3p)     0.00033       0.34775
   119    C    6  px     Ryd( 5p)     0.00010       3.04982
   120    C    6  py     Val( 2p)     1.08386      -0.06887
   121    C    6  py     Ryd( 4p)     0.00423       0.88673
   122    C    6  py     Ryd( 3p)     0.00037       0.31510
   123    C    6  py     Ryd( 5p)     0.00009       3.04668
   124    C    6  pz     Val( 2p)     1.05776      -0.09603
   125    C    6  pz     Ryd( 4p)     0.00325       0.76964
   126    C    6  pz     Ryd( 3p)     0.00025       0.29753
   127    C    6  pz     Ryd( 5p)     0.00003       2.88094
   128    C    6  dxy    Ryd( 3d)     0.00067       2.17469
   129    C    6  dxz    Ryd( 3d)     0.00057       1.99713
   130    C    6  dyz    Ryd( 3d)     0.00061       1.97884
   131    C    6  dx2y2  Ryd( 3d)     0.00047       2.20229
   132    C    6  dz2    Ryd( 3d)     0.00037       1.72484

   133    C    7  S      Cor( 1S)     1.99905     -10.44965
   134    C    7  S      Val( 2S)     0.89633      -0.18967
   135    C    7  S      Ryd( 4S)     0.00220       1.17150
   136    C    7  S      Ryd( 3S)     0.00029       0.76932
   137    C    7  S      Ryd( 5S)     0.00002      23.45408
   138    C    7  px     Val( 2p)     0.96779      -0.10762
   139    C    7  px     Ryd( 3p)     0.00819       0.89333
   140    C    7  px     Ryd( 4p)     0.00107       0.95457
   141    C    7  px     Ryd( 5p)     0.00019       2.08314
   142    C    7  py     Val( 2p)     1.10583      -0.13054
   143    C    7  py     Ryd( 3p)     0.00519       0.72530
   144    C    7  py     Ryd( 4p)     0.00114       0.81248
   145    C    7  py     Ryd( 5p)     0.00015       1.98677
   146    C    7  pz     Val( 2p)     1.08167      -0.12427
   147    C    7  pz     Ryd( 4p)     0.00445       0.70697
   148    C    7  pz     Ryd( 3p)     0.00111       0.57607
   149    C    7  pz     Ryd( 5p)     0.00017       2.47332
   150    C    7  dxy    Ryd( 3d)     0.00064       2.06863
   151    C    7  dxz    Ryd( 3d)     0.00139       2.10828
   152    C    7  dyz    Ryd( 3d)     0.00097       2.21377
   153    C    7  dx2y2  Ryd( 3d)     0.00098       2.11638
   154    C    7  dz2    Ryd( 3d)     0.00105       1.88877

   155    C    8  S      Cor( 1S)     1.99894     -10.42494
   156    C    8  S      Val( 2S)     0.87753      -0.16353
   157    C    8  S      Ryd( 4S)     0.00174       0.99775
   158    C    8  S      Ryd( 3S)     0.00016       0.70590
   159    C    8  S      Ryd( 5S)     0.00001      23.39777
   160    C    8  px     Val( 2p)     1.08651      -0.10883
   161    C    8  px     Ryd( 4p)     0.00512       0.82011
   162    C    8  px     Ryd( 3p)     0.00171       0.78188
   163    C    8  px     Ryd( 5p)     0.00013       3.33247
   164    C    8  py     Val( 2p)     1.03292      -0.11431
   165    C    8  py     Ryd( 4p)     0.00509       0.91349
   166    C    8  py     Ryd( 3p)     0.00114       0.58961
   167    C    8  py     Ryd( 5p)     0.00008       3.08878
   168    C    8  pz     Val( 2p)     1.04187      -0.10213
   169    C    8  pz     Ryd( 4p)     0.00540       1.05459
   170    C    8  pz     Ryd( 3p)     0.00103       0.53527
   171    C    8  pz     Ryd( 5p)     0.00010       3.11865
   172    C    8  dxy    Ryd( 3d)     0.00056       2.11456
   173    C    8  dxz    Ryd( 3d)     0.00058       2.24490
   174    C    8  dyz    Ryd( 3d)     0.00048       2.15541
   175    C    8  dx2y2  Ryd( 3d)     0.00060       2.08636
   176    C    8  dz2    Ryd( 3d)     0.00063       1.96281

   177    N    9  S      Cor( 1S)     1.99940     -14.60552
   178    N    9  S      Val( 2S)     1.24440      -0.58753
   179    N    9  S      Ryd( 4S)     0.00172       1.21587
   180    N    9  S      Ryd( 3S)     0.00015       1.07150
   181    N    9  S      Ryd( 5S)     0.00000      35.33275
   182    N    9  px     Val( 2p)     1.41151      -0.28719
   183    N    9  px     Ryd( 4p)     0.00541       0.78310
   184    N    9  px     Ryd( 3p)     0.00071       0.73322
   185    N    9  px     Ryd( 5p)     0.00003       4.29140
   186    N    9  py     Val( 2p)     1.39854      -0.28813
   187    N    9  py     Ryd( 4p)     0.00275       1.01794
   188    N    9  py     Ryd( 3p)     0.00049       0.71077
   189    N    9  py     Ryd( 5p)     0.00009       4.25640
   190    N    9  pz     Val( 2p)     1.55234      -0.30867
   191    N    9  pz     Ryd( 3p)     0.00522       0.70510
   192    N    9  pz     Ryd( 4p)     0.00082       0.78105
   193    N    9  pz     Ryd( 5p)     0.00003       4.14989
   194    N    9  dxy    Ryd( 3d)     0.00079       2.63714
   195    N    9  dxz    Ryd( 3d)     0.00060       2.69826
   196    N    9  dyz    Ryd( 3d)     0.00048       2.46050
   197    N    9  dx2y2  Ryd( 3d)     0.00054       2.60000
   198    N    9  dz2    Ryd( 3d)     0.00053       2.38631

   199    C   10  S      Cor( 1S)     1.99881     -10.46578
   200    C   10  S      Val( 2S)     0.98035      -0.26437
   201    C   10  S      Ryd( 4S)     0.00237       0.94370
   202    C   10  S      Ryd( 3S)     0.00015       0.66211
   203    C   10  S      Ryd( 5S)     0.00001      23.47243
   204    C   10  px     Val( 2p)     1.09474      -0.17602
   205    C   10  px     Ryd( 4p)     0.00771       1.85117
   206    C   10  px     Ryd( 3p)     0.00029       0.56637
   207    C   10  px     Ryd( 5p)     0.00022       2.89245
   208    C   10  py     Val( 2p)     1.08650      -0.13891
   209    C   10  py     Ryd( 4p)     0.00475       0.65162
   210    C   10  py     Ryd( 3p)     0.00032       0.49158
   211    C   10  py     Ryd( 5p)     0.00010       2.97309
   212    C   10  pz     Val( 2p)     1.08848      -0.14891
   213    C   10  pz     Ryd( 4p)     0.00684       0.95002
   214    C   10  pz     Ryd( 3p)     0.00031       0.54852
   215    C   10  pz     Ryd( 5p)     0.00010       2.96201
   216    C   10  dxy    Ryd( 3d)     0.00074       1.97724
   217    C   10  dxz    Ryd( 3d)     0.00124       1.83718
   218    C   10  dyz    Ryd( 3d)     0.00056       2.11237
   219    C   10  dx2y2  Ryd( 3d)     0.00131       1.78301
   220    C   10  dz2    Ryd( 3d)     0.00078       1.81447

   221    C   11  S      Cor( 1S)     1.99913     -10.40090
   222    C   11  S      Val( 2S)     0.93895      -0.17802
   223    C   11  S      Ryd( 3S)     0.00163       0.94741
   224    C   11  S      Ryd( 4S)     0.00012       1.25891
   225    C   11  S      Ryd( 5S)     0.00001      22.59852
   226    C   11  px     Val( 2p)     1.12425      -0.08107
   227    C   11  px     Ryd( 4p)     0.00754       1.03721
   228    C   11  px     Ryd( 3p)     0.00036       0.33569
   229    C   11  px     Ryd( 5p)     0.00012       3.16975
   230    C   11  py     Val( 2p)     1.07547      -0.10424
   231    C   11  py     Ryd( 4p)     0.00388       0.77260
   232    C   11  py     Ryd( 3p)     0.00036       0.30450
   233    C   11  py     Ryd( 5p)     0.00003       2.99683
   234    C   11  pz     Val( 2p)     1.04604      -0.10251
   235    C   11  pz     Ryd( 4p)     0.00334       0.70774
   236    C   11  pz     Ryd( 3p)     0.00038       0.35319
   237    C   11  pz     Ryd( 5p)     0.00010       3.03841
   238    C   11  dxy    Ryd( 3d)     0.00083       1.95479
   239    C   11  dxz    Ryd( 3d)     0.00056       2.10950
   240    C   11  dyz    Ryd( 3d)     0.00046       2.08256
   241    C   11  dx2y2  Ryd( 3d)     0.00045       1.95833
   242    C   11  dz2    Ryd( 3d)     0.00060       1.85702

   243    C   12  S      Cor( 1S)     1.99927     -10.40013
   244    C   12  S      Val( 2S)     0.94769      -0.17844
   245    C   12  S      Ryd( 4S)     0.00084       0.89958
   246    C   12  S      Ryd( 3S)     0.00009       0.74802
   247    C   12  S      Ryd( 5S)     0.00001      23.06617
   248    C   12  px     Val( 2p)     1.04476      -0.07099
   249    C   12  px     Ryd( 4p)     0.00355       0.85024
   250    C   12  px     Ryd( 3p)     0.00044       0.38646
   251    C   12  px     Ryd( 5p)     0.00014       3.00708
   252    C   12  py     Val( 2p)     1.07219      -0.09269
   253    C   12  py     Ryd( 4p)     0.00354       0.81887
   254    C   12  py     Ryd( 3p)     0.00035       0.32061
   255    C   12  py     Ryd( 5p)     0.00005       2.91089
   256    C   12  pz     Val( 2p)     1.10217      -0.08381
   257    C   12  pz     Ryd( 4p)     0.00440       0.89237
   258    C   12  pz     Ryd( 3p)     0.00033       0.30305
   259    C   12  pz     Ryd( 5p)     0.00004       2.96000
   260    C   12  dxy    Ryd( 3d)     0.00047       2.10979
   261    C   12  dxz    Ryd( 3d)     0.00045       2.16503
   262    C   12  dyz    Ryd( 3d)     0.00074       1.99959
   263    C   12  dx2y2  Ryd( 3d)     0.00053       2.02098
   264    C   12  dz2    Ryd( 3d)     0.00050       1.75891

   265    C   13  S      Cor( 1S)     1.99929     -10.39971
   266    C   13  S      Val( 2S)     0.94743      -0.17895
   267    C   13  S      Ryd( 4S)     0.00083       0.95683
   268    C   13  S      Ryd( 3S)     0.00012       0.79847
   269    C   13  S      Ryd( 5S)     0.00000      22.93222
   270    C   13  px     Val( 2p)     1.14104      -0.06795
   271    C   13  px     Ryd( 4p)     0.00528       1.01212
   272    C   13  px     Ryd( 3p)     0.00032       0.31136
   273    C   13  px     Ryd( 5p)     0.00006       3.06472
   274    C   13  py     Val( 2p)     1.02014      -0.09255
   275    C   13  py     Ryd( 4p)     0.00268       0.74047
   276    C   13  py     Ryd( 3p)     0.00034       0.34884
   277    C   13  py     Ryd( 5p)     0.00009       2.92308
   278    C   13  pz     Val( 2p)     1.05539      -0.08376
   279    C   13  pz     Ryd( 4p)     0.00348       0.82155
   280    C   13  pz     Ryd( 3p)     0.00032       0.32268
   281    C   13  pz     Ryd( 5p)     0.00008       2.97129
   282    C   13  dxy    Ryd( 3d)     0.00041       2.06327
   283    C   13  dxz    Ryd( 3d)     0.00075       2.03609
   284    C   13  dyz    Ryd( 3d)     0.00040       2.14954
   285    C   13  dx2y2  Ryd( 3d)     0.00070       1.95176
   286    C   13  dz2    Ryd( 3d)     0.00048       1.87706

   287    C   14  S      Cor( 1S)     1.99915     -10.40054
   288    C   14  S      Val( 2S)     0.93447      -0.17314
   289    C   14  S      Ryd( 4S)     0.00097       0.97740
   290    C   14  S      Ryd( 3S)     0.00010       0.60833
   291    C   14  S      Ryd( 5S)     0.00001      23.31128
   292    C   14  px     Val( 2p)     1.11187      -0.07135
   293    C   14  px     Ryd( 4p)     0.00477       0.92180
   294    C   14  px     Ryd( 3p)     0.00033       0.37882
   295    C   14  px     Ryd( 5p)     0.00009       3.12547
   296    C   14  py     Val( 2p)     1.08044      -0.09860
   297    C   14  py     Ryd( 4p)     0.00335       0.90523
   298    C   14  py     Ryd( 3p)     0.00018       0.47060
   299    C   14  py     Ryd( 5p)     0.00005       2.96944
   300    C   14  pz     Val( 2p)     1.04610      -0.09461
   301    C   14  pz     Ryd( 4p)     0.00241       0.87100
   302    C   14  pz     Ryd( 3p)     0.00022       0.53172
   303    C   14  pz     Ryd( 5p)     0.00010       3.05012
   304    C   14  dxy    Ryd( 3d)     0.00082       1.97499
   305    C   14  dxz    Ryd( 3d)     0.00051       2.11206
   306    C   14  dyz    Ryd( 3d)     0.00045       2.17531
   307    C   14  dx2y2  Ryd( 3d)     0.00037       1.98014
   308    C   14  dz2    Ryd( 3d)     0.00058       1.89657

   309    C   15  S      Cor( 1S)     1.99948     -10.52200
   310    C   15  S      Val( 2S)     0.86272      -0.17848
   311    C   15  S      Ryd( 3S)     0.00852       0.69966
   312    C   15  S      Ryd( 4S)     0.00014       0.70956
   313    C   15  S      Ryd( 5S)     0.00004      22.99119
   314    C   15  px     Val( 2p)     0.77767      -0.05415
   315    C   15  px     Ryd( 4p)     0.00809       1.09159
   316    C   15  px     Ryd( 3p)     0.00045       0.59577
   317    C   15  px     Ryd( 5p)     0.00016       2.32196
   318    C   15  py     Val( 2p)     1.00513      -0.05587
   319    C   15  py     Ryd( 4p)     0.00291       1.25754
   320    C   15  py     Ryd( 3p)     0.00028       0.60644
   321    C   15  py     Ryd( 5p)     0.00014       1.97186
   322    C   15  pz     Val( 2p)     0.74648      -0.08280
   323    C   15  pz     Ryd( 4p)     0.00451       0.96936
   324    C   15  pz     Ryd( 3p)     0.00060       0.54435
   325    C   15  pz     Ryd( 5p)     0.00010       2.29676
   326    C   15  dxy    Ryd( 3d)     0.00329       2.12865
   327    C   15  dxz    Ryd( 3d)     0.00163       2.13327
   328    C   15  dyz    Ryd( 3d)     0.00135       1.91099
   329    C   15  dx2y2  Ryd( 3d)     0.00234       2.10156
   330    C   15  dz2    Ryd( 3d)     0.00377       1.74298

   331    O   16  S      Cor( 1S)     1.99981     -19.36727
   332    O   16  S      Val( 2S)     1.72618      -0.98513
   333    O   16  S      Ryd( 3S)     0.00320       1.01156
   334    O   16  S      Ryd( 4S)     0.00019       1.37352
   335    O   16  S      Ryd( 5S)     0.00000      49.83450
   336    O   16  px     Val( 2p)     1.53393      -0.32100
   337    O   16  px     Ryd( 3p)     0.00105       0.72947
   338    O   16  px     Ryd( 4p)     0.00012       0.96858
   339    O   16  px     Ryd( 5p)     0.00006       5.21181
   340    O   16  py     Val( 2p)     1.85599      -0.34060
   341    O   16  py     Ryd( 3p)     0.00264       0.68651
   342    O   16  py     Ryd( 4p)     0.00008       0.97338
   343    O   16  py     Ryd( 5p)     0.00002       5.09438
   344    O   16  pz     Val( 2p)     1.57269      -0.31071
   345    O   16  pz     Ryd( 3p)     0.00138       0.67606
   346    O   16  pz     Ryd( 4p)     0.00007       0.99476
   347    O   16  pz     Ryd( 5p)     0.00003       5.10032
   348    O   16  dxy    Ryd( 3d)     0.00088       3.21987
   349    O   16  dxz    Ryd( 3d)     0.00117       3.42618
   350    O   16  dyz    Ryd( 3d)     0.00045       3.04709
   351    O   16  dx2y2  Ryd( 3d)     0.00106       3.29748
   352    O   16  dz2    Ryd( 3d)     0.00087       3.07832

   353    I   17  S      Val( 5S)     1.85743      -0.66108
   354    I   17  S      Ryd( 6S)     0.00069       9.74765
   355    I   17  px     Val( 5p)     1.16826      -0.22545
   356    I   17  px     Ryd( 6p)     0.00336       0.69007
   357    I   17  py     Val( 5p)     1.94912      -0.31553
   358    I   17  py     Ryd( 6p)     0.00093       0.61905
   359    I   17  pz     Val( 5p)     1.76792      -0.29454
   360    I   17  pz     Ryd( 6p)     0.00175       0.59166

   361    H   18  S      Val( 1S)     0.79410       0.10938
   362    H   18  S      Ryd( 2S)     0.00038       0.87274
   363    H   18  S      Ryd( 3S)     0.00022       1.86720

   364    H   19  S      Val( 1S)     0.79253       0.10767
   365    H   19  S      Ryd( 2S)     0.00048       0.83627
   366    H   19  S      Ryd( 3S)     0.00022       1.91566

   367    H   20  S      Val( 1S)     0.79102       0.10867
   368    H   20  S      Ryd( 2S)     0.00056       1.38569
   369    H   20  S      Ryd( 3S)     0.00023       1.43978

   370    H   21  S      Val( 1S)     0.79247       0.10406
   371    H   21  S      Ryd( 3S)     0.00079       1.46676
   372    H   21  S      Ryd( 2S)     0.00014       1.32703

   373    H   22  S      Val( 1S)     0.79218       0.10778
   374    H   22  S      Ryd( 2S)     0.00048       0.83413
   375    H   22  S      Ryd( 3S)     0.00022       1.92452

   376    H   23  S      Val( 1S)     0.76573       0.03968
   377    H   23  S      Ryd( 2S)     0.00224       0.57544
   378    H   23  S      Ryd( 3S)     0.00035       2.47969

   379    H   24  S      Val( 1S)     0.58787       0.14789
   380    H   24  S      Ryd( 2S)     0.00174       0.71496
   381    H   24  S      Ryd( 3S)     0.00034       2.24719

   382    H   25  S      Val( 1S)     0.78400       0.10067
   383    H   25  S      Ryd( 3S)     0.00051       1.40581
   384    H   25  S      Ryd( 2S)     0.00022       1.35756

   385    H   26  S      Val( 1S)     0.78816       0.10636
   386    H   26  S      Ryd( 2S)     0.00040       0.90143
   387    H   26  S      Ryd( 3S)     0.00022       1.82898

   388    H   27  S      Val( 1S)     0.78964       0.10602
   389    H   27  S      Ryd( 2S)     0.00042       1.15160
   390    H   27  S      Ryd( 3S)     0.00021       1.59168

   391    H   28  S      Val( 1S)     0.78561       0.10535
   392    H   28  S      Ryd( 3S)     0.00072       1.66187
   393    H   28  S      Ryd( 2S)     0.00029       1.19543

   394    H   29  S      Val( 1S)     0.84885       0.02741
   395    H   29  S      Ryd( 2S)     0.00122       0.54211
   396    H   29  S      Ryd( 3S)     0.00024       2.25580

 [ 46 electrons found in the effective core potential]

 WARNING:  1 low occupancy (<1.9990e) core orbital  found on  C    8
           1 low occupancy (<1.9990e) core orbital  found on  C   10

 WARNING:  Population inversion found on atom  C    1
           Population inversion found on atom  C    2
           Population inversion found on atom  C    3
           Population inversion found on atom  C    4
           Population inversion found on atom  C    5
           Population inversion found on atom  C    6
           Population inversion found on atom  C    7
           Population inversion found on atom  C    8
           Population inversion found on atom  N    9
           Population inversion found on atom  C   10
           Population inversion found on atom  C   11
           Population inversion found on atom  C   12
           Population inversion found on atom  C   13
           Population inversion found on atom  C   14
           Population inversion found on atom  C   15
           Population inversion found on atom  H   21
           Population inversion found on atom  H   25
           Population inversion found on atom  H   28


 Summary of Natural Population Analysis:                  
                                                          
                                       Natural Population 
                Natural  -----------------------------------------------
    Atom  No    Charge         Core      Valence    Rydberg      Total
 -----------------------------------------------------------------------
      C    1   -0.19242      1.99929     4.17653    0.01661     6.19242
      C    2   -0.18848      1.99929     4.17251    0.01668     6.18848
      C    3   -0.18369      1.99917     4.16805    0.01646     6.18369
      C    4   -0.04299      1.99911     4.02528    0.01861     6.04299
      C    5   -0.20198      1.99916     4.18763    0.01519     6.20198
      C    6   -0.18483      1.99929     4.16883    0.01671     6.18483
      C    7   -0.07987      1.99905     4.05162    0.02919     6.07987
      C    8   -0.06233      1.99894     4.03882    0.02457     6.06233
      N    9   -0.62653      1.99940     5.60679    0.02034     7.62653
      C   10   -0.27667      1.99881     4.25007    0.02779     6.27667
      C   11   -0.20461      1.99913     4.18470    0.02078     6.20461
      C   12   -0.18252      1.99927     4.16681    0.01644     6.18252
      C   13   -0.17962      1.99929     4.16399    0.01634     6.17962
      C   14   -0.18733      1.99915     4.17288    0.01531     6.18733
      C   15    0.57019      1.99948     3.39200    0.03834     5.42981
      O   16   -0.70190      1.99981     6.68879    0.01329     8.70190
      I   17    0.25055     46.00000     6.74273    0.00673    52.74945
      H   18    0.20531      0.00000     0.79410    0.00059     0.79469
      H   19    0.20678      0.00000     0.79253    0.00069     0.79322
      H   20    0.20819      0.00000     0.79102    0.00079     0.79181
      H   21    0.20660      0.00000     0.79247    0.00093     0.79340
      H   22    0.20712      0.00000     0.79218    0.00070     0.79288
      H   23    0.23168      0.00000     0.76573    0.00259     0.76832
      H   24    0.41005      0.00000     0.58787    0.00208     0.58995
      H   25    0.21527      0.00000     0.78400    0.00073     0.78473
      H   26    0.21123      0.00000     0.78816    0.00061     0.78877
      H   27    0.20974      0.00000     0.78964    0.00063     0.79026
      H   28    0.21337      0.00000     0.78561    0.00102     0.78663
      H   29    0.14969      0.00000     0.84885    0.00146     0.85031
 =======================================================================
   * Total *   -0.00000     77.98764    85.67016    0.34220   164.00000

                                 Natural Population      
 --------------------------------------------------------
   Effective Core            46.00000
   Core                      31.98764 ( 99.9614% of  32)
   Valence                   85.67016 ( 99.6165% of  86)
   Natural Minimal Basis    163.65780 ( 99.7913% of 164)
   Natural Rydberg Basis      0.34220 (  0.2087% of 164)
 --------------------------------------------------------

    Atom  No          Natural Electron Configuration
 ----------------------------------------------------------------------------
      C    1      [core]2S( 0.95)2p( 3.23)4p( 0.01)
      C    2      [core]2S( 0.95)2p( 3.22)4p( 0.01)
      C    3      [core]2S( 0.94)2p( 3.23)4p( 0.01)
      C    4      [core]2S( 0.88)2p( 3.15)4p( 0.01)
      C    5      [core]2S( 0.94)2p( 3.25)4p( 0.01)
      C    6      [core]2S( 0.95)2p( 3.22)4p( 0.01)
      C    7      [core]2S( 0.90)2p( 3.16)3p( 0.01)3d( 0.01)4p( 0.01)
      C    8      [core]2S( 0.88)2p( 3.16)4p( 0.02)
      N    9      [core]2S( 1.24)2p( 4.36)3p( 0.01)4p( 0.01)
      C   10      [core]2S( 0.98)2p( 3.27)4p( 0.02)
      C   11      [core]2S( 0.94)2p( 3.25)4p( 0.01)
      C   12      [core]2S( 0.95)2p( 3.22)4p( 0.01)
      C   13      [core]2S( 0.95)2p( 3.22)4p( 0.01)
      C   14      [core]2S( 0.93)2p( 3.24)4p( 0.01)
      C   15      [core]2S( 0.86)2p( 2.53)3S( 0.01)3d( 0.01)4p( 0.02)
      O   16      [core]2S( 1.73)2p( 4.96)3p( 0.01)
      I   17      [core]5S( 1.86)5p( 4.89)6p( 0.01)
      H   18            1S( 0.79)
      H   19            1S( 0.79)
      H   20            1S( 0.79)
      H   21            1S( 0.79)
      H   22            1S( 0.79)
      H   23            1S( 0.77)
      H   24            1S( 0.59)
      H   25            1S( 0.78)
      H   26            1S( 0.79)
      H   27            1S( 0.79)
      H   28            1S( 0.79)
      H   29            1S( 0.85)


 Wiberg bond index matrix in the NAO basis:                                    

     Atom    1       2       3       4       5       6       7       8       9
     ---- ------  ------  ------  ------  ------  ------  ------  ------  ------
   1.  C  0.0000  1.4401  0.0113  0.1084  0.0112  1.4298  0.0013  0.0024  0.0028
   2.  C  1.4401  0.0000  1.4287  0.0126  0.1132  0.0113  0.0077  0.0004  0.0006
   3.  C  0.0113  1.4287  0.0000  1.4081  0.0129  0.1104  0.0113  0.0087  0.0087
   4.  C  0.1084  0.0126  1.4081  0.0000  1.3944  0.0130  0.9854  0.0181  0.0100
   5.  C  0.0112  0.1132  0.0129  1.3944  0.0000  1.4412  0.0098  0.0058  0.0072
   6.  C  1.4298  0.0113  0.1104  0.0130  1.4412  0.0000  0.0083  0.0011  0.0010
   7.  C  0.0013  0.0077  0.0113  0.9854  0.0098  0.0083  0.0000  0.9801  0.9581
   8.  C  0.0024  0.0004  0.0087  0.0181  0.0058  0.0011  0.9801  0.0000  0.0189
   9.  N  0.0028  0.0006  0.0087  0.0100  0.0072  0.0010  0.9581  0.0189  0.0000
  10.  C  0.0010  0.0003  0.0018  0.0079  0.0019  0.0002  0.0121  1.3805  0.0079
  11.  C  0.0001  0.0000  0.0002  0.0003  0.0003  0.0001  0.0079  0.0153  0.0006
  12.  C  0.0008  0.0001  0.0012  0.0036  0.0009  0.0001  0.0012  0.1067  0.0014
  13.  C  0.0001  0.0001  0.0003  0.0006  0.0005  0.0001  0.0080  0.0130  0.0012
  14.  C  0.0009  0.0004  0.0022  0.0089  0.0012  0.0003  0.0095  1.3864  0.0038
  15.  C  0.0004  0.0002  0.0007  0.0072  0.0008  0.0002  0.0096  0.0058  1.2344
  16.  O  0.0004  0.0001  0.0008  0.0010  0.0009  0.0002  0.0137  0.0054  0.1644
  17.  I  0.0003  0.0020  0.0039  0.0017  0.0008  0.0009  0.0101  0.0447  0.0018
  18.  H  0.9299  0.0036  0.0076  0.0003  0.0076  0.0036  0.0004  0.0000  0.0000
  19.  H  0.0037  0.9295  0.0037  0.0070  0.0003  0.0075  0.0003  0.0001  0.0001
  20.  H  0.0075  0.0037  0.9268  0.0038  0.0087  0.0004  0.0020  0.0002  0.0002
  21.  H  0.0075  0.0004  0.0089  0.0036  0.9268  0.0040  0.0017  0.0001  0.0004
  22.  H  0.0037  0.0075  0.0003  0.0069  0.0036  0.9295  0.0003  0.0000  0.0000
  23.  H  0.0001  0.0007  0.0025  0.0035  0.0091  0.0002  0.8842  0.0016  0.0092
  24.  H  0.0000  0.0001  0.0008  0.0023  0.0004  0.0000  0.0049  0.0029  0.8004
  25.  H  0.0000  0.0000  0.0000  0.0000  0.0000  0.0000  0.0002  0.0075  0.0003
  26.  H  0.0000  0.0000  0.0000  0.0000  0.0000  0.0000  0.0004  0.0004  0.0000
  27.  H  0.0000  0.0000  0.0000  0.0000  0.0000  0.0000  0.0003  0.0071  0.0001
  28.  H  0.0000  0.0000  0.0001  0.0001  0.0001  0.0000  0.0022  0.0039  0.0008
  29.  H  0.0000  0.0000  0.0001  0.0003  0.0001  0.0001  0.0002  0.0004  0.0036

     Atom   10      11      12      13      14      15      16      17      18
     ---- ------  ------  ------  ------  ------  ------  ------  ------  ------
   1.  C  0.0010  0.0001  0.0008  0.0001  0.0009  0.0004  0.0004  0.0003  0.9299
   2.  C  0.0003  0.0000  0.0001  0.0001  0.0004  0.0002  0.0001  0.0020  0.0036
   3.  C  0.0018  0.0002  0.0012  0.0003  0.0022  0.0007  0.0008  0.0039  0.0076
   4.  C  0.0079  0.0003  0.0036  0.0006  0.0089  0.0072  0.0010  0.0017  0.0003
   5.  C  0.0019  0.0003  0.0009  0.0005  0.0012  0.0008  0.0009  0.0008  0.0076
   6.  C  0.0002  0.0001  0.0001  0.0001  0.0003  0.0002  0.0002  0.0009  0.0036
   7.  C  0.0121  0.0079  0.0012  0.0080  0.0095  0.0096  0.0137  0.0101  0.0004
   8.  C  1.3805  0.0153  0.1067  0.0130  1.3864  0.0058  0.0054  0.0447  0.0000
   9.  N  0.0079  0.0006  0.0014  0.0012  0.0038  1.2344  0.1644  0.0018  0.0000
  10.  C  0.0000  1.4123  0.0147  0.1027  0.0163  0.0008  0.0008  1.0068  0.0000
  11.  C  1.4123  0.0000  1.4289  0.0112  0.1099  0.0002  0.0002  0.0392  0.0000
  12.  C  0.0147  1.4289  0.0000  1.4268  0.0114  0.0001  0.0002  0.0195  0.0000
  13.  C  0.1027  0.0112  1.4268  0.0000  1.4383  0.0001  0.0001  0.0154  0.0000
  14.  C  0.0163  0.1099  0.0114  1.4383  0.0000  0.0010  0.0007  0.0202  0.0000
  15.  C  0.0008  0.0002  0.0001  0.0001  0.0010  0.0000  1.6211  0.0004  0.0000
  16.  O  0.0008  0.0002  0.0002  0.0001  0.0007  1.6211  0.0000  0.0004  0.0000
  17.  I  1.0068  0.0392  0.0195  0.0154  0.0202  0.0004  0.0004  0.0000  0.0000
  18.  H  0.0000  0.0000  0.0000  0.0000  0.0000  0.0000  0.0000  0.0000  0.0000
  19.  H  0.0000  0.0000  0.0000  0.0000  0.0000  0.0000  0.0000  0.0001  0.0026
  20.  H  0.0001  0.0000  0.0000  0.0000  0.0001  0.0001  0.0000  0.0005  0.0002
  21.  H  0.0001  0.0001  0.0001  0.0001  0.0007  0.0001  0.0001  0.0000  0.0002
  22.  H  0.0000  0.0000  0.0000  0.0000  0.0000  0.0000  0.0000  0.0000  0.0026
  23.  H  0.0048  0.0007  0.0019  0.0002  0.0101  0.0040  0.0040  0.0074  0.0000
  24.  H  0.0002  0.0001  0.0000  0.0001  0.0002  0.0041  0.0039  0.0002  0.0000
  25.  H  0.0045  0.9235  0.0040  0.0074  0.0004  0.0000  0.0000  0.0033  0.0000
  26.  H  0.0068  0.0038  0.9272  0.0037  0.0075  0.0000  0.0000  0.0009  0.0000
  27.  H  0.0003  0.0073  0.0036  0.9280  0.0037  0.0000  0.0000  0.0009  0.0000
  28.  H  0.0080  0.0004  0.0075  0.0039  0.9235  0.0001  0.0001  0.0013  0.0000
  29.  H  0.0001  0.0000  0.0001  0.0001  0.0001  0.9256  0.0390  0.0001  0.0000

     Atom   19      20      21      22      23      24      25      26      27
     ---- ------  ------  ------  ------  ------  ------  ------  ------  ------
   1.  C  0.0037  0.0075  0.0075  0.0037  0.0001  0.0000  0.0000  0.0000  0.0000
   2.  C  0.9295  0.0037  0.0004  0.0075  0.0007  0.0001  0.0000  0.0000  0.0000
   3.  C  0.0037  0.9268  0.0089  0.0003  0.0025  0.0008  0.0000  0.0000  0.0000
   4.  C  0.0070  0.0038  0.0036  0.0069  0.0035  0.0023  0.0000  0.0000  0.0000
   5.  C  0.0003  0.0087  0.9268  0.0036  0.0091  0.0004  0.0000  0.0000  0.0000
   6.  C  0.0075  0.0004  0.0040  0.9295  0.0002  0.0000  0.0000  0.0000  0.0000
   7.  C  0.0003  0.0020  0.0017  0.0003  0.8842  0.0049  0.0002  0.0004  0.0003
   8.  C  0.0001  0.0002  0.0001  0.0000  0.0016  0.0029  0.0075  0.0004  0.0071
   9.  N  0.0001  0.0002  0.0004  0.0000  0.0092  0.8004  0.0003  0.0000  0.0001
  10.  C  0.0000  0.0001  0.0001  0.0000  0.0048  0.0002  0.0045  0.0068  0.0003
  11.  C  0.0000  0.0000  0.0001  0.0000  0.0007  0.0001  0.9235  0.0038  0.0073
  12.  C  0.0000  0.0000  0.0001  0.0000  0.0019  0.0000  0.0040  0.9272  0.0036
  13.  C  0.0000  0.0000  0.0001  0.0000  0.0002  0.0001  0.0074  0.0037  0.9280
  14.  C  0.0000  0.0001  0.0007  0.0000  0.0101  0.0002  0.0004  0.0075  0.0037
  15.  C  0.0000  0.0001  0.0001  0.0000  0.0040  0.0041  0.0000  0.0000  0.0000
  16.  O  0.0000  0.0000  0.0001  0.0000  0.0040  0.0039  0.0000  0.0000  0.0000
  17.  I  0.0001  0.0005  0.0000  0.0000  0.0074  0.0002  0.0033  0.0009  0.0009
  18.  H  0.0026  0.0002  0.0002  0.0026  0.0000  0.0000  0.0000  0.0000  0.0000
  19.  H  0.0000  0.0026  0.0004  0.0002  0.0001  0.0000  0.0000  0.0000  0.0000
  20.  H  0.0026  0.0000  0.0002  0.0004  0.0003  0.0000  0.0000  0.0000  0.0000
  21.  H  0.0004  0.0002  0.0000  0.0026  0.0003  0.0002  0.0000  0.0000  0.0000
  22.  H  0.0002  0.0004  0.0026  0.0000  0.0003  0.0000  0.0000  0.0000  0.0000
  23.  H  0.0001  0.0003  0.0003  0.0003  0.0000  0.0036  0.0001  0.0000  0.0003
  24.  H  0.0000  0.0000  0.0002  0.0000  0.0036  0.0000  0.0000  0.0000  0.0000
  25.  H  0.0000  0.0000  0.0000  0.0000  0.0001  0.0000  0.0000  0.0028  0.0002
  26.  H  0.0000  0.0000  0.0000  0.0000  0.0000  0.0000  0.0028  0.0000  0.0026
  27.  H  0.0000  0.0000  0.0000  0.0000  0.0003  0.0000  0.0002  0.0026  0.0000
  28.  H  0.0000  0.0000  0.0001  0.0000  0.0006  0.0000  0.0004  0.0002  0.0026
  29.  H  0.0000  0.0000  0.0000  0.0000  0.0004  0.0096  0.0000  0.0000  0.0000

     Atom   28      29
     ---- ------  ------
   1.  C  0.0000  0.0000
   2.  C  0.0000  0.0000
   3.  C  0.0001  0.0001
   4.  C  0.0001  0.0003
   5.  C  0.0001  0.0001
   6.  C  0.0000  0.0001
   7.  C  0.0022  0.0002
   8.  C  0.0039  0.0004
   9.  N  0.0008  0.0036
  10.  C  0.0080  0.0001
  11.  C  0.0004  0.0000
  12.  C  0.0075  0.0001
  13.  C  0.0039  0.0001
  14.  C  0.9235  0.0001
  15.  C  0.0001  0.9256
  16.  O  0.0001  0.0390
  17.  I  0.0013  0.0001
  18.  H  0.0000  0.0000
  19.  H  0.0000  0.0000
  20.  H  0.0000  0.0000
  21.  H  0.0001  0.0000
  22.  H  0.0000  0.0000
  23.  H  0.0006  0.0004
  24.  H  0.0000  0.0096
  25.  H  0.0004  0.0000
  26.  H  0.0002  0.0000
  27.  H  0.0026  0.0000
  28.  H  0.0000  0.0001
  29.  H  0.0001  0.0000


 Wiberg bond index, Totals by atom:                                            

     Atom    1
     ---- ------
   1.  C  3.9638
   2.  C  3.9636
   3.  C  3.9622
   4.  C  4.0090
   5.  C  3.9599
   6.  C  3.9635
   7.  C  3.9313
   8.  C  4.0177
   9.  N  3.2382
  10.  C  3.9931
  11.  C  3.9626
  12.  C  3.9621
  13.  C  3.9618
  14.  C  3.9579
  15.  C  3.8173
  16.  O  1.8579
  17.  I  1.1829
  18.  H  0.9588
  19.  H  0.9583
  20.  H  0.9579
  21.  H  0.9588
  22.  H  0.9582
  23.  H  0.9503
  24.  H  0.8343
  25.  H  0.9548
  26.  H  0.9564
  27.  H  0.9570
  28.  H  0.9561
  29.  H  0.9801


 Atom-atom overlap-weighted NAO bond order:                                    

     Atom    1       2       3       4       5       6       7       8       9
     ---- ------  ------  ------  ------  ------  ------  ------  ------  ------
   1.  C  0.0000  1.1481  0.0160 -0.0452  0.0151  1.1440  0.0005 -0.0003 -0.0003
   2.  C  1.1481  0.0000  1.1394  0.0230 -0.0400  0.0162  0.0116 -0.0012 -0.0018
   3.  C  0.0160  1.1394  0.0000  1.1304  0.0123 -0.0407  0.0249  0.0006  0.0020
   4.  C -0.0452  0.0230  1.1304  0.0000  1.1253  0.0227  0.8648  0.0341  0.0152
   5.  C  0.0151 -0.0400  0.0123  1.1253  0.0000  1.1426  0.0141 -0.0103 -0.0041
   6.  C  1.1440  0.0162 -0.0407  0.0227  1.1426  0.0000  0.0095  0.0005 -0.0003
   7.  C  0.0005  0.0116  0.0249  0.8648  0.0141  0.0095  0.0000  0.8587  0.8019
   8.  C -0.0003 -0.0012  0.0006  0.0341 -0.0103  0.0005  0.8587  0.0000 -0.0062
   9.  N -0.0003 -0.0018  0.0020  0.0152 -0.0041 -0.0003  0.8019 -0.0062  0.0000
  10.  C  0.0001 -0.0004 -0.0018 -0.0099  0.0006 -0.0001  0.0147  1.1368  0.0037
  11.  C -0.0000 -0.0000  0.0005 -0.0005  0.0001  0.0000  0.0079  0.0165 -0.0016
  12.  C -0.0000  0.0000 -0.0001 -0.0003  0.0001  0.0000  0.0004 -0.0469 -0.0005
  13.  C -0.0000 -0.0000 -0.0000 -0.0008  0.0007 -0.0000  0.0093  0.0200 -0.0006
  14.  C -0.0001 -0.0001  0.0012 -0.0064 -0.0026  0.0008  0.0150  1.1199 -0.0072
  15.  C  0.0000  0.0000 -0.0007  0.0100  0.0005  0.0000  0.0163  0.0015  1.0105
  16.  O  0.0000 -0.0000 -0.0000 -0.0010 -0.0000 -0.0000  0.0067 -0.0002 -0.0403
  17.  I  0.0001  0.0002  0.0081  0.0039 -0.0002 -0.0001  0.0044 -0.0256  0.0006
  18.  H  0.8055  0.0175  0.0022  0.0005  0.0023  0.0174 -0.0002  0.0000  0.0000
  19.  H  0.0180  0.8070  0.0170  0.0013 -0.0004  0.0026 -0.0007  0.0000  0.0000
  20.  H  0.0028  0.0169  0.8003  0.0160  0.0027  0.0017 -0.0040  0.0003  0.0003
  21.  H  0.0027  0.0015  0.0033  0.0148  0.7999  0.0177 -0.0020 -0.0001 -0.0012
  22.  H  0.0179  0.0027 -0.0004  0.0010  0.0164  0.8074 -0.0007 -0.0000 -0.0000
  23.  H -0.0001  0.0007 -0.0003  0.0095  0.0064 -0.0005  0.7518  0.0058 -0.0149
  24.  H -0.0000 -0.0005  0.0016 -0.0068  0.0040 -0.0003  0.0038  0.0063  0.7144
  25.  H  0.0000  0.0000  0.0000  0.0000  0.0000 -0.0000 -0.0001  0.0012  0.0000
  26.  H  0.0000 -0.0000 -0.0000  0.0000  0.0000 -0.0000 -0.0000 -0.0006  0.0000
  27.  H  0.0000 -0.0000  0.0000  0.0000  0.0000  0.0000 -0.0002  0.0006 -0.0000
  28.  H -0.0000 -0.0000 -0.0001  0.0011 -0.0010  0.0002 -0.0036  0.0150 -0.0013
  29.  H  0.0000 -0.0000 -0.0000  0.0007  0.0002  0.0000  0.0037  0.0036 -0.0110

     Atom   10      11      12      13      14      15      16      17      18
     ---- ------  ------  ------  ------  ------  ------  ------  ------  ------
   1.  C  0.0001 -0.0000 -0.0000 -0.0000 -0.0001  0.0000  0.0000  0.0001  0.8055
   2.  C -0.0004 -0.0000  0.0000 -0.0000 -0.0001  0.0000 -0.0000  0.0002  0.0175
   3.  C -0.0018  0.0005 -0.0001 -0.0000  0.0012 -0.0007 -0.0000  0.0081  0.0022
   4.  C -0.0099 -0.0005 -0.0003 -0.0008 -0.0064  0.0100 -0.0010  0.0039  0.0005
   5.  C  0.0006  0.0001  0.0001  0.0007 -0.0026  0.0005 -0.0000 -0.0002  0.0023
   6.  C -0.0001  0.0000  0.0000 -0.0000  0.0008  0.0000 -0.0000 -0.0001  0.0174
   7.  C  0.0147  0.0079  0.0004  0.0093  0.0150  0.0163  0.0067  0.0044 -0.0002
   8.  C  1.1368  0.0165 -0.0469  0.0200  1.1199  0.0015 -0.0002 -0.0256  0.0000
   9.  N  0.0037 -0.0016 -0.0005 -0.0006 -0.0072  1.0105 -0.0403  0.0006  0.0000
  10.  C  0.0000  1.1617  0.0295 -0.0394  0.0235  0.0007 -0.0001  0.7653  0.0000
  11.  C  1.1617  0.0000  1.1422  0.0218 -0.0384 -0.0001  0.0000 -0.0219 -0.0000
  12.  C  0.0295  1.1422  0.0000  1.1415  0.0167  0.0001  0.0000  0.0072  0.0000
  13.  C -0.0394  0.0218  1.1415  0.0000  1.1424 -0.0003  0.0000  0.0005 -0.0000
  14.  C  0.0235 -0.0384  0.0167  1.1424  0.0000  0.0009 -0.0006  0.0071 -0.0000
  15.  C  0.0007 -0.0001  0.0001 -0.0003  0.0009  0.0000  1.0882  0.0001  0.0000
  16.  O -0.0001  0.0000  0.0000  0.0000 -0.0006  1.0882  0.0000  0.0000  0.0000
  17.  I  0.7653 -0.0219  0.0072  0.0005  0.0071  0.0001  0.0000  0.0000 -0.0000
  18.  H  0.0000 -0.0000  0.0000 -0.0000 -0.0000  0.0000  0.0000 -0.0000  0.0000
  19.  H  0.0000 -0.0000  0.0000 -0.0000  0.0000  0.0000 -0.0000 -0.0000 -0.0033
  20.  H -0.0000 -0.0001  0.0000 -0.0000 -0.0001  0.0000 -0.0000 -0.0008  0.0000
  21.  H  0.0002  0.0000 -0.0001  0.0001 -0.0002 -0.0005  0.0000  0.0000  0.0000
  22.  H  0.0000 -0.0000  0.0000 -0.0000 -0.0000  0.0000 -0.0000  0.0000 -0.0034
  23.  H -0.0083  0.0002 -0.0001 -0.0006  0.0044 -0.0015  0.0005  0.0098  0.0000
  24.  H  0.0000 -0.0000  0.0000 -0.0000  0.0010  0.0108  0.0056 -0.0001  0.0000
  25.  H  0.0198  0.8020  0.0180  0.0037 -0.0001 -0.0000  0.0000 -0.0031 -0.0000
  26.  H  0.0015  0.0174  0.8032  0.0171  0.0023 -0.0000  0.0000  0.0000 -0.0000
  27.  H  0.0004  0.0034  0.0165  0.8044  0.0161 -0.0001  0.0000 -0.0000 -0.0000
  28.  H  0.0025  0.0013  0.0032  0.0169  0.7976 -0.0008  0.0003 -0.0000  0.0000
  29.  H  0.0014 -0.0001  0.0000 -0.0002  0.0003  0.8020 -0.0193  0.0001  0.0000

     Atom   19      20      21      22      23      24      25      26      27
     ---- ------  ------  ------  ------  ------  ------  ------  ------  ------
   1.  C  0.0180  0.0028  0.0027  0.0179 -0.0001 -0.0000  0.0000  0.0000  0.0000
   2.  C  0.8070  0.0169  0.0015  0.0027  0.0007 -0.0005  0.0000 -0.0000 -0.0000
   3.  C  0.0170  0.8003  0.0033 -0.0004 -0.0003  0.0016  0.0000 -0.0000  0.0000
   4.  C  0.0013  0.0160  0.0148  0.0010  0.0095 -0.0068  0.0000  0.0000  0.0000
   5.  C -0.0004  0.0027  0.7999  0.0164  0.0064  0.0040  0.0000  0.0000  0.0000
   6.  C  0.0026  0.0017  0.0177  0.8074 -0.0005 -0.0003 -0.0000 -0.0000  0.0000
   7.  C -0.0007 -0.0040 -0.0020 -0.0007  0.7518  0.0038 -0.0001 -0.0000 -0.0002
   8.  C  0.0000  0.0003 -0.0001 -0.0000  0.0058  0.0063  0.0012 -0.0006  0.0006
   9.  N  0.0000  0.0003 -0.0012 -0.0000 -0.0149  0.7144  0.0000  0.0000 -0.0000
  10.  C  0.0000 -0.0000  0.0002  0.0000 -0.0083  0.0000  0.0198  0.0015  0.0004
  11.  C -0.0000 -0.0001  0.0000 -0.0000  0.0002 -0.0000  0.8020  0.0174  0.0034
  12.  C  0.0000  0.0000 -0.0001  0.0000 -0.0001  0.0000  0.0180  0.8032  0.0165
  13.  C -0.0000 -0.0000  0.0001 -0.0000 -0.0006 -0.0000  0.0037  0.0171  0.8044
  14.  C  0.0000 -0.0001 -0.0002 -0.0000  0.0044  0.0010 -0.0001  0.0023  0.0161
  15.  C  0.0000  0.0000 -0.0005  0.0000 -0.0015  0.0108 -0.0000 -0.0000 -0.0001
  16.  O -0.0000 -0.0000  0.0000 -0.0000  0.0005  0.0056  0.0000  0.0000  0.0000
  17.  I -0.0000 -0.0008  0.0000  0.0000  0.0098 -0.0001 -0.0031  0.0000 -0.0000
  18.  H -0.0033  0.0000  0.0000 -0.0034  0.0000  0.0000 -0.0000 -0.0000 -0.0000
  19.  H  0.0000 -0.0034 -0.0000  0.0000  0.0000  0.0000 -0.0000  0.0000 -0.0000
  20.  H -0.0034  0.0000  0.0000 -0.0000  0.0022  0.0001 -0.0000 -0.0000 -0.0000
  21.  H -0.0000  0.0000  0.0000 -0.0035  0.0000  0.0003  0.0000 -0.0000 -0.0000
  22.  H  0.0000 -0.0000 -0.0035  0.0000 -0.0000  0.0000  0.0000 -0.0000 -0.0000
  23.  H  0.0000  0.0022  0.0000 -0.0000  0.0000  0.0040  0.0000  0.0000  0.0000
  24.  H  0.0000  0.0001  0.0003  0.0000  0.0040  0.0000  0.0000  0.0000  0.0000
  25.  H -0.0000 -0.0000  0.0000  0.0000  0.0000  0.0000  0.0000 -0.0033  0.0000
  26.  H  0.0000 -0.0000 -0.0000 -0.0000  0.0000  0.0000 -0.0033  0.0000 -0.0030
  27.  H -0.0000 -0.0000 -0.0000 -0.0000  0.0000  0.0000  0.0000 -0.0030  0.0000
  28.  H  0.0000 -0.0000 -0.0011  0.0000  0.0001  0.0002 -0.0000  0.0000 -0.0034
  29.  H  0.0000  0.0000 -0.0000  0.0000  0.0033  0.0053  0.0000  0.0000  0.0000

     Atom   28      29
     ---- ------  ------
   1.  C -0.0000  0.0000
   2.  C -0.0000 -0.0000
   3.  C -0.0001 -0.0000
   4.  C  0.0011  0.0007
   5.  C -0.0010  0.0002
   6.  C  0.0002  0.0000
   7.  C -0.0036  0.0037
   8.  C  0.0150  0.0036
   9.  N -0.0013 -0.0110
  10.  C  0.0025  0.0014
  11.  C  0.0013 -0.0001
  12.  C  0.0032  0.0000
  13.  C  0.0169 -0.0002
  14.  C  0.7976  0.0003
  15.  C -0.0008  0.8020
  16.  O  0.0003 -0.0193
  17.  I -0.0000  0.0001
  18.  H  0.0000  0.0000
  19.  H  0.0000  0.0000
  20.  H -0.0000  0.0000
  21.  H -0.0011 -0.0000
  22.  H  0.0000  0.0000
  23.  H  0.0001  0.0033
  24.  H  0.0002  0.0053
  25.  H -0.0000  0.0000
  26.  H  0.0000  0.0000
  27.  H -0.0034  0.0000
  28.  H  0.0000 -0.0002
  29.  H -0.0002  0.0000


 Atom-atom overlap-weighted NAO bond order, Totals by atom:                    

     Atom    1
     ---- ------
   1.  C  3.1248
   2.  C  3.1408
   3.  C  3.1156
   4.  C  3.2033
   5.  C  3.0848
   6.  C  3.1415
   7.  C  3.4084
   8.  C  3.1302
   9.  N  2.4573
  10.  C  3.1024
  11.  C  3.1123
  12.  C  3.1308
  13.  C  3.1363
  14.  C  3.0934
  15.  C  2.9376
  16.  O  1.0397
  17.  I  0.7555
  18.  H  0.8386
  19.  H  0.8381
  20.  H  0.8351
  21.  H  0.8321
  22.  H  0.8374
  23.  H  0.7724
  24.  H  0.7496
  25.  H  0.8384
  26.  H  0.8346
  27.  H  0.8349
  28.  H  0.8268
  29.  H  0.7897


 MO bond order:                                                                

     Atom    1       2       3       4       5       6       7       8       9
     ---- ------  ------  ------  ------  ------  ------  ------  ------  ------
   1.  C  0.0000  0.8080  0.2490 -0.2088  0.0202 -0.3719  0.0291 -0.0743  0.0518
   2.  C  0.8080  0.0000  0.2999  0.2320 -0.2192  0.2486 -0.0462  0.0058 -0.0009
   3.  C  0.2490  0.2999  0.0000 -0.5181 -0.0497 -0.2523 -0.0098  0.1028 -0.0317
   4.  C -0.2088  0.2320 -0.5181  0.0000  0.5831 -0.0630 -0.4195  0.0473  0.0600
   5.  C  0.0202 -0.2192 -0.0497  0.5831  0.0000  0.2225  0.1893  0.1608 -0.0509
   6.  C -0.3719  0.2486 -0.2523 -0.0630  0.2225  0.0000 -0.0581  0.0107 -0.0155
   7.  C  0.0291 -0.0462 -0.0098 -0.4195  0.1893 -0.0581  0.0000 -1.2751  0.5010
   8.  C -0.0743  0.0058  0.1028  0.0473  0.1608  0.0107 -1.2751  0.0000  0.4775
   9.  N  0.0518 -0.0009 -0.0317  0.0600 -0.0509 -0.0155  0.5010  0.4775  0.0000
  10.  C -0.0158 -0.0126 -0.0019  0.0584  0.0203 -0.0045  0.0077  0.3826  0.0174
  11.  C -0.0084  0.0112 -0.0035  0.0158  0.0073 -0.0065 -0.1285  0.1736  0.0467
  12.  C  0.0159 -0.0022  0.0045 -0.0148 -0.0042  0.0016 -0.0521  0.0868  0.0415
  13.  C -0.0108  0.0167  0.0160  0.0109 -0.0151 -0.0053 -0.1760  0.0756 -0.0253
  14.  C -0.0086  0.0015 -0.0286  0.0900  0.0222 -0.0010  0.0662 -0.7301  0.0054
  15.  C -0.0115 -0.0166  0.0172 -0.0399 -0.0113  0.0167  0.0287  0.1812  1.4607
  16.  O  0.0153  0.0220 -0.0276 -0.0410 -0.0170 -0.0093 -0.1207 -0.2173 -1.0350
  17.  I -0.0275  0.0590 -0.1315  0.0308  0.0251 -0.0466 -0.1645  0.1060  0.0529
  18.  H  1.3149 -0.0532  0.0968  0.0289  0.1126  0.1140  0.0271  0.0079  0.0046
  19.  H  0.0409  1.7969  0.0681  0.1378  0.0278  0.1415 -0.0021  0.0140  0.0024
  20.  H  0.0684 -0.0832  0.8973  0.1042  0.0772  0.0239 -0.0377  0.0208  0.0093
  21.  H -0.0525  0.0098 -0.0620  0.0161 -0.6884  0.0001 -0.0500  0.0013  0.0090
  22.  H -0.0714 -0.0118 -0.0040  0.0159  0.0794  0.1004 -0.0008  0.0103  0.0029
  23.  H  0.0078 -0.0186  0.0335 -0.1054  0.0532  0.0007  1.1047  0.0475 -0.1417
  24.  H  0.0018  0.0129 -0.0379  0.0501 -0.0041  0.0088 -0.0093  0.0993  0.8747
  25.  H  0.0011  0.0013 -0.0063  0.0011 -0.0076 -0.0015  0.0093  0.0106 -0.0171
  26.  H -0.0011 -0.0001 -0.0013 -0.0031 -0.0007  0.0010 -0.0076 -0.0290 -0.0050
  27.  H  0.0029 -0.0031 -0.0067 -0.0027 -0.0007  0.0033  0.0124 -0.0895 -0.0068
  28.  H  0.0096 -0.0064 -0.0012 -0.0162 -0.0099  0.0013  0.0461 -0.0742 -0.0151
  29.  H  0.0109  0.0147 -0.0064 -0.0126 -0.0129 -0.0052 -0.0087  0.0069  0.0137

     Atom   10      11      12      13      14      15      16      17      18
     ---- ------  ------  ------  ------  ------  ------  ------  ------  ------
   1.  C -0.0158 -0.0084  0.0159 -0.0108 -0.0086 -0.0115  0.0153 -0.0275  1.3149
   2.  C -0.0126  0.0112 -0.0022  0.0167  0.0015 -0.0166  0.0220  0.0590 -0.0532
   3.  C -0.0019 -0.0035  0.0045  0.0160 -0.0286  0.0172 -0.0276 -0.1315  0.0968
   4.  C  0.0584  0.0158 -0.0148  0.0109  0.0900 -0.0399 -0.0410  0.0308  0.0289
   5.  C  0.0203  0.0073 -0.0042 -0.0151  0.0222 -0.0113 -0.0170  0.0251  0.1126
   6.  C -0.0045 -0.0065  0.0016 -0.0053 -0.0010  0.0167 -0.0093 -0.0466  0.1140
   7.  C  0.0077 -0.1285 -0.0521 -0.1760  0.0662  0.0287 -0.1207 -0.1645  0.0271
   8.  C  0.3826  0.1736  0.0868  0.0756 -0.7301  0.1812 -0.2173  0.1060  0.0079
   9.  N  0.0174  0.0467  0.0415 -0.0253  0.0054  1.4607 -1.0350  0.0529  0.0046
  10.  C  0.0000 -0.7247  0.0220  0.0007  0.2429 -0.0175  0.0389 -1.0874  0.0016
  11.  C -0.7247  0.0000 -0.6064 -0.0269 -0.0652  0.0264 -0.0288  0.2327 -0.0003
  12.  C  0.0220 -0.6064  0.0000  0.4160 -0.0062  0.0147 -0.0229 -0.3031  0.0008
  13.  C  0.0007 -0.0269  0.4160  0.0000 -0.8738  0.0102 -0.0039 -0.0161  0.0009
  14.  C  0.2429 -0.0652 -0.0062 -0.8738  0.0000 -0.0236  0.0312 -0.1647  0.0015
  15.  C -0.0175  0.0264  0.0147  0.0102 -0.0236  0.0000  2.2221  0.0464 -0.0009
  16.  O  0.0389 -0.0288 -0.0229 -0.0039  0.0312  2.2221  0.0000 -0.0448  0.0034
  17.  I -1.0874  0.2327 -0.3031 -0.0161 -0.1647  0.0464 -0.0448  0.0000  0.0041
  18.  H  0.0016 -0.0003  0.0008  0.0009  0.0015 -0.0009  0.0034  0.0041  0.0000
  19.  H  0.0047  0.0029 -0.0010  0.0037  0.0061 -0.0027  0.0040  0.0105 -0.0559
  20.  H -0.0026  0.0046  0.0030  0.0087  0.0004  0.0012  0.0005  0.0093 -0.0103
  21.  H  0.0087  0.0078 -0.0002  0.0115  0.0212  0.0123 -0.0045  0.0043 -0.0100
  22.  H  0.0016  0.0008  0.0006 -0.0015  0.0024 -0.0008  0.0016  0.0005 -0.0558
  23.  H -0.0828  0.0576 -0.0439 -0.0419  0.1891 -0.1101  0.1203  0.0720  0.0024
  24.  H -0.0299  0.0305 -0.0065  0.0043  0.0219  0.0361  0.0208 -0.0027  0.0027
  25.  H -0.1060  0.3474  0.1309  0.0466  0.0209 -0.0005  0.0112  0.0763  0.0000
  26.  H -0.0653 -0.0485 -0.6696  0.0361 -0.0529 -0.0006  0.0027  0.0342 -0.0002
  27.  H -0.0101 -0.0315  0.0797 -0.5507 -0.0587 -0.0023  0.0089 -0.0171  0.0001
  28.  H  0.0511  0.0409  0.0746  0.1266  0.5979  0.0134  0.0034  0.0376  0.0015
  29.  H -0.0012  0.0179 -0.0047  0.0116  0.0109  0.1622  0.2079 -0.0111  0.0031

     Atom   19      20      21      22      23      24      25      26      27
     ---- ------  ------  ------  ------  ------  ------  ------  ------  ------
   1.  C  0.0409  0.0684 -0.0525 -0.0714  0.0078  0.0018  0.0011 -0.0011  0.0029
   2.  C  1.7969 -0.0832  0.0098 -0.0118 -0.0186  0.0129  0.0013 -0.0001 -0.0031
   3.  C  0.0681  0.8973 -0.0620 -0.0040  0.0335 -0.0379 -0.0063 -0.0013 -0.0067
   4.  C  0.1378  0.1042  0.0161  0.0159 -0.1054  0.0501  0.0011 -0.0031 -0.0027
   5.  C  0.0278  0.0772 -0.6884  0.0794  0.0532 -0.0041 -0.0076 -0.0007 -0.0007
   6.  C  0.1415  0.0239  0.0001  0.1004  0.0007  0.0088 -0.0015  0.0010  0.0033
   7.  C -0.0021 -0.0377 -0.0500 -0.0008  1.1047 -0.0093  0.0093 -0.0076  0.0124
   8.  C  0.0140  0.0208  0.0013  0.0103  0.0475  0.0993  0.0106 -0.0290 -0.0895
   9.  N  0.0024  0.0093  0.0090  0.0029 -0.1417  0.8747 -0.0171 -0.0050 -0.0068
  10.  C  0.0047 -0.0026  0.0087  0.0016 -0.0828 -0.0299 -0.1060 -0.0653 -0.0101
  11.  C  0.0029  0.0046  0.0078  0.0008  0.0576  0.0305  0.3474 -0.0485 -0.0315
  12.  C -0.0010  0.0030 -0.0002  0.0006 -0.0439 -0.0065  0.1309 -0.6696  0.0797
  13.  C  0.0037  0.0087  0.0115 -0.0015 -0.0419  0.0043  0.0466  0.0361 -0.5507
  14.  C  0.0061  0.0004  0.0212  0.0024  0.1891  0.0219  0.0209 -0.0529 -0.0587
  15.  C -0.0027  0.0012  0.0123 -0.0008 -0.1101  0.0361 -0.0005 -0.0006 -0.0023
  16.  O  0.0040  0.0005 -0.0045  0.0016  0.1203  0.0208  0.0112  0.0027  0.0089
  17.  I  0.0105  0.0093  0.0043  0.0005  0.0720 -0.0027  0.0763  0.0342 -0.0171
  18.  H -0.0559 -0.0103 -0.0100 -0.0558  0.0024  0.0027  0.0000 -0.0002  0.0001
  19.  H  0.0000 -0.0545  0.0101 -0.0098 -0.0050  0.0095 -0.0003 -0.0001 -0.0002
  20.  H -0.0545  0.0000 -0.0137  0.0094  0.0149  0.0085 -0.0015 -0.0002 -0.0015
  21.  H  0.0101 -0.0137  0.0000 -0.0547  0.0168  0.0102  0.0003  0.0005 -0.0011
  22.  H -0.0098  0.0094 -0.0547  0.0000  0.0200  0.0071 -0.0003 -0.0004  0.0000
  23.  H -0.0050  0.0149  0.0168  0.0200  0.0000  0.0766  0.0086  0.0079  0.0182
  24.  H  0.0095  0.0085  0.0102  0.0071  0.0766  0.0000  0.0011  0.0054  0.0033
  25.  H -0.0003 -0.0015  0.0003 -0.0003  0.0086  0.0011  0.0000 -0.0575 -0.0111
  26.  H -0.0001 -0.0002  0.0005 -0.0004  0.0079  0.0054 -0.0575  0.0000 -0.0556
  27.  H -0.0002 -0.0015 -0.0011  0.0000  0.0182  0.0033 -0.0111 -0.0556  0.0000
  28.  H -0.0015 -0.0001  0.0021  0.0013  0.0240  0.0035  0.0121 -0.0113 -0.0543
  29.  H  0.0040  0.0025  0.0003  0.0034  0.0280  0.1304  0.0026  0.0052  0.0035

     Atom   28      29
     ---- ------  ------
   1.  C  0.0096  0.0109
   2.  C -0.0064  0.0147
   3.  C -0.0012 -0.0064
   4.  C -0.0162 -0.0126
   5.  C -0.0099 -0.0129
   6.  C  0.0013 -0.0052
   7.  C  0.0461 -0.0087
   8.  C -0.0742  0.0069
   9.  N -0.0151  0.0137
  10.  C  0.0511 -0.0012
  11.  C  0.0409  0.0179
  12.  C  0.0746 -0.0047
  13.  C  0.1266  0.0116
  14.  C  0.5979  0.0109
  15.  C  0.0134  0.1622
  16.  O  0.0034  0.2079
  17.  I  0.0376 -0.0111
  18.  H  0.0015  0.0031
  19.  H -0.0015  0.0040
  20.  H -0.0001  0.0025
  21.  H  0.0021  0.0003
  22.  H  0.0013  0.0034
  23.  H  0.0240  0.0280
  24.  H  0.0035  0.1304
  25.  H  0.0121  0.0026
  26.  H -0.0113  0.0052
  27.  H -0.0543  0.0035
  28.  H  0.0000 -0.0014
  29.  H -0.0014  0.0000


 MO atomic valencies:                                                          

     Atom    1
     ---- ------
   1.  C  1.7850
   2.  C  3.0664
   3.  C  0.6046
   4.  C  0.0372
   5.  C  0.5092
   6.  C  0.0543
   7.  C -0.5453
   8.  C -0.4603
   9.  N  2.2863
  10.  C -1.3037
  11.  C -0.6552
  12.  C -0.8452
  13.  C -0.9513
  14.  C -0.6817
  15.  C  4.0111
  16.  O  1.1416
  17.  I -1.2155
  18.  H  1.5420
  19.  H  2.1517
  20.  H  1.0585
  21.  H -0.7947
  22.  H  0.0465
  23.  H  1.3542
  24.  H  1.3291
  25.  H  0.4715
  26.  H -0.9172
  27.  H -0.7715
  28.  H  0.8555
  29.  H  0.5753


 NATURAL BOND ORBITAL ANALYSIS:

                       Occupancies       Lewis Structure    Low   High
           Occ.    -------------------  -----------------   occ   occ
  Cycle   Thresh.   Lewis   Non-Lewis     CR  BD  3C  LP    (L)   (NL)   Dev
 =============================================================================
   1(1)    1.90   156.94827   7.05173     16  31   0  12     7      7    0.44
   2(2)    1.90   156.94827   7.05173     16  31   0  12     7      7    0.44
   3(1)    1.80   156.94827   7.05173     16  31   0  12     7      7    0.44
   4(2)    1.80   156.94827   7.05173     16  31   0  12     7      7    0.44
   5(1)    1.70   156.95065   7.04935     16  31   0  12     6      7    0.44
   6(2)    1.70   156.95065   7.04935     16  31   0  12     6      7    0.44
   7(1)    1.60   160.78464   3.21536     16  37   0   6     0      7    0.44
   8(2)    1.60   160.81043   3.18957     16  37   0   6     0      7    0.44
   9(3)    1.60   160.82453   3.17547     16  37   0   6     0      7    0.43
  10(4)    1.60   160.79874   3.20126     16  37   0   6     0      7    0.44
  11(5)    1.60   160.82453   3.17547     16  37   0   6     0      7    0.43
  12(1)    1.50   160.35534   3.64466     16  36   0   7     0      7    0.62
  13(2)    1.50   160.35534   3.64466     16  36   0   7     0      7    0.62
  14(1)    1.60   160.82453   3.17547     16  37   0   6     0      7    0.43
 -----------------------------------------------------------------------------

 Structure accepted: RESONANCE keyword permits strongly delocalized structure

 WARNING:  1 low occupancy (<1.9990e) core orbital  found on  C    8
           1 low occupancy (<1.9990e) core orbital  found on  C   10

 --------------------------------------------------------
   Effective Core           46.00000
   Core                     31.98763 ( 99.961% of  32)
   Valence Lewis            82.83690 ( 96.322% of  86)
  ==================       ============================
   Total Lewis             160.82453 ( 98.064% of 164)
  -----------------------------------------------------
   Valence non-Lewis         2.93604 (  1.790% of 164)
   Rydberg non-Lewis         0.23943 (  0.146% of 164)
  ==================       ============================
   Total non-Lewis           3.17547 (  1.936% of 164)
 --------------------------------------------------------


       (Occupancy)   Bond orbital/ Coefficients/ Hybrids
 ---------------------------------------------------------------------------------
     1. (1.98160) BD ( 1) C   1 - C   2  
                ( 49.93%)   0.7066* C   1 s( 34.68%)p 1.88( 65.29%)d 0.00(  0.03%)
                                            0.0000  0.5888 -0.0111 -0.0005 -0.0001
                                            0.4199 -0.0375 -0.0039 -0.0001 -0.4827
                                           -0.0140  0.0113  0.0001  0.4915 -0.0113
                                           -0.0086 -0.0001 -0.0067  0.0095 -0.0131
                                           -0.0029 -0.0008
                ( 50.07%)   0.7076* C   2 s( 34.64%)p 1.89( 65.33%)d 0.00(  0.03%)
                                            0.0000  0.5884 -0.0127 -0.0028 -0.0005
                                           -0.3940 -0.0209  0.0098 -0.0005  0.5017
                                           -0.0361 -0.0046  0.0000 -0.4943  0.0098
                                            0.0080 -0.0003 -0.0072  0.0113 -0.0117
                                           -0.0001 -0.0008
     2. (1.65866) BD ( 2) C   1 - C   2  
                ( 50.06%)   0.7075* C   1 s(  0.00%)p 1.00( 99.96%)d 0.00(  0.04%)
                                            0.0000 -0.0012 -0.0000  0.0003 -0.0000
                                            0.4078  0.0107  0.0053 -0.0001 -0.4531
                                           -0.0117 -0.0058  0.0002 -0.7919 -0.0206
                                           -0.0103  0.0005 -0.0071  0.0039  0.0091
                                           -0.0076 -0.0137
                ( 49.94%)   0.7067* C   2 s(  0.00%)p 1.00( 99.96%)d 0.00(  0.04%)
                                           -0.0000 -0.0016  0.0001 -0.0003  0.0000
                                            0.4103  0.0099  0.0053 -0.0007 -0.4543
                                           -0.0112 -0.0057  0.0007 -0.7900 -0.0194
                                           -0.0095  0.0012  0.0088  0.0088  0.0021
                                           -0.0054  0.0141
     3. (1.98168) BD ( 1) C   1 - C   6  
                ( 49.89%)   0.7064* C   1 s( 34.64%)p 1.89( 65.33%)d 0.00(  0.03%)
                                            0.0000  0.5884 -0.0108  0.0000 -0.0000
                                           -0.7358  0.0181  0.0127  0.0001 -0.1958
                                           -0.0277  0.0071 -0.0001 -0.2677  0.0252
                                            0.0024  0.0002  0.0090  0.0092  0.0001
                                            0.0100 -0.0076
                ( 50.11%)   0.7079* C   6 s( 34.68%)p 1.88( 65.29%)d 0.00(  0.03%)
                                            0.0000  0.5887 -0.0126 -0.0030 -0.0006
                                            0.7350 -0.0132 -0.0117  0.0007  0.2212
                                           -0.0377  0.0009 -0.0002  0.2484  0.0147
                                           -0.0064  0.0005  0.0062  0.0108 -0.0005
                                            0.0108 -0.0065
     4. (1.98163) BD ( 1) C   1 - H  18  
                ( 60.28%)   0.7764* C   1 s( 30.59%)p 2.27( 69.34%)d 0.00(  0.07%)
                                           -0.0003  0.5528  0.0176  0.0003  0.0002
                                            0.3372  0.0016  0.0034  0.0008  0.7223
                                            0.0037  0.0075  0.0017 -0.2405 -0.0012
                                           -0.0024 -0.0006  0.0156 -0.0067 -0.0102
                                           -0.0138 -0.0090
                ( 39.72%)   0.6303* H  18 s(100.00%)
                                            1.0000  0.0006  0.0011
     5. (1.97926) BD ( 1) C   2 - C   3  
                ( 49.63%)   0.7045* C   2 s( 34.73%)p 1.88( 65.24%)d 0.00(  0.03%)
                                            0.0000  0.5893 -0.0090  0.0015  0.0004
                                           -0.3155 -0.0257  0.0088 -0.0008 -0.7027
                                            0.0200  0.0106 -0.0005  0.2391 -0.0253
                                           -0.0021 -0.0002  0.0121 -0.0010 -0.0081
                                           -0.0067 -0.0081
                ( 50.37%)   0.7097* C   3 s( 34.49%)p 1.90( 65.48%)d 0.00(  0.03%)
                                           -0.0001  0.5871  0.0129 -0.0017  0.0000
                                            0.3370 -0.0380  0.0006  0.0008  0.6981
                                           -0.0029 -0.0078  0.0005 -0.2282 -0.0176
                                            0.0050 -0.0001  0.0093 -0.0010 -0.0102
                                           -0.0088 -0.0070
     6. (1.98141) BD ( 1) C   2 - H  19  
                ( 60.34%)   0.7768* C   2 s( 30.53%)p 2.27( 69.40%)d 0.00(  0.07%)
                                           -0.0003  0.5523  0.0171  0.0011  0.0002
                                            0.7585  0.0042  0.0078  0.0013  0.2141
                                            0.0011  0.0028  0.0006  0.2697  0.0017
                                            0.0026  0.0004  0.0100  0.0126  0.0053
                                            0.0178 -0.0081
                ( 39.66%)   0.6297* H  19 s(100.00%)
                                            1.0000  0.0007  0.0011
     7. (1.97454) BD ( 1) C   3 - C   4  
                ( 48.98%)   0.6998* C   3 s( 35.08%)p 1.85( 64.89%)d 0.00(  0.03%)
                                            0.0001  0.5922  0.0070  0.0047  0.0002
                                           -0.7281  0.0044  0.0100 -0.0010 -0.2301
                                            0.0244  0.0030  0.0010 -0.2550 -0.0117
                                            0.0040 -0.0010  0.0062  0.0102 -0.0003
                                            0.0095 -0.0059
                ( 51.02%)   0.7143* C   4 s( 34.30%)p 1.91( 65.67%)d 0.00(  0.03%)
                                           -0.0000  0.5856  0.0060  0.0012  0.0003
                                            0.7393 -0.0111  0.0014  0.0033  0.2043
                                            0.0077  0.0001 -0.0006  0.2611 -0.0112
                                            0.0001  0.0017  0.0078  0.0091  0.0011
                                            0.0107 -0.0068
     8. (1.66505) BD ( 2) C   3 - C   4  
                ( 48.44%)   0.6960* C   3 s(  0.00%)p 1.00( 99.96%)d 0.00(  0.04%)
                                            0.0000  0.0044  0.0017  0.0025 -0.0001
                                           -0.4157 -0.0040 -0.0012  0.0010  0.4544
                                            0.0077  0.0020 -0.0002  0.7875  0.0067
                                            0.0056 -0.0020 -0.0091 -0.0089 -0.0017
                                            0.0047 -0.0149
                ( 51.56%)   0.7181* C   4 s(  0.00%)p 1.00( 99.97%)d 0.00(  0.03%)
                                           -0.0001 -0.0005  0.0008  0.0011  0.0001
                                           -0.4053 -0.0061 -0.0020  0.0026  0.4549
                                            0.0076  0.0041 -0.0032  0.7927  0.0053
                                           -0.0001 -0.0052  0.0022  0.0099  0.0087
                                           -0.0100  0.0018
     9. (1.98042) BD ( 1) C   3 - H  20  
                ( 60.43%)   0.7774* C   3 s( 30.33%)p 2.29( 69.60%)d 0.00(  0.07%)
                                           -0.0004  0.5505 -0.0155 -0.0028 -0.0001
                                            0.4267 -0.0057  0.0028  0.0018 -0.5018
                                           -0.0085 -0.0012 -0.0003  0.5118  0.0012
                                            0.0029  0.0010 -0.0146  0.0136 -0.0162
                                           -0.0024  0.0027
                ( 39.57%)   0.6291* H  20 s(100.00%)
                                            1.0000  0.0015  0.0007
    10. (1.97376) BD ( 1) C   4 - C   5  
                ( 50.77%)   0.7125* C   4 s( 33.85%)p 1.95( 66.11%)d 0.00(  0.03%)
                                           -0.0000  0.5818  0.0051  0.0010  0.0001
                                           -0.4207  0.0099  0.0008 -0.0039  0.4886
                                           -0.0040  0.0004  0.0017 -0.4951  0.0084
                                            0.0012 -0.0033 -0.0086  0.0097 -0.0129
                                           -0.0018 -0.0007
                ( 49.23%)   0.7016* C   5 s( 34.95%)p 1.86( 65.02%)d 0.00(  0.03%)
                                            0.0001  0.5911  0.0060  0.0042  0.0003
                                            0.3910  0.0129 -0.0034  0.0018 -0.5096
                                            0.0163  0.0074  0.0005  0.4870 -0.0023
                                           -0.0060  0.0006 -0.0063  0.0099 -0.0118
                                           -0.0004 -0.0006
    11. (1.96078) BD ( 1) C   4 - C   7  
                ( 48.44%)   0.6960* C   4 s( 31.82%)p 2.14( 68.15%)d 0.00(  0.03%)
                                            0.0002  0.5640 -0.0093 -0.0030 -0.0003
                                           -0.3340 -0.0160 -0.0027 -0.0000 -0.7153
                                           -0.0157  0.0014 -0.0023  0.2402 -0.0073
                                           -0.0007  0.0006  0.0115 -0.0034 -0.0092
                                           -0.0082 -0.0071
                ( 51.56%)   0.7180* C   7 s( 28.36%)p 2.53( 71.61%)d 0.00(  0.03%)
                                            0.0001  0.5325  0.0086 -0.0009  0.0001
                                            0.3368 -0.0023  0.0012  0.0008  0.7362
                                           -0.0001  0.0038 -0.0002 -0.2454 -0.0200
                                            0.0012 -0.0036  0.0061 -0.0027 -0.0084
                                           -0.0118 -0.0054
    12. (1.97899) BD ( 1) C   5 - C   6  
                ( 50.58%)   0.7112* C   5 s( 34.88%)p 1.87( 65.09%)d 0.00(  0.03%)
                                           -0.0001  0.5904  0.0145 -0.0018 -0.0001
                                            0.3160  0.0274 -0.0060 -0.0001  0.7030
                                           -0.0182 -0.0049  0.0006 -0.2349  0.0243
                                            0.0010 -0.0004  0.0116 -0.0008 -0.0078
                                           -0.0066 -0.0080
                ( 49.42%)   0.7030* C   6 s( 34.63%)p 1.89( 65.34%)d 0.00(  0.03%)
                                            0.0000  0.5884 -0.0101  0.0014  0.0004
                                           -0.3389  0.0378  0.0024  0.0004 -0.6959
                                            0.0045  0.0120 -0.0011  0.2290  0.0170
                                           -0.0057  0.0008  0.0093 -0.0008 -0.0103
                                           -0.0085 -0.0068
    13. (1.66586) BD ( 2) C   5 - C   6  
                ( 50.41%)   0.7100* C   5 s(  0.00%)p 1.00( 99.97%)d 0.00(  0.03%)
                                           -0.0000 -0.0020 -0.0020  0.0000  0.0000
                                           -0.4035 -0.0084 -0.0076  0.0008  0.4492
                                            0.0070  0.0051 -0.0011  0.7966  0.0143
                                            0.0095 -0.0014  0.0015  0.0108  0.0099
                                           -0.0111  0.0006
                ( 49.59%)   0.7042* C   6 s(  0.00%)p 1.00( 99.96%)d 0.00(  0.04%)
                                           -0.0000 -0.0026  0.0010  0.0013  0.0002
                                           -0.4030 -0.0084 -0.0044  0.0004  0.4551
                                            0.0094  0.0042 -0.0002  0.7934  0.0170
                                            0.0076 -0.0005  0.0075 -0.0033 -0.0088
                                            0.0074  0.0148
    14. (1.97973) BD ( 1) C   5 - H  21  
                ( 60.34%)   0.7768* C   5 s( 30.09%)p 2.32( 69.85%)d 0.00(  0.07%)
                                            0.0003 -0.5483  0.0162  0.0022  0.0001
                                            0.7636  0.0008  0.0042  0.0020  0.2072
                                            0.0112 -0.0014 -0.0009  0.2686 -0.0070
                                            0.0034  0.0015 -0.0106 -0.0122 -0.0042
                                           -0.0182  0.0088
                ( 39.66%)   0.6297* H  21 s(100.00%)
                                           -1.0000 -0.0015 -0.0008
    15. (1.98154) BD ( 1) C   6 - H  22  
                ( 60.36%)   0.7769* C   6 s( 30.60%)p 2.27( 69.33%)d 0.00(  0.07%)
                                            0.0003 -0.5529 -0.0179 -0.0013 -0.0003
                                            0.4246  0.0027  0.0041  0.0005 -0.5077
                                           -0.0027 -0.0057 -0.0009  0.5051  0.0028
                                            0.0052  0.0007  0.0153 -0.0133  0.0157
                                            0.0025 -0.0025
                ( 39.64%)   0.6296* H  22 s(100.00%)
                                           -1.0000 -0.0007 -0.0011
    16. (1.96481) BD ( 1) C   7 - C   8  
                ( 50.40%)   0.7099* C   7 s( 28.65%)p 2.49( 71.33%)d 0.00(  0.03%)
                                           -0.0002 -0.5352 -0.0049 -0.0002 -0.0002
                                            0.1423  0.0025 -0.0036  0.0019  0.5348
                                           -0.0116  0.0003 -0.0021  0.6377  0.0099
                                           -0.0025  0.0053 -0.0045 -0.0046 -0.0130
                                            0.0041 -0.0072
                ( 49.60%)   0.7043* C   8 s( 31.64%)p 2.16( 68.33%)d 0.00(  0.03%)
                                           -0.0001 -0.5623  0.0147  0.0019  0.0004
                                           -0.0951 -0.0073  0.0038 -0.0021 -0.5139
                                           -0.0219  0.0055 -0.0020 -0.6399 -0.0099
                                            0.0008 -0.0019 -0.0009 -0.0027 -0.0138
                                            0.0041 -0.0070
    17. (1.98176) BD ( 1) C   7 - N   9  
                ( 38.90%)   0.6237* C   7 s( 21.70%)p 3.60( 78.21%)d 0.00(  0.09%)
                                           -0.0001  0.4651  0.0258  0.0014 -0.0004
                                           -0.7560  0.0153 -0.0017  0.0013  0.1524
                                           -0.0100  0.0007 -0.0013  0.4313 -0.0304
                                            0.0049 -0.0010 -0.0098 -0.0216  0.0054
                                            0.0176 -0.0064
                ( 61.10%)   0.7817* N   9 s( 35.37%)p 1.83( 64.60%)d 0.00(  0.03%)
                                           -0.0000  0.5947 -0.0001 -0.0023  0.0001
                                            0.6748 -0.0042 -0.0045  0.0012 -0.1538
                                           -0.0069  0.0016  0.0001 -0.4085  0.0004
                                            0.0046 -0.0002 -0.0071 -0.0148  0.0010
                                            0.0050 -0.0046
    18. (1.96626) BD ( 1) C   7 - H  23  
                ( 62.00%)   0.7874* C   7 s( 21.33%)p 3.68( 78.59%)d 0.00(  0.08%)
                                           -0.0003  0.4611 -0.0260 -0.0002  0.0002
                                            0.5405  0.0195 -0.0055 -0.0005 -0.3842
                                           -0.0165 -0.0047  0.0010  0.5877  0.0057
                                           -0.0006  0.0010 -0.0111  0.0199 -0.0152
                                            0.0049  0.0054
                ( 38.00%)   0.6165* H  23 s(100.00%)
                                            1.0000 -0.0028  0.0016
    19. (1.97588) BD ( 1) C   8 - C  10  
                ( 50.41%)   0.7100* C   8 s( 34.59%)p 1.89( 65.38%)d 0.00(  0.03%)
                                           -0.0000  0.5879  0.0157  0.0009 -0.0002
                                            0.6063 -0.0145  0.0051  0.0012 -0.4907
                                            0.0010 -0.0059 -0.0007 -0.2120 -0.0125
                                           -0.0046  0.0001 -0.0138 -0.0048  0.0067
                                            0.0038 -0.0077
                ( 49.59%)   0.7042* C  10 s( 39.06%)p 1.56( 60.91%)d 0.00(  0.03%)
                                            0.0001  0.6248  0.0157  0.0041  0.0003
                                           -0.5202  0.0039  0.0021 -0.0088  0.5119
                                           -0.0141 -0.0005  0.0049  0.2756 -0.0149
                                            0.0022  0.0001 -0.0133 -0.0017  0.0085
                                            0.0047 -0.0064
    20. (1.68397) BD ( 2) C   8 - C  10  
                ( 46.96%)   0.6853* C   8 s(  0.00%)p 1.00( 99.96%)d 0.00(  0.04%)
                                            0.0001 -0.0030 -0.0010 -0.0014  0.0001
                                            0.3569 -0.0019 -0.0011 -0.0022  0.7028
                                           -0.0025 -0.0009 -0.0045 -0.6149  0.0094
                                            0.0034  0.0038  0.0005 -0.0092  0.0008
                                            0.0132  0.0124
                ( 53.04%)   0.7283* C  10 s(  0.00%)p 1.00( 99.98%)d 0.00(  0.02%)
                                           -0.0000 -0.0052  0.0009 -0.0009 -0.0000
                                            0.3536 -0.0102  0.0011 -0.0015  0.6996
                                           -0.0194  0.0009 -0.0022 -0.6200  0.0198
                                           -0.0027  0.0029 -0.0063  0.0080 -0.0039
                                           -0.0092 -0.0004
    21. (1.96411) BD ( 1) C   8 - C  14  
                ( 51.35%)   0.7166* C   8 s( 33.77%)p 1.96( 66.20%)d 0.00(  0.03%)
                                           -0.0003  0.5811  0.0028 -0.0002  0.0004
                                           -0.7037  0.0115 -0.0046 -0.0043  0.0028
                                           -0.0078  0.0016  0.0013 -0.4081 -0.0024
                                           -0.0004 -0.0019 -0.0007  0.0139  0.0028
                                            0.0106 -0.0005
                ( 48.65%)   0.6975* C  14 s( 34.79%)p 1.87( 65.18%)d 0.00(  0.03%)
                                            0.0002  0.5898  0.0049  0.0016  0.0003
                                            0.6916  0.0053 -0.0071  0.0022  0.0044
                                           -0.0157 -0.0011 -0.0013  0.4158 -0.0157
                                           -0.0052  0.0000 -0.0030  0.0117  0.0023
                                            0.0108 -0.0027
    22. (1.99121) BD ( 1) N   9 - C  15  
                ( 62.94%)   0.7933* N   9 s( 34.98%)p 1.86( 64.97%)d 0.00(  0.05%)
                                           -0.0000  0.5914  0.0098  0.0033  0.0000
                                           -0.3918  0.0230 -0.0055 -0.0007 -0.5609
                                           -0.0014 -0.0001 -0.0019  0.4250 -0.0158
                                            0.0076  0.0009  0.0103 -0.0118 -0.0141
                                           -0.0061 -0.0042
                ( 37.06%)   0.6088* C  15 s( 32.59%)p 2.07( 67.33%)d 0.00(  0.07%)
                                            0.0001  0.5705 -0.0199  0.0018 -0.0025
                                            0.3925  0.0109 -0.0034  0.0000  0.5736
                                            0.0236 -0.0034  0.0041 -0.4352 -0.0117
                                            0.0033 -0.0004  0.0173 -0.0099 -0.0174
                                           -0.0060 -0.0004
    23. (1.98602) BD ( 1) N   9 - H  24  
                ( 70.97%)   0.8424* N   9 s( 29.51%)p 2.39( 70.43%)d 0.00(  0.06%)
                                           -0.0001  0.5432 -0.0048 -0.0017 -0.0001
                                           -0.2971  0.0085 -0.0056  0.0011  0.7847
                                           -0.0145  0.0018 -0.0011  0.0053  0.0022
                                            0.0063 -0.0008 -0.0142 -0.0040 -0.0002
                                           -0.0143 -0.0126
                ( 29.03%)   0.5388* H  24 s(100.00%)
                                            1.0000 -0.0063  0.0014
    24. (1.98026) BD ( 1) C  10 - C  11  
                ( 50.78%)   0.7126* C  10 s( 38.19%)p 1.62( 61.77%)d 0.00(  0.03%)
                                           -0.0001  0.6177  0.0196 -0.0031 -0.0001
                                           -0.0676 -0.0150 -0.0007 -0.0057 -0.4968
                                            0.0241 -0.0011 -0.0023 -0.6042  0.0191
                                           -0.0022 -0.0058  0.0004  0.0068  0.0162
                                           -0.0014  0.0057
                ( 49.22%)   0.7016* C  11 s( 34.97%)p 1.86( 64.99%)d 0.00(  0.03%)
                                            0.0000  0.5911 -0.0189  0.0019  0.0000
                                            0.1387 -0.0395 -0.0001 -0.0017  0.4867
                                            0.0063 -0.0082 -0.0006  0.6259 -0.0160
                                           -0.0099 -0.0019  0.0006  0.0041  0.0162
                                           -0.0041  0.0061
    25. (1.97581) BD ( 1) C  10 - I  17  
                ( 57.82%)   0.7604* C  10 s( 22.76%)p 3.39( 77.11%)d 0.01(  0.13%)
                                           -0.0002  0.4758 -0.0348 -0.0015 -0.0002
                                            0.7713  0.0482 -0.0087 -0.0054 -0.0187
                                            0.0063 -0.0058  0.0020  0.4147  0.0346
                                           -0.0083 -0.0009 -0.0039  0.0249  0.0013
                                            0.0254 -0.0077
                ( 42.18%)   0.6495* I  17 s( 12.13%)p 7.24( 87.87%)
                                            0.3473  0.0271 -0.8406 -0.0592  0.0603
                                           -0.0003 -0.4047 -0.0328
    26. (1.97265) BD ( 1) C  11 - C  12  
                ( 50.69%)   0.7119* C  11 s( 34.85%)p 1.87( 65.12%)d 0.00(  0.03%)
                                           -0.0002  0.5902 -0.0070 -0.0042  0.0003
                                           -0.6979 -0.0040  0.0129 -0.0017 -0.0003
                                            0.0306 -0.0041 -0.0003 -0.4025  0.0324
                                            0.0028 -0.0013 -0.0040  0.0119  0.0019
                                            0.0124 -0.0041
                ( 49.31%)   0.7022* C  12 s( 34.56%)p 1.89( 65.41%)d 0.00(  0.03%)
                                            0.0001  0.5878 -0.0094 -0.0003 -0.0001
                                            0.7062 -0.0259  0.0102  0.0004 -0.0171
                                            0.0274  0.0032 -0.0000  0.3914  0.0157
                                            0.0097  0.0002 -0.0003  0.0138  0.0036
                                            0.0104 -0.0009
    27. (1.65775) BD ( 2) C  11 - C  12  
                ( 49.91%)   0.7065* C  11 s(  0.00%)p 1.00( 99.96%)d 0.00(  0.04%)
                                            0.0000  0.0011  0.0004  0.0003  0.0001
                                           -0.3566 -0.0081 -0.0045  0.0005 -0.6977
                                           -0.0162 -0.0091  0.0011  0.6205  0.0145
                                            0.0070 -0.0011  0.0098 -0.0108  0.0060
                                            0.0122 -0.0013
                ( 50.09%)   0.7078* C  12 s(  0.00%)p 1.00( 99.96%)d 0.00(  0.04%)
                                            0.0000 -0.0006  0.0003  0.0001  0.0000
                                           -0.3591 -0.0082  0.0038  0.0002 -0.6981
                                           -0.0161  0.0084  0.0006  0.6185  0.0142
                                           -0.0070 -0.0006 -0.0107  0.0015 -0.0058
                                            0.0012  0.0163
    28. (1.98047) BD ( 1) C  11 - H  25  
                ( 60.80%)   0.7797* C  11 s( 30.09%)p 2.32( 69.84%)d 0.00(  0.07%)
                                           -0.0004  0.5482  0.0186  0.0018 -0.0004
                                            0.6041  0.0122  0.0049  0.0014 -0.5238
                                           -0.0019 -0.0046 -0.0015 -0.2429  0.0051
                                           -0.0020 -0.0009 -0.0204 -0.0101  0.0076
                                            0.0027 -0.0097
                ( 39.20%)   0.6261* H  25 s(100.00%)
                                            1.0000  0.0016  0.0010
    29. (1.98141) BD ( 1) C  12 - C  13  
                ( 50.02%)   0.7072* C  12 s( 34.66%)p 1.88( 65.30%)d 0.00(  0.03%)
                                            0.0000  0.5887 -0.0106  0.0001 -0.0000
                                           -0.5971  0.0353 -0.0079  0.0002  0.4979
                                            0.0036  0.0098  0.0006  0.2158  0.0246
                                            0.0064  0.0007 -0.0137 -0.0049  0.0089
                                            0.0017 -0.0054
                ( 49.98%)   0.7070* C  13 s( 34.57%)p 1.89( 65.40%)d 0.00(  0.03%)
                                            0.0000  0.5878 -0.0108 -0.0030 -0.0006
                                            0.5758  0.0110 -0.0115  0.0007 -0.5127
                                            0.0241  0.0060 -0.0002 -0.2399  0.0337
                                           -0.0001  0.0002 -0.0141 -0.0033  0.0065
                                            0.0042 -0.0068
    30. (1.98049) BD ( 1) C  12 - H  26  
                ( 60.54%)   0.7781* C  12 s( 30.67%)p 2.26( 69.27%)d 0.00(  0.07%)
                                            0.0004 -0.5536 -0.0156  0.0001 -0.0002
                                            0.1153 -0.0001 -0.0019  0.0004  0.5128
                                            0.0029 -0.0057  0.0010  0.6452  0.0032
                                           -0.0074  0.0014 -0.0048 -0.0043 -0.0205
                                            0.0088 -0.0107
                ( 39.46%)   0.6282* H  26 s(100.00%)
                                           -1.0000 -0.0008 -0.0010
    31. (1.97938) BD ( 1) C  13 - C  14  
                ( 49.48%)   0.7034* C  13 s( 34.70%)p 1.88( 65.27%)d 0.00(  0.03%)
                                            0.0000  0.5890 -0.0092  0.0012  0.0003
                                            0.1047  0.0343 -0.0055  0.0010  0.5003
                                           -0.0228 -0.0058  0.0004  0.6242 -0.0060
                                           -0.0099  0.0009  0.0018  0.0063  0.0152
                                           -0.0027  0.0063
                ( 50.52%)   0.7108* C  14 s( 34.83%)p 1.87( 65.14%)d 0.00(  0.03%)
                                           -0.0000  0.5900  0.0154 -0.0008  0.0001
                                           -0.1229  0.0392 -0.0029 -0.0004 -0.4903
                                           -0.0082  0.0048 -0.0007 -0.6277  0.0142
                                            0.0034 -0.0008 -0.0009  0.0029  0.0157
                                           -0.0042  0.0054
    32. (1.65854) BD ( 2) C  13 - C  14  
                ( 49.51%)   0.7036* C  13 s(  0.00%)p 1.00( 99.95%)d 0.00(  0.05%)
                                           -0.0000 -0.0006  0.0003 -0.0007  0.0000
                                            0.3630  0.0070  0.0027 -0.0005  0.6963
                                            0.0139  0.0052 -0.0008 -0.6184 -0.0124
                                           -0.0050  0.0006  0.0116 -0.0021  0.0064
                                           -0.0003 -0.0165
                ( 50.49%)   0.7106* C  14 s(  0.00%)p 1.00( 99.96%)d 0.00(  0.04%)
                                           -0.0000 -0.0016  0.0001 -0.0001 -0.0000
                                            0.3677  0.0058  0.0033 -0.0012  0.6955
                                            0.0125  0.0054 -0.0022 -0.6168 -0.0082
                                           -0.0064  0.0024 -0.0002 -0.0083  0.0004
                                            0.0120  0.0126
    33. (1.98113) BD ( 1) C  13 - H  27  
                ( 60.48%)   0.7777* C  13 s( 30.63%)p 2.26( 69.31%)d 0.00(  0.07%)
                                            0.0003 -0.5532 -0.0157 -0.0014 -0.0003
                                            0.7239  0.0044  0.0081  0.0011 -0.0130
                                           -0.0005 -0.0003  0.0003  0.4108  0.0022
                                            0.0043  0.0009 -0.0001 -0.0189  0.0018
                                           -0.0170  0.0038
                ( 39.52%)   0.6286* H  27 s(100.00%)
                                           -1.0000 -0.0010 -0.0010
    34. (1.97879) BD ( 1) C  14 - H  28  
                ( 60.67%)   0.7789* C  14 s( 30.28%)p 2.30( 69.66%)d 0.00(  0.07%)
                                            0.0004 -0.5500  0.0163  0.0004  0.0001
                                            0.6085 -0.0062  0.0047  0.0024 -0.5241
                                           -0.0054 -0.0019 -0.0007 -0.2269 -0.0086
                                            0.0003  0.0008  0.0205  0.0092 -0.0073
                                           -0.0025  0.0102
                ( 39.33%)   0.6271* H  28 s(100.00%)
                                           -1.0000 -0.0018 -0.0006
    35. (1.99710) BD ( 1) C  15 - O  16  
                ( 27.05%)   0.5201* C  15 s(  0.00%)p 1.00( 99.41%)d 0.01(  0.58%)
                                            0.0000 -0.0036 -0.0006 -0.0020  0.0000
                                            0.5568 -0.0271  0.0125 -0.0034  0.2251
                                           -0.0121  0.0051 -0.0015  0.7939 -0.0414
                                            0.0203 -0.0037 -0.0033 -0.0295  0.0251
                                           -0.0396  0.0526
                ( 72.95%)   0.8541* O  16 s(  0.00%)p 1.00( 99.89%)d 0.00(  0.11%)
                                            0.0000 -0.0057  0.0000 -0.0001  0.0000
                                            0.5470  0.0001  0.0000 -0.0020  0.2329
                                           -0.0006 -0.0011 -0.0006  0.8034 -0.0005
                                           -0.0011 -0.0025  0.0014  0.0131 -0.0110
                                            0.0171 -0.0226
    36. (1.99373) BD ( 2) C  15 - O  16  
                ( 36.12%)   0.6010* C  15 s( 32.08%)p 2.11( 67.77%)d 0.00(  0.15%)
                                           -0.0001  0.5629 -0.0624 -0.0018 -0.0014
                                           -0.6749 -0.0488 -0.0005 -0.0020  0.2165
                                           -0.0022 -0.0063 -0.0008  0.4145  0.0333
                                            0.0023  0.0020 -0.0171 -0.0277  0.0095
                                            0.0188 -0.0063
                ( 63.88%)   0.7992* O  16 s( 36.92%)p 1.71( 62.96%)d 0.00(  0.11%)
                                            0.0000  0.6064 -0.0398 -0.0007 -0.0000
                                            0.6602 -0.0203  0.0009  0.0002 -0.2169
                                            0.0067 -0.0023  0.0001 -0.3823  0.0118
                                           -0.0002 -0.0001 -0.0121 -0.0229  0.0080
                                            0.0189 -0.0038
    37. (1.98825) BD ( 1) C  15 - H  29  
                ( 58.41%)   0.7643* C  15 s( 35.69%)p 1.80( 64.22%)d 0.00(  0.09%)
                                            0.0002 -0.5956 -0.0460 -0.0002 -0.0021
                                           -0.2693  0.0183  0.0041  0.0057  0.7538
                                           -0.0109 -0.0061 -0.0004 -0.0275 -0.0099
                                           -0.0039 -0.0053  0.0178 -0.0042 -0.0007
                                            0.0202  0.0139
                ( 41.59%)   0.6449* H  29 s(100.00%)
                                           -1.0000  0.0041 -0.0012
    38. (1.99929) CR ( 1) C   1           s(100.00%)p 0.00(  0.00%)
                                            1.0000  0.0002  0.0000  0.0000  0.0000
                                            0.0001  0.0000  0.0000  0.0000  0.0003
                                            0.0000  0.0000  0.0000 -0.0001 -0.0000
                                           -0.0000 -0.0000  0.0000 -0.0000 -0.0000
                                           -0.0000 -0.0000
    39. (1.99928) CR ( 1) C   2           s(100.00%)p 0.00(  0.00%)
                                            1.0000  0.0001  0.0000  0.0000  0.0000
                                            0.0003  0.0000  0.0000  0.0000  0.0001
                                            0.0000  0.0000  0.0000  0.0001  0.0000
                                            0.0000  0.0000  0.0000  0.0000  0.0000
                                            0.0000 -0.0000
    40. (1.99917) CR ( 1) C   3           s(100.00%)p 0.00(  0.00%)
                                            1.0000  0.0002 -0.0000 -0.0000 -0.0000
                                            0.0003 -0.0000  0.0000  0.0000 -0.0001
                                           -0.0000 -0.0000 -0.0000  0.0002  0.0000
                                            0.0000  0.0000 -0.0000  0.0000 -0.0000
                                           -0.0000  0.0000
    41. (1.99910) CR ( 1) C   4           s(100.00%)p 0.00(  0.00%)
                                            1.0000 -0.0001  0.0000  0.0000  0.0000
                                            0.0000  0.0000  0.0000  0.0000  0.0002
                                            0.0000  0.0000  0.0000  0.0000  0.0000
                                            0.0000 -0.0000 -0.0000  0.0000  0.0000
                                            0.0000  0.0000
    42. (1.99916) CR ( 1) C   5           s(100.00%)p 0.00(  0.00%)
                                            1.0000  0.0002 -0.0000 -0.0000 -0.0000
                                           -0.0003 -0.0000 -0.0000 -0.0000  0.0000
                                           -0.0000 -0.0000  0.0000 -0.0002  0.0000
                                           -0.0000 -0.0000  0.0000  0.0000  0.0000
                                            0.0000 -0.0000
    43. (1.99929) CR ( 1) C   6           s(100.00%)p 0.00(  0.00%)
                                            1.0000  0.0001  0.0000  0.0000  0.0000
                                           -0.0002 -0.0000 -0.0000 -0.0000  0.0002
                                            0.0000  0.0000  0.0000 -0.0002 -0.0000
                                           -0.0000 -0.0000 -0.0000  0.0000 -0.0000
                                           -0.0000  0.0000
    44. (1.99905) CR ( 1) C   7           s(100.00%)p 0.00(  0.00%)
                                            1.0000  0.0000 -0.0000  0.0000  0.0000
                                            0.0001  0.0000 -0.0000  0.0000 -0.0001
                                           -0.0000 -0.0000 -0.0000  0.0003  0.0000
                                           -0.0000  0.0000 -0.0000  0.0000 -0.0000
                                            0.0000  0.0000
    45. (1.99894) CR ( 1) C   8           s(100.00%)p 0.00(  0.00%)
                                            1.0000  0.0001  0.0000  0.0000  0.0000
                                           -0.0003  0.0000 -0.0000 -0.0000 -0.0002
                                           -0.0000  0.0000  0.0000 -0.0001 -0.0000
                                           -0.0000 -0.0000 -0.0000  0.0000 -0.0000
                                            0.0000 -0.0000
    46. (1.99940) CR ( 1) N   9           s(100.00%)p 0.00(  0.00%)
                                            1.0000  0.0001 -0.0000 -0.0000 -0.0000
                                            0.0000  0.0000 -0.0000  0.0000  0.0001
                                           -0.0000  0.0000 -0.0000  0.0000  0.0000
                                            0.0000 -0.0000 -0.0000 -0.0000 -0.0000
                                           -0.0000 -0.0000
    47. (1.99882) CR ( 1) C  10           s(100.00%)p 0.00(  0.00%)
                                            1.0000  0.0001 -0.0000 -0.0000 -0.0000
                                            0.0001  0.0000 -0.0000 -0.0000 -0.0001
                                            0.0000 -0.0000 -0.0000 -0.0000  0.0000
                                           -0.0000 -0.0000  0.0000  0.0000  0.0000
                                            0.0000 -0.0000
    48. (1.99913) CR ( 1) C  11           s(100.00%)p 0.00(  0.00%)
                                            1.0000  0.0003  0.0000 -0.0000 -0.0000
                                            0.0001  0.0000  0.0000  0.0000 -0.0002
                                            0.0000 -0.0000 -0.0000 -0.0002  0.0000
                                           -0.0000 -0.0000 -0.0000 -0.0000  0.0000
                                            0.0000 -0.0000
    49. (1.99927) CR ( 1) C  12           s(100.00%)p 0.00(  0.00%)
                                            1.0000  0.0001  0.0000 -0.0000  0.0000
                                           -0.0001  0.0000  0.0000 -0.0000 -0.0002
                                           -0.0000  0.0000 -0.0000 -0.0003 -0.0000
                                            0.0000 -0.0000  0.0000  0.0000  0.0000
                                           -0.0000  0.0000
    50. (1.99929) CR ( 1) C  13           s(100.00%)p 0.00(  0.00%)
                                            1.0000  0.0001  0.0000  0.0000  0.0000
                                           -0.0003 -0.0000 -0.0000 -0.0000  0.0000
                                            0.0000  0.0000 -0.0000 -0.0002 -0.0000
                                           -0.0000 -0.0000  0.0000  0.0000 -0.0000
                                            0.0000 -0.0000
    51. (1.99914) CR ( 1) C  14           s(100.00%)p 0.00(  0.00%)
                                            1.0000  0.0001 -0.0000 -0.0000 -0.0000
                                           -0.0003  0.0000 -0.0000 -0.0000  0.0002
                                            0.0000  0.0000  0.0000 -0.0000  0.0000
                                            0.0000 -0.0000 -0.0000 -0.0000  0.0000
                                           -0.0000 -0.0000
    52. (1.99947) CR ( 1) C  15           s(100.00%)p 0.00(  0.00%)
                                            1.0000  0.0001  0.0000 -0.0000  0.0000
                                           -0.0001 -0.0000 -0.0000 -0.0000 -0.0002
                                           -0.0000  0.0000 -0.0000  0.0001  0.0000
                                            0.0000  0.0000 -0.0000 -0.0000  0.0000
                                           -0.0000 -0.0000
    53. (1.99981) CR ( 1) O  16           s(100.00%)p 0.00(  0.00%)
                                            1.0000  0.0002  0.0000 -0.0000  0.0000
                                           -0.0002  0.0000  0.0000 -0.0000 -0.0000
                                           -0.0000 -0.0000  0.0000  0.0001 -0.0000
                                            0.0000  0.0000 -0.0000  0.0000  0.0000
                                           -0.0000  0.0000
    54. (1.70198) LP ( 1) N   9           s(  0.02%)p99.99( 99.97%)d 0.55(  0.01%)
                                            0.0000  0.0143 -0.0041  0.0022  0.0001
                                           -0.5497 -0.0149 -0.0020 -0.0002 -0.2125
                                           -0.0031  0.0005  0.0007 -0.8072 -0.0227
                                            0.0040  0.0002  0.0052 -0.0005  0.0062
                                           -0.0001 -0.0076
    55. (1.98828) LP ( 1) O  16           s( 63.23%)p 0.58( 36.76%)d 0.00(  0.01%)
                                           -0.0003  0.7950  0.0194  0.0003  0.0000
                                           -0.5009  0.0067 -0.0005 -0.0045  0.1658
                                           -0.0029 -0.0015  0.0014  0.2985 -0.0035
                                            0.0009  0.0027  0.0033  0.0069 -0.0015
                                           -0.0042  0.0016
    56. (1.90580) LP ( 2) O  16           s(  0.01%)p 1.00( 99.93%)d 0.00(  0.06%)
                                            0.0001  0.0013 -0.0015  0.0091 -0.0000
                                            0.1065  0.0013 -0.0021 -0.0009  0.9328
                                            0.0127 -0.0004 -0.0006 -0.3430 -0.0048
                                            0.0009  0.0009  0.0183 -0.0086 -0.0093
                                            0.0081  0.0069
    57. (1.99412) LP ( 1) I  17           s( 87.89%)p 0.14( 12.11%)
                                            0.9375 -0.0041  0.3187  0.0103 -0.0343
                                           -0.0000  0.1350  0.0060
    58. (1.96716) LP ( 2) I  17           s(  0.03%)p99.99( 99.97%)
                                            0.0186 -0.0015 -0.2307  0.0038  0.7591
                                           -0.0116  0.6083 -0.0087
    59. (1.93489) LP ( 3) I  17           s(  0.00%)p 1.00(100.00%)
                                            0.0046  0.0002 -0.3663  0.0060 -0.6471
                                            0.0104  0.6684 -0.0104
    60. (0.00539) RY*( 1) C   1           s(  1.06%)p88.29( 93.50%)d 5.14(  5.44%)
                                            0.0000 -0.0245  0.0988 -0.0005  0.0149
                                            0.0098 -0.3925  0.0411 -0.0222  0.0215
                                           -0.8296  0.1040 -0.0466 -0.0074  0.2751
                                           -0.0333  0.0158 -0.1283  0.1156  0.0496
                                            0.1394  0.0519
    61. (0.00193) RY*( 2) C   1           s(  0.03%)p99.99( 98.05%)d76.23(  1.92%)
                                           -0.0000  0.0000  0.0136  0.0080  0.0013
                                            0.0335  0.7758 -0.1216 -0.1929 -0.0085
                                           -0.1945  0.0302  0.0488  0.0221  0.5112
                                           -0.0802 -0.1268 -0.0877  0.0045 -0.0732
                                           -0.0693  0.0364
    62. (0.00085) RY*( 3) C   1           s(  0.10%)p99.99( 91.37%)d81.88(  8.53%)
                                            0.0000  0.0001 -0.0000  0.0320  0.0039
                                           -0.0088  0.3733  0.0728  0.0489  0.0097
                                           -0.4223 -0.1103 -0.0545  0.0165 -0.7298
                                           -0.1806 -0.0871  0.0857 -0.0876 -0.1503
                                            0.1363  0.1706
    63. (0.00055) RY*( 4) C   1           s(  0.12%)p 6.97(  0.81%)d99.99( 99.07%)
                                           -0.0000  0.0003  0.0316  0.0129  0.0016
                                            0.0047 -0.0284  0.0182 -0.0142 -0.0057
                                            0.0366 -0.0109  0.0098 -0.0081  0.0613
                                            0.0370 -0.0025  0.4491  0.4409  0.0932
                                           -0.2473  0.7244
    64. (0.00044) RY*( 5) C   1           s(  0.73%)p99.99( 94.75%)d 6.16(  4.52%)
                                            0.0000 -0.0001  0.0715 -0.0465 -0.0074
                                           -0.0187 -0.0875 -0.7457  0.2409  0.0023
                                            0.0399  0.2137 -0.0319 -0.0118 -0.0481
                                           -0.5046  0.1417 -0.1099  0.0221 -0.1089
                                           -0.1218  0.0768
    65. (0.00037) RY*( 6) C   1           s( 88.77%)p 0.10(  8.57%)d 0.03(  2.66%)
                                           -0.0000  0.0035  0.9402  0.0313 -0.0524
                                           -0.0083  0.0415  0.0871  0.0783 -0.0190
                                            0.1001  0.0392  0.2209  0.0071 -0.0414
                                            0.0184 -0.0858 -0.0420  0.1098 -0.0487
                                            0.0893 -0.0497
    66. (0.00019) RY*( 7) C   1           s( 79.93%)p 0.03(  2.61%)d 0.22( 17.46%)
                                            0.0000 -0.0049 -0.1395  0.8831 -0.0037
                                            0.0027  0.0010 -0.0235  0.0851  0.0069
                                            0.0400  0.0402  0.1200 -0.0027  0.0032
                                           -0.0133 -0.0214 -0.0425  0.3298 -0.1686
                                            0.1530 -0.1105
    67. (0.00006) RY*( 8) C   1           s(  1.72%)p18.27( 31.45%)d38.83( 66.83%)
    68. (0.00006) RY*( 9) C   1           s(  3.32%)p15.47( 51.33%)d13.67( 45.35%)
    69. (0.00000) RY*(10) C   1           s( 98.90%)p 0.01(  0.72%)d 0.00(  0.38%)
    70. (0.00001) RY*(11) C   1           s(  0.15%)p99.99( 99.80%)d 0.31(  0.05%)
    71. (0.00000) RY*(12) C   1           s(  0.12%)p99.99( 97.61%)d19.52(  2.27%)
    72. (0.00000) RY*(13) C   1           s(  0.46%)p99.99( 83.73%)d34.49( 15.81%)
    73. (0.00001) RY*(14) C   1           s( 14.32%)p 0.38(  5.39%)d 5.61( 80.29%)
    74. (0.00000) RY*(15) C   1           s(  0.92%)p30.36( 27.84%)d77.67( 71.24%)
    75. (0.00001) RY*(16) C   1           s(  6.88%)p 2.24( 15.44%)d11.29( 77.68%)
    76. (0.00001) RY*(17) C   1           s(  2.56%)p37.88( 97.10%)d 0.13(  0.34%)
    77. (0.00576) RY*( 1) C   2           s(  0.51%)p99.99( 94.63%)d 9.57(  4.86%)
                                           -0.0000  0.0260 -0.0441  0.0491 -0.0066
                                           -0.0249  0.8810 -0.0653  0.0481 -0.0092
                                            0.2328 -0.0723  0.0238 -0.0078  0.3205
                                            0.0022  0.0113  0.0717  0.0711  0.0975
                                            0.1650 -0.0409
    78. (0.00197) RY*( 2) C   2           s(  0.10%)p99.99( 97.99%)d18.75(  1.91%)
                                           -0.0000  0.0018 -0.0174  0.0263  0.0040
                                           -0.0032 -0.0423  0.0153  0.0235  0.0342
                                            0.8057 -0.1308 -0.1865 -0.0211 -0.5028
                                            0.0873  0.1191 -0.1019  0.0725 -0.0169
                                            0.0444  0.0341
    79. (0.00084) RY*( 3) C   2           s(  0.06%)p99.99( 86.92%)d99.99( 13.03%)
                                            0.0000 -0.0002 -0.0074  0.0225 -0.0000
                                           -0.0087  0.3595  0.1056  0.0303  0.0103
                                           -0.4156 -0.1162 -0.0491  0.0178 -0.6963
                                           -0.2247 -0.0581  0.0069 -0.2046 -0.1949
                                            0.2194  0.0476
    80. (0.00057) RY*( 4) C   2           s(  0.83%)p 7.00(  5.78%)d99.99( 93.39%)
                                           -0.0000  0.0003  0.0679  0.0603  0.0028
                                           -0.0034 -0.0928 -0.0074 -0.0239  0.0029
                                            0.1087  0.0027  0.0324  0.0030  0.1734
                                           -0.0220  0.0713  0.4001 -0.1060 -0.4042
                                            0.2898  0.7178
    81. (0.00044) RY*( 5) C   2           s( 84.47%)p 0.15( 12.53%)d 0.04(  3.00%)
                                           -0.0000  0.0029  0.9180 -0.0350 -0.0283
                                           -0.0187  0.0778  0.0913  0.1766  0.0017
                                            0.0535  0.2189 -0.0381 -0.0109  0.0010
                                           -0.1318  0.0985 -0.0067 -0.0084 -0.0860
                                           -0.1240 -0.0840
    82. (0.00026) RY*( 6) C   2           s( 13.09%)p 6.06( 79.35%)d 0.58(  7.56%)
                                            0.0000  0.0018  0.2662 -0.2445 -0.0159
                                           -0.0042 -0.0168  0.0634  0.0124 -0.0167
                                           -0.0793 -0.6874  0.3262  0.0089  0.0121
                                            0.4146 -0.1772 -0.2119  0.0898  0.0123
                                            0.0774  0.1287
    83. (0.00016) RY*( 7) C   2           s( 71.53%)p 0.18( 12.61%)d 0.22( 15.86%)
                                            0.0000 -0.0055 -0.0016  0.8453 -0.0279
                                            0.0049  0.0105  0.0735  0.1556 -0.0002
                                           -0.0468 -0.1337  0.1439  0.0020 -0.0133
                                            0.2352  0.0087  0.0378  0.0848 -0.2825
                                           -0.2328 -0.1264
    84. (0.00008) RY*( 8) C   2           s(  2.66%)p11.71( 31.19%)d24.84( 66.14%)
    85. (0.00004) RY*( 9) C   2           s(  1.64%)p28.76( 47.28%)d31.07( 51.08%)
    86. (0.00004) RY*(10) C   2           s( 14.43%)p 4.11( 59.28%)d 1.82( 26.29%)
    87. (0.00003) RY*(11) C   2           s(  1.65%)p43.60( 72.12%)d15.86( 26.23%)
    88. (0.00000) RY*(12) C   2           s(  1.04%)p93.24( 97.36%)d 1.53(  1.60%)
    89. (0.00000) RY*(13) C   2           s(  2.80%)p33.30( 93.32%)d 1.38(  3.88%)
    90. (0.00001) RY*(14) C   2           s(  0.71%)p55.64( 39.58%)d83.93( 59.71%)
    91. (0.00000) RY*(15) C   2           s(  1.67%)p17.94( 29.91%)d41.05( 68.43%)
    92. (0.00001) RY*(16) C   2           s(  5.77%)p 6.63( 38.28%)d 9.69( 55.95%)
    93. (0.00000) RY*(17) C   2           s( 97.13%)p 0.02(  1.95%)d 0.01(  0.93%)
    94. (0.00596) RY*( 1) C   3           s(  0.10%)p99.99( 95.12%)d47.10(  4.78%)
                                           -0.0000  0.0222 -0.0217  0.0060 -0.0040
                                           -0.0148  0.3655 -0.0491  0.0169  0.0173
                                           -0.6875 -0.0072 -0.0264 -0.0141  0.5834
                                           -0.0018  0.0208 -0.1684  0.0827 -0.0894
                                           -0.0271  0.0619
    95. (0.00208) RY*( 2) C   3           s(  0.16%)p99.99( 97.55%)d14.68(  2.29%)
                                            0.0000  0.0157  0.0338  0.0020 -0.0131
                                            0.0240  0.7973 -0.1216 -0.0815  0.0189
                                            0.5280 -0.1173 -0.1087 -0.0003  0.1051
                                           -0.0423  0.0167  0.0208 -0.0641 -0.1021
                                           -0.0884 -0.0128
    96. (0.00139) RY*( 3) C   3           s(  0.04%)p99.99( 80.12%)d99.99( 19.84%)
                                            0.0000  0.0004  0.0160 -0.0101 -0.0071
                                           -0.0016  0.3375  0.1657  0.0341  0.0012
                                           -0.4024 -0.0851 -0.0032  0.0025 -0.6605
                                           -0.2286 -0.0324 -0.1021 -0.2853 -0.1716
                                            0.2267 -0.1606
    97. (0.00060) RY*( 4) C   3           s(  7.03%)p 5.18( 36.37%)d 8.05( 56.60%)
                                           -0.0000  0.0009 -0.1747  0.1991  0.0099
                                            0.0022 -0.2077  0.1546 -0.0140 -0.0005
                                            0.1889 -0.1596  0.0114 -0.0077  0.3556
                                           -0.3294  0.0137 -0.0124 -0.3904 -0.3956
                                            0.4918  0.1226
    98. (0.00051) RY*( 5) C   3           s( 77.79%)p 0.20( 15.28%)d 0.09(  6.92%)
                                            0.0000 -0.0030  0.8426 -0.2604  0.0135
                                           -0.0018 -0.1194 -0.3035  0.0087 -0.0190
                                           -0.0158 -0.1500  0.1213  0.0073  0.0528
                                           -0.0666 -0.0359 -0.0037 -0.1484 -0.2079
                                            0.0227  0.0590
    99. (0.00030) RY*( 6) C   3           s( 36.48%)p 1.70( 62.19%)d 0.04(  1.33%)
                                            0.0000 -0.0026  0.4532  0.3975 -0.0376
                                            0.0135  0.0496  0.6204 -0.3103 -0.0032
                                            0.0043  0.2963 -0.1928  0.0067  0.0799
                                            0.0649 -0.0489  0.0846  0.0031  0.0507
                                           -0.0395 -0.0441
   100. (0.00019) RY*( 7) C   3           s(  6.95%)p10.24( 71.19%)d 3.14( 21.85%)
                                            0.0000  0.0102 -0.0388  0.2530  0.0626
                                           -0.0054 -0.0587 -0.2595 -0.1956 -0.0033
                                           -0.0517  0.1466  0.0933  0.0044  0.0130
                                           -0.7228 -0.2175  0.0745 -0.0961  0.1723
                                           -0.4159 -0.0334
   101. (0.00017) RY*( 8) C   3           s( 17.86%)p 3.62( 64.56%)d 0.98( 17.58%)
                                            0.0000 -0.0035  0.1252  0.4024  0.0306
                                            0.0009  0.0027  0.1823  0.2504  0.0005
                                            0.0355 -0.6987  0.2090  0.0019 -0.0152
                                           -0.0385 -0.1216 -0.2366  0.2246  0.2517
                                           -0.0617  0.0471
   102. (0.00009) RY*( 9) C   3           s(  8.13%)p 6.27( 50.94%)d 5.04( 40.94%)
   103. (0.00010) RY*(10) C   3           s( 16.42%)p 1.98( 32.58%)d 3.10( 50.99%)
   104. (0.00006) RY*(11) C   3           s( 29.74%)p 0.93( 27.79%)d 1.43( 42.48%)
   105. (0.00003) RY*(12) C   3           s(  0.13%)p99.99( 17.70%)d99.99( 82.17%)
   106. (0.00004) RY*(13) C   3           s(  1.20%)p62.99( 75.52%)d19.42( 23.28%)
   107. (0.00001) RY*(14) C   3           s(  0.74%)p20.37( 14.97%)d99.99( 84.29%)
   108. (0.00001) RY*(15) C   3           s(  0.63%)p99.99( 86.40%)d20.47( 12.97%)
   109. (0.00000) RY*(16) C   3           s(  1.00%)p70.35( 70.22%)d28.83( 28.78%)
   110. (0.00000) RY*(17) C   3           s( 95.70%)p 0.02(  1.56%)d 0.03(  2.74%)
   111. (0.00694) RY*( 1) C   4           s(  1.50%)p63.09( 94.91%)d 2.38(  3.59%)
                                            0.0000 -0.0100  0.1054 -0.0618  0.0041
                                            0.0095 -0.4681 -0.0108 -0.0106  0.0171
                                           -0.8286  0.0023 -0.0247 -0.0021  0.2030
                                            0.0311  0.0036  0.0861 -0.0807 -0.0653
                                           -0.1263 -0.0418
   112. (0.00332) RY*( 2) C   4           s(  1.26%)p73.49( 92.37%)d 5.07(  6.38%)
                                           -0.0000  0.0060  0.0976  0.0545 -0.0058
                                            0.0058 -0.2033  0.0042 -0.0189 -0.0130
                                            0.3415  0.0061  0.0400 -0.0049  0.8735
                                            0.0138  0.0175  0.0548  0.0902  0.1816
                                           -0.1282 -0.0567
   113. (0.00313) RY*( 3) C   4           s(  2.89%)p32.13( 92.93%)d 1.44(  4.17%)
                                           -0.0000  0.0074  0.1696  0.0101 -0.0020
                                            0.0077  0.8307 -0.0667 -0.0213 -0.0070
                                           -0.3674 -0.0281  0.0201  0.0163  0.3096
                                            0.0110 -0.0432  0.1459 -0.0691  0.0751
                                            0.0892 -0.0456
   114. (0.00092) RY*( 4) C   4           s( 88.70%)p 0.10(  8.61%)d 0.03(  2.69%)
                                           -0.0000 -0.0003  0.9416 -0.0188 -0.0048
                                           -0.0074 -0.0631 -0.0008  0.1133 -0.0096
                                            0.1136 -0.0585  0.0966 -0.0018 -0.1948
                                            0.0741  0.0059  0.0070  0.0028  0.0832
                                           -0.1110  0.0872
   115. (0.00068) RY*( 5) C   4           s(  2.08%)p 1.37(  2.85%)d45.65( 95.07%)
                                            0.0000  0.0001 -0.1002  0.1038 -0.0040
                                            0.0048  0.0385 -0.0325 -0.0304 -0.0034
                                           -0.0541  0.1012 -0.0420 -0.0080 -0.0523
                                            0.0848 -0.0066  0.4139  0.4649  0.0920
                                           -0.2628  0.6970
   116. (0.00043) RY*( 6) C   4           s( 48.32%)p 0.94( 45.38%)d 0.13(  6.30%)
                                           -0.0000  0.0008  0.0746  0.6906  0.0249
                                           -0.0029 -0.0302  0.3685 -0.0324 -0.0000
                                           -0.0424  0.0300  0.0639  0.0030  0.0175
                                           -0.5535  0.0508  0.0546 -0.1544 -0.0968
                                            0.1143  0.1173
   117. (0.00028) RY*( 7) C   4           s(  3.64%)p12.90( 46.90%)d13.60( 49.46%)
                                            0.0000  0.0006 -0.0916  0.1662  0.0188
                                           -0.0117 -0.0542  0.2529  0.3031  0.0077
                                            0.0083 -0.2954 -0.2090 -0.0112 -0.1219
                                            0.2931  0.2797  0.4655 -0.0978  0.4410
                                            0.0977 -0.2536
   118. (0.00018) RY*( 8) C   4           s( 11.95%)p 1.50( 17.90%)d 5.87( 70.15%)
                                            0.0000 -0.0001 -0.0422  0.3409 -0.0392
                                            0.0056  0.0771 -0.0740 -0.0634 -0.0045
                                           -0.1086  0.3441  0.0803 -0.0062 -0.1558
                                            0.0362 -0.0348 -0.2709  0.2898  0.4092
                                           -0.4657 -0.3997
   119. (0.00012) RY*( 9) C   4           s(  8.02%)p 8.75( 70.13%)d 2.73( 21.86%)
                                           -0.0000 -0.0019 -0.0361  0.2758 -0.0531
                                            0.0049  0.0677  0.4045  0.1878 -0.0043
                                           -0.0134  0.0466  0.1877  0.0091  0.0861
                                            0.6608 -0.1266 -0.2063 -0.0062 -0.4099
                                           -0.0640  0.0617
   120. (0.00012) RY*(10) C   4           s( 11.58%)p 6.27( 72.59%)d 1.37( 15.83%)
                                            0.0000  0.0044 -0.0989  0.3242  0.0302
                                            0.0038 -0.0381 -0.4497 -0.1750  0.0046
                                            0.0344 -0.5735  0.2580  0.0003 -0.0479
                                            0.1212 -0.2791  0.0240 -0.3044  0.0578
                                           -0.2336  0.0847
   121. (0.00009) RY*(11) C   4           s(  1.60%)p14.23( 22.76%)d47.28( 75.64%)
   122. (0.00009) RY*(12) C   4           s(  3.10%)p16.92( 52.39%)d14.38( 44.52%)
   123. (0.00007) RY*(13) C   4           s(  2.36%)p25.68( 60.49%)d15.77( 37.15%)
   124. (0.00005) RY*(14) C   4           s( 18.83%)p 3.53( 66.37%)d 0.79( 14.81%)
   125. (0.00003) RY*(15) C   4           s(  1.30%)p41.66( 54.10%)d34.35( 44.60%)
   126. (0.00000) RY*(16) C   4           s(  0.12%)p99.99( 97.41%)d20.87(  2.47%)
   127. (0.00001) RY*(17) C   4           s( 92.80%)p 0.02(  2.01%)d 0.06(  5.19%)
   128. (0.00551) RY*( 1) C   5           s(  0.34%)p99.99( 94.80%)d14.07(  4.85%)
                                            0.0000 -0.0210  0.0511  0.0191  0.0051
                                           -0.0225  0.8795 -0.0368  0.0341 -0.0099
                                            0.3306  0.0273  0.0043 -0.0041  0.2454
                                           -0.0290  0.0138 -0.0735 -0.0671 -0.0988
                                           -0.1647  0.0417
   129. (0.00204) RY*( 2) C   5           s(  1.37%)p70.31( 96.00%)d 1.93(  2.64%)
                                            0.0000  0.0174  0.1142 -0.0108 -0.0135
                                           -0.0071 -0.1153  0.0167 -0.0179  0.0223
                                            0.7570 -0.1050 -0.1085 -0.0133 -0.5870
                                            0.0483  0.0517  0.1459 -0.0384  0.0081
                                           -0.0370 -0.0466
   130. (0.00117) RY*( 3) C   5           s(  0.07%)p99.99( 72.91%)d99.99( 27.02%)
                                           -0.0000 -0.0001  0.0095  0.0243  0.0017
                                           -0.0084  0.3201  0.2172  0.0523  0.0075
                                           -0.4135 -0.1367 -0.0058  0.0170 -0.5758
                                           -0.2253 -0.0649  0.2273  0.0135 -0.1701
                                            0.1031  0.4229
   131. (0.00060) RY*( 4) C   5           s(  6.69%)p 5.98( 39.98%)d 7.98( 53.33%)
                                            0.0000 -0.0011  0.2380 -0.1011  0.0028
                                           -0.0022  0.2176 -0.1623  0.0324 -0.0078
                                           -0.2985  0.0046  0.0650 -0.0010 -0.3877
                                            0.2790 -0.0590 -0.2042  0.2323  0.4024
                                           -0.3118 -0.4225
   132. (0.00046) RY*( 5) C   5           s( 77.24%)p 0.20( 15.75%)d 0.09(  7.01%)
                                            0.0000 -0.0058  0.8663 -0.1475  0.0085
                                           -0.0140 -0.0679 -0.0638  0.0806 -0.0134
                                           -0.0103 -0.2484  0.2011  0.0033  0.1940
                                            0.0069 -0.0443  0.1518 -0.0768 -0.0545
                                            0.1716  0.0935
   133. (0.00028) RY*( 6) C   5           s( 18.17%)p 4.31( 78.26%)d 0.20(  3.57%)
                                            0.0000 -0.0054  0.3294  0.2658 -0.0497
                                           -0.0083 -0.0586 -0.2388 -0.0072  0.0043
                                           -0.0491  0.6351 -0.2785 -0.0070 -0.0787
                                           -0.4520  0.1677 -0.0030  0.0778 -0.1121
                                           -0.1247 -0.0389
   134. (0.00013) RY*( 7) C   5           s(  0.70%)p62.04( 43.45%)d79.74( 55.85%)
                                            0.0000  0.0048 -0.0268  0.0228  0.0758
                                           -0.0022 -0.0195  0.0148  0.2914 -0.0149
                                           -0.1410 -0.2780 -0.3989  0.0082  0.0931
                                           -0.1201  0.2633  0.3299 -0.5102  0.2451
                                           -0.3303 -0.1421
   135. (0.00013) RY*( 8) C   5           s(  3.47%)p24.76( 86.00%)d 3.03( 10.53%)
                                            0.0000  0.0100  0.1400 -0.0132  0.1219
                                           -0.0021  0.0053  0.6555  0.3469  0.0046
                                            0.0420  0.4164 -0.0292 -0.0036  0.0118
                                            0.2956  0.2155 -0.1485 -0.0592  0.2133
                                            0.1301  0.1313
   136. (0.00007) RY*( 9) C   5           s( 45.46%)p 0.49( 22.25%)d 0.71( 32.30%)
   137. (0.00007) RY*(10) C   5           s(  1.50%)p25.34( 38.11%)d40.16( 60.38%)
   138. (0.00003) RY*(11) C   5           s( 38.46%)p 0.42( 16.32%)d 1.18( 45.22%)
   139. (0.00004) RY*(12) C   5           s(  2.97%)p17.57( 52.23%)d15.07( 44.79%)
   140. (0.00002) RY*(13) C   5           s(  2.89%)p26.79( 77.40%)d 6.82( 19.71%)
   141. (0.00002) RY*(14) C   5           s(  4.47%)p 3.94( 17.61%)d17.45( 77.92%)
   142. (0.00001) RY*(15) C   5           s(  8.34%)p 6.41( 53.48%)d 4.58( 38.18%)
   143. (0.00000) RY*(16) C   5           s( 87.26%)p 0.13( 11.44%)d 0.01(  1.30%)
   144. (0.00000) RY*(17) C   5           s(  0.69%)p99.99( 84.07%)d21.95( 15.24%)
   145. (0.00573) RY*( 1) C   6           s(  0.33%)p99.99( 94.85%)d14.60(  4.82%)
                                            0.0000 -0.0262  0.0417 -0.0287  0.0075
                                           -0.0118  0.5155 -0.0010  0.0177  0.0188
                                           -0.5717  0.0700 -0.0430 -0.0171  0.5875
                                           -0.0417  0.0330  0.1667 -0.0811  0.0979
                                            0.0296 -0.0582
   146. (0.00202) RY*( 2) C   6           s(  0.31%)p99.99( 97.62%)d 6.68(  2.07%)
                                           -0.0000 -0.0019  0.0400 -0.0384 -0.0052
                                           -0.0307 -0.7116  0.1257  0.1708 -0.0255
                                           -0.6263  0.1099  0.1373 -0.0007 -0.0036
                                            0.0044  0.0093  0.0294 -0.0687 -0.0429
                                           -0.1149 -0.0094
   147. (0.00095) RY*( 3) C   6           s(  0.06%)p99.99( 77.61%)d99.99( 22.34%)
                                           -0.0000  0.0003  0.0119  0.0208  0.0020
                                           -0.0052  0.3331  0.0885  0.0214  0.0046
                                           -0.3893 -0.1336 -0.0219  0.0095 -0.6685
                                           -0.1960 -0.0392  0.0790 -0.1998 -0.2597
                                            0.2613  0.2036
   148. (0.00054) RY*( 4) C   6           s(  0.72%)p21.58( 15.62%)d99.99( 83.66%)
                                           -0.0000  0.0001  0.0843  0.0112  0.0017
                                            0.0069 -0.1592 -0.0339 -0.0450 -0.0081
                                            0.1706  0.0091  0.0636 -0.0104  0.2954
                                            0.0033  0.0833 -0.1415 -0.5628 -0.4395
                                            0.5353 -0.1421
   149. (0.00046) RY*( 5) C   6           s( 89.39%)p 0.08(  7.37%)d 0.04(  3.24%)
                                           -0.0000  0.0024  0.9422 -0.0714 -0.0324
                                            0.0152  0.0199  0.0184 -0.1096 -0.0088
                                            0.0717  0.1471  0.0911  0.0135 -0.0666
                                           -0.0797 -0.1208  0.1466  0.0413  0.0168
                                           -0.0538 -0.0776
   150. (0.00026) RY*( 6) C   6           s( 17.83%)p 4.08( 72.65%)d 0.53(  9.52%)
                                            0.0000 -0.0020 -0.1139  0.4065  0.0069
                                            0.0129  0.0332  0.5743 -0.2903  0.0139
                                            0.0673  0.5077 -0.2181 -0.0019 -0.0257
                                            0.0119 -0.0188  0.1459 -0.0874 -0.1709
                                           -0.1722 -0.0858
   151. (0.00012) RY*( 7) C   6           s( 51.94%)p 0.45( 23.16%)d 0.48( 24.91%)
                                            0.0000 -0.0053 -0.0361  0.7172 -0.0607
                                           -0.0097 -0.0566 -0.2970 -0.0004 -0.0026
                                           -0.0415 -0.1457  0.3031 -0.0045 -0.0070
                                           -0.0292 -0.1558  0.3267  0.2017  0.0020
                                            0.1967 -0.2509
   152. (0.00007) RY*( 8) C   6           s(  5.12%)p 6.97( 35.71%)d11.55( 59.16%)
   153. (0.00005) RY*( 9) C   6           s(  6.61%)p 8.81( 58.18%)d 5.33( 35.22%)
   154. (0.00002) RY*(10) C   6           s(  0.34%)p99.99( 95.46%)d12.34(  4.20%)
   155. (0.00002) RY*(11) C   6           s( 16.34%)p 0.85( 13.93%)d 4.27( 69.73%)
   156. (0.00000) RY*(12) C   6           s(  1.74%)p55.03( 95.74%)d 1.45(  2.52%)
   157. (0.00001) RY*(13) C   6           s(  0.97%)p87.84( 85.63%)d13.74( 13.40%)
   158. (0.00000) RY*(14) C   6           s( 98.81%)p 0.01(  0.51%)d 0.01(  0.68%)
   159. (0.00001) RY*(15) C   6           s(  2.61%)p13.41( 34.98%)d23.93( 62.41%)
   160. (0.00000) RY*(16) C   6           s(  6.93%)p11.31( 78.41%)d 2.11( 14.65%)
   161. (0.00000) RY*(17) C   6           s(  0.03%)p99.99( 12.65%)d99.99( 87.32%)
   162. (0.01010) RY*( 1) C   7           s(  2.95%)p32.03( 94.45%)d 0.88(  2.60%)
                                            0.0000  0.0013  0.1716  0.0062 -0.0001
                                            0.0183 -0.7757  0.0155  0.0163 -0.0151
                                            0.4233  0.0296  0.0047  0.0294 -0.3992
                                           -0.0226 -0.0318  0.0522 -0.1258  0.0848
                                           -0.0154  0.0021
   163. (0.00450) RY*( 2) C   7           s(  1.39%)p68.12( 94.98%)d 2.60(  3.62%)
                                            0.0000 -0.0113  0.1160 -0.0185 -0.0033
                                            0.0118  0.5773 -0.0287  0.0220 -0.0038
                                            0.7349  0.0041 -0.0394  0.0068 -0.2696
                                            0.0287  0.0010  0.1202 -0.0771 -0.0825
                                           -0.0311  0.0897
   164. (0.00240) RY*( 3) C   7           s(  1.22%)p64.28( 78.53%)d16.57( 20.25%)
                                            0.0000  0.0207  0.1036 -0.0320 -0.0066
                                           -0.0057 -0.1242  0.0872  0.0049  0.0086
                                            0.3207  0.2743  0.0410  0.0138  0.7056
                                            0.2844 -0.0580 -0.2060 -0.1822  0.1261
                                           -0.2098  0.2587
   165. (0.00170) RY*( 4) C   7           s( 10.62%)p 6.21( 65.93%)d 2.21( 23.44%)
                                            0.0000 -0.0175  0.3202 -0.0580  0.0058
                                            0.0215  0.1570  0.1630 -0.1160 -0.0118
                                           -0.3475  0.5042  0.0532  0.0054 -0.4035
                                            0.2290 -0.0299  0.0537 -0.0615  0.3094
                                           -0.2325  0.2792
   166. (0.00137) RY*( 5) C   7           s(  4.43%)p20.62( 91.29%)d 0.97(  4.28%)
                                            0.0000  0.0060 -0.1071  0.1810 -0.0046
                                           -0.0079  0.0161  0.6502  0.0711  0.0017
                                            0.1034  0.3897 -0.0744  0.0055  0.0741
                                           -0.5575 -0.0166  0.0152  0.1497 -0.0197
                                            0.0042 -0.1406
   167. (0.00101) RY*( 6) C   7           s( 13.29%)p 1.71( 22.71%)d 4.82( 64.01%)
                                           -0.0000 -0.0005 -0.0338  0.3624  0.0200
                                            0.0057  0.0090 -0.1299  0.0236  0.0024
                                           -0.1061 -0.1222 -0.0531 -0.0069 -0.0356
                                           -0.4098  0.1060 -0.1183 -0.4167 -0.0618
                                            0.0906  0.6636
   168. (0.00084) RY*( 7) C   7           s( 14.44%)p 3.46( 49.94%)d 2.47( 35.61%)
                                            0.0000  0.0036  0.3523  0.1420  0.0124
                                           -0.0011  0.0295 -0.4946  0.0524 -0.0044
                                            0.0027  0.0308 -0.0219  0.0113  0.1432
                                           -0.4555 -0.1471  0.1015  0.1806  0.2202
                                           -0.4793 -0.1872
   169. (0.00059) RY*( 8) C   7           s(  0.61%)p99.99( 69.08%)d49.66( 30.31%)
                                            0.0000  0.0003  0.0111  0.0773 -0.0008
                                           -0.0047  0.0115  0.4648  0.0014  0.0037
                                           -0.0198 -0.6529 -0.1647  0.0124 -0.0207
                                            0.1061 -0.0945  0.0682  0.0974  0.2354
                                           -0.4594  0.1502
   170. (0.00038) RY*( 9) C   7           s( 53.66%)p 0.41( 22.11%)d 0.45( 24.23%)
                                           -0.0000 -0.0008  0.7301 -0.0226  0.0551
                                            0.0201  0.0089  0.2208 -0.2604 -0.0128
                                           -0.0912 -0.1891  0.1328  0.0010  0.1911
                                           -0.0636 -0.0403  0.2285 -0.1370 -0.3033
                                            0.2723 -0.0719
   171. (0.00021) RY*(10) C   7           s(  1.15%)p24.41( 28.03%)d61.67( 70.82%)
                                            0.0000  0.0005  0.1022  0.0319  0.0036
                                           -0.0028 -0.0182 -0.0229  0.3989  0.0144
                                            0.0489 -0.0469  0.2077  0.0034  0.0696
                                            0.0245 -0.2588  0.1933  0.5199  0.2734
                                            0.4324  0.3726
   172. (0.00018) RY*(11) C   7           s( 17.03%)p 1.38( 23.43%)d 3.50( 59.53%)
                                           -0.0000 -0.0126  0.2080  0.3523  0.0529
                                            0.0166  0.0914  0.0450  0.1538 -0.0046
                                           -0.0112 -0.0624  0.0416 -0.0119 -0.1597
                                            0.1184 -0.3932 -0.7287 -0.0282 -0.0089
                                            0.1085 -0.2274
   173. (0.00013) RY*(12) C   7           s(  4.89%)p13.72( 67.05%)d 5.74( 28.06%)
                                            0.0000  0.0008 -0.0754  0.1680  0.1224
                                           -0.0123 -0.0245 -0.0384 -0.7037  0.0135
                                            0.1446 -0.0395  0.3197  0.0004 -0.0261
                                           -0.0457  0.2130 -0.2420  0.4423  0.0862
                                            0.0138  0.1372
   174. (0.00011) RY*(13) C   7           s( 26.42%)p 2.27( 60.04%)d 0.51( 13.54%)
                                            0.0000  0.0009  0.0010  0.4987 -0.1245
                                           -0.0059 -0.0635 -0.1004 -0.2236  0.0009
                                           -0.0011  0.1518 -0.6416  0.0009  0.0444
                                            0.2763 -0.1525  0.2350  0.2059 -0.1665
                                            0.0934  0.0374
   175. (0.00008) RY*(14) C   7           s( 13.95%)p 2.92( 40.74%)d 3.25( 45.30%)
   176. (0.00007) RY*(15) C   7           s( 29.92%)p 0.69( 20.67%)d 1.65( 49.41%)
   177. (0.00005) RY*(16) C   7           s( 11.28%)p 5.82( 65.58%)d 2.05( 23.14%)
   178. (0.00001) RY*(17) C   7           s( 92.71%)p 0.06(  5.69%)d 0.02(  1.60%)
   179. (0.00840) RY*( 1) C   8           s(  1.19%)p79.97( 95.29%)d 2.95(  3.52%)
                                            0.0000 -0.0036  0.1090 -0.0023  0.0046
                                            0.0026  0.4672  0.2132  0.0052 -0.0202
                                            0.4596 -0.1281  0.0067 -0.0140  0.6783
                                            0.0274 -0.0070  0.0434 -0.0178  0.1113
                                           -0.0873  0.1140
   180. (0.00436) RY*( 2) C   8           s(  3.41%)p27.56( 93.97%)d 0.77(  2.62%)
                                           -0.0000  0.0047  0.1777  0.0479  0.0144
                                            0.0119  0.5965  0.0706 -0.0058  0.0057
                                           -0.7445 -0.0565 -0.0048  0.0126  0.0442
                                           -0.1366 -0.0194 -0.0008 -0.1136  0.0159
                                           -0.0461 -0.1047
   181. (0.00359) RY*( 3) C   8           s(  6.51%)p13.65( 88.82%)d 0.72(  4.67%)
                                           -0.0000  0.0066  0.2549 -0.0008 -0.0079
                                           -0.0073 -0.6109  0.1443 -0.0213  0.0032
                                           -0.3666  0.0782 -0.0206  0.0097  0.5929
                                           -0.0331 -0.0058  0.1823  0.0044  0.0725
                                            0.0120 -0.0898
   182. (0.00160) RY*( 4) C   8           s(  2.91%)p32.84( 95.63%)d 0.50(  1.46%)
                                            0.0000 -0.0018  0.1693  0.0146  0.0150
                                           -0.0096 -0.1187  0.7802  0.0908  0.0129
                                            0.0332 -0.4813 -0.0568  0.0030 -0.2924
                                           -0.0568 -0.0170  0.0147  0.0732 -0.0890
                                           -0.0077  0.0316
   183. (0.00117) RY*( 5) C   8           s( 44.00%)p 1.11( 48.63%)d 0.17(  7.37%)
                                           -0.0000  0.0020  0.6556 -0.1004 -0.0097
                                            0.0022  0.0768  0.0377 -0.0761  0.0126
                                            0.0645  0.3499 -0.0584  0.0080 -0.1571
                                            0.5535 -0.1091 -0.0678  0.1691 -0.1297
                                           -0.1533 -0.0139
   184. (0.00085) RY*( 6) C   8           s( 10.40%)p 6.79( 70.56%)d 1.83( 19.04%)
                                           -0.0000 -0.0024  0.3197  0.0382 -0.0161
                                           -0.0012 -0.0153  0.0096 -0.0352  0.0082
                                            0.1234  0.3231 -0.0708  0.0020 -0.0361
                                           -0.7574  0.0658 -0.2426  0.1858 -0.1832
                                           -0.1241  0.2193
   185. (0.00074) RY*( 7) C   8           s(  4.92%)p10.89( 53.53%)d 8.45( 41.55%)
                                            0.0000 -0.0046  0.2195 -0.0309 -0.0042
                                            0.0026 -0.0519 -0.4338  0.0039  0.0099
                                            0.0532 -0.5661  0.0806 -0.0084  0.0072
                                           -0.1088 -0.0514  0.0451  0.3373 -0.0266
                                           -0.4344 -0.3321
   186. (0.00058) RY*( 8) C   8           s( 24.57%)p 0.78( 19.05%)d 2.29( 56.38%)
                                           -0.0000 -0.0056  0.4896 -0.0768 -0.0118
                                           -0.0076  0.0120 -0.2611 -0.0462  0.0002
                                            0.1549 -0.2323 -0.0274  0.0118 -0.1260
                                           -0.1589 -0.0020  0.2859 -0.3714  0.1176
                                            0.5736  0.0347
   187. (0.00025) RY*( 9) C   8           s( 20.85%)p 1.18( 24.50%)d 2.62( 54.65%)
                                           -0.0000 -0.0018  0.1070  0.4431 -0.0263
                                           -0.0075 -0.0977 -0.1895  0.1931 -0.0012
                                           -0.1020 -0.2912 -0.0157  0.0085  0.1500
                                            0.2074  0.0343 -0.5972 -0.0774 -0.2021
                                            0.1664  0.3395
   188. (0.00017) RY*(10) C   8           s(  1.68%)p10.11( 16.95%)d48.54( 81.37%)
                                            0.0000 -0.0028  0.1264  0.0241 -0.0136
                                           -0.0172 -0.0832  0.0726  0.2949  0.0112
                                            0.1316  0.1090  0.0050 -0.0058 -0.0718
                                           -0.0516  0.1813 -0.3400 -0.5590  0.3468
                                           -0.3056 -0.4147
   189. (0.00014) RY*(11) C   8           s( 50.13%)p 0.59( 29.58%)d 0.40( 20.28%)
                                           -0.0000  0.0022  0.0140  0.7070 -0.0360
                                            0.0045  0.0561 -0.0151  0.3565  0.0018
                                            0.0851  0.1592 -0.3268 -0.0035 -0.0669
                                           -0.0240 -0.1444  0.3955  0.1374  0.0587
                                           -0.0040 -0.1551
   190. (0.00011) RY*(12) C   8           s(  4.73%)p 7.88( 37.25%)d12.27( 58.02%)
                                            0.0000  0.0041 -0.0042  0.1749  0.1291
                                           -0.0062 -0.0960 -0.0476 -0.4345 -0.0037
                                           -0.0231 -0.0890 -0.1704 -0.0037 -0.0946
                                           -0.0037 -0.3546  0.1266 -0.3817  0.1700
                                           -0.4568  0.4253
   191. (0.00009) RY*(13) C   8           s(  2.22%)p22.25( 49.36%)d21.82( 48.42%)
   192. (0.00004) RY*(14) C   8           s( 20.90%)p 3.21( 67.07%)d 0.58( 12.04%)
   193. (0.00004) RY*(15) C   8           s(  1.27%)p11.81( 15.01%)d65.88( 83.72%)
   194. (0.00001) RY*(16) C   8           s( 96.34%)p 0.01(  0.65%)d 0.03(  3.01%)
   195. (0.00001) RY*(17) C   8           s(  3.97%)p23.72( 94.28%)d 0.44(  1.74%)
   196. (0.00485) RY*( 1) N   9           s(  2.03%)p47.22( 95.83%)d 1.06(  2.14%)
                                           -0.0000 -0.0172  0.1361  0.0385  0.0023
                                            0.0152  0.4899  0.1712  0.0061  0.0111
                                           -0.4762 -0.0058  0.0303 -0.0030 -0.6752
                                           -0.0694 -0.0084  0.0661 -0.0400 -0.0454
                                            0.1154 -0.0087
   197. (0.00453) RY*( 2) N   9           s(  1.03%)p93.74( 96.25%)d 2.65(  2.72%)
                                           -0.0000 -0.0051  0.0925  0.0410  0.0013
                                           -0.0065  0.7822 -0.0084 -0.0011 -0.0045
                                            0.0646 -0.0370  0.0096 -0.0262  0.5563
                                           -0.1863 -0.0086  0.0312 -0.0959  0.0682
                                           -0.0437  0.1023
   198. (0.00214) RY*( 3) N   9           s( 37.16%)p 1.53( 56.81%)d 0.16(  6.04%)
                                           -0.0000 -0.0059  0.6089 -0.0273 -0.0004
                                           -0.0058 -0.2366 -0.1212 -0.0414 -0.0006
                                           -0.5727  0.0421 -0.1160 -0.0007  0.3429
                                            0.1794  0.0522  0.1855 -0.1074 -0.0483
                                            0.1052  0.0321
   199. (0.00153) RY*( 4) N   9           s( 42.64%)p 1.19( 50.76%)d 0.15(  6.60%)
                                            0.0000  0.0021  0.6512 -0.0481 -0.0016
                                            0.0010  0.0721  0.0853 -0.0413  0.0098
                                            0.5406  0.3577 -0.1273 -0.0037 -0.2171
                                            0.0922  0.0352 -0.1876  0.0085  0.1624
                                            0.0625  0.0206
   200. (0.00066) RY*( 5) N   9           s(  4.50%)p16.97( 76.37%)d 4.25( 19.13%)
                                            0.0000  0.0031  0.1522  0.1477  0.0046
                                            0.0010 -0.0475 -0.5928  0.0036  0.0025
                                            0.0574 -0.1902 -0.0757  0.0036 -0.0968
                                           -0.5908  0.0800  0.0082  0.1623  0.0735
                                            0.2398 -0.3194
   201. (0.00043) RY*( 6) N   9           s(  0.28%)p99.99( 89.61%)d36.52( 10.11%)
                                            0.0000  0.0117  0.0409 -0.0219 -0.0220
                                           -0.0039 -0.1721  0.5150  0.1212 -0.0030
                                           -0.0807  0.4260  0.1078 -0.0001  0.1494
                                           -0.5920 -0.1192  0.1251  0.1110 -0.1830
                                           -0.0282 -0.1972
   202. (0.00030) RY*( 7) N   9           s(  8.60%)p10.00( 86.01%)d 0.63(  5.40%)
                                            0.0000  0.0122  0.2356 -0.1734  0.0165
                                           -0.0023 -0.0649  0.4899 -0.0137  0.0030
                                            0.1423 -0.7658 -0.0575 -0.0017  0.0357
                                           -0.0557  0.0356  0.0540  0.1716  0.0347
                                            0.1080 -0.0933
   203. (0.00020) RY*( 8) N   9           s(  7.87%)p 1.89( 14.86%)d 9.82( 77.28%)
                                           -0.0000  0.0045 -0.0626  0.2728  0.0169
                                           -0.0094 -0.0589  0.1814 -0.0597 -0.0189
                                           -0.2934  0.0246 -0.0337  0.0082  0.1284
                                           -0.0427  0.0449 -0.7449  0.1888  0.3974
                                            0.1503  0.0409
   204. (0.00008) RY*( 9) N   9           s( 70.32%)p 0.26( 18.11%)d 0.16( 11.57%)
   205. (0.00006) RY*(10) N   9           s( 15.20%)p 2.14( 32.47%)d 3.44( 52.33%)
   206. (0.00004) RY*(11) N   9           s(  4.51%)p 6.61( 29.79%)d14.58( 65.70%)
   207. (0.00002) RY*(12) N   9           s(  1.33%)p18.57( 24.77%)d55.40( 73.90%)
   208. (0.00001) RY*(13) N   9           s(  4.06%)p 1.12(  4.54%)d22.51( 91.39%)
   209. (0.00001) RY*(14) N   9           s(  0.91%)p77.40( 70.49%)d31.39( 28.60%)
   210. (0.00001) RY*(15) N   9           s(  0.70%)p79.55( 56.07%)d61.33( 43.22%)
   211. (0.00000) RY*(16) N   9           s( 98.96%)p 0.01(  0.76%)d 0.00(  0.29%)
   212. (0.00000) RY*(17) N   9           s(  0.03%)p99.99( 96.55%)d99.99(  3.43%)
   213. (0.00772) RY*( 1) C  10           s(  0.33%)p99.99( 95.09%)d13.69(  4.57%)
                                           -0.0000 -0.0270  0.0506 -0.0075 -0.0012
                                           -0.0496  0.4552  0.0093  0.0626  0.0170
                                            0.4150  0.0413 -0.0167 -0.0056  0.7472
                                            0.0648  0.0158  0.0726  0.1707 -0.0383
                                            0.0989  0.0073
   214. (0.00600) RY*( 2) C  10           s(  0.82%)p99.99( 95.22%)d 4.86(  3.96%)
                                           -0.0000 -0.0060  0.0798 -0.0400 -0.0124
                                           -0.0156  0.7756  0.0472  0.0309 -0.0215
                                           -0.5514 -0.0027  0.0115 -0.0350 -0.2002
                                            0.0106  0.0338 -0.0741  0.0397 -0.0735
                                            0.1353 -0.0943
   215. (0.00267) RY*( 3) C  10           s(  0.02%)p99.99( 68.66%)d99.99( 31.32%)
                                            0.0000  0.0009  0.0141  0.0034 -0.0010
                                           -0.0095 -0.2807 -0.0479 -0.0080 -0.0219
                                           -0.5770 -0.1330 -0.0081  0.0194  0.4825
                                            0.1449 -0.0028 -0.3177  0.2762 -0.1823
                                           -0.2932  0.1294
   216. (0.00088) RY*( 4) C  10           s(  0.36%)p55.30( 19.78%)d99.99( 79.86%)
                                            0.0000 -0.0016  0.0597 -0.0001 -0.0026
                                            0.0010  0.0414 -0.1515  0.0106 -0.0003
                                            0.0742 -0.3607  0.0836  0.0001 -0.0668
                                            0.1602 -0.0176  0.2206  0.2318  0.1046
                                           -0.4264 -0.7096
   217. (0.00048) RY*( 5) C  10           s( 74.24%)p 0.16( 11.56%)d 0.19( 14.20%)
                                            0.0000 -0.0019  0.8610 -0.0331 -0.0069
                                            0.0370  0.0117  0.2383 -0.0878  0.0035
                                            0.0239 -0.1621  0.0075  0.0264 -0.0123
                                           -0.1442 -0.0317  0.1141 -0.0655  0.1218
                                           -0.2250  0.2434
   218. (0.00043) RY*( 6) C  10           s( 13.74%)p 0.83( 11.44%)d 5.44( 74.82%)
                                            0.0000 -0.0036  0.2710 -0.2524  0.0170
                                            0.0125 -0.0990  0.0281 -0.1569 -0.0059
                                            0.1286  0.0603  0.1862  0.0009  0.0553
                                            0.0846  0.1180 -0.5352 -0.3257 -0.3292
                                            0.2350 -0.4382
   219. (0.00025) RY*( 7) C  10           s( 11.51%)p 6.75( 77.74%)d 0.93( 10.75%)
                                            0.0000  0.0001  0.3219 -0.0674  0.0832
                                            0.0068 -0.0761 -0.6472 -0.0484  0.0019
                                           -0.0870  0.4315 -0.2369  0.0065 -0.0223
                                            0.1159 -0.2941  0.2184  0.1195 -0.1480
                                            0.1412 -0.0606
   220. (0.00012) RY*( 8) C  10           s( 14.45%)p 3.28( 47.40%)d 2.64( 38.15%)
                                           -0.0000  0.0146 -0.0608  0.3669  0.0770
                                            0.0133  0.1390  0.1132 -0.3117 -0.0025
                                            0.0561  0.2725  0.1711 -0.0002 -0.0420
                                            0.4858 -0.0101  0.1389 -0.3034 -0.3017
                                           -0.4062  0.1189
   221. (0.00010) RY*( 9) C  10           s( 34.93%)p 0.67( 23.36%)d 1.19( 41.71%)
   222. (0.00006) RY*(10) C  10           s( 30.26%)p 1.47( 44.35%)d 0.84( 25.39%)
   223. (0.00006) RY*(11) C  10           s( 11.71%)p 3.37( 39.40%)d 4.18( 48.89%)
   224. (0.00004) RY*(12) C  10           s(  9.91%)p 7.09( 70.27%)d 2.00( 19.82%)
   225. (0.00004) RY*(13) C  10           s(  0.49%)p99.99( 57.17%)d87.20( 42.35%)
   226. (0.00002) RY*(14) C  10           s(  0.36%)p99.99( 79.27%)d56.00( 20.37%)
   227. (0.00002) RY*(15) C  10           s(  1.01%)p58.27( 58.76%)d39.89( 40.23%)
   228. (0.00000) RY*(16) C  10           s( 95.67%)p 0.02(  1.45%)d 0.03(  2.88%)
   229. (0.00000) RY*(17) C  10           s(  0.18%)p99.99( 99.31%)d 2.75(  0.51%)
   230. (0.00788) RY*( 1) C  11           s(  0.37%)p99.99( 95.88%)d10.20(  3.75%)
                                            0.0000  0.0256  0.0233  0.0498 -0.0008
                                           -0.0184  0.8594 -0.0319  0.0273  0.0272
                                           -0.4625  0.0337 -0.0053  0.0194 -0.0209
                                            0.0379  0.0119 -0.1282 -0.1251  0.0271
                                           -0.0275 -0.0628
   231. (0.00249) RY*( 2) C  11           s(  0.12%)p99.99( 97.37%)d20.78(  2.50%)
                                            0.0000  0.0142  0.0168  0.0268 -0.0024
                                           -0.0258 -0.3041  0.0595  0.1072 -0.0117
                                           -0.4878  0.0731  0.0315 -0.0261 -0.7756
                                            0.0994  0.0952 -0.0859  0.0081 -0.0687
                                            0.0944 -0.0630
   232. (0.00138) RY*( 3) C  11           s(  0.73%)p99.99( 78.74%)d27.96( 20.52%)
                                            0.0000  0.0005  0.0854  0.0060  0.0014
                                            0.0061 -0.3321 -0.0479  0.0085  0.0174
                                           -0.6292 -0.0985 -0.0181 -0.0147  0.5136
                                            0.0635  0.0209  0.1928  0.0277  0.1132
                                           -0.1009 -0.3799
   233. (0.00095) RY*( 4) C  11           s( 92.80%)p 0.04(  3.39%)d 0.04(  3.81%)
                                            0.0000  0.0038  0.9625 -0.0356  0.0156
                                           -0.0163 -0.0132 -0.0741  0.1235  0.0158
                                            0.0702  0.0178 -0.0606  0.0107 -0.0385
                                           -0.0440  0.0049 -0.0400 -0.0917  0.1020
                                           -0.0963  0.0916
   234. (0.00048) RY*( 5) C  11           s(  0.27%)p90.40( 24.37%)d99.99( 75.36%)
                                            0.0000  0.0003  0.0114  0.0501  0.0078
                                           -0.0003  0.1156  0.1043  0.0332 -0.0001
                                            0.2277  0.2676  0.0774 -0.0002 -0.2013
                                           -0.2114 -0.0607  0.5136 -0.2167  0.3000
                                            0.1463 -0.5757
   235. (0.00031) RY*( 6) C  11           s(  6.96%)p11.45( 79.77%)d 1.90( 13.26%)
                                            0.0000  0.0022 -0.1521  0.2156  0.0041
                                           -0.0084 -0.0258 -0.5141  0.3710 -0.0100
                                           -0.0215 -0.1481  0.1492 -0.0162 -0.0464
                                           -0.4536  0.3769  0.0671 -0.0296  0.2413
                                           -0.1997  0.1707
   236. (0.00020) RY*( 7) C  11           s(  6.82%)p10.43( 71.20%)d 3.22( 21.98%)
                                           -0.0000 -0.0020  0.0427  0.2569  0.0210
                                            0.0022  0.1229 -0.0745  0.1038 -0.0000
                                            0.2326 -0.5857  0.0051  0.0038 -0.1630
                                            0.4999  0.0832  0.1050  0.2619  0.0055
                                           -0.1874 -0.3240
   237. (0.00014) RY*( 8) C  11           s( 20.82%)p 1.71( 35.68%)d 2.09( 43.50%)
                                           -0.0000 -0.0071  0.0964  0.4388 -0.0798
                                            0.0079  0.0608  0.4065  0.1686  0.0010
                                           -0.0942 -0.1545 -0.1214  0.0040  0.0755
                                           -0.3241 -0.0345  0.1126  0.4524  0.0006
                                            0.4423  0.1482
   238. (0.00008) RY*( 9) C  11           s(  9.06%)p 8.02( 72.67%)d 2.02( 18.26%)
   239. (0.00006) RY*(10) C  11           s(  3.83%)p 6.19( 23.68%)d18.94( 72.50%)
   240. (0.00004) RY*(11) C  11           s(  2.02%)p21.58( 43.70%)d26.81( 54.28%)
   241. (0.00001) RY*(12) C  11           s( 39.61%)p 1.10( 43.39%)d 0.43( 17.01%)
   242. (0.00001) RY*(13) C  11           s(  2.59%)p33.32( 86.35%)d 4.27( 11.06%)
   243. (0.00001) RY*(14) C  11           s(  0.87%)p52.90( 45.98%)d61.15( 53.15%)
   244. (0.00000) RY*(15) C  11           s( 96.78%)p 0.01(  1.28%)d 0.02(  1.93%)
   245. (0.00001) RY*(16) C  11           s(  0.16%)p99.99( 27.75%)d99.99( 72.10%)
   246. (0.00001) RY*(17) C  11           s( 16.26%)p 4.24( 68.88%)d 0.91( 14.86%)
   247. (0.00570) RY*( 1) C  12           s(  0.76%)p99.99( 94.45%)d 6.26(  4.79%)
                                            0.0000 -0.0265  0.0687 -0.0467  0.0066
                                           -0.0030  0.1301 -0.0123  0.0198 -0.0166
                                            0.5947  0.0795  0.0286 -0.0206  0.7472
                                            0.0727  0.0448 -0.0800 -0.0095 -0.1339
                                            0.1081 -0.1084
   248. (0.00194) RY*( 2) C  12           s(  0.02%)p99.99( 98.42%)d67.26(  1.56%)
                                            0.0000 -0.0014  0.0134  0.0072 -0.0002
                                            0.0381  0.8823  0.0840 -0.2198 -0.0154
                                           -0.3477 -0.0422  0.1016  0.0048  0.1242
                                            0.0032 -0.0136  0.0542  0.0906 -0.0354
                                            0.0559  0.0082
   249. (0.00085) RY*( 3) C  12           s(  0.23%)p99.99( 91.81%)d34.38(  7.95%)
                                           -0.0000  0.0000  0.0480 -0.0000  0.0030
                                            0.0072 -0.3256  0.0911 -0.0420  0.0140
                                           -0.6324  0.2252 -0.0796 -0.0107  0.5530
                                           -0.1869  0.0624  0.0914  0.0531  0.0570
                                           -0.1007 -0.2345
   250. (0.00058) RY*( 4) C  12           s(  0.01%)p53.70(  0.78%)d99.99( 99.21%)
                                           -0.0000 -0.0002 -0.0049  0.0110 -0.0000
                                            0.0039  0.0074  0.0178 -0.0169  0.0070
                                            0.0102  0.0699 -0.0240 -0.0063 -0.0111
                                           -0.0349  0.0109 -0.5137  0.5181 -0.3150
                                           -0.5832  0.1427
   251. (0.00040) RY*( 5) C  12           s( 57.14%)p 0.71( 40.32%)d 0.04(  2.53%)
                                           -0.0000  0.0047  0.7554  0.0126 -0.0235
                                            0.0117  0.0184 -0.5440 -0.1918  0.0055
                                           -0.0245  0.2115  0.0082  0.0135 -0.0903
                                           -0.0613 -0.1117 -0.1171 -0.0921 -0.0026
                                            0.0210 -0.0518
   252. (0.00029) RY*( 6) C  12           s( 37.24%)p 1.45( 53.86%)d 0.24(  8.90%)
                                           -0.0000 -0.0001  0.5567  0.2487 -0.0257
                                           -0.0139 -0.0538  0.6267  0.1449  0.0118
                                            0.0047 -0.2404 -0.1703  0.0059 -0.0340
                                            0.1380 -0.1208 -0.0276  0.2190 -0.0090
                                            0.1943 -0.0490
   253. (0.00011) RY*( 7) C  12           s( 48.09%)p 0.25( 11.96%)d 0.83( 39.94%)
                                            0.0000 -0.0108 -0.2911  0.6280 -0.0412
                                            0.0034  0.0002 -0.1280 -0.1380 -0.0100
                                           -0.0146  0.1772 -0.0808 -0.0092 -0.0190
                                            0.1084 -0.1837 -0.4354  0.0777  0.2345
                                            0.2939 -0.2499
   254. (0.00008) RY*( 8) C  12           s(  9.59%)p 5.43( 52.05%)d 4.00( 38.36%)
   255. (0.00004) RY*( 9) C  12           s( 12.06%)p 3.50( 42.17%)d 3.79( 45.76%)
   256. (0.00002) RY*(10) C  12           s(  6.65%)p 9.60( 63.81%)d 4.44( 29.55%)
   257. (0.00002) RY*(11) C  12           s(  0.08%)p99.99( 98.80%)d13.33(  1.12%)
   258. (0.00000) RY*(12) C  12           s(  1.96%)p49.62( 97.16%)d 0.45(  0.88%)
   259. (0.00001) RY*(13) C  12           s( 25.04%)p 1.01( 25.35%)d 1.98( 49.62%)
   260. (0.00000) RY*(14) C  12           s( 95.32%)p 0.04(  3.59%)d 0.01(  1.09%)
   261. (0.00001) RY*(15) C  12           s(  2.05%)p 6.26( 12.83%)d41.55( 85.12%)
   262. (0.00000) RY*(16) C  12           s(  1.09%)p90.32( 98.13%)d 0.72(  0.78%)
   263. (0.00000) RY*(17) C  12           s(  2.77%)p 5.25( 14.56%)d29.82( 82.66%)
   264. (0.00542) RY*( 1) C  13           s(  0.32%)p99.99( 94.56%)d16.14(  5.12%)
                                            0.0000 -0.0265  0.0422 -0.0248  0.0086
                                           -0.0239  0.8455 -0.0487  0.0425 -0.0010
                                           -0.0327 -0.0350  0.0052 -0.0157  0.4678
                                           -0.0584  0.0332 -0.0371 -0.1524  0.0796
                                           -0.1396  0.0283
   265. (0.00206) RY*( 2) C  13           s(  0.25%)p99.99( 97.74%)d 7.94(  2.01%)
                                            0.0000  0.0016 -0.0326  0.0376  0.0068
                                            0.0140  0.3126 -0.0578 -0.0771 -0.0288
                                           -0.6789  0.1077  0.1524 -0.0244 -0.5902
                                            0.0910  0.1285 -0.0890 -0.0408 -0.0511
                                            0.0506 -0.0729
   266. (0.00105) RY*( 3) C  13           s(  0.40%)p99.99( 82.65%)d42.28( 16.95%)
                                           -0.0000  0.0004  0.0595 -0.0216  0.0011
                                            0.0060 -0.3127 -0.1024 -0.0392  0.0069
                                           -0.6022 -0.2492 -0.0538 -0.0068  0.5105
                                            0.1604  0.0514  0.1560  0.0652  0.0868
                                           -0.1240 -0.3436
   267. (0.00057) RY*( 4) C  13           s(  2.05%)p 6.92( 14.18%)d40.91( 83.78%)
                                           -0.0000  0.0005  0.1417 -0.0201  0.0029
                                           -0.0010  0.1169  0.0595  0.0107 -0.0124
                                            0.2064 -0.0869  0.0980  0.0079 -0.2228
                                           -0.1037 -0.0638 -0.0299  0.4433 -0.0325
                                           -0.6054 -0.5223
   268. (0.00039) RY*( 5) C  13           s( 67.35%)p 0.39( 26.44%)d 0.09(  6.21%)
                                           -0.0000  0.0044  0.8157 -0.0829 -0.0361
                                            0.0189 -0.0315  0.1494 -0.1717 -0.0073
                                           -0.0588 -0.3320  0.0653  0.0004 -0.0956
                                           -0.2899  0.0015 -0.0039 -0.1109  0.1028
                                            0.0787  0.1817
   269. (0.00024) RY*( 6) C  13           s( 25.14%)p 2.76( 69.42%)d 0.22(  5.44%)
                                           -0.0000  0.0042  0.4714 -0.1700 -0.0189
                                            0.0027  0.0027 -0.1509  0.0807  0.0097
                                            0.0327  0.5118 -0.2791  0.0131  0.0216
                                            0.5053 -0.2607 -0.1315 -0.1004 -0.1025
                                           -0.0242 -0.1262
   270. (0.00014) RY*( 7) C  13           s( 53.17%)p 0.35( 18.52%)d 0.53( 28.31%)
                                           -0.0000 -0.0078  0.0572  0.7239 -0.0656
                                           -0.0048 -0.0818 -0.2693 -0.2399  0.0041
                                            0.0343  0.1512  0.0576  0.0010  0.0392
                                           -0.0739 -0.1186 -0.3079 -0.1000  0.4108
                                           -0.0830 -0.0516
   271. (0.00007) RY*( 8) C  13           s(  0.03%)p99.99( 13.48%)d99.99( 86.49%)
   272. (0.00005) RY*( 9) C  13           s( 13.57%)p 5.01( 68.05%)d 1.35( 18.38%)
   273. (0.00003) RY*(10) C  13           s( 20.94%)p 2.06( 43.22%)d 1.71( 35.84%)
   274. (0.00002) RY*(11) C  13           s(  6.30%)p 6.01( 37.92%)d 8.85( 55.78%)
   275. (0.00002) RY*(12) C  13           s(  4.50%)p20.62( 92.71%)d 0.62(  2.80%)
   276. (0.00001) RY*(13) C  13           s(  5.32%)p13.41( 71.39%)d 4.38( 23.29%)
   277. (0.00001) RY*(14) C  13           s( 11.07%)p 5.37( 59.42%)d 2.66( 29.51%)
   278. (0.00000) RY*(15) C  13           s( 88.25%)p 0.03(  2.41%)d 0.11(  9.34%)
   279. (0.00000) RY*(16) C  13           s(  0.81%)p99.99( 97.59%)d 1.96(  1.59%)
   280. (0.00000) RY*(17) C  13           s(  0.62%)p16.70( 10.39%)d99.99( 88.99%)
   281. (0.00586) RY*( 1) C  14           s(  0.31%)p99.99( 94.83%)d15.95(  4.87%)
                                            0.0000 -0.0233  0.0356 -0.0348  0.0054
                                           -0.0152  0.6422 -0.0243  0.0386  0.0186
                                           -0.6439  0.0079 -0.0232  0.0094 -0.3433
                                            0.0022  0.0018  0.1522  0.1346 -0.0040
                                            0.0036  0.0859
   282. (0.00195) RY*( 2) C  14           s(  0.34%)p99.99( 96.91%)d 8.11(  2.75%)
                                            0.0000  0.0184  0.0361  0.0400 -0.0123
                                           -0.0176 -0.6321  0.0773  0.0650 -0.0077
                                           -0.2672  0.0220  0.0647 -0.0207 -0.6872
                                            0.0218  0.0986 -0.0239 -0.0310  0.0931
                                           -0.0972  0.0887
   283. (0.00100) RY*( 3) C  14           s(  0.07%)p99.99( 68.66%)d99.99( 31.28%)
                                            0.0000  0.0004  0.0189  0.0173  0.0010
                                            0.0046 -0.2967 -0.2240 -0.0318  0.0115
                                           -0.5070 -0.3048 -0.0256 -0.0116  0.4038
                                            0.1804  0.0304  0.3213 -0.1309  0.2210
                                            0.1132 -0.3616
   284. (0.00056) RY*( 4) C  14           s(  1.74%)p22.26( 38.72%)d34.24( 59.54%)
                                            0.0000 -0.0009  0.1247  0.0424 -0.0068
                                           -0.0016 -0.1965  0.0656 -0.0800  0.0007
                                           -0.4077  0.1038 -0.0844  0.0035  0.3835
                                           -0.0813 -0.0102 -0.3715 -0.0299 -0.2000
                                            0.1665  0.6236
   285. (0.00043) RY*( 5) C  14           s( 88.22%)p 0.09(  8.35%)d 0.04(  3.42%)
                                            0.0000 -0.0015  0.9377 -0.0541  0.0011
                                           -0.0079  0.0278  0.1618  0.0476  0.0149
                                            0.0617 -0.0573 -0.1243  0.0119 -0.0076
                                           -0.0615 -0.1658  0.0367 -0.0976  0.0523
                                           -0.1062 -0.0968
   286. (0.00029) RY*( 6) C  14           s( 14.42%)p 5.49( 79.13%)d 0.45(  6.45%)
                                           -0.0000 -0.0094  0.1833  0.3323 -0.0092
                                           -0.0081 -0.0016 -0.7345  0.0387 -0.0007
                                            0.0588 -0.0412  0.1274 -0.0041 -0.0711
                                           -0.4499  0.1463 -0.1347  0.1915  0.0180
                                            0.0950 -0.0183
   287. (0.00015) RY*( 7) C  14           s(  6.54%)p 9.63( 62.97%)d 4.66( 30.49%)
                                           -0.0000 -0.0011  0.0123  0.2467 -0.0663
                                           -0.0036 -0.0946 -0.0027 -0.4916 -0.0003
                                           -0.0687  0.2582 -0.1071 -0.0104 -0.0941
                                            0.1643 -0.5101 -0.0956  0.3471 -0.1899
                                            0.2174 -0.3032
   288. (0.00012) RY*( 8) C  14           s(  0.54%)p99.99( 72.44%)d50.22( 27.02%)
                                           -0.0000 -0.0046  0.0654  0.0205 -0.0258
                                           -0.0003  0.0928 -0.3492 -0.2168  0.0008
                                            0.2213 -0.2918 -0.1936  0.0093 -0.1585
                                            0.5870 -0.0742 -0.0262 -0.0586  0.2916
                                            0.0686  0.4199
   289. (0.00008) RY*( 9) C  14           s(  4.53%)p 5.54( 25.08%)d15.55( 70.40%)
   290. (0.00008) RY*(10) C  14           s( 36.65%)p 0.57( 20.86%)d 1.16( 42.49%)
   291. (0.00005) RY*(11) C  14           s( 27.26%)p 1.30( 35.43%)d 1.37( 37.31%)
   292. (0.00002) RY*(12) C  14           s(  6.51%)p 4.03( 26.24%)d10.34( 67.26%)
   293. (0.00001) RY*(13) C  14           s(  1.60%)p59.49( 95.17%)d 2.02(  3.23%)
   294. (0.00002) RY*(14) C  14           s( 19.31%)p 3.16( 60.98%)d 1.02( 19.71%)
   295. (0.00001) RY*(15) C  14           s(  0.21%)p99.99( 21.55%)d99.99( 78.24%)
   296. (0.00001) RY*(16) C  14           s(  2.32%)p39.22( 90.92%)d 2.92(  6.77%)
   297. (0.00000) RY*(17) C  14           s( 89.55%)p 0.02(  1.83%)d 0.10(  8.62%)
   298. (0.00928) RY*( 1) C  15           s(  7.85%)p10.86( 85.28%)d 0.87(  6.87%)
                                            0.0000  0.0431  0.2716  0.0204 -0.0498
                                           -0.0422  0.7770  0.0102 -0.0428  0.0006
                                           -0.1395 -0.0628  0.0003  0.0410 -0.4637
                                           -0.0680  0.0246  0.2045 -0.0379 -0.0627
                                            0.1466 -0.0044
   299. (0.00727) RY*( 2) C  15           s( 20.31%)p 0.88( 17.92%)d 3.04( 61.77%)
                                           -0.0000  0.0127  0.4484 -0.0433 -0.0030
                                           -0.0471 -0.0144  0.2258 -0.0541  0.0310
                                           -0.3000  0.1241  0.0528 -0.0440 -0.0728
                                            0.0779  0.0209 -0.5443 -0.0388  0.1559
                                           -0.3883  0.3806
   300. (0.00674) RY*( 3) C  15           s( 10.30%)p 1.64( 16.92%)d 7.07( 72.78%)
                                           -0.0000  0.0054  0.3197 -0.0282 -0.0027
                                            0.0260  0.0271  0.0158 -0.0164  0.0507
                                           -0.1897  0.0478  0.0780  0.0403  0.2152
                                           -0.2688  0.0111 -0.1935  0.3618  0.2190
                                            0.0850 -0.7102
   301. (0.00222) RY*( 4) C  15           s( 16.81%)p 4.10( 68.95%)d 0.85( 14.25%)
                                           -0.0000 -0.0050  0.4028  0.0758 -0.0038
                                           -0.0431 -0.0784 -0.0355 -0.1661  0.0274
                                            0.7715  0.0781  0.0922  0.0237 -0.1709
                                            0.0527  0.0970  0.0798  0.2272 -0.1007
                                           -0.2680 -0.0500
   302. (0.00100) RY*( 5) C  15           s( 35.12%)p 0.94( 33.15%)d 0.90( 31.74%)
                                           -0.0000  0.0032  0.5883 -0.0387 -0.0598
                                           -0.0072 -0.1330 -0.1342  0.0322  0.0263
                                           -0.2065 -0.1775  0.0380  0.0140  0.4548
                                            0.0961 -0.0456  0.4355 -0.1729 -0.2814
                                            0.0611  0.1221
   303. (0.00023) RY*( 6) C  15           s(  1.28%)p63.88( 81.77%)d13.24( 16.95%)
                                            0.0000 -0.0020 -0.0248  0.0788  0.0772
                                            0.0239  0.4712 -0.0137 -0.0485  0.0055
                                            0.3263  0.1234 -0.1761  0.0202  0.6295
                                           -0.1262  0.1650 -0.1955 -0.1017  0.2024
                                            0.1609  0.2326
   304. (0.00011) RY*( 7) C  15           s( 91.60%)p 0.09(  8.03%)d 0.00(  0.37%)
                                            0.0000 -0.0002 -0.0349  0.9564  0.0116
                                            0.0024 -0.0221  0.1049 -0.1452 -0.0018
                                           -0.1151 -0.0517  0.1498  0.0005  0.0418
                                           -0.0238 -0.0840  0.0078  0.0126 -0.0540
                                           -0.0237 -0.0000
   305. (0.00010) RY*( 8) C  15           s(  0.73%)p99.99( 78.86%)d27.96( 20.41%)
                                           -0.0000  0.0008  0.0571 -0.0187  0.0608
                                            0.0074 -0.0178  0.4940 -0.1330  0.0039
                                           -0.0054  0.3698 -0.1154  0.0035  0.0259
                                            0.6127  0.0196  0.0067  0.0772 -0.1331
                                            0.4060 -0.1247
   306. (0.00005) RY*( 9) C  15           s(  8.15%)p 8.17( 66.62%)d 3.09( 25.22%)
   307. (0.00004) RY*(10) C  15           s(  6.71%)p 5.20( 34.88%)d 8.70( 58.41%)
   308. (0.00003) RY*(11) C  15           s(  0.40%)p99.99( 83.44%)d40.76( 16.16%)
   309. (0.00001) RY*(12) C  15           s(  0.12%)p99.99( 84.84%)d99.99( 15.04%)
   310. (0.00001) RY*(13) C  15           s(  6.78%)p11.75( 79.63%)d 2.01( 13.59%)
   311. (0.00000) RY*(14) C  15           s( 91.15%)p 0.04(  3.97%)d 0.05(  4.88%)
   312. (0.00001) RY*(15) C  15           s(  0.71%)p45.17( 31.92%)d95.35( 67.38%)
   313. (0.00001) RY*(16) C  15           s(  1.00%)p31.06( 31.15%)d67.66( 67.85%)
   314. (0.00001) RY*(17) C  15           s(  0.63%)p99.99( 93.94%)d 8.62(  5.43%)
   315. (0.00271) RY*( 1) O  16           s(  2.21%)p43.58( 96.49%)d 0.59(  1.30%)
                                            0.0000  0.0018  0.1466  0.0256 -0.0019
                                            0.0045  0.1144 -0.0742 -0.0142 -0.0118
                                            0.8938 -0.0393  0.0528  0.0006 -0.3738
                                            0.0547 -0.0046 -0.0865  0.0291  0.0411
                                           -0.0359 -0.0410
   316. (0.00121) RY*( 2) O  16           s(  0.26%)p99.99( 98.13%)d 6.14(  1.61%)
                                            0.0000  0.0008  0.0504 -0.0093  0.0005
                                           -0.0003 -0.5214 -0.1248  0.0025 -0.0016
                                           -0.2643 -0.0030 -0.0072 -0.0044 -0.7745
                                           -0.1540 -0.0172  0.0558  0.0285  0.0102
                                            0.0495 -0.0982
   317. (0.00047) RY*( 3) O  16           s( 84.18%)p 0.17( 13.96%)d 0.02(  1.86%)
                                            0.0000  0.0082  0.9139 -0.0811 -0.0046
                                            0.0336 -0.1171 -0.2445 -0.0139 -0.0088
                                           -0.0764  0.0892 -0.0091 -0.0197  0.1763
                                            0.1380  0.0156  0.0763  0.0338 -0.0744
                                           -0.0772  0.0101
   318. (0.00012) RY*( 4) O  16           s(  4.24%)p22.27( 94.46%)d 0.31(  1.30%)
                                            0.0000  0.0109  0.1953  0.0644  0.0019
                                            0.0286  0.7870  0.1606 -0.0181 -0.0076
                                           -0.3065  0.0991  0.0465 -0.0176 -0.4378
                                           -0.0155 -0.0128  0.0017  0.1036  0.0250
                                           -0.0271  0.0298
   319. (0.00008) RY*( 5) O  16           s(  5.31%)p17.27( 91.63%)d 0.58(  3.06%)
   320. (0.00005) RY*( 6) O  16           s( 20.38%)p 3.69( 75.25%)d 0.21(  4.38%)
   321. (0.00002) RY*( 7) O  16           s(  3.34%)p11.28( 37.74%)d17.62( 58.92%)
   322. (0.00002) RY*( 8) O  16           s(  4.70%)p19.69( 92.47%)d 0.60(  2.83%)
   323. (0.00000) RY*( 9) O  16           s(  1.45%)p66.57( 96.78%)d 1.21(  1.76%)
   324. (0.00000) RY*(10) O  16           s( 99.90%)p 0.00(  0.06%)d 0.00(  0.04%)
   325. (0.00000) RY*(11) O  16           s( 17.11%)p 4.51( 77.09%)d 0.34(  5.80%)
   326. (0.00000) RY*(12) O  16           s(  3.92%)p23.91( 93.76%)d 0.59(  2.32%)
   327. (0.00000) RY*(13) O  16           s(  7.67%)p 0.87(  6.66%)d11.17( 85.67%)
   328. (0.00000) RY*(14) O  16           s( 14.92%)p 0.54(  8.08%)d 5.16( 77.00%)
   329. (0.00000) RY*(15) O  16           s(  6.14%)p 0.67(  4.11%)d14.63( 89.76%)
   330. (0.00001) RY*(16) O  16           s( 24.00%)p 0.52( 12.43%)d 2.65( 63.58%)
   331. (0.00000) RY*(17) O  16           s(  0.10%)p13.28(  1.36%)d99.99( 98.54%)
   332. (0.00058) RY*( 1) I  17           s(  0.37%)p99.99( 99.63%)
                                           -0.0016  0.0609  0.0018 -0.3804 -0.0128
                                           -0.7679  0.0119  0.5115
   333. (0.00046) RY*( 2) I  17           s(  6.66%)p14.01( 93.34%)
                                           -0.0096  0.2579  0.0495 -0.2823 -0.0094
                                           -0.3945  0.0138 -0.8338
   334. (0.00018) RY*( 3) I  17           s(  6.30%)p14.87( 93.70%)
                                           -0.0094  0.2509  0.0433 -0.8163  0.0039
                                            0.5039  0.0288  0.1187
   335. (0.00003) RY*( 4) I  17           s( 86.61%)p 0.15( 13.39%)
   336. (0.00038) RY*( 1) H  18           s(100.00%)
                                           -0.0006  1.0000  0.0032
   337. (0.00022) RY*( 2) H  18           s(100.00%)
                                           -0.0011 -0.0032  1.0000
   338. (0.00048) RY*( 1) H  19           s(100.00%)
                                           -0.0007  1.0000  0.0024
   339. (0.00022) RY*( 2) H  19           s(100.00%)
                                           -0.0011 -0.0024  1.0000
   340. (0.00056) RY*( 1) H  20           s(100.00%)
                                           -0.0015  1.0000  0.0024
   341. (0.00023) RY*( 2) H  20           s(100.00%)
                                           -0.0007 -0.0024  1.0000
   342. (0.00079) RY*( 1) H  21           s(100.00%)
                                           -0.0015  1.0000  0.0014
   343. (0.00014) RY*( 2) H  21           s(100.00%)
                                           -0.0008 -0.0014  1.0000
   344. (0.00048) RY*( 1) H  22           s(100.00%)
                                           -0.0007  1.0000  0.0023
   345. (0.00022) RY*( 2) H  22           s(100.00%)
                                           -0.0011 -0.0023  1.0000
   346. (0.00225) RY*( 1) H  23           s(100.00%)
                                            0.0028  1.0000 -0.0018
   347. (0.00035) RY*( 2) H  23           s(100.00%)
                                           -0.0016  0.0018  1.0000
   348. (0.00177) RY*( 1) H  24           s(100.00%)
                                            0.0063  1.0000 -0.0037
   349. (0.00034) RY*( 2) H  24           s(100.00%)
                                           -0.0014  0.0037  1.0000
   350. (0.00051) RY*( 1) H  25           s(100.00%)
                                           -0.0016  1.0000  0.0045
   351. (0.00022) RY*( 2) H  25           s(100.00%)
                                           -0.0010 -0.0045  1.0000
   352. (0.00040) RY*( 1) H  26           s(100.00%)
                                           -0.0008  1.0000  0.0033
   353. (0.00022) RY*( 2) H  26           s(100.00%)
                                           -0.0010 -0.0033  1.0000
   354. (0.00042) RY*( 1) H  27           s(100.00%)
                                           -0.0010  1.0000  0.0037
   355. (0.00021) RY*( 2) H  27           s(100.00%)
                                           -0.0010 -0.0037  1.0000
   356. (0.00073) RY*( 1) H  28           s(100.00%)
                                           -0.0018  1.0000  0.0019
   357. (0.00029) RY*( 2) H  28           s(100.00%)
                                           -0.0006 -0.0019  1.0000
   358. (0.00124) RY*( 1) H  29           s(100.00%)
                                            0.0041  1.0000 -0.0042
   359. (0.00024) RY*( 2) H  29           s(100.00%)
                                           -0.0012  0.0042  1.0000
   360. (0.01541) BD*( 1) C   1 - C   2  
                ( 50.07%)   0.7076* C   1 s( 34.68%)p 1.88( 65.29%)d 0.00(  0.03%)
                                            0.0000  0.5888 -0.0111 -0.0005 -0.0001
                                            0.4199 -0.0375 -0.0039 -0.0001 -0.4827
                                           -0.0140  0.0113  0.0001  0.4915 -0.0113
                                           -0.0086 -0.0001 -0.0067  0.0095 -0.0131
                                           -0.0029 -0.0008
                ( 49.93%)  -0.7066* C   2 s( 34.64%)p 1.89( 65.33%)d 0.00(  0.03%)
                                            0.0000  0.5884 -0.0127 -0.0028 -0.0005
                                           -0.3940 -0.0209  0.0098 -0.0005  0.5017
                                           -0.0361 -0.0046  0.0000 -0.4943  0.0098
                                            0.0080 -0.0003 -0.0072  0.0113 -0.0117
                                           -0.0001 -0.0008
   361. (0.32121) BD*( 2) C   1 - C   2  
                ( 49.94%)   0.7067* C   1 s(  0.00%)p 1.00( 99.96%)d 0.00(  0.04%)
                                           -0.0000  0.0012  0.0000 -0.0003  0.0000
                                           -0.4078 -0.0107 -0.0053  0.0001  0.4531
                                            0.0117  0.0058 -0.0002  0.7919  0.0206
                                            0.0103 -0.0005  0.0071 -0.0039 -0.0091
                                            0.0076  0.0137
                ( 50.06%)  -0.7075* C   2 s(  0.00%)p 1.00( 99.96%)d 0.00(  0.04%)
                                            0.0000  0.0016 -0.0001  0.0003 -0.0000
                                           -0.4103 -0.0099 -0.0053  0.0007  0.4543
                                            0.0112  0.0057 -0.0007  0.7900  0.0194
                                            0.0095 -0.0012 -0.0088 -0.0088 -0.0021
                                            0.0054 -0.0141
   362. (0.01531) BD*( 1) C   1 - C   6  
                ( 50.11%)   0.7079* C   1 s( 34.64%)p 1.89( 65.33%)d 0.00(  0.03%)
                                            0.0000  0.5884 -0.0108  0.0000 -0.0000
                                           -0.7358  0.0181  0.0127  0.0001 -0.1958
                                           -0.0277  0.0071 -0.0001 -0.2677  0.0252
                                            0.0024  0.0002  0.0090  0.0092  0.0001
                                            0.0100 -0.0076
                ( 49.89%)  -0.7064* C   6 s( 34.68%)p 1.88( 65.29%)d 0.00(  0.03%)
                                            0.0000  0.5887 -0.0126 -0.0030 -0.0006
                                            0.7350 -0.0132 -0.0117  0.0007  0.2212
                                           -0.0377  0.0009 -0.0002  0.2484  0.0147
                                           -0.0064  0.0005  0.0062  0.0108 -0.0005
                                            0.0108 -0.0065
   363. (0.01145) BD*( 1) C   1 - H  18  
                ( 39.72%)   0.6303* C   1 s( 30.59%)p 2.27( 69.34%)d 0.00(  0.07%)
                                            0.0003 -0.5528 -0.0176 -0.0003 -0.0002
                                           -0.3372 -0.0016 -0.0034 -0.0008 -0.7223
                                           -0.0037 -0.0075 -0.0017  0.2405  0.0012
                                            0.0024  0.0006 -0.0156  0.0067  0.0102
                                            0.0138  0.0090
                ( 60.28%)  -0.7764* H  18 s(100.00%)
                                           -1.0000 -0.0006 -0.0011
   364. (0.01514) BD*( 1) C   2 - C   3  
                ( 50.37%)   0.7097* C   2 s( 34.73%)p 1.88( 65.24%)d 0.00(  0.03%)
                                            0.0000  0.5893 -0.0090  0.0015  0.0004
                                           -0.3155 -0.0257  0.0088 -0.0008 -0.7027
                                            0.0200  0.0106 -0.0005  0.2391 -0.0253
                                           -0.0021 -0.0002  0.0121 -0.0010 -0.0081
                                           -0.0067 -0.0081
                ( 49.63%)  -0.7045* C   3 s( 34.49%)p 1.90( 65.48%)d 0.00(  0.03%)
                                           -0.0001  0.5871  0.0129 -0.0017  0.0000
                                            0.3370 -0.0380  0.0006  0.0008  0.6981
                                           -0.0029 -0.0078  0.0005 -0.2282 -0.0176
                                            0.0050 -0.0001  0.0093 -0.0010 -0.0102
                                           -0.0088 -0.0070
   365. (0.01117) BD*( 1) C   2 - H  19  
                ( 39.66%)   0.6297* C   2 s( 30.53%)p 2.27( 69.40%)d 0.00(  0.07%)
                                            0.0003 -0.5523 -0.0171 -0.0011 -0.0002
                                           -0.7585 -0.0042 -0.0078 -0.0013 -0.2141
                                           -0.0011 -0.0028 -0.0006 -0.2697 -0.0017
                                           -0.0026 -0.0004 -0.0100 -0.0126 -0.0053
                                           -0.0178  0.0081
                ( 60.34%)  -0.7768* H  19 s(100.00%)
                                           -1.0000 -0.0007 -0.0011
   366. (0.02286) BD*( 1) C   3 - C   4  
                ( 51.02%)   0.7143* C   3 s( 35.08%)p 1.85( 64.89%)d 0.00(  0.03%)
                                            0.0001  0.5922  0.0070  0.0047  0.0002
                                           -0.7281  0.0044  0.0100 -0.0010 -0.2301
                                            0.0244  0.0030  0.0010 -0.2550 -0.0117
                                            0.0040 -0.0010  0.0062  0.0102 -0.0003
                                            0.0095 -0.0059
                ( 48.98%)  -0.6998* C   4 s( 34.30%)p 1.91( 65.67%)d 0.00(  0.03%)
                                           -0.0000  0.5856  0.0060  0.0012  0.0003
                                            0.7393 -0.0111  0.0014  0.0033  0.2043
                                            0.0077  0.0001 -0.0006  0.2611 -0.0112
                                            0.0001  0.0017  0.0078  0.0091  0.0011
                                            0.0107 -0.0068
   367. (0.35236) BD*( 2) C   3 - C   4  
                ( 51.56%)   0.7181* C   3 s(  0.00%)p 1.00( 99.96%)d 0.00(  0.04%)
                                            0.0000  0.0044  0.0017  0.0025 -0.0001
                                           -0.4157 -0.0040 -0.0012  0.0010  0.4544
                                            0.0077  0.0020 -0.0002  0.7875  0.0067
                                            0.0056 -0.0020 -0.0091 -0.0089 -0.0017
                                            0.0047 -0.0149
                ( 48.44%)  -0.6960* C   4 s(  0.00%)p 1.00( 99.97%)d 0.00(  0.03%)
                                           -0.0001 -0.0005  0.0008  0.0011  0.0001
                                           -0.4053 -0.0061 -0.0020  0.0026  0.4549
                                            0.0076  0.0041 -0.0032  0.7927  0.0053
                                           -0.0001 -0.0052  0.0022  0.0099  0.0087
                                           -0.0100  0.0018
   368. (0.01216) BD*( 1) C   3 - H  20  
                ( 39.57%)   0.6291* C   3 s( 30.33%)p 2.29( 69.60%)d 0.00(  0.07%)
                                            0.0004 -0.5505  0.0155  0.0028  0.0001
                                           -0.4267  0.0057 -0.0028 -0.0018  0.5018
                                            0.0085  0.0012  0.0003 -0.5118 -0.0012
                                           -0.0029 -0.0010  0.0146 -0.0136  0.0162
                                            0.0024 -0.0027
                ( 60.43%)  -0.7774* H  20 s(100.00%)
                                           -1.0000 -0.0015 -0.0007
   369. (0.02566) BD*( 1) C   4 - C   5  
                ( 49.23%)   0.7016* C   4 s( 33.85%)p 1.95( 66.11%)d 0.00(  0.03%)
                                            0.0000 -0.5818 -0.0051 -0.0010 -0.0001
                                            0.4207 -0.0099 -0.0008  0.0039 -0.4886
                                            0.0040 -0.0004 -0.0017  0.4951 -0.0084
                                           -0.0012  0.0033  0.0086 -0.0097  0.0129
                                            0.0018  0.0007
                ( 50.77%)  -0.7125* C   5 s( 34.95%)p 1.86( 65.02%)d 0.00(  0.03%)
                                           -0.0001 -0.5911 -0.0060 -0.0042 -0.0003
                                           -0.3910 -0.0129  0.0034 -0.0018  0.5096
                                           -0.0163 -0.0074 -0.0005 -0.4870  0.0023
                                            0.0060 -0.0006  0.0063 -0.0099  0.0118
                                            0.0004  0.0006
   370. (0.02907) BD*( 1) C   4 - C   7  
                ( 51.56%)   0.7180* C   4 s( 31.82%)p 2.14( 68.15%)d 0.00(  0.03%)
                                            0.0002  0.5640 -0.0093 -0.0030 -0.0003
                                           -0.3340 -0.0160 -0.0027 -0.0000 -0.7153
                                           -0.0157  0.0014 -0.0023  0.2402 -0.0073
                                           -0.0007  0.0006  0.0115 -0.0034 -0.0092
                                           -0.0082 -0.0071
                ( 48.44%)  -0.6960* C   7 s( 28.36%)p 2.53( 71.61%)d 0.00(  0.03%)
                                            0.0001  0.5325  0.0086 -0.0009  0.0001
                                            0.3368 -0.0023  0.0012  0.0008  0.7362
                                           -0.0001  0.0038 -0.0002 -0.2454 -0.0200
                                            0.0012 -0.0036  0.0061 -0.0027 -0.0084
                                           -0.0118 -0.0054
   371. (0.01521) BD*( 1) C   5 - C   6  
                ( 49.42%)   0.7030* C   5 s( 34.88%)p 1.87( 65.09%)d 0.00(  0.03%)
                                            0.0001 -0.5904 -0.0145  0.0018  0.0001
                                           -0.3160 -0.0274  0.0060  0.0001 -0.7030
                                            0.0182  0.0049 -0.0006  0.2349 -0.0243
                                           -0.0010  0.0004 -0.0116  0.0008  0.0078
                                            0.0066  0.0080
                ( 50.58%)  -0.7112* C   6 s( 34.63%)p 1.89( 65.34%)d 0.00(  0.03%)
                                           -0.0000 -0.5884  0.0101 -0.0014 -0.0004
                                            0.3389 -0.0378 -0.0024 -0.0004  0.6959
                                           -0.0045 -0.0120  0.0011 -0.2290 -0.0170
                                            0.0057 -0.0008 -0.0093  0.0008  0.0103
                                            0.0085  0.0068
   372. (0.32219) BD*( 2) C   5 - C   6  
                ( 49.59%)   0.7042* C   5 s(  0.00%)p 1.00( 99.97%)d 0.00(  0.03%)
                                            0.0000  0.0020  0.0020 -0.0000 -0.0000
                                            0.4035  0.0084  0.0076 -0.0008 -0.4492
                                           -0.0070 -0.0051  0.0011 -0.7966 -0.0143
                                           -0.0095  0.0014 -0.0015 -0.0108 -0.0099
                                            0.0111 -0.0006
                ( 50.41%)  -0.7100* C   6 s(  0.00%)p 1.00( 99.96%)d 0.00(  0.04%)
                                            0.0000  0.0026 -0.0010 -0.0013 -0.0002
                                            0.4030  0.0084  0.0044 -0.0004 -0.4551
                                           -0.0094 -0.0042  0.0002 -0.7934 -0.0170
                                           -0.0076  0.0005 -0.0075  0.0033  0.0088
                                           -0.0074 -0.0148
   373. (0.01223) BD*( 1) C   5 - H  21  
                ( 39.66%)   0.6297* C   5 s( 30.09%)p 2.32( 69.85%)d 0.00(  0.07%)
                                           -0.0003  0.5483 -0.0162 -0.0022 -0.0001
                                           -0.7636 -0.0008 -0.0042 -0.0020 -0.2072
                                           -0.0112  0.0014  0.0009 -0.2686  0.0070
                                           -0.0034 -0.0015  0.0106  0.0122  0.0042
                                            0.0182 -0.0088
                ( 60.34%)  -0.7768* H  21 s(100.00%)
                                            1.0000  0.0015  0.0008
   374. (0.01111) BD*( 1) C   6 - H  22  
                ( 39.64%)   0.6296* C   6 s( 30.60%)p 2.27( 69.33%)d 0.00(  0.07%)
                                           -0.0003  0.5529  0.0179  0.0013  0.0003
                                           -0.4246 -0.0027 -0.0041 -0.0005  0.5077
                                            0.0027  0.0057  0.0009 -0.5051 -0.0028
                                           -0.0052 -0.0007 -0.0153  0.0133 -0.0157
                                           -0.0025  0.0025
                ( 60.36%)  -0.7769* H  22 s(100.00%)
                                            1.0000  0.0007  0.0011
   375. (0.04129) BD*( 1) C   7 - C   8  
                ( 49.60%)   0.7043* C   7 s( 28.65%)p 2.49( 71.33%)d 0.00(  0.03%)
                                            0.0002  0.5352  0.0049  0.0002  0.0002
                                           -0.1423 -0.0025  0.0036 -0.0019 -0.5348
                                            0.0116 -0.0003  0.0021 -0.6377 -0.0099
                                            0.0025 -0.0053  0.0045  0.0046  0.0130
                                           -0.0041  0.0072
                ( 50.40%)  -0.7099* C   8 s( 31.64%)p 2.16( 68.33%)d 0.00(  0.03%)
                                            0.0001  0.5623 -0.0147 -0.0019 -0.0004
                                            0.0951  0.0073 -0.0038  0.0021  0.5139
                                            0.0219 -0.0055  0.0020  0.6399  0.0099
                                           -0.0008  0.0019  0.0009  0.0027  0.0138
                                           -0.0041  0.0070
   376. (0.03283) BD*( 1) C   7 - N   9  
                ( 61.10%)   0.7817* C   7 s( 21.70%)p 3.60( 78.21%)d 0.00(  0.09%)
                                           -0.0001  0.4651  0.0258  0.0014 -0.0004
                                           -0.7560  0.0153 -0.0017  0.0013  0.1524
                                           -0.0100  0.0007 -0.0013  0.4313 -0.0304
                                            0.0049 -0.0010 -0.0098 -0.0216  0.0054
                                            0.0176 -0.0064
                ( 38.90%)  -0.6237* N   9 s( 35.37%)p 1.83( 64.60%)d 0.00(  0.03%)
                                           -0.0000  0.5947 -0.0001 -0.0023  0.0001
                                            0.6748 -0.0042 -0.0045  0.0012 -0.1538
                                           -0.0069  0.0016  0.0001 -0.4085  0.0004
                                            0.0046 -0.0002 -0.0071 -0.0148  0.0010
                                            0.0050 -0.0046
   377. (0.02978) BD*( 1) C   7 - H  23  
                ( 38.00%)   0.6165* C   7 s( 21.33%)p 3.68( 78.59%)d 0.00(  0.08%)
                                            0.0003 -0.4611  0.0260  0.0002 -0.0002
                                           -0.5405 -0.0195  0.0055  0.0005  0.3842
                                            0.0165  0.0047 -0.0010 -0.5877 -0.0057
                                            0.0006 -0.0010  0.0111 -0.0199  0.0152
                                           -0.0049 -0.0054
                ( 62.00%)  -0.7874* H  23 s(100.00%)
                                           -1.0000  0.0028 -0.0016
   378. (0.03433) BD*( 1) C   8 - C  10  
                ( 49.59%)   0.7042* C   8 s( 34.59%)p 1.89( 65.38%)d 0.00(  0.03%)
                                            0.0000 -0.5879 -0.0157 -0.0009  0.0002
                                           -0.6063  0.0145 -0.0051 -0.0012  0.4907
                                           -0.0010  0.0059  0.0007  0.2120  0.0125
                                            0.0046 -0.0001  0.0138  0.0048 -0.0067
                                           -0.0038  0.0077
                ( 50.41%)  -0.7100* C  10 s( 39.06%)p 1.56( 60.91%)d 0.00(  0.03%)
                                           -0.0001 -0.6248 -0.0157 -0.0041 -0.0003
                                            0.5202 -0.0039 -0.0021  0.0088 -0.5119
                                            0.0141  0.0005 -0.0049 -0.2756  0.0149
                                           -0.0022 -0.0001  0.0133  0.0017 -0.0085
                                           -0.0047  0.0064
   379. (0.41627) BD*( 2) C   8 - C  10  
                ( 53.04%)   0.7283* C   8 s(  0.00%)p 1.00( 99.96%)d 0.00(  0.04%)
                                            0.0001 -0.0030 -0.0010 -0.0014  0.0001
                                            0.3569 -0.0019 -0.0011 -0.0022  0.7028
                                           -0.0025 -0.0009 -0.0045 -0.6149  0.0094
                                            0.0034  0.0038  0.0005 -0.0092  0.0008
                                            0.0132  0.0124
                ( 46.96%)  -0.6853* C  10 s(  0.00%)p 1.00( 99.98%)d 0.00(  0.02%)
                                           -0.0000 -0.0052  0.0009 -0.0009 -0.0000
                                            0.3536 -0.0102  0.0011 -0.0015  0.6996
                                           -0.0194  0.0009 -0.0022 -0.6200  0.0198
                                           -0.0027  0.0029 -0.0063  0.0080 -0.0039
                                           -0.0092 -0.0004
   380. (0.02622) BD*( 1) C   8 - C  14  
                ( 48.65%)   0.6975* C   8 s( 33.77%)p 1.96( 66.20%)d 0.00(  0.03%)
                                            0.0003 -0.5811 -0.0028  0.0002 -0.0004
                                            0.7037 -0.0115  0.0046  0.0043 -0.0028
                                            0.0078 -0.0016 -0.0013  0.4081  0.0024
                                            0.0004  0.0019  0.0007 -0.0139 -0.0028
                                           -0.0106  0.0005
                ( 51.35%)  -0.7166* C  14 s( 34.79%)p 1.87( 65.18%)d 0.00(  0.03%)
                                           -0.0002 -0.5898 -0.0049 -0.0016 -0.0003
                                           -0.6916 -0.0053  0.0071 -0.0022 -0.0044
                                            0.0157  0.0011  0.0013 -0.4158  0.0157
                                            0.0052 -0.0000  0.0030 -0.0117 -0.0023
                                           -0.0108  0.0027
   381. (0.05231) BD*( 1) N   9 - C  15  
                ( 37.06%)   0.6088* N   9 s( 34.98%)p 1.86( 64.97%)d 0.00(  0.05%)
                                            0.0000 -0.5914 -0.0098 -0.0033 -0.0000
                                            0.3918 -0.0230  0.0055  0.0007  0.5609
                                            0.0014  0.0001  0.0019 -0.4250  0.0158
                                           -0.0076 -0.0009 -0.0103  0.0118  0.0141
                                            0.0061  0.0042
                ( 62.94%)  -0.7933* C  15 s( 32.59%)p 2.07( 67.33%)d 0.00(  0.07%)
                                           -0.0001 -0.5705  0.0199 -0.0018  0.0025
                                           -0.3925 -0.0109  0.0034 -0.0000 -0.5736
                                           -0.0236  0.0034 -0.0041  0.4352  0.0117
                                           -0.0033  0.0004 -0.0173  0.0099  0.0174
                                            0.0060  0.0004
   382. (0.01585) BD*( 1) N   9 - H  24  
                ( 29.03%)   0.5388* N   9 s( 29.51%)p 2.39( 70.43%)d 0.00(  0.06%)
                                            0.0001 -0.5432  0.0048  0.0017  0.0001
                                            0.2971 -0.0085  0.0056 -0.0011 -0.7847
                                            0.0145 -0.0018  0.0011 -0.0053 -0.0022
                                           -0.0063  0.0008  0.0142  0.0040  0.0002
                                            0.0143  0.0126
                ( 70.97%)  -0.8424* H  24 s(100.00%)
                                           -1.0000  0.0063 -0.0014
   383. (0.02372) BD*( 1) C  10 - C  11  
                ( 49.22%)   0.7016* C  10 s( 38.19%)p 1.62( 61.77%)d 0.00(  0.03%)
                                            0.0001 -0.6177 -0.0196  0.0031  0.0001
                                            0.0676  0.0150  0.0007  0.0057  0.4968
                                           -0.0241  0.0011  0.0023  0.6042 -0.0191
                                            0.0022  0.0058 -0.0004 -0.0068 -0.0162
                                            0.0014 -0.0057
                ( 50.78%)  -0.7126* C  11 s( 34.97%)p 1.86( 64.99%)d 0.00(  0.03%)
                                           -0.0000 -0.5911  0.0189 -0.0019 -0.0000
                                           -0.1387  0.0395  0.0001  0.0017 -0.4867
                                           -0.0063  0.0082  0.0006 -0.6259  0.0160
                                            0.0099  0.0019 -0.0006 -0.0041 -0.0162
                                            0.0041 -0.0061
   384. (0.03217) BD*( 1) C  10 - I  17  
                ( 42.18%)   0.6495* C  10 s( 22.76%)p 3.39( 77.11%)d 0.01(  0.13%)
                                            0.0002 -0.4758  0.0348  0.0015  0.0002
                                           -0.7713 -0.0482  0.0087  0.0054  0.0187
                                           -0.0063  0.0058 -0.0020 -0.4147 -0.0346
                                            0.0083  0.0009  0.0039 -0.0249 -0.0013
                                           -0.0254  0.0077
                ( 57.82%)  -0.7604* I  17 s( 12.13%)p 7.24( 87.87%)
                                           -0.3473 -0.0271  0.8406  0.0592 -0.0603
                                            0.0003  0.4047  0.0328
   385. (0.01901) BD*( 1) C  11 - C  12  
                ( 49.31%)   0.7022* C  11 s( 34.85%)p 1.87( 65.12%)d 0.00(  0.03%)
                                            0.0002 -0.5902  0.0070  0.0042 -0.0003
                                            0.6979  0.0040 -0.0129  0.0017  0.0003
                                           -0.0306  0.0041  0.0003  0.4025 -0.0324
                                           -0.0028  0.0013  0.0040 -0.0119 -0.0019
                                           -0.0124  0.0041
                ( 50.69%)  -0.7119* C  12 s( 34.56%)p 1.89( 65.41%)d 0.00(  0.03%)
                                           -0.0001 -0.5878  0.0094  0.0003  0.0001
                                           -0.7062  0.0259 -0.0102 -0.0004  0.0171
                                           -0.0274 -0.0032  0.0000 -0.3914 -0.0157
                                           -0.0097 -0.0002  0.0003 -0.0138 -0.0036
                                           -0.0104  0.0009
   386. (0.31755) BD*( 2) C  11 - C  12  
                ( 50.09%)   0.7078* C  11 s(  0.00%)p 1.00( 99.96%)d 0.00(  0.04%)
                                            0.0000  0.0011  0.0004  0.0003  0.0001
                                           -0.3566 -0.0081 -0.0045  0.0005 -0.6977
                                           -0.0162 -0.0091  0.0011  0.6205  0.0145
                                            0.0070 -0.0011  0.0098 -0.0108  0.0060
                                            0.0122 -0.0013
                ( 49.91%)  -0.7065* C  12 s(  0.00%)p 1.00( 99.96%)d 0.00(  0.04%)
                                            0.0000 -0.0006  0.0003  0.0001  0.0000
                                           -0.3591 -0.0082  0.0038  0.0002 -0.6981
                                           -0.0161  0.0084  0.0006  0.6185  0.0142
                                           -0.0070 -0.0006 -0.0107  0.0015 -0.0058
                                            0.0012  0.0163
   387. (0.01259) BD*( 1) C  11 - H  25  
                ( 39.20%)   0.6261* C  11 s( 30.09%)p 2.32( 69.84%)d 0.00(  0.07%)
                                            0.0004 -0.5482 -0.0186 -0.0018  0.0004
                                           -0.6041 -0.0122 -0.0049 -0.0014  0.5238
                                            0.0019  0.0046  0.0015  0.2429 -0.0051
                                            0.0020  0.0009  0.0204  0.0101 -0.0076
                                           -0.0027  0.0097
                ( 60.80%)  -0.7797* H  25 s(100.00%)
                                           -1.0000 -0.0016 -0.0010
   388. (0.01509) BD*( 1) C  12 - C  13  
                ( 49.98%)   0.7070* C  12 s( 34.66%)p 1.88( 65.30%)d 0.00(  0.03%)
                                           -0.0000 -0.5887  0.0106 -0.0001  0.0000
                                            0.5971 -0.0353  0.0079 -0.0002 -0.4979
                                           -0.0036 -0.0098 -0.0006 -0.2158 -0.0246
                                           -0.0064 -0.0007  0.0137  0.0049 -0.0089
                                           -0.0017  0.0054
                ( 50.02%)  -0.7072* C  13 s( 34.57%)p 1.89( 65.40%)d 0.00(  0.03%)
                                           -0.0000 -0.5878  0.0108  0.0030  0.0006
                                           -0.5758 -0.0110  0.0115 -0.0007  0.5127
                                           -0.0241 -0.0060  0.0002  0.2399 -0.0337
                                            0.0001 -0.0002  0.0141  0.0033 -0.0065
                                           -0.0042  0.0068
   389. (0.01092) BD*( 1) C  12 - H  26  
                ( 39.46%)   0.6282* C  12 s( 30.67%)p 2.26( 69.27%)d 0.00(  0.07%)
                                           -0.0004  0.5536  0.0156 -0.0001  0.0002
                                           -0.1153  0.0001  0.0019 -0.0004 -0.5128
                                           -0.0029  0.0057 -0.0010 -0.6452 -0.0032
                                            0.0074 -0.0014  0.0048  0.0043  0.0205
                                           -0.0088  0.0107
                ( 60.54%)  -0.7781* H  26 s(100.00%)
                                            1.0000  0.0008  0.0010
   390. (0.01502) BD*( 1) C  13 - C  14  
                ( 50.52%)   0.7108* C  13 s( 34.70%)p 1.88( 65.27%)d 0.00(  0.03%)
                                            0.0000  0.5890 -0.0092  0.0012  0.0003
                                            0.1047  0.0343 -0.0055  0.0010  0.5003
                                           -0.0228 -0.0058  0.0004  0.6242 -0.0060
                                           -0.0099  0.0009  0.0018  0.0063  0.0152
                                           -0.0027  0.0063
                ( 49.48%)  -0.7034* C  14 s( 34.83%)p 1.87( 65.14%)d 0.00(  0.03%)
                                           -0.0000  0.5900  0.0154 -0.0008  0.0001
                                           -0.1229  0.0392 -0.0029 -0.0004 -0.4903
                                           -0.0082  0.0048 -0.0007 -0.6277  0.0142
                                            0.0034 -0.0008 -0.0009  0.0029  0.0157
                                           -0.0042  0.0054
   391. (0.31990) BD*( 2) C  13 - C  14  
                ( 50.49%)   0.7106* C  13 s(  0.00%)p 1.00( 99.95%)d 0.00(  0.05%)
                                           -0.0000 -0.0006  0.0003 -0.0007  0.0000
                                            0.3630  0.0070  0.0027 -0.0005  0.6963
                                            0.0139  0.0052 -0.0008 -0.6184 -0.0124
                                           -0.0050  0.0006  0.0116 -0.0021  0.0064
                                           -0.0003 -0.0165
                ( 49.51%)  -0.7036* C  14 s(  0.00%)p 1.00( 99.96%)d 0.00(  0.04%)
                                           -0.0000 -0.0016  0.0001 -0.0001 -0.0000
                                            0.3677  0.0058  0.0033 -0.0012  0.6955
                                            0.0125  0.0054 -0.0022 -0.6168 -0.0082
                                           -0.0064  0.0024 -0.0002 -0.0083  0.0004
                                            0.0120  0.0126
   392. (0.01121) BD*( 1) C  13 - H  27  
                ( 39.52%)   0.6286* C  13 s( 30.63%)p 2.26( 69.31%)d 0.00(  0.07%)
                                           -0.0003  0.5532  0.0157  0.0014  0.0003
                                           -0.7239 -0.0044 -0.0081 -0.0011  0.0130
                                            0.0005  0.0003 -0.0003 -0.4108 -0.0022
                                           -0.0043 -0.0009  0.0001  0.0189 -0.0018
                                            0.0170 -0.0038
                ( 60.48%)  -0.7777* H  27 s(100.00%)
                                            1.0000  0.0010  0.0010
   393. (0.01207) BD*( 1) C  14 - H  28  
                ( 39.33%)   0.6271* C  14 s( 30.28%)p 2.30( 69.66%)d 0.00(  0.07%)
                                           -0.0004  0.5500 -0.0163 -0.0004 -0.0001
                                           -0.6085  0.0062 -0.0047 -0.0024  0.5241
                                            0.0054  0.0019  0.0007  0.2269  0.0086
                                           -0.0003 -0.0008 -0.0205 -0.0092  0.0073
                                            0.0025 -0.0102
                ( 60.67%)  -0.7789* H  28 s(100.00%)
                                            1.0000  0.0018  0.0006
   394. (0.26265) BD*( 1) C  15 - O  16  
                ( 72.95%)   0.8541* C  15 s(  0.00%)p 1.00( 99.41%)d 0.01(  0.58%)
                                            0.0000 -0.0036 -0.0006 -0.0020  0.0000
                                            0.5568 -0.0271  0.0125 -0.0034  0.2251
                                           -0.0121  0.0051 -0.0015  0.7939 -0.0414
                                            0.0203 -0.0037 -0.0033 -0.0295  0.0251
                                           -0.0396  0.0526
                ( 27.05%)  -0.5201* O  16 s(  0.00%)p 1.00( 99.89%)d 0.00(  0.11%)
                                            0.0000 -0.0057  0.0000 -0.0001  0.0000
                                            0.5470  0.0001  0.0000 -0.0020  0.2329
                                           -0.0006 -0.0011 -0.0006  0.8034 -0.0005
                                           -0.0011 -0.0025  0.0014  0.0131 -0.0110
                                            0.0171 -0.0226
   395. (0.00518) BD*( 2) C  15 - O  16  
                ( 63.88%)   0.7992* C  15 s( 32.08%)p 2.11( 67.77%)d 0.00(  0.15%)
                                           -0.0001  0.5629 -0.0624 -0.0018 -0.0014
                                           -0.6749 -0.0488 -0.0005 -0.0020  0.2165
                                           -0.0022 -0.0063 -0.0008  0.4145  0.0333
                                            0.0023  0.0020 -0.0171 -0.0277  0.0095
                                            0.0188 -0.0063
                ( 36.12%)  -0.6010* O  16 s( 36.92%)p 1.71( 62.96%)d 0.00(  0.11%)
                                            0.0000  0.6064 -0.0398 -0.0007 -0.0000
                                            0.6602 -0.0203  0.0009  0.0002 -0.2169
                                            0.0067 -0.0023  0.0001 -0.3823  0.0118
                                           -0.0002 -0.0001 -0.0121 -0.0229  0.0080
                                            0.0189 -0.0038
   396. (0.03753) BD*( 1) C  15 - H  29  
                ( 41.59%)   0.6449* C  15 s( 35.69%)p 1.80( 64.22%)d 0.00(  0.09%)
                                           -0.0002  0.5956  0.0460  0.0002  0.0021
                                            0.2693 -0.0183 -0.0041 -0.0057 -0.7538
                                            0.0109  0.0061  0.0004  0.0275  0.0099
                                            0.0039  0.0053 -0.0178  0.0042  0.0007
                                           -0.0202 -0.0139
                ( 58.41%)  -0.7643* H  29 s(100.00%)
                                            1.0000 -0.0041  0.0012


 NHO Directionality and "Bond Bending" (deviations from line of nuclear centers)

         [Thresholds for printing:  angular deviation  >  1.0 degree]
                                    hybrid p-character > 25.0%
                                    orbital occupancy  >  0.10e

                                Line of Centers        Hybrid 1              Hybrid 2
                                ---------------  -------------------   ------------------
                NBO               Theta   Phi    Theta   Phi    Dev    Theta   Phi    Dev
 ========================================================================================
     1. BD (   1) C   1 - C   2    52.4  309.6    52.5  307.9   1.4    127.8  131.3   1.4
     2. BD (   2) C   1 - C   2    52.4  309.6    37.6  132.0  89.9     37.8  132.1  89.9
     3. BD (   1) C   1 - C   6   108.7  195.8   108.0  197.1   1.4     70.7   14.5   1.4
     5. BD (   1) C   2 - C   3    73.2  244.9    74.3  243.6   1.6    107.8   66.4   1.7
     7. BD (   1) C   3 - C   4   108.6  196.6   109.5  195.8   1.3      --     --    --
     8. BD (   2) C   3 - C   4   108.6  196.6    38.1  132.1  90.0     38.0  131.6  89.7
    10. BD (   1) C   4 - C   5   127.3  128.8   127.4  130.4   1.3      --     --    --
    11. BD (   1) C   4 - C   7    72.7  245.4    74.0  244.3   1.7      --     --    --
    12. BD (   1) C   5 - C   6   106.8   65.0   105.5   63.6   1.9     72.0  246.3   1.7
    13. BD (   2) C   5 - C   6   106.8   65.0   142.8  312.3  89.6    142.5  311.6  89.9
    16. BD (   1) C   7 - C   8   140.5  258.7   140.3  254.7   2.6      --     --    --
    17. BD (   1) C   7 - N   9    59.4  167.1    61.8  169.2   3.0      --     --    --
    18. BD (   1) C   7 - H  23    48.8  325.3    49.1  323.9   1.1      --     --    --
    19. BD (   1) C   8 - C  10   107.1  319.1   106.4  320.3   1.4     70.1  136.2   3.9
    20. BD (   2) C   8 - C  10   107.1  319.1    52.5  243.2  89.7     51.7  243.2  90.1
    21. BD (   1) C   8 - C  14   120.5  180.0     --     --    --      60.3  358.9   1.3
    22. BD (   1) N   9 - C  15    57.9  234.7    58.4  236.4   1.5    121.7   56.2   1.4
    24. BD (   1) C  10 - C  11   140.9  256.4   140.8  259.4   1.9     39.5   78.6   1.5
    25. BD (   1) C  10 - I  17    63.5  356.9    61.4  358.8   2.7      --     --    --
    26. BD (   1) C  11 - C  12   119.6  179.5   118.1  177.8   2.1     58.9    1.1   2.1
    27. BD (   2) C  11 - C  12   119.6  179.5    51.7  242.9  90.1    128.2   62.7  89.9
    29. BD (   1) C  12 - C  13    73.6  139.3    72.1  138.1   1.9    105.3  320.0   1.3
    31. BD (   1) C  13 - C  14    39.1   76.7    38.9   74.1   1.7    140.6  260.0   2.1
    32. BD (   2) C  13 - C  14    39.1   76.7    51.8  242.5  89.9     52.0  242.2  89.9
    34. BD (   1) C  14 - H  28    74.5  139.8    73.9  138.9   1.1      --     --    --
    35. BD (   1) C  15 - O  16    60.3  162.5   142.9  201.9  89.5    143.5  202.9  89.7
    36. BD (   2) C  15 - O  16    60.3  162.5    59.1  164.1   1.8    118.8  341.7   1.2
    37. BD (   1) C  15 - H  29    88.0  289.2    86.5  288.1   1.7      --     --    --
    54. LP (   1) N   9             --     --    143.7  200.7   --       --     --    --
    55. LP (   1) O  16             --     --     60.4  161.9   --       --     --    --
    56. LP (   2) O  16             --     --    110.0   83.7   --       --     --    --
    58. LP (   2) I  17             --     --     52.5  106.9   --       --     --    --
    59. LP (   3) I  17             --     --     48.0  240.5   --       --     --    --
   361. BD*(   2) C   1 - C   2    52.4  309.6    37.6  132.0  89.9     37.8  132.1  89.9
   367. BD*(   2) C   3 - C   4   108.6  196.6    38.1  132.1  90.0     38.0  131.6  89.7
   372. BD*(   2) C   5 - C   6   106.8   65.0   142.8  312.3  89.6    142.5  311.6  89.9
   379. BD*(   2) C   8 - C  10   107.1  319.1    52.5  243.2  89.7     51.7  243.2  90.1
   386. BD*(   2) C  11 - C  12   119.6  179.5    51.7  242.9  90.1    128.2   62.7  89.9
   391. BD*(   2) C  13 - C  14    39.1   76.7    51.8  242.5  89.9     52.0  242.2  89.9
   394. BD*(   1) C  15 - O  16    60.3  162.5   142.9  201.9  89.5    143.5  202.9  89.7


 Second Order Perturbation Theory Analysis of Fock Matrix in NBO Basis

     Threshold for printing:   0.50 kcal/mol
                                                                              E(2)  E(j)-E(i) F(i,j)
         Donor NBO (i)                     Acceptor NBO (j)                 kcal/mol   a.u.    a.u. 
 ===================================================================================================

 within unit  1
   1. BD (   1) C   1 - C   2        / 94. RY*(   1) C   3                    0.79    1.84    0.034
   1. BD (   1) C   1 - C   2        / 95. RY*(   2) C   3                    1.73    1.92    0.052
   1. BD (   1) C   1 - C   2        /145. RY*(   1) C   6                    1.01    1.86    0.039
   1. BD (   1) C   1 - C   2        /146. RY*(   2) C   6                    1.47    2.17    0.051
   1. BD (   1) C   1 - C   2        /362. BD*(   1) C   1 - C   6            2.49    1.39    0.052
   1. BD (   1) C   1 - C   2        /363. BD*(   1) C   1 - H  18            1.33    1.39    0.038
   1. BD (   1) C   1 - C   2        /364. BD*(   1) C   2 - C   3            2.57    1.38    0.053
   1. BD (   1) C   1 - C   2        /365. BD*(   1) C   2 - H  19            1.34    1.38    0.039
   1. BD (   1) C   1 - C   2        /368. BD*(   1) C   3 - H  20            2.49    1.38    0.052
   1. BD (   1) C   1 - C   2        /374. BD*(   1) C   6 - H  22            2.35    1.38    0.051
   2. BD (   2) C   1 - C   2        / 97. RY*(   4) C   3                    1.05    1.53    0.039
   2. BD (   2) C   1 - C   2        /148. RY*(   4) C   6                    0.83    1.80    0.038
   2. BD (   2) C   1 - C   2        /367. BD*(   2) C   3 - C   4           29.25    0.35    0.090
   2. BD (   2) C   1 - C   2        /372. BD*(   2) C   5 - C   6           28.62    0.35    0.089
   3. BD (   1) C   1 - C   6        / 77. RY*(   1) C   2                    1.02    1.86    0.039
   3. BD (   1) C   1 - C   6        / 78. RY*(   2) C   2                    1.45    2.17    0.050
   3. BD (   1) C   1 - C   6        /128. RY*(   1) C   5                    0.90    1.87    0.037
   3. BD (   1) C   1 - C   6        /129. RY*(   2) C   5                    1.50    1.94    0.048
   3. BD (   1) C   1 - C   6        /360. BD*(   1) C   1 - C   2            2.49    1.39    0.053
   3. BD (   1) C   1 - C   6        /363. BD*(   1) C   1 - H  18            1.31    1.39    0.038
   3. BD (   1) C   1 - C   6        /365. BD*(   1) C   2 - H  19            2.34    1.38    0.051
   3. BD (   1) C   1 - C   6        /371. BD*(   1) C   5 - C   6            2.60    1.38    0.054
   3. BD (   1) C   1 - C   6        /373. BD*(   1) C   5 - H  21            2.49    1.38    0.052
   3. BD (   1) C   1 - C   6        /374. BD*(   1) C   6 - H  22            1.34    1.38    0.038
   4. BD (   1) C   1 - H  18        / 77. RY*(   1) C   2                    1.32    1.71    0.043
   4. BD (   1) C   1 - H  18        /145. RY*(   1) C   6                    1.33    1.71    0.043
   4. BD (   1) C   1 - H  18        /360. BD*(   1) C   1 - C   2            0.95    1.24    0.031
   4. BD (   1) C   1 - H  18        /362. BD*(   1) C   1 - C   6            0.93    1.24    0.030
   4. BD (   1) C   1 - H  18        /364. BD*(   1) C   2 - C   3            3.82    1.24    0.061
   4. BD (   1) C   1 - H  18        /365. BD*(   1) C   2 - H  19            0.57    1.23    0.024
   4. BD (   1) C   1 - H  18        /371. BD*(   1) C   5 - C   6            3.86    1.23    0.062
   4. BD (   1) C   1 - H  18        /374. BD*(   1) C   6 - H  22            0.56    1.23    0.024
   5. BD (   1) C   2 - C   3        / 60. RY*(   1) C   1                    0.95    1.88    0.038
   5. BD (   1) C   2 - C   3        / 61. RY*(   2) C   1                    1.43    2.18    0.050
   5. BD (   1) C   2 - C   3        /111. RY*(   1) C   4                    0.94    2.04    0.039
   5. BD (   1) C   2 - C   3        /113. RY*(   3) C   4                    1.12    1.93    0.042
   5. BD (   1) C   2 - C   3        /360. BD*(   1) C   1 - C   2            2.54    1.39    0.053
   5. BD (   1) C   2 - C   3        /363. BD*(   1) C   1 - H  18            2.30    1.39    0.051
   5. BD (   1) C   2 - C   3        /365. BD*(   1) C   2 - H  19            1.32    1.38    0.038
   5. BD (   1) C   2 - C   3        /366. BD*(   1) C   3 - C   4            3.40    1.38    0.061
   5. BD (   1) C   2 - C   3        /368. BD*(   1) C   3 - H  20            1.41    1.38    0.040
   5. BD (   1) C   2 - C   3        /370. BD*(   1) C   4 - C   7            3.88    1.26    0.062
   6. BD (   1) C   2 - H  19        / 60. RY*(   1) C   1                    1.22    1.73    0.041
   6. BD (   1) C   2 - H  19        / 94. RY*(   1) C   3                    1.19    1.70    0.040
   6. BD (   1) C   2 - H  19        /360. BD*(   1) C   1 - C   2            0.94    1.24    0.031
   6. BD (   1) C   2 - H  19        /362. BD*(   1) C   1 - C   6            3.70    1.24    0.060
   6. BD (   1) C   2 - H  19        /363. BD*(   1) C   1 - H  18            0.57    1.24    0.024
   6. BD (   1) C   2 - H  19        /364. BD*(   1) C   2 - C   3            0.98    1.23    0.031
   6. BD (   1) C   2 - H  19        /366. BD*(   1) C   3 - C   4            4.03    1.23    0.063
   6. BD (   1) C   2 - H  19        /368. BD*(   1) C   3 - H  20            0.54    1.23    0.023
   7. BD (   1) C   3 - C   4        / 77. RY*(   1) C   2                    1.20    1.86    0.042
   7. BD (   1) C   3 - C   4        / 78. RY*(   2) C   2                    1.54    2.17    0.052
   7. BD (   1) C   3 - C   4        /128. RY*(   1) C   5                    0.78    1.87    0.034
   7. BD (   1) C   3 - C   4        /162. RY*(   1) C   7                    1.67    1.76    0.049
   7. BD (   1) C   3 - C   4        /364. BD*(   1) C   2 - C   3            2.99    1.39    0.058
   7. BD (   1) C   3 - C   4        /365. BD*(   1) C   2 - H  19            1.94    1.38    0.046
   7. BD (   1) C   3 - C   4        /368. BD*(   1) C   3 - H  20            1.64    1.38    0.043
   7. BD (   1) C   3 - C   4        /369. BD*(   1) C   4 - C   5            3.52    1.37    0.062
   7. BD (   1) C   3 - C   4        /370. BD*(   1) C   4 - C   7            2.25    1.26    0.048
   7. BD (   1) C   3 - C   4        /373. BD*(   1) C   5 - H  21            2.52    1.38    0.053
   7. BD (   1) C   3 - C   4        /375. BD*(   1) C   7 - C   8            0.74    1.25    0.027
   7. BD (   1) C   3 - C   4        /376. BD*(   1) C   7 - N   9            0.55    1.20    0.023
   8. BD (   2) C   3 - C   4        / 79. RY*(   3) C   2                    1.97    0.84    0.040
   8. BD (   2) C   3 - C   4        /130. RY*(   3) C   5                    1.96    1.12    0.046
   8. BD (   2) C   3 - C   4        /361. BD*(   2) C   1 - C   2           27.20    0.35    0.088
   8. BD (   2) C   3 - C   4        /372. BD*(   2) C   5 - C   6           27.67    0.35    0.088
   8. BD (   2) C   3 - C   4        /375. BD*(   1) C   7 - C   8            3.05    0.77    0.047
   8. BD (   2) C   3 - C   4        /376. BD*(   1) C   7 - N   9            4.71    0.72    0.057
   8. BD (   2) C   3 - C   4        /379. BD*(   2) C   8 - C  10            0.63    0.33    0.013
   9. BD (   1) C   3 - H  20        / 77. RY*(   1) C   2                    1.11    1.71    0.039
   9. BD (   1) C   3 - H  20        /111. RY*(   1) C   4                    1.83    1.89    0.053
   9. BD (   1) C   3 - H  20        /360. BD*(   1) C   1 - C   2            3.62    1.24    0.060
   9. BD (   1) C   3 - H  20        /364. BD*(   1) C   2 - C   3            1.07    1.24    0.032
   9. BD (   1) C   3 - H  20        /365. BD*(   1) C   2 - H  19            0.55    1.23    0.023
   9. BD (   1) C   3 - H  20        /366. BD*(   1) C   3 - C   4            1.35    1.23    0.036
   9. BD (   1) C   3 - H  20        /369. BD*(   1) C   4 - C   5            4.87    1.22    0.069
  10. BD (   1) C   4 - C   5        / 94. RY*(   1) C   3                    0.87    1.85    0.036
  10. BD (   1) C   4 - C   5        / 95. RY*(   2) C   3                    0.52    1.93    0.028
  10. BD (   1) C   4 - C   5        /145. RY*(   1) C   6                    1.21    1.86    0.043
  10. BD (   1) C   4 - C   5        /146. RY*(   2) C   6                    1.55    2.18    0.052
  10. BD (   1) C   4 - C   5        /162. RY*(   1) C   7                    1.57    1.77    0.047
  10. BD (   1) C   4 - C   5        /366. BD*(   1) C   3 - C   4            3.44    1.38    0.062
  10. BD (   1) C   4 - C   5        /368. BD*(   1) C   3 - H  20            2.44    1.39    0.052
  10. BD (   1) C   4 - C   5        /370. BD*(   1) C   4 - C   7            2.10    1.26    0.046
  10. BD (   1) C   4 - C   5        /371. BD*(   1) C   5 - C   6            3.23    1.39    0.060
  10. BD (   1) C   4 - C   5        /373. BD*(   1) C   5 - H  21            1.54    1.38    0.041
  10. BD (   1) C   4 - C   5        /374. BD*(   1) C   6 - H  22            1.94    1.39    0.046
  10. BD (   1) C   4 - C   5        /377. BD*(   1) C   7 - H  23            1.37    1.22    0.036
  11. BD (   1) C   4 - C   7        / 94. RY*(   1) C   3                    1.89    1.81    0.053
  11. BD (   1) C   4 - C   7        /128. RY*(   1) C   5                    1.47    1.83    0.047
  11. BD (   1) C   4 - C   7        /181. RY*(   3) C   8                    1.23    1.54    0.039
  11. BD (   1) C   4 - C   7        /198. RY*(   3) N   9                    1.14    1.83    0.041
  11. BD (   1) C   4 - C   7        /364. BD*(   1) C   2 - C   3            2.15    1.35    0.048
  11. BD (   1) C   4 - C   7        /366. BD*(   1) C   3 - C   4            2.13    1.34    0.048
  11. BD (   1) C   4 - C   7        /369. BD*(   1) C   4 - C   5            1.98    1.34    0.046
  11. BD (   1) C   4 - C   7        /371. BD*(   1) C   5 - C   6            2.15    1.35    0.048
  11. BD (   1) C   4 - C   7        /375. BD*(   1) C   7 - C   8            2.96    1.21    0.053
  11. BD (   1) C   4 - C   7        /376. BD*(   1) C   7 - N   9            0.87    1.16    0.028
  11. BD (   1) C   4 - C   7        /377. BD*(   1) C   7 - H  23            1.18    1.18    0.033
  11. BD (   1) C   4 - C   7        /378. BD*(   1) C   8 - C  10            0.64    1.31    0.026
  11. BD (   1) C   4 - C   7        /379. BD*(   2) C   8 - C  10            2.86    0.76    0.046
  11. BD (   1) C   4 - C   7        /380. BD*(   1) C   8 - C  14            0.83    1.33    0.030
  11. BD (   1) C   4 - C   7        /381. BD*(   1) N   9 - C  15            3.74    1.27    0.062
  12. BD (   1) C   5 - C   6        / 60. RY*(   1) C   1                    0.96    1.88    0.038
  12. BD (   1) C   5 - C   6        / 61. RY*(   2) C   1                    1.41    2.18    0.050
  12. BD (   1) C   5 - C   6        /111. RY*(   1) C   4                    1.28    2.04    0.046
  12. BD (   1) C   5 - C   6        /113. RY*(   3) C   4                    1.04    1.93    0.040
  12. BD (   1) C   5 - C   6        /362. BD*(   1) C   1 - C   6            2.50    1.39    0.053
  12. BD (   1) C   5 - C   6        /363. BD*(   1) C   1 - H  18            2.29    1.39    0.050
  12. BD (   1) C   5 - C   6        /369. BD*(   1) C   4 - C   5            3.72    1.37    0.064
  12. BD (   1) C   5 - C   6        /370. BD*(   1) C   4 - C   7            4.05    1.26    0.064
  12. BD (   1) C   5 - C   6        /373. BD*(   1) C   5 - H  21            1.57    1.38    0.042
  12. BD (   1) C   5 - C   6        /374. BD*(   1) C   6 - H  22            1.32    1.38    0.038
  13. BD (   2) C   5 - C   6        / 62. RY*(   3) C   1                    1.34    0.78    0.032
  13. BD (   2) C   5 - C   6        /112. RY*(   2) C   4                    0.58    1.03    0.024
  13. BD (   2) C   5 - C   6        /361. BD*(   2) C   1 - C   2           27.85    0.35    0.089
  13. BD (   2) C   5 - C   6        /367. BD*(   2) C   3 - C   4           29.01    0.35    0.090
  14. BD (   1) C   5 - H  21        /111. RY*(   1) C   4                    1.78    1.90    0.052
  14. BD (   1) C   5 - H  21        /145. RY*(   1) C   6                    1.17    1.71    0.040
  14. BD (   1) C   5 - H  21        /362. BD*(   1) C   1 - C   6            3.56    1.24    0.059
  14. BD (   1) C   5 - H  21        /366. BD*(   1) C   3 - C   4            4.88    1.23    0.069
  14. BD (   1) C   5 - H  21        /369. BD*(   1) C   4 - C   5            1.27    1.23    0.035
  14. BD (   1) C   5 - H  21        /371. BD*(   1) C   5 - C   6            1.13    1.24    0.033
  14. BD (   1) C   5 - H  21        /374. BD*(   1) C   6 - H  22            0.54    1.24    0.023
  15. BD (   1) C   6 - H  22        / 60. RY*(   1) C   1                    1.22    1.73    0.041
  15. BD (   1) C   6 - H  22        /128. RY*(   1) C   5                    1.14    1.72    0.040
  15. BD (   1) C   6 - H  22        /360. BD*(   1) C   1 - C   2            3.68    1.24    0.060
  15. BD (   1) C   6 - H  22        /362. BD*(   1) C   1 - C   6            0.94    1.24    0.031
  15. BD (   1) C   6 - H  22        /363. BD*(   1) C   1 - H  18            0.57    1.24    0.024
  15. BD (   1) C   6 - H  22        /369. BD*(   1) C   4 - C   5            4.01    1.22    0.063
  15. BD (   1) C   6 - H  22        /371. BD*(   1) C   5 - C   6            0.97    1.23    0.031
  15. BD (   1) C   6 - H  22        /373. BD*(   1) C   5 - H  21            0.55    1.23    0.023
  16. BD (   1) C   7 - C   8        /112. RY*(   2) C   4                    1.45    1.46    0.041
  16. BD (   1) C   7 - C   8        /197. RY*(   2) N   9                    0.91    1.44    0.033
  16. BD (   1) C   7 - C   8        /213. RY*(   1) C  10                    2.22    2.18    0.062
  16. BD (   1) C   7 - C   8        /214. RY*(   2) C  10                    0.92    2.02    0.039
  16. BD (   1) C   7 - C   8        /281. RY*(   1) C  14                    1.55    1.85    0.048
  16. BD (   1) C   7 - C   8        /366. BD*(   1) C   3 - C   4            1.75    1.34    0.043
  16. BD (   1) C   7 - C   8        /367. BD*(   2) C   3 - C   4            1.96    0.79    0.038
  16. BD (   1) C   7 - C   8        /370. BD*(   1) C   4 - C   7            2.99    1.22    0.054
  16. BD (   1) C   7 - C   8        /376. BD*(   1) C   7 - N   9            0.87    1.16    0.028
  16. BD (   1) C   7 - C   8        /377. BD*(   1) C   7 - H  23            0.80    1.18    0.027
  16. BD (   1) C   7 - C   8        /378. BD*(   1) C   8 - C  10            2.83    1.31    0.054
  16. BD (   1) C   7 - C   8        /380. BD*(   1) C   8 - C  14            2.06    1.33    0.047
  16. BD (   1) C   7 - C   8        /382. BD*(   1) N   9 - H  24            1.20    1.28    0.035
  16. BD (   1) C   7 - C   8        /383. BD*(   1) C  10 - C  11            2.45    1.32    0.051
  16. BD (   1) C   7 - C   8        /390. BD*(   1) C  13 - C  14            2.38    1.35    0.051
  17. BD (   1) C   7 - N   9        /301. RY*(   4) C  15                    1.63    2.02    0.051
  17. BD (   1) C   7 - N   9        /302. RY*(   5) C  15                    0.72    2.85    0.040
  17. BD (   1) C   7 - N   9        /366. BD*(   1) C   3 - C   4            1.40    1.47    0.041
  17. BD (   1) C   7 - N   9        /367. BD*(   2) C   3 - C   4            1.54    0.92    0.037
  17. BD (   1) C   7 - N   9        /370. BD*(   1) C   4 - C   7            1.08    1.35    0.034
  17. BD (   1) C   7 - N   9        /375. BD*(   1) C   7 - C   8            0.96    1.34    0.032
  17. BD (   1) C   7 - N   9        /378. BD*(   1) C   8 - C  10            2.09    1.44    0.049
  17. BD (   1) C   7 - N   9        /381. BD*(   1) N   9 - C  15            0.88    1.40    0.032
  17. BD (   1) C   7 - N   9        /382. BD*(   1) N   9 - H  24            0.60    1.41    0.026
  17. BD (   1) C   7 - N   9        /395. BD*(   2) C  15 - O  16            1.80    1.49    0.046
  18. BD (   1) C   7 - H  23        /180. RY*(   2) C   8                    0.51    1.43    0.024
  18. BD (   1) C   7 - H  23        /197. RY*(   2) N   9                    0.68    1.29    0.027
  18. BD (   1) C   7 - H  23        /369. BD*(   1) C   4 - C   5            5.43    1.19    0.072
  18. BD (   1) C   7 - H  23        /370. BD*(   1) C   4 - C   7            1.03    1.07    0.030
  18. BD (   1) C   7 - H  23        /375. BD*(   1) C   7 - C   8            0.74    1.06    0.025
  18. BD (   1) C   7 - H  23        /379. BD*(   2) C   8 - C  10            1.37    0.61    0.029
  18. BD (   1) C   7 - H  23        /380. BD*(   1) C   8 - C  14            4.15    1.18    0.062
  18. BD (   1) C   7 - H  23        /382. BD*(   1) N   9 - H  24            2.18    1.13    0.044
  19. BD (   1) C   8 - C  10        /162. RY*(   1) C   7                    1.56    1.80    0.047
  19. BD (   1) C   8 - C  10        /230. RY*(   1) C  11                    2.06    1.98    0.057
  19. BD (   1) C   8 - C  10        /231. RY*(   2) C  11                    0.77    1.88    0.034
  19. BD (   1) C   8 - C  10        /281. RY*(   1) C  14                    0.67    1.92    0.032
  19. BD (   1) C   8 - C  10        /375. BD*(   1) C   7 - C   8            3.12    1.28    0.057
  19. BD (   1) C   8 - C  10        /376. BD*(   1) C   7 - N   9            1.27    1.23    0.035
  19. BD (   1) C   8 - C  10        /380. BD*(   1) C   8 - C  14            3.92    1.40    0.066
  19. BD (   1) C   8 - C  10        /383. BD*(   1) C  10 - C  11            3.15    1.40    0.059
  19. BD (   1) C   8 - C  10        /387. BD*(   1) C  11 - H  25            2.00    1.40    0.047
  19. BD (   1) C   8 - C  10        /393. BD*(   1) C  14 - H  28            1.92    1.41    0.047
  20. BD (   2) C   8 - C  10        /232. RY*(   3) C  11                    2.68    1.05    0.052
  20. BD (   2) C   8 - C  10        /283. RY*(   3) C  14                    1.59    1.17    0.042
  20. BD (   2) C   8 - C  10        /367. BD*(   2) C   3 - C   4            1.23    0.37    0.019
  20. BD (   2) C   8 - C  10        /370. BD*(   1) C   4 - C   7            2.86    0.81    0.046
  20. BD (   2) C   8 - C  10        /376. BD*(   1) C   7 - N   9            1.55    0.75    0.033
  20. BD (   2) C   8 - C  10        /377. BD*(   1) C   7 - H  23            0.83    0.76    0.024
  20. BD (   2) C   8 - C  10        /386. BD*(   2) C  11 - C  12           27.46    0.37    0.090
  20. BD (   2) C   8 - C  10        /391. BD*(   2) C  13 - C  14           23.95    0.37    0.084
  21. BD (   1) C   8 - C  14        /162. RY*(   1) C   7                    1.34    1.77    0.044
  21. BD (   1) C   8 - C  14        /213. RY*(   1) C  10                    1.20    2.22    0.046
  21. BD (   1) C   8 - C  14        /264. RY*(   1) C  13                    1.15    1.87    0.042
  21. BD (   1) C   8 - C  14        /265. RY*(   2) C  13                    1.60    2.17    0.053
  21. BD (   1) C   8 - C  14        /375. BD*(   1) C   7 - C   8            1.95    1.25    0.044
  21. BD (   1) C   8 - C  14        /377. BD*(   1) C   7 - H  23            1.10    1.22    0.033
  21. BD (   1) C   8 - C  14        /378. BD*(   1) C   8 - C  10            5.04    1.35    0.074
  21. BD (   1) C   8 - C  14        /384. BD*(   1) C  10 - I  17            5.48    0.91    0.063
  21. BD (   1) C   8 - C  14        /390. BD*(   1) C  13 - C  14            2.98    1.39    0.058
  21. BD (   1) C   8 - C  14        /392. BD*(   1) C  13 - H  27            1.85    1.38    0.045
  21. BD (   1) C   8 - C  14        /393. BD*(   1) C  14 - H  28            1.50    1.38    0.041
  22. BD (   1) N   9 - C  15        /162. RY*(   1) C   7                    1.03    1.93    0.040
  22. BD (   1) N   9 - C  15        /163. RY*(   2) C   7                    1.22    1.76    0.041
  22. BD (   1) N   9 - C  15        /315. RY*(   1) O  16                    0.59    1.72    0.029
  22. BD (   1) N   9 - C  15        /370. BD*(   1) C   4 - C   7            1.13    1.43    0.036
  22. BD (   1) N   9 - C  15        /376. BD*(   1) C   7 - N   9            1.71    1.36    0.043
  22. BD (   1) N   9 - C  15        /382. BD*(   1) N   9 - H  24            0.60    1.48    0.027
  23. BD (   1) N   9 - H  24        /163. RY*(   2) C   7                    1.26    1.60    0.040
  23. BD (   1) N   9 - H  24        /298. RY*(   1) C  15                    0.79    2.13    0.037
  23. BD (   1) N   9 - H  24        /302. RY*(   5) C  15                    0.60    2.76    0.036
  23. BD (   1) N   9 - H  24        /375. BD*(   1) C   7 - C   8            0.80    1.25    0.028
  23. BD (   1) N   9 - H  24        /377. BD*(   1) C   7 - H  23            0.50    1.22    0.022
  23. BD (   1) N   9 - H  24        /381. BD*(   1) N   9 - C  15            0.56    1.32    0.025
  23. BD (   1) N   9 - H  24        /395. BD*(   2) C  15 - O  16            1.10    1.40    0.035
  23. BD (   1) N   9 - H  24        /396. BD*(   1) C  15 - H  29            2.38    1.31    0.050
  24. BD (   1) C  10 - C  11        /179. RY*(   1) C   8                    1.78    2.11    0.055
  24. BD (   1) C  10 - C  11        /182. RY*(   4) C   8                    1.26    2.01    0.045
  24. BD (   1) C  10 - C  11        /213. RY*(   1) C  10                    0.63    2.25    0.034
  24. BD (   1) C  10 - C  11        /247. RY*(   1) C  12                    0.98    1.89    0.039
  24. BD (   1) C  10 - C  11        /248. RY*(   2) C  12                    1.47    2.27    0.052
  24. BD (   1) C  10 - C  11        /335. RY*(   4) I  17                    0.53    8.68    0.061
  24. BD (   1) C  10 - C  11        /375. BD*(   1) C   7 - C   8            4.16    1.28    0.065
  24. BD (   1) C  10 - C  11        /378. BD*(   1) C   8 - C  10            3.89    1.38    0.066
  24. BD (   1) C  10 - C  11        /385. BD*(   1) C  11 - C  12            3.08    1.42    0.059
  24. BD (   1) C  10 - C  11        /387. BD*(   1) C  11 - H  25            1.86    1.40    0.046
  24. BD (   1) C  10 - C  11        /389. BD*(   1) C  12 - H  26            1.74    1.42    0.044
  25. BD (   1) C  10 - I  17        /116. RY*(   6) C   4                    0.53    1.40    0.024
  25. BD (   1) C  10 - I  17        /179. RY*(   1) C   8                    4.85    1.89    0.086
  25. BD (   1) C  10 - I  17        /213. RY*(   1) C  10                    0.96    2.04    0.040
  25. BD (   1) C  10 - I  17        /214. RY*(   2) C  10                    0.96    1.88    0.038
  25. BD (   1) C  10 - I  17        /230. RY*(   1) C  11                    3.74    1.77    0.073
  25. BD (   1) C  10 - I  17        /233. RY*(   4) C  11                    0.67    1.65    0.030
  25. BD (   1) C  10 - I  17        /333. RY*(   2) I  17                    1.27    1.95    0.045
  25. BD (   1) C  10 - I  17        /334. RY*(   3) I  17                    1.65    2.41    0.057
  25. BD (   1) C  10 - I  17        /335. RY*(   4) I  17                    1.75    8.47    0.109
  25. BD (   1) C  10 - I  17        /380. BD*(   1) C   8 - C  14            5.30    1.19    0.071
  25. BD (   1) C  10 - I  17        /385. BD*(   1) C  11 - C  12            4.61    1.20    0.067
  25. BD (   1) C  10 - I  17        /387. BD*(   1) C  11 - H  25            0.84    1.19    0.028
  26. BD (   1) C  11 - C  12        /214. RY*(   2) C  10                    1.87    2.06    0.056
  26. BD (   1) C  11 - C  12        /264. RY*(   1) C  13                    0.98    1.87    0.038
  26. BD (   1) C  11 - C  12        /265. RY*(   2) C  13                    1.52    2.17    0.052
  26. BD (   1) C  11 - C  12        /383. BD*(   1) C  10 - C  11            4.16    1.37    0.067
  26. BD (   1) C  11 - C  12        /384. BD*(   1) C  10 - I  17            4.83    0.91    0.059
  26. BD (   1) C  11 - C  12        /387. BD*(   1) C  11 - H  25            1.37    1.37    0.039
  26. BD (   1) C  11 - C  12        /388. BD*(   1) C  12 - C  13            2.39    1.39    0.052
  26. BD (   1) C  11 - C  12        /389. BD*(   1) C  12 - H  26            1.32    1.39    0.038
  26. BD (   1) C  11 - C  12        /392. BD*(   1) C  13 - H  27            2.26    1.39    0.050
  27. BD (   2) C  11 - C  12        /215. RY*(   3) C  10                    0.61    1.12    0.026
  27. BD (   2) C  11 - C  12        /216. RY*(   4) C  10                    0.66    1.68    0.033
  27. BD (   2) C  11 - C  12        /232. RY*(   3) C  11                    0.55    1.03    0.023
  27. BD (   2) C  11 - C  12        /266. RY*(   3) C  13                    0.60    0.90    0.023
  27. BD (   2) C  11 - C  12        /267. RY*(   4) C  13                    0.75    1.82    0.036
  27. BD (   2) C  11 - C  12        /379. BD*(   2) C   8 - C  10           28.05    0.33    0.087
  27. BD (   2) C  11 - C  12        /391. BD*(   2) C  13 - C  14           28.20    0.35    0.089
  28. BD (   1) C  11 - H  25        /213. RY*(   1) C  10                    1.21    2.07    0.045
  28. BD (   1) C  11 - H  25        /247. RY*(   1) C  12                    1.24    1.71    0.041
  28. BD (   1) C  11 - H  25        /378. BD*(   1) C   8 - C  10            4.62    1.21    0.067
  28. BD (   1) C  11 - H  25        /383. BD*(   1) C  10 - C  11            1.53    1.22    0.039
  28. BD (   1) C  11 - H  25        /385. BD*(   1) C  11 - C  12            1.09    1.24    0.033
  28. BD (   1) C  11 - H  25        /388. BD*(   1) C  12 - C  13            3.56    1.24    0.059
  28. BD (   1) C  11 - H  25        /389. BD*(   1) C  12 - H  26            0.59    1.24    0.024
  29. BD (   1) C  12 - C  13        /231. RY*(   2) C  11                    2.19    1.85    0.057
  29. BD (   1) C  12 - C  13        /281. RY*(   1) C  14                    0.87    1.89    0.036
  29. BD (   1) C  12 - C  13        /282. RY*(   2) C  14                    1.53    2.01    0.050
  29. BD (   1) C  12 - C  13        /385. BD*(   1) C  11 - C  12            2.52    1.39    0.053
  29. BD (   1) C  12 - C  13        /387. BD*(   1) C  11 - H  25            2.35    1.37    0.051
  29. BD (   1) C  12 - C  13        /389. BD*(   1) C  12 - H  26            1.38    1.38    0.039
  29. BD (   1) C  12 - C  13        /390. BD*(   1) C  13 - C  14            2.58    1.39    0.053
  29. BD (   1) C  12 - C  13        /392. BD*(   1) C  13 - H  27            1.33    1.38    0.038
  29. BD (   1) C  12 - C  13        /393. BD*(   1) C  14 - H  28            2.47    1.38    0.052
  30. BD (   1) C  12 - H  26        /230. RY*(   1) C  11                    1.02    1.80    0.038
  30. BD (   1) C  12 - H  26        /264. RY*(   1) C  13                    1.22    1.72    0.041
  30. BD (   1) C  12 - H  26        /383. BD*(   1) C  10 - C  11            4.18    1.22    0.064
  30. BD (   1) C  12 - H  26        /385. BD*(   1) C  11 - C  12            1.02    1.24    0.032
  30. BD (   1) C  12 - H  26        /387. BD*(   1) C  11 - H  25            0.58    1.22    0.024
  30. BD (   1) C  12 - H  26        /388. BD*(   1) C  12 - C  13            0.98    1.24    0.031
  30. BD (   1) C  12 - H  26        /390. BD*(   1) C  13 - C  14            3.74    1.24    0.061
  30. BD (   1) C  12 - H  26        /392. BD*(   1) C  13 - H  27            0.56    1.23    0.024
  31. BD (   1) C  13 - C  14        /179. RY*(   1) C   8                    0.65    2.07    0.033
  31. BD (   1) C  13 - C  14        /180. RY*(   2) C   8                    1.74    1.62    0.048
  31. BD (   1) C  13 - C  14        /247. RY*(   1) C  12                    0.93    1.86    0.037
  31. BD (   1) C  13 - C  14        /248. RY*(   2) C  12                    1.39    2.24    0.050
  31. BD (   1) C  13 - C  14        /375. BD*(   1) C   7 - C   8            3.66    1.25    0.061
  31. BD (   1) C  13 - C  14        /380. BD*(   1) C   8 - C  14            3.59    1.37    0.063
  31. BD (   1) C  13 - C  14        /388. BD*(   1) C  12 - C  13            2.52    1.39    0.053
  31. BD (   1) C  13 - C  14        /389. BD*(   1) C  12 - H  26            2.33    1.38    0.051
  31. BD (   1) C  13 - C  14        /392. BD*(   1) C  13 - H  27            1.34    1.38    0.039
  31. BD (   1) C  13 - C  14        /393. BD*(   1) C  14 - H  28            1.55    1.38    0.041
  32. BD (   2) C  13 - C  14        /249. RY*(   3) C  12                    1.55    0.76    0.034
  32. BD (   2) C  13 - C  14        /379. BD*(   2) C   8 - C  10           31.91    0.33    0.093
  32. BD (   2) C  13 - C  14        /386. BD*(   2) C  11 - C  12           27.93    0.35    0.089
  33. BD (   1) C  13 - H  27        /247. RY*(   1) C  12                    1.16    1.71    0.040
  33. BD (   1) C  13 - H  27        /281. RY*(   1) C  14                    1.08    1.74    0.039
  33. BD (   1) C  13 - H  27        /380. BD*(   1) C   8 - C  14            4.13    1.22    0.063
  33. BD (   1) C  13 - H  27        /385. BD*(   1) C  11 - C  12            3.65    1.24    0.060
  33. BD (   1) C  13 - H  27        /388. BD*(   1) C  12 - C  13            0.96    1.24    0.031
  33. BD (   1) C  13 - H  27        /389. BD*(   1) C  12 - H  26            0.56    1.23    0.024
  33. BD (   1) C  13 - H  27        /390. BD*(   1) C  13 - C  14            1.03    1.24    0.032
  33. BD (   1) C  13 - H  27        /393. BD*(   1) C  14 - H  28            0.56    1.23    0.023
  34. BD (   1) C  14 - H  28        /179. RY*(   1) C   8                    1.76    1.93    0.052
  34. BD (   1) C  14 - H  28        /264. RY*(   1) C  13                    1.12    1.72    0.039
  34. BD (   1) C  14 - H  28        /378. BD*(   1) C   8 - C  10            5.19    1.21    0.071
  34. BD (   1) C  14 - H  28        /380. BD*(   1) C   8 - C  14            1.28    1.22    0.035
  34. BD (   1) C  14 - H  28        /388. BD*(   1) C  12 - C  13            3.58    1.24    0.060
  34. BD (   1) C  14 - H  28        /390. BD*(   1) C  13 - C  14            1.11    1.24    0.033
  34. BD (   1) C  14 - H  28        /392. BD*(   1) C  13 - H  27            0.56    1.24    0.024
  35. BD (   1) C  15 - O  16        /197. RY*(   2) N   9                    0.51    1.15    0.022
  35. BD (   1) C  15 - O  16        /394. BD*(   1) C  15 - O  16            1.14    0.47    0.022
  36. BD (   2) C  15 - O  16        /196. RY*(   1) N   9                    1.19    1.95    0.043
  36. BD (   2) C  15 - O  16        /298. RY*(   1) C  15                    0.85    2.46    0.041
  36. BD (   2) C  15 - O  16        /376. BD*(   1) C   7 - N   9            2.39    1.53    0.054
  36. BD (   2) C  15 - O  16        /381. BD*(   1) N   9 - C  15            0.58    1.65    0.028
  37. BD (   1) C  15 - H  29        /196. RY*(   1) N   9                    0.87    1.52    0.033
  37. BD (   1) C  15 - H  29        /315. RY*(   1) O  16                    0.96    1.47    0.034
  37. BD (   1) C  15 - H  29        /382. BD*(   1) N   9 - H  24            3.63    1.22    0.060
  38. CR (   1) C   1                / 78. RY*(   2) C   2                    1.29   11.79    0.110
  38. CR (   1) C   1                /146. RY*(   2) C   6                    1.24   11.80    0.108
  38. CR (   1) C   1                /337. RY*(   2) H  18                    0.57   12.26    0.075
  38. CR (   1) C   1                /364. BD*(   1) C   2 - C   3            0.67   11.01    0.077
  38. CR (   1) C   1                /371. BD*(   1) C   5 - C   6            0.67   11.01    0.077
  39. CR (   1) C   2                / 61. RY*(   2) C   1                    1.32   11.81    0.112
  39. CR (   1) C   2                / 95. RY*(   2) C   3                    1.12   11.55    0.101
  39. CR (   1) C   2                /339. RY*(   2) H  19                    0.60   12.31    0.077
  39. CR (   1) C   2                /362. BD*(   1) C   1 - C   6            0.64   11.01    0.075
  39. CR (   1) C   2                /366. BD*(   1) C   3 - C   4            0.76   11.00    0.082
  40. CR (   1) C   3                / 78. RY*(   2) C   2                    1.31   11.79    0.111
  40. CR (   1) C   3                /111. RY*(   1) C   4                    0.70   11.66    0.081
  40. CR (   1) C   3                /113. RY*(   3) C   4                    1.11   11.55    0.101
  40. CR (   1) C   3                /114. RY*(   4) C   4                    0.54   11.40    0.070
  40. CR (   1) C   3                /340. RY*(   1) H  20                    0.64   11.78    0.078
  40. CR (   1) C   3                /360. BD*(   1) C   1 - C   2            0.65   11.01    0.076
  40. CR (   1) C   3                /369. BD*(   1) C   4 - C   5            0.84   10.99    0.086
  40. CR (   1) C   3                /370. BD*(   1) C   4 - C   7            0.83   10.88    0.085
  41. CR (   1) C   4                / 95. RY*(   2) C   3                    1.32   11.57    0.110
  41. CR (   1) C   4                /129. RY*(   2) C   5                    1.26   11.59    0.108
  41. CR (   1) C   4                /163. RY*(   2) C   7                    1.03   11.24    0.096
  41. CR (   1) C   4                /364. BD*(   1) C   2 - C   3            0.62   11.03    0.074
  41. CR (   1) C   4                /371. BD*(   1) C   5 - C   6            0.61   11.03    0.073
  42. CR (   1) C   5                /113. RY*(   3) C   4                    1.80   11.56    0.129
  42. CR (   1) C   5                /146. RY*(   2) C   6                    1.36   11.80    0.113
  42. CR (   1) C   5                /342. RY*(   1) H  21                    0.71   11.86    0.082
  42. CR (   1) C   5                /362. BD*(   1) C   1 - C   6            0.64   11.01    0.075
  42. CR (   1) C   5                /366. BD*(   1) C   3 - C   4            0.78   11.00    0.083
  42. CR (   1) C   5                /370. BD*(   1) C   4 - C   7            0.84   10.88    0.086
  43. CR (   1) C   6                / 61. RY*(   2) C   1                    1.30   11.81    0.111
  43. CR (   1) C   6                /129. RY*(   2) C   5                    0.99   11.57    0.095
  43. CR (   1) C   6                /345. RY*(   2) H  22                    0.61   12.32    0.077
  43. CR (   1) C   6                /360. BD*(   1) C   1 - C   2            0.64   11.01    0.075
  43. CR (   1) C   6                /369. BD*(   1) C   4 - C   5            0.79   11.00    0.083
  44. CR (   1) C   7                /111. RY*(   1) C   4                    1.06   11.72    0.100
  44. CR (   1) C   7                /179. RY*(   1) C   8                    0.85   11.75    0.089
  44. CR (   1) C   7                /347. RY*(   2) H  23                    0.51   12.93    0.073
  44. CR (   1) C   7                /366. BD*(   1) C   3 - C   4            0.56   11.05    0.071
  44. CR (   1) C   7                /369. BD*(   1) C   4 - C   5            0.67   11.05    0.077
  44. CR (   1) C   7                /378. BD*(   1) C   8 - C  10            0.63   11.03    0.075
  44. CR (   1) C   7                /380. BD*(   1) C   8 - C  14            0.64   11.04    0.075
  44. CR (   1) C   7                /381. BD*(   1) N   9 - C  15            0.69   10.99    0.079
  45. CR (   1) C   8                /164. RY*(   3) C   7                    0.64   11.21    0.076
  45. CR (   1) C   8                /214. RY*(   2) C  10                    2.21   11.71    0.144
  45. CR (   1) C   8                /282. RY*(   2) C  14                    1.22   11.65    0.107
  45. CR (   1) C   8                /378. BD*(   1) C   8 - C  10            0.56   11.00    0.071
  45. CR (   1) C   8                /383. BD*(   1) C  10 - C  11            0.75   11.01    0.081
  45. CR (   1) C   8                /384. BD*(   1) C  10 - I  17            1.25   10.56    0.103
  45. CR (   1) C   8                /390. BD*(   1) C  13 - C  14            0.63   11.04    0.075
  46. CR (   1) N   9                /165. RY*(   4) C   7                    0.61   15.91    0.088
  46. CR (   1) N   9                /302. RY*(   5) C  15                    0.92   16.59    0.110
  46. CR (   1) N   9                /349. RY*(   2) H  24                    0.80   16.85    0.104
  47. CR (   1) C  10                /180. RY*(   2) C   8                    1.35   11.31    0.110
  47. CR (   1) C  10                /181. RY*(   3) C   8                    0.63   11.27    0.075
  47. CR (   1) C  10                /231. RY*(   2) C  11                    1.61   11.54    0.122
  47. CR (   1) C  10                /375. BD*(   1) C   7 - C   8            1.00   10.94    0.095
  47. CR (   1) C  10                /378. BD*(   1) C   8 - C  10            0.53   11.04    0.069
  47. CR (   1) C  10                /380. BD*(   1) C   8 - C  14            0.73   11.06    0.081
  47. CR (   1) C  10                /384. BD*(   1) C  10 - I  17            1.74   10.60    0.122
  47. CR (   1) C  10                /385. BD*(   1) C  11 - C  12            0.64   11.08    0.075
  48. CR (   1) C  11                /213. RY*(   1) C  10                    1.91   11.84    0.134
  48. CR (   1) C  11                /248. RY*(   2) C  12                    1.28   11.86    0.110
  48. CR (   1) C  11                /350. RY*(   1) H  25                    0.60   11.81    0.075
  48. CR (   1) C  11                /378. BD*(   1) C   8 - C  10            0.96   10.98    0.092
  48. CR (   1) C  11                /384. BD*(   1) C  10 - I  17            1.08   10.53    0.096
  48. CR (   1) C  11                /388. BD*(   1) C  12 - C  13            0.64   11.01    0.075
  49. CR (   1) C  12                /230. RY*(   1) C  11                    0.57   11.57    0.073
  49. CR (   1) C  12                /231. RY*(   2) C  11                    1.07   11.47    0.099
  49. CR (   1) C  12                /265. RY*(   2) C  13                    1.27   11.79    0.109
  49. CR (   1) C  12                /353. RY*(   2) H  26                    0.56   12.22    0.074
  49. CR (   1) C  12                /383. BD*(   1) C  10 - C  11            0.85   10.99    0.087
  49. CR (   1) C  12                /390. BD*(   1) C  13 - C  14            0.66   11.01    0.076
  50. CR (   1) C  13                /248. RY*(   2) C  12                    1.31   11.86    0.111
  50. CR (   1) C  13                /282. RY*(   2) C  14                    1.14   11.63    0.103
  50. CR (   1) C  13                /354. RY*(   1) H  27                    0.54   11.56    0.070
  50. CR (   1) C  13                /380. BD*(   1) C   8 - C  14            0.79   10.99    0.084
  50. CR (   1) C  13                /385. BD*(   1) C  11 - C  12            0.63   11.01    0.075
  51. CR (   1) C  14                /179. RY*(   1) C   8                    1.05   11.70    0.099
  51. CR (   1) C  14                /180. RY*(   2) C   8                    0.88   11.25    0.089
  51. CR (   1) C  14                /265. RY*(   2) C  13                    1.34   11.80    0.112
  51. CR (   1) C  14                /356. RY*(   1) H  28                    0.78   12.06    0.086
  51. CR (   1) C  14                /375. BD*(   1) C   7 - C   8            0.73   10.87    0.080
  51. CR (   1) C  14                /378. BD*(   1) C   8 - C  10            0.98   10.98    0.094
  51. CR (   1) C  14                /388. BD*(   1) C  12 - C  13            0.65   11.01    0.076
  52. CR (   1) C  15                /359. RY*(   2) H  29                    0.57   12.77    0.076
  52. CR (   1) C  15                /376. BD*(   1) C   7 - N   9            1.28   10.95    0.106
  53. CR (   1) O  16                /298. RY*(   1) C  15                    4.15   20.72    0.262
  54. LP (   1) N   9                /165. RY*(   4) C   7                    0.67    1.63    0.032
  54. LP (   1) N   9                /167. RY*(   6) C   7                    0.62    1.71    0.032
  54. LP (   1) N   9                /299. RY*(   2) C  15                    1.60    1.76    0.051
  54. LP (   1) N   9                /300. RY*(   3) C  15                    1.64    1.85    0.053
  54. LP (   1) N   9                /375. BD*(   1) C   7 - C   8            7.81    0.80    0.075
  54. LP (   1) N   9                /377. BD*(   1) C   7 - H  23            6.04    0.76    0.065
  54. LP (   1) N   9                /379. BD*(   2) C   8 - C  10            0.51    0.35    0.012
  54. LP (   1) N   9                /394. BD*(   1) C  15 - O  16           84.54    0.35    0.155
  55. LP (   1) O  16                /298. RY*(   1) C  15                   10.58    2.17    0.135
  55. LP (   1) O  16                /299. RY*(   2) C  15                    1.10    2.26    0.045
  55. LP (   1) O  16                /396. BD*(   1) C  15 - H  29            0.57    1.35    0.025
  56. LP (   2) O  16                /299. RY*(   2) C  15                    1.51    1.79    0.047
  56. LP (   2) O  16                /300. RY*(   3) C  15                    1.62    1.87    0.050
  56. LP (   2) O  16                /376. BD*(   1) C   7 - N   9            0.96    0.77    0.025
  56. LP (   2) O  16                /381. BD*(   1) N   9 - C  15           22.87    0.88    0.128
  56. LP (   2) O  16                /396. BD*(   1) C  15 - H  29           17.42    0.87    0.112
  57. LP (   1) I  17                /378. BD*(   1) C   8 - C  10            1.28    1.23    0.036
  57. LP (   1) I  17                /383. BD*(   1) C  10 - C  11            0.65    1.25    0.025
  58. LP (   2) I  17                /376. BD*(   1) C   7 - N   9            0.56    0.74    0.018
  58. LP (   2) I  17                /377. BD*(   1) C   7 - H  23            0.76    0.76    0.022
  58. LP (   2) I  17                /378. BD*(   1) C   8 - C  10            3.78    0.89    0.052
  58. LP (   2) I  17                /383. BD*(   1) C  10 - C  11            3.11    0.91    0.047
  58. LP (   2) I  17                /385. BD*(   1) C  11 - C  12            0.63    0.93    0.022
  59. LP (   3) I  17                /379. BD*(   2) C   8 - C  10           10.77    0.34    0.060
 361. BD*(   2) C   1 - C   2        / 62. RY*(   3) C   1                    3.26    0.43    0.083
 361. BD*(   2) C   1 - C   2        / 70. RY*(  11) C   1                    0.55    0.42    0.034
 361. BD*(   2) C   1 - C   2        / 79. RY*(   3) C   2                    1.71    0.48    0.064
 361. BD*(   2) C   1 - C   2        / 80. RY*(   4) C   2                    0.54    1.57    0.065
 367. BD*(   2) C   3 - C   4        / 79. RY*(   3) C   2                    0.72    0.49    0.040
 367. BD*(   2) C   3 - C   4        / 96. RY*(   3) C   3                    3.19    0.66    0.098
 367. BD*(   2) C   3 - C   4        /112. RY*(   2) C   4                    0.56    0.68    0.041
 367. BD*(   2) C   3 - C   4        /130. RY*(   3) C   5                    0.68    0.76    0.048
 367. BD*(   2) C   3 - C   4        /375. BD*(   1) C   7 - C   8            1.07    0.42    0.043
 367. BD*(   2) C   3 - C   4        /376. BD*(   1) C   7 - N   9            1.64    0.37    0.050
 372. BD*(   2) C   5 - C   6        /131. RY*(   4) C   5                    1.24    1.20    0.086
 372. BD*(   2) C   5 - C   6        /147. RY*(   3) C   6                    2.68    0.63    0.091
 372. BD*(   2) C   5 - C   6        /154. RY*(  10) C   6                    0.51    0.48    0.035
 379. BD*(   2) C   8 - C  10        /181. RY*(   3) C   8                    1.65    0.78    0.070
 379. BD*(   2) C   8 - C  10        /185. RY*(   7) C   8                    0.60    1.03    0.049
 379. BD*(   2) C   8 - C  10        /215. RY*(   3) C  10                    2.84    0.80    0.093
 379. BD*(   2) C   8 - C  10        /232. RY*(   3) C  11                    1.04    0.70    0.053
 379. BD*(   2) C   8 - C  10        /283. RY*(   3) C  14                    0.77    0.82    0.049
 379. BD*(   2) C   8 - C  10        /367. BD*(   2) C   3 - C   4            6.95    0.02    0.019
 379. BD*(   2) C   8 - C  10        /370. BD*(   1) C   4 - C   7            1.87    0.46    0.055
 379. BD*(   2) C   8 - C  10        /372. BD*(   2) C   5 - C   6            0.83    0.02    0.006
 379. BD*(   2) C   8 - C  10        /376. BD*(   1) C   7 - N   9            0.88    0.40    0.035
 379. BD*(   2) C   8 - C  10        /377. BD*(   1) C   7 - H  23            0.85    0.41    0.035
 379. BD*(   2) C   8 - C  10        /386. BD*(   2) C  11 - C  12          185.01    0.02    0.092
 379. BD*(   2) C   8 - C  10        /391. BD*(   2) C  13 - C  14          197.28    0.02    0.097
 386. BD*(   2) C  11 - C  12        /232. RY*(   3) C  11                    0.76    0.68    0.051
 386. BD*(   2) C  11 - C  12        /234. RY*(   5) C  11                    0.80    1.26    0.071
 386. BD*(   2) C  11 - C  12        /249. RY*(   3) C  12                    3.05    0.41    0.079
 386. BD*(   2) C  11 - C  12        /257. RY*(  11) C  12                    0.71    0.41    0.038
 391. BD*(   2) C  13 - C  14        /266. RY*(   3) C  13                    2.90    0.55    0.089
 391. BD*(   2) C  13 - C  14        /275. RY*(  12) C  13                    0.57    0.58    0.040
 391. BD*(   2) C  13 - C  14        /284. RY*(   4) C  14                    1.36    1.25    0.092
 394. BD*(   1) C  15 - O  16        /299. RY*(   2) C  15                    0.80    1.41    0.082
 394. BD*(   1) C  15 - O  16        /300. RY*(   3) C  15                    0.83    1.50    0.086
 394. BD*(   1) C  15 - O  16        /303. RY*(   6) C  15                    0.99    1.34    0.089
 394. BD*(   1) C  15 - O  16        /305. RY*(   8) C  15                    0.60    1.02    0.061
 394. BD*(   1) C  15 - O  16        /316. RY*(   2) O  16                    2.16    0.47    0.078
 394. BD*(   1) C  15 - O  16        /391. BD*(   2) C  13 - C  14            1.09    0.02    0.008


 Natural Bond Orbitals (Summary):

                                                            Principal Delocalizations
           NBO                        Occupancy    Energy   (geminal,vicinal,remote)
 ====================================================================================
 Molecular unit  1  (C14H12INO)
     1. BD (   1) C   1 - C   2          1.98160    -0.77203  364(g),368(v),362(g),374(v)
                                                    95(v),146(v),365(g),363(g)
                                                    145(v),94(v)
     2. BD (   2) C   1 - C   2          1.65866    -0.29702  367(v),372(v),97(v),148(v)
     3. BD (   1) C   1 - C   6          1.98168    -0.77250  371(g),373(v),360(g),365(v)
                                                    129(v),78(v),374(g),363(g)
                                                    77(v),128(v)
     4. BD (   1) C   1 - H  18          1.98163    -0.62382  371(v),364(v),145(v),77(v)
                                                    360(g),362(g),365(v),374(v)
     5. BD (   1) C   2 - C   3          1.97926    -0.77116  370(v),366(g),360(g),363(v)
                                                    61(v),368(g),365(g),113(v)
                                                    60(v),111(v)
     6. BD (   1) C   2 - H  19          1.98141    -0.62354  366(v),362(v),60(v),94(v)
                                                    364(g),360(g),363(v),368(v)
     7. BD (   1) C   3 - C   4          1.97454    -0.77411  369(g),364(g),373(v),370(g)
                                                    365(v),162(v),368(g),78(v)
                                                    77(v),128(v),375(v),376(v)
     8. BD (   2) C   3 - C   4          1.66505    -0.30140  372(v),361(v),376(v),375(v)
                                                    79(v),130(v),379(r)
     9. BD (   1) C   3 - H  20          1.98042    -0.62438  369(v),360(v),111(v),366(g)
                                                    77(v),364(g),365(v)
    10. BD (   1) C   4 - C   5          1.97376    -0.77536  366(g),371(g),368(v),370(g)
                                                    374(v),162(v),146(v),373(g)
                                                    377(v),145(v),94(v),95(v)
    11. BD (   1) C   4 - C   7          1.96078    -0.73482  381(v),379(v),375(g),364(v)
                                                    371(v),366(g),369(g),94(v)
                                                    128(v),181(v),377(g),198(v)
                                                    376(g),380(v),378(v)
    12. BD (   1) C   5 - C   6          1.97899    -0.77237  370(v),369(g),362(g),363(v)
                                                    373(g),61(v),374(g),111(v)
                                                    113(v),60(v)
    13. BD (   2) C   5 - C   6          1.66586    -0.29992  367(v),361(v),62(v),112(v)
    14. BD (   1) C   5 - H  21          1.97973    -0.62831  366(v),362(v),111(v),369(g)
                                                    145(v),371(g),374(v)
    15. BD (   1) C   6 - H  22          1.98154    -0.62461  369(v),360(v),60(v),128(v)
                                                    371(g),362(g),363(v),373(v)
    16. BD (   1) C   7 - C   8          1.96481    -0.73464  370(g),378(g),383(v),390(v)
                                                    367(v),213(v),380(g),366(v)
                                                    281(v),112(v),382(v),214(v)
                                                    197(v),376(g),377(g)
    17. BD (   1) C   7 - N   9          1.98176    -0.86810  378(v),367(v),395(v),301(v)
                                                    366(v),370(g),375(g),381(g)
                                                    302(v),382(g),379(v)
    18. BD (   1) C   7 - H  23          1.96626    -0.58493  369(v),380(v),382(v),379(v)
                                                    370(g),375(g),197(v),180(v)
    19. BD (   1) C   8 - C  10          1.97588    -0.80812  380(g),383(g),375(g),230(v)
                                                    387(v),393(v),162(v),376(v)
                                                    231(v),281(v)
    20. BD (   2) C   8 - C  10          1.68397    -0.32295  386(v),391(v),370(v),232(v)
                                                    283(v),376(v),367(r),377(v)
    21. BD (   1) C   8 - C  14          1.96411    -0.77574  384(v),378(g),390(g),375(g)
                                                    392(v),265(v),393(g),162(v)
                                                    213(v),264(v),377(v)
    22. BD (   1) N   9 - C  15          1.99121    -0.93900  376(g),163(v),370(v),162(v)
                                                    382(g),315(v)
    23. BD (   1) N   9 - H  24          1.98602    -0.78064  396(v),163(v),395(v),375(v)
                                                    298(v),302(v),381(g),367(r)
                                                    377(v)
    24. BD (   1) C  10 - C  11          1.98026    -0.80812  375(v),378(g),385(g),387(g)
                                                    179(v),389(v),248(v),182(v)
                                                    247(v),213(g),335(v)
    25. BD (   1) C  10 - I  17          1.97581    -0.59456  380(v),179(v),385(v),230(v)
                                                    335(g),334(g),333(g),214(g)
                                                    213(g),387(v),233(v),116(r)
    26. BD (   1) C  11 - C  12          1.97265    -0.77848  384(v),383(g),388(g),392(v)
                                                    214(v),265(v),387(g),389(g)
                                                    264(v)
    27. BD (   2) C  11 - C  12          1.65775    -0.30328  379(v),391(v),267(v),216(v)
                                                    215(v),266(v),232(g)
    28. BD (   1) C  11 - H  25          1.98047    -0.62974  378(v),388(v),383(g),247(v)
                                                    213(v),385(g),389(v)
    29. BD (   1) C  12 - C  13          1.98141    -0.77713  390(g),385(g),393(v),387(v)
                                                    231(v),282(v),389(g),392(g)
                                                    281(v)
    30. BD (   1) C  12 - H  26          1.98049    -0.62756  383(v),390(v),264(v),230(v)
                                                    385(g),388(g),387(v),392(v)
    31. BD (   1) C  13 - C  14          1.97938    -0.77711  375(v),380(g),388(g),389(v)
                                                    180(v),393(g),248(v),392(g)
                                                    247(v),179(v)
    32. BD (   2) C  13 - C  14          1.65854    -0.30241  379(v),386(v),249(v)
    33. BD (   1) C  13 - H  27          1.98113    -0.62682  380(v),385(v),247(v),281(v)
                                                    390(g),388(g),389(v),393(v)
    34. BD (   1) C  14 - H  28          1.97879    -0.62891  378(v),388(v),179(v),380(g)
                                                    264(v),390(g),392(v)
    35. BD (   1) C  15 - O  16          1.99710    -0.44385  394(g),197(v)
    36. BD (   2) C  15 - O  16          1.99373    -1.11119  376(v),196(v),298(g),381(g)
    37. BD (   1) C  15 - H  29          1.98825    -0.68080  382(v),315(v),196(v)
    38. CR (   1) C   1                  1.99929   -10.39521  78(v),146(v),371(v),364(v)
                                                    337(v)
    39. CR (   1) C   2                  1.99928   -10.39589  61(v),95(v),366(v),362(v)
                                                    339(v)
    40. CR (   1) C   3                  1.99917   -10.39439  78(v),113(v),369(v),370(v)
                                                    111(v),360(v),340(v),114(v)
    41. CR (   1) C   4                  1.99910   -10.41994  95(v),129(v),163(v),364(v)
                                                    371(v)
    42. CR (   1) C   5                  1.99916   -10.39628  113(v),146(v),370(v),366(v)
                                                    342(v),362(v)
    43. CR (   1) C   6                  1.99929   -10.39735  61(v),129(v),369(v),360(v)
                                                    345(v)
    44. CR (   1) C   7                  1.99905   -10.44966  111(v),179(v),381(v),369(v)
                                                    380(v),378(v),366(v),347(v)
    45. CR (   1) C   8                  1.99894   -10.42507  214(v),384(v),282(v),383(v)
                                                    164(v),390(v),378(g)
    46. CR (   1) N   9                  1.99940   -14.60581  302(v),349(v),165(v)
    47. CR (   1) C  10                  1.99882   -10.46595  384(g),231(v),180(v),375(v)
                                                    380(v),385(v),181(v),378(g)
    48. CR (   1) C  11                  1.99913   -10.40142  213(v),248(v),384(v),378(v)
                                                    388(v),350(v)
    49. CR (   1) C  12                  1.99927   -10.40034  265(v),231(v),383(v),390(v)
                                                    230(v),353(v)
    50. CR (   1) C  13                  1.99929   -10.39993  248(v),282(v),380(v),385(v)
                                                    354(v)
    51. CR (   1) C  14                  1.99914   -10.40074  265(v),179(v),378(v),180(v)
                                                    356(v),375(v),388(v)
    52. CR (   1) C  15                  1.99947   -10.52210  376(v),359(v)
    53. CR (   1) O  16                  1.99981   -19.36815  298(v)
    54. LP (   1) N   9                  1.70198    -0.32376  394(v),375(v),377(v),300(v)
                                                    299(v),165(v),167(v)
    55. LP (   1) O  16                  1.98828    -0.82252  298(v),299(v),396(v)
    56. LP (   2) O  16                  1.90580    -0.34514  381(v),396(v),300(v),299(v)
                                                    376(r)
    57. LP (   1) I  17                  1.99412    -0.65760  378(v),383(v)
    58. LP (   2) I  17                  1.96716    -0.31774  378(v),383(v),377(r),385(r)
                                                    376(r)
    59. LP (   3) I  17                  1.93489    -0.31520  379(v)
    60. RY*(   1) C   1                  0.00539     1.10627   
    61. RY*(   2) C   1                  0.00193     1.41021   
    62. RY*(   3) C   1                  0.00085     0.47946   
    63. RY*(   4) C   1                  0.00055     1.68528   
    64. RY*(   5) C   1                  0.00044     0.90519   
    65. RY*(   6) C   1                  0.00037     1.25284   
    66. RY*(   7) C   1                  0.00019     1.28102   
    67. RY*(   8) C   1                  0.00006     2.41839   
    68. RY*(   9) C   1                  0.00006     1.85606   
    69. RY*(  10) C   1                  0.00000    22.61132   
    70. RY*(  11) C   1                  0.00001     0.46906   
    71. RY*(  12) C   1                  0.00000     2.46275   
    72. RY*(  13) C   1                  0.00000     1.96150   
    73. RY*(  14) C   1                  0.00001     1.72812   
    74. RY*(  15) C   1                  0.00000     1.57756   
    75. RY*(  16) C   1                  0.00001     1.85183   
    76. RY*(  17) C   1                  0.00001     2.14038   
    77. RY*(   1) C   2                  0.00576     1.08807   
    78. RY*(   2) C   2                  0.00197     1.39929   
    79. RY*(   3) C   2                  0.00084     0.53637   
    80. RY*(   4) C   2                  0.00057     1.62330   
    81. RY*(   5) C   2                  0.00044     1.16315   
    82. RY*(   6) C   2                  0.00026     1.09004   
    83. RY*(   7) C   2                  0.00016     1.41978   
    84. RY*(   8) C   2                  0.00008     2.28450   
    85. RY*(   9) C   2                  0.00004     1.39693   
    86. RY*(  10) C   2                  0.00004     2.14964   
    87. RY*(  11) C   2                  0.00003     0.99063   
    88. RY*(  12) C   2                  0.00000     2.69372   
    89. RY*(  13) C   2                  0.00000     2.60745   
    90. RY*(  14) C   2                  0.00001     1.41196   
    91. RY*(  15) C   2                  0.00000     1.61247   
    92. RY*(  16) C   2                  0.00001     1.43642   
    93. RY*(  17) C   2                  0.00000    22.32214   
    94. RY*(   1) C   3                  0.00596     1.07296   
    95. RY*(   2) C   3                  0.00208     1.14987   
    96. RY*(   3) C   3                  0.00139     0.71258   
    97. RY*(   4) C   3                  0.00060     1.23617   
    98. RY*(   5) C   3                  0.00051     1.01292   
    99. RY*(   6) C   3                  0.00030     1.14266   
   100. RY*(   7) C   3                  0.00019     1.16877   
   101. RY*(   8) C   3                  0.00017     1.22487   
   102. RY*(   9) C   3                  0.00009     2.55517   
   103. RY*(  10) C   3                  0.00010     1.66350   
   104. RY*(  11) C   3                  0.00006     1.92557   
   105. RY*(  12) C   3                  0.00003     2.17755   
   106. RY*(  13) C   3                  0.00004     1.84041   
   107. RY*(  14) C   3                  0.00001     1.58132   
   108. RY*(  15) C   3                  0.00001     2.73234   
   109. RY*(  16) C   3                  0.00000     2.57755   
   110. RY*(  17) C   3                  0.00000    22.09095   
   111. RY*(   1) C   4                  0.00694     1.26830   
   112. RY*(   2) C   4                  0.00332     0.72986   
   113. RY*(   3) C   4                  0.00313     1.16050   
   114. RY*(   4) C   4                  0.00092     1.00720   
   115. RY*(   5) C   4                  0.00068     1.69507   
   116. RY*(   6) C   4                  0.00043     0.80151   
   117. RY*(   7) C   4                  0.00028     2.08954   
   118. RY*(   8) C   4                  0.00018     1.61005   
   119. RY*(   9) C   4                  0.00012     1.45797   
   120. RY*(  10) C   4                  0.00012     1.30052   
   121. RY*(  11) C   4                  0.00009     2.46270   
   122. RY*(  12) C   4                  0.00009     2.78424   
   123. RY*(  13) C   4                  0.00007     2.26698   
   124. RY*(  14) C   4                  0.00005     2.75348   
   125. RY*(  15) C   4                  0.00003     2.73879   
   126. RY*(  16) C   4                  0.00000     2.87436   
   127. RY*(  17) C   4                  0.00001    21.37883   
   128. RY*(   1) C   5                  0.00551     1.09637   
   129. RY*(   2) C   5                  0.00204     1.16981   
   130. RY*(   3) C   5                  0.00117     0.81472   
   131. RY*(   4) C   5                  0.00060     1.25174   
   132. RY*(   5) C   5                  0.00046     1.15661   
   133. RY*(   6) C   5                  0.00028     1.09357   
   134. RY*(   7) C   5                  0.00013     2.78527   
   135. RY*(   8) C   5                  0.00013     1.63151   
   136. RY*(   9) C   5                  0.00007     1.25820   
   137. RY*(  10) C   5                  0.00007     1.76046   
   138. RY*(  11) C   5                  0.00003     1.31154   
   139. RY*(  12) C   5                  0.00004     1.65308   
   140. RY*(  13) C   5                  0.00002     2.27840   
   141. RY*(  14) C   5                  0.00002     2.11106   
   142. RY*(  15) C   5                  0.00001     3.59941   
   143. RY*(  16) C   5                  0.00000    20.48620   
   144. RY*(  17) C   5                  0.00000     2.71774   
   145. RY*(   1) C   6                  0.00573     1.08537   
   146. RY*(   2) C   6                  0.00202     1.40067   
   147. RY*(   3) C   6                  0.00095     0.67750   
   148. RY*(   4) C   6                  0.00054     1.49928   
   149. RY*(   5) C   6                  0.00046     1.20747   
   150. RY*(   6) C   6                  0.00026     1.09489   
   151. RY*(   7) C   6                  0.00012     1.93615   
   152. RY*(   8) C   6                  0.00007     2.18245   
   153. RY*(   9) C   6                  0.00005     1.66896   
   154. RY*(  10) C   6                  0.00002     0.52451   
   155. RY*(  11) C   6                  0.00002     1.86205   
   156. RY*(  12) C   6                  0.00000     2.72959   
   157. RY*(  13) C   6                  0.00001     2.00982   
   158. RY*(  14) C   6                  0.00000    22.47829   
   159. RY*(  15) C   6                  0.00001     1.39025   
   160. RY*(  16) C   6                  0.00000     2.05418   
   161. RY*(  17) C   6                  0.00000     1.37840   
   162. RY*(   1) C   7                  0.01010     0.99081   
   163. RY*(   2) C   7                  0.00450     0.82283   
   164. RY*(   3) C   7                  0.00240     0.78254   
   165. RY*(   4) C   7                  0.00170     1.30576   
   166. RY*(   5) C   7                  0.00137     0.88249   
   167. RY*(   6) C   7                  0.00101     1.39033   
   168. RY*(   7) C   7                  0.00084     1.39440   
   169. RY*(   8) C   7                  0.00059     1.39728   
   170. RY*(   9) C   7                  0.00038     1.35751   
   171. RY*(  10) C   7                  0.00021     2.10699   
   172. RY*(  11) C   7                  0.00018     1.85244   
   173. RY*(  12) C   7                  0.00013     2.47030   
   174. RY*(  13) C   7                  0.00011     1.89106   
   175. RY*(  14) C   7                  0.00008     1.68218   
   176. RY*(  15) C   7                  0.00007     2.62719   
   177. RY*(  16) C   7                  0.00005     2.79630   
   178. RY*(  17) C   7                  0.00001    21.23652   
   179. RY*(   1) C   8                  0.00840     1.29767   
   180. RY*(   2) C   8                  0.00436     0.84515   
   181. RY*(   3) C   8                  0.00359     0.80612   
   182. RY*(   4) C   8                  0.00160     1.19952   
   183. RY*(   5) C   8                  0.00117     0.84577   
   184. RY*(   6) C   8                  0.00085     0.74979   
   185. RY*(   7) C   8                  0.00074     1.05802   
   186. RY*(   8) C   8                  0.00058     1.33134   
   187. RY*(   9) C   8                  0.00025     1.39361   
   188. RY*(  10) C   8                  0.00017     2.17659   
   189. RY*(  11) C   8                  0.00014     1.77702   
   190. RY*(  12) C   8                  0.00011     3.29919   
   191. RY*(  13) C   8                  0.00009     2.60134   
   192. RY*(  14) C   8                  0.00004     2.84627   
   193. RY*(  15) C   8                  0.00004     2.59213   
   194. RY*(  16) C   8                  0.00001    22.20241   
   195. RY*(  17) C   8                  0.00001     2.87184   
   196. RY*(   1) N   9                  0.00485     0.83441   
   197. RY*(   2) N   9                  0.00453     0.70779   
   198. RY*(   3) N   9                  0.00214     1.09741   
   199. RY*(   4) N   9                  0.00153     1.30727   
   200. RY*(   5) N   9                  0.00066     1.12384   
   201. RY*(   6) N   9                  0.00043     1.35915   
   202. RY*(   7) N   9                  0.00030     0.93706   
   203. RY*(   8) N   9                  0.00020     2.46830   
   204. RY*(   9) N   9                  0.00008     1.89791   
   205. RY*(  10) N   9                  0.00006     2.33988   
   206. RY*(  11) N   9                  0.00004     2.46770   
   207. RY*(  12) N   9                  0.00002     2.97292   
   208. RY*(  13) N   9                  0.00001     2.24415   
   209. RY*(  14) N   9                  0.00001     3.90433   
   210. RY*(  15) N   9                  0.00001     3.41211   
   211. RY*(  16) N   9                  0.00000    34.84914   
   212. RY*(  17) N   9                  0.00000     3.89935   
   213. RY*(   1) C  10                  0.00772     1.44305   
   214. RY*(   2) C  10                  0.00600     1.28301   
   215. RY*(   3) C  10                  0.00267     0.82110   
   216. RY*(   4) C  10                  0.00088     1.37696   
   217. RY*(   5) C  10                  0.00048     0.97530   
   218. RY*(   6) C  10                  0.00043     1.90871   
   219. RY*(   7) C  10                  0.00025     1.23127   
   220. RY*(   8) C  10                  0.00012     1.66553   
   221. RY*(   9) C  10                  0.00010     1.05068   
   222. RY*(  10) C  10                  0.00006     1.40322   
   223. RY*(  11) C  10                  0.00006     2.20612   
   224. RY*(  12) C  10                  0.00004     2.93587   
   225. RY*(  13) C  10                  0.00004     2.04606   
   226. RY*(  14) C  10                  0.00002     0.77753   
   227. RY*(  15) C  10                  0.00002     2.26587   
   228. RY*(  16) C  10                  0.00000    22.32634   
   229. RY*(  17) C  10                  0.00000     2.75101   
   230. RY*(   1) C  11                  0.00788     1.17366   
   231. RY*(   2) C  11                  0.00249     1.07213   
   232. RY*(   3) C  11                  0.00138     0.72725   
   233. RY*(   4) C  11                  0.00095     1.05416   
   234. RY*(   5) C  11                  0.00048     1.30711   
   235. RY*(   6) C  11                  0.00031     1.69297   
   236. RY*(   7) C  11                  0.00020     0.79822   
   237. RY*(   8) C  11                  0.00014     2.21099   
   238. RY*(   9) C  11                  0.00008     1.88987   
   239. RY*(  10) C  11                  0.00006     2.07255   
   240. RY*(  11) C  11                  0.00004     1.41671   
   241. RY*(  12) C  11                  0.00001     2.12503   
   242. RY*(  13) C  11                  0.00001     2.70999   
   243. RY*(  14) C  11                  0.00001     1.66763   
   244. RY*(  15) C  11                  0.00000    21.68862   
   245. RY*(  16) C  11                  0.00001     1.28423   
   246. RY*(  17) C  11                  0.00001     2.58165   
   247. RY*(   1) C  12                  0.00570     1.08516   
   248. RY*(   2) C  12                  0.00194     1.46152   
   249. RY*(   3) C  12                  0.00085     0.45553   
   250. RY*(   4) C  12                  0.00058     1.68373   
   251. RY*(   5) C  12                  0.00040     1.00086   
   252. RY*(   6) C  12                  0.00029     1.14842   
   253. RY*(   7) C  12                  0.00011     1.67098   
   254. RY*(   8) C  12                  0.00008     2.38146   
   255. RY*(   9) C  12                  0.00004     1.78614   
   256. RY*(  10) C  12                  0.00002     1.87679   
   257. RY*(  11) C  12                  0.00002     0.45393   
   258. RY*(  12) C  12                  0.00000     2.52084   
   259. RY*(  13) C  12                  0.00001     1.49898   
   260. RY*(  14) C  12                  0.00000    22.04988   
   261. RY*(  15) C  12                  0.00001     1.97637   
   262. RY*(  16) C  12                  0.00000     2.60610   
   263. RY*(  17) C  12                  0.00000     1.54872   
   264. RY*(   1) C  13                  0.00542     1.09043   
   265. RY*(   2) C  13                  0.00206     1.39465   
   266. RY*(   3) C  13                  0.00105     0.59764   
   267. RY*(   4) C  13                  0.00057     1.51634   
   268. RY*(   5) C  13                  0.00039     1.09314   
   269. RY*(   6) C  13                  0.00024     1.12170   
   270. RY*(   7) C  13                  0.00014     1.98941   
   271. RY*(   8) C  13                  0.00007     2.62447   
   272. RY*(   9) C  13                  0.00005     0.80329   
   273. RY*(  10) C  13                  0.00003     2.10834   
   274. RY*(  11) C  13                  0.00002     3.07948   
   275. RY*(  12) C  13                  0.00002     0.62459   
   276. RY*(  13) C  13                  0.00001     2.69388   
   277. RY*(  14) C  13                  0.00001     2.14757   
   278. RY*(  15) C  13                  0.00000    20.12595   
   279. RY*(  16) C  13                  0.00000     2.77155   
   280. RY*(  17) C  13                  0.00000     1.48698   
   281. RY*(   1) C  14                  0.00586     1.11248   
   282. RY*(   2) C  14                  0.00195     1.22924   
   283. RY*(   3) C  14                  0.00100     0.84651   
   284. RY*(   4) C  14                  0.00056     1.29822   
   285. RY*(   5) C  14                  0.00043     1.18092   
   286. RY*(   6) C  14                  0.00029     0.72072   
   287. RY*(   7) C  14                  0.00015     2.89690   
   288. RY*(   8) C  14                  0.00012     1.06739   
   289. RY*(   9) C  14                  0.00008     2.62837   
   290. RY*(  10) C  14                  0.00008     2.67502   
   291. RY*(  11) C  14                  0.00005     1.58107   
   292. RY*(  12) C  14                  0.00002     2.03292   
   293. RY*(  13) C  14                  0.00001     2.79361   
   294. RY*(  14) C  14                  0.00002     1.06852   
   295. RY*(  15) C  14                  0.00001     1.85632   
   296. RY*(  16) C  14                  0.00001     2.73607   
   297. RY*(  17) C  14                  0.00000    20.52524   
   298. RY*(   1) C  15                  0.00928     1.34817   
   299. RY*(   2) C  15                  0.00727     1.44080   
   300. RY*(   3) C  15                  0.00674     1.52530   
   301. RY*(   4) C  15                  0.00222     1.14965   
   302. RY*(   5) C  15                  0.00100     1.98347   
   303. RY*(   6) C  15                  0.00023     1.36603   
   304. RY*(   7) C  15                  0.00011     0.78634   
   305. RY*(   8) C  15                  0.00010     1.05226   
   306. RY*(   9) C  15                  0.00005     2.19968   
   307. RY*(  10) C  15                  0.00004     3.07663   
   308. RY*(  11) C  15                  0.00003     0.93761   
   309. RY*(  12) C  15                  0.00001     2.40237   
   310. RY*(  13) C  15                  0.00001     2.03464   
   311. RY*(  14) C  15                  0.00000    20.50311   
   312. RY*(  15) C  15                  0.00001     1.68602   
   313. RY*(  16) C  15                  0.00001     1.77665   
   314. RY*(  17) C  15                  0.00001     0.75999   
   315. RY*(   1) O  16                  0.00271     0.78565   
   316. RY*(   2) O  16                  0.00121     0.49721   
   317. RY*(   3) O  16                  0.00047     0.74833   
   318. RY*(   4) O  16                  0.00012     0.88810   
   319. RY*(   5) O  16                  0.00008     1.19920   
   320. RY*(   6) O  16                  0.00005     1.04653   
   321. RY*(   7) O  16                  0.00002     3.97611   
   322. RY*(   8) O  16                  0.00002     1.20150   
   323. RY*(   9) O  16                  0.00000     4.93319   
   324. RY*(  10) O  16                  0.00000    49.67033   
   325. RY*(  11) O  16                  0.00000     4.30699   
   326. RY*(  12) O  16                  0.00000     4.86359   
   327. RY*(  13) O  16                  0.00000     3.01524   
   328. RY*(  14) O  16                  0.00000     2.92604   
   329. RY*(  15) O  16                  0.00000     2.95332   
   330. RY*(  16) O  16                  0.00001     2.66590   
   331. RY*(  17) O  16                  0.00000     3.03943   
   332. RY*(   1) I  17                  0.00058     0.57079   
   333. RY*(   2) I  17                  0.00046     1.35078   
   334. RY*(   3) I  17                  0.00018     1.81248   
   335. RY*(   4) I  17                  0.00003     7.87187   
   336. RY*(   1) H  18                  0.00038     0.87641   
   337. RY*(   2) H  18                  0.00022     1.86270   
   338. RY*(   1) H  19                  0.00048     0.83873   
   339. RY*(   2) H  19                  0.00022     1.91229   
   340. RY*(   1) H  20                  0.00056     1.38816   
   341. RY*(   2) H  20                  0.00023     1.43611   
   342. RY*(   1) H  21                  0.00079     1.46780   
   343. RY*(   2) H  21                  0.00014     1.32477   
   344. RY*(   1) H  22                  0.00048     0.83648   
   345. RY*(   2) H  22                  0.00022     1.92126   
   346. RY*(   1) H  23                  0.00225     0.57495   
   347. RY*(   2) H  23                  0.00035     2.47843   
   348. RY*(   1) H  24                  0.00177     0.71444   
   349. RY*(   2) H  24                  0.00034     2.24318   
   350. RY*(   1) H  25                  0.00051     1.41194   
   351. RY*(   2) H  25                  0.00022     1.35010   
   352. RY*(   1) H  26                  0.00040     0.90525   
   353. RY*(   2) H  26                  0.00022     1.82429   
   354. RY*(   1) H  27                  0.00042     1.15666   
   355. RY*(   2) H  27                  0.00021     1.58563   
   356. RY*(   1) H  28                  0.00073     1.66312   
   357. RY*(   2) H  28                  0.00029     1.19279   
   358. RY*(   1) H  29                  0.00124     0.54323   
   359. RY*(   2) H  29                  0.00024     2.25240   
   360. BD*(   1) C   1 - C   2          0.01541     0.61428   
   361. BD*(   2) C   1 - C   2          0.32121     0.05208  367(v),372(v),62(g),79(g)
                                                    70(g),80(g)
   362. BD*(   1) C   1 - C   6          0.01531     0.61346   
   363. BD*(   1) C   1 - H  18          0.01145     0.61432   
   364. BD*(   1) C   2 - C   3          0.01514     0.61126   
   365. BD*(   1) C   2 - H  19          0.01117     0.61007   
   366. BD*(   1) C   3 - C   4          0.02286     0.60467   
   367. BD*(   2) C   3 - C   4          0.35236     0.05047  372(v),361(v),379(r),96(g)
                                                    376(v),375(v),79(v),130(v)
                                                    112(g)
   368. BD*(   1) C   3 - H  20          0.01216     0.61054   
   369. BD*(   1) C   4 - C   5          0.02566     0.60022   
   370. BD*(   1) C   4 - C   7          0.02907     0.48635   
   371. BD*(   1) C   5 - C   6          0.01521     0.61025   
   372. BD*(   2) C   5 - C   6          0.32219     0.04947  367(v),361(v),391(r),147(g)
                                                    131(g),154(g)
   373. BD*(   1) C   5 - H  21          0.01223     0.60780   
   374. BD*(   1) C   6 - H  22          0.01111     0.61048   
   375. BD*(   1) C   7 - C   8          0.04129     0.47250   
   376. BD*(   1) C   7 - N   9          0.03283     0.42338   
   377. BD*(   1) C   7 - H  23          0.02978     0.44041   
   378. BD*(   1) C   8 - C  10          0.03433     0.57609   
   379. BD*(   2) C   8 - C  10          0.41627     0.02609  391(v),386(v),394(r),367(r)
                                                    215(g),370(v),181(g),232(v)
                                                    376(v),377(v),283(v),185(g)
   380. BD*(   1) C   8 - C  14          0.02622     0.59244   
   381. BD*(   1) N   9 - C  15          0.05231     0.53611   
   382. BD*(   1) N   9 - H  24          0.01585     0.54120   
   383. BD*(   1) C  10 - C  11          0.02372     0.58767   
   384. BD*(   1) C  10 - I  17          0.03217     0.13060   
   385. BD*(   1) C  11 - C  12          0.01901     0.61030   
   386. BD*(   2) C  11 - C  12          0.31755     0.04695  391(v),379(v),249(g),234(g)
                                                    232(g),257(g)
   387. BD*(   1) C  11 - H  25          0.01259     0.59390   
   388. BD*(   1) C  12 - C  13          0.01509     0.61117   
   389. BD*(   1) C  12 - H  26          0.01092     0.60697   
   390. BD*(   1) C  13 - C  14          0.01502     0.61072   
   391. BD*(   2) C  13 - C  14          0.31990     0.04818  386(v),379(v),372(r),266(g)
                                                    284(g),394(r),275(g)
   392. BD*(   1) C  13 - H  27          0.01121     0.60676   
   393. BD*(   1) C  14 - H  28          0.01207     0.60480   
   394. BD*(   1) C  15 - O  16          0.26265     0.02795  379(r),316(g),303(g),300(g)
                                                    299(g),305(g)
   395. BD*(   2) C  15 - O  16          0.00518     0.61993   
   396. BD*(   1) C  15 - H  29          0.03753     0.52924   
       -------------------------------
              Total Lewis  160.82453  ( 98.0637%)
        Valence non-Lewis    2.93604  (  1.7903%)
        Rydberg non-Lewis    0.23943  (  0.1460%)
       -------------------------------
            Total unit  1  164.00000  (100.0000%)
           Charge unit  1    0.00000
   1 Symmetry operations used in ECPInt.
 ECPInt:  NShTT=    9316 NPrTT=   38001 LenC2=    8738 LenP2D=   24029.
 LDataN:  DoStor=T MaxTD1= 6 Len=  172
 D1PCM: PCM CHGder 1st derivatives, ID1Alg=3 FixD1E=F DoIter=F DoCFld=F I1PDM=0.
 Calling FoFJK, ICntrl=      2127 FMM=F ISym2X=0 I1Cent= 0 IOpClX= 0 NMat=1 NMatS=1 NMatT=0.
 -------------------------------------------------------------------
 Center     Atomic                   Forces (Hartrees/Bohr)
 Number     Number              X              Y              Z
 -------------------------------------------------------------------
      1        6          -0.024714703   -0.055518753    0.018602636
      2        6          -0.059926763   -0.015911813   -0.021806572
      3        6          -0.033934861    0.038091973   -0.039834490
      4        6           0.021955494    0.032574328   -0.008199034
      5        6           0.059084241    0.014015794    0.020677254
      6        6           0.032304217   -0.041151372    0.041227783
      7        6           0.013610756   -0.007492214    0.012157644
      8        6          -0.004788054   -0.021057634   -0.022050119
      9        7           0.001988190   -0.049663244    0.004083342
     10        6          -0.032445383    0.003187926   -0.016231378
     11        6          -0.045409097    0.037980240    0.015799340
     12        6           0.008004497    0.039849697    0.049639884
     13        6           0.055806972    0.000509370    0.031994606
     14        6           0.048996962   -0.042202547   -0.019017042
     15        6          -0.062133656    0.084902230    0.017977038
     16        8           0.023445987   -0.016350018   -0.011134830
     17       53           0.018530274   -0.001533374    0.009465758
     18        1           0.021689282    0.046399914   -0.015547988
     19        1           0.048024417    0.013149184    0.017519940
     20        1           0.026232866   -0.032367197    0.032783333
     21        1          -0.049656491   -0.013648148   -0.018563070
     22        1          -0.027659496    0.031905515   -0.032211774
     23        1           0.004648705    0.000278165   -0.003278871
     24        1          -0.018341865    0.038411308    0.002519966
     25        1           0.037533952   -0.031965508   -0.014151547
     26        1          -0.006266668   -0.032750860   -0.040194057
     27        1          -0.045634690    0.001236018   -0.025378844
     28        1          -0.038237020    0.032579960    0.016752934
     29        1           0.027291935   -0.053458939   -0.003601841
 -------------------------------------------------------------------
 Cartesian Forces:  Max     0.084902230 RMS     0.031771857

 GradGradGradGradGradGradGradGradGradGradGradGradGradGradGradGradGradGrad
 Berny optimization.
 FormGI is forming the generalized inverse of G from B-inverse, IUseBI=4.
 Internal  Forces:  Max     0.059291123 RMS     0.015720406
 Search for a local minimum.
 Step number   1 out of a maximum of  158
 All quantities printed in internal units (Hartrees-Bohrs-Radians)
 Mixed Optimization -- RFO/linear search
 Second derivative matrix not updated -- first step.
 ITU=  0
     Eigenvalues ---    0.00848   0.00943   0.01309   0.01459   0.01528
     Eigenvalues ---    0.01735   0.01886   0.01916   0.01936   0.01965
     Eigenvalues ---    0.01970   0.01975   0.01998   0.02001   0.02022
     Eigenvalues ---    0.02024   0.02024   0.02028   0.02032   0.02049
     Eigenvalues ---    0.02050   0.02058   0.02378   0.02378   0.05158
     Eigenvalues ---    0.06320   0.07079   0.15630   0.15993   0.16000
     Eigenvalues ---    0.16000   0.16000   0.16000   0.16000   0.16000
     Eigenvalues ---    0.16000   0.16000   0.16000   0.16000   0.18446
     Eigenvalues ---    0.19188   0.21999   0.22000   0.22000   0.22000
     Eigenvalues ---    0.22002   0.22487   0.23470   0.24474   0.24996
     Eigenvalues ---    0.24998   0.25000   0.33034   0.33825   0.34473
     Eigenvalues ---    0.40240   0.40489   0.40527   0.40547   0.41146
     Eigenvalues ---    0.43434   0.43858   0.44097   0.44110   0.44212
     Eigenvalues ---    0.44218   0.44240   0.44279   0.44286   0.44345
     Eigenvalues ---    0.44357   0.44366   0.44379   0.44403   0.44717
     Eigenvalues ---    0.44746   0.44876   0.45191   0.53524   0.55419
     Eigenvalues ---    0.83595
 RFO step:  Lambda=-7.34471495D-02 EMin= 8.47629656D-03
 Linear search not attempted -- first point.
 Maximum step size (   0.300) exceeded in Quadratic search.
    -- Step size scaled by   0.767
 Iteration  1 RMS(Cart)=  0.03440463 RMS(Int)=  0.00065097
 Iteration  2 RMS(Cart)=  0.00079749 RMS(Int)=  0.00002278
 Iteration  3 RMS(Cart)=  0.00000101 RMS(Int)=  0.00002276
 Iteration  4 RMS(Cart)=  0.00000000 RMS(Int)=  0.00002276
 Variable       Old X    -DE/DX   Delta X   Delta X   Delta X     New X
                                 (Linear)    (Quad)   (Total)
    R1        2.65350  -0.01159   0.00000  -0.01686  -0.01687   2.63663
    R2        2.65407  -0.01028   0.00000  -0.01499  -0.01500   2.63907
    R3        1.92703   0.05353   0.00000   0.07932   0.07932   2.00636
    R4        2.65604  -0.01142   0.00000  -0.01678  -0.01678   2.63926
    R5        1.92823   0.05278   0.00000   0.07837   0.07837   2.00660
    R6        2.66806  -0.01459   0.00000  -0.02200  -0.02200   2.64606
    R7        1.92813   0.05300   0.00000   0.07868   0.07868   2.00682
    R8        2.67017  -0.01367   0.00000  -0.02073  -0.02073   2.64944
    R9        2.80926   0.02214   0.00000   0.04123   0.04123   2.85049
   R10        2.65607  -0.01333   0.00000  -0.01966  -0.01965   2.63642
   R11        1.92719   0.05473   0.00000   0.08113   0.08113   2.00833
   R12        1.92744   0.05310   0.00000   0.07875   0.07875   2.00619
   R13        2.82292   0.01964   0.00000   0.03729   0.03729   2.86021
   R14        2.70025   0.02903   0.00000   0.04589   0.04589   2.74614
   R15        2.06540   0.00060   0.00000   0.00110   0.00110   2.06649
   R16        2.68081  -0.01371   0.00000  -0.02106  -0.02106   2.65975
   R17        2.67263  -0.01447   0.00000  -0.02207  -0.02207   2.65057
   R18        2.54762  -0.00313   0.00000  -0.00382  -0.00382   2.54380
   R19        1.83168   0.04244   0.00000   0.05344   0.05344   1.88512
   R20        2.65936  -0.01046   0.00000  -0.01535  -0.01535   2.64401
   R21        3.88518   0.02086   0.00000   0.06958   0.06958   3.95476
   R22        2.64975  -0.01205   0.00000  -0.01739  -0.01739   2.63236
   R23        1.93023   0.05128   0.00000   0.07640   0.07640   2.00663
   R24        2.65018  -0.01129   0.00000  -0.01642  -0.01643   2.63376
   R25        1.92902   0.05221   0.00000   0.07762   0.07762   2.00664
   R26        2.65205  -0.01299   0.00000  -0.01913  -0.01913   2.63292
   R27        1.92894   0.05223   0.00000   0.07764   0.07764   2.00658
   R28        1.92868   0.05288   0.00000   0.07858   0.07858   2.00726
   R29        2.36033  -0.02922   0.00000  -0.02463  -0.02463   2.33571
   R30        1.93039   0.05929   0.00000   0.08835   0.08835   2.01874
    A1        2.09267  -0.00106   0.00000  -0.00226  -0.00226   2.09040
    A2        2.09534   0.00057   0.00000   0.00125   0.00125   2.09660
    A3        2.09518   0.00049   0.00000   0.00101   0.00101   2.09618
    A4        2.09474   0.00009   0.00000   0.00063   0.00062   2.09536
    A5        2.09387   0.00059   0.00000   0.00176   0.00177   2.09563
    A6        2.09458  -0.00068   0.00000  -0.00239  -0.00239   2.09219
    A7        2.10796  -0.00089   0.00000  -0.00237  -0.00237   2.10559
    A8        2.08018   0.00160   0.00000   0.00498   0.00498   2.08516
    A9        2.09503  -0.00071   0.00000  -0.00260  -0.00260   2.09243
   A10        2.06882   0.00233   0.00000   0.00521   0.00522   2.07404
   A11        2.09698   0.00226   0.00000   0.00551   0.00550   2.10249
   A12        2.11726  -0.00458   0.00000  -0.01071  -0.01072   2.10655
   A13        2.10845  -0.00113   0.00000  -0.00315  -0.00315   2.10530
   A14        2.09543   0.00070   0.00000   0.00203   0.00203   2.09746
   A15        2.07931   0.00043   0.00000   0.00112   0.00112   2.08042
   A16        2.09365   0.00067   0.00000   0.00197   0.00197   2.09562
   A17        2.09448   0.00049   0.00000   0.00171   0.00171   2.09620
   A18        2.09505  -0.00116   0.00000  -0.00368  -0.00368   2.09137
   A19        1.94159   0.00220   0.00000   0.00365   0.00367   1.94526
   A20        1.89472   0.00370   0.00000   0.00992   0.00988   1.90460
   A21        1.89797  -0.00354   0.00000  -0.01187  -0.01196   1.88601
   A22        1.99016  -0.00760   0.00000  -0.02318  -0.02314   1.96703
   A23        1.89424   0.00099   0.00000   0.00185   0.00195   1.89618
   A24        1.84076   0.00435   0.00000   0.02037   0.02041   1.86117
   A25        2.12637   0.00615   0.00000   0.01475   0.01475   2.14112
   A26        2.09344  -0.00479   0.00000  -0.01116  -0.01117   2.08227
   A27        2.06330  -0.00136   0.00000  -0.00361  -0.00360   2.05970
   A28        2.15173   0.00201   0.00000   0.00525   0.00525   2.15698
   A29        2.07338   0.00276   0.00000   0.00975   0.00975   2.08312
   A30        2.05746  -0.00476   0.00000  -0.01496  -0.01496   2.04250
   A31        2.10050   0.00102   0.00000   0.00258   0.00257   2.10307
   A32        2.14599  -0.00003   0.00000  -0.00013  -0.00013   2.14586
   A33        2.03668  -0.00100   0.00000  -0.00243  -0.00243   2.03425
   A34        2.10291  -0.00053   0.00000  -0.00083  -0.00084   2.10207
   A35        2.09597  -0.00050   0.00000  -0.00212  -0.00211   2.09386
   A36        2.08430   0.00104   0.00000   0.00295   0.00295   2.08725
   A37        2.09132  -0.00076   0.00000  -0.00160  -0.00161   2.08971
   A38        2.09624  -0.00089   0.00000  -0.00336  -0.00336   2.09289
   A39        2.09562   0.00165   0.00000   0.00497   0.00497   2.10059
   A40        2.09205  -0.00052   0.00000  -0.00154  -0.00154   2.09050
   A41        2.09602   0.00092   0.00000   0.00294   0.00294   2.09896
   A42        2.09512  -0.00040   0.00000  -0.00139  -0.00140   2.09372
   A43        2.11626   0.00215   0.00000   0.00503   0.00503   2.12129
   A44        2.09268  -0.00321   0.00000  -0.00952  -0.00952   2.08316
   A45        2.07425   0.00106   0.00000   0.00450   0.00449   2.07874
   A46        2.08087   0.02117   0.00000   0.05531   0.05530   2.13618
   A47        2.10687  -0.02026   0.00000  -0.05941  -0.05941   2.04746
   A48        2.09544  -0.00091   0.00000   0.00412   0.00411   2.09955
    D1        0.00123   0.00004   0.00000   0.00032   0.00032   0.00155
    D2       -3.13859   0.00014   0.00000   0.00119   0.00119  -3.13740
    D3        3.14085   0.00001   0.00000   0.00007   0.00006   3.14091
    D4        0.00103   0.00012   0.00000   0.00093   0.00094   0.00196
    D5       -0.00155  -0.00018   0.00000  -0.00148  -0.00149  -0.00304
    D6        3.13702   0.00008   0.00000   0.00063   0.00062   3.13764
    D7       -3.14117  -0.00015   0.00000  -0.00123  -0.00123   3.14078
    D8       -0.00259   0.00011   0.00000   0.00088   0.00088  -0.00172
    D9        0.00627  -0.00006   0.00000  -0.00052  -0.00052   0.00575
   D10       -3.13892   0.00026   0.00000   0.00214   0.00215  -3.13677
   D11       -3.13709  -0.00017   0.00000  -0.00138  -0.00138  -3.13848
   D12        0.00090   0.00016   0.00000   0.00128   0.00128   0.00219
   D13       -0.01316   0.00021   0.00000   0.00179   0.00180  -0.01137
   D14       -3.13869   0.00020   0.00000   0.00142   0.00141  -3.13728
   D15        3.13206  -0.00013   0.00000  -0.00091  -0.00090   3.13116
   D16        0.00653  -0.00014   0.00000  -0.00129  -0.00128   0.00525
   D17        0.01284  -0.00035   0.00000  -0.00298  -0.00298   0.00986
   D18       -3.12794  -0.00050   0.00000  -0.00415  -0.00416  -3.13210
   D19        3.13817  -0.00028   0.00000  -0.00244  -0.00244   3.13574
   D20       -0.00261  -0.00043   0.00000  -0.00361  -0.00362  -0.00623
   D21       -2.01584  -0.00282   0.00000  -0.01391  -0.01393  -2.02977
   D22        2.06378   0.00268   0.00000   0.00602   0.00599   2.06978
   D23        0.06940  -0.00252   0.00000  -0.01698  -0.01693   0.05247
   D24        1.14227  -0.00290   0.00000  -0.01445  -0.01447   1.12780
   D25       -1.06129   0.00261   0.00000   0.00548   0.00545  -1.05584
   D26       -3.05567  -0.00260   0.00000  -0.01752  -0.01747  -3.07315
   D27       -0.00562   0.00036   0.00000   0.00288   0.00288  -0.00274
   D28        3.13899   0.00009   0.00000   0.00076   0.00076   3.13975
   D29        3.13517   0.00050   0.00000   0.00405   0.00405   3.13922
   D30       -0.00340   0.00024   0.00000   0.00193   0.00193  -0.00147
   D31        1.54294  -0.00180   0.00000  -0.00969  -0.00972   1.53323
   D32       -1.58541  -0.00160   0.00000  -0.00802  -0.00805  -1.59345
   D33       -2.59040  -0.00089   0.00000  -0.01115  -0.01116  -2.60156
   D34        0.56443  -0.00070   0.00000  -0.00948  -0.00948   0.55495
   D35       -0.54452   0.00060   0.00000   0.00154   0.00156  -0.54295
   D36        2.61032   0.00080   0.00000   0.00321   0.00324   2.61356
   D37       -2.94987   0.00016   0.00000  -0.00181  -0.00189  -2.95176
   D38        0.15329   0.00023   0.00000  -0.00096  -0.00103   0.15226
   D39        1.15822  -0.00014   0.00000   0.00234   0.00229   1.16051
   D40       -2.02180  -0.00008   0.00000   0.00319   0.00315  -2.01865
   D41       -0.91829   0.00004   0.00000  -0.00039  -0.00028  -0.91857
   D42        2.18487   0.00011   0.00000   0.00046   0.00058   2.18545
   D43       -3.13880   0.00048   0.00000   0.00382   0.00383  -3.13496
   D44       -0.00351   0.00075   0.00000   0.00610   0.00611   0.00259
   D45       -0.01023   0.00026   0.00000   0.00212   0.00212  -0.00810
   D46        3.12506   0.00053   0.00000   0.00440   0.00440   3.12945
   D47        3.13792  -0.00053   0.00000  -0.00468  -0.00468   3.13324
   D48       -0.00181  -0.00092   0.00000  -0.00782  -0.00780  -0.00960
   D49        0.00909  -0.00040   0.00000  -0.00322  -0.00322   0.00587
   D50       -3.13063  -0.00079   0.00000  -0.00635  -0.00635  -3.13698
   D51        3.12788  -0.00021   0.00000  -0.00180  -0.00180   3.12607
   D52       -0.01774   0.00038   0.00000   0.00277   0.00276  -0.01498
   D53        0.02438  -0.00043   0.00000  -0.00315  -0.00314   0.02124
   D54       -3.12123   0.00016   0.00000   0.00142   0.00142  -3.11981
   D55        0.00516  -0.00001   0.00000  -0.00016  -0.00016   0.00499
   D56       -3.14110   0.00019   0.00000   0.00153   0.00153  -3.13957
   D57       -3.13051  -0.00027   0.00000  -0.00230  -0.00230  -3.13281
   D58        0.00642  -0.00007   0.00000  -0.00061  -0.00061   0.00581
   D59        0.00139  -0.00009   0.00000  -0.00075  -0.00075   0.00063
   D60        3.14088   0.00015   0.00000   0.00127   0.00127  -3.14103
   D61       -3.13557  -0.00029   0.00000  -0.00242  -0.00243  -3.13800
   D62        0.00392  -0.00004   0.00000  -0.00040  -0.00040   0.00352
   D63       -0.00259  -0.00004   0.00000  -0.00032  -0.00031  -0.00291
   D64        3.13885   0.00025   0.00000   0.00201   0.00203   3.14088
   D65        3.14109  -0.00029   0.00000  -0.00233  -0.00234   3.13876
   D66       -0.00064   0.00000   0.00000   0.00000   0.00000  -0.00064
   D67       -0.00276   0.00029   0.00000   0.00234   0.00235  -0.00042
   D68        3.13698   0.00067   0.00000   0.00543   0.00545  -3.14076
   D69        3.13897   0.00000   0.00000   0.00001   0.00001   3.13899
   D70       -0.00447   0.00038   0.00000   0.00310   0.00311  -0.00136
         Item               Value     Threshold  Converged?
 Maximum Force            0.059291     0.000450     NO 
 RMS     Force            0.015720     0.000300     NO 
 Maximum Displacement     0.137306     0.001800     NO 
 RMS     Displacement     0.034594     0.001200     NO 
 Predicted change in Energy=-3.809474D-02
 GradGradGradGradGradGradGradGradGradGradGradGradGradGradGradGradGradGrad

                          Input orientation:                          
 ---------------------------------------------------------------------
 Center     Atomic      Atomic             Coordinates (Angstroms)
 Number     Number       Type             X           Y           Z
 ---------------------------------------------------------------------
      1          6           0        3.091120    3.563415   -1.978749
      2          6           0        3.792281    2.726624   -1.109923
      3          6           0        3.231476    1.514493   -0.701476
      4          6           0        1.968476    1.121692   -1.161037
      5          6           0        1.269591    1.973208   -2.028308
      6          6           0        1.826986    3.185336   -2.436287
      7          6           0        1.364195   -0.185736   -0.712938
      8          6           0        1.175283   -1.135762   -1.875961
      9          7           0        0.126302    0.081379   -0.000169
     10          6           0        2.181781   -2.021001   -2.305279
     11          6           0        1.960579   -2.874646   -3.391546
     12          6           0        0.742572   -2.855960   -4.067208
     13          6           0       -0.261450   -1.980168   -3.658071
     14          6           0       -0.041003   -1.132498   -2.574516
     15          6           0       -0.542218   -0.849553    0.705870
     16          8           0       -1.585530   -0.594059    1.317362
     17         53           0        4.060101   -2.138986   -1.390029
     18          1           0        3.516111    4.485410   -2.289480
     19          1           0        4.752151    3.011160   -0.756085
     20          1           0        3.771412    0.886773   -0.036495
     21          1           0        0.305768    1.700211   -2.383241
     22          1           0        1.287316    3.819664   -3.094649
     23          1           0        2.046937   -0.645728    0.006855
     24          1           0       -0.246695    1.006583    0.002306
     25          1           0        2.725153   -3.540474   -3.707214
     26          1           0        0.583501   -3.507806   -4.890228
     27          1           0       -1.192876   -1.958438   -4.167456
     28          1           0       -0.813850   -0.469883   -2.271344
     29          1           0       -0.135569   -1.837247    0.723095
 ---------------------------------------------------------------------
                    Distance matrix (angstroms):
                    1          2          3          4          5
     1  C    0.000000
     2  C    1.395243   0.000000
     3  C    2.418514   1.396637   0.000000
     4  C    2.809091   2.429955   1.400235   0.000000
     5  C    2.418508   2.788374   2.412445   1.402026   0.000000
     6  C    1.396538   2.414962   2.788167   2.430001   1.395131
     7  C    4.317485   3.812484   2.525400   1.508415   2.529859
     8  C    5.075752   4.727950   3.554039   2.497273   3.114129
     9  N    4.982920   4.654919   3.491096   2.413187   2.999912
    10  C    5.667382   5.153885   4.021661   3.351315   4.106399
    11  C    6.687506   6.319427   5.302470   4.576674   5.083067
    12  C    7.147427   7.015091   6.051748   5.076454   5.268371
    13  C    6.692619   6.714140   5.758006   4.563911   4.541960
    14  C    5.675978   5.633109   4.606947   3.334262   3.414881
    15  C    6.315267   5.905423   4.670128   3.697936   4.327396
    16  O    7.072481   6.770487   5.632517   4.660174   5.092748
    17  I    5.814025   4.881019   3.809019   3.880638   5.010437
    18  H    1.061719   2.135639   3.380699   3.870808   3.380270
    19  H    2.135163   1.061845   2.134350   3.388646   3.850211
    20  H    3.376324   2.130196   1.061962   2.137840   3.377391
    21  H    3.375400   3.851056   3.379732   2.143143   1.062761
    22  H    2.136494   3.377680   3.849786   3.388493   2.132322
    23  H    4.769678   3.958052   2.563478   2.119883   3.406608
    24  H    4.647900   4.528678   3.584823   2.504716   2.712357
    25  H    7.320298   6.867402   5.902839   5.365759   5.944584
    26  H    8.047796   7.965870   7.055558   6.103873   6.221159
    27  H    7.323518   7.493337   6.606750   5.340403   5.108575
    28  H    5.621556   5.725644   4.771466   3.392231   3.220013
    29  H    6.846797   6.294194   4.959895   4.090511   4.905534
                    6          7          8          9         10
     6  C    0.000000
     7  C    3.814214   0.000000
     8  C    4.405743   1.513559   0.000000
     9  N    4.296690   1.453192   2.469897   0.000000
    10  C    5.220056   2.563629   1.407480   3.736111   0.000000
    11  C    6.136264   3.841985   2.436679   4.858404   1.399148
    12  C    6.350836   4.332163   2.819199   5.054558   2.423401
    13  C    5.704099   3.812678   2.439906   4.216702   2.793043
    14  C    4.706610   2.517223   1.402620   2.851097   2.408878
    15  C    5.636186   2.467403   3.114093   1.346121   4.226047
    16  O    6.326055   3.604126   4.255919   2.263288   5.417779
    17  I    5.867696   3.397285   3.092695   4.726151   2.092771
    18  H    2.136560   5.379204   6.103118   6.010594   6.641843
    19  H    3.377870   4.658353   5.589729   5.527522   5.859134
    20  H    3.850089   2.720762   3.770168   3.733203   4.016150
    21  H    2.126621   2.732576   3.009341   2.886495   4.168083
    22  H    1.061630   4.660653   5.104312   4.989843   5.961254
    23  H    4.549107   1.093541   2.131880   2.053673   2.693608
    24  H    3.872190   2.127948   3.184266   0.997565   4.515386
    25  H    6.903512   4.698102   3.396796   5.797761   2.137633
    26  H    7.236451   5.394014   3.881057   6.083088   3.383348
    27  H    6.210871   4.649170   3.396458   4.823626   3.854857
    28  H    4.512410   2.693185   2.134566   2.519129   3.373562
    29  H    6.249773   2.653106   2.994246   2.067079   3.817712
                   11         12         13         14         15
    11  C    0.000000
    12  C    1.392985   0.000000
    13  C    2.410090   1.393723   0.000000
    14  C    2.776499   2.410900   1.393281   0.000000
    15  C    5.210931   5.334663   4.516758   3.330496   0.000000
    16  O    6.320584   6.287277   5.331925   4.221635   1.236002
    17  I    2.992534   4.322885   4.883138   4.385782   5.218885
    18  H    7.602937   8.046649   7.612274   6.655464   7.341933
    19  H    7.027179   7.839857   7.646638   6.591731   6.713624
    20  H    5.355722   6.279217   6.131814   5.005349   4.708857
    21  H    4.968339   4.877011   3.936002   2.860258   4.094261
    22  H    6.734628   6.768056   6.029442   5.153531   6.292275
    23  H    4.065053   4.815027   4.532225   3.355580   2.689589
    24  H    5.608407   5.697266   4.724326   3.355293   2.006882
    25  H    1.061861   2.128093   3.369980   3.838355   6.114906
    26  H    2.131498   1.061870   2.136780   3.375591   6.296814
    27  H    3.374278   2.135780   1.061838   2.132239   5.040068
    28  H    3.838644   3.367631   2.123468   1.062198   3.013592
    29  H    4.732895   4.975531   4.385303   3.373404   1.068270
                   16         17         18         19         20
    16  O    0.000000
    17  I    6.449024   0.000000
    18  H    8.052147   6.707277   0.000000
    19  H    7.580435   5.234961   2.460185   0.000000
    20  H    5.720369   3.327253   4.253388   2.447995   0.000000
    21  H    4.747119   5.460853   4.251168   4.912896   4.263753
    22  H    6.870228   6.789667   2.461513   4.257657   4.911710
    23  H    3.861984   2.869482   5.810354   4.612276   2.307434
    24  H    2.466557   5.511959   5.613665   5.438929   4.020080
    25  H    7.246359   3.019206   8.188431   7.466043   5.845456
    26  H    7.192273   5.119747   8.902561   8.773010   7.282433
    27  H    5.665592   5.944785   8.199057   8.466269   7.057211
    28  H    3.672836   5.226664   6.580564   6.737510   5.278228
    29  H    2.000264   4.707439   7.898505   7.041650   4.823045
                   21         22         23         24         25
    21  H    0.000000
    22  H    2.441643   0.000000
    23  H    3.774607   5.489634   0.000000
    24  H    2.545028   4.456203   2.826818   0.000000
    25  H    5.922086   7.524244   4.757504   6.577853   0.000000
    26  H    5.786670   7.577023   5.857863   6.708638   2.446888
    27  H    4.337634   6.378772   5.444674   5.203222   4.250366
    28  H    2.444457   4.846952   3.661313   2.769675   4.900489
    29  H    4.728394   6.971400   2.587673   2.935857   5.541872
                   26         27         28         29
    26  H    0.000000
    27  H    2.465452   0.000000
    28  H    4.247366   2.440225   0.000000
    29  H    5.900612   5.005005   3.361014   0.000000
 Symmetry turned off by external request.
 Stoichiometry    C14H12INO
 Framework group  C1[X(C14H12INO)]
 Deg. of freedom    81
 Full point group                 C1      NOp   1
 Rotational constants (GHZ):           0.3450356           0.2726406           0.2114609
 Basis read from rwf:  (5D, 7F)
 Pseudo-potential data read from rwf file.
   396 basis functions,   648 primitive gaussians,   412 cartesian basis functions
    59 alpha electrons       59 beta electrons
       nuclear repulsion energy      1083.8825307592 Hartrees.
 NAtoms=   29 NActive=   29 NUniq=   29 SFac= 1.00D+00 NAtFMM=   60 NAOKFM=F Big=F
 Integral buffers will be    131072 words long.
 Raffenetti 2 integral format.
 Two-electron integral symmetry is turned off.
 ------------------------------------------------------------------------------
 Polarizable Continuum Model (PCM)
 =================================
 Model                : PCM.
 Atomic radii         : UFF (Universal Force Field).
 Polarization charges : Total charges.
 Charge compensation  : None.
 Solution method      : On-the-fly selection.
 Cavity type          : Scaled VdW (van der Waals Surface) (Alpha=1.100).
 Cavity algorithm     : GePol (No added spheres)
                        Default sphere list used, NSphG=   29.
                        Lebedev-Laikov grids with approx.  5.0 points / Ang**2.
                        Smoothing algorithm: York/Karplus (Gamma=1.0000).
                        Polarization charges: spherical gaussians, with
                                              point-specific exponents (IZeta= 3).
                        Self-potential: point-specific (ISelfS= 7).
                        Self-field    : sphere-specific E.n sum rule (ISelfD= 2).
 1st derivatives      : Analytical E(r).r(x)/FMM algorithm (CHGder, D1EAlg=3).
                        Cavity 1st derivative terms included.
 Solvent              : DiMethylSulfoxide, Eps=  46.826000 Eps(inf)=   2.007889
 ------------------------------------------------------------------------------
 One-electron integrals computed using PRISM.
   1 Symmetry operations used in ECPInt.
 ECPInt:  NShTT=    9316 NPrTT=   38001 LenC2=    8733 LenP2D=   23985.
 LDataN:  DoStor=T MaxTD1= 5 Len=  102
 NBasis=   396 RedAO= T EigKep=  1.22D-06  NBF=   396
 NBsUse=   395 1.00D-06 EigRej=  8.93D-07 NBFU=   395
 Initial guess from the checkpoint file:  "BHFA_oI_conf3.chk"
 B after Tr=     0.018527   -0.029990   -0.003454
         Rot=    0.999999   -0.001291   -0.000146   -0.000245 Ang=  -0.15 deg.
 ExpMin= 4.38D-02 ExpMax= 8.59D+03 ExpMxC= 1.30D+03 IAcc=3 IRadAn=         5 AccDes= 0.00D+00
 Harris functional with IExCor= 1009 and IRadAn=       5 diagonalized for initial guess.
 HarFok:  IExCor= 1009 AccDes= 0.00D+00 IRadAn=         5 IDoV= 1 UseB2=F ITyADJ=14
 ICtDFT=  3500011 ScaDFX=  1.000000  1.000000  1.000000  1.000000
 Defaulting to unpruned grid for atomic number  53.
 FoFCou: FMM=F IPFlag=           0 FMFlag=      100000 FMFlg1=           0
         NFxFlg=           0 DoJE=T BraDBF=F KetDBF=T FulRan=T
         wScrn=  0.000000 ICntrl=       500 IOpCl=  0 I1Cent=   200000004 NGrid=           0
         NMat0=    1 NMatS0=      1 NMatT0=    0 NMatD0=    1 NMtDS0=    0 NMtDT0=    0
 Symmetry not used in FoFCou.
 Requested convergence on RMS density matrix=1.00D-08 within 128 cycles.
 Requested convergence on MAX density matrix=1.00D-06.
 Requested convergence on             energy=1.00D-06.
 No special actions if energy rises.
 Inv3:  Mode=1 IEnd=    16398732.
 Iteration    1 A*A^-1 deviation from unit magnitude is 6.99D-15 for   2338.
 Iteration    1 A*A^-1 deviation from orthogonality  is 1.99D-15 for   2334   2333.
 Iteration    1 A^-1*A deviation from unit magnitude is 7.11D-15 for   2338.
 Iteration    1 A^-1*A deviation from orthogonality  is 2.54D-15 for   2334   2333.
 Error on total polarization charges =  0.01939
 SCF Done:  E(RM062X) =  -681.921583644     A.U. after   15 cycles
            NFock= 15  Conv=0.31D-08     -V/T= 2.0158
   1 Symmetry operations used in ECPInt.
 ECPInt:  NShTT=    9316 NPrTT=   38001 LenC2=    8733 LenP2D=   23985.
 LDataN:  DoStor=T MaxTD1= 6 Len=  172
 D1PCM: PCM CHGder 1st derivatives, ID1Alg=3 FixD1E=F DoIter=F DoCFld=F I1PDM=0.
 Calling FoFJK, ICntrl=      2127 FMM=F ISym2X=0 I1Cent= 0 IOpClX= 0 NMat=1 NMatS=1 NMatT=0.
 -------------------------------------------------------------------
 Center     Atomic                   Forces (Hartrees/Bohr)
 Number     Number              X              Y              Z
 -------------------------------------------------------------------
      1        6          -0.007211921   -0.017255081    0.005879007
      2        6          -0.018738436   -0.004766172   -0.007391452
      3        6          -0.010807490    0.010831752   -0.012363264
      4        6           0.007499993    0.012064316   -0.002268088
      5        6           0.018016912    0.004095765    0.006136489
      6        6           0.009738494   -0.012383609    0.013274855
      7        6           0.005845840   -0.002968483    0.007473673
      8        6          -0.000669999   -0.008166288   -0.006988759
      9        7           0.001681182   -0.016225770    0.000416324
     10        6          -0.016102248    0.002417318   -0.007655916
     11        6          -0.012252518    0.011665327    0.005409985
     12        6           0.002013342    0.012647244    0.015447772
     13        6           0.017366695    0.000350751    0.009503132
     14        6           0.014708937   -0.013841461   -0.007645247
     15        6          -0.032024572    0.029811016    0.012642406
     16        8           0.015381160   -0.006374075   -0.008309043
     17       53           0.007402464   -0.000061292    0.004472745
     18        1           0.006578251    0.014262199   -0.004887685
     19        1           0.014706072    0.004100874    0.005695774
     20        1           0.007886059   -0.010145235    0.010556642
     21        1          -0.015044142   -0.004660295   -0.006205165
     22        1          -0.008612225    0.009655277   -0.010126829
     23        1           0.001396357    0.000114568   -0.001987118
     24        1          -0.005337844    0.012185661    0.000189798
     25        1           0.011506422   -0.009935305   -0.004295411
     26        1          -0.001742058   -0.010262985   -0.012257125
     27        1          -0.014169751    0.000648395   -0.007561703
     28        1          -0.011638760    0.009496472    0.006175076
     29        1           0.012623786   -0.017300885   -0.003330875
 -------------------------------------------------------------------
 Cartesian Forces:  Max     0.032024572 RMS     0.010795311

 GradGradGradGradGradGradGradGradGradGradGradGradGradGradGradGradGradGrad
 Berny optimization.
 Using GEDIIS/GDIIS optimizer.
 FormGI is forming the generalized inverse of G from B-inverse, IUseBI=4.
 Internal  Forces:  Max     0.020746009 RMS     0.005244280
 Search for a local minimum.
 Step number   2 out of a maximum of  158
 All quantities printed in internal units (Hartrees-Bohrs-Radians)
 Mixed Optimization -- RFO/linear search
 Update second derivatives using D2CorX and points    1    2
 DE= -3.68D-02 DEPred=-3.81D-02 R= 9.65D-01
 TightC=F SS=  1.41D+00  RLast= 3.03D-01 DXNew= 5.0454D-01 9.0921D-01
 Trust test= 9.65D-01 RLast= 3.03D-01 DXMaxT set to 5.05D-01
 ITU=  1  0
 Use linear search instead of GDIIS.
     Eigenvalues ---    0.00848   0.00944   0.01309   0.01457   0.01530
     Eigenvalues ---    0.01728   0.01887   0.01916   0.01936   0.01965
     Eigenvalues ---    0.01970   0.01975   0.01998   0.02001   0.02022
     Eigenvalues ---    0.02024   0.02024   0.02028   0.02032   0.02049
     Eigenvalues ---    0.02050   0.02058   0.02378   0.02378   0.05240
     Eigenvalues ---    0.06381   0.06992   0.15665   0.15897   0.16000
     Eigenvalues ---    0.16000   0.16000   0.16000   0.16000   0.16000
     Eigenvalues ---    0.16000   0.16000   0.16000   0.16030   0.18529
     Eigenvalues ---    0.19009   0.21937   0.22000   0.22000   0.22000
     Eigenvalues ---    0.22082   0.22496   0.23465   0.24444   0.24982
     Eigenvalues ---    0.24998   0.25079   0.32989   0.33875   0.34472
     Eigenvalues ---    0.39997   0.40426   0.40459   0.40500   0.41236
     Eigenvalues ---    0.43326   0.43829   0.43930   0.44126   0.44214
     Eigenvalues ---    0.44229   0.44258   0.44282   0.44320   0.44352
     Eigenvalues ---    0.44356   0.44374   0.44395   0.44712   0.44722
     Eigenvalues ---    0.44874   0.45188   0.46632   0.53529   0.55419
     Eigenvalues ---    0.83035
 RFO step:  Lambda=-2.28521600D-03 EMin= 8.47585334D-03
 Quartic linear search produced a step of  0.57431.
 Iteration  1 RMS(Cart)=  0.08235506 RMS(Int)=  0.00194858
 Iteration  2 RMS(Cart)=  0.00346256 RMS(Int)=  0.00004307
 Iteration  3 RMS(Cart)=  0.00000519 RMS(Int)=  0.00004292
 Iteration  4 RMS(Cart)=  0.00000000 RMS(Int)=  0.00004292
 Variable       Old X    -DE/DX   Delta X   Delta X   Delta X     New X
                                 (Linear)    (Quad)   (Total)
    R1        2.63663  -0.00365  -0.00969   0.00050  -0.00919   2.62744
    R2        2.63907  -0.00299  -0.00861   0.00137  -0.00724   2.63183
    R3        2.00636   0.01645   0.04556  -0.00351   0.04204   2.04840
    R4        2.63926  -0.00342  -0.00963   0.00104  -0.00859   2.63067
    R5        2.00660   0.01629   0.04501  -0.00321   0.04180   2.04840
    R6        2.64606  -0.00551  -0.01263  -0.00283  -0.01546   2.63060
    R7        2.00682   0.01662   0.04519  -0.00231   0.04288   2.04970
    R8        2.64944  -0.00441  -0.01190   0.00008  -0.01182   2.63762
    R9        2.85049   0.00714   0.02368   0.00050   0.02418   2.87467
   R10        2.63642  -0.00426  -0.01129   0.00034  -0.01096   2.62546
   R11        2.00833   0.01691   0.04659  -0.00326   0.04333   2.05166
   R12        2.00619   0.01643   0.04523  -0.00310   0.04213   2.04831
   R13        2.86021   0.00775   0.02142   0.00724   0.02865   2.88886
   R14        2.74614   0.00772   0.02635  -0.00640   0.01996   2.76609
   R15        2.06649  -0.00048   0.00063  -0.00306  -0.00243   2.06406
   R16        2.65975  -0.00781  -0.01209  -0.01272  -0.02480   2.63495
   R17        2.65057  -0.00401  -0.01267   0.00232  -0.01034   2.64022
   R18        2.54380  -0.00172  -0.00219  -0.00194  -0.00413   2.53967
   R19        1.88512   0.01330   0.03069  -0.00216   0.02853   1.91366
   R20        2.64401  -0.00435  -0.00882  -0.00352  -0.01233   2.63167
   R21        3.95476   0.00860   0.03996   0.02629   0.06626   4.02102
   R22        2.63236  -0.00347  -0.00999   0.00179  -0.00820   2.62416
   R23        2.00663   0.01579   0.04388  -0.00324   0.04063   2.04726
   R24        2.63376  -0.00317  -0.00943   0.00219  -0.00725   2.62650
   R25        2.00664   0.01606   0.04458  -0.00336   0.04122   2.04786
   R26        2.63292  -0.00405  -0.01099   0.00086  -0.01014   2.62278
   R27        2.00658   0.01607   0.04459  -0.00335   0.04124   2.04782
   R28        2.00726   0.01615   0.04513  -0.00381   0.04132   2.04859
   R29        2.33571  -0.01841  -0.01414  -0.01592  -0.03007   2.30564
   R30        2.01874   0.02075   0.05074   0.00509   0.05583   2.07456
    A1        2.09040  -0.00032  -0.00130   0.00046  -0.00086   2.08954
    A2        2.09660   0.00020   0.00072   0.00007   0.00080   2.09740
    A3        2.09618   0.00012   0.00058  -0.00052   0.00007   2.09625
    A4        2.09536   0.00013   0.00036   0.00089   0.00124   2.09660
    A5        2.09563   0.00030   0.00101   0.00133   0.00235   2.09798
    A6        2.09219  -0.00043  -0.00137  -0.00223  -0.00360   2.08859
    A7        2.10559  -0.00071  -0.00136  -0.00327  -0.00464   2.10095
    A8        2.08516   0.00099   0.00286   0.00458   0.00742   2.09258
    A9        2.09243  -0.00028  -0.00149  -0.00131  -0.00282   2.08962
   A10        2.07404   0.00152   0.00300   0.00492   0.00789   2.08193
   A11        2.10249  -0.00008   0.00316  -0.00468  -0.00154   2.10095
   A12        2.10655  -0.00144  -0.00615  -0.00008  -0.00625   2.10029
   A13        2.10530  -0.00068  -0.00181  -0.00231  -0.00414   2.10116
   A14        2.09746   0.00035   0.00117   0.00084   0.00201   2.09947
   A15        2.08042   0.00033   0.00064   0.00147   0.00212   2.08254
   A16        2.09562   0.00006   0.00113  -0.00058   0.00050   2.09612
   A17        2.09620   0.00027   0.00098   0.00094   0.00192   2.09812
   A18        2.09137  -0.00033  -0.00211  -0.00035  -0.00247   2.08891
   A19        1.94526   0.00090   0.00211  -0.00364  -0.00162   1.94364
   A20        1.90460   0.00058   0.00567  -0.00744  -0.00190   1.90271
   A21        1.88601  -0.00122  -0.00687  -0.00315  -0.01011   1.87590
   A22        1.96703  -0.00236  -0.01329  -0.00325  -0.01652   1.95051
   A23        1.89618   0.00022   0.00112   0.00128   0.00251   1.89870
   A24        1.86117   0.00193   0.01172   0.01718   0.02897   1.89015
   A25        2.14112  -0.00019   0.00847  -0.01253  -0.00413   2.13699
   A26        2.08227   0.00123  -0.00641   0.01720   0.01071   2.09298
   A27        2.05970  -0.00104  -0.00207  -0.00491  -0.00700   2.05270
   A28        2.15698  -0.00067   0.00302  -0.00906  -0.00604   2.15094
   A29        2.08312   0.00073   0.00560  -0.00217   0.00343   2.08655
   A30        2.04250  -0.00005  -0.00859   0.01117   0.00258   2.04509
   A31        2.10307   0.00245   0.00148   0.01238   0.01389   2.11696
   A32        2.14586  -0.00290  -0.00008  -0.01758  -0.01768   2.12818
   A33        2.03425   0.00045  -0.00140   0.00521   0.00379   2.03804
   A34        2.10207  -0.00122  -0.00048  -0.00738  -0.00786   2.09422
   A35        2.09386   0.00025  -0.00121   0.00234   0.00111   2.09496
   A36        2.08725   0.00097   0.00170   0.00506   0.00674   2.09400
   A37        2.08971  -0.00039  -0.00092   0.00028  -0.00066   2.08905
   A38        2.09289  -0.00059  -0.00193  -0.00424  -0.00618   2.08671
   A39        2.10059   0.00098   0.00285   0.00396   0.00680   2.10739
   A40        2.09050  -0.00040  -0.00089  -0.00026  -0.00117   2.08934
   A41        2.09896   0.00054   0.00169   0.00162   0.00329   2.10224
   A42        2.09372  -0.00015  -0.00080  -0.00139  -0.00221   2.09151
   A43        2.12129   0.00060   0.00289  -0.00008   0.00277   2.12406
   A44        2.08316  -0.00132  -0.00547  -0.00386  -0.00941   2.07375
   A45        2.07874   0.00071   0.00258   0.00392   0.00642   2.08515
   A46        2.13618   0.00841   0.03176   0.01439   0.04615   2.18232
   A47        2.04746  -0.01053  -0.03412  -0.04167  -0.07580   1.97166
   A48        2.09955   0.00212   0.00236   0.02728   0.02963   2.12918
    D1        0.00155  -0.00000   0.00018  -0.00095  -0.00076   0.00079
    D2       -3.13740   0.00007   0.00068   0.00273   0.00345  -3.13394
    D3        3.14091  -0.00000   0.00004  -0.00030  -0.00027   3.14064
    D4        0.00196   0.00007   0.00054   0.00339   0.00394   0.00590
    D5       -0.00304  -0.00012  -0.00085  -0.00586  -0.00674  -0.00978
    D6        3.13764   0.00007   0.00036   0.00425   0.00458  -3.14096
    D7        3.14078  -0.00012  -0.00071  -0.00651  -0.00723   3.13356
    D8       -0.00172   0.00007   0.00050   0.00359   0.00410   0.00238
    D9        0.00575  -0.00003  -0.00030  -0.00163  -0.00191   0.00385
   D10       -3.13677   0.00015   0.00123   0.00696   0.00823  -3.12854
   D11       -3.13848  -0.00010  -0.00079  -0.00530  -0.00609   3.13862
   D12        0.00219   0.00007   0.00074   0.00328   0.00405   0.00624
   D13       -0.01137   0.00017   0.00103   0.01080   0.01186   0.00049
   D14       -3.13728   0.00004   0.00081  -0.00063   0.00014  -3.13713
   D15        3.13116  -0.00001  -0.00052   0.00217   0.00173   3.13289
   D16        0.00525  -0.00013  -0.00074  -0.00925  -0.00998  -0.00473
   D17        0.00986  -0.00029  -0.00171  -0.01765  -0.01937  -0.00951
   D18       -3.13210  -0.00040  -0.00239  -0.02328  -0.02570   3.12538
   D19        3.13574  -0.00015  -0.00140  -0.00624  -0.00762   3.12811
   D20       -0.00623  -0.00026  -0.00208  -0.01187  -0.01395  -0.02018
   D21       -2.02977  -0.00126  -0.00800  -0.06746  -0.07551  -2.10528
   D22        2.06978   0.00071   0.00344  -0.05536  -0.05197   2.01781
   D23        0.05247  -0.00122  -0.00972  -0.07005  -0.07973  -0.02726
   D24        1.12780  -0.00142  -0.00831  -0.07915  -0.08747   1.04033
   D25       -1.05584   0.00056   0.00313  -0.06705  -0.06393  -1.11977
   D26       -3.07315  -0.00138  -0.01004  -0.08173  -0.09169   3.11834
   D27       -0.00274   0.00028   0.00165   0.01535   0.01695   0.01421
   D28        3.13975   0.00009   0.00044   0.00527   0.00569  -3.13775
   D29        3.13922   0.00038   0.00232   0.02093   0.02322  -3.12075
   D30       -0.00147   0.00019   0.00111   0.01085   0.01195   0.01048
   D31        1.53323  -0.00087  -0.00558  -0.07772  -0.08340   1.44983
   D32       -1.59345  -0.00063  -0.00462  -0.05819  -0.06281  -1.65627
   D33       -2.60156  -0.00118  -0.00641  -0.09265  -0.09908  -2.70064
   D34        0.55495  -0.00093  -0.00545  -0.07312  -0.07850   0.47645
   D35       -0.54295  -0.00006   0.00090  -0.07246  -0.07158  -0.61453
   D36        2.61356   0.00019   0.00186  -0.05293  -0.05099   2.56256
   D37       -2.95176   0.00006  -0.00109   0.00071  -0.00041  -2.95217
   D38        0.15226   0.00006  -0.00059  -0.00074  -0.00136   0.15090
   D39        1.16051   0.00014   0.00132   0.01325   0.01448   1.17499
   D40       -2.01865   0.00013   0.00181   0.01180   0.01353  -2.00513
   D41       -0.91857  -0.00003  -0.00016   0.00246   0.00242  -0.91616
   D42        2.18545  -0.00003   0.00033   0.00101   0.00146   2.18691
   D43       -3.13496   0.00037   0.00220   0.02525   0.02740  -3.10756
   D44        0.00259   0.00050   0.00351   0.03087   0.03426   0.03686
   D45       -0.00810   0.00015   0.00122   0.00614   0.00741  -0.00069
   D46        3.12945   0.00028   0.00252   0.01176   0.01427  -3.13946
   D47        3.13324  -0.00049  -0.00269  -0.03075  -0.03351   3.09973
   D48       -0.00960  -0.00083  -0.00448  -0.05078  -0.05520  -0.06481
   D49        0.00587  -0.00026  -0.00185  -0.01205  -0.01392  -0.00806
   D50       -3.13698  -0.00061  -0.00364  -0.03208  -0.03561   3.11060
   D51        3.12607   0.00004  -0.00104   0.00481   0.00378   3.12985
   D52       -0.01498  -0.00001   0.00159  -0.00496  -0.00338  -0.01835
   D53        0.02124   0.00003  -0.00181   0.00649   0.00469   0.02593
   D54       -3.11981  -0.00002   0.00082  -0.00329  -0.00247  -3.12228
   D55        0.00499   0.00001  -0.00009   0.00115   0.00100   0.00599
   D56       -3.13957   0.00014   0.00088   0.00788   0.00873  -3.13084
   D57       -3.13281  -0.00011  -0.00132  -0.00407  -0.00547  -3.13829
   D58        0.00581   0.00003  -0.00035   0.00266   0.00225   0.00806
[truncated: 1,500,507 more chars]
