# Supplementary material for: Rotational Barriers in N-Benzhydrylformamides: An NMR and DFT Study
Source: Molecules. 2023 Jan 5;28(2):535. doi: 10.3390/molecules28020535 (PMC9863877; doi:10.3390/molecules28020535)
Supplement: Supplementary file 1 [file molecules-28-00535-s001.zip › Supplementary_Materials/Quantum_chemistry_output_files/Gaussian_output_files/Conformations/BHFA_oI/BHFA_oI_conf4.log]

 Entering Gaussian System, Link 0=g16
 Initial command:
 /usr/local/gaussian/g16/l1.exe "/home/gauss/GAUSS_SCRDIR/Gau-3933.inp" -scrdir="/home/gauss/GAUSS_SCRDIR/"
 Entering Link 1 = /usr/local/gaussian/g16/l1.exe PID=      3935.
  
 Copyright (c) 1988,1990,1992,1993,1995,1998,2003,2009,2016,
            Gaussian, Inc.  All Rights Reserved.
  
 This is part of the Gaussian(R) 16 program.  It is based on
 the Gaussian(R) 09 system (copyright 2009, Gaussian, Inc.),
 the Gaussian(R) 03 system (copyright 2003, Gaussian, Inc.),
 the Gaussian(R) 98 system (copyright 1998, Gaussian, Inc.),
 the Gaussian(R) 94 system (copyright 1995, Gaussian, Inc.),
 the Gaussian 92(TM) system (copyright 1992, Gaussian, Inc.),
 the Gaussian 90(TM) system (copyright 1990, Gaussian, Inc.),
 the Gaussian 88(TM) system (copyright 1988, Gaussian, Inc.),
 the Gaussian 86(TM) system (copyright 1986, Carnegie Mellon
 University), and the Gaussian 82(TM) system (copyright 1983,
 Carnegie Mellon University). Gaussian is a federally registered
 trademark of Gaussian, Inc.
  
 This software contains proprietary and confidential information,
 including trade secrets, belonging to Gaussian, Inc.
  
 This software is provided under written license and may be
 used, copied, transmitted, or stored only in accord with that
 written license.
  
 The following legend is applicable only to US Government
 contracts under FAR:
  
                    RESTRICTED RIGHTS LEGEND
  
 Use, reproduction and disclosure by the US Government is
 subject to restrictions as set forth in subparagraphs (a)
 and (c) of the Commercial Computer Software - Restricted
 Rights clause in FAR 52.227-19.
  
 Gaussian, Inc.
 340 Quinnipiac St., Bldg. 40, Wallingford CT 06492
  
  
 ---------------------------------------------------------------
 Warning -- This program may not be used in any manner that
 competes with the business of Gaussian, Inc. or will provide
 assistance to any competitor of Gaussian, Inc.  The licensee
 of this program is prohibited from giving any competitor of
 Gaussian, Inc. access to this program.  By using this program,
 the user acknowledges that Gaussian, Inc. is engaged in the
 business of creating and licensing software in the field of
 computational chemistry and represents and warrants to the
 licensee that it is not a competitor of Gaussian, Inc. and that
 it will not use this program in any manner prohibited above.
 ---------------------------------------------------------------
  

 Cite this work as:
 Gaussian 16, Revision A.03,
 M. J. Frisch, G. W. Trucks, H. B. Schlegel, G. E. Scuseria, 
 M. A. Robb, J. R. Cheeseman, G. Scalmani, V. Barone, 
 G. A. Petersson, H. Nakatsuji, X. Li, M. Caricato, A. V. Marenich, 
 J. Bloino, B. G. Janesko, R. Gomperts, B. Mennucci, H. P. Hratchian, 
 J. V. Ortiz, A. F. Izmaylov, J. L. Sonnenberg, D. Williams-Young, 
 F. Ding, F. Lipparini, F. Egidi, J. Goings, B. Peng, A. Petrone, 
 T. Henderson, D. Ranasinghe, V. G. Zakrzewski, J. Gao, N. Rega, 
 G. Zheng, W. Liang, M. Hada, M. Ehara, K. Toyota, R. Fukuda, 
 J. Hasegawa, M. Ishida, T. Nakajima, Y. Honda, O. Kitao, H. Nakai, 
 T. Vreven, K. Throssell, J. A. Montgomery, Jr., J. E. Peralta, 
 F. Ogliaro, M. J. Bearpark, J. J. Heyd, E. N. Brothers, K. N. Kudin, 
 V. N. Staroverov, T. A. Keith, R. Kobayashi, J. Normand, 
 K. Raghavachari, A. P. Rendell, J. C. Burant, S. S. Iyengar, 
 J. Tomasi, M. Cossi, J. M. Millam, M. Klene, C. Adamo, R. Cammi, 
 J. W. Ochterski, R. L. Martin, K. Morokuma, O. Farkas, 
 J. B. Foresman, and D. J. Fox, Gaussian, Inc., Wallingford CT, 2016.
 
 ******************************************
 Gaussian 16:  ES64L-G16RevA.03 25-Dec-2016
                13-Dec-2022 
 ******************************************
 %chk=BHFA_oI_conf4.chk
 %nprocshared=4
 Will use up to    4 processors via shared memory.
 %mem=2GB
 ----------------------------------------------------------------------
 # opt freq M062X/gen pseudo=read nosymm Integral(Grid=SuperFine) scrf=
 (IEFPCM, solvent=dimethylsulfoxide) pop=(nboread,mkuff,dipole)
 ----------------------------------------------------------------------
 1/18=20,19=15,26=6,38=1/1,3;
 2/9=110,12=2,15=1,17=6,18=5,40=1/2;
 3/5=7,11=2,16=1,17=8,25=1,30=1,70=2201,71=1,72=21,74=-55,75=-7/1,2,3;
 4//1;
 5/5=2,38=5,53=21/2;
 6/7=2,8=2,9=2,10=2,15=24,20=4,28=1,40=2/1,2,7;
 7/30=1/1,2,3,16;
 1/18=20,19=15,26=6/3(2);
 2/9=110,15=1/2;
 99//99;
 2/9=110,15=1/2;
 3/5=7,6=1,11=2,16=1,17=8,25=1,30=1,70=2205,71=1,72=21,74=-55,75=-7,82=7/1,2,3;
 4/5=5,16=3,69=1/1;
 5/5=2,38=5,53=21/2;
 7/30=1/1,2,3,16;
 1/18=20,19=15,26=6/3(-5);
 2/9=110,15=1/2;
 6/7=2,8=2,9=2,10=2,15=24,19=2,20=4,28=1,40=2/1,2,7;
 99/9=1/99;
 -------------
 BHFA_oI_conf4
 -------------
 Symbolic Z-matrix:
 Charge =  0 Multiplicity = 1
 C                     2.7603    3.6581   -1.9772 
 C                     1.5907    3.4821   -1.2205 
 C                     1.1891    2.1915   -0.835 
 C                     1.9493    1.0573   -1.2006 
 C                     3.1263    1.2532   -1.958 
 C                     3.5301    2.5423   -2.3453 
 C                     1.565    -0.3277   -0.8109 
 C                     1.1798   -1.1424   -1.9974 
 N                     0.4821   -0.3689    0.1222 
 C                     1.9164   -2.2765   -2.4258 
 C                     1.4997   -3.0066   -3.555 
 C                     0.3545   -2.624    -4.2694 
 C                    -0.3828   -1.505    -3.8569 
 C                     0.0276   -0.7739   -2.732 
 C                     0.5855   -0.8804    1.364 
 O                    -0.4162   -0.874     2.1096 
 I                     3.6172   -2.9439   -1.4819 
 H                     3.0513    4.5947   -2.2576 
 H                     1.0313    4.292    -0.9513 
 H                     0.3354    2.0845   -0.2866 
 H                     3.6952    0.4508   -2.2297 
 H                     4.3814    2.668    -2.894 
 H                     2.4438   -0.753    -0.3257 
 H                    -0.3771   -0.0131   -0.1498 
 H                     2.0324   -3.8221   -3.8616 
 H                     0.0601   -3.1582   -5.0875 
 H                    -1.2163   -1.2237   -4.3736 
 H                    -0.5197    0.0381   -2.4432 
 H                     1.4673   -1.2711    1.6987 
 

 GradGradGradGradGradGradGradGradGradGradGradGradGradGradGradGradGradGrad
 Berny optimization.
 Initialization pass.
                           ----------------------------
                           !    Initial Parameters    !
                           ! (Angstroms and Degrees)  !
 --------------------------                            --------------------------
 ! Name  Definition              Value          Derivative Info.                !
 --------------------------------------------------------------------------------
 ! R1    R(1,2)                  1.4041         estimate D2E/DX2                !
 ! R2    R(1,6)                  1.4047         estimate D2E/DX2                !
 ! R3    R(1,18)                 1.0201         estimate D2E/DX2                !
 ! R4    R(2,3)                  1.4055         estimate D2E/DX2                !
 ! R5    R(2,19)                 1.0205         estimate D2E/DX2                !
 ! R6    R(3,4)                  1.4135         estimate D2E/DX2                !
 ! R7    R(3,20)                 1.0203         estimate D2E/DX2                !
 ! R8    R(4,5)                  1.4133         estimate D2E/DX2                !
 ! R9    R(4,7)                  1.4892         estimate D2E/DX2                !
 ! R10   R(5,6)                  1.4053         estimate D2E/DX2                !
 ! R11   R(5,21)                 1.0204         estimate D2E/DX2                !
 ! R12   R(6,22)                 1.0206         estimate D2E/DX2                !
 ! R13   R(7,8)                  1.4899         estimate D2E/DX2                !
 ! R14   R(7,9)                  1.4301         estimate D2E/DX2                !
 ! R15   R(7,23)                 1.0902         estimate D2E/DX2                !
 ! R16   R(8,10)                 1.4186         estimate D2E/DX2                !
 ! R17   R(8,14)                 1.4153         estimate D2E/DX2                !
 ! R18   R(9,15)                 1.347          estimate D2E/DX2                !
 ! R19   R(9,24)                 0.9689         estimate D2E/DX2                !
 ! R20   R(10,11)                1.4078         estimate D2E/DX2                !
 ! R21   R(10,17)                2.0565         estimate D2E/DX2                !
 ! R22   R(11,12)                1.4029         estimate D2E/DX2                !
 ! R23   R(11,25)                1.0212         estimate D2E/DX2                !
 ! R24   R(12,13)                1.4021         estimate D2E/DX2                !
 ! R25   R(12,26)                1.0205         estimate D2E/DX2                !
 ! R26   R(13,14)                1.403          estimate D2E/DX2                !
 ! R27   R(13,27)                1.0202         estimate D2E/DX2                !
 ! R28   R(14,28)                1.0209         estimate D2E/DX2                !
 ! R29   R(15,16)                1.2487         estimate D2E/DX2                !
 ! R30   R(15,29)                1.0209         estimate D2E/DX2                !
 ! A1    A(2,1,6)              119.878          estimate D2E/DX2                !
 ! A2    A(2,1,18)             120.057          estimate D2E/DX2                !
 ! A3    A(6,1,18)             120.065          estimate D2E/DX2                !
 ! A4    A(1,2,3)              120.0602         estimate D2E/DX2                !
 ! A5    A(1,2,19)             119.9546         estimate D2E/DX2                !
 ! A6    A(3,2,19)             119.9852         estimate D2E/DX2                !
 ! A7    A(2,3,4)              120.8092         estimate D2E/DX2                !
 ! A8    A(2,3,20)             118.8677         estimate D2E/DX2                !
 ! A9    A(4,3,20)             120.3229         estimate D2E/DX2                !
 ! A10   A(3,4,5)              118.3782         estimate D2E/DX2                !
 ! A11   A(3,4,7)              122.6688         estimate D2E/DX2                !
 ! A12   A(5,4,7)              118.9511         estimate D2E/DX2                !
 ! A13   A(4,5,6)              120.9411         estimate D2E/DX2                !
 ! A14   A(4,5,21)             119.8671         estimate D2E/DX2                !
 ! A15   A(6,5,21)             119.1918         estimate D2E/DX2                !
 ! A16   A(1,6,5)              119.9325         estimate D2E/DX2                !
 ! A17   A(1,6,22)             120.0121         estimate D2E/DX2                !
 ! A18   A(5,6,22)             120.0555         estimate D2E/DX2                !
 ! A19   A(4,7,8)              111.5224         estimate D2E/DX2                !
 ! A20   A(4,7,9)              113.1382         estimate D2E/DX2                !
 ! A21   A(4,7,23)             105.7388         estimate D2E/DX2                !
 ! A22   A(8,7,9)              107.9437         estimate D2E/DX2                !
 ! A23   A(8,7,23)             110.4567         estimate D2E/DX2                !
 ! A24   A(9,7,23)             107.9849         estimate D2E/DX2                !
 ! A25   A(7,8,10)             122.9157         estimate D2E/DX2                !
 ! A26   A(7,8,14)             118.7801         estimate D2E/DX2                !
 ! A27   A(10,8,14)            118.3041         estimate D2E/DX2                !
 ! A28   A(7,9,15)             123.6659         estimate D2E/DX2                !
 ! A29   A(7,9,24)             118.5383         estimate D2E/DX2                !
 ! A30   A(15,9,24)            117.7955         estimate D2E/DX2                !
 ! A31   A(8,10,11)            120.2098         estimate D2E/DX2                !
 ! A32   A(8,10,17)            123.3875         estimate D2E/DX2                !
 ! A33   A(11,10,17)           116.4018         estimate D2E/DX2                !
 ! A34   A(10,11,12)           120.5736         estimate D2E/DX2                !
 ! A35   A(10,11,25)           120.0389         estimate D2E/DX2                !
 ! A36   A(12,11,25)           119.3875         estimate D2E/DX2                !
 ! A37   A(11,12,13)           119.807          estimate D2E/DX2                !
 ! A38   A(11,12,26)           120.0645         estimate D2E/DX2                !
 ! A39   A(13,12,26)           120.1285         estimate D2E/DX2                !
 ! A40   A(12,13,14)           119.8645         estimate D2E/DX2                !
 ! A41   A(12,13,27)           120.0439         estimate D2E/DX2                !
 ! A42   A(14,13,27)           120.0916         estimate D2E/DX2                !
 ! A43   A(8,14,13)            121.241          estimate D2E/DX2                !
 ! A44   A(8,14,28)            119.7816         estimate D2E/DX2                !
 ! A45   A(13,14,28)           118.9774         estimate D2E/DX2                !
 ! A46   A(9,15,16)            119.1388         estimate D2E/DX2                !
 ! A47   A(9,15,29)            120.9221         estimate D2E/DX2                !
 ! A48   A(16,15,29)           119.939          estimate D2E/DX2                !
 ! D1    D(6,1,2,3)             -0.163          estimate D2E/DX2                !
 ! D2    D(6,1,2,19)           179.9121         estimate D2E/DX2                !
 ! D3    D(18,1,2,3)           179.9497         estimate D2E/DX2                !
 ! D4    D(18,1,2,19)            0.0249         estimate D2E/DX2                !
 ! D5    D(2,1,6,5)              0.1403         estimate D2E/DX2                !
 ! D6    D(2,1,6,22)          -179.9009         estimate D2E/DX2                !
 ! D7    D(18,1,6,5)          -179.9725         estimate D2E/DX2                !
 ! D8    D(18,1,6,22)           -0.0136         estimate D2E/DX2                !
 ! D9    D(1,2,3,4)             -0.0528         estimate D2E/DX2                !
 ! D10   D(1,2,3,20)          -179.9066         estimate D2E/DX2                !
 ! D11   D(19,2,3,4)           179.872          estimate D2E/DX2                !
 ! D12   D(19,2,3,20)            0.0182         estimate D2E/DX2                !
 ! D13   D(2,3,4,5)              0.2847         estimate D2E/DX2                !
 ! D14   D(2,3,4,7)            179.7869         estimate D2E/DX2                !
 ! D15   D(20,3,4,5)          -179.8636         estimate D2E/DX2                !
 ! D16   D(20,3,4,7)            -0.3614         estimate D2E/DX2                !
 ! D17   D(3,4,5,6)             -0.3079         estimate D2E/DX2                !
 ! D18   D(3,4,5,21)           179.6476         estimate D2E/DX2                !
 ! D19   D(7,4,5,6)           -179.829          estimate D2E/DX2                !
 ! D20   D(7,4,5,21)             0.1266         estimate D2E/DX2                !
 ! D21   D(3,4,7,8)            113.1333         estimate D2E/DX2                !
 ! D22   D(3,4,7,9)             -8.7819         estimate D2E/DX2                !
 ! D23   D(3,4,7,23)          -126.7696         estimate D2E/DX2                !
 ! D24   D(5,4,7,8)            -67.3673         estimate D2E/DX2                !
 ! D25   D(5,4,7,9)            170.7175         estimate D2E/DX2                !
 ! D26   D(5,4,7,23)            52.7298         estimate D2E/DX2                !
 ! D27   D(4,5,6,1)              0.0988         estimate D2E/DX2                !
 ! D28   D(4,5,6,22)          -179.86           estimate D2E/DX2                !
 ! D29   D(21,5,6,1)          -179.8571         estimate D2E/DX2                !
 ! D30   D(21,5,6,22)            0.1841         estimate D2E/DX2                !
 ! D31   D(4,7,8,10)           115.0897         estimate D2E/DX2                !
 ! D32   D(4,7,8,14)           -65.0053         estimate D2E/DX2                !
 ! D33   D(9,7,8,10)          -120.041          estimate D2E/DX2                !
 ! D34   D(9,7,8,14)            59.8639         estimate D2E/DX2                !
 ! D35   D(23,7,8,10)           -2.1887         estimate D2E/DX2                !
 ! D36   D(23,7,8,14)          177.7163         estimate D2E/DX2                !
 ! D37   D(4,7,9,15)          -117.7849         estimate D2E/DX2                !
 ! D38   D(4,7,9,24)            62.4314         estimate D2E/DX2                !
 ! D39   D(8,7,9,15)           118.3157         estimate D2E/DX2                !
 ! D40   D(8,7,9,24)           -61.4679         estimate D2E/DX2                !
 ! D41   D(23,7,9,15)           -1.1146         estimate D2E/DX2                !
 ! D42   D(23,7,9,24)          179.1017         estimate D2E/DX2                !
 ! D43   D(7,8,10,11)          179.9227         estimate D2E/DX2                !
 ! D44   D(7,8,10,17)           -0.4286         estimate D2E/DX2                !
 ! D45   D(14,8,10,11)           0.0173         estimate D2E/DX2                !
 ! D46   D(14,8,10,17)         179.666          estimate D2E/DX2                !
 ! D47   D(7,8,14,13)         -179.9474         estimate D2E/DX2                !
 ! D48   D(7,8,14,28)            0.048          estimate D2E/DX2                !
 ! D49   D(10,8,14,13)          -0.038          estimate D2E/DX2                !
 ! D50   D(10,8,14,28)         179.9574         estimate D2E/DX2                !
 ! D51   D(7,9,15,16)         -179.9524         estimate D2E/DX2                !
 ! D52   D(7,9,15,29)           -0.0212         estimate D2E/DX2                !
 ! D53   D(24,9,15,16)          -0.1673         estimate D2E/DX2                !
 ! D54   D(24,9,15,29)         179.764          estimate D2E/DX2                !
 ! D55   D(8,10,11,12)          -0.0011         estimate D2E/DX2                !
 ! D56   D(8,10,11,25)         179.9449         estimate D2E/DX2                !
 ! D57   D(17,10,11,12)       -179.6736         estimate D2E/DX2                !
 ! D58   D(17,10,11,25)          0.2723         estimate D2E/DX2                !
 ! D59   D(10,11,12,13)          0.0047         estimate D2E/DX2                !
 ! D60   D(10,11,12,26)        179.9265         estimate D2E/DX2                !
 ! D61   D(25,11,12,13)       -179.9416         estimate D2E/DX2                !
 ! D62   D(25,11,12,26)         -0.0198         estimate D2E/DX2                !
 ! D63   D(11,12,13,14)         -0.0249         estimate D2E/DX2                !
 ! D64   D(11,12,13,27)       -179.9841         estimate D2E/DX2                !
 ! D65   D(26,12,13,14)       -179.9467         estimate D2E/DX2                !
 ! D66   D(26,12,13,27)          0.0942         estimate D2E/DX2                !
 ! D67   D(12,13,14,8)           0.0422         estimate D2E/DX2                !
 ! D68   D(12,13,14,28)       -179.9533         estimate D2E/DX2                !
 ! D69   D(27,13,14,8)        -179.9987         estimate D2E/DX2                !
 ! D70   D(27,13,14,28)          0.0058         estimate D2E/DX2                !
 --------------------------------------------------------------------------------
 Trust Radius=3.00D-01 FncErr=5.00D-06 GrdErr=5.00D-06 EigMax=2.50D+02 EigMin=1.00D-04
 Number of steps in this run=    158 maximum allowed number of steps=    174.
 GradGradGradGradGradGradGradGradGradGradGradGradGradGradGradGradGradGrad

                          Input orientation:                          
 ---------------------------------------------------------------------
 Center     Atomic      Atomic             Coordinates (Angstroms)
 Number     Number       Type             X           Y           Z
 ---------------------------------------------------------------------
      1          6           0        2.760300    3.658100   -1.977200
      2          6           0        1.590700    3.482100   -1.220500
      3          6           0        1.189100    2.191500   -0.835000
      4          6           0        1.949300    1.057300   -1.200600
      5          6           0        3.126300    1.253200   -1.958000
      6          6           0        3.530100    2.542300   -2.345300
      7          6           0        1.565000   -0.327700   -0.810900
      8          6           0        1.179800   -1.142400   -1.997400
      9          7           0        0.482100   -0.368900    0.122200
     10          6           0        1.916400   -2.276500   -2.425800
     11          6           0        1.499700   -3.006600   -3.555000
     12          6           0        0.354500   -2.624000   -4.269400
     13          6           0       -0.382800   -1.505000   -3.856900
     14          6           0        0.027600   -0.773900   -2.732000
     15          6           0        0.585500   -0.880400    1.364000
     16          8           0       -0.416200   -0.874000    2.109600
     17         53           0        3.617200   -2.943900   -1.481900
     18          1           0        3.051300    4.594700   -2.257600
     19          1           0        1.031300    4.292000   -0.951300
     20          1           0        0.335400    2.084500   -0.286600
     21          1           0        3.695200    0.450800   -2.229700
     22          1           0        4.381400    2.668000   -2.894000
     23          1           0        2.443800   -0.753000   -0.325700
     24          1           0       -0.377100   -0.013100   -0.149800
     25          1           0        2.032400   -3.822100   -3.861600
     26          1           0        0.060100   -3.158200   -5.087500
     27          1           0       -1.216300   -1.223700   -4.373600
     28          1           0       -0.519700    0.038100   -2.443200
     29          1           0        1.467300   -1.271100    1.698700
 ---------------------------------------------------------------------
                    Distance matrix (angstroms):
                    1          2          3          4          5
     1  C    0.000000
     2  C    1.404114   0.000000
     3  C    2.433969   1.405539   0.000000
     4  C    2.832841   2.451254   1.413498   0.000000
     5  C    2.432667   2.805346   2.427814   1.413280   0.000000
     6  C    1.404671   2.430982   2.807908   2.452446   1.405288
     7  C    4.321527   3.831841   2.547204   1.489220   2.500548
     8  C    5.054027   4.707272   3.530743   2.462864   3.086959
     9  N    5.080788   4.226350   2.823425   2.436498   3.735001
    10  C    6.011064   5.892394   4.798191   3.551960   3.760516
    11  C    6.963964   6.896477   5.874957   4.718116   4.831370
    12  C    7.106816   6.936025   5.973332   5.051029   5.296992
    13  C    6.330083   5.976326   5.026615   4.365776   4.850492
    14  C    5.261178   4.779273   3.706924   3.064541   3.782876
    15  C    6.040807   5.169282   3.825768   3.491677   4.695061
    16  O    6.879827   5.838906   4.543671   4.503658   5.798246
    17  I    6.675777   6.743034   5.717209   4.344033   4.252447
    18  H    1.020061   2.108745   3.356628   3.852902   3.355742
    19  H    2.108018   1.020458   2.109627   3.371670   3.825804
    20  H    3.348804   2.097912   1.020292   2.120191   3.357642
    21  H    3.350309   3.825727   3.354961   2.115433   1.020448
    22  H    2.109214   3.354306   3.828487   3.372991   2.110221
    23  H    4.720744   4.411861   3.240947   2.070547   2.674892
    24  H    5.163369   4.151513   2.789757   2.768045   4.140883
    25  H    7.748174   7.779579   6.784898   5.558450   5.529826
    26  H    7.964106   7.835178   6.926593   6.037177   6.217379
    27  H    6.737066   6.321854   5.474599   5.029107   5.552327
    28  H    4.907133   4.220180   3.184876   2.945978   3.873655
    29  H    6.283399   5.579415   4.299608   3.749628   4.742977
                    6          7          8          9         10
     6  C    0.000000
     7  C    3.801697   0.000000
     8  C    4.384285   1.489932   0.000000
     9  N    4.884050   1.430051   2.361735   0.000000
    10  C    5.082454   2.555231   1.418552   3.491197   0.000000
    11  C    6.031268   3.835473   2.450244   4.638402   1.407756
    12  C    6.362174   4.324295   2.835179   4.938412   2.441137
    13  C    5.828924   3.802378   2.455797   4.227530   2.815951
    14  C    4.838825   2.500664   1.415272   2.918399   2.432926
    15  C    5.843325   2.448487   3.423572   1.346993   4.252408
    16  O    6.862254   3.571123   4.414375   2.238711   5.289412
    17  I    5.554407   3.392089   3.074420   4.362638   2.056475
    18  H    2.109333   5.341540   6.040243   6.074666   6.966325
    19  H    3.353906   4.652545   5.536161   4.814355   6.789900
    20  H    3.828046   2.757810   3.748697   2.491548   5.108234
    21  H    2.101189   2.675221   2.986551   4.065385   3.262016
    22  H    1.020580   4.609299   5.057003   5.790057   5.544684
    23  H    4.014702   1.090224   2.131645   2.048515   2.647569
    24  H    5.159118   2.075519   2.666999   0.968918   3.945035
    25  H    6.711770   4.662195   3.373864   5.495333   2.112784
    26  H    7.215003   5.344695   3.855632   5.924462   3.362721
    27  H    6.389450   4.607741   3.375534   4.881338   3.836160
    28  H    4.762508   2.672861   2.116747   2.783977   3.360396
    29  H    5.928836   2.682842   3.709498   2.066382   4.268960
                   11         12         13         14         15
    11  C    0.000000
    12  C    1.402937   0.000000
    13  C    2.426881   1.402116   0.000000
    14  C    2.798099   2.427619   1.402974   0.000000
    15  C    5.436272   5.901584   5.346543   4.135192   0.000000
    16  O    6.348728   6.659438   5.999867   4.862928   1.248745
    17  I    2.964031   4.303220   4.869400   4.376857   4.642024
    18  H    7.865778   7.964276   7.180330   6.179780   7.012337
    19  H    7.763261   7.700578   6.636821   5.462751   5.684459
    20  H    6.160952   6.167093   5.113449   3.774278   3.402596
    21  H    4.304678   4.977454   4.806560   3.899165   4.935282
    22  H    6.398609   6.790649   6.406146   5.552341   6.717929
    23  H    4.049496   4.839275   4.585253   3.410094   2.514875
    24  H    4.907016   4.931850   3.996047   2.722197   1.992586
    25  H    1.021182   2.101688   3.346964   3.819259   6.168794
    26  H    2.108077   1.020455   2.107986   3.351764   6.861944
    27  H    3.350447   2.106920   1.020211   2.108188   6.023653
    28  H    3.818936   3.344549   2.097247   1.020924   4.069383
    29  H    5.533026   6.219878   5.860228   4.685194   1.020902
                   16         17         18         19         20
    16  O    0.000000
    17  I    5.783742   0.000000
    18  H    7.810421   7.599503   0.000000
    19  H    6.176724   7.702380   2.424551   0.000000
    20  H    3.880644   6.122398   4.190711   2.408144   0.000000
    21  H    6.122763   3.476964   4.193721   4.846183   4.211041
    22  H    7.784519   5.837075   2.426179   4.199361   4.848621
    23  H    3.758314   2.741115   5.718320   5.276226   3.535291
    24  H    2.418174   5.130157   6.117889   4.599987   2.219526
    25  H    7.095221   2.990953   8.628644   8.678172   7.109737
    26  H    7.565889   5.069441   8.778557   8.576530   7.114094
    27  H    6.541738   5.889290   7.519551   6.869264   5.482292
    28  H    4.644419   5.189447   5.792158   4.767288   3.093521
    29  H    1.968273   4.187666   7.250447   6.177433   4.059885
                   21         22         23         24         25
    21  H    0.000000
    22  H    2.414154   0.000000
    23  H    2.576888   4.696137   0.000000
    24  H    4.596174   6.112467   2.921621   0.000000
    25  H    4.866793   6.969609   4.700129   5.838804   0.000000
    26  H    5.865650   7.578237   5.843094   5.870577   2.415277
    27  H    5.614543   6.976302   5.477535   4.473287   4.191405
    28  H    4.240435   5.580356   3.727194   2.298399   4.840064
    29  H    4.833302   6.715756   2.306551   2.898504   6.143604
                   26         27         28         29
    26  H    0.000000
    27  H    2.425106   0.000000
    28  H    4.188654   2.409115   0.000000
    29  H    7.182887   6.639035   4.776768   0.000000
 Symmetry turned off by external request.
 Stoichiometry    C14H12INO
 Framework group  C1[X(C14H12INO)]
 Deg. of freedom    81
 Full point group                 C1      NOp   1
 Rotational constants (GHZ):           0.3922741           0.2210066           0.2137909
 General basis read from cards:  (5D, 7F)
 ======================================================================================================
                                       Pseudopotential Parameters
 ======================================================================================================
  Center     Atomic      Valence      Angular      Power
  Number     Number     Electrons     Momentum     of R      Exponent        Coefficient   SO-Coeffient
 ======================================================================================================
    1          6
                                   No pseudopotential on this center.
    2          6
                                   No pseudopotential on this center.
    3          6
                                   No pseudopotential on this center.
    4          6
                                   No pseudopotential on this center.
    5          6
                                   No pseudopotential on this center.
    6          6
                                   No pseudopotential on this center.
    7          6
                                   No pseudopotential on this center.
    8          6
                                   No pseudopotential on this center.
    9          7
                                   No pseudopotential on this center.
   10          6
                                   No pseudopotential on this center.
   11          6
                                   No pseudopotential on this center.
   12          6
                                   No pseudopotential on this center.
   13          6
                                   No pseudopotential on this center.
   14          6
                                   No pseudopotential on this center.
   15          6
                                   No pseudopotential on this center.
   16          8
                                   No pseudopotential on this center.
   17         53            7
                                      F and up 
                                                     0        1.0715702       -0.07476210    0.00000000
                                                     1       44.1936028      -30.08112240    0.00000000
                                                     2       12.9367609      -75.37227210    0.00000000
                                                     2        3.1956412      -22.05637580    0.00000000
                                                     2        0.8589806       -1.69795850    0.00000000
                                      S - F
                                                     0      127.9202670        2.93800360    0.00000000
                                                     1       78.6211465       41.24712670    0.00000000
                                                     2       36.5146237      287.86800950    0.00000000
                                                     2        9.9065681      114.37585060    0.00000000
                                                     2        1.9420086       37.65477140    0.00000000
                                      P - F
                                                     0       13.0035304        2.22226300    0.00000000
                                                     1       76.0331404       39.40908310    0.00000000
                                                     2       24.1961684      177.40750020    0.00000000
                                                     2        6.4053433       77.98894620    0.00000000
                                                     2        1.5851786       25.75476410    0.00000000
                                      D - F
                                                     0       40.4278108        7.05243600    0.00000000
                                                     1       28.9084375       33.30416350    0.00000000
                                                     2       15.6268936      186.94538750    0.00000000
                                                     2        4.1442856       71.96883610    0.00000000
                                                     2        0.9377235        9.36306570    0.00000000
   18          1
                                   No pseudopotential on this center.
   19          1
                                   No pseudopotential on this center.
   20          1
                                   No pseudopotential on this center.
   21          1
                                   No pseudopotential on this center.
   22          1
                                   No pseudopotential on this center.
   23          1
                                   No pseudopotential on this center.
   24          1
                                   No pseudopotential on this center.
   25          1
                                   No pseudopotential on this center.
   26          1
                                   No pseudopotential on this center.
   27          1
                                   No pseudopotential on this center.
   28          1
                                   No pseudopotential on this center.
   29          1
                                   No pseudopotential on this center.
 ======================================================================================================
   396 basis functions,   648 primitive gaussians,   412 cartesian basis functions
    59 alpha electrons       59 beta electrons
       nuclear repulsion energy      1082.8867476216 Hartrees.
 NAtoms=   29 NActive=   29 NUniq=   29 SFac= 1.00D+00 NAtFMM=   60 NAOKFM=F Big=F
 Integral buffers will be    131072 words long.
 Raffenetti 2 integral format.
 Two-electron integral symmetry is turned off.
 ------------------------------------------------------------------------------
 Polarizable Continuum Model (PCM)
 =================================
 Model                : PCM.
 Atomic radii         : UFF (Universal Force Field).
 Polarization charges : Total charges.
 Charge compensation  : None.
 Solution method      : On-the-fly selection.
 Cavity type          : Scaled VdW (van der Waals Surface) (Alpha=1.100).
 Cavity algorithm     : GePol (No added spheres)
                        Default sphere list used, NSphG=   29.
                        Lebedev-Laikov grids with approx.  5.0 points / Ang**2.
                        Smoothing algorithm: York/Karplus (Gamma=1.0000).
                        Polarization charges: spherical gaussians, with
                                              point-specific exponents (IZeta= 3).
                        Self-potential: point-specific (ISelfS= 7).
                        Self-field    : sphere-specific E.n sum rule (ISelfD= 2).
 1st derivatives      : Analytical E(r).r(x)/FMM algorithm (CHGder, D1EAlg=3).
                        Cavity 1st derivative terms included.
 Solvent              : DiMethylSulfoxide, Eps=  46.826000 Eps(inf)=   2.007889
 ------------------------------------------------------------------------------
 One-electron integrals computed using PRISM.
   1 Symmetry operations used in ECPInt.
 ECPInt:  NShTT=    9316 NPrTT=   38001 LenC2=    8723 LenP2D=   23960.
 LDataN:  DoStor=T MaxTD1= 5 Len=  102
 NBasis=   396 RedAO= T EigKep=  1.37D-06  NBF=   396
 NBsUse=   395 1.00D-06 EigRej=  8.64D-07 NBFU=   395
 ExpMin= 4.38D-02 ExpMax= 8.59D+03 ExpMxC= 1.30D+03 IAcc=3 IRadAn=         7 AccDes= 0.00D+00
 Harris functional with IExCor= 1009 and IRadAn=       7 diagonalized for initial guess.
 HarFok:  IExCor= 1009 AccDes= 0.00D+00 IRadAn=         7 IDoV= 1 UseB2=F ITyADJ=14
 ICtDFT=  3500011 ScaDFX=  1.000000  1.000000  1.000000  1.000000
 FoFCou: FMM=F IPFlag=           0 FMFlag=      100000 FMFlg1=           0
         NFxFlg=           0 DoJE=T BraDBF=F KetDBF=T FulRan=T
         wScrn=  0.000000 ICntrl=       500 IOpCl=  0 I1Cent=   200000004 NGrid=           0
         NMat0=    1 NMatS0=      1 NMatT0=    0 NMatD0=    1 NMtDS0=    0 NMtDT0=    0
 Symmetry not used in FoFCou.
 Requested convergence on RMS density matrix=1.00D-08 within 128 cycles.
 Requested convergence on MAX density matrix=1.00D-06.
 Requested convergence on             energy=1.00D-06.
 No special actions if energy rises.
 Inv3:  Mode=1 IEnd=    16609827.
 Iteration    1 A*A^-1 deviation from unit magnitude is 7.11D-15 for    552.
 Iteration    1 A*A^-1 deviation from orthogonality  is 2.84D-15 for   2349   1666.
 Iteration    1 A^-1*A deviation from unit magnitude is 6.44D-15 for    552.
 Iteration    1 A^-1*A deviation from orthogonality  is 1.98D-15 for   1655    587.
 Error on total polarization charges =  0.01957
 SCF Done:  E(RM062X) =  -681.883292555     A.U. after   16 cycles
            NFock= 16  Conv=0.82D-08     -V/T= 2.0149

 **********************************************************************

            Population analysis using the SCF density.

 **********************************************************************

 Alpha  occ. eigenvalues --  -19.60366 -14.78866 -10.65408 -10.60626 -10.60616
 Alpha  occ. eigenvalues --  -10.58147 -10.56803 -10.56073 -10.56014 -10.55496
 Alpha  occ. eigenvalues --  -10.55422 -10.55028 -10.54957 -10.54836 -10.54815
 Alpha  occ. eigenvalues --  -10.54545  -1.16672  -1.07204  -0.98344  -0.96832
 Alpha  occ. eigenvalues --   -0.90504  -0.87836  -0.85891  -0.85671  -0.79990
 Alpha  occ. eigenvalues --   -0.76925  -0.75439  -0.71624  -0.70765  -0.69208
 Alpha  occ. eigenvalues --   -0.67963  -0.62393  -0.61589  -0.61195  -0.57702
 Alpha  occ. eigenvalues --   -0.56297  -0.55946  -0.53500  -0.52779  -0.52037
 Alpha  occ. eigenvalues --   -0.50626  -0.50462  -0.49387  -0.48127  -0.47792
 Alpha  occ. eigenvalues --   -0.45830  -0.44337  -0.43485  -0.42286  -0.41716
 Alpha  occ. eigenvalues --   -0.40575  -0.36391  -0.35459  -0.34080  -0.32776
 Alpha  occ. eigenvalues --   -0.31848  -0.31607  -0.30337  -0.29182
 Alpha virt. eigenvalues --   -0.00920  -0.00744   0.00246   0.00495   0.01142
 Alpha virt. eigenvalues --    0.01506   0.02286   0.02381   0.02750   0.02854
 Alpha virt. eigenvalues --    0.03897   0.04283   0.04482   0.04889   0.05524
 Alpha virt. eigenvalues --    0.05820   0.06364   0.07137   0.07877   0.07973
 Alpha virt. eigenvalues --    0.08433   0.08943   0.09702   0.10739   0.10893
 Alpha virt. eigenvalues --    0.11554   0.11674   0.12024   0.12987   0.13370
 Alpha virt. eigenvalues --    0.13718   0.14361   0.14694   0.14778   0.15139
 Alpha virt. eigenvalues --    0.15698   0.16073   0.16321   0.16794   0.17714
 Alpha virt. eigenvalues --    0.17824   0.18193   0.18616   0.19017   0.19691
 Alpha virt. eigenvalues --    0.19787   0.20070   0.20508   0.20691   0.21068
 Alpha virt. eigenvalues --    0.21439   0.21998   0.22042   0.22503   0.22687
 Alpha virt. eigenvalues --    0.23370   0.23763   0.23960   0.23979   0.24640
 Alpha virt. eigenvalues --    0.25034   0.25322   0.25603   0.26021   0.26358
 Alpha virt. eigenvalues --    0.26547   0.27225   0.27399   0.27620   0.27934
 Alpha virt. eigenvalues --    0.28396   0.29064   0.29859   0.30288   0.30542
 Alpha virt. eigenvalues --    0.31065   0.31615   0.31921   0.32280   0.33110
 Alpha virt. eigenvalues --    0.33427   0.34112   0.34150   0.34824   0.35432
 Alpha virt. eigenvalues --    0.36337   0.36612   0.38817   0.39348   0.40313
 Alpha virt. eigenvalues --    0.40547   0.41530   0.42760   0.43435   0.44976
 Alpha virt. eigenvalues --    0.46154   0.48649   0.50352   0.52639   0.53531
 Alpha virt. eigenvalues --    0.54548   0.55145   0.55835   0.56274   0.57491
 Alpha virt. eigenvalues --    0.57944   0.58139   0.58838   0.59020   0.59818
 Alpha virt. eigenvalues --    0.60326   0.60552   0.61323   0.61798   0.62577
 Alpha virt. eigenvalues --    0.63735   0.64809   0.65358   0.65991   0.66489
 Alpha virt. eigenvalues --    0.68232   0.68333   0.68733   0.69271   0.70488
 Alpha virt. eigenvalues --    0.70945   0.71859   0.72565   0.73194   0.74105
 Alpha virt. eigenvalues --    0.74373   0.75254   0.75581   0.75773   0.76648
 Alpha virt. eigenvalues --    0.77952   0.78179   0.78756   0.79461   0.79966
 Alpha virt. eigenvalues --    0.81010   0.81150   0.82721   0.83259   0.84345
 Alpha virt. eigenvalues --    0.86078   0.86842   0.87048   0.87201   0.88443
 Alpha virt. eigenvalues --    0.89646   0.90254   0.91234   0.92800   0.93122
 Alpha virt. eigenvalues --    0.93319   0.93934   0.96243   0.97599   0.98496
 Alpha virt. eigenvalues --    0.99237   1.00248   1.01511   1.03148   1.04330
 Alpha virt. eigenvalues --    1.05398   1.06676   1.09198   1.09653   1.11657
 Alpha virt. eigenvalues --    1.13192   1.14532   1.15268   1.16402   1.18519
 Alpha virt. eigenvalues --    1.19278   1.20891   1.22480   1.22619   1.24662
 Alpha virt. eigenvalues --    1.25617   1.27024   1.28322   1.28795   1.30431
 Alpha virt. eigenvalues --    1.34825   1.35426   1.36389   1.38440   1.39813
 Alpha virt. eigenvalues --    1.41662   1.44057   1.48553   1.51125   1.51562
 Alpha virt. eigenvalues --    1.54615   1.55511   1.56270   1.58072   1.58901
 Alpha virt. eigenvalues --    1.60824   1.61875   1.62019   1.63108   1.65733
 Alpha virt. eigenvalues --    1.69864   1.74622   1.75854   1.76502   1.79321
 Alpha virt. eigenvalues --    1.80460   1.80700   1.81392   1.82494   1.85153
 Alpha virt. eigenvalues --    1.85350   1.87480   1.89073   1.90185   1.91084
 Alpha virt. eigenvalues --    1.92732   1.92818   1.93940   1.95397   1.96267
 Alpha virt. eigenvalues --    1.98002   1.99969   2.01365   2.01594   2.02808
 Alpha virt. eigenvalues --    2.03534   2.05794   2.13096   2.17109   2.20808
 Alpha virt. eigenvalues --    2.24001   2.26531   2.27072   2.29807   2.30244
 Alpha virt. eigenvalues --    2.31407   2.32168   2.33558   2.34630   2.35294
 Alpha virt. eigenvalues --    2.35847   2.37838   2.46786   2.48396   2.49818
 Alpha virt. eigenvalues --    2.50884   2.51459   2.54673   2.57777   2.62436
 Alpha virt. eigenvalues --    2.66689   2.70533   2.72419   2.73545   2.74892
 Alpha virt. eigenvalues --    2.76927   2.82005   2.82359   2.83893   2.84836
 Alpha virt. eigenvalues --    2.86425   2.88919   2.89666   2.91522   2.95982
 Alpha virt. eigenvalues --    2.96963   2.97823   2.99355   2.99676   3.00882
 Alpha virt. eigenvalues --    3.03327   3.08743   3.10762   3.12208   3.15109
 Alpha virt. eigenvalues --    3.20666   3.21903   3.25275   3.30569   3.34906
 Alpha virt. eigenvalues --    3.35397   3.37247   3.38743   3.38894   3.40449
 Alpha virt. eigenvalues --    3.41167   3.43990   3.44101   3.44874   3.47942
 Alpha virt. eigenvalues --    3.56102   3.58239   3.64248   3.68943   3.70289
 Alpha virt. eigenvalues --    3.71353   3.72488   3.73930   3.78697   3.95735
 Alpha virt. eigenvalues --    3.99145   4.02600   4.04262   4.09133   4.11342
 Alpha virt. eigenvalues --    4.21025   4.37289   4.60910   4.77699   4.78891
 Alpha virt. eigenvalues --    5.00240   5.16904   5.26307   5.80930  12.80110
 Alpha virt. eigenvalues --   23.44723  23.48396  23.83772  23.88434  23.90280
 Alpha virt. eigenvalues --   23.93724  23.94654  23.95581  24.04964  24.06430
 Alpha virt. eigenvalues --   24.07659  24.08368  24.15846  24.17426  35.61953
 Alpha virt. eigenvalues --   50.06699
          Condensed to atoms (all electrons):
               1          2          3          4          5          6
     1  C    7.498715  -0.981559   1.132341  -2.943546   3.699966  -2.417737
     2  C   -0.981559  11.696250  -3.525219   0.793118  -4.416431   3.186620
     3  C    1.132341  -3.525219  24.731239   1.441016 -11.319124  -1.882217
     4  C   -2.943546   0.793118   1.441016  28.242155 -18.229122   6.842770
     5  C    3.699966  -4.416431 -11.319124 -18.229122  49.620591 -21.592052
     6  C   -2.417737   3.186620  -1.882217   6.842770 -21.592052  27.414335
     7  C   -0.254056  -0.715808  -5.791208  -7.641955   7.039633  -3.289145
     8  C    0.147004   0.140716  -1.106544  -4.022083   2.605482  -0.076914
     9  N    0.038030   0.092047   0.287300   0.084891  -0.277538  -0.231851
    10  C   -0.131944   0.517871  -1.000676   2.453598   0.994168   1.536297
    11  C    0.080132  -0.098635   0.299507  -1.179146   0.268402  -1.655819
    12  C   -0.016473   0.026307   0.054076   0.414446  -0.214355   0.191588
    13  C    0.058801  -0.237151   0.306295  -0.448552  -0.157406  -0.513047
    14  C    0.127195  -0.288796   2.369145  -0.565817  -1.659118  -1.208196
    15  C    0.024990   0.064055   0.027593  -0.289711   0.025004  -0.230423
    16  O    0.000852   0.003630   0.004091   0.014022   0.008932   0.001655
    17  I   -0.010361   0.006246  -0.026805  -0.036656   0.082829  -0.012900
    18  H    0.258574   0.085700  -0.065421   0.047520  -0.089714   0.093160
    19  H    0.064108   0.247178   0.002446   0.018433   0.034031  -0.042747
    20  H   -0.015736   0.036915   0.329230  -0.010387  -0.060649  -0.002626
    21  H   -0.041012   0.021697   0.003091   0.139492  -0.060771   0.200092
    22  H    0.080014  -0.033396   0.015554  -0.004215   0.034373   0.234812
    23  H    0.018910  -0.023553  -0.067236  -0.281960   0.300153  -0.048138
    24  H   -0.004126   0.013197  -0.009650   0.009370  -0.021108   0.014156
    25  H   -0.000047   0.000101  -0.000976  -0.002947   0.004673   0.001323
    26  H    0.000027  -0.000072   0.000435  -0.000130  -0.001385  -0.000473
    27  H   -0.000268   0.000610  -0.001164   0.003573  -0.001060   0.001604
    28  H    0.005777  -0.007441   0.026662  -0.017543   0.005140  -0.022324
    29  H    0.001587  -0.003613  -0.019897   0.022803   0.023698  -0.009331
               7          8          9         10         11         12
     1  C   -0.254056   0.147004   0.038030  -0.131944   0.080132  -0.016473
     2  C   -0.715808   0.140716   0.092047   0.517871  -0.098635   0.026307
     3  C   -5.791208  -1.106544   0.287300  -1.000676   0.299507   0.054076
     4  C   -7.641955  -4.022083   0.084891   2.453598  -1.179146   0.414446
     5  C    7.039633   2.605482  -0.277538   0.994168   0.268402  -0.214355
     6  C   -3.289145  -0.076914  -0.231851   1.536297  -1.655819   0.191588
     7  C   26.726299  -4.715952  -0.997937  -3.428765  -1.828762  -0.156912
     8  C   -4.715952  24.043582  -0.995103  -8.289737   4.865032  -1.873021
     9  N   -0.997937  -0.995103   7.921568  -0.145800   0.151988  -0.010380
    10  C   -3.428765  -8.289737  -0.145800  37.641597 -15.224304   1.624910
    11  C   -1.828762   4.865032   0.151988 -15.224304  19.178331  -1.724884
    12  C   -0.156912  -1.873021  -0.010380   1.624910  -1.724884   7.199149
    13  C   -0.178979   0.063778   0.148665  -1.903625   2.829853  -0.793846
    14  C    2.091109  -6.634956   0.936280  -7.115856  -0.839527   1.302805
    15  C   -0.427317   0.155695   0.253189  -0.149861   0.274029  -0.045534
    16  O    0.005917   0.080206  -0.145102  -0.009257   0.002785  -0.001818
    17  I    0.251650  -0.224747   0.007962   0.919993  -0.692876   0.065611
    18  H    0.005817  -0.000192  -0.000054   0.000304  -0.000048   0.000010
    19  H    0.007448  -0.001138   0.000029  -0.000970   0.000050  -0.000034
    20  H    0.042629  -0.012372   0.016043   0.005588   0.000833  -0.000087
    21  H    0.070959  -0.011929   0.002228   0.015213  -0.024844   0.004341
    22  H    0.002905   0.003293   0.000303  -0.002561   0.000986  -0.000282
    23  H    0.342795   0.258573  -0.102100  -0.047131   0.015794  -0.000284
    24  H    0.112321   0.088621   0.182863  -0.003102  -0.006872  -0.000519
    25  H    0.018968  -0.009133   0.000215   0.035511   0.233651   0.076159
    26  H    0.006297   0.065766  -0.000094  -0.131077   0.119986   0.251667
    27  H    0.005980  -0.042627  -0.000253   0.032701  -0.048652   0.094857
    28  H    0.066999   0.055776   0.031350  -0.101866   0.062638  -0.047004
    29  H   -0.072557   0.110930  -0.197700   0.052034   0.018571  -0.000202
              13         14         15         16         17         18
     1  C    0.058801   0.127195   0.024990   0.000852  -0.010361   0.258574
     2  C   -0.237151  -0.288796   0.064055   0.003630   0.006246   0.085700
     3  C    0.306295   2.369145   0.027593   0.004091  -0.026805  -0.065421
     4  C   -0.448552  -0.565817  -0.289711   0.014022  -0.036656   0.047520
     5  C   -0.157406  -1.659118   0.025004   0.008932   0.082829  -0.089714
     6  C   -0.513047  -1.208196  -0.230423   0.001655  -0.012900   0.093160
     7  C   -0.178979   2.091109  -0.427317   0.005917   0.251650   0.005817
     8  C    0.063778  -6.634956   0.155695   0.080206  -0.224747  -0.000192
     9  N    0.148665   0.936280   0.253189  -0.145102   0.007962  -0.000054
    10  C   -1.903625  -7.115856  -0.149861  -0.009257   0.919993   0.000304
    11  C    2.829853  -0.839527   0.274029   0.002785  -0.692876  -0.000048
    12  C   -0.793846   1.302805  -0.045534  -0.001818   0.065611   0.000010
    13  C   11.913352  -4.981427   0.074601  -0.021224  -0.023126  -0.000078
    14  C   -4.981427  22.812071   0.033534  -0.065077  -0.123056  -0.000808
    15  C    0.074601   0.033534   5.152615   0.429684   0.014243  -0.000030
    16  O   -0.021224  -0.065077   0.429684   8.180405  -0.000452  -0.000000
    17  I   -0.023126  -0.123056   0.014243  -0.000452   6.474254   0.000000
    18  H   -0.000078  -0.000808  -0.000030  -0.000000   0.000000   0.391228
    19  H    0.000514   0.002578   0.000385   0.000001   0.000000  -0.004203
    20  H    0.004375  -0.007022   0.009448  -0.000742  -0.000028  -0.000292
    21  H   -0.005004   0.017829   0.000086  -0.000004  -0.003648  -0.000293
    22  H    0.000759  -0.000611   0.000076   0.000000  -0.000007  -0.004045
    23  H   -0.042145  -0.072113   0.038786   0.003786   0.008781  -0.000003
    24  H   -0.022587  -0.049422  -0.028293   0.023615  -0.000409  -0.000001
    25  H   -0.034728   0.015750   0.000089  -0.000000  -0.005132   0.000000
    26  H    0.088064  -0.066167   0.000004  -0.000000  -0.000165  -0.000000
    27  H    0.259052   0.027788  -0.000244   0.000002   0.000070   0.000000
    28  H    0.002769   0.261673   0.010889   0.000263  -0.000447   0.000002
    29  H   -0.008237  -0.063714   0.430871  -0.031581  -0.002083  -0.000000
              19         20         21         22         23         24
     1  C    0.064108  -0.015736  -0.041012   0.080014   0.018910  -0.004126
     2  C    0.247178   0.036915   0.021697  -0.033396  -0.023553   0.013197
     3  C    0.002446   0.329230   0.003091   0.015554  -0.067236  -0.009650
     4  C    0.018433  -0.010387   0.139492  -0.004215  -0.281960   0.009370
     5  C    0.034031  -0.060649  -0.060771   0.034373   0.300153  -0.021108
     6  C   -0.042747  -0.002626   0.200092   0.234812  -0.048138   0.014156
     7  C    0.007448   0.042629   0.070959   0.002905   0.342795   0.112321
     8  C   -0.001138  -0.012372  -0.011929   0.003293   0.258573   0.088621
     9  N    0.000029   0.016043   0.002228   0.000303  -0.102100   0.182863
    10  C   -0.000970   0.005588   0.015213  -0.002561  -0.047131  -0.003102
    11  C    0.000050   0.000833  -0.024844   0.000986   0.015794  -0.006872
    12  C   -0.000034  -0.000087   0.004341  -0.000282  -0.000284  -0.000519
    13  C    0.000514   0.004375  -0.005004   0.000759  -0.042145  -0.022587
    14  C    0.002578  -0.007022   0.017829  -0.000611  -0.072113  -0.049422
    15  C    0.000385   0.009448   0.000086   0.000076   0.038786  -0.028293
    16  O    0.000001  -0.000742  -0.000004   0.000000   0.003786   0.023615
    17  I    0.000000  -0.000028  -0.003648  -0.000007   0.008781  -0.000409
    18  H   -0.004203  -0.000292  -0.000293  -0.004045  -0.000003  -0.000001
    19  H    0.389866  -0.002987   0.000073  -0.000203   0.000034   0.000020
    20  H   -0.002987   0.403527  -0.000168   0.000075  -0.000920   0.001823
    21  H    0.000073  -0.000168   0.395123  -0.003768  -0.002514   0.000068
    22  H   -0.000203   0.000075  -0.003768   0.389581   0.000034  -0.000001
    23  H    0.000034  -0.000920  -0.002514   0.000034   0.401311   0.002270
    24  H    0.000020   0.001823   0.000068  -0.000001   0.002270   0.280915
    25  H   -0.000000  -0.000000   0.000009  -0.000000   0.000013   0.000001
    26  H    0.000000   0.000000  -0.000001   0.000000  -0.000005   0.000000
    27  H   -0.000000   0.000002   0.000007  -0.000000   0.000016   0.000063
    28  H   -0.000005  -0.000674  -0.000158   0.000007   0.000085  -0.004447
    29  H    0.000001  -0.000316  -0.000068   0.000000   0.013242   0.004027
              25         26         27         28         29
     1  C   -0.000047   0.000027  -0.000268   0.005777   0.001587
     2  C    0.000101  -0.000072   0.000610  -0.007441  -0.003613
     3  C   -0.000976   0.000435  -0.001164   0.026662  -0.019897
     4  C   -0.002947  -0.000130   0.003573  -0.017543   0.022803
     5  C    0.004673  -0.001385  -0.001060   0.005140   0.023698
     6  C    0.001323  -0.000473   0.001604  -0.022324  -0.009331
     7  C    0.018968   0.006297   0.005980   0.066999  -0.072557
     8  C   -0.009133   0.065766  -0.042627   0.055776   0.110930
     9  N    0.000215  -0.000094  -0.000253   0.031350  -0.197700
    10  C    0.035511  -0.131077   0.032701  -0.101866   0.052034
    11  C    0.233651   0.119986  -0.048652   0.062638   0.018571
    12  C    0.076159   0.251667   0.094857  -0.047004  -0.000202
    13  C   -0.034728   0.088064   0.259052   0.002769  -0.008237
    14  C    0.015750  -0.066167   0.027788   0.261673  -0.063714
    15  C    0.000089   0.000004  -0.000244   0.010889   0.430871
    16  O   -0.000000  -0.000000   0.000002   0.000263  -0.031581
    17  I   -0.005132  -0.000165   0.000070  -0.000447  -0.002083
    18  H    0.000000  -0.000000   0.000000   0.000002  -0.000000
    19  H   -0.000000   0.000000  -0.000000  -0.000005   0.000001
    20  H   -0.000000   0.000000   0.000002  -0.000674  -0.000316
    21  H    0.000009  -0.000001   0.000007  -0.000158  -0.000068
    22  H   -0.000000   0.000000  -0.000000   0.000007   0.000000
    23  H    0.000013  -0.000005   0.000016   0.000085   0.013242
    24  H    0.000001   0.000000   0.000063  -0.004447   0.004027
    25  H    0.381554  -0.004587  -0.000165   0.000041  -0.000002
    26  H   -0.004587   0.386604  -0.004588  -0.000220   0.000000
    27  H   -0.000165  -0.004588   0.385257  -0.003939  -0.000001
    28  H    0.000041  -0.000220  -0.003939   0.390414   0.000087
    29  H   -0.000002   0.000000  -0.000001   0.000087   0.476982
 Mulliken charges:
               1
     1  C   -0.420161
     2  C   -0.600585
     3  C   -0.213883
     4  C    1.146564
     5  C   -0.647243
     6  C   -0.482472
     7  C   -1.298375
     8  C    1.331995
     9  N   -0.051035
    10  C   -2.143253
    11  C    0.921800
    12  C   -0.420291
    13  C   -0.379719
    14  C   -0.256073
    15  C    0.151550
    16  O   -0.484588
    17  I    0.331258
    18  H    0.282866
    19  H    0.285092
    20  H    0.264518
    21  H    0.283874
    22  H    0.286316
    23  H    0.283516
    24  H    0.417210
    25  H    0.289659
    26  H    0.290116
    27  H    0.291378
    28  H    0.285498
    29  H    0.254469
 Sum of Mulliken charges =  -0.00000
 Mulliken charges with hydrogens summed into heavy atoms:
               1
     1  C   -0.137295
     2  C   -0.315493
     3  C    0.050635
     4  C    1.146564
     5  C   -0.363369
     6  C   -0.196156
     7  C   -1.014859
     8  C    1.331995
     9  N    0.366175
    10  C   -2.143253
    11  C    1.211459
    12  C   -0.130175
    13  C   -0.088341
    14  C    0.029425
    15  C    0.406019
    16  O   -0.484588
    17  I    0.331258
 Electronic spatial extent (au):  <R**2>=           6009.4271
 Charge=             -0.0000 electrons
 Dipole moment (field-independent basis, Debye):
    X=              2.0773    Y=              1.1608    Z=             -5.4229  Tot=              5.9221
 Quadrupole moment (field-independent basis, Debye-Ang):
   XX=           -106.7617   YY=           -105.0268   ZZ=           -113.4404
   XY=             -3.3041   XZ=              5.5708   YZ=              6.4449
 Traceless Quadrupole moment (field-independent basis, Debye-Ang):
   XX=              1.6479   YY=              3.3828   ZZ=             -5.0308
   XY=             -3.3041   XZ=              5.5708   YZ=              6.4449
 Octapole moment (field-independent basis, Debye-Ang**2):
  XXX=           -550.5942  YYY=            199.0362  ZZZ=            469.6788  XYY=           -168.9787
  XXY=             53.9678  XXZ=            161.5240  XZZ=           -192.7758  YZZ=             23.1543
  YYZ=            139.1124  XYZ=            -19.7433
 Hexadecapole moment (field-independent basis, Debye-Ang**3):
 XXXX=          -3301.8350 YYYY=          -3356.6758 ZZZZ=          -3353.8777 XXXY=            237.0054
 XXXZ=            930.4974 YYYX=            299.2692 YYYZ=           -456.6521 ZZZX=           1092.6157
 ZZZY=           -219.3835 XXYY=          -1090.3553 XXZZ=          -1110.1297 YYZZ=          -1027.9161
 XXYZ=           -239.0977 YYXZ=            253.9388 ZZXY=            108.8798
 N-N= 1.082886747622D+03 E-N=-3.746247402866D+03  KE= 6.718491993798D+02
 UFF atomic radii scaled by 1 / 1.20 used.

 **********************************************************************

            Electrostatic Properties Using The SCF Density

 **********************************************************************

       Atomic Center    1 is at   2.760300  3.658100 -1.977200
       Atomic Center    2 is at   1.590700  3.482100 -1.220500
       Atomic Center    3 is at   1.189100  2.191500 -0.835000
       Atomic Center    4 is at   1.949300  1.057300 -1.200600
       Atomic Center    5 is at   3.126300  1.253200 -1.958000
       Atomic Center    6 is at   3.530100  2.542300 -2.345300
       Atomic Center    7 is at   1.565000 -0.327700 -0.810900
       Atomic Center    8 is at   1.179800 -1.142400 -1.997400
       Atomic Center    9 is at   0.482100 -0.368900  0.122200
       Atomic Center   10 is at   1.916400 -2.276500 -2.425800
       Atomic Center   11 is at   1.499700 -3.006600 -3.555000
       Atomic Center   12 is at   0.354500 -2.624000 -4.269400
       Atomic Center   13 is at  -0.382800 -1.505000 -3.856900
       Atomic Center   14 is at   0.027600 -0.773900 -2.732000
       Atomic Center   15 is at   0.585500 -0.880400  1.364000
       Atomic Center   16 is at  -0.416200 -0.874000  2.109600
       Atomic Center   17 is at   3.617200 -2.943900 -1.481900
       Atomic Center   18 is at   3.051300  4.594700 -2.257600
       Atomic Center   19 is at   1.031300  4.292000 -0.951300
       Atomic Center   20 is at   0.335400  2.084500 -0.286600
       Atomic Center   21 is at   3.695200  0.450800 -2.229700
       Atomic Center   22 is at   4.381400  2.668000 -2.894000
       Atomic Center   23 is at   2.443800 -0.753000 -0.325700
       Atomic Center   24 is at  -0.377100 -0.013100 -0.149800
       Atomic Center   25 is at   2.032400 -3.822100 -3.861600
       Atomic Center   26 is at   0.060100 -3.158200 -5.087500
       Atomic Center   27 is at  -1.216300 -1.223700 -4.373600
       Atomic Center   28 is at  -0.519700  0.038100 -2.443200
       Atomic Center   29 is at   1.467300 -1.271100  1.698700
    1447 points will be used for fitting atomic charges
 Fitting point charges to electrostatic potential
 The dipole moment will be constrained to the correct value
 Charges from ESP fit, RMS=   0.00230 RRMS=   0.12472:
 ESP charges:
               1
     1  C   -0.274441
     2  C   -0.082409
     3  C   -0.467522
     4  C    0.606559
     5  C   -0.440134
     6  C   -0.075513
     7  C   -0.628579
     8  C    0.871287
     9  N   -0.274370
    10  C   -0.674327
    11  C    0.295371
    12  C   -0.440995
    13  C    0.078082
    14  C   -0.656054
    15  C    0.484266
    16  O   -0.681131
    17  I    0.077471
    18  H    0.193577
    19  H    0.173796
    20  H    0.227147
    21  H    0.191659
    22  H    0.174286
    23  H    0.176900
    24  H    0.316922
    25  H    0.075995
    26  H    0.224412
    27  H    0.151602
    28  H    0.268994
    29  H    0.107150
 Sum of ESP charges =   0.00000
 ESP charges with hydrogens summed into heavy atoms:
               1
     1  C   -0.080863
     2  C    0.091387
     3  C   -0.240375
     4  C    0.606559
     5  C   -0.248475
     6  C    0.098773
     7  C   -0.451679
     8  C    0.871287
     9  N    0.042551
    10  C   -0.674327
    11  C    0.371366
    12  C   -0.216583
    13  C    0.229684
    14  C   -0.387060
    15  C    0.591415
    16  O   -0.681131
    17  I    0.077471
 Charge=   0.00000 Dipole=     2.0773     1.1608    -5.4229 Tot=     5.9221
 -----------------------------------------------------------------

              Electrostatic Properties (Atomic Units)

 -----------------------------------------------------------------
    Center     Electric         -------- Electric Field --------
               Potential          X             Y             Z
 -----------------------------------------------------------------
    1 Atom    -14.765408
    2 Atom    -14.762084
    3 Atom    -14.759020
    4 Atom    -14.741348
    5 Atom    -14.762497
    6 Atom    -14.762939
    7 Atom    -14.693402
    8 Atom    -14.727214
    9 Atom    -18.347326
   10 Atom    -14.702112
   11 Atom    -14.747802
   12 Atom    -14.751036
   13 Atom    -14.750876
   14 Atom    -14.746918
   15 Atom    -14.670517
   16 Atom    -22.422570
   17 Atom     -3.384316
   18 Atom     -1.094120
   19 Atom     -1.091718
   20 Atom     -1.087560
   21 Atom     -1.092223
   22 Atom     -1.092374
   23 Atom     -1.062777
   24 Atom     -0.988256
   25 Atom     -1.079984
   26 Atom     -1.079300
   27 Atom     -1.080282
   28 Atom     -1.072378
   29 Atom     -1.064721
 -----------------------------------------------------------------
 ******************************Gaussian NBO Version 3.1******************************
             N A T U R A L   A T O M I C   O R B I T A L   A N D
          N A T U R A L   B O N D   O R B I T A L   A N A L Y S I S
 ******************************Gaussian NBO Version 3.1******************************

       /RESON  / : Allow strongly delocalized NBO set
       /BNDIDX / : Print bond indices based on the NAO density matrix

 Analyzing the SCF density

 Job title: BHFA_oI_conf4                                                   

 Storage needed:    473396 in NPA,    629315 in NBO ( 268430961 available)
 GSVD:  LWork=       61776 too small for GESVD, short by      126360 words or      126360 for optimal perf.


 NATURAL POPULATIONS:  Natural atomic orbital occupancies 
                                                          
   NAO  Atom  No  lang   Type(AO)    Occupancy      Energy
 ----------------------------------------------------------
     1    C    1  S      Cor( 1S)     1.99929     -10.39279
     2    C    1  S      Val( 2S)     0.95045      -0.17509
     3    C    1  S      Ryd( 3S)     0.00110       0.75699
     4    C    1  S      Ryd( 4S)     0.00015       0.91192
     5    C    1  S      Ryd( 5S)     0.00000      23.00681
     6    C    1  px     Val( 2p)     1.05179      -0.07630
     7    C    1  px     Ryd( 4p)     0.00348       0.78772
     8    C    1  px     Ryd( 3p)     0.00048       0.37328
     9    C    1  px     Ryd( 5p)     0.00011       2.97792
    10    C    1  py     Val( 2p)     1.15791      -0.05276
    11    C    1  py     Ryd( 4p)     0.00561       1.04491
    12    C    1  py     Ryd( 3p)     0.00042       0.30089
    13    C    1  py     Ryd( 5p)     0.00007       3.14307
    14    C    1  pz     Val( 2p)     1.02396      -0.10162
    15    C    1  pz     Ryd( 4p)     0.00249       0.66545
    16    C    1  pz     Ryd( 3p)     0.00032       0.34819
    17    C    1  pz     Ryd( 5p)     0.00005       2.81025
    18    C    1  dxy    Ryd( 3d)     0.00058       2.18216
    19    C    1  dxz    Ryd( 3d)     0.00040       2.09426
    20    C    1  dyz    Ryd( 3d)     0.00051       1.78643
    21    C    1  dx2y2  Ryd( 3d)     0.00071       2.21173
    22    C    1  dz2    Ryd( 3d)     0.00046       1.80740

    23    C    2  S      Cor( 1S)     1.99929     -10.39505
    24    C    2  S      Val( 2S)     0.94782      -0.17489
    25    C    2  S      Ryd( 3S)     0.00110       0.85849
    26    C    2  S      Ryd( 4S)     0.00013       0.86232
    27    C    2  S      Ryd( 5S)     0.00000      22.94382
    28    C    2  px     Val( 2p)     1.07572      -0.07556
    29    C    2  px     Ryd( 4p)     0.00404       0.84850
    30    C    2  px     Ryd( 3p)     0.00032       0.34129
    31    C    2  px     Ryd( 5p)     0.00008       3.00808
    32    C    2  py     Val( 2p)     1.12837      -0.05312
    33    C    2  py     Ryd( 4p)     0.00535       0.99967
    34    C    2  py     Ryd( 3p)     0.00042       0.31105
    35    C    2  py     Ryd( 5p)     0.00009       3.12645
    36    C    2  pz     Val( 2p)     1.01648      -0.10192
    37    C    2  pz     Ryd( 4p)     0.00239       0.67298
    38    C    2  pz     Ryd( 3p)     0.00028       0.32558
    39    C    2  pz     Ryd( 5p)     0.00004       2.84224
    40    C    2  dxy    Ryd( 3d)     0.00084       2.12905
    41    C    2  dxz    Ryd( 3d)     0.00039       2.06330
    42    C    2  dyz    Ryd( 3d)     0.00053       1.81923
    43    C    2  dx2y2  Ryd( 3d)     0.00046       2.26245
    44    C    2  dz2    Ryd( 3d)     0.00048       1.80446

    45    C    3  S      Cor( 1S)     1.99916     -10.39376
    46    C    3  S      Val( 2S)     0.93470      -0.16772
    47    C    3  S      Ryd( 4S)     0.00101       0.89201
    48    C    3  S      Ryd( 3S)     0.00016       0.57155
    49    C    3  S      Ryd( 5S)     0.00001      23.27819
    50    C    3  px     Val( 2p)     1.12777      -0.07585
    51    C    3  px     Ryd( 4p)     0.00466       0.94456
    52    C    3  px     Ryd( 3p)     0.00028       0.35741
    53    C    3  px     Ryd( 5p)     0.00005       3.05511
    54    C    3  py     Val( 2p)     1.07061      -0.06917
    55    C    3  py     Ryd( 4p)     0.00307       0.94548
    56    C    3  py     Ryd( 3p)     0.00039       0.47570
    57    C    3  py     Ryd( 5p)     0.00014       3.22181
    58    C    3  pz     Val( 2p)     1.05784      -0.10444
    59    C    3  pz     Ryd( 4p)     0.00255       0.74443
    60    C    3  pz     Ryd( 3p)     0.00029       0.46422
    61    C    3  pz     Ryd( 5p)     0.00003       2.85092
    62    C    3  dxy    Ryd( 3d)     0.00047       2.27147
    63    C    3  dxz    Ryd( 3d)     0.00066       1.93398
    64    C    3  dyz    Ryd( 3d)     0.00051       1.94045
    65    C    3  dx2y2  Ryd( 3d)     0.00071       2.23413
    66    C    3  dz2    Ryd( 3d)     0.00034       1.77259

    67    C    4  S      Cor( 1S)     1.99912     -10.41791
    68    C    4  S      Val( 2S)     0.88330      -0.15827
    69    C    4  S      Ryd( 4S)     0.00137       0.85938
    70    C    4  S      Ryd( 3S)     0.00023       0.70719
    71    C    4  S      Ryd( 5S)     0.00001      23.42004
    72    C    4  px     Val( 2p)     1.06266      -0.09452
    73    C    4  px     Ryd( 4p)     0.00358       0.92031
    74    C    4  px     Ryd( 3p)     0.00026       0.65363
    75    C    4  px     Ryd( 5p)     0.00012       3.29222
    76    C    4  py     Val( 2p)     1.04124      -0.06952
    77    C    4  py     Ryd( 4p)     0.00586       1.19041
    78    C    4  py     Ryd( 3p)     0.00019       0.56723
    79    C    4  py     Ryd( 5p)     0.00011       3.47536
    80    C    4  pz     Val( 2p)     1.03023      -0.10960
    81    C    4  pz     Ryd( 4p)     0.00341       0.77145
    82    C    4  pz     Ryd( 3p)     0.00015       0.53195
    83    C    4  pz     Ryd( 5p)     0.00009       3.04254
    84    C    4  dxy    Ryd( 3d)     0.00057       2.31914
    85    C    4  dxz    Ryd( 3d)     0.00049       2.10267
    86    C    4  dyz    Ryd( 3d)     0.00056       2.00252
    87    C    4  dx2y2  Ryd( 3d)     0.00056       2.35895
    88    C    4  dz2    Ryd( 3d)     0.00048       1.92211

    89    C    5  S      Cor( 1S)     1.99918     -10.39295
    90    C    5  S      Val( 2S)     0.93552      -0.16832
    91    C    5  S      Ryd( 4S)     0.00093       0.91864
    92    C    5  S      Ryd( 3S)     0.00020       0.55421
    93    C    5  S      Ryd( 5S)     0.00001      23.26809
    94    C    5  px     Val( 2p)     1.07963      -0.07701
    95    C    5  px     Ryd( 4p)     0.00353       0.84877
    96    C    5  px     Ryd( 3p)     0.00040       0.40942
    97    C    5  px     Ryd( 5p)     0.00008       3.11347
    98    C    5  py     Val( 2p)     1.14203      -0.06530
    99    C    5  py     Ryd( 4p)     0.00463       1.10837
   100    C    5  py     Ryd( 3p)     0.00042       0.54997
   101    C    5  py     Ryd( 5p)     0.00009       3.17667
   102    C    5  pz     Val( 2p)     1.02406      -0.10500
   103    C    5  pz     Ryd( 4p)     0.00195       0.70144
   104    C    5  pz     Ryd( 3p)     0.00033       0.42292
   105    C    5  pz     Ryd( 5p)     0.00005       2.90010
   106    C    5  dxy    Ryd( 3d)     0.00082       2.14866
   107    C    5  dxz    Ryd( 3d)     0.00039       2.06295
   108    C    5  dyz    Ryd( 3d)     0.00050       1.84274
   109    C    5  dx2y2  Ryd( 3d)     0.00047       2.27403
   110    C    5  dz2    Ryd( 3d)     0.00051       1.82621

   111    C    6  S      Cor( 1S)     1.99929     -10.39548
   112    C    6  S      Val( 2S)     0.94884      -0.17577
   113    C    6  S      Ryd( 4S)     0.00111       0.83764
   114    C    6  S      Ryd( 3S)     0.00024       0.64424
   115    C    6  S      Ryd( 5S)     0.00001      23.21898
   116    C    6  px     Val( 2p)     1.12192      -0.07160
   117    C    6  px     Ryd( 4p)     0.00495       0.94268
   118    C    6  px     Ryd( 3p)     0.00030       0.29588
   119    C    6  px     Ryd( 5p)     0.00005       3.02032
   120    C    6  py     Val( 2p)     1.05704      -0.05953
   121    C    6  py     Ryd( 4p)     0.00387       0.85925
   122    C    6  py     Ryd( 3p)     0.00043       0.36975
   123    C    6  py     Ryd( 5p)     0.00015       3.11425
   124    C    6  pz     Val( 2p)     1.04064      -0.09972
   125    C    6  pz     Ryd( 4p)     0.00277       0.72491
   126    C    6  pz     Ryd( 3p)     0.00026       0.31068
   127    C    6  pz     Ryd( 5p)     0.00002       2.84860
   128    C    6  dxy    Ryd( 3d)     0.00049       2.26640
   129    C    6  dxz    Ryd( 3d)     0.00066       1.92242
   130    C    6  dyz    Ryd( 3d)     0.00050       1.93097
   131    C    6  dx2y2  Ryd( 3d)     0.00071       2.20230
   132    C    6  dz2    Ryd( 3d)     0.00035       1.75387

   133    C    7  S      Cor( 1S)     1.99903     -10.45125
   134    C    7  S      Val( 2S)     0.89742      -0.19271
   135    C    7  S      Ryd( 4S)     0.00201       1.21373
   136    C    7  S      Ryd( 3S)     0.00021       0.75368
   137    C    7  S      Ryd( 5S)     0.00001      23.42547
   138    C    7  px     Val( 2p)     1.04022      -0.12418
   139    C    7  px     Ryd( 4p)     0.00717       0.85554
   140    C    7  px     Ryd( 3p)     0.00087       0.56793
   141    C    7  px     Ryd( 5p)     0.00021       2.34216
   142    C    7  py     Val( 2p)     1.10957      -0.13272
   143    C    7  py     Ryd( 4p)     0.00532       0.73323
   144    C    7  py     Ryd( 3p)     0.00171       0.48497
   145    C    7  py     Ryd( 5p)     0.00022       2.41026
   146    C    7  pz     Val( 2p)     1.01192      -0.11773
   147    C    7  pz     Ryd( 4p)     0.00557       0.72756
   148    C    7  pz     Ryd( 3p)     0.00241       0.48306
   149    C    7  pz     Ryd( 5p)     0.00020       2.62585
   150    C    7  dxy    Ryd( 3d)     0.00107       1.92410
   151    C    7  dxz    Ryd( 3d)     0.00124       2.20239
   152    C    7  dyz    Ryd( 3d)     0.00101       2.13627
   153    C    7  dx2y2  Ryd( 3d)     0.00083       2.16532
   154    C    7  dz2    Ryd( 3d)     0.00072       1.96436

   155    C    8  S      Cor( 1S)     1.99895     -10.42662
   156    C    8  S      Val( 2S)     0.87556      -0.16547
   157    C    8  S      Ryd( 4S)     0.00210       1.01658
   158    C    8  S      Ryd( 3S)     0.00022       0.71688
   159    C    8  S      Ryd( 5S)     0.00001      23.39933
   160    C    8  px     Val( 2p)     1.06687      -0.11195
   161    C    8  px     Ryd( 4p)     0.00498       0.80946
   162    C    8  px     Ryd( 3p)     0.00162       0.64933
   163    C    8  px     Ryd( 5p)     0.00013       3.23548
   164    C    8  py     Val( 2p)     1.05313      -0.11659
   165    C    8  py     Ryd( 4p)     0.00481       0.91695
   166    C    8  py     Ryd( 3p)     0.00149       0.60405
   167    C    8  py     Ryd( 5p)     0.00010       3.23419
   168    C    8  pz     Val( 2p)     1.03508      -0.10032
   169    C    8  pz     Ryd( 4p)     0.00595       1.06913
   170    C    8  pz     Ryd( 3p)     0.00113       0.50030
   171    C    8  pz     Ryd( 5p)     0.00013       3.21001
   172    C    8  dxy    Ryd( 3d)     0.00049       2.14936
   173    C    8  dxz    Ryd( 3d)     0.00060       2.20326
   174    C    8  dyz    Ryd( 3d)     0.00053       2.19159
   175    C    8  dx2y2  Ryd( 3d)     0.00066       2.01285
   176    C    8  dz2    Ryd( 3d)     0.00057       1.98807

   177    N    9  S      Cor( 1S)     1.99940     -14.61019
   178    N    9  S      Val( 2S)     1.24223      -0.59267
   179    N    9  S      Ryd( 4S)     0.00162       1.24163
   180    N    9  S      Ryd( 3S)     0.00023       1.01601
   181    N    9  S      Ryd( 5S)     0.00000      35.31862
   182    N    9  px     Val( 2p)     1.38390      -0.28096
   183    N    9  px     Ryd( 4p)     0.00428       1.01334
   184    N    9  px     Ryd( 3p)     0.00016       0.93636
   185    N    9  px     Ryd( 5p)     0.00004       4.09501
   186    N    9  py     Val( 2p)     1.62697      -0.31867
   187    N    9  py     Ryd( 3p)     0.00563       0.80804
   188    N    9  py     Ryd( 4p)     0.00024       0.81526
   189    N    9  py     Ryd( 5p)     0.00002       4.02660
   190    N    9  pz     Val( 2p)     1.34061      -0.29248
   191    N    9  pz     Ryd( 4p)     0.00344       0.95105
   192    N    9  pz     Ryd( 3p)     0.00024       0.89233
   193    N    9  pz     Ryd( 5p)     0.00009       4.38738
   194    N    9  dxy    Ryd( 3d)     0.00049       2.29480
   195    N    9  dxz    Ryd( 3d)     0.00043       2.71553
   196    N    9  dyz    Ryd( 3d)     0.00067       2.52277
   197    N    9  dx2y2  Ryd( 3d)     0.00066       2.45612
   198    N    9  dz2    Ryd( 3d)     0.00075       2.73520

   199    C   10  S      Cor( 1S)     1.99880     -10.46676
   200    C   10  S      Val( 2S)     0.98188      -0.26617
   201    C   10  S      Ryd( 4S)     0.00230       0.94396
   202    C   10  S      Ryd( 3S)     0.00014       0.62638
   203    C   10  S      Ryd( 5S)     0.00001      23.45169
   204    C   10  px     Val( 2p)     1.09409      -0.18065
   205    C   10  px     Ryd( 4p)     0.00687       1.68536
   206    C   10  px     Ryd( 3p)     0.00034       0.51793
   207    C   10  px     Ryd( 5p)     0.00019       2.88337
   208    C   10  py     Val( 2p)     1.08896      -0.13863
   209    C   10  py     Ryd( 4p)     0.00524       0.81219
   210    C   10  py     Ryd( 3p)     0.00036       0.45677
   211    C   10  py     Ryd( 5p)     0.00014       3.05311
   212    C   10  pz     Val( 2p)     1.08772      -0.14827
   213    C   10  pz     Ryd( 4p)     0.00713       0.96639
   214    C   10  pz     Ryd( 3p)     0.00031       0.51153
   215    C   10  pz     Ryd( 5p)     0.00011       3.03045
   216    C   10  dxy    Ryd( 3d)     0.00099       2.01794
   217    C   10  dxz    Ryd( 3d)     0.00123       1.88770
   218    C   10  dyz    Ryd( 3d)     0.00064       2.03743
   219    C   10  dx2y2  Ryd( 3d)     0.00104       1.70640
   220    C   10  dz2    Ryd( 3d)     0.00077       1.84526

   221    C   11  S      Cor( 1S)     1.99913     -10.40181
   222    C   11  S      Val( 2S)     0.93925      -0.17915
   223    C   11  S      Ryd( 3S)     0.00163       0.93233
   224    C   11  S      Ryd( 4S)     0.00015       1.01518
   225    C   11  S      Ryd( 5S)     0.00001      22.84450
   226    C   11  px     Val( 2p)     1.07768      -0.09334
   227    C   11  px     Ryd( 4p)     0.00588       0.88284
   228    C   11  px     Ryd( 3p)     0.00040       0.34211
   229    C   11  px     Ryd( 5p)     0.00012       3.08140
   230    C   11  py     Val( 2p)     1.11662      -0.09498
   231    C   11  py     Ryd( 4p)     0.00553       0.91345
   232    C   11  py     Ryd( 3p)     0.00033       0.29380
   233    C   11  py     Ryd( 5p)     0.00003       3.06961
   234    C   11  pz     Val( 2p)     1.05042      -0.10164
   235    C   11  pz     Ryd( 4p)     0.00347       0.71559
   236    C   11  pz     Ryd( 3p)     0.00037       0.35278
   237    C   11  pz     Ryd( 5p)     0.00012       3.05817
   238    C   11  dxy    Ryd( 3d)     0.00075       2.03148
   239    C   11  dxz    Ryd( 3d)     0.00051       2.12337
   240    C   11  dyz    Ryd( 3d)     0.00054       2.07818
   241    C   11  dx2y2  Ryd( 3d)     0.00050       1.83361
   242    C   11  dz2    Ryd( 3d)     0.00061       1.88732

   243    C   12  S      Cor( 1S)     1.99927     -10.40140
   244    C   12  S      Val( 2S)     0.94796      -0.17968
   245    C   12  S      Ryd( 4S)     0.00086       0.88874
   246    C   12  S      Ryd( 3S)     0.00011       0.62887
   247    C   12  S      Ryd( 5S)     0.00001      23.21037
   248    C   12  px     Val( 2p)     1.03968      -0.08247
   249    C   12  px     Ryd( 4p)     0.00324       0.80826
   250    C   12  px     Ryd( 3p)     0.00041       0.35937
   251    C   12  px     Ryd( 5p)     0.00010       2.93966
   252    C   12  py     Val( 2p)     1.06707      -0.08552
   253    C   12  py     Ryd( 4p)     0.00360       0.84304
   254    C   12  py     Ryd( 3p)     0.00040       0.34993
   255    C   12  py     Ryd( 5p)     0.00009       2.94858
   256    C   12  pz     Val( 2p)     1.11002      -0.08198
   257    C   12  pz     Ryd( 4p)     0.00458       0.91277
   258    C   12  pz     Ryd( 3p)     0.00033       0.29802
   259    C   12  pz     Ryd( 5p)     0.00004       2.97667
   260    C   12  dxy    Ryd( 3d)     0.00048       2.13325
   261    C   12  dxz    Ryd( 3d)     0.00047       2.12196
   262    C   12  dyz    Ryd( 3d)     0.00069       2.05134
   263    C   12  dx2y2  Ryd( 3d)     0.00049       1.95932
   264    C   12  dz2    Ryd( 3d)     0.00054       1.78136

   265    C   13  S      Cor( 1S)     1.99929     -10.40128
   266    C   13  S      Val( 2S)     0.94741      -0.18027
   267    C   13  S      Ryd( 4S)     0.00089       0.94606
   268    C   13  S      Ryd( 3S)     0.00018       0.65371
   269    C   13  S      Ryd( 5S)     0.00000      23.11457
   270    C   13  px     Val( 2p)     1.11566      -0.08011
   271    C   13  px     Ryd( 4p)     0.00462       0.93647
   272    C   13  px     Ryd( 3p)     0.00030       0.30340
   273    C   13  px     Ryd( 5p)     0.00004       2.98902
   274    C   13  py     Val( 2p)     1.03988      -0.08543
   275    C   13  py     Ryd( 4p)     0.00322       0.79549
   276    C   13  py     Ryd( 3p)     0.00033       0.34565
   277    C   13  py     Ryd( 5p)     0.00010       2.97983
   278    C   13  pz     Val( 2p)     1.05977      -0.08248
   279    C   13  pz     Ryd( 4p)     0.00357       0.83366
   280    C   13  pz     Ryd( 3p)     0.00035       0.31802
   281    C   13  pz     Ryd( 5p)     0.00008       2.98269
   282    C   13  dxy    Ryd( 3d)     0.00049       2.12956
   283    C   13  dxz    Ryd( 3d)     0.00068       2.05584
   284    C   13  dyz    Ryd( 3d)     0.00048       2.13366
   285    C   13  dx2y2  Ryd( 3d)     0.00059       1.84143
   286    C   13  dz2    Ryd( 3d)     0.00049       1.90613

   287    C   14  S      Cor( 1S)     1.99915     -10.40364
   288    C   14  S      Val( 2S)     0.93322      -0.17546
   289    C   14  S      Ryd( 4S)     0.00106       0.98062
   290    C   14  S      Ryd( 3S)     0.00024       0.67584
   291    C   14  S      Ryd( 5S)     0.00001      23.29354
   292    C   14  px     Val( 2p)     1.06845      -0.08688
   293    C   14  px     Ryd( 4p)     0.00348       0.82510
   294    C   14  px     Ryd( 3p)     0.00033       0.40690
   295    C   14  px     Ryd( 5p)     0.00009       3.04724
   296    C   14  py     Val( 2p)     1.11351      -0.08982
   297    C   14  py     Ryd( 4p)     0.00423       0.95960
   298    C   14  py     Ryd( 3p)     0.00019       0.46190
   299    C   14  py     Ryd( 5p)     0.00005       3.02329
   300    C   14  pz     Val( 2p)     1.05322      -0.09646
   301    C   14  pz     Ryd( 4p)     0.00253       0.86730
   302    C   14  pz     Ryd( 3p)     0.00023       0.50589
   303    C   14  pz     Ryd( 5p)     0.00012       3.05252
   304    C   14  dxy    Ryd( 3d)     0.00074       2.05643
   305    C   14  dxz    Ryd( 3d)     0.00048       2.14013
   306    C   14  dyz    Ryd( 3d)     0.00052       2.14355
   307    C   14  dx2y2  Ryd( 3d)     0.00046       1.84865
   308    C   14  dz2    Ryd( 3d)     0.00056       1.93459

   309    C   15  S      Cor( 1S)     1.99947     -10.52273
   310    C   15  S      Val( 2S)     0.86206      -0.17842
   311    C   15  S      Ryd( 4S)     0.00822       0.71779
   312    C   15  S      Ryd( 3S)     0.00020       0.54019
   313    C   15  S      Ryd( 5S)     0.00004      23.04484
   314    C   15  px     Val( 2p)     0.95334      -0.06074
   315    C   15  px     Ryd( 4p)     0.00711       1.28877
   316    C   15  px     Ryd( 3p)     0.00030       0.45983
   317    C   15  px     Ryd( 5p)     0.00027       2.39797
   318    C   15  py     Val( 2p)     0.78123      -0.10691
   319    C   15  py     Ryd( 4p)     0.00196       0.91606
   320    C   15  py     Ryd( 3p)     0.00046       0.35953
   321    C   15  py     Ryd( 5p)     0.00008       2.42717
   322    C   15  pz     Val( 2p)     0.79375      -0.02591
   323    C   15  pz     Ryd( 4p)     0.00663       1.07715
   324    C   15  pz     Ryd( 3p)     0.00048       0.39760
   325    C   15  pz     Ryd( 5p)     0.00014       2.54312
   326    C   15  dxy    Ryd( 3d)     0.00251       1.69657
   327    C   15  dxz    Ryd( 3d)     0.00167       2.31933
   328    C   15  dyz    Ryd( 3d)     0.00288       1.89634
   329    C   15  dx2y2  Ryd( 3d)     0.00161       1.90853
   330    C   15  dz2    Ryd( 3d)     0.00384       2.16666

   331    O   16  S      Cor( 1S)     1.99981     -19.36492
   332    O   16  S      Val( 2S)     1.72599      -0.98364
   333    O   16  S      Ryd( 3S)     0.00417       0.74807
   334    O   16  S      Ryd( 4S)     0.00020       1.58572
   335    O   16  S      Ryd( 5S)     0.00000      49.83437
   336    O   16  px     Val( 2p)     1.63440      -0.33141
   337    O   16  px     Ryd( 3p)     0.00137       0.78479
   338    O   16  px     Ryd( 4p)     0.00006       0.78571
   339    O   16  px     Ryd( 5p)     0.00005       5.31444
   340    O   16  py     Val( 2p)     1.60707      -0.30540
   341    O   16  py     Ryd( 3p)     0.00128       0.70826
   342    O   16  py     Ryd( 4p)     0.00002       0.85737
   343    O   16  py     Ryd( 5p)     0.00002       5.07014
   344    O   16  pz     Val( 2p)     1.72943      -0.33333
   345    O   16  pz     Ryd( 3p)     0.00200       0.80807
   346    O   16  pz     Ryd( 4p)     0.00006       0.84456
   347    O   16  pz     Ryd( 5p)     0.00003       5.22689
   348    O   16  dxy    Ryd( 3d)     0.00102       3.09334
   349    O   16  dxz    Ryd( 3d)     0.00124       3.55771
   350    O   16  dyz    Ryd( 3d)     0.00055       3.02299
   351    O   16  dx2y2  Ryd( 3d)     0.00076       3.25412
   352    O   16  dz2    Ryd( 3d)     0.00091       3.13309

   353    I   17  S      Val( 5S)     1.85756      -0.66230
   354    I   17  S      Ryd( 6S)     0.00070       9.70729
   355    I   17  px     Val( 5p)     1.28154      -0.23965
   356    I   17  px     Ryd( 6p)     0.00323       0.63163
   357    I   17  py     Val( 5p)     1.84422      -0.30524
   358    I   17  py     Ryd( 6p)     0.00105       0.64337
   359    I   17  pz     Val( 5p)     1.75973      -0.29448
   360    I   17  pz     Ryd( 6p)     0.00179       0.59129

   361    H   18  S      Val( 1S)     0.79477       0.10981
   362    H   18  S      Ryd( 2S)     0.00040       0.83586
   363    H   18  S      Ryd( 3S)     0.00021       1.90656

   364    H   19  S      Val( 1S)     0.79323       0.10825
   365    H   19  S      Ryd( 2S)     0.00046       0.78115
   366    H   19  S      Ryd( 3S)     0.00022       1.97769

   367    H   20  S      Val( 1S)     0.79436       0.10459
   368    H   20  S      Ryd( 2S)     0.00073       1.40905
   369    H   20  S      Ryd( 3S)     0.00018       1.42620

   370    H   21  S      Val( 1S)     0.79341       0.10470
   371    H   21  S      Ryd( 3S)     0.00065       1.50839
   372    H   21  S      Ryd( 2S)     0.00022       1.28732

   373    H   22  S      Val( 1S)     0.79311       0.10836
   374    H   22  S      Ryd( 2S)     0.00047       0.80266
   375    H   22  S      Ryd( 3S)     0.00022       1.95176

   376    H   23  S      Val( 1S)     0.74837       0.03411
   377    H   23  S      Ryd( 2S)     0.00254       0.57367
   378    H   23  S      Ryd( 3S)     0.00044       2.41507

   379    H   24  S      Val( 1S)     0.59403       0.13616
   380    H   24  S      Ryd( 2S)     0.00237       0.60441
   381    H   24  S      Ryd( 3S)     0.00039       2.25815

   382    H   25  S      Val( 1S)     0.78416       0.10037
   383    H   25  S      Ryd( 2S)     0.00050       1.33005
   384    H   25  S      Ryd( 3S)     0.00023       1.43204

   385    H   26  S      Val( 1S)     0.78763       0.10620
   386    H   26  S      Ryd( 2S)     0.00039       0.88933
   387    H   26  S      Ryd( 3S)     0.00022       1.83934

   388    H   27  S      Val( 1S)     0.78890       0.10574
   389    H   27  S      Ryd( 2S)     0.00043       1.11974
   390    H   27  S      Ryd( 3S)     0.00021       1.61310

   391    H   28  S      Val( 1S)     0.79109       0.09645
   392    H   28  S      Ryd( 3S)     0.00071       1.47190
   393    H   28  S      Ryd( 2S)     0.00026       1.34126

   394    H   29  S      Val( 1S)     0.84861       0.02737
   395    H   29  S      Ryd( 2S)     0.00074       1.17793
   396    H   29  S      Ryd( 3S)     0.00017       1.62236

 [ 46 electrons found in the effective core potential]

 WARNING:  1 low occupancy (<1.9990e) core orbital  found on  C    8
           1 low occupancy (<1.9990e) core orbital  found on  C   10

 WARNING:  Population inversion found on atom  C    1
           Population inversion found on atom  C    2
           Population inversion found on atom  C    3
           Population inversion found on atom  C    4
           Population inversion found on atom  C    5
           Population inversion found on atom  C    6
           Population inversion found on atom  C    7
           Population inversion found on atom  C    8
           Population inversion found on atom  N    9
           Population inversion found on atom  C   10
           Population inversion found on atom  C   11
           Population inversion found on atom  C   12
           Population inversion found on atom  C   13
           Population inversion found on atom  C   14
           Population inversion found on atom  C   15
           Population inversion found on atom  H   21
           Population inversion found on atom  H   28


 Summary of Natural Population Analysis:                  
                                                          
                                       Natural Population 
                Natural  -----------------------------------------------
    Atom  No    Charge         Core      Valence    Rydberg      Total
 -----------------------------------------------------------------------
      C    1   -0.20034      1.99929     4.18411    0.01694     6.20034
      C    2   -0.18463      1.99929     4.16839    0.01695     6.18463
      C    3   -0.20542      1.99916     4.19092    0.01534     6.20542
      C    4   -0.03457      1.99912     4.01742    0.01804     6.03457
      C    5   -0.19572      1.99918     4.18124    0.01531     6.19572
      C    6   -0.18461      1.99929     4.16844    0.01687     6.18461
      C    7   -0.08893      1.99903     4.05913    0.03077     6.08893
      C    8   -0.05510      1.99895     4.03064    0.02551     6.05510
      N    9   -0.61208      1.99940     5.59371    0.01897     7.61208
      C   10   -0.27927      1.99880     4.25265    0.02782     6.27927
      C   11   -0.20403      1.99913     4.18397    0.02093     6.20403
      C   12   -0.18045      1.99927     4.16474    0.01643     6.18045
      C   13   -0.17843      1.99929     4.16271    0.01643     6.17843
      C   14   -0.18285      1.99915     4.16839    0.01530     6.18285
      C   15    0.57176      1.99947     3.39038    0.03839     5.42824
      O   16   -0.71046      1.99981     6.69689    0.01375     8.71046
      I   17    0.25018     46.00000     6.74305    0.00678    52.74982
      H   18    0.20462      0.00000     0.79477    0.00061     0.79538
      H   19    0.20609      0.00000     0.79323    0.00068     0.79391
      H   20    0.20474      0.00000     0.79436    0.00091     0.79526
      H   21    0.20572      0.00000     0.79341    0.00087     0.79428
      H   22    0.20620      0.00000     0.79311    0.00068     0.79380
      H   23    0.24865      0.00000     0.74837    0.00298     0.75135
      H   24    0.40320      0.00000     0.59403    0.00276     0.59680
      H   25    0.21511      0.00000     0.78416    0.00073     0.78489
      H   26    0.21176      0.00000     0.78763    0.00061     0.78824
      H   27    0.21045      0.00000     0.78890    0.00064     0.78955
      H   28    0.20794      0.00000     0.79109    0.00098     0.79206
      H   29    0.15048      0.00000     0.84861    0.00091     0.84952
 =======================================================================
   * Total *   -0.00000     77.98763    85.66845    0.34392   164.00000

                                 Natural Population      
 --------------------------------------------------------
   Effective Core            46.00000
   Core                      31.98763 ( 99.9614% of  32)
   Valence                   85.66845 ( 99.6145% of  86)
   Natural Minimal Basis    163.65608 ( 99.7903% of 164)
   Natural Rydberg Basis      0.34392 (  0.2097% of 164)
 --------------------------------------------------------

    Atom  No          Natural Electron Configuration
 ----------------------------------------------------------------------------
      C    1      [core]2S( 0.95)2p( 3.23)4p( 0.01)
      C    2      [core]2S( 0.95)2p( 3.22)4p( 0.01)
      C    3      [core]2S( 0.93)2p( 3.26)4p( 0.01)
      C    4      [core]2S( 0.88)2p( 3.13)4p( 0.01)
      C    5      [core]2S( 0.94)2p( 3.25)4p( 0.01)
      C    6      [core]2S( 0.95)2p( 3.22)4p( 0.01)
      C    7      [core]2S( 0.90)2p( 3.16)4p( 0.02)
      C    8      [core]2S( 0.88)2p( 3.16)4p( 0.02)
      N    9      [core]2S( 1.24)2p( 4.35)3p( 0.01)4p( 0.01)
      C   10      [core]2S( 0.98)2p( 3.27)4p( 0.02)
      C   11      [core]2S( 0.94)2p( 3.24)4p( 0.01)
      C   12      [core]2S( 0.95)2p( 3.22)4p( 0.01)
      C   13      [core]2S( 0.95)2p( 3.22)4p( 0.01)
      C   14      [core]2S( 0.93)2p( 3.24)4p( 0.01)
      C   15      [core]2S( 0.86)2p( 2.53)4S( 0.01)3d( 0.01)4p( 0.02)
      O   16      [core]2S( 1.73)2p( 4.97)
      I   17      [core]5S( 1.86)5p( 4.89)6p( 0.01)
      H   18            1S( 0.79)
      H   19            1S( 0.79)
      H   20            1S( 0.79)
      H   21            1S( 0.79)
      H   22            1S( 0.79)
      H   23            1S( 0.75)
      H   24            1S( 0.59)
      H   25            1S( 0.78)
      H   26            1S( 0.79)
      H   27            1S( 0.79)
      H   28            1S( 0.79)
      H   29            1S( 0.85)


 Wiberg bond index matrix in the NAO basis:                                    

     Atom    1       2       3       4       5       6       7       8       9
     ---- ------  ------  ------  ------  ------  ------  ------  ------  ------
   1.  C  0.0000  1.4439  0.0113  0.1090  0.0111  1.4256  0.0012  0.0029  0.0004
   2.  C  1.4439  0.0000  1.4250  0.0131  0.1145  0.0114  0.0079  0.0005  0.0008
   3.  C  0.0113  1.4250  0.0000  1.4107  0.0125  0.1095  0.0099  0.0102  0.0035
   4.  C  0.1090  0.0131  1.4107  0.0000  1.3918  0.0126  0.9859  0.0152  0.0169
   5.  C  0.0111  0.1145  0.0125  1.3918  0.0000  1.4476  0.0104  0.0061  0.0071
   6.  C  1.4256  0.0114  0.1095  0.0126  1.4476  0.0000  0.0083  0.0007  0.0008
   7.  C  0.0012  0.0079  0.0099  0.9859  0.0104  0.0083  0.0000  0.9775  0.9625
   8.  C  0.0029  0.0005  0.0102  0.0152  0.0061  0.0007  0.9775  0.0000  0.0198
   9.  N  0.0004  0.0008  0.0035  0.0169  0.0071  0.0008  0.9625  0.0198  0.0000
  10.  C  0.0008  0.0005  0.0014  0.0082  0.0015  0.0003  0.0123  1.3912  0.0107
  11.  C  0.0002  0.0000  0.0005  0.0003  0.0003  0.0000  0.0079  0.0154  0.0005
  12.  C  0.0005  0.0002  0.0007  0.0021  0.0006  0.0001  0.0013  0.1078  0.0037
  13.  C  0.0002  0.0000  0.0003  0.0006  0.0004  0.0001  0.0079  0.0131  0.0009
  14.  C  0.0006  0.0004  0.0012  0.0052  0.0011  0.0004  0.0098  1.3796  0.0069
  15.  C  0.0001  0.0001  0.0007  0.0074  0.0005  0.0003  0.0113  0.0080  1.2444
  16.  O  0.0001  0.0001  0.0007  0.0041  0.0007  0.0002  0.0145  0.0040  0.1666
  17.  I  0.0005  0.0001  0.0008  0.0008  0.0021  0.0003  0.0108  0.0452  0.0010
  18.  H  0.9302  0.0037  0.0076  0.0003  0.0076  0.0036  0.0004  0.0000  0.0000
  19.  H  0.0037  0.9298  0.0036  0.0069  0.0004  0.0076  0.0003  0.0001  0.0001
  20.  H  0.0075  0.0039  0.9275  0.0038  0.0088  0.0004  0.0023  0.0002  0.0008
  21.  H  0.0075  0.0004  0.0088  0.0037  0.9268  0.0039  0.0019  0.0002  0.0005
  22.  H  0.0037  0.0075  0.0003  0.0069  0.0036  0.9300  0.0003  0.0000  0.0002
  23.  H  0.0031  0.0001  0.0122  0.0035  0.0047  0.0003  0.8746  0.0027  0.0013
  24.  H  0.0001  0.0001  0.0005  0.0004  0.0003  0.0000  0.0058  0.0006  0.8025
  25.  H  0.0000  0.0000  0.0000  0.0001  0.0000  0.0000  0.0002  0.0074  0.0001
  26.  H  0.0000  0.0000  0.0000  0.0000  0.0000  0.0000  0.0004  0.0004  0.0000
  27.  H  0.0000  0.0000  0.0000  0.0000  0.0000  0.0000  0.0002  0.0070  0.0000
  28.  H  0.0000  0.0001  0.0005  0.0003  0.0001  0.0000  0.0021  0.0038  0.0002
  29.  H  0.0000  0.0000  0.0001  0.0002  0.0001  0.0000  0.0007  0.0002  0.0031

     Atom   10      11      12      13      14      15      16      17      18
     ---- ------  ------  ------  ------  ------  ------  ------  ------  ------
   1.  C  0.0008  0.0002  0.0005  0.0002  0.0006  0.0001  0.0001  0.0005  0.9302
   2.  C  0.0005  0.0000  0.0002  0.0000  0.0004  0.0001  0.0001  0.0001  0.0037
   3.  C  0.0014  0.0005  0.0007  0.0003  0.0012  0.0007  0.0007  0.0008  0.0076
   4.  C  0.0082  0.0003  0.0021  0.0006  0.0052  0.0074  0.0041  0.0008  0.0003
   5.  C  0.0015  0.0003  0.0006  0.0004  0.0011  0.0005  0.0007  0.0021  0.0076
   6.  C  0.0003  0.0000  0.0001  0.0001  0.0004  0.0003  0.0002  0.0003  0.0036
   7.  C  0.0123  0.0079  0.0013  0.0079  0.0098  0.0113  0.0145  0.0108  0.0004
   8.  C  1.3912  0.0154  0.1078  0.0131  1.3796  0.0080  0.0040  0.0452  0.0000
   9.  N  0.0107  0.0005  0.0037  0.0009  0.0069  1.2444  0.1666  0.0010  0.0000
  10.  C  0.0000  1.4040  0.0146  0.1006  0.0162  0.0010  0.0014  1.0053  0.0000
  11.  C  1.4040  0.0000  1.4353  0.0112  0.1120  0.0003  0.0002  0.0383  0.0000
  12.  C  0.0146  1.4353  0.0000  1.4206  0.0113  0.0006  0.0008  0.0192  0.0000
  13.  C  0.1006  0.0112  1.4206  0.0000  1.4473  0.0002  0.0002  0.0148  0.0000
  14.  C  0.0162  0.1120  0.0113  1.4473  0.0000  0.0012  0.0011  0.0198  0.0000
  15.  C  0.0010  0.0003  0.0006  0.0002  0.0012  0.0000  1.6092  0.0008  0.0000
  16.  O  0.0014  0.0002  0.0008  0.0002  0.0011  1.6092  0.0000  0.0004  0.0000
  17.  I  1.0053  0.0383  0.0192  0.0148  0.0198  0.0008  0.0004  0.0000  0.0000
  18.  H  0.0000  0.0000  0.0000  0.0000  0.0000  0.0000  0.0000  0.0000  0.0000
  19.  H  0.0000  0.0000  0.0000  0.0000  0.0000  0.0000  0.0000  0.0000  0.0026
  20.  H  0.0001  0.0000  0.0000  0.0000  0.0001  0.0001  0.0001  0.0000  0.0002
  21.  H  0.0003  0.0001  0.0000  0.0000  0.0001  0.0001  0.0001  0.0010  0.0002
  22.  H  0.0000  0.0000  0.0000  0.0000  0.0000  0.0000  0.0000  0.0000  0.0026
  23.  H  0.0026  0.0010  0.0002  0.0003  0.0081  0.0015  0.0020  0.0118  0.0000
  24.  H  0.0004  0.0001  0.0001  0.0001  0.0003  0.0044  0.0044  0.0006  0.0000
  25.  H  0.0045  0.9237  0.0040  0.0074  0.0004  0.0000  0.0000  0.0033  0.0000
  26.  H  0.0067  0.0038  0.9271  0.0037  0.0075  0.0000  0.0000  0.0009  0.0000
  27.  H  0.0003  0.0073  0.0036  0.9278  0.0036  0.0000  0.0000  0.0009  0.0000
  28.  H  0.0080  0.0004  0.0074  0.0040  0.9259  0.0001  0.0000  0.0013  0.0000
  29.  H  0.0000  0.0000  0.0000  0.0000  0.0001  0.9250  0.0383  0.0002  0.0000

     Atom   19      20      21      22      23      24      25      26      27
     ---- ------  ------  ------  ------  ------  ------  ------  ------  ------
   1.  C  0.0037  0.0075  0.0075  0.0037  0.0031  0.0001  0.0000  0.0000  0.0000
   2.  C  0.9298  0.0039  0.0004  0.0075  0.0001  0.0001  0.0000  0.0000  0.0000
   3.  C  0.0036  0.9275  0.0088  0.0003  0.0122  0.0005  0.0000  0.0000  0.0000
   4.  C  0.0069  0.0038  0.0037  0.0069  0.0035  0.0004  0.0001  0.0000  0.0000
   5.  C  0.0004  0.0088  0.9268  0.0036  0.0047  0.0003  0.0000  0.0000  0.0000
   6.  C  0.0076  0.0004  0.0039  0.9300  0.0003  0.0000  0.0000  0.0000  0.0000
   7.  C  0.0003  0.0023  0.0019  0.0003  0.8746  0.0058  0.0002  0.0004  0.0002
   8.  C  0.0001  0.0002  0.0002  0.0000  0.0027  0.0006  0.0074  0.0004  0.0070
   9.  N  0.0001  0.0008  0.0005  0.0002  0.0013  0.8025  0.0001  0.0000  0.0000
  10.  C  0.0000  0.0001  0.0003  0.0000  0.0026  0.0004  0.0045  0.0067  0.0003
  11.  C  0.0000  0.0000  0.0001  0.0000  0.0010  0.0001  0.9237  0.0038  0.0073
  12.  C  0.0000  0.0000  0.0000  0.0000  0.0002  0.0001  0.0040  0.9271  0.0036
  13.  C  0.0000  0.0000  0.0000  0.0000  0.0003  0.0001  0.0074  0.0037  0.9278
  14.  C  0.0000  0.0001  0.0001  0.0000  0.0081  0.0003  0.0004  0.0075  0.0036
  15.  C  0.0000  0.0001  0.0001  0.0000  0.0015  0.0044  0.0000  0.0000  0.0000
  16.  O  0.0000  0.0001  0.0001  0.0000  0.0020  0.0044  0.0000  0.0000  0.0000
  17.  I  0.0000  0.0000  0.0010  0.0000  0.0118  0.0006  0.0033  0.0009  0.0009
  18.  H  0.0026  0.0002  0.0002  0.0026  0.0000  0.0000  0.0000  0.0000  0.0000
  19.  H  0.0000  0.0026  0.0004  0.0002  0.0002  0.0000  0.0000  0.0000  0.0000
  20.  H  0.0026  0.0000  0.0002  0.0004  0.0002  0.0002  0.0000  0.0000  0.0000
  21.  H  0.0004  0.0002  0.0000  0.0026  0.0002  0.0000  0.0000  0.0000  0.0000
  22.  H  0.0002  0.0004  0.0026  0.0000  0.0000  0.0000  0.0000  0.0000  0.0000
  23.  H  0.0002  0.0002  0.0002  0.0000  0.0000  0.0098  0.0001  0.0000  0.0003
  24.  H  0.0000  0.0002  0.0000  0.0000  0.0098  0.0000  0.0000  0.0000  0.0000
  25.  H  0.0000  0.0000  0.0000  0.0000  0.0001  0.0000  0.0000  0.0028  0.0002
  26.  H  0.0000  0.0000  0.0000  0.0000  0.0000  0.0000  0.0028  0.0000  0.0026
  27.  H  0.0000  0.0000  0.0000  0.0000  0.0003  0.0000  0.0002  0.0026  0.0000
  28.  H  0.0000  0.0000  0.0000  0.0000  0.0005  0.0004  0.0004  0.0002  0.0026
  29.  H  0.0000  0.0001  0.0000  0.0000  0.0013  0.0095  0.0000  0.0000  0.0000

     Atom   28      29
     ---- ------  ------
   1.  C  0.0000  0.0000
   2.  C  0.0001  0.0000
   3.  C  0.0005  0.0001
   4.  C  0.0003  0.0002
   5.  C  0.0001  0.0001
   6.  C  0.0000  0.0000
   7.  C  0.0021  0.0007
   8.  C  0.0038  0.0002
   9.  N  0.0002  0.0031
  10.  C  0.0080  0.0000
  11.  C  0.0004  0.0000
  12.  C  0.0074  0.0000
  13.  C  0.0040  0.0000
  14.  C  0.9259  0.0001
  15.  C  0.0001  0.9250
  16.  O  0.0000  0.0383
  17.  I  0.0013  0.0002
  18.  H  0.0000  0.0000
  19.  H  0.0000  0.0000
  20.  H  0.0000  0.0001
  21.  H  0.0000  0.0000
  22.  H  0.0000  0.0000
  23.  H  0.0005  0.0013
  24.  H  0.0004  0.0095
  25.  H  0.0004  0.0000
  26.  H  0.0002  0.0000
  27.  H  0.0026  0.0000
  28.  H  0.0000  0.0000
  29.  H  0.0000  0.0000


 Wiberg bond index, Totals by atom:                                            

     Atom    1
     ---- ------
   1.  C  3.9644
   2.  C  3.9641
   3.  C  3.9601
   4.  C  4.0100
   5.  C  3.9607
   6.  C  3.9642
   7.  C  3.9285
   8.  C  4.0198
   9.  N  3.2553
  10.  C  3.9929
  11.  C  3.9631
  12.  C  3.9620
  13.  C  3.9617
  14.  C  3.9602
  15.  C  3.8176
  16.  O  1.8491
  17.  I  1.1801
  18.  H  0.9591
  19.  H  0.9586
  20.  H  0.9595
  21.  H  0.9591
  22.  H  0.9586
  23.  H  0.9426
  24.  H  0.8407
  25.  H  0.9549
  26.  H  0.9561
  27.  H  0.9567
  28.  H  0.9583
  29.  H  0.9789


 Atom-atom overlap-weighted NAO bond order:                                    

     Atom    1       2       3       4       5       6       7       8       9
     ---- ------  ------  ------  ------  ------  ------  ------  ------  ------
   1.  C  0.0000  1.1500  0.0132 -0.0453  0.0143  1.1433  0.0009 -0.0005 -0.0007
   2.  C  1.1500  0.0000  1.1388  0.0224 -0.0429  0.0168  0.0091 -0.0007 -0.0004
   3.  C  0.0132  1.1388  0.0000  1.1315  0.0132 -0.0406  0.0132  0.0013 -0.0058
   4.  C -0.0453  0.0224  1.1315  0.0000  1.1226  0.0246  0.8649  0.0265 -0.0006
   5.  C  0.0143 -0.0429  0.0132  1.1226  0.0000  1.1458  0.0194 -0.0086  0.0035
   6.  C  1.1433  0.0168 -0.0406  0.0246  1.1458  0.0000  0.0090  0.0003 -0.0017
   7.  C  0.0009  0.0091  0.0132  0.8649  0.0194  0.0090  0.0000  0.8537  0.8169
   8.  C -0.0005 -0.0007  0.0013  0.0265 -0.0086  0.0003  0.8537  0.0000  0.0149
   9.  N -0.0007 -0.0004 -0.0058 -0.0006  0.0035 -0.0017  0.8169  0.0149  0.0000
  10.  C -0.0000 -0.0000  0.0001  0.0012 -0.0049 -0.0001  0.0160  1.1411  0.0027
  11.  C -0.0000 -0.0000  0.0001 -0.0012  0.0005 -0.0000  0.0092  0.0166 -0.0020
  12.  C -0.0000 -0.0000 -0.0000 -0.0005 -0.0000  0.0001  0.0006 -0.0461 -0.0001
  13.  C -0.0000  0.0000  0.0007  0.0001 -0.0000 -0.0001  0.0085  0.0204 -0.0011
  14.  C  0.0003  0.0007 -0.0006 -0.0112 -0.0004 -0.0002  0.0164  1.1159 -0.0071
  15.  C  0.0001 -0.0001  0.0000  0.0053 -0.0004 -0.0000  0.0139  0.0061  1.0193
  16.  O  0.0000  0.0001 -0.0007 -0.0007  0.0000 -0.0000  0.0054 -0.0002 -0.0353
  17.  I -0.0000 -0.0000  0.0001  0.0018  0.0005 -0.0002 -0.0013 -0.0263  0.0012
  18.  H  0.8059  0.0175  0.0021  0.0004  0.0021  0.0179 -0.0001  0.0000  0.0000
  19.  H  0.0183  0.8063  0.0163  0.0012 -0.0005  0.0027 -0.0005  0.0000  0.0000
  20.  H  0.0029  0.0175  0.8003  0.0143  0.0027  0.0017 -0.0042  0.0001 -0.0015
  21.  H  0.0028  0.0012  0.0029  0.0153  0.7996  0.0178 -0.0010 -0.0001  0.0001
  22.  H  0.0182  0.0030 -0.0005  0.0012  0.0161  0.8074 -0.0006 -0.0000  0.0000
  23.  H -0.0001 -0.0000  0.0001  0.0173 -0.0043  0.0001  0.7523  0.0146 -0.0024
  24.  H -0.0000 -0.0002  0.0019 -0.0012  0.0003 -0.0001  0.0019 -0.0021  0.7114
  25.  H  0.0000  0.0000 -0.0000  0.0001  0.0000 -0.0000 -0.0002  0.0016  0.0000
  26.  H  0.0000  0.0000 -0.0000  0.0000  0.0000 -0.0000 -0.0000 -0.0006  0.0000
  27.  H -0.0000 -0.0000  0.0000  0.0001  0.0000 -0.0000 -0.0001  0.0005  0.0000
  28.  H  0.0000  0.0001 -0.0002 -0.0009  0.0002  0.0001 -0.0017  0.0162 -0.0012
  29.  H  0.0000  0.0000  0.0003  0.0012  0.0002 -0.0000 -0.0027  0.0006 -0.0064

     Atom   10      11      12      13      14      15      16      17      18
     ---- ------  ------  ------  ------  ------  ------  ------  ------  ------
   1.  C -0.0000 -0.0000 -0.0000 -0.0000  0.0003  0.0001  0.0000 -0.0000  0.8059
   2.  C -0.0000 -0.0000 -0.0000  0.0000  0.0007 -0.0001  0.0001 -0.0000  0.0175
   3.  C  0.0001  0.0001 -0.0000  0.0007 -0.0006  0.0000 -0.0007  0.0001  0.0021
   4.  C  0.0012 -0.0012 -0.0005  0.0001 -0.0112  0.0053 -0.0007  0.0018  0.0004
   5.  C -0.0049  0.0005 -0.0000 -0.0000 -0.0004 -0.0004  0.0000  0.0005  0.0021
   6.  C -0.0001 -0.0000  0.0001 -0.0001 -0.0002 -0.0000 -0.0000 -0.0002  0.0179
   7.  C  0.0160  0.0092  0.0006  0.0085  0.0164  0.0139  0.0054 -0.0013 -0.0001
   8.  C  1.1411  0.0166 -0.0461  0.0204  1.1159  0.0061 -0.0002 -0.0263  0.0000
   9.  N  0.0027 -0.0020 -0.0001 -0.0011 -0.0071  1.0193 -0.0353  0.0012  0.0000
  10.  C  0.0000  1.1570  0.0301 -0.0393  0.0221  0.0009 -0.0001  0.7647  0.0000
  11.  C  1.1570  0.0000  1.1438  0.0218 -0.0380 -0.0002 -0.0000 -0.0219 -0.0000
  12.  C  0.0301  1.1438  0.0000  1.1391  0.0174 -0.0000  0.0000  0.0074  0.0000
  13.  C -0.0393  0.0218  1.1391  0.0000  1.1451  0.0000 -0.0000  0.0004 -0.0000
  14.  C  0.0221 -0.0380  0.0174  1.1451  0.0000  0.0010 -0.0001  0.0068 -0.0000
  15.  C  0.0009 -0.0002 -0.0000  0.0000  0.0010  0.0000  1.0924  0.0004 -0.0000
  16.  O -0.0001 -0.0000  0.0000 -0.0000 -0.0001  1.0924  0.0000 -0.0000 -0.0000
  17.  I  0.7647 -0.0219  0.0074  0.0004  0.0068  0.0004 -0.0000  0.0000 -0.0000
  18.  H  0.0000 -0.0000  0.0000 -0.0000 -0.0000 -0.0000 -0.0000 -0.0000  0.0000
  19.  H  0.0000 -0.0000  0.0000 -0.0000 -0.0000 -0.0000  0.0000  0.0000 -0.0034
  20.  H -0.0001 -0.0000  0.0000 -0.0000  0.0001 -0.0006  0.0000  0.0000  0.0000
  21.  H  0.0008 -0.0000  0.0001 -0.0001  0.0006 -0.0001  0.0000  0.0005  0.0000
  22.  H  0.0000 -0.0000 -0.0000 -0.0000  0.0000 -0.0000 -0.0000 -0.0000 -0.0034
  23.  H  0.0029 -0.0001  0.0000 -0.0000  0.0020 -0.0077  0.0003  0.0188 -0.0000
  24.  H  0.0009 -0.0003 -0.0001  0.0001  0.0047  0.0096  0.0075 -0.0002  0.0000
  25.  H  0.0199  0.8024  0.0181  0.0036 -0.0002 -0.0000 -0.0000 -0.0030 -0.0000
  26.  H  0.0016  0.0174  0.8033  0.0170  0.0023  0.0000 -0.0000  0.0000 -0.0000
  27.  H  0.0004  0.0033  0.0168  0.8048  0.0161 -0.0000  0.0000 -0.0000 -0.0000
  28.  H  0.0024  0.0013  0.0029  0.0177  0.7988 -0.0004 -0.0001 -0.0000 -0.0000
  29.  H -0.0000 -0.0000  0.0000 -0.0000  0.0003  0.8019 -0.0123 -0.0004 -0.0000

     Atom   19      20      21      22      23      24      25      26      27
     ---- ------  ------  ------  ------  ------  ------  ------  ------  ------
   1.  C  0.0183  0.0029  0.0028  0.0182 -0.0001 -0.0000  0.0000  0.0000 -0.0000
   2.  C  0.8063  0.0175  0.0012  0.0030 -0.0000 -0.0002  0.0000  0.0000 -0.0000
   3.  C  0.0163  0.8003  0.0029 -0.0005  0.0001  0.0019 -0.0000 -0.0000  0.0000
   4.  C  0.0012  0.0143  0.0153  0.0012  0.0173 -0.0012  0.0001  0.0000  0.0001
   5.  C -0.0005  0.0027  0.7996  0.0161 -0.0043  0.0003  0.0000  0.0000  0.0000
   6.  C  0.0027  0.0017  0.0178  0.8074  0.0001 -0.0001 -0.0000 -0.0000 -0.0000
   7.  C -0.0005 -0.0042 -0.0010 -0.0006  0.7523  0.0019 -0.0002 -0.0000 -0.0001
   8.  C  0.0000  0.0001 -0.0001 -0.0000  0.0146 -0.0021  0.0016 -0.0006  0.0005
   9.  N  0.0000 -0.0015  0.0001  0.0000 -0.0024  0.7114  0.0000  0.0000  0.0000
  10.  C  0.0000 -0.0001  0.0008  0.0000  0.0029  0.0009  0.0199  0.0016  0.0004
  11.  C -0.0000 -0.0000 -0.0000 -0.0000 -0.0001 -0.0003  0.8024  0.0174  0.0033
  12.  C  0.0000  0.0000  0.0001 -0.0000  0.0000 -0.0001  0.0181  0.8033  0.0168
  13.  C -0.0000 -0.0000 -0.0001 -0.0000 -0.0000  0.0001  0.0036  0.0170  0.8048
  14.  C -0.0000  0.0001  0.0006  0.0000  0.0020  0.0047 -0.0002  0.0023  0.0161
  15.  C -0.0000 -0.0006 -0.0001 -0.0000 -0.0077  0.0096 -0.0000  0.0000 -0.0000
  16.  O  0.0000  0.0000  0.0000 -0.0000  0.0003  0.0075 -0.0000 -0.0000  0.0000
  17.  I  0.0000  0.0000  0.0005 -0.0000  0.0188 -0.0002 -0.0030  0.0000 -0.0000
  18.  H -0.0034  0.0000  0.0000 -0.0034 -0.0000  0.0000 -0.0000 -0.0000 -0.0000
  19.  H  0.0000 -0.0036 -0.0000  0.0000 -0.0000 -0.0000 -0.0000 -0.0000 -0.0000
  20.  H -0.0036  0.0000  0.0000 -0.0000 -0.0003  0.0013  0.0000 -0.0000 -0.0000
  21.  H -0.0000  0.0000  0.0000 -0.0034 -0.0013  0.0000 -0.0000 -0.0000 -0.0000
  22.  H  0.0000 -0.0000 -0.0034  0.0000 -0.0000 -0.0000 -0.0000 -0.0000 -0.0000
  23.  H -0.0000 -0.0003 -0.0013 -0.0000  0.0000  0.0022 -0.0000 -0.0000 -0.0000
  24.  H -0.0000  0.0013  0.0000 -0.0000  0.0022  0.0000  0.0000  0.0000  0.0000
  25.  H -0.0000  0.0000 -0.0000 -0.0000 -0.0000  0.0000  0.0000 -0.0033  0.0000
  26.  H -0.0000 -0.0000 -0.0000 -0.0000 -0.0000  0.0000 -0.0033  0.0000 -0.0030
  27.  H -0.0000 -0.0000 -0.0000 -0.0000 -0.0000  0.0000  0.0000 -0.0030  0.0000
  28.  H -0.0000 -0.0003 -0.0000 -0.0000 -0.0003  0.0009 -0.0000  0.0000 -0.0033
  29.  H -0.0000 -0.0001 -0.0000 -0.0000 -0.0023  0.0036 -0.0000 -0.0000 -0.0000

     Atom   28      29
     ---- ------  ------
   1.  C  0.0000  0.0000
   2.  C  0.0001  0.0000
   3.  C -0.0002  0.0003
   4.  C -0.0009  0.0012
   5.  C  0.0002  0.0002
   6.  C  0.0001 -0.0000
   7.  C -0.0017 -0.0027
   8.  C  0.0162  0.0006
   9.  N -0.0012 -0.0064
  10.  C  0.0024 -0.0000
  11.  C  0.0013 -0.0000
  12.  C  0.0029  0.0000
  13.  C  0.0177 -0.0000
  14.  C  0.7988  0.0003
  15.  C -0.0004  0.8019
  16.  O -0.0001 -0.0123
  17.  I -0.0000 -0.0004
  18.  H -0.0000 -0.0000
  19.  H -0.0000 -0.0000
  20.  H -0.0003 -0.0001
  21.  H -0.0000 -0.0000
  22.  H -0.0000 -0.0000
  23.  H -0.0003 -0.0023
  24.  H  0.0009  0.0036
  25.  H -0.0000 -0.0000
  26.  H  0.0000 -0.0000
  27.  H -0.0033 -0.0000
  28.  H  0.0000 -0.0000
  29.  H -0.0000  0.0000


 Atom-atom overlap-weighted NAO bond order, Totals by atom:                    

     Atom    1
     ---- ------
   1.  C  3.1235
   2.  C  3.1391
   3.  C  3.0876
   4.  C  3.1903
   5.  C  3.0790
   6.  C  3.1446
   7.  C  3.3991
   8.  C  3.1451
   9.  N  2.5037
  10.  C  3.1201
  11.  C  3.1094
  12.  C  3.1329
  13.  C  3.1386
  14.  C  3.0925
  15.  C  2.9414
  16.  O  1.0563
  17.  I  0.7491
  18.  H  0.8390
  19.  H  0.8368
  20.  H  0.8303
  21.  H  0.8357
  22.  H  0.8380
  23.  H  0.7916
  24.  H  0.7421
  25.  H  0.8389
  26.  H  0.8347
  27.  H  0.8355
  28.  H  0.8322
  29.  H  0.7837


 MO bond order:                                                                

     Atom    1       2       3       4       5       6       7       8       9
     ---- ------  ------  ------  ------  ------  ------  ------  ------  ------
   1.  C  0.0000  1.7364  0.0516 -0.8035  0.0431  1.6838  0.0164 -0.1693  0.0089
   2.  C  1.7364  0.0000  1.1901 -0.0452 -0.8391  0.1647 -0.0525 -0.0156 -0.0379
   3.  C  0.0516  1.1901  0.0000  1.5617 -0.2158 -0.8800 -0.0038  0.2741 -0.0206
   4.  C -0.8035 -0.0452  1.5617  0.0000  1.5621 -0.0753 -0.0977  0.0573  0.0250
   5.  C  0.0431 -0.8391 -0.2158  1.5621  0.0000  1.3010  0.0037  0.2358 -0.0377
   6.  C  1.6838  0.1647 -0.8800 -0.0753  1.3010  0.0000 -0.1150  0.0225  0.0439
   7.  C  0.0164 -0.0525 -0.0038 -0.0977  0.0037 -0.1150  0.0000 -1.3827  0.6398
   8.  C -0.1693 -0.0156  0.2741  0.0573  0.2358  0.0225 -1.3827  0.0000  0.5717
   9.  N  0.0089 -0.0379 -0.0206  0.0250 -0.0377  0.0439  0.6398  0.5717  0.0000
  10.  C -0.0099 -0.0093 -0.0039  0.0306  0.0020  0.0080 -0.0003  0.2409 -0.0057
  11.  C -0.0057  0.0091  0.0282  0.0195  0.0021  0.0052 -0.1520  0.1273  0.0574
  12.  C  0.0128  0.0041 -0.0138  0.0004 -0.0163 -0.0065 -0.0428  0.0825  0.0425
  13.  C -0.0290 -0.0037  0.0272 -0.0241  0.0272  0.0002 -0.1706  0.0991 -0.0016
  14.  C -0.0208 -0.0002 -0.0262  0.1021  0.0346  0.0028  0.0207 -0.2261  0.0416
  15.  C -0.0090 -0.0026 -0.0031  0.0210 -0.0003  0.0072 -0.0240  0.1568  1.2047
  16.  O  0.0039  0.0242  0.0106 -0.0551 -0.0109 -0.0159 -0.0521 -0.2278 -0.7200
  17.  I -0.0405  0.0145  0.0330 -0.0576  0.0775 -0.0230 -0.2496 -0.0131  0.0353
  18.  H  1.2672  0.0135  0.0979  0.0292  0.1048  0.0288  0.0302  0.0061  0.0048
  19.  H -0.0191  0.9117  0.0629  0.0780  0.0117  0.0672 -0.0013  0.0220  0.0042
  20.  H  0.0087 -0.0312  0.1494  0.0506  0.0234  0.0153 -0.0449  0.0158  0.0206
  21.  H  0.0029  0.0123  0.0112  0.0511  0.0485 -0.0435 -0.0484  0.0186  0.0285
  22.  H -0.0236  0.0668  0.0110  0.0708  0.0719  0.8777 -0.0003  0.0085  0.0217
  23.  H  0.0790  0.0101 -0.1149 -0.0614 -0.0939 -0.0111  1.1103  0.1056 -0.0187
  24.  H  0.0179  0.0115 -0.0341 -0.0168 -0.0188  0.0043  0.0928 -0.0242 -0.1475
  25.  H  0.0059  0.0025 -0.0115 -0.0077 -0.0035  0.0022  0.0061 -0.0257 -0.0109
  26.  H  0.0008  0.0006  0.0022 -0.0033 -0.0026  0.0033 -0.0075 -0.0304 -0.0021
  27.  H  0.0062 -0.0014 -0.0018  0.0023 -0.0074  0.0023  0.0131 -0.0704 -0.0057
  28.  H  0.0002  0.0082 -0.0304 -0.0111  0.0020 -0.0069  0.0323 -0.0696 -0.0057
  29.  H -0.0028  0.0047 -0.0015  0.0001  0.0076 -0.0011 -0.0165  0.0182 -0.0685

     Atom   10      11      12      13      14      15      16      17      18
     ---- ------  ------  ------  ------  ------  ------  ------  ------  ------
   1.  C -0.0099 -0.0057  0.0128 -0.0290 -0.0208 -0.0090  0.0039 -0.0405  1.2672
   2.  C -0.0093  0.0091  0.0041 -0.0037 -0.0002 -0.0026  0.0242  0.0145  0.0135
   3.  C -0.0039  0.0282 -0.0138  0.0272 -0.0262 -0.0031  0.0106  0.0330  0.0979
   4.  C  0.0306  0.0195  0.0004 -0.0241  0.1021  0.0210 -0.0551 -0.0576  0.0292
   5.  C  0.0020  0.0021 -0.0163  0.0272  0.0346 -0.0003 -0.0109  0.0775  0.1048
   6.  C  0.0080  0.0052 -0.0065  0.0002  0.0028  0.0072 -0.0159 -0.0230  0.0288
   7.  C -0.0003 -0.1520 -0.0428 -0.1706  0.0207 -0.0240 -0.0521 -0.2496  0.0302
   8.  C  0.2409  0.1273  0.0825  0.0991 -0.2261  0.1568 -0.2278 -0.0131  0.0061
   9.  N -0.0057  0.0574  0.0425 -0.0016  0.0416  1.2047 -0.7200  0.0353  0.0048
  10.  C  0.0000 -0.8130 -0.0137 -0.0927  0.2543 -0.0108  0.0230 -0.1834  0.0013
  11.  C -0.8130  0.0000 -0.1075 -0.0330 -0.1059  0.0275 -0.0431  0.2537  0.0025
  12.  C -0.0137 -0.1075  0.0000  0.3331  0.0053  0.0151 -0.0324 -0.2253  0.0004
  13.  C -0.0927 -0.0330  0.3331  0.0000 -0.9250  0.0285 -0.0137  0.0202  0.0014
  14.  C  0.2543 -0.1059  0.0053 -0.9250  0.0000 -0.0165  0.0329 -0.0766  0.0028
  15.  C -0.0108  0.0275  0.0151  0.0285 -0.0165  0.0000  2.0820  0.0044  0.0026
  16.  O  0.0230 -0.0431 -0.0324 -0.0137  0.0329  2.0820  0.0000 -0.0109 -0.0031
  17.  I -0.1834  0.2537 -0.2253  0.0202 -0.0766  0.0044 -0.0109  0.0000  0.0031
  18.  H  0.0013  0.0025  0.0004  0.0014  0.0028  0.0026 -0.0031  0.0031  0.0000
  19.  H  0.0044  0.0072 -0.0007  0.0030  0.0079  0.0014 -0.0064 -0.0013 -0.0559
  20.  H -0.0013  0.0050 -0.0032  0.0016  0.0069 -0.0087  0.0181 -0.0045 -0.0097
  21.  H  0.0303  0.0065  0.0084  0.0099  0.0057  0.0066 -0.0113  0.0088 -0.0099
  22.  H -0.0010  0.0020  0.0007  0.0006  0.0066  0.0061 -0.0078  0.0062 -0.0557
  23.  H -0.0191  0.0339  0.0034 -0.0207  0.1181 -0.0218  0.0034  0.0871  0.0017
  24.  H  0.0022  0.0064 -0.0018  0.0042  0.0175  0.0806 -0.0324 -0.0352 -0.0000
  25.  H -0.1010  0.0227  0.1180  0.0228  0.0177 -0.0059  0.0074  0.0649  0.0003
  26.  H -0.0662 -0.0235 -0.7231  0.0153 -0.0640  0.0020 -0.0010  0.0254 -0.0002
  27.  H -0.0058 -0.0062  0.0885 -0.3187 -0.0673 -0.0003  0.0035 -0.0113 -0.0004
  28.  H  0.0836  0.0413  0.0947  0.1321  0.9187 -0.0025  0.0110  0.0251 -0.0004
  29.  H  0.0045  0.0051 -0.0016  0.0102  0.0005  1.2218 -0.1180  0.0079  0.0008

     Atom   19      20      21      22      23      24      25      26      27
     ---- ------  ------  ------  ------  ------  ------  ------  ------  ------
   1.  C -0.0191  0.0087  0.0029 -0.0236  0.0790  0.0179  0.0059  0.0008  0.0062
   2.  C  0.9117 -0.0312  0.0123  0.0668  0.0101  0.0115  0.0025  0.0006 -0.0014
   3.  C  0.0629  0.1494  0.0112  0.0110 -0.1149 -0.0341 -0.0115  0.0022 -0.0018
   4.  C  0.0780  0.0506  0.0511  0.0708 -0.0614 -0.0168 -0.0077 -0.0033  0.0023
   5.  C  0.0117  0.0234  0.0485  0.0719 -0.0939 -0.0188 -0.0035 -0.0026 -0.0074
   6.  C  0.0672  0.0153 -0.0435  0.8777 -0.0111  0.0043  0.0022  0.0033  0.0023
   7.  C -0.0013 -0.0449 -0.0484 -0.0003  1.1103  0.0928  0.0061 -0.0075  0.0131
   8.  C  0.0220  0.0158  0.0186  0.0085  0.1056 -0.0242 -0.0257 -0.0304 -0.0704
   9.  N  0.0042  0.0206  0.0285  0.0217 -0.0187 -0.1475 -0.0109 -0.0021 -0.0057
  10.  C  0.0044 -0.0013  0.0303 -0.0010 -0.0191  0.0022 -0.1010 -0.0662 -0.0058
  11.  C  0.0072  0.0050  0.0065  0.0020  0.0339  0.0064  0.0227 -0.0235 -0.0062
  12.  C -0.0007 -0.0032  0.0084  0.0007  0.0034 -0.0018  0.1180 -0.7231  0.0885
  13.  C  0.0030  0.0016  0.0099  0.0006 -0.0207  0.0042  0.0228  0.0153 -0.3187
  14.  C  0.0079  0.0069  0.0057  0.0066  0.1181  0.0175  0.0177 -0.0640 -0.0673
  15.  C  0.0014 -0.0087  0.0066  0.0061 -0.0218  0.0806 -0.0059  0.0020 -0.0003
  16.  O -0.0064  0.0181 -0.0113 -0.0078  0.0034 -0.0324  0.0074 -0.0010  0.0035
  17.  I -0.0013 -0.0045  0.0088  0.0062  0.0871 -0.0352  0.0649  0.0254 -0.0113
  18.  H -0.0559 -0.0097 -0.0099 -0.0557  0.0017 -0.0000  0.0003 -0.0002 -0.0004
  19.  H  0.0000 -0.0552  0.0102 -0.0096  0.0044  0.0004 -0.0008  0.0001 -0.0001
  20.  H -0.0552  0.0000 -0.0144  0.0098  0.0063  0.0133 -0.0018  0.0009  0.0015
  21.  H  0.0102 -0.0144  0.0000 -0.0540 -0.0022  0.0042 -0.0025 -0.0003  0.0002
  22.  H -0.0096  0.0098 -0.0540  0.0000 -0.0031  0.0049  0.0001 -0.0004 -0.0002
  23.  H  0.0044  0.0063 -0.0022 -0.0031  0.0000  0.0968 -0.0076 -0.0004  0.0090
  24.  H  0.0004  0.0133  0.0042  0.0049  0.0968  0.0000  0.0087  0.0027  0.0021
  25.  H -0.0008 -0.0018 -0.0025  0.0001 -0.0076  0.0087  0.0000 -0.0575 -0.0109
  26.  H  0.0001  0.0009 -0.0003 -0.0004 -0.0004  0.0027 -0.0575  0.0000 -0.0557
  27.  H -0.0001  0.0015  0.0002 -0.0002  0.0090  0.0021 -0.0109 -0.0557  0.0000
  28.  H -0.0017 -0.0031  0.0012 -0.0011  0.0111  0.0126  0.0117 -0.0107 -0.0544
  29.  H  0.0001 -0.0061  0.0015 -0.0004  0.0073  0.1131 -0.0002  0.0007 -0.0003

     Atom   28      29
     ---- ------  ------
   1.  C  0.0002 -0.0028
   2.  C  0.0082  0.0047
   3.  C -0.0304 -0.0015
   4.  C -0.0111  0.0001
   5.  C  0.0020  0.0076
   6.  C -0.0069 -0.0011
   7.  C  0.0323 -0.0165
   8.  C -0.0696  0.0182
   9.  N -0.0057 -0.0685
  10.  C  0.0836  0.0045
  11.  C  0.0413  0.0051
  12.  C  0.0947 -0.0016
  13.  C  0.1321  0.0102
  14.  C  0.9187  0.0005
  15.  C -0.0025  1.2218
  16.  O  0.0110 -0.1180
  17.  I  0.0251  0.0079
  18.  H -0.0004  0.0008
  19.  H -0.0017  0.0001
  20.  H -0.0031 -0.0061
  21.  H  0.0012  0.0015
  22.  H -0.0011 -0.0004
  23.  H  0.0111  0.0073
  24.  H  0.0126  0.1131
  25.  H  0.0117 -0.0002
  26.  H -0.0107  0.0007
  27.  H -0.0544 -0.0003
  28.  H  0.0000 -0.0047
  29.  H -0.0047  0.0000


 MO atomic valencies:                                                          

     Atom    1
     ---- ------
   1.  C  3.8123
   2.  C  3.1464
   3.  C  2.1501
   4.  C  2.4029
   5.  C  2.3128
   6.  C  3.0621
   7.  C -0.4968
   8.  C -0.1919
   9.  N  1.6681
  10.  C -0.6518
  11.  C -0.6272
  12.  C -0.3787
  13.  C -0.8961
  14.  C  0.0682
  15.  C  4.7629
  16.  O  0.8580
  17.  I -0.2651
  18.  H  1.4640
  19.  H  1.0448
  20.  H  0.1631
  21.  H  0.0800
  22.  H  1.0081
  23.  H  1.3128
  24.  H  0.1855
  25.  H  0.0437
  26.  H -0.9950
  27.  H -0.4897
  28.  H  1.1837
  29.  H  1.1826


 NATURAL BOND ORBITAL ANALYSIS:

                       Occupancies       Lewis Structure    Low   High
           Occ.    -------------------  -----------------   occ   occ
  Cycle   Thresh.   Lewis   Non-Lewis     CR  BD  3C  LP    (L)   (NL)   Dev
 =============================================================================
   1(1)    1.90   156.93810   7.06190     16  31   0  12     7      7    0.45
   2(2)    1.90   156.93810   7.06190     16  31   0  12     7      7    0.45
   3(1)    1.80   156.93810   7.06190     16  31   0  12     7      7    0.45
   4(2)    1.80   156.93810   7.06190     16  31   0  12     7      7    0.45
   5(1)    1.70   156.53144   7.46856     16  32   0  11     6      8    0.45
   6(2)    1.70   156.53144   7.46856     16  32   0  11     6      8    0.45
   7(1)    1.60   160.79550   3.20450     16  37   0   6     0      7    0.45
   8(2)    1.60   160.84115   3.15885     16  37   0   6     0      7    0.43
   9(3)    1.60   160.79550   3.20450     16  37   0   6     0      7    0.45
  10(4)    1.60   160.84115   3.15885     16  37   0   6     0      7    0.43
  11(1)    1.50   160.38173   3.61827     16  36   0   7     0      7    0.61
  12(2)    1.50   160.38173   3.61827     16  36   0   7     0      7    0.61
  13(1)    1.60   160.84115   3.15885     16  37   0   6     0      7    0.43
 -----------------------------------------------------------------------------

 Structure accepted: RESONANCE keyword permits strongly delocalized structure

 WARNING:  1 low occupancy (<1.9990e) core orbital  found on  C    8
           1 low occupancy (<1.9990e) core orbital  found on  C   10

 --------------------------------------------------------
   Effective Core           46.00000
   Core                     31.98762 ( 99.961% of  32)
   Valence Lewis            82.85352 ( 96.341% of  86)
  ==================       ============================
   Total Lewis             160.84115 ( 98.074% of 164)
  -----------------------------------------------------
   Valence non-Lewis         2.91817 (  1.779% of 164)
   Rydberg non-Lewis         0.24069 (  0.147% of 164)
  ==================       ============================
   Total non-Lewis           3.15885 (  1.926% of 164)
 --------------------------------------------------------


       (Occupancy)   Bond orbital/ Coefficients/ Hybrids
 ---------------------------------------------------------------------------------
     1. (1.98161) BD ( 1) C   1 - C   2  
                ( 49.92%)   0.7065* C   1 s( 34.69%)p 1.88( 65.28%)d 0.00(  0.03%)
                                            0.0000  0.5889 -0.0112  0.0001 -0.0000
                                           -0.6746  0.0206  0.0108 -0.0001 -0.0858
                                           -0.0352  0.0063 -0.0001  0.4341 -0.0094
                                           -0.0075  0.0001  0.0039 -0.0150 -0.0033
                                            0.0076 -0.0032
                ( 50.08%)   0.7077* C   2 s( 34.69%)p 1.88( 65.28%)d 0.00(  0.03%)
                                            0.0000  0.5888 -0.0127 -0.0021 -0.0005
                                            0.6694 -0.0085  0.0114  0.0006  0.1172
                                           -0.0405 -0.0031 -0.0003 -0.4348  0.0096
                                           -0.0067 -0.0003  0.0010 -0.0151 -0.0014
                                            0.0084 -0.0032
     2. (1.66514) BD ( 2) C   1 - C   2  
                ( 50.39%)   0.7098* C   1 s(  0.00%)p 1.00( 99.96%)d 0.00(  0.04%)
                                           -0.0000  0.0000  0.0003 -0.0001 -0.0000
                                            0.5309  0.0141  0.0067 -0.0004  0.0871
                                            0.0022  0.0011 -0.0002  0.8422  0.0226
                                            0.0109 -0.0005 -0.0076 -0.0055 -0.0096
                                           -0.0053  0.0132
                ( 49.61%)   0.7044* C   2 s(  0.00%)p 1.00( 99.96%)d 0.00(  0.04%)
                                            0.0000  0.0007  0.0005  0.0002  0.0001
                                            0.5312  0.0135 -0.0068 -0.0008  0.0869
                                            0.0020 -0.0012 -0.0003  0.8421  0.0212
                                           -0.0105 -0.0013 -0.0029  0.0083 -0.0076
                                            0.0089 -0.0130
     3. (1.98161) BD ( 1) C   1 - C   6  
                ( 49.92%)   0.7065* C   1 s( 34.65%)p 1.89( 65.32%)d 0.00(  0.03%)
                                            0.0000  0.5885 -0.0115  0.0001 -0.0000
                                            0.4520 -0.0344 -0.0049 -0.0001 -0.6314
                                           -0.0085  0.0138 -0.0001 -0.2196  0.0226
                                            0.0017  0.0001 -0.0117 -0.0062  0.0046
                                           -0.0069 -0.0088
                ( 50.08%)   0.7077* C   6 s( 34.69%)p 1.88( 65.28%)d 0.00(  0.03%)
                                            0.0000  0.5889 -0.0134 -0.0021 -0.0004
                                           -0.4319 -0.0157  0.0099 -0.0006  0.6505
                                           -0.0369 -0.0070  0.0002  0.2028  0.0137
                                           -0.0053  0.0003 -0.0122 -0.0076  0.0054
                                           -0.0039 -0.0079
     4. (1.98167) BD ( 1) C   1 - H  18  
                ( 60.24%)   0.7762* C   1 s( 30.58%)p 2.27( 69.35%)d 0.00(  0.07%)
                                           -0.0003  0.5527  0.0180 -0.0003  0.0001
                                            0.2377  0.0013  0.0024  0.0005  0.7646
                                            0.0038  0.0075  0.0016 -0.2289 -0.0012
                                           -0.0023 -0.0005  0.0124 -0.0019 -0.0114
                                           -0.0171 -0.0091
                ( 39.76%)   0.6305* H  18 s(100.00%)
                                            1.0000  0.0005  0.0012
     5. (1.97911) BD ( 1) C   2 - C   3  
                ( 49.49%)   0.7035* C   2 s( 34.69%)p 1.88( 65.28%)d 0.00(  0.03%)
                                            0.0000  0.5888 -0.0104  0.0009  0.0002
                                           -0.2410  0.0354 -0.0004  0.0004 -0.7356
                                           -0.0014 -0.0139 -0.0009  0.2275 -0.0226
                                            0.0022 -0.0002  0.0054 -0.0045 -0.0068
                                           -0.0124 -0.0087
                ( 50.51%)   0.7107* C   3 s( 34.87%)p 1.87( 65.10%)d 0.00(  0.03%)
                                           -0.0001  0.5903  0.0148 -0.0016 -0.0001
                                            0.2228  0.0274 -0.0059 -0.0006  0.7427
                                           -0.0271 -0.0054  0.0007 -0.2189 -0.0138
                                            0.0046  0.0002  0.0076 -0.0059 -0.0076
                                           -0.0097 -0.0078
     6. (1.98142) BD ( 1) C   2 - H  19  
                ( 60.31%)   0.7766* C   2 s( 30.54%)p 2.27( 69.39%)d 0.00(  0.07%)
                                           -0.0003  0.5523  0.0183  0.0009  0.0003
                                           -0.4580 -0.0031  0.0039 -0.0008  0.6600
                                            0.0034 -0.0069  0.0012  0.2203  0.0015
                                           -0.0018  0.0003 -0.0202 -0.0051  0.0102
                                           -0.0069 -0.0093
                ( 39.69%)   0.6300* H  19 s(100.00%)
                                            1.0000  0.0006  0.0012
     7. (1.97414) BD ( 1) C   3 - C   4  
                ( 49.08%)   0.7005* C   3 s( 34.87%)p 1.87( 65.10%)d 0.00(  0.03%)
                                            0.0001  0.5905  0.0063  0.0042  0.0002
                                            0.4218  0.0118 -0.0053  0.0018 -0.6562
                                            0.0181  0.0085  0.0004 -0.2045 -0.0104
                                            0.0039 -0.0006 -0.0108 -0.0071  0.0048
                                           -0.0045 -0.0078
                ( 50.92%)   0.7136* C   4 s( 34.14%)p 1.93( 65.83%)d 0.00(  0.03%)
                                           -0.0000  0.5843  0.0072  0.0016  0.0002
                                           -0.4529  0.0136  0.0022 -0.0027  0.6370
                                           -0.0033 -0.0007  0.0018  0.2169 -0.0076
                                            0.0015  0.0009 -0.0121 -0.0055  0.0048
                                           -0.0057 -0.0077
     8. (1.67048) BD ( 2) C   3 - C   4  
                ( 49.85%)   0.7061* C   3 s(  0.00%)p 1.00( 99.96%)d 0.00(  0.04%)
                                            0.0001  0.0040  0.0018  0.0028 -0.0002
                                            0.5336  0.0084  0.0038 -0.0006  0.0847
                                            0.0051  0.0000  0.0008  0.8411  0.0102
                                            0.0049 -0.0016 -0.0029  0.0078 -0.0079
                                            0.0089 -0.0133
                ( 50.15%)   0.7081* C   4 s(  0.00%)p 1.00( 99.96%)d 0.00(  0.03%)
                                           -0.0001  0.0018  0.0063  0.0017  0.0001
                                            0.5326  0.0081  0.0046 -0.0027  0.0904
                                            0.0052  0.0010  0.0003  0.8412  0.0062
                                            0.0050 -0.0053  0.0095 -0.0029  0.0150
                                           -0.0035  0.0008
     9. (1.98022) BD ( 1) C   3 - H  20  
                ( 60.27%)   0.7763* C   3 s( 30.17%)p 2.31( 69.76%)d 0.00(  0.07%)
                                            0.0003 -0.5490  0.0166  0.0025  0.0000
                                            0.6974 -0.0002  0.0038  0.0017  0.0947
                                            0.0107 -0.0031 -0.0016 -0.4495  0.0010
                                           -0.0011 -0.0007 -0.0049  0.0195  0.0028
                                           -0.0161  0.0015
                ( 39.73%)   0.6303* H  20 s(100.00%)
                                           -1.0000 -0.0017 -0.0007
    10. (1.97338) BD ( 1) C   4 - C   5  
                ( 50.87%)   0.7132* C   4 s( 33.80%)p 1.96( 66.17%)d 0.00(  0.03%)
                                           -0.0000  0.5813  0.0048  0.0010  0.0003
                                            0.6767 -0.0122 -0.0008  0.0033  0.0982
                                            0.0058  0.0013 -0.0006 -0.4403  0.0036
                                            0.0010 -0.0024  0.0029 -0.0153 -0.0026
                                            0.0088 -0.0024
                ( 49.13%)   0.7009* C   5 s( 34.94%)p 1.86( 65.03%)d 0.00(  0.03%)
                                            0.0001  0.5911  0.0063  0.0043  0.0003
                                           -0.6716 -0.0007  0.0090 -0.0018 -0.1237
                                            0.0226  0.0019  0.0012  0.4282 -0.0041
                                           -0.0038  0.0011  0.0017 -0.0143 -0.0018
                                            0.0077 -0.0036
    11. (1.96643) BD ( 1) C   4 - C   7  
                ( 48.62%)   0.6973* C   4 s( 32.03%)p 2.12( 67.94%)d 0.00(  0.03%)
                                            0.0002  0.5659 -0.0089 -0.0039 -0.0004
                                           -0.2291 -0.0093  0.0017 -0.0010 -0.7586
                                           -0.0183  0.0019 -0.0027  0.2257 -0.0093
                                           -0.0031  0.0001  0.0073 -0.0031 -0.0065
                                           -0.0106 -0.0076
                ( 51.38%)   0.7168* C   7 s( 28.59%)p 2.50( 71.38%)d 0.00(  0.03%)
                                            0.0002  0.5347  0.0076 -0.0008  0.0001
                                            0.1848 -0.0158  0.0020 -0.0020  0.7988
                                           -0.0011  0.0017  0.0027 -0.2020 -0.0214
                                            0.0005 -0.0016  0.0028 -0.0011 -0.0074
                                           -0.0124 -0.0069
    12. (1.97945) BD ( 1) C   5 - C   6  
                ( 50.49%)   0.7106* C   5 s( 34.84%)p 1.87( 65.13%)d 0.00(  0.03%)
                                           -0.0001  0.5901  0.0138 -0.0015 -0.0001
                                            0.2393 -0.0339  0.0017  0.0004  0.7353
                                            0.0041 -0.0086  0.0009 -0.2272  0.0217
                                            0.0006 -0.0006  0.0052 -0.0045 -0.0064
                                           -0.0119 -0.0085
                ( 49.51%)   0.7036* C   6 s( 34.63%)p 1.89( 65.34%)d 0.00(  0.03%)
                                            0.0000  0.5884 -0.0093  0.0021  0.0003
                                           -0.2209 -0.0270  0.0068 -0.0010 -0.7459
                                            0.0286  0.0105 -0.0004  0.2152  0.0135
                                           -0.0059  0.0006  0.0078 -0.0059 -0.0079
                                           -0.0098 -0.0076
    13. (1.66932) BD ( 2) C   5 - C   6  
                ( 50.43%)   0.7101* C   5 s(  0.00%)p 1.00( 99.96%)d 0.00(  0.04%)
                                           -0.0000  0.0027  0.0012 -0.0004 -0.0001
                                            0.5254  0.0107  0.0085 -0.0016  0.0882
                                            0.0026 -0.0017 -0.0001  0.8458  0.0148
                                            0.0115 -0.0024  0.0094 -0.0022  0.0159
                                           -0.0029 -0.0004
                ( 49.57%)   0.7041* C   6 s(  0.00%)p 1.00( 99.96%)d 0.00(  0.04%)
                                           -0.0000  0.0006  0.0001  0.0002 -0.0000
                                            0.5285  0.0122  0.0054 -0.0003  0.0874
                                            0.0022  0.0011  0.0003  0.8438  0.0192
                                            0.0082 -0.0005 -0.0079 -0.0061 -0.0097
                                           -0.0058  0.0142
    14. (1.97990) BD ( 1) C   5 - H  21  
                ( 60.31%)   0.7766* C   5 s( 30.12%)p 2.32( 69.81%)d 0.00(  0.07%)
                                            0.0003 -0.5486  0.0161  0.0026  0.0000
                                           -0.4632  0.0072 -0.0043 -0.0017  0.6594
                                            0.0084  0.0006  0.0001  0.2206 -0.0046
                                            0.0023  0.0009  0.0200  0.0055 -0.0095
                                            0.0073  0.0100
                ( 39.69%)   0.6300* H  21 s(100.00%)
                                           -1.0000 -0.0015 -0.0007
    15. (1.98169) BD ( 1) C   6 - H  22  
                ( 60.32%)   0.7766* C   6 s( 30.59%)p 2.27( 69.34%)d 0.00(  0.07%)
                                           -0.0003  0.5528  0.0178 -0.0001  0.0001
                                            0.6956  0.0040  0.0068  0.0011  0.1009
                                            0.0002  0.0015  0.0002 -0.4465 -0.0024
                                           -0.0045 -0.0006  0.0048 -0.0192 -0.0027
                                            0.0165 -0.0005
                ( 39.68%)   0.6300* H  22 s(100.00%)
                                            1.0000  0.0006  0.0011
    16. (1.96290) BD ( 1) C   7 - C   8  
                ( 50.47%)   0.7104* C   7 s( 27.90%)p 2.58( 72.07%)d 0.00(  0.03%)
                                           -0.0001 -0.5282 -0.0048 -0.0016 -0.0000
                                            0.2119 -0.0017 -0.0018  0.0017  0.4743
                                           -0.0149 -0.0016  0.0004  0.6711  0.0112
                                           -0.0075  0.0046 -0.0055 -0.0091 -0.0120
                                            0.0011 -0.0068
                ( 49.53%)   0.7038* C   8 s( 31.59%)p 2.16( 68.38%)d 0.00(  0.02%)
                                           -0.0002 -0.5619  0.0144  0.0003  0.0003
                                           -0.2232 -0.0079 -0.0013 -0.0016 -0.4511
                                           -0.0203  0.0082 -0.0027 -0.6556 -0.0120
                                            0.0033 -0.0028 -0.0020 -0.0063 -0.0124
                                            0.0024 -0.0066
    17. (1.98163) BD ( 1) C   7 - N   9  
                ( 38.80%)   0.6229* C   7 s( 21.60%)p 3.63( 78.31%)d 0.00(  0.09%)
                                           -0.0000  0.4641  0.0246  0.0005 -0.0003
                                           -0.6655  0.0131 -0.0042  0.0014 -0.0097
                                            0.0053 -0.0009 -0.0005  0.5826 -0.0222
                                            0.0063  0.0010 -0.0000 -0.0252 -0.0010
                                            0.0169  0.0023
                ( 61.20%)   0.7823* N   9 s( 35.29%)p 1.83( 64.68%)d 0.00(  0.03%)
                                           -0.0000  0.5940 -0.0032 -0.0040  0.0001
                                            0.6076  0.0012 -0.0047  0.0013  0.0232
                                           -0.0020 -0.0027 -0.0001 -0.5264  0.0001
                                            0.0009 -0.0003 -0.0026 -0.0119 -0.0038
                                            0.0112  0.0025
    18. (1.96088) BD ( 1) C   7 - H  23  
                ( 62.72%)   0.7920* C   7 s( 21.95%)p 3.55( 77.98%)d 0.00(  0.08%)
                                           -0.0002  0.4678 -0.0241 -0.0007  0.0002
                                            0.6895  0.0185 -0.0018 -0.0017 -0.3682
                                           -0.0155 -0.0002  0.0019  0.4101  0.0016
                                           -0.0022 -0.0003 -0.0146  0.0178 -0.0094
                                            0.0111 -0.0035
                ( 37.28%)   0.6106* H  23 s(100.00%)
                                            1.0000  0.0041  0.0016
    19. (1.97686) BD ( 1) C   8 - C  10  
                ( 50.42%)   0.7101* C   8 s( 34.76%)p 1.88( 65.21%)d 0.00(  0.03%)
                                           -0.0000  0.5893  0.0168  0.0001 -0.0001
                                            0.4431 -0.0170  0.0013  0.0014 -0.6394
                                            0.0033 -0.0059 -0.0011 -0.2154 -0.0132
                                           -0.0029 -0.0002 -0.0133 -0.0028  0.0077
                                           -0.0047 -0.0062
                ( 49.58%)   0.7041* C  10 s( 39.18%)p 1.55( 60.79%)d 0.00(  0.03%)
                                            0.0001  0.6258  0.0151  0.0044  0.0004
                                           -0.3586 -0.0012  0.0019 -0.0072  0.6306
                                           -0.0145 -0.0020  0.0072  0.2846 -0.0159
                                            0.0007  0.0004 -0.0138  0.0009  0.0079
                                           -0.0030 -0.0056
    20. (1.69248) BD ( 2) C   8 - C  10  
                ( 46.85%)   0.6845* C   8 s(  0.00%)p 1.00( 99.96%)d 0.00(  0.04%)
                                            0.0000 -0.0020 -0.0035  0.0003 -0.0001
                                            0.5581 -0.0034 -0.0013 -0.0041  0.5833
                                           -0.0061 -0.0018 -0.0038 -0.5897  0.0077
                                           -0.0004  0.0047 -0.0061 -0.0088  0.0021
                                            0.0121  0.0120
                ( 53.15%)   0.7290* C  10 s(  0.00%)p 1.00( 99.98%)d 0.00(  0.02%)
                                           -0.0000 -0.0031 -0.0006 -0.0011  0.0001
                                            0.5575 -0.0155  0.0010 -0.0019  0.5855
                                           -0.0149  0.0018 -0.0016 -0.5877  0.0179
                                           -0.0023  0.0029  0.0001  0.0061 -0.0059
                                           -0.0118 -0.0007
    21. (1.96378) BD ( 1) C   8 - C  14  
                ( 51.22%)   0.7157* C   8 s( 33.65%)p 1.97( 66.32%)d 0.00(  0.03%)
                                           -0.0003  0.5801  0.0018 -0.0013  0.0003
                                           -0.6647  0.0070 -0.0048 -0.0042  0.2148
                                           -0.0075  0.0026  0.0024 -0.4184 -0.0009
                                           -0.0012 -0.0016 -0.0072  0.0143 -0.0016
                                            0.0091 -0.0007
                ( 48.78%)   0.6984* C  14 s( 34.75%)p 1.88( 65.22%)d 0.00(  0.03%)
                                            0.0002  0.5895  0.0043  0.0029  0.0002
                                            0.6553  0.0011 -0.0074  0.0011 -0.2048
                                           -0.0147  0.0022 -0.0011  0.4246 -0.0141
                                           -0.0049 -0.0001 -0.0089  0.0120 -0.0013
                                            0.0072 -0.0019
    22. (1.99113) BD ( 1) N   9 - C  15  
                ( 63.19%)   0.7949* N   9 s( 35.64%)p 1.80( 64.32%)d 0.00(  0.05%)
                                            0.0000  0.5968  0.0114  0.0052 -0.0000
                                            0.0684  0.0178 -0.0033  0.0006 -0.3020
                                            0.0027 -0.0002 -0.0008  0.7392 -0.0215
                                            0.0031  0.0017 -0.0031  0.0022 -0.0141
                                            0.0007  0.0159
                ( 36.81%)   0.6067* C  15 s( 32.58%)p 2.07( 67.34%)d 0.00(  0.08%)
                                            0.0001  0.5705 -0.0197  0.0028 -0.0021
                                           -0.0734 -0.0042 -0.0050 -0.0012  0.3161
                                            0.0115 -0.0012  0.0014 -0.7531 -0.0268
                                            0.0087 -0.0034 -0.0006  0.0053 -0.0160
                                           -0.0057  0.0211
    23. (1.98504) BD ( 1) N   9 - H  24  
                ( 70.71%)   0.8409* N   9 s( 28.97%)p 2.45( 70.96%)d 0.00(  0.06%)
                                            0.0002 -0.5382  0.0042  0.0026  0.0001
                                            0.7459 -0.0182 -0.0006 -0.0022 -0.3090
                                            0.0057 -0.0002  0.0003  0.2396 -0.0025
                                           -0.0014  0.0011  0.0148 -0.0081  0.0067
                                           -0.0161  0.0069
                ( 29.29%)   0.5412* H  24 s(100.00%)
                                           -1.0000  0.0067 -0.0021
    24. (1.98012) BD ( 1) C  10 - C  11  
                ( 50.77%)   0.7125* C  10 s( 37.98%)p 1.63( 61.98%)d 0.00(  0.04%)
                                           -0.0001  0.6160  0.0198 -0.0031 -0.0002
                                           -0.1928 -0.0076 -0.0010 -0.0059 -0.4390
                                            0.0271 -0.0012 -0.0006 -0.6234  0.0203
                                           -0.0014 -0.0061  0.0003  0.0109  0.0136
                                           -0.0011  0.0069
                ( 49.23%)   0.7017* C  11 s( 35.00%)p 1.86( 64.97%)d 0.00(  0.03%)
                                            0.0000  0.5913 -0.0189  0.0017 -0.0001
                                            0.2532 -0.0354 -0.0023 -0.0017  0.4042
                                            0.0179 -0.0076 -0.0001  0.6482 -0.0163
                                           -0.0100 -0.0017  0.0020  0.0083  0.0142
                                           -0.0028  0.0074
    25. (1.97593) BD ( 1) C  10 - I  17  
                ( 57.85%)   0.7606* C  10 s( 22.84%)p 3.37( 77.02%)d 0.01(  0.14%)
                                           -0.0002  0.4767 -0.0342 -0.0018 -0.0002
                                            0.7205  0.0474 -0.0095 -0.0054 -0.2549
                                           -0.0098 -0.0054  0.0042  0.4270  0.0345
                                           -0.0096 -0.0011 -0.0181  0.0249 -0.0074
                                            0.0178 -0.0070
                ( 42.15%)   0.6492* I  17 s( 12.08%)p 7.28( 87.92%)
                                            0.3466  0.0272 -0.7754 -0.0565  0.3162
                                            0.0169 -0.4163 -0.0337
    26. (1.97268) BD ( 1) C  11 - C  12  
                ( 50.67%)   0.7118* C  11 s( 34.83%)p 1.87( 65.14%)d 0.00(  0.03%)
                                           -0.0002  0.5901 -0.0071 -0.0040  0.0005
                                           -0.6569  0.0041  0.0113 -0.0017  0.2135
                                            0.0294 -0.0077  0.0002 -0.4148  0.0335
                                            0.0031 -0.0013 -0.0106  0.0120 -0.0020
                                            0.0077 -0.0036
                ( 49.33%)   0.7023* C  12 s( 34.52%)p 1.90( 65.44%)d 0.00(  0.03%)
                                            0.0001  0.5875 -0.0094 -0.0005 -0.0001
                                            0.6609 -0.0173  0.0103  0.0004 -0.2309
                                            0.0330 -0.0002 -0.0002  0.4031  0.0165
                                            0.0098  0.0002 -0.0063  0.0143 -0.0008
                                            0.0081 -0.0003
    27. (1.66128) BD ( 2) C  11 - C  12  
                ( 49.96%)   0.7068* C  11 s(  0.00%)p 1.00( 99.96%)d 0.00(  0.04%)
                                           -0.0000  0.0006 -0.0002 -0.0003 -0.0000
                                            0.5602  0.0129  0.0071 -0.0010  0.5858
                                            0.0140  0.0074 -0.0011 -0.5848 -0.0139
                                           -0.0070  0.0011 -0.0015  0.0081 -0.0084
                                           -0.0160  0.0012
                ( 50.04%)   0.7074* C  12 s(  0.00%)p 1.00( 99.96%)d 0.00(  0.04%)
                                            0.0000 -0.0002 -0.0002 -0.0003 -0.0001
                                            0.5611  0.0129 -0.0066 -0.0005  0.5852
                                            0.0134 -0.0070 -0.0005 -0.5845 -0.0135
                                            0.0068  0.0004  0.0094  0.0015  0.0071
                                            0.0050 -0.0159
    28. (1.98059) BD ( 1) C  11 - H  25  
                ( 60.79%)   0.7797* C  11 s( 30.08%)p 2.32( 69.85%)d 0.00(  0.07%)
                                            0.0004 -0.5481 -0.0187 -0.0016  0.0005
                                           -0.4346 -0.0112 -0.0035 -0.0010  0.6677
                                            0.0052  0.0057  0.0019  0.2520 -0.0054
                                            0.0024  0.0010  0.0185  0.0078 -0.0104
                                            0.0085  0.0096
                ( 39.21%)   0.6262* H  25 s(100.00%)
                                           -1.0000 -0.0015 -0.0011
    29. (1.98136) BD ( 1) C  12 - C  13  
                ( 49.98%)   0.7070* C  12 s( 34.64%)p 1.89( 65.33%)d 0.00(  0.03%)
                                            0.0000  0.5885 -0.0108  0.0003 -0.0000
                                           -0.4353  0.0341 -0.0053  0.0004  0.6415
                                           -0.0075  0.0117  0.0003  0.2242  0.0253
                                            0.0066  0.0008 -0.0126 -0.0025  0.0100
                                           -0.0058 -0.0050
                ( 50.02%)   0.7072* C  13 s( 34.62%)p 1.89( 65.35%)d 0.00(  0.03%)
                                            0.0000  0.5883 -0.0107 -0.0033 -0.0004
                                            0.4140  0.0167 -0.0092  0.0008 -0.6462
                                            0.0186  0.0085 -0.0006 -0.2502  0.0346
                                           -0.0001  0.0001 -0.0141 -0.0015  0.0074
                                           -0.0038 -0.0066
    30. (1.98045) BD ( 1) C  12 - H  26  
                ( 60.56%)   0.7782* C  12 s( 30.72%)p 2.25( 69.21%)d 0.00(  0.07%)
                                            0.0004 -0.5541 -0.0157  0.0000 -0.0002
                                            0.2384  0.0007 -0.0031  0.0006  0.4369
                                            0.0027 -0.0045  0.0008  0.6665  0.0034
                                           -0.0077  0.0015 -0.0079 -0.0096 -0.0181
                                            0.0045 -0.0123
                ( 39.44%)   0.6280* H  26 s(100.00%)
                                           -1.0000 -0.0007 -0.0010
    31. (1.97955) BD ( 1) C  13 - C  14  
                ( 49.39%)   0.7028* C  13 s( 34.62%)p 1.89( 65.35%)d 0.00(  0.03%)
                                            0.0000  0.5883 -0.0099  0.0015  0.0002
                                            0.2225  0.0264 -0.0062  0.0011  0.4269
                                           -0.0319 -0.0037 -0.0000  0.6480 -0.0062
                                           -0.0101  0.0011  0.0021  0.0098  0.0122
                                           -0.0011  0.0076
                ( 50.61%)   0.7114* C  14 s( 35.02%)p 1.85( 64.95%)d 0.00(  0.03%)
                                           -0.0000  0.5916  0.0154 -0.0008  0.0002
                                           -0.2457  0.0346 -0.0021 -0.0006 -0.4163
                                           -0.0198  0.0061 -0.0002 -0.6434  0.0129
                                            0.0046 -0.0013  0.0012  0.0069  0.0142
                                           -0.0037  0.0061
    32. (1.66336) BD ( 2) C  13 - C  14  
                ( 49.58%)   0.7042* C  13 s(  0.00%)p 1.00( 99.95%)d 0.00(  0.05%)
                                            0.0000  0.0028 -0.0005  0.0005 -0.0001
                                            0.5612  0.0109  0.0047 -0.0009  0.5875
                                            0.0118  0.0038 -0.0005 -0.5823 -0.0120
                                           -0.0041  0.0006  0.0097  0.0010  0.0078
                                            0.0062 -0.0163
                ( 50.42%)   0.7100* C  14 s(  0.00%)p 1.00( 99.96%)d 0.00(  0.04%)
                                           -0.0000  0.0042  0.0001  0.0021  0.0000
                                            0.5594  0.0088  0.0073 -0.0016  0.5840
                                            0.0075  0.0051 -0.0022 -0.5876 -0.0089
                                           -0.0075  0.0012 -0.0067 -0.0082  0.0016
                                            0.0101  0.0122
    33. (1.98119) BD ( 1) C  13 - H  27  
                ( 60.52%)   0.7779* C  13 s( 30.65%)p 2.26( 69.28%)d 0.00(  0.07%)
                                            0.0003 -0.5534 -0.0161 -0.0015 -0.0003
                                            0.6803  0.0041  0.0074  0.0010 -0.2306
                                           -0.0019 -0.0029 -0.0001  0.4204  0.0021
                                            0.0047  0.0008  0.0096 -0.0178  0.0076
                                           -0.0135  0.0032
                ( 39.48%)   0.6283* H  27 s(100.00%)
                                           -1.0000 -0.0010 -0.0010
    34. (1.97870) BD ( 1) C  14 - H  28  
                ( 60.38%)   0.7771* C  14 s( 30.11%)p 2.32( 69.82%)d 0.00(  0.07%)
                                           -0.0004  0.5485 -0.0158 -0.0011 -0.0001
                                           -0.4428  0.0089 -0.0037 -0.0018  0.6652
                                            0.0030  0.0029  0.0016  0.2434  0.0134
                                           -0.0013  0.0003 -0.0193 -0.0078  0.0104
                                           -0.0076 -0.0093
                ( 39.62%)   0.6294* H  28 s(100.00%)
                                            1.0000  0.0016  0.0007
    35. (1.99742) BD ( 1) C  15 - O  16  
                ( 26.69%)   0.5167* C  15 s(  0.02%)p99.99( 99.38%)d35.03(  0.60%)
                                            0.0000 -0.0131  0.0008 -0.0008  0.0001
                                            0.2789 -0.0114  0.0056 -0.0008  0.8938
                                           -0.0425  0.0200 -0.0053  0.3382 -0.0179
                                            0.0080 -0.0020 -0.0555 -0.0085  0.0423
                                           -0.0169  0.0283
                ( 73.31%)   0.8562* O  16 s(  0.02%)p99.99( 99.87%)d 6.54(  0.11%)
                                           -0.0000 -0.0130  0.0009  0.0001  0.0000
                                            0.2520  0.0010  0.0005 -0.0009  0.8976
                                            0.0013  0.0011 -0.0031  0.3600  0.0001
                                            0.0002 -0.0012  0.0240  0.0048 -0.0178
                                            0.0070 -0.0119
    36. (1.99385) BD ( 2) C  15 - O  16  
                ( 36.13%)   0.6011* C  15 s( 31.94%)p 2.13( 67.91%)d 0.00(  0.16%)
                                           -0.0001  0.5618 -0.0617 -0.0018 -0.0015
                                           -0.6529 -0.0357  0.0061 -0.0032  0.0233
                                           -0.0092 -0.0026 -0.0007  0.4985  0.0479
                                            0.0030  0.0040 -0.0036 -0.0315  0.0008
                                            0.0237 -0.0000
                ( 63.87%)   0.7992* O  16 s( 36.98%)p 1.70( 62.91%)d 0.00(  0.11%)
                                            0.0000  0.6065 -0.0436 -0.0019 -0.0000
                                            0.6477 -0.0205 -0.0005  0.0003  0.0103
                                            0.0003 -0.0009 -0.0001 -0.4570  0.0148
                                            0.0026 -0.0001  0.0010 -0.0279  0.0006
                                            0.0179  0.0007
    37. (1.98756) BD ( 1) C  15 - H  29  
                ( 58.40%)   0.7642* C  15 s( 35.82%)p 1.79( 64.09%)d 0.00(  0.09%)
                                           -0.0002  0.5968  0.0453 -0.0009  0.0019
                                            0.6946 -0.0217 -0.0064 -0.0050 -0.3045
                                            0.0036 -0.0013  0.0010  0.2550  0.0079
                                            0.0063  0.0013 -0.0153  0.0158 -0.0019
                                            0.0132 -0.0149
                ( 41.60%)   0.6449* H  29 s(100.00%)
                                            1.0000  0.0041 -0.0003
    38. (1.99929) CR ( 1) C   1           s(100.00%)p 0.00(  0.00%)
                                            1.0000  0.0002  0.0000 -0.0000  0.0000
                                            0.0001  0.0000  0.0000  0.0000  0.0003
                                            0.0000  0.0000  0.0000 -0.0001 -0.0000
                                           -0.0000 -0.0000  0.0000 -0.0000 -0.0000
                                           -0.0000 -0.0000
    39. (1.99929) CR ( 1) C   2           s(100.00%)p 0.00(  0.00%)
                                            1.0000  0.0001  0.0000  0.0000  0.0000
                                           -0.0002 -0.0000  0.0000 -0.0000  0.0003
                                            0.0000 -0.0000  0.0000  0.0001  0.0000
                                           -0.0000  0.0000 -0.0000 -0.0000  0.0000
                                           -0.0000 -0.0000
    40. (1.99916) CR ( 1) C   3           s(100.00%)p 0.00(  0.00%)
                                            1.0000  0.0002 -0.0000 -0.0000 -0.0000
                                           -0.0003  0.0000 -0.0000 -0.0000  0.0001
                                           -0.0000 -0.0000  0.0000  0.0001 -0.0000
                                           -0.0000  0.0000  0.0000 -0.0000 -0.0000
                                            0.0000  0.0000
    41. (1.99912) CR ( 1) C   4           s(100.00%)p 0.00(  0.00%)
                                            1.0000 -0.0001  0.0000  0.0000  0.0000
                                            0.0001  0.0000 -0.0000  0.0000  0.0001
                                            0.0000 -0.0000  0.0000  0.0000  0.0000
                                            0.0000 -0.0000 -0.0000  0.0000  0.0000
                                            0.0000  0.0000
    42. (1.99918) CR ( 1) C   5           s(100.00%)p 0.00(  0.00%)
                                            1.0000  0.0001 -0.0000 -0.0000 -0.0000
                                            0.0003 -0.0000  0.0000  0.0000 -0.0002
                                           -0.0000 -0.0000 -0.0000 -0.0001  0.0000
                                            0.0000 -0.0000 -0.0000 -0.0000  0.0000
                                           -0.0000 -0.0000
    43. (1.99929) CR ( 1) C   6           s(100.00%)p 0.00(  0.00%)
                                            1.0000  0.0001  0.0000 -0.0000  0.0000
                                            0.0003  0.0000  0.0000  0.0000  0.0000
                                            0.0000  0.0000  0.0000 -0.0002 -0.0000
                                           -0.0000 -0.0000  0.0000 -0.0000 -0.0000
                                            0.0000  0.0000
    44. (1.99903) CR ( 1) C   7           s(100.00%)p 0.00(  0.00%)
                                            1.0000 -0.0000 -0.0000 -0.0000  0.0000
                                            0.0001  0.0000 -0.0000  0.0000 -0.0002
                                           -0.0000 -0.0000  0.0000  0.0002  0.0000
                                           -0.0000  0.0000 -0.0000  0.0000 -0.0000
                                            0.0000 -0.0000
    45. (1.99894) CR ( 1) C   8           s(100.00%)p 0.00(  0.00%)
                                            1.0000  0.0001  0.0000 -0.0000  0.0000
                                           -0.0002  0.0000 -0.0000 -0.0000 -0.0000
                                           -0.0000  0.0000  0.0000 -0.0002 -0.0000
                                            0.0000 -0.0000 -0.0000  0.0000 -0.0000
                                            0.0000 -0.0000
    46. (1.99940) CR ( 1) N   9           s(100.00%)
                                            1.0000  0.0001 -0.0000 -0.0000 -0.0000
                                           -0.0001  0.0000 -0.0000  0.0000  0.0001
                                            0.0000  0.0000 -0.0000 -0.0001  0.0000
                                            0.0000 -0.0000 -0.0000  0.0000 -0.0000
                                            0.0000 -0.0000
    47. (1.99881) CR ( 1) C  10           s(100.00%)p 0.00(  0.00%)
                                            1.0000  0.0001 -0.0000 -0.0000 -0.0000
                                            0.0001  0.0000 -0.0000 -0.0000 -0.0001
                                            0.0000 -0.0000  0.0000 -0.0000  0.0000
                                           -0.0000 -0.0000 -0.0000  0.0000 -0.0000
                                            0.0000 -0.0000
    48. (1.99913) CR ( 1) C  11           s(100.00%)p 0.00(  0.00%)
                                            1.0000  0.0003  0.0000 -0.0000 -0.0000
                                            0.0000  0.0000  0.0000  0.0000 -0.0002
                                            0.0000 -0.0000 -0.0000 -0.0002  0.0000
                                           -0.0000 -0.0000 -0.0000 -0.0000  0.0000
                                           -0.0000 -0.0000
    49. (1.99927) CR ( 1) C  12           s(100.00%)p 0.00(  0.00%)
                                            1.0000  0.0001  0.0000  0.0000  0.0000
                                           -0.0001  0.0000  0.0000 -0.0000 -0.0002
                                           -0.0000  0.0000 -0.0000 -0.0003 -0.0000
                                            0.0000 -0.0000  0.0000  0.0000  0.0000
                                           -0.0000  0.0000
    50. (1.99929) CR ( 1) C  13           s(100.00%)p 0.00(  0.00%)
                                            1.0000  0.0001  0.0000  0.0000  0.0000
                                           -0.0003 -0.0000 -0.0000 -0.0000  0.0001
                                            0.0000  0.0000  0.0000 -0.0001 -0.0000
                                           -0.0000 -0.0000 -0.0000  0.0000 -0.0000
                                            0.0000 -0.0000
    51. (1.99915) CR ( 1) C  14           s(100.00%)p 0.00(  0.00%)
                                            1.0000  0.0001 -0.0000 -0.0000 -0.0000
                                           -0.0003  0.0000  0.0000 -0.0000  0.0003
                                            0.0000  0.0000  0.0000 -0.0000  0.0000
                                            0.0000  0.0000 -0.0000 -0.0000  0.0000
                                           -0.0000 -0.0000
    52. (1.99947) CR ( 1) C  15           s(100.00%)p 0.00(  0.00%)
                                            1.0000  0.0001  0.0000 -0.0000  0.0000
                                            0.0001 -0.0000 -0.0000 -0.0000 -0.0001
                                           -0.0000 -0.0000 -0.0000  0.0002  0.0000
                                            0.0000  0.0000 -0.0000  0.0000  0.0000
                                            0.0000 -0.0000
    53. (1.99981) CR ( 1) O  16           s(100.00%)p 0.00(  0.00%)
                                            1.0000  0.0002  0.0000 -0.0000  0.0000
                                           -0.0001  0.0000  0.0000 -0.0000 -0.0000
                                           -0.0000 -0.0000  0.0000  0.0002 -0.0000
                                           -0.0000  0.0000 -0.0000  0.0000  0.0000
                                           -0.0000 -0.0000
    54. (1.68878) LP ( 1) N   9           s(  0.00%)p 1.00( 99.99%)d 0.00(  0.01%)
                                           -0.0000  0.0003  0.0004  0.0009 -0.0000
                                            0.2630  0.0063  0.0006 -0.0004  0.9010
                                            0.0247  0.0018 -0.0001  0.3436  0.0099
                                           -0.0006  0.0007  0.0015  0.0032  0.0076
                                            0.0054  0.0063
    55. (1.98862) LP ( 1) O  16           s( 63.20%)p 0.58( 36.79%)d 0.00(  0.01%)
                                           -0.0003  0.7947  0.0212  0.0009  0.0000
                                           -0.4935  0.0070  0.0020 -0.0043  0.0086
                                           -0.0000 -0.0004 -0.0000  0.3524 -0.0053
                                           -0.0007  0.0033  0.0007  0.0069  0.0006
                                           -0.0054 -0.0005
    56. (1.90425) LP ( 2) O  16           s(  0.00%)p 1.00( 99.93%)d 0.00(  0.06%)
                                            0.0001 -0.0034  0.0010  0.0058 -0.0001
                                           -0.5201 -0.0066 -0.0023 -0.0005  0.4395
                                            0.0061  0.0008 -0.0004 -0.7317 -0.0101
                                           -0.0001  0.0015  0.0089 -0.0072 -0.0066
                                           -0.0101  0.0189
    57. (1.99384) LP ( 1) I  17           s( 87.77%)p 0.14( 12.23%)
                                            0.9369 -0.0041  0.2895  0.0100 -0.1526
                                           -0.0027  0.1224  0.0065
    58. (1.96438) LP ( 2) I  17           s(  0.20%)p99.99( 99.80%)
                                            0.0447 -0.0016 -0.0320  0.0013  0.7460
                                           -0.0116  0.6635 -0.0093
    59. (1.93935) LP ( 3) I  17           s(  0.00%)p 1.00(100.00%)
                                            0.0005  0.0001 -0.5569  0.0087 -0.5651
                                            0.0092  0.6085 -0.0098
    60. (0.00552) RY*( 1) C   1           s(  1.29%)p72.64( 93.39%)d 4.14(  5.33%)
                                            0.0000 -0.0242  0.1095  0.0051  0.0157
                                            0.0068 -0.2734  0.0315 -0.0158  0.0222
                                           -0.8801  0.1030 -0.0504 -0.0068  0.2622
                                           -0.0242  0.0146 -0.1276 -0.0488  0.1045
                                            0.1478  0.0429
    61. (0.00193) RY*( 2) C   1           s(  0.01%)p 1.00( 98.14%)d 0.02(  1.86%)
                                           -0.0000  0.0001  0.0052  0.0050  0.0004
                                            0.0331  0.7552 -0.1322 -0.1890 -0.0163
                                           -0.3646  0.0634  0.0913 -0.0191 -0.4394
                                            0.0752  0.1097 -0.0836  0.0479  0.0440
                                           -0.0811 -0.0280
    62. (0.00091) RY*( 3) C   1           s(  0.01%)p99.99( 91.75%)d99.99(  8.24%)
                                            0.0000 -0.0003  0.0098 -0.0054 -0.0017
                                           -0.0122  0.4897  0.1116  0.0605 -0.0021
                                            0.0853  0.0503  0.0124 -0.0183  0.7776
                                            0.1948  0.0925  0.1361  0.0500  0.1907
                                            0.0451 -0.1515
    63. (0.00055) RY*( 4) C   1           s(  2.90%)p 0.19(  0.55%)d33.26( 96.55%)
                                           -0.0000  0.0016  0.1612  0.0552  0.0010
                                           -0.0067  0.0314 -0.0060  0.0143 -0.0045
                                            0.0245 -0.0371  0.0119 -0.0076  0.0388
                                            0.0227 -0.0019  0.1235 -0.4352  0.3761
                                           -0.4411  0.6518
    64. (0.00042) RY*( 5) C   1           s(  0.04%)p99.99( 95.50%)d99.99(  4.46%)
                                            0.0000  0.0001  0.0195 -0.0060 -0.0011
                                           -0.0177 -0.1004 -0.7393  0.2380  0.0083
                                            0.0488  0.3585 -0.1097  0.0107  0.0370
                                            0.4215 -0.1387 -0.1378  0.0745  0.0597
                                           -0.1193 -0.0476
    65. (0.00042) RY*( 6) C   1           s( 88.87%)p 0.07(  6.11%)d 0.06(  5.02%)
                                           -0.0000  0.0046  0.9400  0.0582 -0.0414
                                           -0.0053  0.0256  0.0132  0.0592 -0.0209
                                            0.1086 -0.0013  0.1955  0.0075 -0.0435
                                           -0.0284 -0.0593 -0.1015 -0.0390 -0.0312
                                            0.1197 -0.1520
    66. (0.00018) RY*( 7) C   1           s( 80.38%)p 0.03(  2.19%)d 0.22( 17.43%)
                                            0.0000 -0.0049 -0.1622  0.8817 -0.0059
                                            0.0024  0.0044  0.0159  0.0418  0.0086
                                            0.0322  0.0211  0.1270 -0.0020 -0.0100
                                            0.0131 -0.0433 -0.1839 -0.3073  0.0639
                                            0.0897 -0.1842
    67. (0.00007) RY*( 8) C   1           s(  0.02%)p99.99( 21.04%)d99.99( 78.94%)
    68. (0.00006) RY*( 9) C   1           s(  5.28%)p14.04( 74.13%)d 3.90( 20.59%)
    69. (0.00000) RY*(10) C   1           s( 98.40%)p 0.01(  1.20%)d 0.00(  0.40%)
    70. (0.00001) RY*(11) C   1           s(  0.20%)p99.99( 99.59%)d 1.02(  0.20%)
    71. (0.00000) RY*(12) C   1           s(  0.34%)p99.99( 96.84%)d 8.25(  2.82%)
    72. (0.00000) RY*(13) C   1           s(  0.33%)p99.99( 89.22%)d31.31( 10.45%)
    73. (0.00000) RY*(14) C   1           s( 11.39%)p 1.96( 22.32%)d 5.82( 66.29%)
    74. (0.00001) RY*(15) C   1           s(  3.20%)p 3.62( 11.57%)d26.68( 85.24%)
    75. (0.00001) RY*(16) C   1           s(  5.95%)p 1.26(  7.47%)d14.56( 86.58%)
    76. (0.00001) RY*(17) C   1           s(  1.48%)p60.39( 89.09%)d 6.40(  9.44%)
    77. (0.00581) RY*( 1) C   2           s(  0.42%)p99.99( 94.73%)d11.45(  4.85%)
                                            0.0000 -0.0258  0.0519 -0.0283  0.0085
                                           -0.0132  0.5535  0.0080  0.0218  0.0236
                                           -0.7471 -0.0892 -0.0509  0.0054 -0.2661
                                            0.0001 -0.0052  0.1828 -0.0141 -0.1031
                                            0.0496  0.0426
    78. (0.00204) RY*( 2) C   2           s(  0.30%)p99.99( 97.81%)d 6.31(  1.89%)
                                           -0.0000 -0.0015  0.0481 -0.0256 -0.0056
                                           -0.0262 -0.5916 -0.1150  0.1428 -0.0245
                                           -0.5851 -0.0953  0.1227  0.0185  0.4569
                                            0.0852 -0.1017  0.0408  0.0577 -0.0354
                                           -0.1102 -0.0234
    79. (0.00088) RY*( 3) C   2           s(  0.36%)p99.99( 83.79%)d44.22( 15.85%)
                                           -0.0000  0.0004  0.0537 -0.0264 -0.0001
                                           -0.0112  0.4717 -0.1085  0.0322 -0.0031
                                            0.0969 -0.0341  0.0063 -0.0202  0.7348
                                           -0.2179  0.0639  0.2131 -0.0024  0.3211
                                           -0.0111 -0.0992
    80. (0.00057) RY*( 4) C   2           s(  0.91%)p 9.63(  8.74%)d99.58( 90.36%)
                                           -0.0000 -0.0009  0.0795 -0.0525  0.0013
                                           -0.0001 -0.1442  0.0459 -0.0550 -0.0015
                                           -0.0107 -0.0764 -0.0013 -0.0041 -0.2224
                                            0.0415 -0.0654  0.3070  0.3161  0.3531
                                            0.3072 -0.7002
    81. (0.00046) RY*( 5) C   2           s( 87.80%)p 0.10(  8.56%)d 0.04(  3.64%)
                                           -0.0000  0.0046  0.9362 -0.0142 -0.0348
                                            0.0169 -0.0197 -0.0901 -0.1627 -0.0130
                                            0.1008 -0.1288  0.0851 -0.0080 -0.0237
                                            0.0834  0.0927  0.0767 -0.0953 -0.1364
                                           -0.0342  0.0413
    82. (0.00027) RY*( 6) C   2           s(  9.10%)p 9.12( 82.99%)d 0.87(  7.90%)
                                            0.0000 -0.0023 -0.2096  0.2166  0.0128
                                            0.0102  0.0460 -0.5220 -0.2149  0.0156
                                            0.0900 -0.5314 -0.2400 -0.0085 -0.0158
                                            0.3717  0.1495  0.0716  0.0385 -0.0735
                                           -0.2423 -0.0913
    83. (0.00014) RY*( 7) C   2           s( 69.78%)p 0.14( 10.11%)d 0.29( 20.12%)
                                            0.0000 -0.0049 -0.0430  0.8336 -0.0314
                                           -0.0066 -0.0313  0.1688 -0.0711  0.0024
                                           -0.0233  0.1027  0.2090  0.0030  0.0350
                                           -0.1008  0.0186  0.2251 -0.3022 -0.1594
                                            0.0232 -0.1823
    84. (0.00008) RY*( 8) C   2           s(  4.46%)p 8.84( 39.44%)d12.57( 56.10%)
    85. (0.00006) RY*( 9) C   2           s(  3.66%)p16.72( 61.18%)d 9.61( 35.16%)
    86. (0.00002) RY*(10) C   2           s(  0.21%)p99.99( 96.09%)d17.98(  3.70%)
    87. (0.00002) RY*(11) C   2           s( 11.84%)p 1.49( 17.67%)d 5.95( 70.49%)
    88. (0.00000) RY*(12) C   2           s(  1.43%)p66.22( 94.73%)d 2.68(  3.84%)
    89. (0.00000) RY*(13) C   2           s(  0.38%)p30.72( 11.61%)d99.99( 88.01%)
    90. (0.00001) RY*(14) C   2           s(  3.29%)p10.03( 32.97%)d19.40( 63.74%)
    91. (0.00001) RY*(15) C   2           s(  0.92%)p84.39( 77.84%)d23.03( 21.24%)
    92. (0.00000) RY*(16) C   2           s( 98.20%)p 0.01(  0.90%)d 0.01(  0.90%)
    93. (0.00000) RY*(17) C   2           s(  7.04%)p11.50( 80.93%)d 1.71( 12.04%)
    94. (0.00551) RY*( 1) C   3           s(  0.09%)p99.99( 94.63%)d56.04(  5.27%)
                                           -0.0000  0.0226 -0.0124 -0.0152 -0.0066
                                            0.0202 -0.7957  0.0299 -0.0335  0.0058
                                           -0.2003 -0.0502 -0.0148 -0.0105  0.5169
                                           -0.0163  0.0188  0.0542 -0.1218 -0.0201
                                            0.1799  0.0467
    95. (0.00192) RY*( 2) C   3           s(  0.24%)p99.99( 96.52%)d13.82(  3.25%)
                                            0.0000  0.0160  0.0438 -0.0075 -0.0110
                                           -0.0087 -0.2093  0.0277  0.0079  0.0267
                                            0.9332 -0.1607 -0.1450 -0.0016  0.0225
                                           -0.0374  0.0038  0.1136  0.0018 -0.1255
                                           -0.0543 -0.0296
    96. (0.00113) RY*( 3) C   3           s(  0.03%)p99.99( 76.71%)d99.99( 23.26%)
                                            0.0000  0.0017  0.0129  0.0107 -0.0026
                                           -0.0044  0.4146  0.2180  0.0375 -0.0004
                                            0.1003  0.0200  0.0033 -0.0035  0.6788
                                            0.2687  0.0526  0.2151 -0.1345  0.3523
                                           -0.1594  0.1370
    97. (0.00062) RY*( 4) C   3           s( 17.55%)p 1.76( 30.94%)d 2.94( 51.51%)
                                            0.0000 -0.0024  0.4137 -0.0655 -0.0088
                                           -0.0119  0.2639 -0.1894  0.0413 -0.0098
                                           -0.0203 -0.1612  0.0931 -0.0040  0.3824
                                           -0.1428  0.0142 -0.3207  0.0395 -0.6249
                                            0.0814  0.1166
    98. (0.00049) RY*( 5) C   3           s( 64.93%)p 0.24( 15.45%)d 0.30( 19.62%)
                                            0.0000 -0.0042  0.7838 -0.1855  0.0220
                                           -0.0092 -0.0963 -0.0745  0.0552 -0.0136
                                           -0.0857 -0.2309  0.0687  0.0123 -0.1939
                                            0.1367 -0.1204  0.3597  0.0196  0.2563
                                            0.0069 -0.0269
    99. (0.00026) RY*( 6) C   3           s( 20.34%)p 3.79( 77.03%)d 0.13(  2.63%)
                                            0.0000 -0.0041  0.3577  0.2703 -0.0488
                                           -0.0094 -0.0675 -0.1395  0.0381  0.0097
                                            0.0619  0.7703 -0.3726  0.0034  0.0336
                                            0.0816  0.0281 -0.1222 -0.0612  0.0111
                                           -0.0441 -0.0742
   100. (0.00015) RY*( 7) C   3           s( 11.59%)p 6.67( 77.25%)d 0.96( 11.16%)
                                           -0.0000 -0.0038 -0.1834  0.2860 -0.0214
                                            0.0002 -0.0209 -0.5270  0.0913 -0.0081
                                           -0.0963 -0.2602 -0.2798  0.0004 -0.0039
                                            0.5746 -0.0205  0.1886  0.1466 -0.1865
                                           -0.1137  0.0825
   101. (0.00011) RY*( 8) C   3           s( 38.59%)p 0.79( 30.67%)d 0.80( 30.74%)
                                            0.0000 -0.0029  0.1263  0.6080  0.0158
                                           -0.0071 -0.0495  0.0364  0.0131  0.0118
                                            0.1260 -0.1700  0.4460 -0.0027 -0.0420
                                            0.2357 -0.0401 -0.4233 -0.1586  0.2227
                                            0.1925 -0.1281
   102. (0.00011) RY*( 9) C   3           s( 21.10%)p 2.96( 62.42%)d 0.78( 16.47%)
                                            0.0000  0.0113  0.0663  0.4295  0.1485
                                           -0.0028 -0.0174  0.5190  0.4422 -0.0057
                                           -0.1133 -0.1197 -0.2505  0.0016 -0.0487
                                           -0.1756 -0.1893  0.1272  0.2648 -0.1398
                                           -0.0097  0.2425
   103. (0.00006) RY*(10) C   3           s(  1.26%)p24.44( 30.72%)d54.13( 68.03%)
   104. (0.00006) RY*(11) C   3           s( 16.86%)p 3.29( 55.54%)d 1.64( 27.60%)
   105. (0.00004) RY*(12) C   3           s(  4.09%)p 3.51( 14.34%)d19.96( 81.57%)
   106. (0.00002) RY*(13) C   3           s(  3.77%)p21.33( 80.51%)d 4.16( 15.71%)
   107. (0.00000) RY*(14) C   3           s( 93.38%)p 0.03(  2.50%)d 0.04(  4.12%)
   108. (0.00000) RY*(15) C   3           s(  1.50%)p59.38( 88.84%)d 6.46(  9.66%)
   109. (0.00001) RY*(16) C   3           s(  3.95%)p11.95( 47.26%)d12.34( 48.79%)
   110. (0.00001) RY*(17) C   3           s(  0.83%)p22.64( 18.73%)d97.21( 80.44%)
   111. (0.00634) RY*( 1) C   4           s(  1.67%)p56.75( 94.54%)d 2.28(  3.80%)
                                            0.0000 -0.0091  0.1138 -0.0602  0.0024
                                            0.0074 -0.3529  0.0204 -0.0131  0.0181
                                           -0.8918  0.0071 -0.0340  0.0008  0.1510
                                            0.0168  0.0146  0.0843  0.0469 -0.1000
                                           -0.1305 -0.0406
   112. (0.00386) RY*( 2) C   4           s(  8.69%)p10.07( 87.57%)d 0.43(  3.74%)
                                           -0.0000  0.0079  0.2942  0.0163 -0.0074
                                           -0.0161 -0.2657 -0.0229  0.0299 -0.0064
                                            0.2880 -0.0741  0.0118  0.0007  0.8454
                                           -0.0051 -0.0098  0.0164  0.0785  0.1404
                                           -0.0945 -0.0480
   113. (0.00282) RY*( 3) C   4           s(  5.53%)p16.07( 88.88%)d 1.01(  5.59%)
                                           -0.0000  0.0029  0.2150  0.0954  0.0004
                                            0.0027  0.8589  0.0145 -0.0340 -0.0124
                                           -0.2674 -0.0498  0.0421 -0.0151  0.2680
                                            0.0288  0.0308  0.2123 -0.0525  0.0895
                                            0.0060 -0.0006
   114. (0.00087) RY*( 4) C   4           s( 63.45%)p 0.35( 22.10%)d 0.23( 14.45%)
                                           -0.0000 -0.0011  0.7806 -0.1587 -0.0048
                                            0.0012 -0.0224 -0.3337 -0.0445 -0.0080
                                            0.0697 -0.1284  0.0971  0.0051 -0.2761
                                            0.0012 -0.0059 -0.0791  0.1674 -0.2610
                                            0.1779 -0.1022
   115. (0.00068) RY*( 5) C   4           s(  9.86%)p 0.64(  6.26%)d 8.51( 83.88%)
                                           -0.0000 -0.0017  0.3068  0.0664  0.0095
                                           -0.0072 -0.1164 -0.0516  0.0059 -0.0036
                                            0.0263  0.0240  0.0591 -0.0074 -0.1929
                                            0.0640 -0.0137  0.1571 -0.3783  0.3801
                                           -0.3853  0.6148
   116. (0.00029) RY*( 6) C   4           s( 15.28%)p 2.09( 31.88%)d 3.46( 52.84%)
                                           -0.0000  0.0033 -0.0729  0.3839  0.0095
                                            0.0010  0.0502 -0.2771  0.0824 -0.0000
                                           -0.0540  0.2211  0.0824  0.0117  0.1885
                                           -0.3353 -0.1612 -0.2945 -0.1127 -0.4877
                                            0.0989  0.4259
   117. (0.00027) RY*( 7) C   4           s( 16.67%)p 2.43( 40.46%)d 2.57( 42.87%)
                                           -0.0000  0.0011  0.1177  0.3909  0.0027
                                            0.0103  0.0310  0.1555 -0.2173 -0.0082
                                           -0.0253  0.3773  0.3559 -0.0074 -0.0834
                                            0.1605  0.1723 -0.4014  0.3575  0.1793
                                           -0.2963 -0.1409
   118. (0.00018) RY*( 8) C   4           s( 20.51%)p 3.33( 68.24%)d 0.55( 11.25%)
                                           -0.0000 -0.0038  0.2747  0.3534  0.0688
                                           -0.0080 -0.0828  0.4949  0.4945 -0.0006
                                            0.0226  0.1896 -0.0450 -0.0008 -0.1252
                                           -0.1630 -0.3245  0.2295 -0.0243  0.0275
                                            0.1673 -0.1746
   119. (0.00016) RY*( 9) C   4           s( 14.73%)p 4.00( 58.85%)d 1.79( 26.43%)
                                           -0.0000  0.0010 -0.1571  0.3477 -0.0412
                                           -0.0098 -0.1284 -0.5155  0.0682  0.0017
                                           -0.0381  0.0742  0.2914  0.0015  0.0029
                                            0.4360 -0.1396  0.3458 -0.0422  0.1724
                                            0.3102 -0.1303
   120. (0.00013) RY*(10) C   4           s(  5.42%)p14.05( 76.15%)d 3.40( 18.43%)
                                           -0.0000 -0.0022 -0.0324  0.2249 -0.0506
                                            0.0037  0.0195  0.1749  0.2211 -0.0064
                                           -0.0481 -0.7099  0.1608  0.0015 -0.0085
                                            0.3606 -0.1392 -0.3747 -0.1273 -0.1291
                                           -0.1044  0.0116
   121. (0.00007) RY*(11) C   4           s(  7.77%)p 4.55( 35.37%)d 7.32( 56.86%)
   122. (0.00008) RY*(12) C   4           s(  0.64%)p32.10( 20.47%)d99.99( 78.89%)
   123. (0.00005) RY*(13) C   4           s( 25.01%)p 2.49( 62.24%)d 0.51( 12.76%)
   124. (0.00006) RY*(14) C   4           s(  6.18%)p 7.50( 46.36%)d 7.67( 47.46%)
   125. (0.00003) RY*(15) C   4           s(  6.53%)p 9.23( 60.26%)d 5.09( 33.21%)
   126. (0.00001) RY*(16) C   4           s(  0.42%)p99.99( 98.61%)d 2.34(  0.98%)
   127. (0.00000) RY*(17) C   4           s( 91.67%)p 0.02(  1.87%)d 0.07(  6.45%)
   128. (0.00556) RY*( 1) C   5           s(  0.12%)p99.99( 94.78%)d41.45(  5.09%)
                                            0.0000 -0.0222  0.0110  0.0245  0.0041
                                            0.0110 -0.4903  0.0285 -0.0286 -0.0213
                                            0.8103  0.0154  0.0306 -0.0039  0.2100
                                           -0.0578  0.0081  0.1858 -0.0200 -0.1071
                                            0.0497  0.0456
   129. (0.00187) RY*( 2) C   5           s(  0.12%)p99.99( 96.73%)d26.19(  3.15%)
                                            0.0000  0.0160  0.0178  0.0216 -0.0127
                                            0.0194  0.6185 -0.1214 -0.0715  0.0130
                                            0.5145 -0.1258 -0.1107 -0.0132 -0.5177
                                            0.0271  0.0515  0.0349  0.0184 -0.0517
                                           -0.1641 -0.0173
   130. (0.00110) RY*( 3) C   5           s(  0.25%)p99.99( 70.85%)d99.99( 28.90%)
                                            0.0000  0.0009  0.0389 -0.0309 -0.0021
                                           -0.0097  0.4539  0.1842  0.0092 -0.0028
                                            0.1352 -0.0014  0.0223 -0.0187  0.6071
                                            0.2816  0.0373  0.1262  0.2307  0.1195
                                            0.1823 -0.4151
   131. (0.00052) RY*( 4) C   5           s(  0.55%)p73.48( 40.52%)d99.99( 58.93%)
                                            0.0000 -0.0002  0.0739 -0.0061  0.0042
                                            0.0010  0.2842 -0.1317  0.0663 -0.0027
                                            0.0368 -0.1488  0.0283  0.0044  0.4739
                                           -0.2257  0.0529 -0.3521 -0.1649 -0.4947
                                           -0.1404  0.4169
   132. (0.00045) RY*( 5) C   5           s( 89.48%)p 0.09(  8.24%)d 0.03(  2.28%)
                                            0.0000 -0.0041  0.9136 -0.2448  0.0156
                                            0.0023 -0.0830 -0.0729  0.0147 -0.0200
                                           -0.0126 -0.1509  0.1950 -0.0005 -0.0552
                                            0.0682 -0.0305 -0.0259  0.0809  0.0721
                                           -0.0961 -0.0337
   133. (0.00033) RY*( 6) C   5           s(  3.76%)p25.22( 94.91%)d 0.35(  1.33%)
                                            0.0000  0.0089  0.1566  0.1137  0.0097
                                            0.0070  0.0941 -0.2831 -0.1544  0.0017
                                            0.0184  0.9029  0.0646 -0.0012  0.0309
                                            0.0479  0.1145  0.0119  0.0440 -0.0744
                                           -0.0430  0.0620
   134. (0.00027) RY*( 7) C   5           s(  8.54%)p10.18( 86.93%)d 0.53(  4.53%)
                                           -0.0000 -0.0061  0.2481  0.1439 -0.0549
                                            0.0096  0.0809  0.7172 -0.2248 -0.0006
                                           -0.0402  0.1464 -0.2671 -0.0070 -0.0504
                                           -0.4239  0.1450  0.0903 -0.1626 -0.0913
                                            0.0338 -0.0358
   135. (0.00017) RY*( 8) C   5           s( 67.62%)p 0.40( 26.74%)d 0.08(  5.64%)
                                            0.0000  0.0003  0.1450  0.8077  0.0529
                                            0.0008 -0.0717  0.0637 -0.1364 -0.0040
                                           -0.0190 -0.1811  0.0559 -0.0040 -0.0131
                                            0.4133  0.1797 -0.1343  0.0570  0.0367
                                            0.0150  0.1831
   136. (0.00011) RY*( 9) C   5           s(  0.91%)p44.88( 40.96%)d63.68( 58.12%)
                                           -0.0000 -0.0028  0.0670  0.0244 -0.0635
                                            0.0098  0.1273  0.1786  0.4225  0.0118
                                            0.1417  0.1680  0.2014 -0.0113 -0.1029
                                            0.1477 -0.2478 -0.2322 -0.5258  0.1681
                                            0.4601  0.1041
   137. (0.00009) RY*(10) C   5           s( 26.73%)p 1.96( 52.47%)d 0.78( 20.79%)
   138. (0.00006) RY*(11) C   5           s(  0.98%)p40.60( 39.71%)d60.64( 59.31%)
   139. (0.00003) RY*(12) C   5           s(  1.14%)p14.11( 16.12%)d72.42( 82.74%)
   140. (0.00002) RY*(13) C   5           s(  2.59%)p10.40( 26.94%)d27.21( 70.47%)
   141. (0.00002) RY*(14) C   5           s(  7.53%)p12.06( 90.87%)d 0.21(  1.60%)
   142. (0.00002) RY*(15) C   5           s(  0.25%)p26.45(  6.56%)d99.99( 93.19%)
   143. (0.00000) RY*(16) C   5           s(  0.30%)p99.99( 97.42%)d 7.50(  2.28%)
   144. (0.00000) RY*(17) C   5           s( 89.21%)p 0.10(  9.31%)d 0.02(  1.48%)
   145. (0.00574) RY*( 1) C   6           s(  0.45%)p99.99( 94.66%)d10.90(  4.90%)
                                            0.0000 -0.0257  0.0537 -0.0292  0.0096
                                            0.0225 -0.8131  0.0526 -0.0429  0.0057
                                           -0.0991  0.0500 -0.0195 -0.0143  0.5146
                                           -0.0402  0.0296 -0.0528  0.1201  0.0159
                                           -0.1733 -0.0385
   146. (0.00202) RY*( 2) C   6           s(  0.25%)p99.99( 97.75%)d 7.84(  2.00%)
                                           -0.0000 -0.0014  0.0415 -0.0286 -0.0024
                                            0.0059  0.1453 -0.0335 -0.0387 -0.0397
                                           -0.9375  0.1600  0.2162  0.0002  0.0292
                                           -0.0049  0.0034  0.1115  0.0174 -0.0715
                                           -0.0461 -0.0038
   147. (0.00087) RY*( 3) C   6           s(  1.03%)p70.91( 73.30%)d24.83( 25.67%)
                                           -0.0000  0.0006  0.0510  0.0879  0.0027
                                            0.0056 -0.4201 -0.1770 -0.0338  0.0000
                                           -0.0923 -0.0763  0.0040  0.0106 -0.6756
                                           -0.2261 -0.0436 -0.2609 -0.0536 -0.3714
                                           -0.0437  0.2141
   148. (0.00058) RY*( 4) C   6           s(  1.14%)p17.53( 19.91%)d69.54( 78.96%)
                                           -0.0000  0.0004  0.0972  0.0434 -0.0040
                                           -0.0107  0.2276  0.0170  0.0719 -0.0020
                                            0.0418 -0.0434  0.0308 -0.0129  0.3600
                                            0.0112  0.0849 -0.4440  0.1725 -0.7170
                                            0.1948 -0.1030
   149. (0.00048) RY*( 5) C   6           s( 92.10%)p 0.05(  4.29%)d 0.04(  3.61%)
                                           -0.0000  0.0045  0.9590  0.0260 -0.0269
                                           -0.0186  0.0633  0.0013  0.1349  0.0035
                                            0.0565  0.0775 -0.0261  0.0124 -0.0343
                                           -0.0425 -0.0856  0.0290 -0.0158  0.0814
                                           -0.1534 -0.0693
   150. (0.00026) RY*( 6) C   6           s(  1.24%)p72.57( 90.24%)d 6.85(  8.51%)
                                           -0.0000  0.0031  0.1082  0.0222  0.0155
                                            0.0015 -0.0153  0.0588 -0.0729 -0.0198
                                           -0.1006 -0.8628  0.3570  0.0013  0.0398
                                            0.0958  0.0164 -0.1640  0.0342  0.2171
                                            0.0876  0.0476
   151. (0.00023) RY*( 7) C   6           s( 93.86%)p 0.02(  1.51%)d 0.05(  4.63%)
                                            0.0000 -0.0004 -0.0581  0.9670 -0.0021
                                            0.0035  0.0223 -0.0395  0.0007  0.0028
                                           -0.0275 -0.0194 -0.0463 -0.0033  0.0439
                                            0.0874  0.0146  0.0455 -0.0251  0.0150
                                           -0.1730 -0.1160
   152. (0.00009) RY*( 8) C   6           s(  3.78%)p12.93( 48.83%)d12.55( 47.39%)
   153. (0.00006) RY*( 9) C   6           s(  1.21%)p31.74( 38.26%)d50.23( 60.54%)
   154. (0.00003) RY*(10) C   6           s(  5.34%)p 4.87( 26.01%)d12.87( 68.66%)
   155. (0.00002) RY*(11) C   6           s(  1.04%)p89.58( 93.40%)d 5.33(  5.55%)
   156. (0.00000) RY*(12) C   6           s(  0.26%)p99.99( 97.51%)d 8.57(  2.23%)
   157. (0.00001) RY*(13) C   6           s(  1.14%)p70.26( 80.27%)d16.27( 18.59%)
   158. (0.00000) RY*(14) C   6           s(  0.84%)p26.35( 22.00%)d92.38( 77.16%)
   159. (0.00000) RY*(15) C   6           s( 95.28%)p 0.03(  2.47%)d 0.02(  2.26%)
   160. (0.00001) RY*(16) C   6           s(  0.93%)p97.86( 91.23%)d 8.41(  7.84%)
   161. (0.00000) RY*(17) C   6           s(  0.21%)p88.61( 18.45%)d99.99( 81.34%)
   162. (0.01019) RY*( 1) C   7           s(  2.79%)p34.05( 94.94%)d 0.81(  2.27%)
                                            0.0000 -0.0020  0.1664  0.0139 -0.0008
                                            0.0239 -0.7253 -0.0039 -0.0027 -0.0194
                                            0.6213 -0.0234  0.0126  0.0211 -0.1719
                                            0.0690 -0.0320  0.0535 -0.1241  0.0194
                                           -0.0526  0.0358
   163. (0.00515) RY*( 2) C   7           s(  2.76%)p34.34( 94.91%)d 0.84(  2.33%)
                                            0.0000 -0.0271  0.1631 -0.0172 -0.0009
                                            0.0182  0.3203  0.0776 -0.0053 -0.0074
                                            0.0686 -0.0379 -0.0243 -0.0016 -0.9128
                                           -0.0041  0.0111  0.0165  0.0373  0.0042
                                           -0.1312  0.0663
   164. (0.00320) RY*( 3) C   7           s(  0.46%)p99.99( 72.83%)d58.35( 26.71%)
                                           -0.0000  0.0025 -0.0087  0.0670 -0.0024
                                           -0.0082 -0.2930 -0.0404 -0.0048 -0.0138
                                           -0.3356 -0.4780  0.0037 -0.0045 -0.1337
                                           -0.5304  0.0152  0.3196 -0.0015 -0.3508
                                            0.0857 -0.1858
   165. (0.00224) RY*( 4) C   7           s(  0.89%)p99.99( 96.09%)d 3.39(  3.02%)
                                            0.0000  0.0054 -0.0381  0.0860  0.0062
                                           -0.0028  0.1536  0.3406  0.0634  0.0043
                                            0.3207  0.3365 -0.0729  0.0018  0.0848
                                           -0.7670  0.0173 -0.1183 -0.0094  0.1221
                                            0.0019 -0.0350
   166. (0.00139) RY*( 5) C   7           s(  1.90%)p49.40( 94.03%)d 2.13(  4.06%)
                                           -0.0000 -0.0029  0.1371  0.0124 -0.0095
                                            0.0012 -0.3890  0.1278  0.0375 -0.0119
                                           -0.5325  0.6651  0.1101  0.0007 -0.1808
                                            0.0005 -0.0203  0.0929 -0.0396  0.0312
                                            0.1218  0.1210
   167. (0.00107) RY*( 6) C   7           s( 13.19%)p 1.19( 15.68%)d 5.39( 71.13%)
                                            0.0000  0.0007  0.3520 -0.0893  0.0031
                                            0.0086  0.0818  0.2851 -0.1416 -0.0045
                                            0.0260  0.0104  0.0836  0.0129  0.1099
                                            0.1186 -0.1209  0.4955  0.2135  0.3268
                                           -0.1034 -0.5502
   168. (0.00064) RY*( 7) C   7           s( 10.05%)p 8.40( 84.40%)d 0.55(  5.54%)
                                           -0.0000 -0.0026  0.3046  0.0847  0.0244
                                            0.0063  0.1267 -0.8025 -0.1772 -0.0015
                                            0.1264  0.3058  0.0528 -0.0023  0.0299
                                           -0.1937  0.0437  0.0930  0.1292 -0.1158
                                           -0.0374 -0.1237
   169. (0.00036) RY*( 8) C   7           s( 33.37%)p 0.79( 26.49%)d 1.20( 40.14%)
                                           -0.0000  0.0023  0.5761 -0.0372  0.0183
                                            0.0201 -0.0581 -0.0577 -0.1186 -0.0032
                                           -0.2359 -0.2930 -0.2238 -0.0004  0.1013
                                           -0.1735 -0.1085 -0.2773 -0.1735  0.4526
                                           -0.0770  0.2893
   170. (0.00034) RY*( 9) C   7           s( 19.24%)p 1.68( 32.25%)d 2.52( 48.51%)
                                           -0.0000 -0.0031  0.3469 -0.2649  0.0428
                                            0.0192  0.1976  0.2442 -0.3585 -0.0000
                                            0.1435  0.0318  0.0706 -0.0116  0.1325
                                            0.0505  0.2194  0.2000 -0.2540 -0.4288
                                            0.3411  0.2834
   171. (0.00027) RY*(10) C   7           s( 31.59%)p 1.51( 47.61%)d 0.66( 20.80%)
                                            0.0000 -0.0049  0.2058  0.5218  0.0366
                                            0.0087  0.1336  0.0508  0.2855  0.0085
                                            0.0976 -0.0735  0.2514 -0.0018  0.0505
                                            0.0560 -0.5387  0.1127  0.1368 -0.0895
                                            0.3325  0.2408
   172. (0.00025) RY*(11) C   7           s(  7.67%)p 3.07( 23.56%)d 8.97( 68.77%)
                                           -0.0000 -0.0021  0.2657 -0.0375  0.0686
                                           -0.0037 -0.0090  0.1369  0.0397 -0.0132
                                           -0.0656  0.0036  0.4311 -0.0066  0.0404
                                            0.0185 -0.1509 -0.5333 -0.1509 -0.3820
                                           -0.3218 -0.3620
   173. (0.00016) RY*(12) C   7           s(  1.77%)p41.92( 74.03%)d13.70( 24.20%)
                                           -0.0000 -0.0018 -0.0310  0.1255 -0.0306
                                            0.0057  0.0423  0.0228 -0.1401 -0.0056
                                           -0.0151  0.1566 -0.6877 -0.0053 -0.0114
                                            0.1084 -0.4568  0.0159 -0.3379 -0.2664
                                           -0.0406 -0.2344
   174. (0.00013) RY*(13) C   7           s( 22.31%)p 1.98( 44.10%)d 1.51( 33.59%)
                                           -0.0000 -0.0052 -0.2266  0.4076  0.0747
                                            0.0015 -0.0176 -0.0084 -0.5985  0.0036
                                           -0.0213 -0.0516  0.2419 -0.0080 -0.1335
                                            0.0166  0.0509 -0.1709 -0.2712  0.2723
                                            0.3306 -0.2229
   175. (0.00008) RY*(14) C   7           s( 43.59%)p 0.58( 25.26%)d 0.71( 31.15%)
   176. (0.00007) RY*(15) C   7           s(  4.12%)p 8.47( 34.92%)d14.78( 60.95%)
   177. (0.00003) RY*(16) C   7           s( 11.38%)p 3.37( 38.33%)d 4.42( 50.29%)
   178. (0.00001) RY*(17) C   7           s( 92.89%)p 0.01(  0.81%)d 0.07(  6.31%)
   179. (0.00874) RY*( 1) C   8           s(  0.61%)p99.99( 96.16%)d 5.29(  3.23%)
                                            0.0000 -0.0025  0.0762  0.0147  0.0083
                                            0.0004  0.5427  0.2110 -0.0033 -0.0206
                                            0.3014 -0.1840  0.0021 -0.0176  0.7047
                                           -0.0231 -0.0036  0.0901  0.0344  0.1080
                                           -0.0511  0.0932
   180. (0.00454) RY*( 2) C   8           s( 10.58%)p 8.08( 85.47%)d 0.37(  3.95%)
                                           -0.0000  0.0081  0.3212  0.0501  0.0076
                                            0.0061  0.2079 -0.0179  0.0203  0.0041
                                           -0.8778 -0.0446 -0.0293  0.0166  0.1696
                                           -0.0798 -0.0442  0.0328 -0.1389  0.0708
                                           -0.0748 -0.0922
   181. (0.00328) RY*( 3) C   8           s(  0.90%)p99.99( 95.49%)d 3.98(  3.60%)
                                           -0.0000  0.0009  0.0733 -0.0597 -0.0103
                                           -0.0069 -0.7335  0.0103  0.0076  0.0003
                                           -0.0420  0.1933 -0.0019  0.0032  0.6141
                                            0.0196  0.0003  0.1088  0.0699  0.0702
                                            0.0795 -0.0898
   182. (0.00184) RY*( 4) C   8           s( 13.03%)p 6.61( 86.08%)d 0.07(  0.89%)
                                           -0.0000  0.0021  0.3464 -0.0991 -0.0204
                                            0.0066  0.1919 -0.6116 -0.0286  0.0027
                                            0.1384  0.4279  0.0370  0.0029  0.0640
                                            0.4868 -0.0662 -0.0193 -0.0238  0.0104
                                           -0.0887 -0.0018
   183. (0.00146) RY*( 5) C   8           s( 46.43%)p 1.10( 51.13%)d 0.05(  2.44%)
                                           -0.0000 -0.0017  0.6813  0.0091  0.0012
                                           -0.0065 -0.1827  0.3645  0.0883  0.0185
                                            0.1477 -0.3550 -0.1379  0.0058 -0.1843
                                            0.3501 -0.1157  0.0658 -0.0146 -0.1156
                                            0.0238  0.0773
   184. (0.00091) RY*( 6) C   8           s(  2.87%)p18.45( 53.03%)d15.34( 44.10%)
                                           -0.0000  0.0027  0.1684  0.0192 -0.0007
                                            0.0073  0.0487  0.3978 -0.0903  0.0099
                                            0.0246  0.5582 -0.0550 -0.0022 -0.0517
                                           -0.2060  0.0316 -0.0607  0.2683 -0.2637
                                           -0.5438  0.0052
   185. (0.00075) RY*( 7) C   8           s( 16.86%)p 4.70( 79.29%)d 0.23(  3.85%)
                                            0.0000 -0.0085  0.4094 -0.0176 -0.0236
                                           -0.0008 -0.0649 -0.4611 -0.0408  0.0082
                                            0.1921 -0.2399 -0.0183  0.0009 -0.0189
                                           -0.6923  0.0077  0.0212  0.1563 -0.0884
                                           -0.0640 -0.0415
   186. (0.00065) RY*( 8) C   8           s(  6.25%)p 5.13( 32.06%)d 9.87( 61.69%)
                                           -0.0000  0.0003  0.2436 -0.0566  0.0016
                                           -0.0053  0.0699  0.1906 -0.1148 -0.0050
                                            0.0660  0.4242 -0.0199  0.0126 -0.0421
                                           -0.2815  0.0158 -0.1807 -0.3506  0.1188
                                            0.5826  0.3283
   187. (0.00025) RY*( 9) C   8           s( 31.29%)p 0.41( 12.73%)d 1.79( 55.99%)
                                            0.0000  0.0018 -0.0819  0.5529 -0.0227
                                           -0.0090 -0.1401 -0.1601  0.2065 -0.0038
                                           -0.0174 -0.0723 -0.0600  0.0023  0.1347
                                            0.0150 -0.1085 -0.3274 -0.2270 -0.1920
                                           -0.2407  0.5535
   188. (0.00018) RY*(10) C   8           s( 23.87%)p 0.51( 12.18%)d 2.68( 63.95%)
                                            0.0000 -0.0020  0.0895  0.4799 -0.0209
                                           -0.0093 -0.0220  0.0534  0.1239  0.0122
                                            0.2053  0.1219 -0.1634 -0.0066 -0.0878
                                           -0.0745  0.0765  0.0431 -0.3569  0.4959
                                           -0.1727 -0.4843
   189. (0.00016) RY*(11) C   8           s( 33.06%)p 0.72( 23.85%)d 1.30( 43.09%)
                                           -0.0000  0.0021 -0.0221  0.5740 -0.0255
                                            0.0132  0.0925 -0.0148 -0.2765 -0.0041
                                           -0.0285  0.0917 -0.0792  0.0043  0.0196
                                            0.0432 -0.3679  0.1484  0.3610 -0.2642
                                            0.4058 -0.2100
   190. (0.00012) RY*(12) C   8           s(  1.75%)p15.23( 26.72%)d40.78( 71.53%)
                                            0.0000  0.0039 -0.0305  0.0525  0.1176
                                           -0.0030 -0.0810 -0.0202 -0.4167 -0.0039
                                           -0.0108  0.0027  0.1271 -0.0074 -0.1258
                                           -0.0313 -0.2312  0.6130 -0.0901  0.3258
                                           -0.2277  0.4164
   191. (0.00008) RY*(13) C   8           s(  8.89%)p 4.58( 40.71%)d 5.67( 50.40%)
   192. (0.00004) RY*(14) C   8           s(  7.95%)p10.69( 84.96%)d 0.89(  7.09%)
   193. (0.00004) RY*(15) C   8           s(  1.04%)p18.32( 18.98%)d77.18( 79.98%)
   194. (0.00001) RY*(16) C   8           s(  0.34%)p99.99( 96.66%)d 8.82(  3.00%)
   195. (0.00001) RY*(17) C   8           s( 94.28%)p 0.05(  4.64%)d 0.01(  1.08%)
   196. (0.00551) RY*( 1) N   9           s(  0.01%)p 1.00( 96.85%)d 0.03(  3.15%)
                                            0.0000  0.0038  0.0055  0.0027 -0.0010
                                           -0.0068  0.1549  0.0082  0.0026 -0.0259
                                            0.8816  0.0209  0.0026 -0.0082  0.4072
                                            0.0119  0.0101 -0.1098  0.0034  0.1155
                                           -0.0142  0.0767
   197. (0.00404) RY*( 2) N   9           s(  5.15%)p18.03( 92.82%)d 0.39(  2.03%)
                                           -0.0000 -0.0231  0.2200  0.0502  0.0059
                                            0.0043  0.8434 -0.0741 -0.0186  0.0031
                                            0.0565  0.0366 -0.0034 -0.0188 -0.4530
                                            0.0314  0.0042  0.0480 -0.1113  0.0206
                                           -0.0275  0.0668
   198. (0.00187) RY*( 3) N   9           s( 50.94%)p 0.89( 45.55%)d 0.07(  3.51%)
                                            0.0000  0.0017  0.7136 -0.0088 -0.0023
                                           -0.0014  0.0850 -0.1104  0.0704  0.0006
                                           -0.2774 -0.0540 -0.0286  0.0012  0.5528
                                            0.1934  0.0860  0.0826 -0.1374  0.0327
                                           -0.0362  0.0837
   199. (0.00109) RY*( 4) N   9           s( 33.43%)p 1.53( 51.24%)d 0.46( 15.33%)
                                            0.0000  0.0007  0.5262 -0.2396  0.0011
                                           -0.0054 -0.3922 -0.1191  0.0675  0.0029
                                            0.2845  0.0533 -0.0654 -0.0039 -0.4863
                                            0.0155  0.1225 -0.0998 -0.0500  0.1480
                                            0.2145 -0.2700
   200. (0.00036) RY*( 5) N   9           s(  0.86%)p63.60( 54.72%)d51.63( 44.42%)
                                            0.0000 -0.0012 -0.0035  0.0925  0.0057
                                           -0.0029 -0.0019 -0.1643  0.0125  0.0037
                                            0.1583 -0.6981  0.0593  0.0002 -0.0172
                                           -0.0108  0.0610  0.3750 -0.0622 -0.4465
                                           -0.0087 -0.3165
   201. (0.00023) RY*( 6) N   9           s(  8.81%)p 8.28( 73.00%)d 2.06( 18.19%)
                                           -0.0000 -0.0013  0.2502 -0.1586 -0.0187
                                            0.0085  0.1176  0.2290 -0.0521 -0.0019
                                           -0.0292  0.1237  0.1013  0.0007  0.1277
                                           -0.7605 -0.1994 -0.0753  0.2392 -0.2766
                                            0.0178 -0.2055
   202. (0.00017) RY*( 7) N   9           s(  8.59%)p 2.44( 20.94%)d 8.21( 70.48%)
                                           -0.0000 -0.0037 -0.1673  0.2403  0.0101
                                            0.0114  0.1865 -0.2113 -0.0527 -0.0082
                                           -0.1029  0.2280 -0.0840  0.0164  0.2194
                                            0.0824  0.0468 -0.1879 -0.0937  0.0753
                                            0.3740 -0.7178
   203. (0.00010) RY*( 8) N   9           s( 16.74%)p 2.94( 49.18%)d 2.04( 34.08%)
                                           -0.0000 -0.0040  0.1641  0.3733 -0.0331
                                            0.0063 -0.0242 -0.0269 -0.0496 -0.0030
                                           -0.0216 -0.3271  0.2706 -0.0038 -0.0651
                                            0.1382 -0.5328 -0.2454  0.4169  0.2334
                                            0.2182  0.0683
   204. (0.00008) RY*( 9) N   9           s( 65.56%)p 0.38( 24.84%)d 0.15(  9.60%)
   205. (0.00006) RY*(10) N   9           s(  2.67%)p17.03( 45.38%)d19.49( 51.95%)
   206. (0.00004) RY*(11) N   9           s(  2.31%)p 4.00(  9.24%)d38.25( 88.44%)
   207. (0.00003) RY*(12) N   9           s(  3.07%)p25.73( 79.06%)d 5.82( 17.87%)
   208. (0.00001) RY*(13) N   9           s(  2.07%)p21.52( 44.54%)d25.80( 53.40%)
   209. (0.00001) RY*(14) N   9           s(  0.40%)p60.01( 24.17%)d99.99( 75.43%)
   210. (0.00000) RY*(15) N   9           s( 98.77%)p 0.01(  0.88%)d 0.00(  0.35%)
   211. (0.00001) RY*(16) N   9           s(  0.60%)p99.99( 92.73%)d11.09(  6.67%)
   212. (0.00000) RY*(17) N   9           s(  0.12%)p99.99( 94.92%)d39.78(  4.95%)
   213. (0.00770) RY*( 1) C  10           s(  0.29%)p99.99( 95.13%)d16.06(  4.58%)
                                           -0.0000 -0.0257  0.0468  0.0012 -0.0020
                                           -0.0405  0.4898  0.0168  0.0469  0.0324
                                            0.2888  0.0372 -0.0265 -0.0022  0.7852
                                            0.0616  0.0208  0.0155  0.1536 -0.0914
                                            0.1154  0.0171
   214. (0.00592) RY*( 2) C  10           s(  0.65%)p99.99( 95.22%)d 6.36(  4.13%)
                                            0.0000 -0.0084  0.0735 -0.0294 -0.0121
                                           -0.0246  0.6221  0.0270  0.0410 -0.0117
                                           -0.7321 -0.0244 -0.0058 -0.0375 -0.1500
                                           -0.0147  0.0375 -0.1350  0.0336 -0.0882
                                            0.0784 -0.0895
   215. (0.00263) RY*( 3) C  10           s(  0.02%)p99.99( 67.84%)d99.99( 32.14%)
                                           -0.0000 -0.0001  0.0030  0.0133 -0.0022
                                           -0.0163 -0.4484 -0.1405 -0.0159 -0.0178
                                           -0.4792 -0.1173 -0.0036  0.0168  0.4509
                                            0.0980  0.0128 -0.1086  0.1950 -0.2614
                                           -0.4304  0.1344
   216. (0.00090) RY*( 4) C  10           s(  0.01%)p 1.00( 21.45%)d 3.66( 78.54%)
                                            0.0000  0.0015  0.0008  0.0081 -0.0013
                                            0.0016 -0.0883  0.2654 -0.0266 -0.0004
                                           -0.0796  0.2733 -0.0467  0.0016  0.0877
                                           -0.2112  0.0070 -0.3821 -0.3077 -0.0621
                                            0.2732  0.6828
   217. (0.00053) RY*( 5) C  10           s( 68.91%)p 0.27( 18.67%)d 0.18( 12.41%)
                                           -0.0000 -0.0032  0.8220 -0.1151 -0.0115
                                            0.0336  0.0153  0.1884 -0.0790 -0.0059
                                            0.0171 -0.3526  0.0519  0.0246 -0.0033
                                           -0.1197 -0.0367  0.2200 -0.0284  0.1385
                                           -0.1160  0.2057
   218. (0.00040) RY*( 6) C  10           s( 10.13%)p 1.11( 11.23%)d 7.76( 78.64%)
                                            0.0000 -0.0049  0.2357 -0.2131  0.0184
                                            0.0060 -0.0694  0.0077 -0.1252 -0.0085
                                            0.1194  0.0047  0.2292 -0.0012  0.0855
                                           -0.0186  0.1308 -0.5608 -0.4144 -0.2099
                                           -0.0534 -0.5033
   219. (0.00023) RY*( 7) C  10           s( 16.84%)p 4.38( 73.70%)d 0.56(  9.46%)
                                           -0.0000  0.0025  0.3975 -0.0303  0.0974
                                            0.0115 -0.0529 -0.4425 -0.1525 -0.0022
                                           -0.0364  0.6442 -0.1372  0.0096 -0.0504
                                            0.0859 -0.2641  0.1538  0.0520 -0.2190
                                            0.1363 -0.0415
   220. (0.00012) RY*( 8) C  10           s(  2.03%)p25.99( 52.65%)d22.37( 45.32%)
                                            0.0000  0.0121  0.0159  0.1397  0.0183
                                            0.0160  0.2525  0.3054  0.0780 -0.0055
                                            0.1702  0.2396  0.0229  0.0036 -0.1798
                                            0.4856 -0.0899 -0.0155 -0.1578 -0.1705
                                           -0.6101  0.1638
   221. (0.00011) RY*( 9) C  10           s( 34.03%)p 1.09( 37.14%)d 0.85( 28.82%)
                                            0.0000  0.0063  0.0030  0.5825  0.0302
                                            0.0041 -0.0332  0.0122 -0.2617 -0.0085
                                           -0.1736  0.1267  0.3823  0.0005  0.1702
                                           -0.0006  0.2832  0.3595 -0.3744  0.0985
                                            0.0564 -0.0770
   222. (0.00008) RY*(10) C  10           s( 17.99%)p 2.63( 47.24%)d 1.93( 34.77%)
   223. (0.00007) RY*(11) C  10           s( 25.52%)p 1.33( 33.83%)d 1.59( 40.65%)
   224. (0.00005) RY*(12) C  10           s(  2.68%)p25.21( 67.53%)d11.12( 29.79%)
   225. (0.00004) RY*(13) C  10           s(  0.73%)p98.60( 72.40%)d36.59( 26.87%)
   226. (0.00004) RY*(14) C  10           s( 19.32%)p 2.84( 54.91%)d 1.33( 25.77%)
   227. (0.00002) RY*(15) C  10           s(  3.96%)p12.84( 50.85%)d11.40( 45.18%)
   228. (0.00000) RY*(16) C  10           s(  0.26%)p99.99( 98.85%)d 3.42(  0.89%)
   229. (0.00000) RY*(17) C  10           s( 96.62%)p 0.02(  1.58%)d 0.02(  1.80%)
   230. (0.00796) RY*( 1) C  11           s(  0.65%)p99.99( 95.66%)d 5.70(  3.70%)
                                            0.0000  0.0257  0.0257  0.0718  0.0012
                                           -0.0106  0.6910 -0.0205  0.0246  0.0306
                                           -0.6871  0.0397 -0.0137  0.0199 -0.0320
                                            0.0399  0.0111 -0.0887 -0.1146  0.0640
                                           -0.0877 -0.0646
   231. (0.00247) RY*( 2) C  11           s(  0.09%)p99.99( 97.47%)d27.49(  2.44%)
                                            0.0000  0.0142  0.0172  0.0191 -0.0047
                                           -0.0268 -0.4221  0.0775  0.1080 -0.0028
                                           -0.3596  0.0434 -0.0053 -0.0274 -0.7914
                                            0.1043  0.0952 -0.1136 -0.0082 -0.0642
                                            0.0314 -0.0795
   232. (0.00145) RY*( 3) C  11           s(  0.20%)p99.99( 80.67%)d96.58( 19.14%)
                                            0.0000  0.0005  0.0445 -0.0017  0.0011
                                            0.0126 -0.5069 -0.0594 -0.0037  0.0149
                                           -0.5276 -0.0657 -0.0151 -0.0136  0.5088
                                            0.0595  0.0169  0.2041  0.0767  0.1143
                                            0.0229 -0.3609
   233. (0.00095) RY*( 4) C  11           s( 93.27%)p 0.03(  2.94%)d 0.04(  3.79%)
                                            0.0000  0.0037  0.9652 -0.0279  0.0177
                                           -0.0111 -0.0154 -0.0633  0.1109  0.0199
                                            0.0499  0.0242 -0.0851  0.0105 -0.0125
                                           -0.0385  0.0170  0.0262 -0.0601  0.1232
                                           -0.1036  0.0876
   234. (0.00047) RY*( 5) C  11           s(  0.35%)p72.45( 25.07%)d99.99( 74.59%)
                                            0.0000  0.0006 -0.0310  0.0497  0.0059
                                           -0.0002 -0.1789 -0.2506 -0.0313 -0.0008
                                           -0.1794 -0.1955 -0.0465 -0.0014  0.1796
                                            0.2028  0.0945 -0.3329  0.0799 -0.3658
                                           -0.4176  0.5660
   235. (0.00032) RY*( 6) C  11           s( 15.29%)p 4.72( 72.18%)d 0.82( 12.54%)
                                            0.0000  0.0027 -0.1399  0.3648  0.0151
                                           -0.0090 -0.0067 -0.4995  0.3977 -0.0063
                                            0.0270  0.0139  0.0345 -0.0162 -0.0617
                                           -0.3777  0.4063  0.2180  0.0468  0.2487
                                           -0.0556  0.1035
   236. (0.00019) RY*( 7) C  11           s(  0.63%)p99.99( 74.34%)d39.71( 25.03%)
                                            0.0000 -0.0009 -0.0155  0.0753 -0.0197
                                           -0.0010 -0.1668  0.3787 -0.0054 -0.0007
                                           -0.2022  0.4328 -0.0362 -0.0029  0.1606
                                           -0.5600 -0.0566 -0.2115 -0.1091  0.0164
                                            0.1948  0.3943
   237. (0.00014) RY*( 8) C  11           s( 14.73%)p 2.87( 42.24%)d 2.92( 43.03%)
                                           -0.0000 -0.0088  0.1101  0.3580 -0.0835
                                            0.0096  0.1026  0.3039  0.1833 -0.0013
                                           -0.0230 -0.5021 -0.1369  0.0084  0.0262
                                           -0.1141  0.0256 -0.1059  0.5090 -0.2104
                                            0.3388 -0.0311
   238. (0.00009) RY*( 9) C  11           s(  9.40%)p 6.86( 64.50%)d 2.78( 26.10%)
   239. (0.00007) RY*(10) C  11           s( 15.02%)p 3.25( 48.84%)d 2.41( 36.14%)
   240. (0.00005) RY*(11) C  11           s(  0.82%)p39.37( 32.15%)d82.07( 67.03%)
   241. (0.00002) RY*(12) C  11           s( 40.99%)p 0.60( 24.74%)d 0.84( 34.27%)
   242. (0.00001) RY*(13) C  11           s(  2.09%)p 8.57( 17.90%)d38.28( 80.01%)
   243. (0.00001) RY*(14) C  11           s(  2.72%)p34.22( 92.91%)d 1.61(  4.38%)
   244. (0.00000) RY*(15) C  11           s( 95.05%)p 0.02(  2.27%)d 0.03(  2.68%)
   245. (0.00001) RY*(16) C  11           s(  4.98%)p 6.56( 32.68%)d12.52( 62.34%)
   246. (0.00001) RY*(17) C  11           s(  3.84%)p24.38( 93.53%)d 0.69(  2.64%)
   247. (0.00568) RY*( 1) C  12           s(  0.79%)p99.99( 94.41%)d 6.04(  4.80%)
                                            0.0000 -0.0264  0.0703 -0.0474  0.0078
                                           -0.0074  0.2705  0.0122  0.0247 -0.0141
                                            0.5113  0.0705  0.0224 -0.0214  0.7712
                                            0.0758  0.0464 -0.1215 -0.0445 -0.1240
                                            0.0435 -0.1182
   248. (0.00194) RY*( 2) C  12           s(  0.03%)p99.99( 98.36%)d46.47(  1.61%)
                                           -0.0000 -0.0016  0.0158  0.0097 -0.0002
                                            0.0318  0.7417  0.0757 -0.1820 -0.0256
                                           -0.5889 -0.0640  0.1584  0.0046  0.1295
                                            0.0025 -0.0149  0.0121  0.0815 -0.0630
                                            0.0724  0.0078
   249. (0.00080) RY*( 3) C  12           s(  0.00%)p 1.00( 91.54%)d 0.09(  8.46%)
                                           -0.0000 -0.0002 -0.0016  0.0042 -0.0016
                                           -0.0105  0.5113 -0.1633  0.0609 -0.0113
                                            0.5252 -0.1746  0.0621  0.0112 -0.5265
                                            0.1798 -0.0595 -0.1347 -0.0881 -0.0410
                                            0.0513  0.2331
   250. (0.00057) RY*( 4) C  12           s(  1.43%)p 0.39(  0.56%)d68.60( 98.01%)
                                            0.0000  0.0006  0.0920  0.0760  0.0068
                                            0.0056  0.0125  0.0368 -0.0141  0.0070
                                            0.0193  0.0111 -0.0188 -0.0043 -0.0200
                                           -0.0502  0.0049 -0.1292  0.3822 -0.4317
                                           -0.7831  0.1328
   251. (0.00039) RY*( 5) C  12           s( 40.81%)p 1.37( 55.74%)d 0.08(  3.45%)
                                           -0.0000  0.0038  0.6338 -0.0747 -0.0287
                                            0.0141  0.0030 -0.5387 -0.1892 -0.0017
                                           -0.0576  0.4490  0.0919  0.0124 -0.0613
                                           -0.0682 -0.0966 -0.0855 -0.1270  0.0605
                                           -0.0408 -0.0757
   252. (0.00034) RY*( 6) C  12           s( 54.60%)p 0.68( 37.09%)d 0.15(  8.32%)
                                           -0.0000  0.0018  0.6936  0.2538 -0.0229
                                           -0.0082 -0.0662  0.4405  0.0381  0.0159
                                            0.0181 -0.3511 -0.1571  0.0092 -0.0402
                                            0.0693 -0.1259 -0.1205  0.1455 -0.0154
                                            0.2095 -0.0580
   253. (0.00012) RY*( 7) C  12           s( 56.58%)p 0.18( 10.39%)d 0.58( 33.03%)
                                            0.0000 -0.0087 -0.2717  0.7006 -0.0336
                                            0.0001 -0.0281 -0.1822 -0.1428 -0.0101
                                           -0.0248  0.0908 -0.0186 -0.0090  0.0162
                                            0.1059 -0.1692 -0.4876  0.1308  0.1684
                                            0.0373 -0.2138
   254. (0.00008) RY*( 8) C  12           s(  8.25%)p 7.88( 65.07%)d 3.23( 26.68%)
   255. (0.00005) RY*( 9) C  12           s(  7.19%)p 4.85( 34.82%)d 8.07( 57.99%)
   256. (0.00003) RY*(10) C  12           s(  7.06%)p 4.68( 33.07%)d 8.47( 59.86%)
   257. (0.00002) RY*(11) C  12           s(  1.36%)p60.38( 82.08%)d12.18( 16.56%)
   258. (0.00000) RY*(12) C  12           s(  2.67%)p35.88( 95.75%)d 0.59(  1.58%)
   259. (0.00001) RY*(13) C  12           s( 19.97%)p 2.43( 48.61%)d 1.57( 31.42%)
   260. (0.00001) RY*(14) C  12           s(  2.81%)p10.07( 28.26%)d24.57( 68.93%)
   261. (0.00000) RY*(15) C  12           s(  0.78%)p99.99( 96.89%)d 2.99(  2.33%)
   262. (0.00000) RY*(16) C  12           s( 95.02%)p 0.03(  3.20%)d 0.02(  1.77%)
   263. (0.00001) RY*(17) C  12           s(  0.76%)p31.71( 24.21%)d98.27( 75.03%)
   264. (0.00542) RY*( 1) C  13           s(  0.34%)p99.99( 94.52%)d14.99(  5.14%)
                                            0.0000 -0.0266  0.0377 -0.0351  0.0086
                                           -0.0228  0.7930 -0.0489  0.0428  0.0066
                                           -0.2838 -0.0122 -0.0043 -0.0163  0.4749
                                           -0.0609  0.0359  0.0438 -0.1272  0.1256
                                           -0.1282  0.0332
   265. (0.00209) RY*( 2) C  13           s(  0.47%)p99.99( 97.37%)d 4.58(  2.16%)
                                           -0.0000 -0.0016  0.0612 -0.0310 -0.0028
                                           -0.0051 -0.1218  0.0145  0.0309  0.0303
                                            0.7193 -0.1219 -0.1612  0.0255  0.6089
                                           -0.1011 -0.1296  0.1001  0.0580  0.0407
                                            0.0069  0.0807
   266. (0.00102) RY*( 3) C  13           s(  0.14%)p99.99( 84.01%)d99.99( 15.85%)
                                           -0.0000  0.0001  0.0047  0.0368  0.0027
                                           -0.0062  0.4758  0.1906  0.0478 -0.0067
                                            0.5027  0.2007  0.0440  0.0070 -0.4928
                                           -0.1858 -0.0520 -0.1868 -0.0864 -0.0920
                                            0.0085  0.3280
   267. (0.00057) RY*( 4) C  13           s(  0.53%)p18.80( 10.03%)d99.99( 89.44%)
                                           -0.0000 -0.0001  0.0548 -0.0482  0.0005
                                            0.0090 -0.1705 -0.0346 -0.0612  0.0078
                                           -0.1710 -0.0083 -0.0656 -0.0077  0.1642
                                            0.0103  0.0735 -0.3007 -0.4233  0.1164
                                            0.5485  0.5571
   268. (0.00043) RY*( 5) C  13           s( 75.81%)p 0.29( 22.05%)d 0.03(  2.14%)
                                           -0.0000  0.0035  0.8597 -0.1326 -0.0387
                                            0.0160 -0.0348  0.0155 -0.1436 -0.0134
                                           -0.0570 -0.2919  0.1155  0.0023 -0.1219
                                           -0.2838 -0.0276  0.0180  0.0414  0.1059
                                           -0.0879  0.0206
   269. (0.00024) RY*( 6) C  13           s( 17.51%)p 4.44( 77.74%)d 0.27(  4.75%)
                                           -0.0000  0.0026  0.4181  0.0151 -0.0006
                                            0.0042  0.0121 -0.0945  0.0011  0.0095
                                            0.0464  0.5679 -0.2610  0.0134  0.0341
                                            0.5518 -0.2639 -0.1061 -0.1279  0.0034
                                           -0.0682 -0.1234
   270. (0.00019) RY*( 7) C  13           s( 74.06%)p 0.17( 12.83%)d 0.18( 13.11%)
                                            0.0000 -0.0056  0.0437  0.8589 -0.0304
                                           -0.0017 -0.0694 -0.1379 -0.1408  0.0012
                                            0.0239  0.1332  0.2079 -0.0007  0.0681
                                           -0.1289  0.0429 -0.1045  0.0126  0.3255
                                           -0.1140  0.0326
   271. (0.00007) RY*( 8) C  13           s(  1.13%)p10.91( 12.32%)d76.64( 86.55%)
   272. (0.00005) RY*( 9) C  13           s(  0.63%)p99.99( 93.06%)d 9.98(  6.31%)
   273. (0.00005) RY*(10) C  13           s( 14.10%)p 2.53( 35.68%)d 3.56( 50.23%)
   274. (0.00003) RY*(11) C  13           s(  2.01%)p13.64( 27.43%)d35.09( 70.56%)
   275. (0.00003) RY*(12) C  13           s(  8.00%)p10.98( 87.82%)d 0.52(  4.18%)
   276. (0.00000) RY*(13) C  13           s(  0.04%)p99.99( 12.18%)d99.99( 87.78%)
   277. (0.00000) RY*(14) C  13           s(  2.21%)p41.86( 92.71%)d 2.29(  5.08%)
   278. (0.00000) RY*(15) C  13           s( 96.24%)p 0.02(  1.90%)d 0.02(  1.86%)
   279. (0.00001) RY*(16) C  13           s(  2.09%)p34.42( 72.01%)d12.38( 25.90%)
   280. (0.00001) RY*(17) C  13           s(  4.79%)p13.86( 66.41%)d 6.01( 28.80%)
   281. (0.00579) RY*( 1) C  14           s(  0.42%)p99.99( 94.79%)d11.49(  4.79%)
                                            0.0000 -0.0228  0.0453 -0.0395  0.0061
                                           -0.0096  0.4650 -0.0331  0.0245  0.0208
                                           -0.7735  0.0050 -0.0310  0.0133 -0.3603
                                           -0.0073 -0.0094  0.1240  0.1321 -0.0371
                                            0.0765  0.0885
   282. (0.00185) RY*( 2) C  14           s(  0.96%)p98.89( 95.42%)d 3.75(  3.62%)
                                            0.0000  0.0201  0.0864  0.0401 -0.0128
                                           -0.0202 -0.6292  0.0632  0.0738  0.0014
                                           -0.0391 -0.0312  0.0271 -0.0163 -0.7290
                                            0.0163  0.1145  0.0485 -0.0066  0.1296
                                           -0.0989  0.0850
   283. (0.00103) RY*( 3) C  14           s(  0.82%)p74.78( 61.62%)d45.58( 37.56%)
                                            0.0000 -0.0012  0.0560  0.0712 -0.0056
                                           -0.0097  0.4107  0.2126  0.0220 -0.0087
                                            0.4044  0.2252  0.0255  0.0115 -0.3494
                                           -0.2443 -0.0701 -0.2491  0.0481 -0.2653
                                           -0.2771  0.4050
   284. (0.00056) RY*( 4) C  14           s( 66.65%)p 0.25( 16.53%)d 0.25( 16.82%)
                                            0.0000 -0.0033  0.8136 -0.0677 -0.0021
                                           -0.0015  0.1990 -0.1433 -0.0348  0.0145
                                            0.2245 -0.1062 -0.0730  0.0087 -0.1323
                                           -0.0068 -0.1383  0.1655  0.0208  0.1315
                                           -0.0118 -0.3506
   285. (0.00047) RY*( 5) C  14           s( 26.98%)p 1.30( 34.95%)d 1.41( 38.07%)
                                            0.0000 -0.0018  0.5193  0.0135 -0.0032
                                           -0.0023 -0.2967  0.1111 -0.0583  0.0068
                                           -0.3251  0.0333 -0.1177  0.0081  0.3480
                                           -0.0094 -0.0615 -0.2794 -0.1710 -0.1297
                                           -0.0398  0.5050
   286. (0.00033) RY*( 6) C  14           s( 36.58%)p 1.65( 60.44%)d 0.08(  2.98%)
                                            0.0000 -0.0097  0.0504  0.6025 -0.0124
                                           -0.0050 -0.0228 -0.6585  0.0407  0.0011
                                           -0.0213  0.1801  0.0840 -0.0036  0.0310
                                           -0.2885  0.2111 -0.1089  0.0962  0.0588
                                            0.0493  0.0525
   287. (0.00018) RY*( 7) C  14           s( 39.80%)p 1.47( 58.67%)d 0.04(  1.53%)
                                           -0.0000 -0.0002 -0.0696  0.6268  0.0172
                                            0.0006  0.0210  0.1847 -0.3923 -0.0008
                                           -0.0245 -0.0322 -0.1524 -0.0000 -0.0908
                                            0.3966 -0.4558 -0.0533 -0.0480  0.0128
                                           -0.0226 -0.0976
   288. (0.00012) RY*( 8) C  14           s( 12.17%)p 2.92( 35.52%)d 4.30( 52.31%)
                                           -0.0000  0.0028 -0.0007  0.3074  0.1649
                                            0.0105  0.1384  0.1967  0.4314 -0.0003
                                           -0.0275 -0.0612 -0.2142  0.0099  0.1073
                                            0.0062  0.2216  0.3759 -0.4454  0.2009
                                           -0.3750  0.0500
   289. (0.00010) RY*( 9) C  14           s(  1.23%)p63.19( 77.70%)d17.14( 21.07%)
                                            0.0000  0.0012  0.0611  0.0894 -0.0239
                                           -0.0012 -0.1975  0.3303  0.1249  0.0054
                                           -0.1484  0.6577  0.0502 -0.0028  0.1331
                                           -0.3116 -0.2034  0.2154  0.2266 -0.0896
                                           -0.0496 -0.3201
   290. (0.00008) RY*(10) C  14           s(  1.92%)p 9.05( 17.36%)d42.09( 80.72%)
   291. (0.00006) RY*(11) C  14           s(  8.48%)p 8.21( 69.66%)d 2.58( 21.86%)
   292. (0.00004) RY*(12) C  14           s(  4.66%)p10.28( 47.86%)d10.20( 47.48%)
   293. (0.00002) RY*(13) C  14           s(  0.82%)p27.90( 23.01%)d92.35( 76.17%)
   294. (0.00001) RY*(14) C  14           s( 17.27%)p 4.25( 73.41%)d 0.54(  9.32%)
   295. (0.00001) RY*(15) C  14           s(  2.42%)p39.44( 95.42%)d 0.89(  2.16%)
   296. (0.00002) RY*(16) C  14           s(  1.98%)p 8.63( 17.07%)d40.95( 80.95%)
   297. (0.00000) RY*(17) C  14           s( 76.96%)p 0.27( 20.61%)d 0.03(  2.43%)
   298. (0.00944) RY*( 1) C  15           s(  9.51%)p 8.95( 85.14%)d 0.56(  5.35%)
                                            0.0000  0.0419  0.3028 -0.0089 -0.0395
                                           -0.0381  0.6861  0.0454 -0.0338 -0.0054
                                            0.0302 -0.0114 -0.0139  0.0482 -0.6067
                                           -0.0295  0.0587  0.1090 -0.0804 -0.0604
                                           -0.1055  0.1429
   299. (0.00702) RY*( 2) C  15           s(  3.89%)p 2.72( 10.60%)d21.96( 85.50%)
                                           -0.0000  0.0031  0.1973 -0.0022  0.0016
                                            0.0029  0.0923 -0.0465 -0.0472  0.0745
                                            0.0495 -0.1934  0.0273  0.0144  0.1594
                                           -0.1460 -0.0044  0.3182  0.0071 -0.5557
                                            0.0587 -0.6645
   300. (0.00673) RY*( 3) C  15           s( 24.37%)p 0.69( 16.80%)d 2.41( 58.83%)
                                           -0.0000  0.0117  0.4929 -0.0245 -0.0068
                                           -0.0508  0.1870  0.0585 -0.1260 -0.0040
                                           -0.1867  0.1287  0.0452 -0.0327  0.1928
                                           -0.1375 -0.0231 -0.3892  0.1932  0.4473
                                            0.3022 -0.3287
   301. (0.00244) RY*( 4) C  15           s( 17.74%)p 3.84( 68.12%)d 0.80( 14.15%)
                                           -0.0000 -0.0051  0.3891  0.1599 -0.0193
                                           -0.0522 -0.5355 -0.1927 -0.1766  0.0070
                                            0.3288  0.0423  0.0298  0.0237 -0.4440
                                            0.1131  0.0446 -0.0625  0.3439 -0.0371
                                           -0.1212 -0.0566
   302. (0.00082) RY*( 5) C  15           s( 32.40%)p 1.03( 33.42%)d 1.05( 34.18%)
                                           -0.0000  0.0030  0.5629 -0.0644 -0.0550
                                           -0.0259  0.0092  0.0413 -0.0215  0.0102
                                           -0.0957 -0.1807  0.1054 -0.0001  0.4583
                                            0.2139 -0.1499  0.0785  0.0415 -0.2144
                                           -0.2443  0.4777
   303. (0.00042) RY*( 6) C  15           s(  0.11%)p99.99( 95.00%)d46.03(  4.90%)
                                            0.0000  0.0020  0.0281  0.0082 -0.0142
                                           -0.0128 -0.1892 -0.0928 -0.0415 -0.0331
                                           -0.8445  0.2671 -0.1687 -0.0105 -0.2367
                                            0.0724 -0.1678  0.0762  0.0331 -0.1797
                                           -0.0841 -0.0520
   304. (0.00017) RY*( 7) C  15           s( 64.05%)p 0.44( 28.32%)d 0.12(  7.63%)
                                            0.0000  0.0080 -0.0165  0.7962  0.0789
                                           -0.0010  0.0480  0.4376  0.1706 -0.0031
                                           -0.1059 -0.1505 -0.0808 -0.0002  0.0512
                                            0.0795  0.1048  0.0471  0.1511  0.0899
                                           -0.1895 -0.0848
   305. (0.00009) RY*( 8) C  15           s( 10.61%)p 8.01( 84.99%)d 0.41(  4.40%)
   306. (0.00006) RY*( 9) C  15           s( 16.62%)p 3.89( 64.68%)d 1.13( 18.71%)
   307. (0.00003) RY*(10) C  15           s( 10.68%)p 7.10( 75.85%)d 1.26( 13.46%)
   308. (0.00003) RY*(11) C  15           s( 11.25%)p 2.72( 30.63%)d 5.17( 58.12%)
   309. (0.00003) RY*(12) C  15           s(  3.39%)p24.83( 84.30%)d 3.62( 12.30%)
   310. (0.00003) RY*(13) C  15           s(  5.30%)p17.12( 90.70%)d 0.76(  4.00%)
   311. (0.00000) RY*(14) C  15           s(  0.54%)p29.28( 15.75%)d99.99( 83.72%)
   312. (0.00001) RY*(15) C  15           s(  0.16%)p99.99( 89.63%)d64.02( 10.21%)
   313. (0.00000) RY*(16) C  15           s(  1.86%)p 9.89( 18.43%)d42.76( 79.70%)
   314. (0.00000) RY*(17) C  15           s( 87.15%)p 0.10(  8.93%)d 0.04(  3.91%)
   315. (0.00244) RY*( 1) O  16           s(  3.90%)p24.30( 94.87%)d 0.31(  1.23%)
                                            0.0000  0.0018  0.1692  0.1021 -0.0016
                                            0.0135 -0.4534 -0.0369 -0.0533 -0.0049
                                            0.4358 -0.0229  0.0229  0.0027 -0.7357
                                            0.0795 -0.0135 -0.0454  0.0254  0.0226
                                            0.0560 -0.0768
   316. (0.00094) RY*( 2) O  16           s(  0.31%)p99.99( 97.61%)d 6.77(  2.08%)
                                            0.0000  0.0007  0.0550 -0.0064 -0.0007
                                            0.0032  0.2947 -0.0093  0.0117  0.0022
                                            0.8732 -0.0379  0.0573 -0.0009  0.3480
                                           -0.0107  0.0257 -0.0421  0.0168  0.1054
                                            0.0251  0.0836
   317. (0.00090) RY*( 3) O  16           s( 94.13%)p 0.05(  4.78%)d 0.01(  1.09%)
                                            0.0000  0.0091  0.9407 -0.2370 -0.0040
                                            0.0355 -0.0136 -0.1082 -0.0243 -0.0004
                                           -0.1077  0.0096 -0.0060 -0.0259  0.1311
                                            0.0643  0.0186  0.0087  0.0460 -0.0493
                                           -0.0494  0.0623
   318. (0.00013) RY*( 4) O  16           s( 29.40%)p 2.34( 68.87%)d 0.06(  1.73%)
                                            0.0000  0.0097  0.1731  0.5137  0.0021
                                            0.0267  0.7260 -0.0369 -0.0668 -0.0006
                                           -0.1015 -0.0265  0.0233 -0.0197 -0.3779
                                            0.0126  0.0129  0.0012  0.0880  0.0381
                                           -0.0456 -0.0774
   319. (0.00004) RY*( 5) O  16           s( 58.15%)p 0.50( 28.84%)d 0.22( 13.02%)
   320. (0.00004) RY*( 6) O  16           s(  1.84%)p51.45( 94.90%)d 1.77(  3.26%)
   321. (0.00001) RY*( 7) O  16           s(  0.10%)p99.99( 98.26%)d16.25(  1.64%)
   322. (0.00002) RY*( 8) O  16           s(  0.24%)p99.99( 96.79%)d12.55(  2.97%)
   323. (0.00000) RY*( 9) O  16           s(  0.07%)p99.99( 99.90%)d 0.38(  0.03%)
   324. (0.00001) RY*(10) O  16           s(  2.14%)p45.57( 97.47%)d 0.18(  0.39%)
   325. (0.00000) RY*(11) O  16           s( 99.92%)p 0.00(  0.08%)d 0.00(  0.00%)
   326. (0.00000) RY*(12) O  16           s(  1.15%)p85.97( 98.79%)d 0.05(  0.06%)
   327. (0.00000) RY*(13) O  16           s(  0.00%)p 1.00(  0.68%)d99.99( 99.32%)
   328. (0.00001) RY*(14) O  16           s(  4.30%)p 1.35(  5.80%)d20.93( 89.90%)
   329. (0.00000) RY*(15) O  16           s(  0.26%)p16.93(  4.37%)d99.99( 95.38%)
   330. (0.00000) RY*(16) O  16           s(  2.97%)p 1.70(  5.06%)d30.97( 91.97%)
   331. (0.00000) RY*(17) O  16           s(  0.93%)p 3.67(  3.42%)d99.99( 95.65%)
   332. (0.00056) RY*( 1) I  17           s(  0.10%)p99.99( 99.90%)
                                           -0.0014  0.0316 -0.0031 -0.5871 -0.0130
                                           -0.6522  0.0111  0.4781
   333. (0.00045) RY*( 2) I  17           s(  5.81%)p16.22( 94.19%)
                                           -0.0090  0.2408  0.0425 -0.3332 -0.0234
                                           -0.3141  0.0128 -0.8543
   334. (0.00020) RY*( 3) I  17           s(  7.05%)p13.18( 92.95%)
                                           -0.0098  0.2653  0.0440 -0.6720 -0.0112
                                            0.6834  0.0305  0.0887
   335. (0.00003) RY*( 4) I  17           s( 86.98%)p 0.15( 13.02%)
   336. (0.00040) RY*( 1) H  18           s(100.00%)
                                           -0.0005  1.0000  0.0025
   337. (0.00022) RY*( 2) H  18           s(100.00%)
                                           -0.0012 -0.0025  1.0000
   338. (0.00046) RY*( 1) H  19           s(100.00%)
                                           -0.0006  1.0000  0.0021
   339. (0.00022) RY*( 2) H  19           s(100.00%)
                                           -0.0012 -0.0021  1.0000
   340. (0.00073) RY*( 1) H  20           s(100.00%)
                                           -0.0017  1.0000  0.0017
   341. (0.00018) RY*( 2) H  20           s(100.00%)
                                           -0.0007 -0.0017  1.0000
   342. (0.00065) RY*( 1) H  21           s(100.00%)
                                           -0.0015  1.0000  0.0018
   343. (0.00022) RY*( 2) H  21           s(100.00%)
                                           -0.0007 -0.0018  1.0000
   344. (0.00047) RY*( 1) H  22           s(100.00%)
                                           -0.0006  1.0000  0.0023
   345. (0.00022) RY*( 2) H  22           s(100.00%)
                                           -0.0011 -0.0023  1.0000
   346. (0.00256) RY*( 1) H  23           s(100.00%)
                                           -0.0041  1.0000  0.0023
   347. (0.00044) RY*( 2) H  23           s(100.00%)
                                           -0.0016 -0.0023  1.0000
   348. (0.00240) RY*( 1) H  24           s(100.00%)
                                            0.0067  1.0000 -0.0042
   349. (0.00039) RY*( 2) H  24           s(100.00%)
                                           -0.0021  0.0042  1.0000
   350. (0.00050) RY*( 1) H  25           s(100.00%)
                                           -0.0015  1.0000  0.0047
   351. (0.00023) RY*( 2) H  25           s(100.00%)
                                           -0.0011 -0.0047  1.0000
   352. (0.00039) RY*( 1) H  26           s(100.00%)
                                           -0.0007  1.0000  0.0034
   353. (0.00022) RY*( 2) H  26           s(100.00%)
                                           -0.0010 -0.0034  1.0000
   354. (0.00043) RY*( 1) H  27           s(100.00%)
                                           -0.0010  1.0000  0.0037
   355. (0.00021) RY*( 2) H  27           s(100.00%)
                                           -0.0010 -0.0037  1.0000
   356. (0.00072) RY*( 1) H  28           s(100.00%)
                                           -0.0016  1.0000  0.0019
   357. (0.00026) RY*( 2) H  28           s(100.00%)
                                           -0.0007 -0.0019  1.0000
   358. (0.00076) RY*( 1) H  29           s(100.00%)
                                           -0.0041  1.0000 -0.0016
   359. (0.00017) RY*( 2) H  29           s(100.00%)
                                            0.0003  0.0016  1.0000
   360. (0.01552) BD*( 1) C   1 - C   2  
                ( 50.08%)   0.7077* C   1 s( 34.69%)p 1.88( 65.28%)d 0.00(  0.03%)
                                            0.0000  0.5889 -0.0112  0.0001 -0.0000
                                           -0.6746  0.0206  0.0108 -0.0001 -0.0858
                                           -0.0352  0.0063 -0.0001  0.4341 -0.0094
                                           -0.0075  0.0001  0.0039 -0.0150 -0.0033
                                            0.0076 -0.0032
                ( 49.92%)  -0.7065* C   2 s( 34.69%)p 1.88( 65.28%)d 0.00(  0.03%)
                                            0.0000  0.5888 -0.0127 -0.0021 -0.0005
                                            0.6694 -0.0085  0.0114  0.0006  0.1172
                                           -0.0405 -0.0031 -0.0003 -0.4348  0.0096
                                           -0.0067 -0.0003  0.0010 -0.0151 -0.0014
                                            0.0084 -0.0032
   361. (0.32197) BD*( 2) C   1 - C   2  
                ( 49.61%)   0.7044* C   1 s(  0.00%)p 1.00( 99.96%)d 0.00(  0.04%)
                                            0.0000 -0.0000 -0.0003  0.0001  0.0000
                                           -0.5309 -0.0141 -0.0067  0.0004 -0.0871
                                           -0.0022 -0.0011  0.0002 -0.8422 -0.0226
                                           -0.0109  0.0005  0.0076  0.0055  0.0096
                                            0.0053 -0.0132
                ( 50.39%)  -0.7098* C   2 s(  0.00%)p 1.00( 99.96%)d 0.00(  0.04%)
                                           -0.0000 -0.0007 -0.0005 -0.0002 -0.0001
                                           -0.5312 -0.0135  0.0068  0.0008 -0.0869
                                           -0.0020  0.0012  0.0003 -0.8421 -0.0212
                                            0.0105  0.0013  0.0029 -0.0083  0.0076
                                           -0.0089  0.0130
   362. (0.01537) BD*( 1) C   1 - C   6  
                ( 50.08%)   0.7077* C   1 s( 34.65%)p 1.89( 65.32%)d 0.00(  0.03%)
                                            0.0000  0.5885 -0.0115  0.0001 -0.0000
                                            0.4520 -0.0344 -0.0049 -0.0001 -0.6314
                                           -0.0085  0.0138 -0.0001 -0.2196  0.0226
                                            0.0017  0.0001 -0.0117 -0.0062  0.0046
                                           -0.0069 -0.0088
                ( 49.92%)  -0.7065* C   6 s( 34.69%)p 1.88( 65.28%)d 0.00(  0.03%)
                                            0.0000  0.5889 -0.0134 -0.0021 -0.0004
                                           -0.4319 -0.0157  0.0099 -0.0006  0.6505
                                           -0.0369 -0.0070  0.0002  0.2028  0.0137
                                           -0.0053  0.0003 -0.0122 -0.0076  0.0054
                                           -0.0039 -0.0079
   363. (0.01148) BD*( 1) C   1 - H  18  
                ( 39.76%)   0.6305* C   1 s( 30.58%)p 2.27( 69.35%)d 0.00(  0.07%)
                                            0.0003 -0.5527 -0.0180  0.0003 -0.0001
                                           -0.2377 -0.0013 -0.0024 -0.0005 -0.7646
                                           -0.0038 -0.0075 -0.0016  0.2289  0.0012
                                            0.0023  0.0005 -0.0124  0.0019  0.0114
                                            0.0171  0.0091
                ( 60.24%)  -0.7762* H  18 s(100.00%)
                                           -1.0000 -0.0005 -0.0012
   364. (0.01513) BD*( 1) C   2 - C   3  
                ( 50.51%)   0.7107* C   2 s( 34.69%)p 1.88( 65.28%)d 0.00(  0.03%)
                                            0.0000  0.5888 -0.0104  0.0009  0.0002
                                           -0.2410  0.0354 -0.0004  0.0004 -0.7356
                                           -0.0014 -0.0139 -0.0009  0.2275 -0.0226
                                            0.0022 -0.0002  0.0054 -0.0045 -0.0068
                                           -0.0124 -0.0087
                ( 49.49%)  -0.7035* C   3 s( 34.87%)p 1.87( 65.10%)d 0.00(  0.03%)
                                           -0.0001  0.5903  0.0148 -0.0016 -0.0001
                                            0.2228  0.0274 -0.0059 -0.0006  0.7427
                                           -0.0271 -0.0054  0.0007 -0.2189 -0.0138
                                            0.0046  0.0002  0.0076 -0.0059 -0.0076
                                           -0.0097 -0.0078
   365. (0.01117) BD*( 1) C   2 - H  19  
                ( 39.69%)   0.6300* C   2 s( 30.54%)p 2.27( 69.39%)d 0.00(  0.07%)
                                            0.0003 -0.5523 -0.0183 -0.0009 -0.0003
                                            0.4580  0.0031 -0.0039  0.0008 -0.6600
                                           -0.0034  0.0069 -0.0012 -0.2203 -0.0015
                                            0.0018 -0.0003  0.0202  0.0051 -0.0102
                                            0.0069  0.0093
                ( 60.31%)  -0.7766* H  19 s(100.00%)
                                           -1.0000 -0.0006 -0.0012
   366. (0.02426) BD*( 1) C   3 - C   4  
                ( 50.92%)   0.7136* C   3 s( 34.87%)p 1.87( 65.10%)d 0.00(  0.03%)
                                            0.0001  0.5905  0.0063  0.0042  0.0002
                                            0.4218  0.0118 -0.0053  0.0018 -0.6562
                                            0.0181  0.0085  0.0004 -0.2045 -0.0104
                                            0.0039 -0.0006 -0.0108 -0.0071  0.0048
                                           -0.0045 -0.0078
                ( 49.08%)  -0.7005* C   4 s( 34.14%)p 1.93( 65.83%)d 0.00(  0.03%)
                                           -0.0000  0.5843  0.0072  0.0016  0.0002
                                           -0.4529  0.0136  0.0022 -0.0027  0.6370
                                           -0.0033 -0.0007  0.0018  0.2169 -0.0076
                                            0.0015  0.0009 -0.0121 -0.0055  0.0048
                                           -0.0057 -0.0077
   367. (0.35123) BD*( 2) C   3 - C   4  
                ( 50.15%)   0.7081* C   3 s(  0.00%)p 1.00( 99.96%)d 0.00(  0.04%)
                                            0.0001  0.0040  0.0018  0.0028 -0.0002
                                            0.5336  0.0084  0.0038 -0.0006  0.0847
                                            0.0051  0.0000  0.0008  0.8411  0.0102
                                            0.0049 -0.0016 -0.0029  0.0078 -0.0079
                                            0.0089 -0.0133
                ( 49.85%)  -0.7061* C   4 s(  0.00%)p 1.00( 99.96%)d 0.00(  0.03%)
                                           -0.0001  0.0018  0.0063  0.0017  0.0001
                                            0.5326  0.0081  0.0046 -0.0027  0.0904
                                            0.0052  0.0010  0.0003  0.8412  0.0062
                                            0.0050 -0.0053  0.0095 -0.0029  0.0150
                                           -0.0035  0.0008
   368. (0.01264) BD*( 1) C   3 - H  20  
                ( 39.73%)   0.6303* C   3 s( 30.17%)p 2.31( 69.76%)d 0.00(  0.07%)
                                           -0.0003  0.5490 -0.0166 -0.0025 -0.0000
                                           -0.6974  0.0002 -0.0038 -0.0017 -0.0947
                                           -0.0107  0.0031  0.0016  0.4495 -0.0010
                                            0.0011  0.0007  0.0049 -0.0195 -0.0028
                                            0.0161 -0.0015
                ( 60.27%)  -0.7763* H  20 s(100.00%)
                                            1.0000  0.0017  0.0007
   369. (0.02221) BD*( 1) C   4 - C   5  
                ( 49.13%)   0.7009* C   4 s( 33.80%)p 1.96( 66.17%)d 0.00(  0.03%)
                                            0.0000 -0.5813 -0.0048 -0.0010 -0.0003
                                           -0.6767  0.0122  0.0008 -0.0033 -0.0982
                                           -0.0058 -0.0013  0.0006  0.4403 -0.0036
                                           -0.0010  0.0024 -0.0029  0.0153  0.0026
                                           -0.0088  0.0024
                ( 50.87%)  -0.7132* C   5 s( 34.94%)p 1.86( 65.03%)d 0.00(  0.03%)
                                           -0.0001 -0.5911 -0.0063 -0.0043 -0.0003
                                            0.6716  0.0007 -0.0090  0.0018  0.1237
                                           -0.0226 -0.0019 -0.0012 -0.4282  0.0041
                                            0.0038 -0.0011 -0.0017  0.0143  0.0018
                                           -0.0077  0.0036
   370. (0.03660) BD*( 1) C   4 - C   7  
                ( 51.38%)   0.7168* C   4 s( 32.03%)p 2.12( 67.94%)d 0.00(  0.03%)
                                            0.0002  0.5659 -0.0089 -0.0039 -0.0004
                                           -0.2291 -0.0093  0.0017 -0.0010 -0.7586
                                           -0.0183  0.0019 -0.0027  0.2257 -0.0093
                                           -0.0031  0.0001  0.0073 -0.0031 -0.0065
                                           -0.0106 -0.0076
                ( 48.62%)  -0.6973* C   7 s( 28.59%)p 2.50( 71.38%)d 0.00(  0.03%)
                                            0.0002  0.5347  0.0076 -0.0008  0.0001
                                            0.1848 -0.0158  0.0020 -0.0020  0.7988
                                           -0.0011  0.0017  0.0027 -0.2020 -0.0214
                                            0.0005 -0.0016  0.0028 -0.0011 -0.0074
                                           -0.0124 -0.0069
   371. (0.01497) BD*( 1) C   5 - C   6  
                ( 49.51%)   0.7036* C   5 s( 34.84%)p 1.87( 65.13%)d 0.00(  0.03%)
                                            0.0001 -0.5901 -0.0138  0.0015  0.0001
                                           -0.2393  0.0339 -0.0017 -0.0004 -0.7353
                                           -0.0041  0.0086 -0.0009  0.2272 -0.0217
                                           -0.0006  0.0006 -0.0052  0.0045  0.0064
                                            0.0119  0.0085
                ( 50.49%)  -0.7106* C   6 s( 34.63%)p 1.89( 65.34%)d 0.00(  0.03%)
                                           -0.0000 -0.5884  0.0093 -0.0021 -0.0003
                                            0.2209  0.0270 -0.0068  0.0010  0.7459
                                           -0.0286 -0.0105  0.0004 -0.2152 -0.0135
                                            0.0059 -0.0006 -0.0078  0.0059  0.0079
                                            0.0098  0.0076
   372. (0.31726) BD*( 2) C   5 - C   6  
                ( 49.57%)   0.7041* C   5 s(  0.00%)p 1.00( 99.96%)d 0.00(  0.04%)
                                            0.0000 -0.0027 -0.0012  0.0004  0.0001
                                           -0.5254 -0.0107 -0.0085  0.0016 -0.0882
                                           -0.0026  0.0017  0.0001 -0.8458 -0.0148
                                           -0.0115  0.0024 -0.0094  0.0022 -0.0159
                                            0.0029  0.0004
                ( 50.43%)  -0.7101* C   6 s(  0.00%)p 1.00( 99.96%)d 0.00(  0.04%)
                                            0.0000 -0.0006 -0.0001 -0.0002  0.0000
                                           -0.5285 -0.0122 -0.0054  0.0003 -0.0874
                                           -0.0022 -0.0011 -0.0003 -0.8438 -0.0192
                                           -0.0082  0.0005  0.0079  0.0061  0.0097
                                            0.0058 -0.0142
   373. (0.01268) BD*( 1) C   5 - H  21  
                ( 39.69%)   0.6300* C   5 s( 30.12%)p 2.32( 69.81%)d 0.00(  0.07%)
                                           -0.0003  0.5486 -0.0161 -0.0026 -0.0000
                                            0.4632 -0.0072  0.0043  0.0017 -0.6594
                                           -0.0084 -0.0006 -0.0001 -0.2206  0.0046
                                           -0.0023 -0.0009 -0.0200 -0.0055  0.0095
                                           -0.0073 -0.0100
                ( 60.31%)  -0.7766* H  21 s(100.00%)
                                            1.0000  0.0015  0.0007
   374. (0.01108) BD*( 1) C   6 - H  22  
                ( 39.68%)   0.6300* C   6 s( 30.59%)p 2.27( 69.34%)d 0.00(  0.07%)
                                            0.0003 -0.5528 -0.0178  0.0001 -0.0001
                                           -0.6956 -0.0040 -0.0068 -0.0011 -0.1009
                                           -0.0002 -0.0015 -0.0002  0.4465  0.0024
                                            0.0045  0.0006 -0.0048  0.0192  0.0027
                                           -0.0165  0.0005
                ( 60.32%)  -0.7766* H  22 s(100.00%)
                                           -1.0000 -0.0006 -0.0011
   375. (0.03693) BD*( 1) C   7 - C   8  
                ( 49.53%)   0.7038* C   7 s( 27.90%)p 2.58( 72.07%)d 0.00(  0.03%)
                                            0.0001  0.5282  0.0048  0.0016  0.0000
                                           -0.2119  0.0017  0.0018 -0.0017 -0.4743
                                            0.0149  0.0016 -0.0004 -0.6711 -0.0112
                                            0.0075 -0.0046  0.0055  0.0091  0.0120
                                           -0.0011  0.0068
                ( 50.47%)  -0.7104* C   8 s( 31.59%)p 2.16( 68.38%)d 0.00(  0.02%)
                                            0.0002  0.5619 -0.0144 -0.0003 -0.0003
                                            0.2232  0.0079  0.0013  0.0016  0.4511
                                            0.0203 -0.0082  0.0027  0.6556  0.0120
                                           -0.0033  0.0028  0.0020  0.0063  0.0124
                                           -0.0024  0.0066
   376. (0.02966) BD*( 1) C   7 - N   9  
                ( 61.20%)   0.7823* C   7 s( 21.60%)p 3.63( 78.31%)d 0.00(  0.09%)
                                           -0.0000  0.4641  0.0246  0.0005 -0.0003
                                           -0.6655  0.0131 -0.0042  0.0014 -0.0097
                                            0.0053 -0.0009 -0.0005  0.5826 -0.0222
                                            0.0063  0.0010 -0.0000 -0.0252 -0.0010
                                            0.0169  0.0023
                ( 38.80%)  -0.6229* N   9 s( 35.29%)p 1.83( 64.68%)d 0.00(  0.03%)
                                           -0.0000  0.5940 -0.0032 -0.0040  0.0001
                                            0.6076  0.0012 -0.0047  0.0013  0.0232
                                           -0.0020 -0.0027 -0.0001 -0.5264  0.0001
                                            0.0009 -0.0003 -0.0026 -0.0119 -0.0038
                                            0.0112  0.0025
   377. (0.02760) BD*( 1) C   7 - H  23  
                ( 37.28%)   0.6106* C   7 s( 21.95%)p 3.55( 77.98%)d 0.00(  0.08%)
                                            0.0002 -0.4678  0.0241  0.0007 -0.0002
                                           -0.6895 -0.0185  0.0018  0.0017  0.3682
                                            0.0155  0.0002 -0.0019 -0.4101 -0.0016
                                            0.0022  0.0003  0.0146 -0.0178  0.0094
                                           -0.0111  0.0035
                ( 62.72%)  -0.7920* H  23 s(100.00%)
                                           -1.0000 -0.0041 -0.0016
   378. (0.03599) BD*( 1) C   8 - C  10  
                ( 49.58%)   0.7041* C   8 s( 34.76%)p 1.88( 65.21%)d 0.00(  0.03%)
                                            0.0000 -0.5893 -0.0168 -0.0001  0.0001
                                           -0.4431  0.0170 -0.0013 -0.0014  0.6394
                                           -0.0033  0.0059  0.0011  0.2154  0.0132
                                            0.0029  0.0002  0.0133  0.0028 -0.0077
                                            0.0047  0.0062
                ( 50.42%)  -0.7101* C  10 s( 39.18%)p 1.55( 60.79%)d 0.00(  0.03%)
                                           -0.0001 -0.6258 -0.0151 -0.0044 -0.0004
                                            0.3586  0.0012 -0.0019  0.0072 -0.6306
                                            0.0145  0.0020 -0.0072 -0.2846  0.0159
                                           -0.0007 -0.0004  0.0138 -0.0009 -0.0079
                                            0.0030  0.0056
   379. (0.40666) BD*( 2) C   8 - C  10  
                ( 53.15%)   0.7290* C   8 s(  0.00%)p 1.00( 99.96%)d 0.00(  0.04%)
                                            0.0000 -0.0020 -0.0035  0.0003 -0.0001
                                            0.5581 -0.0034 -0.0013 -0.0041  0.5833
                                           -0.0061 -0.0018 -0.0038 -0.5897  0.0077
                                           -0.0004  0.0047 -0.0061 -0.0088  0.0021
                                            0.0121  0.0120
                ( 46.85%)  -0.6845* C  10 s(  0.00%)p 1.00( 99.98%)d 0.00(  0.02%)
                                           -0.0000 -0.0031 -0.0006 -0.0011  0.0001
                                            0.5575 -0.0155  0.0010 -0.0019  0.5855
                                           -0.0149  0.0018 -0.0016 -0.5877  0.0179
                                           -0.0023  0.0029  0.0001  0.0061 -0.0059
                                           -0.0118 -0.0007
   380. (0.02617) BD*( 1) C   8 - C  14  
                ( 48.78%)   0.6984* C   8 s( 33.65%)p 1.97( 66.32%)d 0.00(  0.03%)
                                            0.0003 -0.5801 -0.0018  0.0013 -0.0003
                                            0.6647 -0.0070  0.0048  0.0042 -0.2148
                                            0.0075 -0.0026 -0.0024  0.4184  0.0009
                                            0.0012  0.0016  0.0072 -0.0143  0.0016
                                           -0.0091  0.0007
                ( 51.22%)  -0.7157* C  14 s( 34.75%)p 1.88( 65.22%)d 0.00(  0.03%)
                                           -0.0002 -0.5895 -0.0043 -0.0029 -0.0002
                                           -0.6553 -0.0011  0.0074 -0.0011  0.2048
                                            0.0147 -0.0022  0.0011 -0.4246  0.0141
                                            0.0049  0.0001  0.0089 -0.0120  0.0013
                                           -0.0072  0.0019
   381. (0.05197) BD*( 1) N   9 - C  15  
                ( 36.81%)   0.6067* N   9 s( 35.64%)p 1.80( 64.32%)d 0.00(  0.05%)
                                           -0.0000 -0.5968 -0.0114 -0.0052  0.0000
                                           -0.0684 -0.0178  0.0033 -0.0006  0.3020
                                           -0.0027  0.0002  0.0008 -0.7392  0.0215
                                           -0.0031 -0.0017  0.0031 -0.0022  0.0141
                                           -0.0007 -0.0159
                ( 63.19%)  -0.7949* C  15 s( 32.58%)p 2.07( 67.34%)d 0.00(  0.08%)
                                           -0.0001 -0.5705  0.0197 -0.0028  0.0021
                                            0.0734  0.0042  0.0050  0.0012 -0.3161
                                           -0.0115  0.0012 -0.0014  0.7531  0.0268
                                           -0.0087  0.0034  0.0006 -0.0053  0.0160
                                            0.0057 -0.0211
   382. (0.01768) BD*( 1) N   9 - H  24  
                ( 29.29%)   0.5412* N   9 s( 28.97%)p 2.45( 70.96%)d 0.00(  0.06%)
                                           -0.0002  0.5382 -0.0042 -0.0026 -0.0001
                                           -0.7459  0.0182  0.0006  0.0022  0.3090
                                           -0.0057  0.0002 -0.0003 -0.2396  0.0025
                                            0.0014 -0.0011 -0.0148  0.0081 -0.0067
                                            0.0161 -0.0069
                ( 70.71%)  -0.8409* H  24 s(100.00%)
                                            1.0000 -0.0067  0.0021
   383. (0.02381) BD*( 1) C  10 - C  11  
                ( 49.23%)   0.7017* C  10 s( 37.98%)p 1.63( 61.98%)d 0.00(  0.04%)
                                            0.0001 -0.6160 -0.0198  0.0031  0.0002
                                            0.1928  0.0076  0.0010  0.0059  0.4390
                                           -0.0271  0.0012  0.0006  0.6234 -0.0203
                                            0.0014  0.0061 -0.0003 -0.0109 -0.0136
                                            0.0011 -0.0069
                ( 50.77%)  -0.7125* C  11 s( 35.00%)p 1.86( 64.97%)d 0.00(  0.03%)
                                           -0.0000 -0.5913  0.0189 -0.0017  0.0001
                                           -0.2532  0.0354  0.0023  0.0017 -0.4042
                                           -0.0179  0.0076  0.0001 -0.6482  0.0163
                                            0.0100  0.0017 -0.0020 -0.0083 -0.0142
                                            0.0028 -0.0074
   384. (0.03137) BD*( 1) C  10 - I  17  
                ( 42.15%)   0.6492* C  10 s( 22.84%)p 3.37( 77.02%)d 0.01(  0.14%)
                                            0.0002 -0.4767  0.0342  0.0018  0.0002
                                           -0.7205 -0.0474  0.0095  0.0054  0.2549
                                            0.0098  0.0054 -0.0042 -0.4270 -0.0345
                                            0.0096  0.0011  0.0181 -0.0249  0.0074
                                           -0.0178  0.0070
                ( 57.85%)  -0.7606* I  17 s( 12.08%)p 7.28( 87.92%)
                                           -0.3466 -0.0272  0.7754  0.0565 -0.3162
                                           -0.0169  0.4163  0.0337
   385. (0.01907) BD*( 1) C  11 - C  12  
                ( 49.33%)   0.7023* C  11 s( 34.83%)p 1.87( 65.14%)d 0.00(  0.03%)
                                            0.0002 -0.5901  0.0071  0.0040 -0.0005
                                            0.6569 -0.0041 -0.0113  0.0017 -0.2135
                                           -0.0294  0.0077 -0.0002  0.4148 -0.0335
                                           -0.0031  0.0013  0.0106 -0.0120  0.0020
                                           -0.0077  0.0036
                ( 50.67%)  -0.7118* C  12 s( 34.52%)p 1.90( 65.44%)d 0.00(  0.03%)
                                           -0.0001 -0.5875  0.0094  0.0005  0.0001
                                           -0.6609  0.0173 -0.0103 -0.0004  0.2309
                                           -0.0330  0.0002  0.0002 -0.4031 -0.0165
                                           -0.0098 -0.0002  0.0063 -0.0143  0.0008
                                           -0.0081  0.0003
   386. (0.31137) BD*( 2) C  11 - C  12  
                ( 50.04%)   0.7074* C  11 s(  0.00%)p 1.00( 99.96%)d 0.00(  0.04%)
                                           -0.0000  0.0006 -0.0002 -0.0003 -0.0000
                                            0.5602  0.0129  0.0071 -0.0010  0.5858
                                            0.0140  0.0074 -0.0011 -0.5848 -0.0139
                                           -0.0070  0.0011 -0.0015  0.0081 -0.0084
                                           -0.0160  0.0012
                ( 49.96%)  -0.7068* C  12 s(  0.00%)p 1.00( 99.96%)d 0.00(  0.04%)
                                            0.0000 -0.0002 -0.0002 -0.0003 -0.0001
                                            0.5611  0.0129 -0.0066 -0.0005  0.5852
                                            0.0134 -0.0070 -0.0005 -0.5845 -0.0135
                                            0.0068  0.0004  0.0094  0.0015  0.0071
                                            0.0050 -0.0159
   387. (0.01255) BD*( 1) C  11 - H  25  
                ( 39.21%)   0.6262* C  11 s( 30.08%)p 2.32( 69.85%)d 0.00(  0.07%)
                                           -0.0004  0.5481  0.0187  0.0016 -0.0005
                                            0.4346  0.0112  0.0035  0.0010 -0.6677
                                           -0.0052 -0.0057 -0.0019 -0.2520  0.0054
                                           -0.0024 -0.0010 -0.0185 -0.0078  0.0104
                                           -0.0085 -0.0096
                ( 60.79%)  -0.7797* H  25 s(100.00%)
                                            1.0000  0.0015  0.0011
   388. (0.01486) BD*( 1) C  12 - C  13  
                ( 50.02%)   0.7072* C  12 s( 34.64%)p 1.89( 65.33%)d 0.00(  0.03%)
                                            0.0000  0.5885 -0.0108  0.0003 -0.0000
                                           -0.4353  0.0341 -0.0053  0.0004  0.6415
                                           -0.0075  0.0117  0.0003  0.2242  0.0253
                                            0.0066  0.0008 -0.0126 -0.0025  0.0100
                                           -0.0058 -0.0050
                ( 49.98%)  -0.7070* C  13 s( 34.62%)p 1.89( 65.35%)d 0.00(  0.03%)
                                            0.0000  0.5883 -0.0107 -0.0033 -0.0004
                                            0.4140  0.0167 -0.0092  0.0008 -0.6462
                                            0.0186  0.0085 -0.0006 -0.2502  0.0346
                                           -0.0001  0.0001 -0.0141 -0.0015  0.0074
                                           -0.0038 -0.0066
   389. (0.01085) BD*( 1) C  12 - H  26  
                ( 39.44%)   0.6280* C  12 s( 30.72%)p 2.25( 69.21%)d 0.00(  0.07%)
                                           -0.0004  0.5541  0.0157 -0.0000  0.0002
                                           -0.2384 -0.0007  0.0031 -0.0006 -0.4369
                                           -0.0027  0.0045 -0.0008 -0.6665 -0.0034
                                            0.0077 -0.0015  0.0079  0.0096  0.0181
                                           -0.0045  0.0123
                ( 60.56%)  -0.7782* H  26 s(100.00%)
                                            1.0000  0.0007  0.0010
   390. (0.01478) BD*( 1) C  13 - C  14  
                ( 50.61%)   0.7114* C  13 s( 34.62%)p 1.89( 65.35%)d 0.00(  0.03%)
                                            0.0000  0.5883 -0.0099  0.0015  0.0002
                                            0.2225  0.0264 -0.0062  0.0011  0.4269
                                           -0.0319 -0.0037 -0.0000  0.6480 -0.0062
                                           -0.0101  0.0011  0.0021  0.0098  0.0122
                                           -0.0011  0.0076
                ( 49.39%)  -0.7028* C  14 s( 35.02%)p 1.85( 64.95%)d 0.00(  0.03%)
                                           -0.0000  0.5916  0.0154 -0.0008  0.0002
                                           -0.2457  0.0346 -0.0021 -0.0006 -0.4163
                                           -0.0198  0.0061 -0.0002 -0.6434  0.0129
                                            0.0046 -0.0013  0.0012  0.0069  0.0142
                                           -0.0037  0.0061
   391. (0.31160) BD*( 2) C  13 - C  14  
                ( 50.42%)   0.7100* C  13 s(  0.00%)p 1.00( 99.95%)d 0.00(  0.05%)
                                            0.0000  0.0028 -0.0005  0.0005 -0.0001
                                            0.5612  0.0109  0.0047 -0.0009  0.5875
                                            0.0118  0.0038 -0.0005 -0.5823 -0.0120
                                           -0.0041  0.0006  0.0097  0.0010  0.0078
                                            0.0062 -0.0163
                ( 49.58%)  -0.7042* C  14 s(  0.00%)p 1.00( 99.96%)d 0.00(  0.04%)
                                           -0.0000  0.0042  0.0001  0.0021  0.0000
                                            0.5594  0.0088  0.0073 -0.0016  0.5840
                                            0.0075  0.0051 -0.0022 -0.5876 -0.0089
                                           -0.0075  0.0012 -0.0067 -0.0082  0.0016
                                            0.0101  0.0122
   392. (0.01112) BD*( 1) C  13 - H  27  
                ( 39.48%)   0.6283* C  13 s( 30.65%)p 2.26( 69.28%)d 0.00(  0.07%)
                                           -0.0003  0.5534  0.0161  0.0015  0.0003
                                           -0.6803 -0.0041 -0.0074 -0.0010  0.2306
                                            0.0019  0.0029  0.0001 -0.4204 -0.0021
                                           -0.0047 -0.0008 -0.0096  0.0178 -0.0076
                                            0.0135 -0.0032
                ( 60.52%)  -0.7779* H  27 s(100.00%)
                                            1.0000  0.0010  0.0010
   393. (0.01187) BD*( 1) C  14 - H  28  
                ( 39.62%)   0.6294* C  14 s( 30.11%)p 2.32( 69.82%)d 0.00(  0.07%)
                                            0.0004 -0.5485  0.0158  0.0011  0.0001
                                            0.4428 -0.0089  0.0037  0.0018 -0.6652
                                           -0.0030 -0.0029 -0.0016 -0.2434 -0.0134
                                            0.0013 -0.0003  0.0193  0.0078 -0.0104
                                            0.0076  0.0093
                ( 60.38%)  -0.7771* H  28 s(100.00%)
                                           -1.0000 -0.0016 -0.0007
   394. (0.27553) BD*( 1) C  15 - O  16  
                ( 73.31%)   0.8562* C  15 s(  0.02%)p99.99( 99.38%)d35.03(  0.60%)
                                            0.0000 -0.0131  0.0008 -0.0008  0.0001
                                            0.2789 -0.0114  0.0056 -0.0008  0.8938
                                           -0.0425  0.0200 -0.0053  0.3382 -0.0179
                                            0.0080 -0.0020 -0.0555 -0.0085  0.0423
                                           -0.0169  0.0283
                ( 26.69%)  -0.5167* O  16 s(  0.02%)p99.99( 99.87%)d 6.54(  0.11%)
                                           -0.0000 -0.0130  0.0009  0.0001  0.0000
                                            0.2520  0.0010  0.0005 -0.0009  0.8976
                                            0.0013  0.0011 -0.0031  0.3600  0.0001
                                            0.0002 -0.0012  0.0240  0.0048 -0.0178
                                            0.0070 -0.0119
   395. (0.00569) BD*( 2) C  15 - O  16  
                ( 63.87%)   0.7992* C  15 s( 31.94%)p 2.13( 67.91%)d 0.00(  0.16%)
                                           -0.0001  0.5618 -0.0617 -0.0018 -0.0015
                                           -0.6529 -0.0357  0.0061 -0.0032  0.0233
                                           -0.0092 -0.0026 -0.0007  0.4985  0.0479
                                            0.0030  0.0040 -0.0036 -0.0315  0.0008
                                            0.0237 -0.0000
                ( 36.13%)  -0.6011* O  16 s( 36.98%)p 1.70( 62.91%)d 0.00(  0.11%)
                                            0.0000  0.6065 -0.0436 -0.0019 -0.0000
                                            0.6477 -0.0205 -0.0005  0.0003  0.0103
                                            0.0003 -0.0009 -0.0001 -0.4570  0.0148
                                            0.0026 -0.0001  0.0010 -0.0279  0.0006
                                            0.0179  0.0007
   396. (0.03744) BD*( 1) C  15 - H  29  
                ( 41.60%)   0.6449* C  15 s( 35.82%)p 1.79( 64.09%)d 0.00(  0.09%)
                                            0.0002 -0.5968 -0.0453  0.0009 -0.0019
                                           -0.6946  0.0217  0.0064  0.0050  0.3045
                                           -0.0036  0.0013 -0.0010 -0.2550 -0.0079
                                           -0.0063 -0.0013  0.0153 -0.0158  0.0019
                                           -0.0132  0.0149
                ( 58.40%)  -0.7642* H  29 s(100.00%)
                                           -1.0000 -0.0041  0.0003


 NHO Directionality and "Bond Bending" (deviations from line of nuclear centers)

         [Thresholds for printing:  angular deviation  >  1.0 degree]
                                    hybrid p-character > 25.0%
                                    orbital occupancy  >  0.10e

                                Line of Centers        Hybrid 1              Hybrid 2
                                ---------------  -------------------   ------------------
                NBO               Theta   Phi    Theta   Phi    Dev    Theta   Phi    Dev
 ========================================================================================
     1. BD (   1) C   1 - C   2    57.4  188.6    57.4  190.1   1.3    122.6    6.2   2.0
     2. BD (   2) C   1 - C   2    57.4  188.6    32.6    9.3  89.9     32.6    9.2  90.0
     3. BD (   1) C   1 - C   6   105.2  304.6   104.6  303.4   1.3     74.2  125.8   1.3
     5. BD (   1) C   2 - C   3    74.1  252.7    75.1  254.7   2.2    106.9   71.1   1.8
     8. BD (   2) C   3 - C   4   105.0  303.8    32.9    9.4  90.0     33.1   10.1  89.7
    11. BD (   1) C   4 - C   7    74.8  254.5    75.3  253.0   1.5    105.3   78.1   3.5
    12. BD (   1) C   5 - C   6   106.0   72.6   105.1   74.2   1.7     73.4  251.1   1.6
    13. BD (   2) C   5 - C   6   106.0   72.6    32.3    9.3  90.1     32.4    9.5  90.0
    16. BD (   1) C   7 - C   8   142.8  244.7     --     --    --      38.0   63.3   1.1
    17. BD (   1) C   7 - N   9    49.3  182.2    49.1  180.5   1.3      --     --    --
    18. BD (   1) C   7 - H  23    63.6  334.2    63.0  331.5   2.4      --     --    --
    19. BD (   1) C   8 - C  10   107.6  303.0   106.7  303.7   1.1     69.5  120.4   3.8
    20. BD (   2) C   8 - C  10   107.6  303.0    53.9  226.1  90.2     54.1  226.5  90.2
    22. BD (   1) N   9 - C  15    22.8  281.4    23.3  285.5   1.7    156.4  104.3   1.4
    24. BD (   1) C  10 - C  11   143.3  240.3   142.9  243.4   1.9     36.9   62.7   1.5
    25. BD (   1) C  10 - I  17    62.7  338.6    60.6  340.5   2.7      --     --    --
    26. BD (   1) C  11 - C  12   120.6  161.5   119.0  159.9   2.2     57.9  343.1   2.1
    27. BD (   2) C  11 - C  12   120.6  161.5   125.8   46.3  90.0     54.2  226.2  90.0
    29. BD (   1) C  12 - C  13    72.9  123.4    71.4  122.2   1.9    106.0  304.3   1.4
    31. BD (   1) C  13 - C  14    36.7   60.7    36.1   58.1   1.7    142.5  243.6   1.9
    32. BD (   2) C  13 - C  14    36.7   60.7   125.6   46.3  89.8    126.1   46.0  89.7
    34. BD (   1) C  14 - H  28    73.6  124.0    72.3  123.2   1.5      --     --    --
    35. BD (   1) C  15 - O  16    53.3  179.6   109.8  252.5  88.9    111.1  254.3  89.1
    36. BD (   2) C  15 - O  16    53.3  179.6    51.1  179.1   2.3    125.0    0.9   1.9
    37. BD (   1) C  15 - H  29    70.9  336.1    69.6  335.5   1.4      --     --    --
    54. LP (   1) N   9             --     --     69.9   73.8   --       --     --    --
    55. LP (   1) O  16             --     --     54.4  179.0   --       --     --    --
    56. LP (   2) O  16             --     --    136.9  139.9   --       --     --    --
    58. LP (   2) I  17             --     --     48.3   92.4   --       --     --    --
    59. LP (   3) I  17             --     --     52.5  225.4   --       --     --    --
   361. BD*(   2) C   1 - C   2    57.4  188.6    32.6    9.3  89.9     32.6    9.2  90.0
   367. BD*(   2) C   3 - C   4   105.0  303.8    32.9    9.4  90.0     33.1   10.1  89.7
   372. BD*(   2) C   5 - C   6   106.0   72.6    32.3    9.3  90.1     32.4    9.5  90.0
   379. BD*(   2) C   8 - C  10   107.6  303.0    53.9  226.1  90.2     54.1  226.5  90.2
   386. BD*(   2) C  11 - C  12   120.6  161.5   125.8   46.3  90.0     54.2  226.2  90.0
   391. BD*(   2) C  13 - C  14    36.7   60.7   125.6   46.3  89.8    126.1   46.0  89.7
   394. BD*(   1) C  15 - O  16    53.3  179.6   109.8  252.5  88.9    111.1  254.3  89.1


 Second Order Perturbation Theory Analysis of Fock Matrix in NBO Basis

     Threshold for printing:   0.50 kcal/mol
                                                                              E(2)  E(j)-E(i) F(i,j)
         Donor NBO (i)                     Acceptor NBO (j)                 kcal/mol   a.u.    a.u. 
 ===================================================================================================

 within unit  1
   1. BD (   1) C   1 - C   2        / 94. RY*(   1) C   3                    0.92    1.86    0.037
   1. BD (   1) C   1 - C   2        / 95. RY*(   2) C   3                    1.54    2.02    0.050
   1. BD (   1) C   1 - C   2        /145. RY*(   1) C   6                    1.03    1.86    0.039
   1. BD (   1) C   1 - C   2        /146. RY*(   2) C   6                    1.44    2.17    0.050
   1. BD (   1) C   1 - C   2        /362. BD*(   1) C   1 - C   6            2.52    1.39    0.053
   1. BD (   1) C   1 - C   2        /363. BD*(   1) C   1 - H  18            1.34    1.39    0.039
   1. BD (   1) C   1 - C   2        /364. BD*(   1) C   2 - C   3            2.60    1.38    0.054
   1. BD (   1) C   1 - C   2        /365. BD*(   1) C   2 - H  19            1.34    1.38    0.038
   1. BD (   1) C   1 - C   2        /368. BD*(   1) C   3 - H  20            2.46    1.38    0.052
   1. BD (   1) C   1 - C   2        /374. BD*(   1) C   6 - H  22            2.36    1.38    0.051
   2. BD (   2) C   1 - C   2        / 97. RY*(   4) C   3                    0.96    1.55    0.038
   2. BD (   2) C   1 - C   2        /148. RY*(   4) C   6                    0.91    1.74    0.039
   2. BD (   2) C   1 - C   2        /367. BD*(   2) C   3 - C   4           27.99    0.35    0.088
   2. BD (   2) C   1 - C   2        /372. BD*(   2) C   5 - C   6           28.66    0.35    0.090
   3. BD (   1) C   1 - C   6        / 77. RY*(   1) C   2                    1.02    1.86    0.039
   3. BD (   1) C   1 - C   6        / 78. RY*(   2) C   2                    1.47    2.15    0.050
   3. BD (   1) C   1 - C   6        /128. RY*(   1) C   5                    0.95    1.88    0.038
   3. BD (   1) C   1 - C   6        /129. RY*(   2) C   5                    1.50    2.02    0.049
   3. BD (   1) C   1 - C   6        /360. BD*(   1) C   1 - C   2            2.52    1.39    0.053
   3. BD (   1) C   1 - C   6        /363. BD*(   1) C   1 - H  18            1.34    1.39    0.038
   3. BD (   1) C   1 - C   6        /365. BD*(   1) C   2 - H  19            2.36    1.38    0.051
   3. BD (   1) C   1 - C   6        /371. BD*(   1) C   5 - C   6            2.57    1.38    0.053
   3. BD (   1) C   1 - C   6        /373. BD*(   1) C   5 - H  21            2.50    1.38    0.052
   3. BD (   1) C   1 - C   6        /374. BD*(   1) C   6 - H  22            1.33    1.38    0.038
   4. BD (   1) C   1 - H  18        / 77. RY*(   1) C   2                    1.34    1.71    0.043
   4. BD (   1) C   1 - H  18        /145. RY*(   1) C   6                    1.34    1.71    0.043
   4. BD (   1) C   1 - H  18        /360. BD*(   1) C   1 - C   2            0.96    1.24    0.031
   4. BD (   1) C   1 - H  18        /362. BD*(   1) C   1 - C   6            0.94    1.24    0.030
   4. BD (   1) C   1 - H  18        /364. BD*(   1) C   2 - C   3            3.83    1.24    0.061
   4. BD (   1) C   1 - H  18        /365. BD*(   1) C   2 - H  19            0.56    1.23    0.024
   4. BD (   1) C   1 - H  18        /371. BD*(   1) C   5 - C   6            3.79    1.23    0.061
   4. BD (   1) C   1 - H  18        /374. BD*(   1) C   6 - H  22            0.56    1.23    0.023
   5. BD (   1) C   2 - C   3        / 60. RY*(   1) C   1                    0.98    1.88    0.039
   5. BD (   1) C   2 - C   3        / 61. RY*(   2) C   1                    1.41    2.18    0.050
   5. BD (   1) C   2 - C   3        /111. RY*(   1) C   4                    1.06    2.02    0.042
   5. BD (   1) C   2 - C   3        /112. RY*(   2) C   4                    0.68    1.79    0.031
   5. BD (   1) C   2 - C   3        /113. RY*(   3) C   4                    0.61    1.72    0.029
   5. BD (   1) C   2 - C   3        /360. BD*(   1) C   1 - C   2            2.55    1.39    0.053
   5. BD (   1) C   2 - C   3        /363. BD*(   1) C   1 - H  18            2.31    1.39    0.051
   5. BD (   1) C   2 - C   3        /365. BD*(   1) C   2 - H  19            1.32    1.38    0.038
   5. BD (   1) C   2 - C   3        /366. BD*(   1) C   3 - C   4            3.70    1.37    0.064
   5. BD (   1) C   2 - C   3        /368. BD*(   1) C   3 - H  20            1.52    1.38    0.041
   5. BD (   1) C   2 - C   3        /370. BD*(   1) C   4 - C   7            3.98    1.26    0.063
   6. BD (   1) C   2 - H  19        / 60. RY*(   1) C   1                    1.25    1.73    0.042
   6. BD (   1) C   2 - H  19        / 94. RY*(   1) C   3                    1.19    1.72    0.040
   6. BD (   1) C   2 - H  19        /360. BD*(   1) C   1 - C   2            0.94    1.24    0.031
   6. BD (   1) C   2 - H  19        /362. BD*(   1) C   1 - C   6            3.71    1.24    0.061
   6. BD (   1) C   2 - H  19        /363. BD*(   1) C   1 - H  18            0.57    1.24    0.024
   6. BD (   1) C   2 - H  19        /364. BD*(   1) C   2 - C   3            0.97    1.24    0.031
   6. BD (   1) C   2 - H  19        /366. BD*(   1) C   3 - C   4            4.08    1.23    0.063
   6. BD (   1) C   2 - H  19        /368. BD*(   1) C   3 - H  20            0.57    1.23    0.024
   7. BD (   1) C   3 - C   4        / 77. RY*(   1) C   2                    1.21    1.86    0.043
   7. BD (   1) C   3 - C   4        / 78. RY*(   2) C   2                    1.57    2.15    0.052
   7. BD (   1) C   3 - C   4        /128. RY*(   1) C   5                    0.70    1.88    0.033
   7. BD (   1) C   3 - C   4        /129. RY*(   2) C   5                    0.54    2.02    0.030
   7. BD (   1) C   3 - C   4        /162. RY*(   1) C   7                    0.72    1.73    0.032
   7. BD (   1) C   3 - C   4        /163. RY*(   2) C   7                    0.84    1.57    0.033
   7. BD (   1) C   3 - C   4        /364. BD*(   1) C   2 - C   3            3.17    1.39    0.059
   7. BD (   1) C   3 - C   4        /365. BD*(   1) C   2 - H  19            1.94    1.38    0.046
   7. BD (   1) C   3 - C   4        /368. BD*(   1) C   3 - H  20            1.60    1.38    0.042
   7. BD (   1) C   3 - C   4        /369. BD*(   1) C   4 - C   5            3.49    1.38    0.062
   7. BD (   1) C   3 - C   4        /370. BD*(   1) C   4 - C   7            2.05    1.26    0.046
   7. BD (   1) C   3 - C   4        /373. BD*(   1) C   5 - H  21            2.42    1.38    0.052
   7. BD (   1) C   3 - C   4        /375. BD*(   1) C   7 - C   8            0.64    1.25    0.025
   7. BD (   1) C   3 - C   4        /376. BD*(   1) C   7 - N   9            0.51    1.19    0.022
   7. BD (   1) C   3 - C   4        /377. BD*(   1) C   7 - H  23            0.67    1.21    0.025
   8. BD (   2) C   3 - C   4        / 79. RY*(   3) C   2                    2.01    0.89    0.041
   8. BD (   2) C   3 - C   4        /130. RY*(   3) C   5                    1.78    1.14    0.044
   8. BD (   2) C   3 - C   4        /361. BD*(   2) C   1 - C   2           28.12    0.35    0.089
   8. BD (   2) C   3 - C   4        /372. BD*(   2) C   5 - C   6           26.45    0.35    0.087
   8. BD (   2) C   3 - C   4        /375. BD*(   1) C   7 - C   8            3.19    0.77    0.048
   8. BD (   2) C   3 - C   4        /377. BD*(   1) C   7 - H  23            2.78    0.73    0.044
   8. BD (   2) C   3 - C   4        /379. BD*(   2) C   8 - C  10            0.76    0.33    0.014
   9. BD (   1) C   3 - H  20        / 77. RY*(   1) C   2                    1.15    1.71    0.040
   9. BD (   1) C   3 - H  20        /111. RY*(   1) C   4                    1.73    1.88    0.051
   9. BD (   1) C   3 - H  20        /360. BD*(   1) C   1 - C   2            3.61    1.24    0.060
   9. BD (   1) C   3 - H  20        /364. BD*(   1) C   2 - C   3            1.09    1.24    0.033
   9. BD (   1) C   3 - H  20        /365. BD*(   1) C   2 - H  19            0.55    1.24    0.023
   9. BD (   1) C   3 - H  20        /366. BD*(   1) C   3 - C   4            1.31    1.23    0.036
   9. BD (   1) C   3 - H  20        /369. BD*(   1) C   4 - C   5            4.75    1.23    0.068
  10. BD (   1) C   4 - C   5        / 94. RY*(   1) C   3                    0.75    1.86    0.033
  10. BD (   1) C   4 - C   5        / 95. RY*(   2) C   3                    0.62    2.02    0.032
  10. BD (   1) C   4 - C   5        /145. RY*(   1) C   6                    1.18    1.86    0.042
  10. BD (   1) C   4 - C   5        /146. RY*(   2) C   6                    1.61    2.16    0.053
  10. BD (   1) C   4 - C   5        /162. RY*(   1) C   7                    1.43    1.73    0.045
  10. BD (   1) C   4 - C   5        /163. RY*(   2) C   7                    0.67    1.56    0.029
  10. BD (   1) C   4 - C   5        /366. BD*(   1) C   3 - C   4            3.47    1.37    0.062
  10. BD (   1) C   4 - C   5        /368. BD*(   1) C   3 - H  20            2.53    1.38    0.053
  10. BD (   1) C   4 - C   5        /370. BD*(   1) C   4 - C   7            1.94    1.26    0.044
  10. BD (   1) C   4 - C   5        /371. BD*(   1) C   5 - C   6            3.06    1.38    0.058
  10. BD (   1) C   4 - C   5        /373. BD*(   1) C   5 - H  21            1.61    1.38    0.042
  10. BD (   1) C   4 - C   5        /374. BD*(   1) C   6 - H  22            1.96    1.38    0.047
  10. BD (   1) C   4 - C   5        /376. BD*(   1) C   7 - N   9            2.14    1.19    0.045
  11. BD (   1) C   4 - C   7        / 94. RY*(   1) C   3                    1.47    1.83    0.047
  11. BD (   1) C   4 - C   7        /128. RY*(   1) C   5                    1.51    1.84    0.047
  11. BD (   1) C   4 - C   7        /180. RY*(   2) C   8                    1.08    1.65    0.038
  11. BD (   1) C   4 - C   7        /196. RY*(   1) N   9                    1.07    1.48    0.036
  11. BD (   1) C   4 - C   7        /364. BD*(   1) C   2 - C   3            2.07    1.35    0.047
  11. BD (   1) C   4 - C   7        /366. BD*(   1) C   3 - C   4            2.13    1.34    0.048
  11. BD (   1) C   4 - C   7        /369. BD*(   1) C   4 - C   5            1.88    1.34    0.045
  11. BD (   1) C   4 - C   7        /371. BD*(   1) C   5 - C   6            2.15    1.35    0.048
  11. BD (   1) C   4 - C   7        /375. BD*(   1) C   7 - C   8            2.76    1.21    0.052
  11. BD (   1) C   4 - C   7        /376. BD*(   1) C   7 - N   9            0.85    1.15    0.028
  11. BD (   1) C   4 - C   7        /377. BD*(   1) C   7 - H  23            1.24    1.17    0.034
  11. BD (   1) C   4 - C   7        /378. BD*(   1) C   8 - C  10            2.09    1.31    0.047
  11. BD (   1) C   4 - C   7        /379. BD*(   2) C   8 - C  10            2.03    0.76    0.039
  11. BD (   1) C   4 - C   7        /381. BD*(   1) N   9 - C  15            1.55    1.27    0.040
  12. BD (   1) C   5 - C   6        / 60. RY*(   1) C   1                    0.97    1.88    0.038
  12. BD (   1) C   5 - C   6        / 61. RY*(   2) C   1                    1.43    2.18    0.050
  12. BD (   1) C   5 - C   6        /111. RY*(   1) C   4                    0.99    2.02    0.040
  12. BD (   1) C   5 - C   6        /112. RY*(   2) C   4                    0.74    1.79    0.033
  12. BD (   1) C   5 - C   6        /113. RY*(   3) C   4                    0.75    1.72    0.032
  12. BD (   1) C   5 - C   6        /362. BD*(   1) C   1 - C   6            2.50    1.38    0.053
  12. BD (   1) C   5 - C   6        /363. BD*(   1) C   1 - H  18            2.31    1.38    0.051
  12. BD (   1) C   5 - C   6        /369. BD*(   1) C   4 - C   5            3.57    1.38    0.063
  12. BD (   1) C   5 - C   6        /370. BD*(   1) C   4 - C   7            3.63    1.26    0.061
  12. BD (   1) C   5 - C   6        /373. BD*(   1) C   5 - H  21            1.54    1.38    0.041
  12. BD (   1) C   5 - C   6        /374. BD*(   1) C   6 - H  22            1.29    1.38    0.038
  13. BD (   2) C   5 - C   6        / 62. RY*(   3) C   1                    1.42    0.77    0.032
  13. BD (   2) C   5 - C   6        /361. BD*(   2) C   1 - C   2           27.64    0.35    0.088
  13. BD (   2) C   5 - C   6        /367. BD*(   2) C   3 - C   4           29.32    0.35    0.091
  14. BD (   1) C   5 - H  21        /111. RY*(   1) C   4                    1.77    1.88    0.052
  14. BD (   1) C   5 - H  21        /145. RY*(   1) C   6                    1.13    1.72    0.040
  14. BD (   1) C   5 - H  21        /362. BD*(   1) C   1 - C   6            3.58    1.24    0.060
  14. BD (   1) C   5 - H  21        /366. BD*(   1) C   3 - C   4            4.81    1.23    0.069
  14. BD (   1) C   5 - H  21        /369. BD*(   1) C   4 - C   5            1.28    1.23    0.035
  14. BD (   1) C   5 - H  21        /371. BD*(   1) C   5 - C   6            1.10    1.24    0.033
  14. BD (   1) C   5 - H  21        /374. BD*(   1) C   6 - H  22            0.54    1.24    0.023
  15. BD (   1) C   6 - H  22        / 60. RY*(   1) C   1                    1.24    1.73    0.042
  15. BD (   1) C   6 - H  22        /128. RY*(   1) C   5                    1.20    1.73    0.041
  15. BD (   1) C   6 - H  22        /360. BD*(   1) C   1 - C   2            3.69    1.24    0.060
  15. BD (   1) C   6 - H  22        /362. BD*(   1) C   1 - C   6            0.93    1.24    0.030
  15. BD (   1) C   6 - H  22        /363. BD*(   1) C   1 - H  18            0.56    1.24    0.024
  15. BD (   1) C   6 - H  22        /369. BD*(   1) C   4 - C   5            3.99    1.23    0.063
  15. BD (   1) C   6 - H  22        /371. BD*(   1) C   5 - C   6            0.96    1.24    0.031
  15. BD (   1) C   6 - H  22        /373. BD*(   1) C   5 - H  21            0.54    1.23    0.023
  16. BD (   1) C   7 - C   8        /112. RY*(   2) C   4                    1.34    1.75    0.044
  16. BD (   1) C   7 - C   8        /196. RY*(   1) N   9                    1.30    1.48    0.040
  16. BD (   1) C   7 - C   8        /213. RY*(   1) C  10                    2.30    2.08    0.062
  16. BD (   1) C   7 - C   8        /214. RY*(   2) C  10                    1.16    2.14    0.045
  16. BD (   1) C   7 - C   8        /281. RY*(   1) C  14                    1.42    1.82    0.046
  16. BD (   1) C   7 - C   8        /366. BD*(   1) C   3 - C   4            1.88    1.34    0.045
  16. BD (   1) C   7 - C   8        /367. BD*(   2) C   3 - C   4            2.17    0.79    0.040
  16. BD (   1) C   7 - C   8        /370. BD*(   1) C   4 - C   7            2.70    1.22    0.051
  16. BD (   1) C   7 - C   8        /376. BD*(   1) C   7 - N   9            0.83    1.15    0.028
  16. BD (   1) C   7 - C   8        /377. BD*(   1) C   7 - H  23            1.12    1.17    0.032
  16. BD (   1) C   7 - C   8        /378. BD*(   1) C   8 - C  10            2.91    1.31    0.055
  16. BD (   1) C   7 - C   8        /380. BD*(   1) C   8 - C  14            1.91    1.32    0.045
  16. BD (   1) C   7 - C   8        /381. BD*(   1) N   9 - C  15            1.64    1.27    0.041
  16. BD (   1) C   7 - C   8        /383. BD*(   1) C  10 - C  11            2.45    1.32    0.051
  16. BD (   1) C   7 - C   8        /390. BD*(   1) C  13 - C  14            2.28    1.34    0.050
  17. BD (   1) C   7 - N   9        /112. RY*(   2) C   4                    0.74    1.89    0.033
  17. BD (   1) C   7 - N   9        /181. RY*(   3) C   8                    0.68    1.60    0.029
  17. BD (   1) C   7 - N   9        /301. RY*(   4) C  15                    1.69    1.89    0.051
  17. BD (   1) C   7 - N   9        /302. RY*(   5) C  15                    0.58    3.13    0.038
  17. BD (   1) C   7 - N   9        /369. BD*(   1) C   4 - C   5            2.35    1.47    0.053
  17. BD (   1) C   7 - N   9        /370. BD*(   1) C   4 - C   7            0.97    1.35    0.033
  17. BD (   1) C   7 - N   9        /375. BD*(   1) C   7 - C   8            1.09    1.34    0.034
  17. BD (   1) C   7 - N   9        /378. BD*(   1) C   8 - C  10            1.53    1.44    0.042
  17. BD (   1) C   7 - N   9        /379. BD*(   2) C   8 - C  10            1.89    0.90    0.041
  17. BD (   1) C   7 - N   9        /381. BD*(   1) N   9 - C  15            0.92    1.40    0.032
  17. BD (   1) C   7 - N   9        /382. BD*(   1) N   9 - H  24            0.60    1.40    0.026
  17. BD (   1) C   7 - N   9        /395. BD*(   2) C  15 - O  16            1.71    1.49    0.045
  18. BD (   1) C   7 - H  23        /113. RY*(   3) C   4                    0.52    1.55    0.026
  18. BD (   1) C   7 - H  23        /366. BD*(   1) C   3 - C   4            2.99    1.20    0.054
  18. BD (   1) C   7 - H  23        /367. BD*(   2) C   3 - C   4            3.74    0.65    0.048
  18. BD (   1) C   7 - H  23        /370. BD*(   1) C   4 - C   7            1.16    1.08    0.032
  18. BD (   1) C   7 - H  23        /375. BD*(   1) C   7 - C   8            0.94    1.07    0.028
  18. BD (   1) C   7 - H  23        /380. BD*(   1) C   8 - C  14            4.81    1.18    0.068
  18. BD (   1) C   7 - H  23        /382. BD*(   1) N   9 - H  24            4.72    1.13    0.065
  18. BD (   1) C   7 - H  23        /384. BD*(   1) C  10 - I  17            0.51    0.73    0.017
  19. BD (   1) C   8 - C  10        /162. RY*(   1) C   7                    1.60    1.77    0.048
  19. BD (   1) C   8 - C  10        /230. RY*(   1) C  11                    1.99    1.98    0.056
  19. BD (   1) C   8 - C  10        /231. RY*(   2) C  11                    0.76    1.87    0.034
  19. BD (   1) C   8 - C  10        /281. RY*(   1) C  14                    0.68    1.90    0.032
  19. BD (   1) C   8 - C  10        /370. BD*(   1) C   4 - C   7            0.60    1.30    0.025
  19. BD (   1) C   8 - C  10        /375. BD*(   1) C   7 - C   8            3.11    1.28    0.057
  19. BD (   1) C   8 - C  10        /380. BD*(   1) C   8 - C  14            3.86    1.40    0.066
  19. BD (   1) C   8 - C  10        /383. BD*(   1) C  10 - C  11            3.17    1.40    0.059
  19. BD (   1) C   8 - C  10        /387. BD*(   1) C  11 - H  25            2.00    1.40    0.047
  19. BD (   1) C   8 - C  10        /393. BD*(   1) C  14 - H  28            1.86    1.41    0.046
  20. BD (   2) C   8 - C  10        /232. RY*(   3) C  11                    2.74    1.04    0.052
  20. BD (   2) C   8 - C  10        /283. RY*(   3) C  14                    1.46    1.23    0.041
  20. BD (   2) C   8 - C  10        /367. BD*(   2) C   3 - C   4            0.55    0.38    0.013
  20. BD (   2) C   8 - C  10        /370. BD*(   1) C   4 - C   7            2.51    0.81    0.043
  20. BD (   2) C   8 - C  10        /376. BD*(   1) C   7 - N   9            3.84    0.74    0.051
  20. BD (   2) C   8 - C  10        /386. BD*(   2) C  11 - C  12           27.17    0.37    0.090
  20. BD (   2) C   8 - C  10        /391. BD*(   2) C  13 - C  14           23.27    0.37    0.083
  21. BD (   1) C   8 - C  14        /162. RY*(   1) C   7                    1.87    1.74    0.051
  21. BD (   1) C   8 - C  14        /182. RY*(   4) C   8                    0.51    1.66    0.026
  21. BD (   1) C   8 - C  14        /213. RY*(   1) C  10                    1.14    2.12    0.044
  21. BD (   1) C   8 - C  14        /264. RY*(   1) C  13                    1.13    1.86    0.041
  21. BD (   1) C   8 - C  14        /265. RY*(   2) C  13                    1.64    2.17    0.054
  21. BD (   1) C   8 - C  14        /375. BD*(   1) C   7 - C   8            2.03    1.25    0.045
  21. BD (   1) C   8 - C  14        /377. BD*(   1) C   7 - H  23            1.57    1.21    0.039
  21. BD (   1) C   8 - C  14        /378. BD*(   1) C   8 - C  10            5.05    1.35    0.074
  21. BD (   1) C   8 - C  14        /384. BD*(   1) C  10 - I  17            5.49    0.91    0.063
  21. BD (   1) C   8 - C  14        /390. BD*(   1) C  13 - C  14            3.05    1.38    0.058
  21. BD (   1) C   8 - C  14        /392. BD*(   1) C  13 - H  27            1.85    1.38    0.045
  21. BD (   1) C   8 - C  14        /393. BD*(   1) C  14 - H  28            1.42    1.37    0.040
  22. BD (   1) N   9 - C  15        /162. RY*(   1) C   7                    1.80    1.90    0.052
  22. BD (   1) N   9 - C  15        /317. RY*(   3) O  16                    0.57    1.52    0.026
  22. BD (   1) N   9 - C  15        /370. BD*(   1) C   4 - C   7            0.56    1.43    0.025
  22. BD (   1) N   9 - C  15        /376. BD*(   1) C   7 - N   9            1.83    1.36    0.045
  22. BD (   1) N   9 - C  15        /382. BD*(   1) N   9 - H  24            0.68    1.48    0.028
  22. BD (   1) N   9 - C  15        /395. BD*(   2) C  15 - O  16            0.50    1.56    0.025
  23. BD (   1) N   9 - H  24        /163. RY*(   2) C   7                    1.36    1.58    0.041
  23. BD (   1) N   9 - H  24        /298. RY*(   1) C  15                    0.93    2.10    0.040
  23. BD (   1) N   9 - H  24        /302. RY*(   5) C  15                    0.73    3.05    0.042
  23. BD (   1) N   9 - H  24        /377. BD*(   1) C   7 - H  23            1.80    1.22    0.042
  23. BD (   1) N   9 - H  24        /381. BD*(   1) N   9 - C  15            0.52    1.32    0.024
  23. BD (   1) N   9 - H  24        /395. BD*(   2) C  15 - O  16            1.08    1.41    0.035
  23. BD (   1) N   9 - H  24        /396. BD*(   1) C  15 - H  29            2.34    1.31    0.050
  24. BD (   1) C  10 - C  11        /179. RY*(   1) C   8                    1.75    2.08    0.054
  24. BD (   1) C  10 - C  11        /182. RY*(   4) C   8                    0.51    1.69    0.026
  24. BD (   1) C  10 - C  11        /183. RY*(   5) C   8                    0.99    1.98    0.040
  24. BD (   1) C  10 - C  11        /213. RY*(   1) C  10                    0.63    2.15    0.033
  24. BD (   1) C  10 - C  11        /247. RY*(   1) C  12                    0.99    1.89    0.039
  24. BD (   1) C  10 - C  11        /248. RY*(   2) C  12                    1.47    2.27    0.052
  24. BD (   1) C  10 - C  11        /335. RY*(   4) I  17                    0.54    8.66    0.061
  24. BD (   1) C  10 - C  11        /375. BD*(   1) C   7 - C   8            4.16    1.28    0.065
  24. BD (   1) C  10 - C  11        /378. BD*(   1) C   8 - C  10            3.86    1.38    0.065
  24. BD (   1) C  10 - C  11        /385. BD*(   1) C  11 - C  12            3.06    1.42    0.059
  24. BD (   1) C  10 - C  11        /387. BD*(   1) C  11 - H  25            1.86    1.40    0.046
  24. BD (   1) C  10 - C  11        /389. BD*(   1) C  12 - H  26            1.72    1.42    0.044
  25. BD (   1) C  10 - I  17        /179. RY*(   1) C   8                    4.86    1.86    0.085
  25. BD (   1) C  10 - I  17        /213. RY*(   1) C  10                    0.87    1.94    0.037
  25. BD (   1) C  10 - I  17        /214. RY*(   2) C  10                    1.08    2.00    0.042
  25. BD (   1) C  10 - I  17        /230. RY*(   1) C  11                    3.79    1.77    0.073
  25. BD (   1) C  10 - I  17        /233. RY*(   4) C  11                    0.62    1.64    0.029
  25. BD (   1) C  10 - I  17        /333. RY*(   2) I  17                    1.17    1.85    0.042
  25. BD (   1) C  10 - I  17        /334. RY*(   3) I  17                    1.68    2.49    0.058
  25. BD (   1) C  10 - I  17        /335. RY*(   4) I  17                    1.71    8.45    0.108
  25. BD (   1) C  10 - I  17        /380. BD*(   1) C   8 - C  14            5.25    1.19    0.070
  25. BD (   1) C  10 - I  17        /385. BD*(   1) C  11 - C  12            4.65    1.20    0.067
  25. BD (   1) C  10 - I  17        /387. BD*(   1) C  11 - H  25            0.85    1.19    0.028
  26. BD (   1) C  11 - C  12        /214. RY*(   2) C  10                    1.89    2.19    0.058
  26. BD (   1) C  11 - C  12        /264. RY*(   1) C  13                    0.98    1.87    0.038
  26. BD (   1) C  11 - C  12        /265. RY*(   2) C  13                    1.50    2.18    0.051
  26. BD (   1) C  11 - C  12        /383. BD*(   1) C  10 - C  11            4.13    1.36    0.067
  26. BD (   1) C  11 - C  12        /384. BD*(   1) C  10 - I  17            4.77    0.91    0.059
  26. BD (   1) C  11 - C  12        /387. BD*(   1) C  11 - H  25            1.36    1.37    0.039
  26. BD (   1) C  11 - C  12        /388. BD*(   1) C  12 - C  13            2.37    1.39    0.051
  26. BD (   1) C  11 - C  12        /389. BD*(   1) C  12 - H  26            1.32    1.39    0.038
  26. BD (   1) C  11 - C  12        /392. BD*(   1) C  13 - H  27            2.27    1.39    0.050
  27. BD (   2) C  11 - C  12        /215. RY*(   3) C  10                    0.63    1.12    0.026
  27. BD (   2) C  11 - C  12        /216. RY*(   4) C  10                    0.68    1.69    0.033
  27. BD (   2) C  11 - C  12        /232. RY*(   3) C  11                    0.55    1.02    0.023
  27. BD (   2) C  11 - C  12        /266. RY*(   3) C  13                    0.65    0.87    0.023
  27. BD (   2) C  11 - C  12        /267. RY*(   4) C  13                    0.70    1.88    0.036
  27. BD (   2) C  11 - C  12        /379. BD*(   2) C   8 - C  10           27.84    0.33    0.087
  27. BD (   2) C  11 - C  12        /391. BD*(   2) C  13 - C  14           28.00    0.35    0.089
  28. BD (   1) C  11 - H  25        /213. RY*(   1) C  10                    1.16    1.97    0.043
  28. BD (   1) C  11 - H  25        /247. RY*(   1) C  12                    1.23    1.72    0.041
  28. BD (   1) C  11 - H  25        /378. BD*(   1) C   8 - C  10            4.56    1.20    0.066
  28. BD (   1) C  11 - H  25        /383. BD*(   1) C  10 - C  11            1.51    1.22    0.038
  28. BD (   1) C  11 - H  25        /385. BD*(   1) C  11 - C  12            1.09    1.24    0.033
  28. BD (   1) C  11 - H  25        /388. BD*(   1) C  12 - C  13            3.55    1.24    0.059
  28. BD (   1) C  11 - H  25        /389. BD*(   1) C  12 - H  26            0.59    1.24    0.024
  29. BD (   1) C  12 - C  13        /231. RY*(   2) C  11                    2.18    1.84    0.057
  29. BD (   1) C  12 - C  13        /281. RY*(   1) C  14                    0.92    1.86    0.037
  29. BD (   1) C  12 - C  13        /282. RY*(   2) C  14                    1.47    2.04    0.049
  29. BD (   1) C  12 - C  13        /385. BD*(   1) C  11 - C  12            2.51    1.39    0.053
  29. BD (   1) C  12 - C  13        /387. BD*(   1) C  11 - H  25            2.33    1.37    0.051
  29. BD (   1) C  12 - C  13        /389. BD*(   1) C  12 - H  26            1.37    1.39    0.039
  29. BD (   1) C  12 - C  13        /390. BD*(   1) C  13 - C  14            2.59    1.39    0.054
  29. BD (   1) C  12 - C  13        /392. BD*(   1) C  13 - H  27            1.34    1.39    0.039
  29. BD (   1) C  12 - C  13        /393. BD*(   1) C  14 - H  28            2.51    1.38    0.053
  30. BD (   1) C  12 - H  26        /230. RY*(   1) C  11                    1.03    1.80    0.038
  30. BD (   1) C  12 - H  26        /264. RY*(   1) C  13                    1.22    1.72    0.041
  30. BD (   1) C  12 - H  26        /383. BD*(   1) C  10 - C  11            4.20    1.21    0.064
  30. BD (   1) C  12 - H  26        /385. BD*(   1) C  11 - C  12            1.01    1.24    0.032
  30. BD (   1) C  12 - H  26        /387. BD*(   1) C  11 - H  25            0.58    1.22    0.024
  30. BD (   1) C  12 - H  26        /388. BD*(   1) C  12 - C  13            0.98    1.24    0.031
  30. BD (   1) C  12 - H  26        /390. BD*(   1) C  13 - C  14            3.76    1.24    0.061
  30. BD (   1) C  12 - H  26        /392. BD*(   1) C  13 - H  27            0.57    1.24    0.024
  31. BD (   1) C  13 - C  14        /179. RY*(   1) C   8                    0.72    2.05    0.034
  31. BD (   1) C  13 - C  14        /180. RY*(   2) C   8                    1.41    1.70    0.044
  31. BD (   1) C  13 - C  14        /181. RY*(   3) C   8                    0.62    1.51    0.027
  31. BD (   1) C  13 - C  14        /247. RY*(   1) C  12                    0.93    1.86    0.037
  31. BD (   1) C  13 - C  14        /248. RY*(   2) C  12                    1.40    2.24    0.050
  31. BD (   1) C  13 - C  14        /375. BD*(   1) C   7 - C   8            3.55    1.25    0.060
  31. BD (   1) C  13 - C  14        /380. BD*(   1) C   8 - C  14            3.63    1.37    0.063
  31. BD (   1) C  13 - C  14        /388. BD*(   1) C  12 - C  13            2.49    1.39    0.053
  31. BD (   1) C  13 - C  14        /389. BD*(   1) C  12 - H  26            2.31    1.39    0.051
  31. BD (   1) C  13 - C  14        /392. BD*(   1) C  13 - H  27            1.34    1.39    0.039
  31. BD (   1) C  13 - C  14        /393. BD*(   1) C  14 - H  28            1.60    1.38    0.042
  32. BD (   2) C  13 - C  14        /249. RY*(   3) C  12                    1.58    0.77    0.034
  32. BD (   2) C  13 - C  14        /379. BD*(   2) C   8 - C  10           31.52    0.33    0.093
  32. BD (   2) C  13 - C  14        /386. BD*(   2) C  11 - C  12           27.79    0.35    0.089
  33. BD (   1) C  13 - H  27        /247. RY*(   1) C  12                    1.17    1.71    0.040
  33. BD (   1) C  13 - H  27        /281. RY*(   1) C  14                    1.04    1.71    0.038
  33. BD (   1) C  13 - H  27        /380. BD*(   1) C   8 - C  14            4.04    1.22    0.063
  33. BD (   1) C  13 - H  27        /385. BD*(   1) C  11 - C  12            3.66    1.24    0.060
  33. BD (   1) C  13 - H  27        /388. BD*(   1) C  12 - C  13            0.97    1.24    0.031
  33. BD (   1) C  13 - H  27        /389. BD*(   1) C  12 - H  26            0.56    1.24    0.024
  33. BD (   1) C  13 - H  27        /390. BD*(   1) C  13 - C  14            1.02    1.24    0.032
  33. BD (   1) C  13 - H  27        /393. BD*(   1) C  14 - H  28            0.55    1.23    0.023
  34. BD (   1) C  14 - H  28        /179. RY*(   1) C   8                    1.70    1.90    0.051
  34. BD (   1) C  14 - H  28        /264. RY*(   1) C  13                    1.14    1.72    0.040
  34. BD (   1) C  14 - H  28        /378. BD*(   1) C   8 - C  10            5.25    1.21    0.071
  34. BD (   1) C  14 - H  28        /380. BD*(   1) C   8 - C  14            1.23    1.22    0.035
  34. BD (   1) C  14 - H  28        /388. BD*(   1) C  12 - C  13            3.49    1.24    0.059
  34. BD (   1) C  14 - H  28        /390. BD*(   1) C  13 - C  14            1.12    1.24    0.033
  34. BD (   1) C  14 - H  28        /392. BD*(   1) C  13 - H  27            0.54    1.24    0.023
  35. BD (   1) C  15 - O  16        /196. RY*(   1) N   9                    0.59    1.19    0.024
  35. BD (   1) C  15 - O  16        /394. BD*(   1) C  15 - O  16            1.25    0.47    0.023
  36. BD (   2) C  15 - O  16        /197. RY*(   2) N   9                    1.52    2.14    0.051
  36. BD (   2) C  15 - O  16        /298. RY*(   1) C  15                    0.87    2.43    0.041
  36. BD (   2) C  15 - O  16        /376. BD*(   1) C   7 - N   9            2.61    1.53    0.057
  36. BD (   2) C  15 - O  16        /381. BD*(   1) N   9 - C  15            0.57    1.65    0.028
  37. BD (   1) C  15 - H  29        /197. RY*(   2) N   9                    1.37    1.71    0.043
  37. BD (   1) C  15 - H  29        /315. RY*(   1) O  16                    0.92    1.52    0.033
  37. BD (   1) C  15 - H  29        /382. BD*(   1) N   9 - H  24            3.69    1.21    0.060
  38. CR (   1) C   1                / 78. RY*(   2) C   2                    1.25   11.77    0.108
  38. CR (   1) C   1                /146. RY*(   2) C   6                    1.25   11.79    0.109
  38. CR (   1) C   1                /337. RY*(   2) H  18                    0.60   12.30    0.076
  38. CR (   1) C   1                /364. BD*(   1) C   2 - C   3            0.67   11.01    0.077
  38. CR (   1) C   1                /371. BD*(   1) C   5 - C   6            0.65   11.01    0.076
  39. CR (   1) C   2                / 61. RY*(   2) C   1                    1.31   11.80    0.111
  39. CR (   1) C   2                / 95. RY*(   2) C   3                    1.13   11.65    0.102
  39. CR (   1) C   2                /339. RY*(   2) H  19                    0.65   12.37    0.080
  39. CR (   1) C   2                /362. BD*(   1) C   1 - C   6            0.64   11.01    0.075
  39. CR (   1) C   2                /366. BD*(   1) C   3 - C   4            0.79   11.00    0.084
  40. CR (   1) C   3                / 78. RY*(   2) C   2                    1.38   11.77    0.114
  40. CR (   1) C   3                /111. RY*(   1) C   4                    0.50   11.65    0.068
  40. CR (   1) C   3                /112. RY*(   2) C   4                    0.53   11.41    0.069
  40. CR (   1) C   3                /113. RY*(   3) C   4                    1.15   11.35    0.102
  40. CR (   1) C   3                /340. RY*(   1) H  20                    0.67   11.80    0.079
  40. CR (   1) C   3                /360. BD*(   1) C   1 - C   2            0.65   11.01    0.076
  40. CR (   1) C   3                /369. BD*(   1) C   4 - C   5            0.78   11.00    0.083
  40. CR (   1) C   3                /370. BD*(   1) C   4 - C   7            0.84   10.88    0.086
  41. CR (   1) C   4                / 95. RY*(   2) C   3                    1.21   11.67    0.106
  41. CR (   1) C   4                /129. RY*(   2) C   5                    1.13   11.66    0.103
  41. CR (   1) C   4                /166. RY*(   5) C   7                    0.86   11.39    0.088
  41. CR (   1) C   4                /364. BD*(   1) C   2 - C   3            0.62   11.03    0.074
  41. CR (   1) C   4                /371. BD*(   1) C   5 - C   6            0.61   11.03    0.073
  42. CR (   1) C   5                /111. RY*(   1) C   4                    0.54   11.65    0.071
  42. CR (   1) C   5                /112. RY*(   2) C   4                    1.26   11.41    0.107
  42. CR (   1) C   5                /146. RY*(   2) C   6                    1.35   11.79    0.113
  42. CR (   1) C   5                /342. RY*(   1) H  21                    0.70   11.90    0.081
  42. CR (   1) C   5                /362. BD*(   1) C   1 - C   6            0.64   11.01    0.075
  42. CR (   1) C   5                /366. BD*(   1) C   3 - C   4            0.80   11.00    0.084
  42. CR (   1) C   5                /370. BD*(   1) C   4 - C   7            0.75   10.88    0.082
  43. CR (   1) C   6                / 61. RY*(   2) C   1                    1.32   11.80    0.111
  43. CR (   1) C   6                /129. RY*(   2) C   5                    1.13   11.64    0.102
  43. CR (   1) C   6                /345. RY*(   2) H  22                    0.63   12.34    0.079
  43. CR (   1) C   6                /360. BD*(   1) C   1 - C   2            0.64   11.01    0.075
  43. CR (   1) C   6                /369. BD*(   1) C   4 - C   5            0.77   11.00    0.083
  44. CR (   1) C   7                /111. RY*(   1) C   4                    1.07   11.70    0.100
  44. CR (   1) C   7                /179. RY*(   1) C   8                    0.90   11.72    0.092
  44. CR (   1) C   7                /366. BD*(   1) C   3 - C   4            0.70   11.05    0.079
  44. CR (   1) C   7                /369. BD*(   1) C   4 - C   5            0.52   11.06    0.068
  44. CR (   1) C   7                /378. BD*(   1) C   8 - C  10            0.68   11.02    0.078
  44. CR (   1) C   7                /380. BD*(   1) C   8 - C  14            0.59   11.04    0.073
  44. CR (   1) C   7                /381. BD*(   1) N   9 - C  15            0.67   10.99    0.078
  45. CR (   1) C   8                /214. RY*(   2) C  10                    2.08   11.84    0.140
  45. CR (   1) C   8                /282. RY*(   2) C  14                    1.19   11.69    0.105
  45. CR (   1) C   8                /378. BD*(   1) C   8 - C  10            0.56   11.00    0.070
  45. CR (   1) C   8                /383. BD*(   1) C  10 - C  11            0.75   11.01    0.082
  45. CR (   1) C   8                /384. BD*(   1) C  10 - I  17            1.27   10.56    0.104
  45. CR (   1) C   8                /390. BD*(   1) C  13 - C  14            0.62   11.04    0.074
  46. CR (   1) N   9                /163. RY*(   2) C   7                    1.40   15.41    0.131
  46. CR (   1) N   9                /300. RY*(   3) C  15                    0.60   16.22    0.088
  46. CR (   1) N   9                /302. RY*(   5) C  15                    0.95   16.87    0.113
  46. CR (   1) N   9                /349. RY*(   2) H  24                    0.90   16.86    0.110
  47. CR (   1) C  10                /180. RY*(   2) C   8                    0.78   11.39    0.084
  47. CR (   1) C  10                /181. RY*(   3) C   8                    0.66   11.20    0.077
  47. CR (   1) C  10                /183. RY*(   5) C   8                    0.85   11.64    0.089
  47. CR (   1) C  10                /231. RY*(   2) C  11                    1.60   11.53    0.121
  47. CR (   1) C  10                /375. BD*(   1) C   7 - C   8            1.00   10.94    0.094
  47. CR (   1) C  10                /378. BD*(   1) C   8 - C  10            0.53   11.04    0.069
  47. CR (   1) C  10                /380. BD*(   1) C   8 - C  14            0.74   11.06    0.081
  47. CR (   1) C  10                /384. BD*(   1) C  10 - I  17            1.77   10.60    0.123
  47. CR (   1) C  10                /385. BD*(   1) C  11 - C  12            0.64   11.08    0.075
  48. CR (   1) C  11                /213. RY*(   1) C  10                    2.05   11.74    0.139
  48. CR (   1) C  11                /248. RY*(   2) C  12                    1.28   11.86    0.110
  48. CR (   1) C  11                /350. RY*(   1) H  25                    0.57   11.74    0.073
  48. CR (   1) C  11                /378. BD*(   1) C   8 - C  10            0.94   10.97    0.091
  48. CR (   1) C  11                /384. BD*(   1) C  10 - I  17            1.07   10.53    0.096
  48. CR (   1) C  11                /388. BD*(   1) C  12 - C  13            0.63   11.01    0.075
  49. CR (   1) C  12                /230. RY*(   1) C  11                    0.55   11.57    0.072
  49. CR (   1) C  12                /231. RY*(   2) C  11                    1.08   11.47    0.099
  49. CR (   1) C  12                /265. RY*(   2) C  13                    1.22   11.80    0.107
  49. CR (   1) C  12                /353. RY*(   2) H  26                    0.56   12.24    0.074
  49. CR (   1) C  12                /383. BD*(   1) C  10 - C  11            0.86   10.99    0.087
  49. CR (   1) C  12                /390. BD*(   1) C  13 - C  14            0.66   11.01    0.076
  50. CR (   1) C  13                /248. RY*(   2) C  12                    1.31   11.86    0.111
  50. CR (   1) C  13                /282. RY*(   2) C  14                    1.01   11.66    0.097
  50. CR (   1) C  13                /354. RY*(   1) H  27                    0.52   11.53    0.069
  50. CR (   1) C  13                /380. BD*(   1) C   8 - C  14            0.78   10.99    0.083
  50. CR (   1) C  13                /385. BD*(   1) C  11 - C  12            0.63   11.01    0.074
  51. CR (   1) C  14                /179. RY*(   1) C   8                    0.96   11.67    0.095
  51. CR (   1) C  14                /180. RY*(   2) C   8                    0.86   11.32    0.088
  51. CR (   1) C  14                /265. RY*(   2) C  13                    1.37   11.80    0.114
  51. CR (   1) C  14                /356. RY*(   1) H  28                    0.69   11.88    0.081
  51. CR (   1) C  14                /375. BD*(   1) C   7 - C   8            0.71   10.88    0.079
  51. CR (   1) C  14                /378. BD*(   1) C   8 - C  10            0.98   10.98    0.094
  51. CR (   1) C  14                /388. BD*(   1) C  12 - C  13            0.64   11.01    0.075
  52. CR (   1) C  15                /376. BD*(   1) C   7 - N   9            1.29   10.94    0.107
  53. CR (   1) O  16                /298. RY*(   1) C  15                    4.32   20.69    0.268
  54. LP (   1) N   9                /164. RY*(   3) C   7                    0.82    1.08    0.029
  54. LP (   1) N   9                /299. RY*(   2) C  15                    2.67    1.85    0.068
  54. LP (   1) N   9                /303. RY*(   6) C  15                    0.63    0.98    0.024
  54. LP (   1) N   9                /369. BD*(   1) C   4 - C   5            0.55    0.93    0.022
  54. LP (   1) N   9                /370. BD*(   1) C   4 - C   7            6.18    0.81    0.068
  54. LP (   1) N   9                /375. BD*(   1) C   7 - C   8            5.16    0.80    0.062
  54. LP (   1) N   9                /379. BD*(   2) C   8 - C  10            2.30    0.35    0.026
  54. LP (   1) N   9                /394. BD*(   1) C  15 - O  16           85.77    0.35    0.157
  55. LP (   1) O  16                /298. RY*(   1) C  15                   11.23    2.14    0.138
  55. LP (   1) O  16                /300. RY*(   3) C  15                    0.87    2.43    0.041
  55. LP (   1) O  16                /307. RY*(  10) C  15                    1.08    3.46    0.055
  55. LP (   1) O  16                /310. RY*(  13) C  15                    0.52    2.43    0.032
  55. LP (   1) O  16                /396. BD*(   1) C  15 - H  29            0.59    1.35    0.025
  56. LP (   2) O  16                /300. RY*(   3) C  15                    2.73    1.95    0.067
  56. LP (   2) O  16                /376. BD*(   1) C   7 - N   9            0.99    0.76    0.025
  56. LP (   2) O  16                /381. BD*(   1) N   9 - C  15           23.27    0.88    0.129
  56. LP (   2) O  16                /396. BD*(   1) C  15 - H  29           17.29    0.87    0.111
  57. LP (   1) I  17                /378. BD*(   1) C   8 - C  10            1.44    1.23    0.038
  57. LP (   1) I  17                /383. BD*(   1) C  10 - C  11            0.58    1.24    0.024
  58. LP (   2) I  17                /377. BD*(   1) C   7 - H  23            2.17    0.75    0.036
  58. LP (   2) I  17                /378. BD*(   1) C   8 - C  10            3.55    0.89    0.050
  58. LP (   2) I  17                /383. BD*(   1) C  10 - C  11            3.24    0.91    0.048
  58. LP (   2) I  17                /385. BD*(   1) C  11 - C  12            0.64    0.93    0.022
  59. LP (   3) I  17                /379. BD*(   2) C   8 - C  10           10.78    0.34    0.060
 361. BD*(   2) C   1 - C   2        / 62. RY*(   3) C   1                    3.24    0.41    0.081
 361. BD*(   2) C   1 - C   2        / 70. RY*(  11) C   1                    0.68    0.37    0.036
 361. BD*(   2) C   1 - C   2        / 79. RY*(   3) C   2                    1.39    0.53    0.060
 361. BD*(   2) C   1 - C   2        / 80. RY*(   4) C   2                    0.60    1.53    0.067
 367. BD*(   2) C   3 - C   4        / 79. RY*(   3) C   2                    0.67    0.53    0.040
 367. BD*(   2) C   3 - C   4        / 96. RY*(   3) C   3                    2.84    0.67    0.093
 367. BD*(   2) C   3 - C   4        /130. RY*(   3) C   5                    0.65    0.78    0.048
 367. BD*(   2) C   3 - C   4        /375. BD*(   1) C   7 - C   8            1.45    0.42    0.050
 367. BD*(   2) C   3 - C   4        /377. BD*(   1) C   7 - H  23            1.04    0.38    0.041
 372. BD*(   2) C   5 - C   6        /131. RY*(   4) C   5                    1.37    1.21    0.091
 372. BD*(   2) C   5 - C   6        /147. RY*(   3) C   6                    2.43    0.65    0.089
 379. BD*(   2) C   8 - C  10        /181. RY*(   3) C   8                    1.35    0.70    0.061
 379. BD*(   2) C   8 - C  10        /186. RY*(   8) C   8                    0.51    1.30    0.051
 379. BD*(   2) C   8 - C  10        /215. RY*(   3) C  10                    2.85    0.79    0.093
 379. BD*(   2) C   8 - C  10        /232. RY*(   3) C  11                    1.05    0.69    0.053
 379. BD*(   2) C   8 - C  10        /283. RY*(   3) C  14                    0.72    0.88    0.050
 379. BD*(   2) C   8 - C  10        /367. BD*(   2) C   3 - C   4            8.61    0.02    0.021
 379. BD*(   2) C   8 - C  10        /370. BD*(   1) C   4 - C   7            1.32    0.46    0.047
 379. BD*(   2) C   8 - C  10        /372. BD*(   2) C   5 - C   6            0.69    0.03    0.006
 379. BD*(   2) C   8 - C  10        /376. BD*(   1) C   7 - N   9            1.94    0.39    0.053
 379. BD*(   2) C   8 - C  10        /386. BD*(   2) C  11 - C  12          192.48    0.02    0.091
 379. BD*(   2) C   8 - C  10        /391. BD*(   2) C  13 - C  14          209.98    0.02    0.097
 386. BD*(   2) C  11 - C  12        /232. RY*(   3) C  11                    0.81    0.67    0.052
 386. BD*(   2) C  11 - C  12        /234. RY*(   5) C  11                    0.75    1.26    0.069
 386. BD*(   2) C  11 - C  12        /249. RY*(   3) C  12                    2.90    0.42    0.079
 391. BD*(   2) C  13 - C  14        /266. RY*(   3) C  13                    2.92    0.51    0.087
 391. BD*(   2) C  13 - C  14        /285. RY*(   5) C  14                    1.16    1.15    0.082
 394. BD*(   1) C  15 - O  16        /299. RY*(   2) C  15                    1.77    1.50    0.122
 394. BD*(   1) C  15 - O  16        /303. RY*(   6) C  15                    2.42    0.63    0.094
 394. BD*(   1) C  15 - O  16        /316. RY*(   2) O  16                    1.89    0.69    0.086


 Natural Bond Orbitals (Summary):

                                                            Principal Delocalizations
           NBO                        Occupancy    Energy   (geminal,vicinal,remote)
 ====================================================================================
 Molecular unit  1  (C14H12INO)
     1. BD (   1) C   1 - C   2          1.98161    -0.77065  364(g),362(g),368(v),374(v)
                                                    95(v),146(v),363(g),365(g)
                                                    145(v),94(v)
     2. BD (   2) C   1 - C   2          1.66514    -0.29640  372(v),367(v),97(v),148(v)
     3. BD (   1) C   1 - C   6          1.98161    -0.77081  371(g),360(g),373(v),365(v)
                                                    129(v),78(v),363(g),374(g)
                                                    77(v),128(v)
     4. BD (   1) C   1 - H  18          1.98167    -0.62207  364(v),371(v),77(v),145(v)
                                                    360(g),362(g),365(v),374(v)
     5. BD (   1) C   2 - C   3          1.97911    -0.77070  370(v),366(g),360(g),363(v)
                                                    368(g),61(v),365(g),111(v)
                                                    60(v),112(v),113(v)
     6. BD (   1) C   2 - H  19          1.98142    -0.62284  366(v),362(v),60(v),94(v)
                                                    364(g),360(g),363(v),368(v)
     7. BD (   1) C   3 - C   4          1.97414    -0.77272  369(g),364(g),373(v),370(g)
                                                    365(v),368(g),78(v),77(v)
                                                    163(v),162(v),128(v),377(v)
                                                    375(v),129(v),376(v)
     8. BD (   2) C   3 - C   4          1.67048    -0.30058  361(v),372(v),375(v),377(v)
                                                    79(v),130(v),379(r)
     9. BD (   1) C   3 - H  20          1.98022    -0.62544  369(v),360(v),111(v),366(g)
                                                    77(v),364(g),365(v)
    10. BD (   1) C   4 - C   5          1.97338    -0.77002  366(g),371(g),368(v),376(v)
                                                    374(v),370(g),146(v),373(g)
                                                    162(v),145(v),94(v),163(v)
                                                    95(v)
    11. BD (   1) C   4 - C   7          1.96643    -0.73458  375(g),379(v),371(v),366(g)
                                                    378(v),364(v),369(g),381(v)
                                                    128(v),94(v),377(g),180(v)
                                                    196(v),376(g)
    12. BD (   1) C   5 - C   6          1.97945    -0.77009  370(v),369(g),362(g),363(v)
                                                    373(g),61(v),374(g),111(v)
                                                    60(v),113(v),112(v)
    13. BD (   2) C   5 - C   6          1.66932    -0.29770  367(v),361(v),62(v)
    14. BD (   1) C   5 - H  21          1.97990    -0.62422  366(v),362(v),111(v),369(g)
                                                    145(v),371(g),374(v)
    15. BD (   1) C   6 - H  22          1.98169    -0.62331  369(v),360(v),60(v),128(v)
                                                    371(g),362(g),363(v),373(v)
    16. BD (   1) C   7 - C   8          1.96290    -0.73500  378(g),370(g),367(v),383(v)
                                                    213(v),390(v),380(g),366(v)
                                                    381(v),281(v),112(v),196(v)
                                                    214(v),377(g),376(g)
    17. BD (   1) C   7 - N   9          1.98163    -0.86864  369(v),379(v),395(v),301(v)
                                                    378(v),375(g),370(g),381(g)
                                                    112(v),181(v),382(g),302(v)
    18. BD (   1) C   7 - H  23          1.96088    -0.59481  380(v),382(v),367(v),366(v)
                                                    370(g),375(g),113(v),384(r)
    19. BD (   1) C   8 - C  10          1.97686    -0.81041  380(g),383(g),375(g),387(v)
                                                    230(v),393(v),162(v),231(v)
                                                    281(v),370(v)
    20. BD (   2) C   8 - C  10          1.69248    -0.32495  386(v),391(v),376(v),232(v)
                                                    370(v),283(v)
    21. BD (   1) C   8 - C  14          1.96378    -0.77628  384(v),378(g),390(g),375(g)
                                                    162(v),392(v),265(v),377(v)
                                                    393(g),213(v),264(v),182(g)
    22. BD (   1) N   9 - C  15          1.99113    -0.94376  376(g),162(v),382(g),317(v)
                                                    370(v),395(g)
    23. BD (   1) N   9 - H  24          1.98504    -0.78566  396(v),377(v),163(v),395(v)
                                                    298(v),302(v),381(g)
    24. BD (   1) C  10 - C  11          1.98012    -0.80860  375(v),378(g),385(g),387(g)
                                                    179(v),389(v),248(v),183(v)
                                                    247(v),213(g),335(v),182(v)
    25. BD (   1) C  10 - I  17          1.97593    -0.59601  380(v),179(v),385(v),230(v)
                                                    335(g),334(g),333(g),214(g)
                                                    213(g),387(v),233(v)
    26. BD (   1) C  11 - C  12          1.97268    -0.77867  384(v),383(g),388(g),392(v)
                                                    214(v),265(v),387(g),389(g)
                                                    264(v)
    27. BD (   2) C  11 - C  12          1.66128    -0.30418  379(v),391(v),267(v),216(v)
                                                    266(v),215(v),232(g)
    28. BD (   1) C  11 - H  25          1.98059    -0.63036  378(v),388(v),383(g),247(v)
                                                    213(v),385(g),389(v)
    29. BD (   1) C  12 - C  13          1.98136    -0.77882  390(g),393(v),385(g),387(v)
                                                    231(v),282(v),389(g),392(g)
                                                    281(v)
    30. BD (   1) C  12 - H  26          1.98045    -0.62867  383(v),390(v),264(v),230(v)
                                                    385(g),388(g),387(v),392(v)
    31. BD (   1) C  13 - C  14          1.97955    -0.77924  380(g),375(v),388(g),389(v)
                                                    393(g),180(v),248(v),392(g)
                                                    247(v),179(v),181(v)
    32. BD (   2) C  13 - C  14          1.66336    -0.30453  379(v),386(v),249(v)
    33. BD (   1) C  13 - H  27          1.98119    -0.62828  380(v),385(v),247(v),281(v)
                                                    390(g),388(g),389(v),393(v)
    34. BD (   1) C  14 - H  28          1.97870    -0.63377  378(v),388(v),179(v),380(g)
                                                    264(v),390(g),392(v)
    35. BD (   1) C  15 - O  16          1.99742    -0.44322  394(g),196(v)
    36. BD (   2) C  15 - O  16          1.99385    -1.11016  376(v),197(v),298(g),381(g)
    37. BD (   1) C  15 - H  29          1.98756    -0.68083  382(v),197(v),315(v)
    38. CR (   1) C   1                  1.99929   -10.39304  146(v),78(v),364(v),371(v)
                                                    337(v)
    39. CR (   1) C   2                  1.99929   -10.39527  61(v),95(v),366(v),362(v)
                                                    339(v)
    40. CR (   1) C   3                  1.99916   -10.39403  78(v),113(v),370(v),369(v)
                                                    340(v),360(v),112(v),111(v)
    41. CR (   1) C   4                  1.99912   -10.41778  95(v),129(v),166(v),364(v)
                                                    371(v)
    42. CR (   1) C   5                  1.99918   -10.39319  146(v),112(v),366(v),370(v)
                                                    342(v),362(v),111(v)
    43. CR (   1) C   6                  1.99929   -10.39571  61(v),129(v),369(v),360(v)
                                                    345(v)
    44. CR (   1) C   7                  1.99903   -10.45124  111(v),179(v),366(v),378(v)
                                                    381(v),380(v),369(v)
    45. CR (   1) C   8                  1.99894   -10.42670  214(v),384(v),282(v),383(v)
                                                    390(v),378(g)
    46. CR (   1) N   9                  1.99940   -14.61045  163(v),302(v),349(v),300(v)
    47. CR (   1) C  10                  1.99881   -10.46693  384(g),231(v),375(v),183(v)
                                                    180(v),380(v),181(v),385(v)
                                                    378(g)
    48. CR (   1) C  11                  1.99913   -10.40231  213(v),248(v),384(v),378(v)
                                                    388(v),350(v)
    49. CR (   1) C  12                  1.99927   -10.40161  265(v),231(v),383(v),390(v)
                                                    353(v),230(v)
    50. CR (   1) C  13                  1.99929   -10.40150  248(v),282(v),380(v),385(v)
                                                    354(v)
    51. CR (   1) C  14                  1.99915   -10.40383  265(v),378(v),179(v),180(v)
                                                    375(v),356(v),388(v)
    52. CR (   1) C  15                  1.99947   -10.52283  376(v)
    53. CR (   1) O  16                  1.99981   -19.36579  298(v)
    54. LP (   1) N   9                  1.68878    -0.32474  394(v),370(v),375(v),299(v)
                                                    379(r),164(v),303(v),369(r)
    55. LP (   1) O  16                  1.98862    -0.82095  298(v),307(v),300(v),396(v)
                                                    310(v)
    56. LP (   2) O  16                  1.90425    -0.34377  381(v),396(v),300(v),376(r)
    57. LP (   1) I  17                  1.99384    -0.65823  378(v),383(v)
    58. LP (   2) I  17                  1.96438    -0.31954  378(v),383(v),377(r),385(r)
    59. LP (   3) I  17                  1.93935    -0.31704  379(v)
    60. RY*(   1) C   1                  0.00552     1.10787   
    61. RY*(   2) C   1                  0.00193     1.40695   
    62. RY*(   3) C   1                  0.00091     0.46761   
    63. RY*(   4) C   1                  0.00055     1.65996   
    64. RY*(   5) C   1                  0.00042     0.90399   
    65. RY*(   6) C   1                  0.00042     1.10762   
    66. RY*(   7) C   1                  0.00018     1.25946   
    67. RY*(   8) C   1                  0.00007     2.83540   
    68. RY*(   9) C   1                  0.00006     1.45321   
    69. RY*(  10) C   1                  0.00000    22.59079   
    70. RY*(  11) C   1                  0.00001     0.42708   
    71. RY*(  12) C   1                  0.00000     2.56818   
    72. RY*(  13) C   1                  0.00000     1.98327   
    73. RY*(  14) C   1                  0.00000     1.46532   
    74. RY*(  15) C   1                  0.00001     1.81356   
    75. RY*(  16) C   1                  0.00001     1.80485   
    76. RY*(  17) C   1                  0.00001     2.34178   
    77. RY*(   1) C   2                  0.00581     1.08737   
    78. RY*(   2) C   2                  0.00204     1.37899   
    79. RY*(   3) C   2                  0.00088     0.58522   
    80. RY*(   4) C   2                  0.00057     1.57988   
    81. RY*(   5) C   2                  0.00046     1.20066   
    82. RY*(   6) C   2                  0.00027     1.03389   
    83. RY*(   7) C   2                  0.00014     1.52588   
    84. RY*(   8) C   2                  0.00008     2.02796   
    85. RY*(   9) C   2                  0.00006     2.14748   
    86. RY*(  10) C   2                  0.00002     0.58551   
    87. RY*(  11) C   2                  0.00002     1.90653   
    88. RY*(  12) C   2                  0.00000     2.65903   
    89. RY*(  13) C   2                  0.00000     1.43630   
    90. RY*(  14) C   2                  0.00001     1.40778   
    91. RY*(  15) C   2                  0.00001     1.96373   
    92. RY*(  16) C   2                  0.00000    22.49627   
    93. RY*(  17) C   2                  0.00000     2.18472   
    94. RY*(   1) C   3                  0.00551     1.09360   
    95. RY*(   2) C   3                  0.00192     1.25290   
    96. RY*(   3) C   3                  0.00113     0.71918   
    97. RY*(   4) C   3                  0.00062     1.24954   
    98. RY*(   5) C   3                  0.00049     1.08240   
    99. RY*(   6) C   3                  0.00026     1.14634   
   100. RY*(   7) C   3                  0.00015     0.95822   
   101. RY*(   8) C   3                  0.00011     1.91111   
   102. RY*(   9) C   3                  0.00011     2.31456   
   103. RY*(  10) C   3                  0.00006     2.08920   
   104. RY*(  11) C   3                  0.00006     1.17959   
   105. RY*(  12) C   3                  0.00004     2.15707   
   106. RY*(  13) C   3                  0.00002     2.40388   
   107. RY*(  14) C   3                  0.00000    21.55913   
   108. RY*(  15) C   3                  0.00000     2.71558   
   109. RY*(  16) C   3                  0.00001     2.39680   
   110. RY*(  17) C   3                  0.00001     1.71273   
   111. RY*(   1) C   4                  0.00634     1.25304   
   112. RY*(   2) C   4                  0.00386     1.01814   
   113. RY*(   3) C   4                  0.00282     0.95174   
   114. RY*(   4) C   4                  0.00087     0.96036   
   115. RY*(   5) C   4                  0.00068     1.57081   
   116. RY*(   6) C   4                  0.00029     1.37544   
   117. RY*(   7) C   4                  0.00027     1.80407   
   118. RY*(   8) C   4                  0.00018     1.75838   
   119. RY*(   9) C   4                  0.00016     1.37436   
   120. RY*(  10) C   4                  0.00013     1.23181   
   121. RY*(  11) C   4                  0.00007     2.77582   
   122. RY*(  12) C   4                  0.00008     2.43494   
   123. RY*(  13) C   4                  0.00005     1.11521   
   124. RY*(  14) C   4                  0.00006     3.95255   
   125. RY*(  15) C   4                  0.00003     2.54273   
   126. RY*(  16) C   4                  0.00001     2.88247   
   127. RY*(  17) C   4                  0.00000    21.12818   
   128. RY*(   1) C   5                  0.00556     1.10433   
   129. RY*(   2) C   5                  0.00187     1.24472   
   130. RY*(   3) C   5                  0.00110     0.83447   
   131. RY*(   4) C   5                  0.00052     1.26139   
   132. RY*(   5) C   5                  0.00045     1.03050   
   133. RY*(   6) C   5                  0.00033     0.80526   
   134. RY*(   7) C   5                  0.00027     0.99848   
   135. RY*(   8) C   5                  0.00017     0.91819   
   136. RY*(   9) C   5                  0.00011     2.76103   
   137. RY*(  10) C   5                  0.00009     1.63915   
   138. RY*(  11) C   5                  0.00006     1.96816   
   139. RY*(  12) C   5                  0.00003     1.93243   
   140. RY*(  13) C   5                  0.00002     2.32690   
   141. RY*(  14) C   5                  0.00002     3.77595   
   142. RY*(  15) C   5                  0.00002     1.94693   
   143. RY*(  16) C   5                  0.00000     2.78558   
   144. RY*(  17) C   5                  0.00000    20.78190   
   145. RY*(   1) C   6                  0.00574     1.09122   
   146. RY*(   2) C   6                  0.00202     1.39496   
   147. RY*(   3) C   6                  0.00087     0.69946   
   148. RY*(   4) C   6                  0.00058     1.44484   
   149. RY*(   5) C   6                  0.00048     1.09692   
   150. RY*(   6) C   6                  0.00026     0.99733   
   151. RY*(   7) C   6                  0.00023     0.76162   
   152. RY*(   8) C   6                  0.00009     2.37833   
   153. RY*(   9) C   6                  0.00006     2.97549   
   154. RY*(  10) C   6                  0.00003     1.94780   
   155. RY*(  11) C   6                  0.00002     1.22769   
   156. RY*(  12) C   6                  0.00000     2.63197   
   157. RY*(  13) C   6                  0.00001     1.40429   
   158. RY*(  14) C   6                  0.00000     1.74646   
   159. RY*(  15) C   6                  0.00000    21.97176   
   160. RY*(  16) C   6                  0.00001     2.09232   
   161. RY*(  17) C   6                  0.00000     1.38872   
   162. RY*(   1) C   7                  0.01019     0.96086   
   163. RY*(   2) C   7                  0.00515     0.79459   
   164. RY*(   3) C   7                  0.00320     0.75839   
   165. RY*(   4) C   7                  0.00224     0.58424   
   166. RY*(   5) C   7                  0.00139     0.97674   
   167. RY*(   6) C   7                  0.00107     1.57480   
   168. RY*(   7) C   7                  0.00064     1.05640   
   169. RY*(   8) C   7                  0.00036     1.42525   
   170. RY*(   9) C   7                  0.00034     1.62235   
   171. RY*(  10) C   7                  0.00027     1.74457   
   172. RY*(  11) C   7                  0.00025     2.01135   
   173. RY*(  12) C   7                  0.00016     2.73444   
   174. RY*(  13) C   7                  0.00013     1.85977   
   175. RY*(  14) C   7                  0.00008     2.06022   
   176. RY*(  15) C   7                  0.00007     2.80862   
   177. RY*(  16) C   7                  0.00003     2.35269   
   178. RY*(  17) C   7                  0.00001    21.67444   
   179. RY*(   1) C   8                  0.00874     1.26803   
   180. RY*(   2) C   8                  0.00454     0.91875   
   181. RY*(   3) C   8                  0.00328     0.72928   
   182. RY*(   4) C   8                  0.00184     0.88347   
   183. RY*(   5) C   8                  0.00146     1.16994   
   184. RY*(   6) C   8                  0.00091     1.01351   
   185. RY*(   7) C   8                  0.00075     0.68675   
   186. RY*(   8) C   8                  0.00065     1.32492   
   187. RY*(   9) C   8                  0.00025     1.39051   
   188. RY*(  10) C   8                  0.00018     1.66916   
   189. RY*(  11) C   8                  0.00016     1.76578   
   190. RY*(  12) C   8                  0.00012     3.14492   
   191. RY*(  13) C   8                  0.00008     3.29133   
   192. RY*(  14) C   8                  0.00004     3.48579   
   193. RY*(  15) C   8                  0.00004     2.30923   
   194. RY*(  16) C   8                  0.00001     2.84784   
   195. RY*(  17) C   8                  0.00001    22.00117   
   196. RY*(   1) N   9                  0.00551     0.74928   
   197. RY*(   2) N   9                  0.00404     1.02903   
   198. RY*(   3) N   9                  0.00187     1.16935   
   199. RY*(   4) N   9                  0.00109     1.47102   
   200. RY*(   5) N   9                  0.00036     1.60060   
   201. RY*(   6) N   9                  0.00023     1.63735   
   202. RY*(   7) N   9                  0.00017     2.33470   
   203. RY*(   8) N   9                  0.00010     2.65823   
   204. RY*(   9) N   9                  0.00008     1.44764   
   205. RY*(  10) N   9                  0.00006     2.05846   
   206. RY*(  11) N   9                  0.00004     2.73566   
   207. RY*(  12) N   9                  0.00003     1.07006   
   208. RY*(  13) N   9                  0.00001     3.34239   
   209. RY*(  14) N   9                  0.00001     2.05437   
   210. RY*(  15) N   9                  0.00000    34.84026   
   211. RY*(  16) N   9                  0.00001     4.10175   
   212. RY*(  17) N   9                  0.00000     3.91871   
   213. RY*(   1) C  10                  0.00770     1.34030   
   214. RY*(   2) C  10                  0.00592     1.40863   
   215. RY*(   3) C  10                  0.00263     0.81537   
   216. RY*(   4) C  10                  0.00090     1.38160   
   217. RY*(   5) C  10                  0.00053     0.87288   
   218. RY*(   6) C  10                  0.00040     1.95799   
   219. RY*(   7) C  10                  0.00023     1.33711   
   220. RY*(   8) C  10                  0.00012     1.00443   
   221. RY*(   9) C  10                  0.00011     1.92426   
   222. RY*(  10) C  10                  0.00008     2.34949   
   223. RY*(  11) C  10                  0.00007     1.50344   
   224. RY*(  12) C  10                  0.00005     1.78850   
   225. RY*(  13) C  10                  0.00004     1.11876   
   226. RY*(  14) C  10                  0.00004     2.05687   
   227. RY*(  15) C  10                  0.00002     2.18653   
   228. RY*(  16) C  10                  0.00000     2.76904   
   229. RY*(  17) C  10                  0.00000    22.59707   
   230. RY*(   1) C  11                  0.00796     1.17337   
   231. RY*(   2) C  11                  0.00247     1.06342   
   232. RY*(   3) C  11                  0.00145     0.71364   
   233. RY*(   4) C  11                  0.00095     1.04553   
   234. RY*(   5) C  11                  0.00047     1.30411   
   235. RY*(   6) C  11                  0.00032     1.75818   
   236. RY*(   7) C  11                  0.00019     0.77817   
   237. RY*(   8) C  11                  0.00014     2.10926   
   238. RY*(   9) C  11                  0.00009     2.12587   
   239. RY*(  10) C  11                  0.00007     1.54494   
   240. RY*(  11) C  11                  0.00005     1.74555   
   241. RY*(  12) C  11                  0.00002     1.56309   
   242. RY*(  13) C  11                  0.00001     1.59780   
   243. RY*(  14) C  11                  0.00001     2.76993   
   244. RY*(  15) C  11                  0.00000    22.01034   
   245. RY*(  16) C  11                  0.00001     1.48040   
   246. RY*(  17) C  11                  0.00001     2.66202   
   247. RY*(   1) C  12                  0.00568     1.08516   
   248. RY*(   2) C  12                  0.00194     1.46196   
   249. RY*(   3) C  12                  0.00080     0.46556   
   250. RY*(   4) C  12                  0.00057     1.66794   
   251. RY*(   5) C  12                  0.00039     0.96605   
   252. RY*(   6) C  12                  0.00034     1.07455   
   253. RY*(   7) C  12                  0.00012     1.42414   
   254. RY*(   8) C  12                  0.00008     2.41301   
   255. RY*(   9) C  12                  0.00005     1.95397   
   256. RY*(  10) C  12                  0.00003     1.98738   
   257. RY*(  11) C  12                  0.00002     1.44561   
   258. RY*(  12) C  12                  0.00000     2.58806   
   259. RY*(  13) C  12                  0.00001     1.01554   
   260. RY*(  14) C  12                  0.00001     1.57660   
   261. RY*(  15) C  12                  0.00000     2.76796   
   262. RY*(  16) C  12                  0.00000    22.02335   
   263. RY*(  17) C  12                  0.00001     1.28243   
   264. RY*(   1) C  13                  0.00542     1.08665   
   265. RY*(   2) C  13                  0.00209     1.39816   
   266. RY*(   3) C  13                  0.00102     0.56094   
   267. RY*(   4) C  13                  0.00057     1.57359   
   268. RY*(   5) C  13                  0.00043     1.11935   
   269. RY*(   6) C  13                  0.00024     1.01600   
   270. RY*(   7) C  13                  0.00019     1.25656   
   271. RY*(   8) C  13                  0.00007     2.62393   
   272. RY*(   9) C  13                  0.00005     0.64116   
   273. RY*(  10) C  13                  0.00005     2.67562   
   274. RY*(  11) C  13                  0.00003     2.27119   
   275. RY*(  12) C  13                  0.00003     0.71886   
   276. RY*(  13) C  13                  0.00000     1.43242   
   277. RY*(  14) C  13                  0.00000     2.71808   
   278. RY*(  15) C  13                  0.00000    22.00063   
   279. RY*(  16) C  13                  0.00001     2.62896   
   280. RY*(  17) C  13                  0.00001     1.53112   
   281. RY*(   1) C  14                  0.00579     1.08517   
   282. RY*(   2) C  14                  0.00185     1.26019   
   283. RY*(   3) C  14                  0.00103     0.90974   
   284. RY*(   4) C  14                  0.00056     1.10871   
   285. RY*(   5) C  14                  0.00047     1.19304   
   286. RY*(   6) C  14                  0.00033     0.83230   
   287. RY*(   7) C  14                  0.00018     1.66816   
   288. RY*(   8) C  14                  0.00012     3.32199   
   289. RY*(   9) C  14                  0.00010     0.83833   
   290. RY*(  10) C  14                  0.00008     2.38813   
   291. RY*(  11) C  14                  0.00006     1.21373   
   292. RY*(  12) C  14                  0.00004     1.71672   
   293. RY*(  13) C  14                  0.00002     1.47514   
   294. RY*(  14) C  14                  0.00001     5.76858   
   295. RY*(  15) C  14                  0.00001     3.00057   
   296. RY*(  16) C  14                  0.00002     2.15590   
   297. RY*(  17) C  14                  0.00000    18.27619   
   298. RY*(   1) C  15                  0.00944     1.31931   
   299. RY*(   2) C  15                  0.00702     1.52687   
   300. RY*(   3) C  15                  0.00673     1.60995   
   301. RY*(   4) C  15                  0.00244     1.01788   
   302. RY*(   5) C  15                  0.00082     2.25988   
   303. RY*(   6) C  15                  0.00042     0.65913   
   304. RY*(   7) C  15                  0.00017     0.99109   
   305. RY*(   8) C  15                  0.00009     1.71226   
   306. RY*(   9) C  15                  0.00006     0.95811   
   307. RY*(  10) C  15                  0.00003     2.63520   
   308. RY*(  11) C  15                  0.00003     3.11293   
   309. RY*(  12) C  15                  0.00003     1.19859   
   310. RY*(  13) C  15                  0.00003     1.61272   
   311. RY*(  14) C  15                  0.00000     1.67553   
   312. RY*(  15) C  15                  0.00001     2.19214   
   313. RY*(  16) C  15                  0.00000     1.74086   
   314. RY*(  17) C  15                  0.00000    19.88801   
   315. RY*(   1) O  16                  0.00244     0.83743   
   316. RY*(   2) O  16                  0.00094     0.71432   
   317. RY*(   3) O  16                  0.00090     0.57186   
   318. RY*(   4) O  16                  0.00013     1.34340   
   319. RY*(   5) O  16                  0.00004     1.85909   
   320. RY*(   6) O  16                  0.00004     1.15083   
   321. RY*(   7) O  16                  0.00001     0.87561   
   322. RY*(   8) O  16                  0.00002     1.00462   
   323. RY*(   9) O  16                  0.00000     5.07213   
   324. RY*(  10) O  16                  0.00001     4.81307   
   325. RY*(  11) O  16                  0.00000    49.75197   
   326. RY*(  12) O  16                  0.00000     5.16994   
   327. RY*(  13) O  16                  0.00000     3.08665   
   328. RY*(  14) O  16                  0.00001     3.28737   
   329. RY*(  15) O  16                  0.00000     2.95174   
   330. RY*(  16) O  16                  0.00000     3.06998   
   331. RY*(  17) O  16                  0.00000     3.06319   
   332. RY*(   1) I  17                  0.00056     0.53852   
   333. RY*(   2) I  17                  0.00045     1.24939   
   334. RY*(   3) I  17                  0.00020     1.89019   
   335. RY*(   4) I  17                  0.00003     7.85252   
   336. RY*(   1) H  18                  0.00040     0.83862   
   337. RY*(   2) H  18                  0.00022     1.90298   
   338. RY*(   1) H  19                  0.00046     0.78313   
   339. RY*(   2) H  19                  0.00022     1.97483   
   340. RY*(   1) H  20                  0.00073     1.41047   
   341. RY*(   2) H  20                  0.00018     1.42345   
   342. RY*(   1) H  21                  0.00065     1.51004   
   343. RY*(   2) H  21                  0.00022     1.28451   
   344. RY*(   1) H  22                  0.00047     0.80487   
   345. RY*(   2) H  22                  0.00022     1.94866   
   346. RY*(   1) H  23                  0.00256     0.57333   
   347. RY*(   2) H  23                  0.00044     2.41302   
   348. RY*(   1) H  24                  0.00240     0.60360   
   349. RY*(   2) H  24                  0.00039     2.25407   
   350. RY*(   1) H  25                  0.00050     1.33651   
   351. RY*(   2) H  25                  0.00023     1.42427   
   352. RY*(   1) H  26                  0.00039     0.89328   
   353. RY*(   2) H  26                  0.00022     1.83453   
   354. RY*(   1) H  27                  0.00043     1.12476   
   355. RY*(   2) H  27                  0.00021     1.60710   
   356. RY*(   1) H  28                  0.00072     1.47365   
   357. RY*(   2) H  28                  0.00026     1.33824   
   358. RY*(   1) H  29                  0.00076     1.17295   
   359. RY*(   2) H  29                  0.00017     1.62499   
   360. BD*(   1) C   1 - C   2          0.01552     0.61583   
   361. BD*(   2) C   1 - C   2          0.32197     0.05308  372(v),367(v),62(g),79(g)
                                                    70(g),80(g)
   362. BD*(   1) C   1 - C   6          0.01537     0.61490   
   363. BD*(   1) C   1 - H  18          0.01148     0.61454   
   364. BD*(   1) C   2 - C   3          0.01513     0.61401   
   365. BD*(   1) C   2 - H  19          0.01117     0.61124   
   366. BD*(   1) C   3 - C   4          0.02426     0.60313   
   367. BD*(   2) C   3 - C   4          0.35123     0.05113  372(v),361(v),379(r),96(g)
                                                    391(r),375(v),377(v),79(v)
                                                    130(v)
   368. BD*(   1) C   3 - H  20          0.01264     0.60857   
   369. BD*(   1) C   4 - C   5          0.02221     0.60548   
   370. BD*(   1) C   4 - C   7          0.03660     0.48583   
   371. BD*(   1) C   5 - C   6          0.01497     0.61242   
   372. BD*(   2) C   5 - C   6          0.31726     0.05246  361(v),367(v),147(g),131(g)
   373. BD*(   1) C   5 - H  21          0.01268     0.60681   
   374. BD*(   1) C   6 - H  22          0.01108     0.61144   
   375. BD*(   1) C   7 - C   8          0.03693     0.47272   
   376. BD*(   1) C   7 - N   9          0.02966     0.41756   
   377. BD*(   1) C   7 - H  23          0.02760     0.43394   
   378. BD*(   1) C   8 - C  10          0.03599     0.57224   
   379. BD*(   2) C   8 - C  10          0.40666     0.02701  391(v),386(v),367(r),215(g)
                                                    376(v),181(g),370(v),232(v)
                                                    283(v),186(g)
   380. BD*(   1) C   8 - C  14          0.02617     0.58903   
   381. BD*(   1) N   9 - C  15          0.05197     0.53569   
   382. BD*(   1) N   9 - H  24          0.01768     0.53139   
   383. BD*(   1) C  10 - C  11          0.02381     0.58592   
   384. BD*(   1) C  10 - I  17          0.03137     0.13050   
   385. BD*(   1) C  11 - C  12          0.01907     0.60838   
   386. BD*(   2) C  11 - C  12          0.31137     0.04638  391(v),379(v),249(g),232(g)
                                                    234(g)
   387. BD*(   1) C  11 - H  25          0.01255     0.59383   
   388. BD*(   1) C  12 - C  13          0.01486     0.61044   
   389. BD*(   1) C  12 - H  26          0.01085     0.60700   
   390. BD*(   1) C  13 - C  14          0.01478     0.60841   
   391. BD*(   2) C  13 - C  14          0.31160     0.04711  386(v),379(v),266(g),367(r)
                                                    285(g)
   392. BD*(   1) C  13 - H  27          0.01112     0.60668   
   393. BD*(   1) C  14 - H  28          0.01187     0.59790   
   394. BD*(   1) C  15 - O  16          0.27553     0.02809  303(g),316(g),299(g)
   395. BD*(   2) C  15 - O  16          0.00569     0.61966   
   396. BD*(   1) C  15 - H  29          0.03744     0.52897   
       -------------------------------
              Total Lewis  160.84115  ( 98.0739%)
        Valence non-Lewis    2.91817  (  1.7794%)
        Rydberg non-Lewis    0.24069  (  0.1468%)
       -------------------------------
            Total unit  1  164.00000  (100.0000%)
           Charge unit  1    0.00000
   1 Symmetry operations used in ECPInt.
 ECPInt:  NShTT=    9316 NPrTT=   38001 LenC2=    8723 LenP2D=   23960.
 LDataN:  DoStor=T MaxTD1= 6 Len=  172
 D1PCM: PCM CHGder 1st derivatives, ID1Alg=3 FixD1E=F DoIter=F DoCFld=F I1PDM=0.
 Calling FoFJK, ICntrl=      2127 FMM=F ISym2X=0 I1Cent= 0 IOpClX= 0 NMat=1 NMatS=1 NMatT=0.
 -------------------------------------------------------------------
 Center     Atomic                   Forces (Hartrees/Bohr)
 Number     Number              X              Y              Z
 -------------------------------------------------------------------
      1        6          -0.019293984   -0.056788085    0.018249762
      2        6           0.037623266   -0.051121042   -0.019222513
      3        6           0.053278022    0.001637625   -0.034833653
      4        6           0.008998301    0.039094942   -0.008596323
      5        6          -0.036451318    0.051277827    0.016270350
      6        6          -0.055195431   -0.010559335    0.035589818
      7        6           0.005744323   -0.002591016    0.003434552
      8        6           0.001349113   -0.021926780   -0.029008764
      9        7           0.048163342   -0.019409972    0.028758809
     10        6          -0.030760525    0.013612557   -0.016800625
     11        6          -0.034855589    0.048142137    0.015243463
     12        6           0.020027353    0.033409324    0.052376926
     13        6           0.051405221   -0.015490161    0.034992607
     14        6           0.036854344   -0.055188582   -0.020335133
     15        6          -0.103316143    0.030636887    0.001101070
     16        8           0.027523392   -0.004520413   -0.010266365
     17       53           0.017441909   -0.006141119    0.010455705
     18        1           0.015212697    0.048870263   -0.014566027
     19        1          -0.029374748    0.041354516    0.014291571
     20        1          -0.043512664   -0.005331595    0.029334989
     21        1           0.029894635   -0.043472862   -0.014347684
     22        1           0.044126083    0.005742895   -0.028031826
     23        1          -0.002672375   -0.003667624    0.002087896
     24        1          -0.040587429    0.013276480   -0.007801057
     25        1           0.027160869   -0.041053683   -0.015097727
     26        1          -0.014220746   -0.028199822   -0.041925815
     27        1          -0.043178003    0.015223724   -0.026183597
     28        1          -0.027427302    0.043600439    0.014984061
     29        1           0.056043387   -0.020417528    0.009845531
 -------------------------------------------------------------------
 Cartesian Forces:  Max     0.103316143 RMS     0.032110134

 GradGradGradGradGradGradGradGradGradGradGradGradGradGradGradGradGradGrad
 Berny optimization.
 FormGI is forming the generalized inverse of G from B-inverse, IUseBI=4.
 Internal  Forces:  Max     0.059444995 RMS     0.015768961
 Search for a local minimum.
 Step number   1 out of a maximum of  158
 All quantities printed in internal units (Hartrees-Bohrs-Radians)
 Mixed Optimization -- RFO/linear search
 Second derivative matrix not updated -- first step.
 ITU=  0
     Eigenvalues ---    0.00899   0.00909   0.01294   0.01477   0.01506
     Eigenvalues ---    0.01730   0.01882   0.01912   0.01925   0.01959
     Eigenvalues ---    0.01967   0.01969   0.01994   0.01998   0.02016
     Eigenvalues ---    0.02023   0.02024   0.02027   0.02031   0.02049
     Eigenvalues ---    0.02053   0.02056   0.02393   0.02393   0.05327
     Eigenvalues ---    0.06488   0.06821   0.15610   0.16000   0.16000
     Eigenvalues ---    0.16000   0.16000   0.16000   0.16000   0.16000
     Eigenvalues ---    0.16000   0.16000   0.16000   0.16000   0.18310
     Eigenvalues ---    0.18975   0.22000   0.22000   0.22000   0.22000
     Eigenvalues ---    0.22000   0.22487   0.23470   0.24475   0.24999
     Eigenvalues ---    0.25000   0.25000   0.33457   0.33535   0.34787
     Eigenvalues ---    0.40205   0.40437   0.40485   0.40488   0.40982
     Eigenvalues ---    0.43381   0.43757   0.44150   0.44191   0.44194
     Eigenvalues ---    0.44246   0.44265   0.44266   0.44267   0.44292
     Eigenvalues ---    0.44292   0.44304   0.44328   0.44345   0.44735
     Eigenvalues ---    0.44735   0.44871   0.45184   0.53599   0.55666
     Eigenvalues ---    0.83702
 RFO step:  Lambda=-7.42966116D-02 EMin= 8.99127796D-03
 Linear search not attempted -- first point.
 Maximum step size (   0.300) exceeded in Quadratic search.
    -- Step size scaled by   0.760
 Iteration  1 RMS(Cart)=  0.03710666 RMS(Int)=  0.00072864
 Iteration  2 RMS(Cart)=  0.00088510 RMS(Int)=  0.00003557
 Iteration  3 RMS(Cart)=  0.00000141 RMS(Int)=  0.00003555
 Iteration  4 RMS(Cart)=  0.00000000 RMS(Int)=  0.00003555
 Variable       Old X    -DE/DX   Delta X   Delta X   Delta X     New X
                                 (Linear)    (Quad)   (Total)
    R1        2.65339  -0.01218   0.00000  -0.01751  -0.01752   2.63587
    R2        2.65444  -0.01010   0.00000  -0.01457  -0.01457   2.63987
    R3        1.92764   0.05322   0.00000   0.07817   0.07817   2.00581
    R4        2.65608  -0.01042   0.00000  -0.01514  -0.01515   2.64094
    R5        1.92839   0.05269   0.00000   0.07750   0.07750   2.00589
    R6        2.67112  -0.01632   0.00000  -0.02451  -0.02450   2.64662
    R7        1.92807   0.05273   0.00000   0.07752   0.07752   2.00559
    R8        2.67071  -0.01364   0.00000  -0.02054  -0.02053   2.65018
    R9        2.81422   0.02216   0.00000   0.04112   0.04112   2.85534
   R10        2.65561  -0.01395   0.00000  -0.02037  -0.02037   2.63524
   R11        1.92837   0.05467   0.00000   0.08041   0.08041   2.00878
   R12        1.92862   0.05259   0.00000   0.07738   0.07738   2.00599
   R13        2.81556   0.02364   0.00000   0.04396   0.04396   2.85953
   R14        2.70240   0.02336   0.00000   0.03669   0.03669   2.73909
   R15        2.06022   0.00020   0.00000   0.00037   0.00037   2.06059
   R16        2.68067  -0.01506   0.00000  -0.02290  -0.02290   2.65777
   R17        2.67448  -0.01447   0.00000  -0.02197  -0.02197   2.65251
   R18        2.54545  -0.00306   0.00000  -0.00368  -0.00368   2.54176
   R19        1.83099   0.04306   0.00000   0.05365   0.05365   1.88464
   R20        2.66027  -0.00938   0.00000  -0.01361  -0.01361   2.64666
   R21        3.88618   0.02122   0.00000   0.07002   0.07002   3.95619
   R22        2.65117  -0.01355   0.00000  -0.01938  -0.01939   2.63178
   R23        1.92975   0.05149   0.00000   0.07589   0.07589   2.00565
   R24        2.64961  -0.00994   0.00000  -0.01428  -0.01428   2.63533
   R25        1.92838   0.05248   0.00000   0.07718   0.07718   2.00556
   R26        2.65124  -0.01430   0.00000  -0.02085  -0.02085   2.63038
   R27        1.92792   0.05274   0.00000   0.07750   0.07750   2.00542
   R28        1.92927   0.05362   0.00000   0.07898   0.07898   2.00825
   R29        2.35979  -0.02823   0.00000  -0.02355  -0.02355   2.33623
   R30        1.92923   0.05944   0.00000   0.08755   0.08755   2.01678
    A1        2.09227  -0.00160   0.00000  -0.00352  -0.00353   2.08873
    A2        2.09539   0.00080   0.00000   0.00176   0.00176   2.09715
    A3        2.09553   0.00080   0.00000   0.00176   0.00177   2.09730
    A4        2.09545   0.00081   0.00000   0.00257   0.00257   2.09801
    A5        2.09360   0.00034   0.00000   0.00114   0.00114   2.09475
    A6        2.09414  -0.00115   0.00000  -0.00371  -0.00371   2.09043
    A7        2.10852  -0.00153   0.00000  -0.00399  -0.00399   2.10453
    A8        2.07463   0.00067   0.00000   0.00168   0.00168   2.07631
    A9        2.10003   0.00086   0.00000   0.00232   0.00231   2.10234
   A10        2.06609   0.00256   0.00000   0.00561   0.00562   2.07171
   A11        2.14098   0.00137   0.00000   0.00343   0.00342   2.14440
   A12        2.07609  -0.00393   0.00000  -0.00902  -0.00903   2.06706
   A13        2.11082  -0.00071   0.00000  -0.00214  -0.00213   2.10869
   A14        2.09208  -0.00038   0.00000  -0.00134  -0.00134   2.09074
   A15        2.08029   0.00110   0.00000   0.00348   0.00347   2.08376
   A16        2.09322   0.00048   0.00000   0.00147   0.00147   2.09469
   A17        2.09461   0.00050   0.00000   0.00168   0.00168   2.09629
   A18        2.09536  -0.00098   0.00000  -0.00315  -0.00315   2.09221
   A19        1.94643  -0.00560   0.00000  -0.01149  -0.01170   1.93473
   A20        1.97463   0.00010   0.00000   0.00487   0.00482   1.97945
   A21        1.84549   0.00371   0.00000   0.00962   0.00956   1.85505
   A22        1.88397   0.00934   0.00000   0.03027   0.03032   1.91429
   A23        1.92783  -0.00248   0.00000  -0.01261  -0.01247   1.91536
   A24        1.88469  -0.00551   0.00000  -0.02276  -0.02264   1.86205
   A25        2.14528   0.00453   0.00000   0.01086   0.01085   2.15614
   A26        2.07310  -0.00312   0.00000  -0.00708  -0.00708   2.06602
   A27        2.06480  -0.00141   0.00000  -0.00378  -0.00377   2.06102
   A28        2.15838   0.00256   0.00000   0.00660   0.00660   2.16498
   A29        2.06888   0.00361   0.00000   0.01256   0.01255   2.08144
   A30        2.05592  -0.00617   0.00000  -0.01917  -0.01917   2.03674
   A31        2.09806   0.00162   0.00000   0.00397   0.00397   2.10203
   A32        2.15352  -0.00283   0.00000  -0.00671  -0.00671   2.14681
   A33        2.03159   0.00121   0.00000   0.00275   0.00275   2.03434
   A34        2.10441  -0.00135   0.00000  -0.00278  -0.00278   2.10162
   A35        2.09507   0.00022   0.00000  -0.00010  -0.00009   2.09498
   A36        2.08371   0.00113   0.00000   0.00287   0.00288   2.08658
   A37        2.09103  -0.00041   0.00000  -0.00055  -0.00055   2.09047
   A38        2.09552  -0.00093   0.00000  -0.00342  -0.00342   2.09210
   A39        2.09664   0.00134   0.00000   0.00396   0.00397   2.10060
   A40        2.09203  -0.00066   0.00000  -0.00189  -0.00189   2.09014
   A41        2.09516   0.00117   0.00000   0.00366   0.00366   2.09882
   A42        2.09599  -0.00051   0.00000  -0.00177  -0.00177   2.09423
   A43        2.11605   0.00221   0.00000   0.00502   0.00502   2.12108
   A44        2.09058  -0.00191   0.00000  -0.00514  -0.00514   2.08544
   A45        2.07655  -0.00030   0.00000   0.00012   0.00011   2.07666
   A46        2.07936   0.02166   0.00000   0.05596   0.05596   2.13532
   A47        2.11049  -0.02142   0.00000  -0.06234  -0.06234   2.04815
   A48        2.09333  -0.00024   0.00000   0.00637   0.00637   2.09970
    D1       -0.00285   0.00014   0.00000   0.00115   0.00115  -0.00170
    D2        3.14006  -0.00012   0.00000  -0.00094  -0.00094   3.13912
    D3        3.14071   0.00018   0.00000   0.00145   0.00145  -3.14102
    D4        0.00043  -0.00008   0.00000  -0.00064  -0.00064  -0.00021
    D5        0.00245   0.00001   0.00000   0.00005   0.00005   0.00250
    D6       -3.13986   0.00005   0.00000   0.00037   0.00038  -3.13949
    D7       -3.14111  -0.00003   0.00000  -0.00025  -0.00025  -3.14136
    D8       -0.00024   0.00001   0.00000   0.00008   0.00008  -0.00016
    D9       -0.00092  -0.00013   0.00000  -0.00106  -0.00105  -0.00198
   D10       -3.13996  -0.00054   0.00000  -0.00430  -0.00429   3.13893
   D11        3.13936   0.00013   0.00000   0.00103   0.00103   3.14039
   D12        0.00032  -0.00027   0.00000  -0.00220  -0.00220  -0.00189
   D13        0.00497  -0.00001   0.00000  -0.00021  -0.00022   0.00475
   D14        3.13787   0.00036   0.00000   0.00309   0.00310   3.14098
   D15       -3.13921   0.00039   0.00000   0.00307   0.00307  -3.13614
   D16       -0.00631   0.00076   0.00000   0.00637   0.00639   0.00008
   D17       -0.00537   0.00016   0.00000   0.00142   0.00142  -0.00395
   D18        3.13544   0.00016   0.00000   0.00134   0.00134   3.13678
   D19       -3.13861  -0.00022   0.00000  -0.00181  -0.00181  -3.14041
   D20        0.00221  -0.00023   0.00000  -0.00189  -0.00189   0.00032
   D21        1.97455   0.00437   0.00000   0.02052   0.02050   1.99505
   D22       -0.15327  -0.00374   0.00000  -0.01409  -0.01404  -0.16732
   D23       -2.21255   0.00056   0.00000   0.00485   0.00484  -2.20771
   D24       -1.17578   0.00477   0.00000   0.02391   0.02388  -1.15190
   D25        2.97958  -0.00334   0.00000  -0.01070  -0.01066   2.96892
   D26        0.92031   0.00097   0.00000   0.00824   0.00822   0.92853
   D27        0.00172  -0.00017   0.00000  -0.00138  -0.00137   0.00035
   D28       -3.13915  -0.00021   0.00000  -0.00170  -0.00170  -3.14085
   D29       -3.13910  -0.00016   0.00000  -0.00129  -0.00129  -3.14038
   D30        0.00321  -0.00020   0.00000  -0.00162  -0.00161   0.00160
   D31        2.00869  -0.00059   0.00000  -0.00261  -0.00256   2.00613
   D32       -1.13456  -0.00039   0.00000  -0.00086  -0.00081  -1.13536
   D33       -2.09511   0.00238   0.00000   0.01724   0.01725  -2.07787
   D34        1.04482   0.00259   0.00000   0.01899   0.01900   1.06382
   D35       -0.03820  -0.00014   0.00000   0.00062   0.00056  -0.03764
   D36        3.10173   0.00007   0.00000   0.00237   0.00232   3.10405
   D37       -2.05573  -0.00029   0.00000   0.00511   0.00520  -2.05053
   D38        1.08963   0.00026   0.00000   0.00958   0.00970   1.09933
   D39        2.06500  -0.00002   0.00000  -0.00564  -0.00581   2.05919
   D40       -1.07282   0.00052   0.00000  -0.00117  -0.00131  -1.07413
   D41       -0.01945   0.00080   0.00000   0.00518   0.00521  -0.01424
   D42        3.12591   0.00134   0.00000   0.00964   0.00971   3.13562
   D43        3.14024  -0.00026   0.00000  -0.00204  -0.00203   3.13822
   D44       -0.00748   0.00007   0.00000   0.00062   0.00062  -0.00686
   D45        0.00030  -0.00046   0.00000  -0.00378  -0.00378  -0.00347
   D46        3.13576  -0.00013   0.00000  -0.00112  -0.00113   3.13464
   D47       -3.14067   0.00030   0.00000   0.00242   0.00243  -3.13824
   D48        0.00084   0.00062   0.00000   0.00502   0.00503   0.00587
   D49       -0.00066   0.00050   0.00000   0.00411   0.00410   0.00344
   D50        3.14085   0.00082   0.00000   0.00671   0.00670  -3.13564
   D51       -3.14076   0.00061   0.00000   0.00494   0.00492  -3.13584
   D52       -0.00037   0.00025   0.00000   0.00212   0.00209   0.00172
   D53       -0.00292   0.00010   0.00000   0.00057   0.00059  -0.00233
   D54        3.13747  -0.00027   0.00000  -0.00226  -0.00223   3.13524
   D55       -0.00002   0.00018   0.00000   0.00148   0.00148   0.00147
   D56        3.14063   0.00017   0.00000   0.00145   0.00145  -3.14110
   D57       -3.13590  -0.00012   0.00000  -0.00096  -0.00096  -3.13686
   D58        0.00475  -0.00012   0.00000  -0.00099  -0.00099   0.00376
   D59        0.00008   0.00008   0.00000   0.00063   0.00063   0.00071
   D60        3.14031  -0.00004   0.00000  -0.00034  -0.00035   3.13996
   D61       -3.14057   0.00008   0.00000   0.00066   0.00066  -3.13992
   D62       -0.00035  -0.00004   0.00000  -0.00031  -0.00031  -0.00066
   D63       -0.00044  -0.00004   0.00000  -0.00034  -0.00034  -0.00077
   D64       -3.14131  -0.00027   0.00000  -0.00224  -0.00224   3.13963
   D65       -3.14066   0.00008   0.00000   0.00064   0.00064  -3.14002
   D66        0.00164  -0.00015   0.00000  -0.00126  -0.00126   0.00038
   D67        0.00074  -0.00026   0.00000  -0.00208  -0.00208  -0.00135
   D68       -3.14078  -0.00058   0.00000  -0.00467  -0.00467   3.13774
   D69       -3.14157  -0.00002   0.00000  -0.00018  -0.00018   3.14143
   D70        0.00010  -0.00034   0.00000  -0.00276  -0.00276  -0.00266
         Item               Value     Threshold  Converged?
 Maximum Force            0.059445     0.000450     NO 
 RMS     Force            0.015769     0.000300     NO 
 Maximum Displacement     0.178105     0.001800     NO 
 RMS     Displacement     0.037235     0.001200     NO 
 Predicted change in Energy=-3.845476D-02
 GradGradGradGradGradGradGradGradGradGradGradGradGradGradGradGradGradGrad

                          Input orientation:                          
 ---------------------------------------------------------------------
 Center     Atomic      Atomic             Coordinates (Angstroms)
 Number     Number       Type             X           Y           Z
 ---------------------------------------------------------------------
      1          6           0        2.757762    3.642384   -1.992739
      2          6           0        1.597960    3.480843   -1.234879
      3          6           0        1.189513    2.204672   -0.837846
      4          6           0        1.934921    1.074383   -1.196044
      5          6           0        3.100999    1.249481   -1.955232
      6          6           0        3.511020    2.522013   -2.351718
      7          6           0        1.541719   -0.328183   -0.794465
      8          6           0        1.174917   -1.153277   -2.008731
      9          7           0        0.459458   -0.369473    0.168837
     10          6           0        1.906635   -2.276155   -2.435094
     11          6           0        1.505866   -2.995935   -3.567725
     12          6           0        0.378450   -2.607748   -4.287307
     13          6           0       -0.355279   -1.494807   -3.877674
     14          6           0        0.043993   -0.780333   -2.751796
     15          6           0        0.574186   -0.877442    1.408978
     16          8           0       -0.372369   -0.902047    2.203849
     17         53           0        3.622787   -2.960053   -1.450229
     18          1           0        3.067538    4.612053   -2.293425
     19          1           0        1.022684    4.328571   -0.957153
     20          1           0        0.305215    2.104789   -0.259552
     21          1           0        3.682303    0.403956   -2.232972
     22          1           0        4.395857    2.637192   -2.926725
     23          1           0        2.413917   -0.761792   -0.304294
     24          1           0       -0.434906   -0.010026   -0.087153
     25          1           0        2.062545   -3.842593   -3.883521
     26          1           0        0.083412   -3.158582   -5.145146
     27          1           0       -1.214583   -1.191230   -4.421400
     28          1           0       -0.522086    0.067867   -2.452661
     29          1           0        1.525264   -1.270428    1.691817
 ---------------------------------------------------------------------
                    Distance matrix (angstroms):
                    1          2          3          4          5
     1  C    0.000000
     2  C    1.394844   0.000000
     3  C    2.420785   1.397525   0.000000
     4  C    2.811836   2.430247   1.400532   0.000000
     5  C    2.417685   2.785141   2.411373   1.402414   0.000000
     6  C    1.396959   2.413811   2.789607   2.432140   1.394509
     7  C    4.322040   3.834815   2.557594   1.510982   2.503549
     8  C    5.050150   4.717295   3.556262   2.490087   3.079919
     9  N    5.103883   4.253415   2.858779   2.474796   3.756385
    10  C    5.995765   5.888873   4.810746   3.572416   3.753250
    11  C    6.936505   6.884715   5.882059   4.730375   4.813329
    12  C    7.070383   6.919209   5.976285   5.053375   5.265839
    13  C    6.295613   5.962936   5.031211   4.363129   4.813810
    14  C    5.244152   4.782621   3.726348   3.071798   3.754989
    15  C    6.063705   5.199302   3.863453   3.528081   4.714499
    16  O    6.932600   5.909042   4.619858   4.559511   5.830208
    17  I    6.680925   6.755104   5.741969   4.380659   4.271705
    18  H    1.061429   2.135373   3.382480   3.873264   3.379702
    19  H    2.133961   1.061469   2.133779   3.388065   3.846602
    20  H    3.373889   2.125083   1.061313   2.143524   3.379836
    21  H    3.376374   3.848105   3.376826   2.139635   1.062999
    22  H    2.136842   3.376732   3.851121   3.390257   2.132182
    23  H    4.729254   4.419471   3.253267   2.096710   2.691263
    24  H    5.211957   4.199522   2.847308   2.832254   4.192696
    25  H    7.751340   7.801530   6.826986   5.604951   5.543096
    26  H    7.958829   7.852771   6.967121   6.077951   6.221929
    27  H    6.711314   6.316057   5.491237   5.045324   5.537445
    28  H    4.872997   4.198332   3.178542   2.937523   3.843226
    29  H    6.263444   5.580807   4.311409   3.742419   4.704663
                    6          7          8          9         10
     6  C    0.000000
     7  C    3.798263   0.000000
     8  C    4.368383   1.513196   0.000000
     9  N    4.901625   1.449464   2.422402   0.000000
    10  C    5.059982   2.572824   1.406433   3.536978   0.000000
    11  C    5.995587   3.848266   2.436263   4.685634   1.400554
    12  C    6.314582   4.330075   2.818112   4.987349   2.424045
    13  C    5.780282   3.803392   2.439487   4.278368   2.794244
    14  C    4.804771   2.505747   1.403646   2.978509   2.409817
    15  C    5.858679   2.468394   3.481048   1.345044   4.302175
    16  O    6.896238   3.603185   4.494779   2.262044   5.348068
    17  I    5.556817   3.418714   3.093288   4.397627   2.093526
    18  H    2.137368   5.383395   6.074709   6.138438   6.986786
    19  H    3.376430   4.688414   5.583873   4.863815   6.825546
    20  H    3.850769   2.781084   3.798816   2.515807   5.146863
    21  H    2.128286   2.680938   2.960108   4.093118   3.221311
    22  H    1.061525   4.635309   5.058144   5.841043   5.529820
    23  H    4.022307   1.090419   2.143242   2.048824   2.662882
    24  H    5.206708   2.123337   2.755179   0.997306   4.016339
    25  H    6.704678   4.707930   3.396343   5.572617   2.139153
    26  H    7.198673   5.391312   3.879399   6.013232   3.383371
    27  H    6.356342   4.636454   3.395898   4.954591   3.855447
    28  H    4.722178   2.676894   2.137308   2.833187   3.375416
    29  H    5.888634   2.658890   3.718941   2.065703   4.264778
                   11         12         13         14         15
    11  C    0.000000
    12  C    1.392679   0.000000
    13  C    2.411082   1.394559   0.000000
    14  C    2.776996   2.410208   1.391939   0.000000
    15  C    5.488498   5.956503   5.403123   4.195542   0.000000
    16  O    6.420530   6.753388   6.110367   4.974595   1.236282
    17  I    2.994400   4.324216   4.885125   4.387826   4.669721
    18  H    7.870460   7.958158   7.177692   6.199173   7.075249
    19  H    7.790824   7.721236   6.658826   5.502679   5.736052
    20  H    6.197012   6.199692   5.146276   3.821445   3.427833
    21  H    4.251788   4.919969   4.755252   3.861220   4.956427
    22  H    6.363572   6.745379   6.367969   5.536136   6.764329
    23  H    4.057824   4.838912   4.579827   3.406927   2.516602
    24  H    4.979621   5.005097   4.071728   2.814790   2.002269
    25  H    1.061343   2.126984   3.370164   3.838332   6.246430
    26  H    2.130279   1.061298   2.137073   3.374277   6.957083
    27  H    3.374398   2.135944   1.061225   2.130827   6.106673
    28  H    3.839641   3.366869   2.121424   1.062718   4.124037
    29  H    5.535389   6.233260   5.882689   4.709571   1.067233
                   16         17         18         19         20
    16  O    0.000000
    17  I    5.792145   0.000000
    18  H    7.903401   7.639114   0.000000
    19  H    6.268770   7.754205   2.459149   0.000000
    20  H    3.945698   6.170625   4.248934   2.438568   0.000000
    21  H    6.150723   3.454386   4.253196   4.909571   4.265202
    22  H    7.847611   5.840105   2.462839   4.256556   4.912293
    23  H    3.751512   2.758058   5.767328   5.317287   3.558920
    24  H    2.459330   5.198606   6.204705   4.658851   2.247208
    25  H    7.185520   3.022275   8.661378   8.741445   7.182807
    26  H    7.701131   5.120449   8.798868   8.630120   7.184797
    27  H    6.684824   5.946153   7.519503   6.890179   5.522183
    28  H    4.758807   5.230023   5.793132   4.772468   3.105351
    29  H    1.999723   4.138464   7.270788   6.214372   4.085150
                   21         22         23         24         25
    21  H    0.000000
    22  H    2.444954   0.000000
    23  H    2.586033   4.728459   0.000000
    24  H    4.661258   6.197355   2.954335   0.000000
    25  H    4.835402   6.953231   4.735575   5.944598   0.000000
    26  H    5.841614   7.557088   5.883002   5.980414   2.444695
    27  H    5.595831   6.954704   5.504634   4.559477   4.249542
    28  H    4.223518   5.568872   3.731479   2.368396   4.900957
    29  H    4.781250   6.696323   2.243407   2.931827   6.163530
                   26         27         28         29
    26  H    0.000000
    27  H    2.465578   0.000000
    28  H    4.245713   2.437377   0.000000
    29  H    7.237965   6.699586   4.812419   0.000000
 Symmetry turned off by external request.
 Stoichiometry    C14H12INO
 Framework group  C1[X(C14H12INO)]
 Deg. of freedom    81
 Full point group                 C1      NOp   1
 Rotational constants (GHZ):           0.3870989           0.2196042           0.2125452
 Basis read from rwf:  (5D, 7F)
 Pseudo-potential data read from rwf file.
   396 basis functions,   648 primitive gaussians,   412 cartesian basis functions
    59 alpha electrons       59 beta electrons
       nuclear repulsion energy      1079.0698228213 Hartrees.
 NAtoms=   29 NActive=   29 NUniq=   29 SFac= 1.00D+00 NAtFMM=   60 NAOKFM=F Big=F
 Integral buffers will be    131072 words long.
 Raffenetti 2 integral format.
 Two-electron integral symmetry is turned off.
 ------------------------------------------------------------------------------
 Polarizable Continuum Model (PCM)
 =================================
 Model                : PCM.
 Atomic radii         : UFF (Universal Force Field).
 Polarization charges : Total charges.
 Charge compensation  : None.
 Solution method      : On-the-fly selection.
 Cavity type          : Scaled VdW (van der Waals Surface) (Alpha=1.100).
 Cavity algorithm     : GePol (No added spheres)
                        Default sphere list used, NSphG=   29.
                        Lebedev-Laikov grids with approx.  5.0 points / Ang**2.
                        Smoothing algorithm: York/Karplus (Gamma=1.0000).
                        Polarization charges: spherical gaussians, with
                                              point-specific exponents (IZeta= 3).
                        Self-potential: point-specific (ISelfS= 7).
                        Self-field    : sphere-specific E.n sum rule (ISelfD= 2).
 1st derivatives      : Analytical E(r).r(x)/FMM algorithm (CHGder, D1EAlg=3).
                        Cavity 1st derivative terms included.
 Solvent              : DiMethylSulfoxide, Eps=  46.826000 Eps(inf)=   2.007889
 ------------------------------------------------------------------------------
 One-electron integrals computed using PRISM.
   1 Symmetry operations used in ECPInt.
 ECPInt:  NShTT=    9316 NPrTT=   38001 LenC2=    8716 LenP2D=   23896.
 LDataN:  DoStor=T MaxTD1= 5 Len=  102
 NBasis=   396 RedAO= T EigKep=  1.32D-06  NBF=   396
 NBsUse=   395 1.00D-06 EigRej=  8.61D-07 NBFU=   395
 Initial guess from the checkpoint file:  "BHFA_oI_conf4.chk"
 B after Tr=     0.000925   -0.006232    0.019508
         Rot=    0.999999    0.001056    0.000391   -0.000134 Ang=   0.13 deg.
 ExpMin= 4.38D-02 ExpMax= 8.59D+03 ExpMxC= 1.30D+03 IAcc=3 IRadAn=         5 AccDes= 0.00D+00
 Harris functional with IExCor= 1009 and IRadAn=       5 diagonalized for initial guess.
 HarFok:  IExCor= 1009 AccDes= 0.00D+00 IRadAn=         5 IDoV= 1 UseB2=F ITyADJ=14
 ICtDFT=  3500011 ScaDFX=  1.000000  1.000000  1.000000  1.000000
 Defaulting to unpruned grid for atomic number  53.
 FoFCou: FMM=F IPFlag=           0 FMFlag=      100000 FMFlg1=           0
         NFxFlg=           0 DoJE=T BraDBF=F KetDBF=T FulRan=T
         wScrn=  0.000000 ICntrl=       500 IOpCl=  0 I1Cent=   200000004 NGrid=           0
         NMat0=    1 NMatS0=      1 NMatT0=    0 NMatD0=    1 NMtDS0=    0 NMtDT0=    0
 Symmetry not used in FoFCou.
 Requested convergence on RMS density matrix=1.00D-08 within 128 cycles.
 Requested convergence on MAX density matrix=1.00D-06.
 Requested convergence on             energy=1.00D-06.
 No special actions if energy rises.
 Inv3:  Mode=1 IEnd=    16822272.
 Iteration    1 A*A^-1 deviation from unit magnitude is 4.22D-15 for   2352.
 Iteration    1 A*A^-1 deviation from orthogonality  is 1.78D-15 for   1534    309.
 Iteration    1 A^-1*A deviation from unit magnitude is 4.00D-15 for   2352.
 Iteration    1 A^-1*A deviation from orthogonality  is 1.19D-15 for   1202     99.
 Error on total polarization charges =  0.01979
 SCF Done:  E(RM062X) =  -681.920408637     A.U. after   15 cycles
            NFock= 15  Conv=0.30D-08     -V/T= 2.0158
   1 Symmetry operations used in ECPInt.
 ECPInt:  NShTT=    9316 NPrTT=   38001 LenC2=    8716 LenP2D=   23896.
 LDataN:  DoStor=T MaxTD1= 6 Len=  172
 D1PCM: PCM CHGder 1st derivatives, ID1Alg=3 FixD1E=F DoIter=F DoCFld=F I1PDM=0.
 Calling FoFJK, ICntrl=      2127 FMM=F ISym2X=0 I1Cent= 0 IOpClX= 0 NMat=1 NMatS=1 NMatT=0.
 -------------------------------------------------------------------
 Center     Atomic                   Forces (Hartrees/Bohr)
 Number     Number              X              Y              Z
 -------------------------------------------------------------------
      1        6          -0.006702381   -0.017343130    0.006269861
      2        6           0.012416335   -0.015897223   -0.006773067
      3        6           0.016611146   -0.001351810   -0.011233403
      4        6           0.002330649    0.015522627   -0.001899660
      5        6          -0.011155697    0.016007831    0.004341860
      6        6          -0.017524330   -0.003550301    0.011377361
      7        6           0.000146120   -0.000688636    0.001765016
      8        6           0.003524981   -0.009509322   -0.008419592
      9        7           0.019346602   -0.005302356    0.006907091
     10        6          -0.014953809    0.007011780   -0.007845943
     11        6          -0.009786915    0.014431582    0.005119777
     12        6           0.006124358    0.010852195    0.016924202
     13        6           0.015337053   -0.004672354    0.011337016
     14        6           0.011541119   -0.018031749   -0.006938040
     15        6          -0.044787924    0.008692570    0.011440026
     16        8           0.015930622   -0.000749643   -0.010469798
     17       53           0.007319175   -0.002556112    0.004742403
     18        1           0.004891463    0.015222466   -0.004700566
     19        1          -0.009294860    0.013046747    0.004526080
     20        1          -0.013459150   -0.001517075    0.009842932
     21        1           0.009099044   -0.014173400   -0.004460194
     22        1           0.013994998    0.001517015   -0.008787654
     23        1          -0.001808521   -0.001963479    0.001001578
     24        1          -0.013363791    0.003333153   -0.002626250
     25        1           0.008685373   -0.012802904   -0.004577764
     26        1          -0.004062870   -0.008979675   -0.013203570
     27        1          -0.013403307    0.004990266   -0.008230194
     28        1          -0.008194703    0.014537270    0.004889086
     29        1           0.021199221   -0.006076334   -0.000318593
 -------------------------------------------------------------------
 Cartesian Forces:  Max     0.044787924 RMS     0.011160769

 GradGradGradGradGradGradGradGradGradGradGradGradGradGradGradGradGradGrad
 Berny optimization.
 Using GEDIIS/GDIIS optimizer.
 FormGI is forming the generalized inverse of G from B-inverse, IUseBI=4.
 Internal  Forces:  Max     0.021036901 RMS     0.005360255
 Search for a local minimum.
 Step number   2 out of a maximum of  158
 All quantities printed in internal units (Hartrees-Bohrs-Radians)
 Mixed Optimization -- RFO/linear search
 Update second derivatives using D2CorX and points    1    2
 DE= -3.71D-02 DEPred=-3.85D-02 R= 9.65D-01
 TightC=F SS=  1.41D+00  RLast= 3.04D-01 DXNew= 5.0454D-01 9.1299D-01
 Trust test= 9.65D-01 RLast= 3.04D-01 DXMaxT set to 5.05D-01
 ITU=  1  0
 Use linear search instead of GDIIS.
     Eigenvalues ---    0.00899   0.00909   0.01294   0.01475   0.01508
     Eigenvalues ---    0.01721   0.01883   0.01912   0.01925   0.01959
     Eigenvalues ---    0.01967   0.01969   0.01994   0.01999   0.02016
     Eigenvalues ---    0.02023   0.02024   0.02027   0.02031   0.02049
     Eigenvalues ---    0.02053   0.02056   0.02393   0.02393   0.05190
     Eigenvalues ---    0.06575   0.06804   0.15648   0.15898   0.16000
     Eigenvalues ---    0.16000   0.16000   0.16000   0.16000   0.16000
     Eigenvalues ---    0.16000   0.16000   0.16000   0.16025   0.18598
     Eigenvalues ---    0.19130   0.21957   0.22000   0.22000   0.22000
     Eigenvalues ---    0.22119   0.22491   0.23464   0.24462   0.24972
     Eigenvalues ---    0.25000   0.25000   0.33495   0.33622   0.34786
     Eigenvalues ---    0.39990   0.40353   0.40420   0.40446   0.41014
     Eigenvalues ---    0.43342   0.43703   0.44006   0.44163   0.44199
     Eigenvalues ---    0.44250   0.44265   0.44266   0.44284   0.44290
     Eigenvalues ---    0.44298   0.44322   0.44338   0.44708   0.44728
     Eigenvalues ---    0.44854   0.45181   0.46444   0.53575   0.55669
     Eigenvalues ---    0.83191
 RFO step:  Lambda=-2.06062900D-03 EMin= 8.99238266D-03
 Quartic linear search produced a step of  0.59407.
 Iteration  1 RMS(Cart)=  0.08134806 RMS(Int)=  0.00200085
 Iteration  2 RMS(Cart)=  0.00344752 RMS(Int)=  0.00007202
 Iteration  3 RMS(Cart)=  0.00000538 RMS(Int)=  0.00007191
 Iteration  4 RMS(Cart)=  0.00000000 RMS(Int)=  0.00007191
 Variable       Old X    -DE/DX   Delta X   Delta X   Delta X     New X
                                 (Linear)    (Quad)   (Total)
    R1        2.63587  -0.00416  -0.01041  -0.00015  -0.01057   2.62530
    R2        2.63987  -0.00272  -0.00866   0.00247  -0.00621   2.63366
    R3        2.00581   0.01667   0.04644  -0.00424   0.04220   2.04801
    R4        2.64094  -0.00281  -0.00900   0.00243  -0.00656   2.63438
    R5        2.00589   0.01664   0.04604  -0.00371   0.04233   2.04822
    R6        2.64662  -0.00653  -0.01456  -0.00399  -0.01852   2.62810
    R7        2.00559   0.01672   0.04605  -0.00347   0.04258   2.04817
    R8        2.65018  -0.00446  -0.01220   0.00031  -0.01187   2.63831
    R9        2.85534   0.00766   0.02443   0.00196   0.02639   2.88173
   R10        2.63524  -0.00478  -0.01210  -0.00034  -0.01245   2.62279
   R11        2.00878   0.01742   0.04777  -0.00329   0.04448   2.05325
   R12        2.00599   0.01659   0.04597  -0.00374   0.04222   2.04822
   R13        2.85953   0.00704   0.02612  -0.00326   0.02286   2.88238
   R14        2.73909   0.00455   0.02179  -0.01250   0.00929   2.74838
   R15        2.06059  -0.00022   0.00022  -0.00130  -0.00108   2.05952
   R16        2.65777  -0.00759  -0.01360  -0.00990  -0.02350   2.63428
   R17        2.65251  -0.00467  -0.01305   0.00044  -0.01261   2.63990
   R18        2.54176  -0.00077  -0.00219   0.00079  -0.00140   2.54037
   R19        1.88464   0.01387   0.03187  -0.00234   0.02953   1.91416
   R20        2.64666  -0.00399  -0.00809  -0.00318  -0.01126   2.63540
   R21        3.95619   0.00907   0.04159   0.02832   0.06991   4.02610
   R22        2.63178  -0.00410  -0.01152   0.00178  -0.00974   2.62204
   R23        2.00565   0.01613   0.04509  -0.00407   0.04101   2.04666
   R24        2.63533  -0.00259  -0.00848   0.00301  -0.00547   2.62986
   R25        2.00556   0.01646   0.04585  -0.00408   0.04177   2.04734
   R26        2.63038  -0.00477  -0.01239   0.00031  -0.01208   2.61831
   R27        2.00542   0.01650   0.04604  -0.00426   0.04178   2.04720
   R28        2.00825   0.01734   0.04692  -0.00229   0.04463   2.05288
   R29        2.33623  -0.01891  -0.01399  -0.01717  -0.03116   2.30507
   R30        2.01678   0.02104   0.05201   0.00396   0.05597   2.07274
    A1        2.08873  -0.00059  -0.00210  -0.00006  -0.00219   2.08655
    A2        2.09715   0.00032   0.00105   0.00024   0.00131   2.09846
    A3        2.09730   0.00027   0.00105  -0.00019   0.00088   2.09818
    A4        2.09801   0.00033   0.00153   0.00092   0.00244   2.10045
    A5        2.09475   0.00023   0.00068   0.00129   0.00195   2.09670
    A6        2.09043  -0.00057  -0.00220  -0.00222  -0.00444   2.08598
    A7        2.10453  -0.00092  -0.00237  -0.00334  -0.00570   2.09882
    A8        2.07631   0.00048   0.00100   0.00213   0.00305   2.07936
    A9        2.10234   0.00044   0.00137   0.00120   0.00250   2.10484
   A10        2.07171   0.00168   0.00334   0.00522   0.00853   2.08024
   A11        2.14440   0.00063   0.00203   0.00139   0.00331   2.14770
   A12        2.06706  -0.00230  -0.00536  -0.00651  -0.01199   2.05507
   A13        2.10869  -0.00058  -0.00127  -0.00260  -0.00384   2.10484
   A14        2.09074  -0.00023  -0.00080  -0.00160  -0.00241   2.08833
   A15        2.08376   0.00080   0.00206   0.00420   0.00625   2.09002
   A16        2.09469   0.00008   0.00087  -0.00013   0.00072   2.09541
   A17        2.09629   0.00028   0.00100   0.00099   0.00200   2.09829
   A18        2.09221  -0.00035  -0.00187  -0.00086  -0.00272   2.08949
   A19        1.93473  -0.00175  -0.00695   0.00575  -0.00153   1.93320
   A20        1.97945   0.00015   0.00286   0.00559   0.00830   1.98775
   A21        1.85505   0.00182   0.00568   0.01329   0.01901   1.87406
   A22        1.91429   0.00293   0.01801   0.00144   0.01939   1.93368
   A23        1.91536  -0.00100  -0.00741  -0.00966  -0.01691   1.89845
   A24        1.86205  -0.00229  -0.01345  -0.01768  -0.03099   1.83106
   A25        2.15614   0.00239   0.00645   0.00654   0.01298   2.16911
   A26        2.06602  -0.00185  -0.00421  -0.00500  -0.00922   2.05681
   A27        2.06102  -0.00053  -0.00224  -0.00154  -0.00379   2.05723
   A28        2.16498  -0.00034   0.00392  -0.00817  -0.00447   2.16050
   A29        2.08144   0.00164   0.00746   0.00421   0.01144   2.09288
   A30        2.03674  -0.00131  -0.01139   0.00371  -0.00790   2.02885
   A31        2.10203   0.00186   0.00236   0.00766   0.01000   2.11203
   A32        2.14681  -0.00218  -0.00399  -0.00767  -0.01169   2.13512
   A33        2.03434   0.00032   0.00163   0.00005   0.00166   2.03600
   A34        2.10162  -0.00128  -0.00165  -0.00592  -0.00757   2.09405
   A35        2.09498   0.00031  -0.00006   0.00112   0.00106   2.09604
   A36        2.08658   0.00096   0.00171   0.00480   0.00651   2.09309
   A37        2.09047  -0.00002  -0.00033   0.00212   0.00178   2.09225
   A38        2.09210  -0.00067  -0.00203  -0.00448  -0.00651   2.08560
   A39        2.10060   0.00070   0.00236   0.00236   0.00471   2.10532
   A40        2.09014  -0.00076  -0.00112  -0.00268  -0.00384   2.08630
   A41        2.09882   0.00073   0.00217   0.00237   0.00453   2.10335
   A42        2.09423   0.00003  -0.00105   0.00030  -0.00076   2.09347
   A43        2.12108   0.00073   0.00298   0.00033   0.00327   2.12435
   A44        2.08544  -0.00112  -0.00305  -0.00529  -0.00839   2.07706
   A45        2.07666   0.00039   0.00007   0.00492   0.00495   2.08161
   A46        2.13532   0.00830   0.03324   0.01130   0.04453   2.17986
   A47        2.04815  -0.01080  -0.03703  -0.04019  -0.07723   1.97092
   A48        2.09970   0.00250   0.00379   0.02892   0.03270   2.13240
    D1       -0.00170   0.00011   0.00068   0.00657   0.00725   0.00555
    D2        3.13912  -0.00007  -0.00056  -0.00264  -0.00320   3.13592
    D3       -3.14102   0.00013   0.00086   0.00690   0.00777  -3.13325
    D4       -0.00021  -0.00005  -0.00038  -0.00230  -0.00268  -0.00289
    D5        0.00250   0.00002   0.00003   0.00105   0.00108   0.00358
    D6       -3.13949   0.00004   0.00022   0.00155   0.00180  -3.13769
    D7       -3.14136   0.00000  -0.00015   0.00071   0.00056  -3.14080
    D8       -0.00016   0.00002   0.00005   0.00121   0.00127   0.00111
    D9       -0.00198  -0.00012  -0.00063  -0.00559  -0.00620  -0.00817
   D10        3.13893  -0.00041  -0.00255  -0.02176  -0.02427   3.11466
   D11        3.14039   0.00006   0.00061   0.00359   0.00419  -3.13860
   D12       -0.00189  -0.00023  -0.00131  -0.01258  -0.01388  -0.01577
   D13        0.00475  -0.00001  -0.00013  -0.00296  -0.00314   0.00161
   D14        3.14098   0.00030   0.00184   0.02020   0.02219  -3.12002
   D15       -3.13614   0.00028   0.00182   0.01345   0.01519  -3.12095
   D16        0.00008   0.00060   0.00379   0.03661   0.04053   0.04060
   D17       -0.00395   0.00015   0.00085   0.01064   0.01151   0.00756
   D18        3.13678   0.00014   0.00080   0.01035   0.01117  -3.13523
   D19       -3.14041  -0.00016  -0.00107  -0.01151  -0.01252   3.13025
   D20        0.00032  -0.00016  -0.00112  -0.01180  -0.01286  -0.01254
   D21        1.99505   0.00158   0.01218   0.05125   0.06345   2.05850
   D22       -0.16732  -0.00104  -0.00834   0.04068   0.03244  -0.13488
   D23       -2.20771   0.00051   0.00288   0.05076   0.05366  -2.15405
   D24       -1.15190   0.00191   0.01419   0.07439   0.08850  -1.06340
   D25        2.96892  -0.00072  -0.00633   0.06382   0.05749   3.02641
   D26        0.92853   0.00083   0.00488   0.07390   0.07870   1.00723
   D27        0.00035  -0.00016  -0.00082  -0.00977  -0.01055  -0.01020
   D28       -3.14085  -0.00018  -0.00101  -0.01027  -0.01126   3.13108
   D29       -3.14038  -0.00015  -0.00076  -0.00948  -0.01020   3.13260
   D30        0.00160  -0.00017  -0.00096  -0.00999  -0.01092  -0.00932
   D31        2.00613   0.00031  -0.00152   0.05797   0.05645   2.06258
   D32       -1.13536   0.00042  -0.00048   0.06520   0.06473  -1.07063
   D33       -2.07787   0.00138   0.01025   0.07036   0.08064  -1.99723
   D34        1.06382   0.00150   0.01129   0.07759   0.08892   1.15275
   D35       -0.03764  -0.00026   0.00033   0.04414   0.04442   0.00678
   D36        3.10405  -0.00015   0.00138   0.05137   0.05270  -3.12643
   D37       -2.05053  -0.00016   0.00309   0.01525   0.01843  -2.03210
   D38        1.09933   0.00040   0.00576   0.05300   0.05902   1.15835
   D39        2.05919  -0.00023  -0.00345   0.00250  -0.00123   2.05796
   D40       -1.07413   0.00033  -0.00078   0.04024   0.03936  -1.03477
   D41       -0.01424   0.00070   0.00310   0.02336   0.02639   0.01214
   D42        3.13562   0.00126   0.00577   0.06110   0.06698  -3.08059
   D43        3.13822  -0.00009  -0.00120  -0.00260  -0.00377   3.13445
   D44       -0.00686   0.00011   0.00037   0.00831   0.00866   0.00180
   D45       -0.00347  -0.00020  -0.00224  -0.00981  -0.01205  -0.01553
   D46        3.13464   0.00000  -0.00067   0.00109   0.00038   3.13501
   D47       -3.13824   0.00017   0.00144   0.00757   0.00908  -3.12917
   D48        0.00587   0.00045   0.00299   0.02381   0.02677   0.03264
   D49        0.00344   0.00028   0.00244   0.01440   0.01682   0.02026
   D50       -3.13564   0.00056   0.00398   0.03064   0.03452  -3.10112
   D51       -3.13584   0.00032   0.00292   0.01712   0.01991  -3.11594
   D52        0.00172   0.00039   0.00124   0.02588   0.02698   0.02871
[truncated: 1,474,701 more chars]
