# Supplementary material for: Rotational Barriers in N-Benzhydrylformamides: An NMR and DFT Study
Source: Molecules. 2023 Jan 5;28(2):535. doi: 10.3390/molecules28020535 (PMC9863877; doi:10.3390/molecules28020535)
Supplement: Supplementary file 1 [file molecules-28-00535-s001.zip › Supplementary_Materials/Quantum_chemistry_output_files/Gaussian_output_files/Conformations/BHFA_oI/BHFA_oI_conf5.log]

 Entering Gaussian System, Link 0=g16
 Initial command:
 /usr/local/gaussian/g16/l1.exe "/home/gauss/GAUSS_SCRDIR/Gau-12098.inp" -scrdir="/home/gauss/GAUSS_SCRDIR/"
 Entering Link 1 = /usr/local/gaussian/g16/l1.exe PID=     12100.
  
 Copyright (c) 1988,1990,1992,1993,1995,1998,2003,2009,2016,
            Gaussian, Inc.  All Rights Reserved.
  
 This is part of the Gaussian(R) 16 program.  It is based on
 the Gaussian(R) 09 system (copyright 2009, Gaussian, Inc.),
 the Gaussian(R) 03 system (copyright 2003, Gaussian, Inc.),
 the Gaussian(R) 98 system (copyright 1998, Gaussian, Inc.),
 the Gaussian(R) 94 system (copyright 1995, Gaussian, Inc.),
 the Gaussian 92(TM) system (copyright 1992, Gaussian, Inc.),
 the Gaussian 90(TM) system (copyright 1990, Gaussian, Inc.),
 the Gaussian 88(TM) system (copyright 1988, Gaussian, Inc.),
 the Gaussian 86(TM) system (copyright 1986, Carnegie Mellon
 University), and the Gaussian 82(TM) system (copyright 1983,
 Carnegie Mellon University). Gaussian is a federally registered
 trademark of Gaussian, Inc.
  
 This software contains proprietary and confidential information,
 including trade secrets, belonging to Gaussian, Inc.
  
 This software is provided under written license and may be
 used, copied, transmitted, or stored only in accord with that
 written license.
  
 The following legend is applicable only to US Government
 contracts under FAR:
  
                    RESTRICTED RIGHTS LEGEND
  
 Use, reproduction and disclosure by the US Government is
 subject to restrictions as set forth in subparagraphs (a)
 and (c) of the Commercial Computer Software - Restricted
 Rights clause in FAR 52.227-19.
  
 Gaussian, Inc.
 340 Quinnipiac St., Bldg. 40, Wallingford CT 06492
  
  
 ---------------------------------------------------------------
 Warning -- This program may not be used in any manner that
 competes with the business of Gaussian, Inc. or will provide
 assistance to any competitor of Gaussian, Inc.  The licensee
 of this program is prohibited from giving any competitor of
 Gaussian, Inc. access to this program.  By using this program,
 the user acknowledges that Gaussian, Inc. is engaged in the
 business of creating and licensing software in the field of
 computational chemistry and represents and warrants to the
 licensee that it is not a competitor of Gaussian, Inc. and that
 it will not use this program in any manner prohibited above.
 ---------------------------------------------------------------
  

 Cite this work as:
 Gaussian 16, Revision A.03,
 M. J. Frisch, G. W. Trucks, H. B. Schlegel, G. E. Scuseria, 
 M. A. Robb, J. R. Cheeseman, G. Scalmani, V. Barone, 
 G. A. Petersson, H. Nakatsuji, X. Li, M. Caricato, A. V. Marenich, 
 J. Bloino, B. G. Janesko, R. Gomperts, B. Mennucci, H. P. Hratchian, 
 J. V. Ortiz, A. F. Izmaylov, J. L. Sonnenberg, D. Williams-Young, 
 F. Ding, F. Lipparini, F. Egidi, J. Goings, B. Peng, A. Petrone, 
 T. Henderson, D. Ranasinghe, V. G. Zakrzewski, J. Gao, N. Rega, 
 G. Zheng, W. Liang, M. Hada, M. Ehara, K. Toyota, R. Fukuda, 
 J. Hasegawa, M. Ishida, T. Nakajima, Y. Honda, O. Kitao, H. Nakai, 
 T. Vreven, K. Throssell, J. A. Montgomery, Jr., J. E. Peralta, 
 F. Ogliaro, M. J. Bearpark, J. J. Heyd, E. N. Brothers, K. N. Kudin, 
 V. N. Staroverov, T. A. Keith, R. Kobayashi, J. Normand, 
 K. Raghavachari, A. P. Rendell, J. C. Burant, S. S. Iyengar, 
 J. Tomasi, M. Cossi, J. M. Millam, M. Klene, C. Adamo, R. Cammi, 
 J. W. Ochterski, R. L. Martin, K. Morokuma, O. Farkas, 
 J. B. Foresman, and D. J. Fox, Gaussian, Inc., Wallingford CT, 2016.
 
 ******************************************
 Gaussian 16:  ES64L-G16RevA.03 25-Dec-2016
                14-Dec-2022 
 ******************************************
 %chk=BHFA_oI_conf5.chk
 %nprocshared=4
 Will use up to    4 processors via shared memory.
 %mem=2GB
 ----------------------------------------------------------------------
 # opt freq M062X/gen pseudo=read nosymm Integral(Grid=SuperFine) scrf=
 (IEFPCM, solvent=dimethylsulfoxide) pop=(nboread,mkuff,dipole)
 ----------------------------------------------------------------------
 1/18=20,19=15,26=6,38=1/1,3;
 2/9=110,12=2,15=1,17=6,18=5,40=1/2;
 3/5=7,11=2,16=1,17=8,25=1,30=1,70=2201,71=1,72=21,74=-55,75=-7/1,2,3;
 4//1;
 5/5=2,38=5,53=21/2;
 6/7=2,8=2,9=2,10=2,15=24,20=4,28=1,40=2/1,2,7;
 7/30=1/1,2,3,16;
 1/18=20,19=15,26=6/3(2);
 2/9=110,15=1/2;
 99//99;
 2/9=110,15=1/2;
 3/5=7,6=1,11=2,16=1,17=8,25=1,30=1,70=2205,71=1,72=21,74=-55,75=-7,82=7/1,2,3;
 4/5=5,16=3,69=1/1;
 5/5=2,38=5,53=21/2;
 7/30=1/1,2,3,16;
 1/18=20,19=15,26=6/3(-5);
 2/9=110,15=1/2;
 6/7=2,8=2,9=2,10=2,15=24,19=2,20=4,28=1,40=2/1,2,7;
 99/9=1/99;
 -------------
 BHFA_oI_conf5
 -------------
 Symbolic Z-matrix:
 Charge =  0 Multiplicity = 1
 C                     2.9465    3.4644   -1.7385 
 C                     3.6872    2.5379   -0.9882 
 C                     3.1383    1.2803   -0.686 
 C                     1.8465    0.9294   -1.1333 
 C                     1.1103    1.8749   -1.8804 
 C                     1.6562    3.134    -2.1845 
 C                     1.2787   -0.407    -0.7992 
 C                     1.1516   -1.2547   -2.0205 
 N                     0.0338   -0.3042   -0.1041 
 C                     2.1743   -2.1523   -2.4228 
 C                     2.0213   -2.9316   -3.5841 
 C                     0.8587   -2.8289   -4.3627 
 C                    -0.1578   -1.9408   -3.9836 
 C                    -0.0093   -1.1619   -2.8241 
 C                    -0.0939    0.2574    1.1146 
 O                    -1.219     0.29      1.6553 
 I                     3.9419   -2.3775   -1.3941 
 H                     3.3441    4.3785   -1.9586 
 H                     4.6245    2.7774   -0.6618 
 H                     3.6858    0.6157   -0.1379 
 H                     0.1689    1.6516   -2.2024 
 H                     1.1147    3.8083   -2.7255 
 H                     1.9497   -0.9147   -0.104 
 H                    -0.7609   -0.6804   -0.5117 
 H                     2.7601   -3.5754   -3.8704 
 H                     0.7547   -3.3955   -5.2053 
 H                    -1.004    -1.8607   -4.5479 
 H                    -0.758    -0.5197   -2.5656 
 H                     0.715     0.6534    1.5952 
 

 GradGradGradGradGradGradGradGradGradGradGradGradGradGradGradGradGradGrad
 Berny optimization.
 Initialization pass.
                           ----------------------------
                           !    Initial Parameters    !
                           ! (Angstroms and Degrees)  !
 --------------------------                            --------------------------
 ! Name  Definition              Value          Derivative Info.                !
 --------------------------------------------------------------------------------
 ! R1    R(1,2)                  1.4036         estimate D2E/DX2                !
 ! R2    R(1,6)                  1.4046         estimate D2E/DX2                !
 ! R3    R(1,18)                 1.0208         estimate D2E/DX2                !
 ! R4    R(2,3)                  1.4051         estimate D2E/DX2                !
 ! R5    R(2,19)                 1.021          estimate D2E/DX2                !
 ! R6    R(3,4)                  1.4114         estimate D2E/DX2                !
 ! R7    R(3,20)                 1.0207         estimate D2E/DX2                !
 ! R8    R(4,5)                  1.4121         estimate D2E/DX2                !
 ! R9    R(4,7)                  1.49           estimate D2E/DX2                !
 ! R10   R(5,6)                  1.4056         estimate D2E/DX2                !
 ! R11   R(5,21)                 1.0197         estimate D2E/DX2                !
 ! R12   R(6,22)                 1.0201         estimate D2E/DX2                !
 ! R13   R(7,8)                  1.4921         estimate D2E/DX2                !
 ! R14   R(7,9)                  1.4295         estimate D2E/DX2                !
 ! R15   R(7,23)                 1.0915         estimate D2E/DX2                !
 ! R16   R(8,10)                 1.419          estimate D2E/DX2                !
 ! R17   R(8,14)                 1.4149         estimate D2E/DX2                !
 ! R18   R(9,15)                 1.3479         estimate D2E/DX2                !
 ! R19   R(9,24)                 0.9691         estimate D2E/DX2                !
 ! R20   R(10,11)                1.4069         estimate D2E/DX2                !
 ! R21   R(10,17)                2.0575         estimate D2E/DX2                !
 ! R22   R(11,12)                1.403          estimate D2E/DX2                !
 ! R23   R(11,25)                1.0209         estimate D2E/DX2                !
 ! R24   R(12,13)                1.402          estimate D2E/DX2                !
 ! R25   R(12,26)                1.0207         estimate D2E/DX2                !
 ! R26   R(13,14)                1.4047         estimate D2E/DX2                !
 ! R27   R(13,27)                1.0202         estimate D2E/DX2                !
 ! R28   R(14,28)                1.0197         estimate D2E/DX2                !
 ! R29   R(15,16)                1.2487         estimate D2E/DX2                !
 ! R30   R(15,29)                1.0208         estimate D2E/DX2                !
 ! A1    A(2,1,6)              119.9499         estimate D2E/DX2                !
 ! A2    A(2,1,18)             120.053          estimate D2E/DX2                !
 ! A3    A(6,1,18)             119.9969         estimate D2E/DX2                !
 ! A4    A(1,2,3)              119.9764         estimate D2E/DX2                !
 ! A5    A(1,2,19)             120.0344         estimate D2E/DX2                !
 ! A6    A(3,2,19)             119.9892         estimate D2E/DX2                !
 ! A7    A(2,3,4)              120.7927         estimate D2E/DX2                !
 ! A8    A(2,3,20)             119.257          estimate D2E/DX2                !
 ! A9    A(4,3,20)             119.9502         estimate D2E/DX2                !
 ! A10   A(3,4,5)              118.5795         estimate D2E/DX2                !
 ! A11   A(3,4,7)              120.0486         estimate D2E/DX2                !
 ! A12   A(5,4,7)              121.3662         estimate D2E/DX2                !
 ! A13   A(4,5,6)              120.7799         estimate D2E/DX2                !
 ! A14   A(4,5,21)             120.1159         estimate D2E/DX2                !
 ! A15   A(6,5,21)             119.1033         estimate D2E/DX2                !
 ! A16   A(1,6,5)              119.9183         estimate D2E/DX2                !
 ! A17   A(1,6,22)             120.0358         estimate D2E/DX2                !
 ! A18   A(5,6,22)             120.0455         estimate D2E/DX2                !
 ! A19   A(4,7,8)              111.008          estimate D2E/DX2                !
 ! A20   A(4,7,9)              112.111          estimate D2E/DX2                !
 ! A21   A(4,7,23)             109.0115         estimate D2E/DX2                !
 ! A22   A(8,7,9)              111.3878         estimate D2E/DX2                !
 ! A23   A(8,7,23)             108.0259         estimate D2E/DX2                !
 ! A24   A(9,7,23)             105.0174         estimate D2E/DX2                !
 ! A25   A(7,8,10)             122.0092         estimate D2E/DX2                !
 ! A26   A(7,8,14)             119.8343         estimate D2E/DX2                !
 ! A27   A(10,8,14)            118.1513         estimate D2E/DX2                !
 ! A28   A(7,9,15)             123.5108         estimate D2E/DX2                !
 ! A29   A(7,9,24)             118.7959         estimate D2E/DX2                !
 ! A30   A(15,9,24)            117.6652         estimate D2E/DX2                !
 ! A31   A(8,10,11)            120.4004         estimate D2E/DX2                !
 ! A32   A(8,10,17)            123.1389         estimate D2E/DX2                !
 ! A33   A(11,10,17)           116.4551         estimate D2E/DX2                !
 ! A34   A(10,11,12)           120.5075         estimate D2E/DX2                !
 ! A35   A(10,11,25)           120.1382         estimate D2E/DX2                !
 ! A36   A(12,11,25)           119.3537         estimate D2E/DX2                !
 ! A37   A(11,12,13)           119.8083         estimate D2E/DX2                !
 ! A38   A(11,12,26)           120.1271         estimate D2E/DX2                !
 ! A39   A(13,12,26)           120.0639         estimate D2E/DX2                !
 ! A40   A(12,13,14)           119.8535         estimate D2E/DX2                !
 ! A41   A(12,13,27)           120.1            estimate D2E/DX2                !
 ! A42   A(14,13,27)           120.0465         estimate D2E/DX2                !
 ! A43   A(8,14,13)            121.2765         estimate D2E/DX2                !
 ! A44   A(8,14,28)            119.9825         estimate D2E/DX2                !
 ! A45   A(13,14,28)           118.741          estimate D2E/DX2                !
 ! A46   A(9,15,16)            119.1914         estimate D2E/DX2                !
 ! A47   A(9,15,29)            120.8107         estimate D2E/DX2                !
 ! A48   A(16,15,29)           119.9979         estimate D2E/DX2                !
 ! D1    D(6,1,2,3)              0.1084         estimate D2E/DX2                !
 ! D2    D(6,1,2,19)          -179.8803         estimate D2E/DX2                !
 ! D3    D(18,1,2,3)           179.9896         estimate D2E/DX2                !
 ! D4    D(18,1,2,19)            0.0009         estimate D2E/DX2                !
 ! D5    D(2,1,6,5)             -0.1139         estimate D2E/DX2                !
 ! D6    D(2,1,6,22)           179.6622         estimate D2E/DX2                !
 ! D7    D(18,1,6,5)          -179.9952         estimate D2E/DX2                !
 ! D8    D(18,1,6,22)           -0.2191         estimate D2E/DX2                !
 ! D9    D(1,2,3,4)              0.2759         estimate D2E/DX2                !
 ! D10   D(1,2,3,20)          -179.8678         estimate D2E/DX2                !
 ! D11   D(19,2,3,4)          -179.7354         estimate D2E/DX2                !
 ! D12   D(19,2,3,20)            0.1209         estimate D2E/DX2                !
 ! D13   D(2,3,4,5)             -0.6409         estimate D2E/DX2                !
 ! D14   D(2,3,4,7)           -179.786          estimate D2E/DX2                !
 ! D15   D(20,3,4,5)           179.5038         estimate D2E/DX2                !
 ! D16   D(20,3,4,7)             0.3588         estimate D2E/DX2                !
 ! D17   D(3,4,5,6)              0.6352         estimate D2E/DX2                !
 ! D18   D(3,4,5,21)          -179.0169         estimate D2E/DX2                !
 ! D19   D(7,4,5,6)            179.7685         estimate D2E/DX2                !
 ! D20   D(7,4,5,21)             0.1164         estimate D2E/DX2                !
 ! D21   D(3,4,7,8)           -111.7256         estimate D2E/DX2                !
 ! D22   D(3,4,7,9)            122.9871         estimate D2E/DX2                !
 ! D23   D(3,4,7,23)             7.1507         estimate D2E/DX2                !
 ! D24   D(5,4,7,8)             69.1536         estimate D2E/DX2                !
 ! D25   D(5,4,7,9)            -56.1336         estimate D2E/DX2                !
 ! D26   D(5,4,7,23)          -171.97           estimate D2E/DX2                !
 ! D27   D(4,5,6,1)             -0.2646         estimate D2E/DX2                !
 ! D28   D(4,5,6,22)           179.9594         estimate D2E/DX2                !
 ! D29   D(21,5,6,1)           179.3911         estimate D2E/DX2                !
 ! D30   D(21,5,6,22)           -0.385          estimate D2E/DX2                !
 ! D31   D(4,7,8,10)            92.8326         estimate D2E/DX2                !
 ! D32   D(4,7,8,14)           -86.3279         estimate D2E/DX2                !
 ! D33   D(9,7,8,10)          -141.4755         estimate D2E/DX2                !
 ! D34   D(9,7,8,14)            39.364          estimate D2E/DX2                !
 ! D35   D(23,7,8,10)          -26.6351         estimate D2E/DX2                !
 ! D36   D(23,7,8,14)          154.2044         estimate D2E/DX2                !
 ! D37   D(4,7,9,15)           -63.6659         estimate D2E/DX2                !
 ! D38   D(4,7,9,24)           118.3115         estimate D2E/DX2                !
 ! D39   D(8,7,9,15)           171.2557         estimate D2E/DX2                !
 ! D40   D(8,7,9,24)            -6.7669         estimate D2E/DX2                !
 ! D41   D(23,7,9,15)           54.5662         estimate D2E/DX2                !
 ! D42   D(23,7,9,24)         -123.4563         estimate D2E/DX2                !
 ! D43   D(7,8,10,11)         -179.7236         estimate D2E/DX2                !
 ! D44   D(7,8,10,17)           -0.61           estimate D2E/DX2                !
 ! D45   D(14,8,10,11)          -0.5495         estimate D2E/DX2                !
 ! D46   D(14,8,10,17)         178.5641         estimate D2E/DX2                !
 ! D47   D(7,8,14,13)          179.6881         estimate D2E/DX2                !
 ! D48   D(7,8,14,28)           -0.2619         estimate D2E/DX2                !
 ! D49   D(10,8,14,13)           0.4955         estimate D2E/DX2                !
 ! D50   D(10,8,14,28)        -179.4545         estimate D2E/DX2                !
 ! D51   D(7,9,15,16)         -179.1458         estimate D2E/DX2                !
 ! D52   D(7,9,15,29)            0.8754         estimate D2E/DX2                !
 ! D53   D(24,9,15,16)          -1.1023         estimate D2E/DX2                !
 ! D54   D(24,9,15,29)         178.9189         estimate D2E/DX2                !
 ! D55   D(8,10,11,12)           0.2305         estimate D2E/DX2                !
 ! D56   D(8,10,11,25)         179.9343         estimate D2E/DX2                !
 ! D57   D(17,10,11,12)       -178.9405         estimate D2E/DX2                !
 ! D58   D(17,10,11,25)          0.7633         estimate D2E/DX2                !
 ! D59   D(10,11,12,13)          0.1611         estimate D2E/DX2                !
 ! D60   D(10,11,12,26)        179.8605         estimate D2E/DX2                !
 ! D61   D(25,11,12,13)       -179.545          estimate D2E/DX2                !
 ! D62   D(25,11,12,26)          0.1544         estimate D2E/DX2                !
 ! D63   D(11,12,13,14)         -0.2184         estimate D2E/DX2                !
 ! D64   D(11,12,13,27)        179.8342         estimate D2E/DX2                !
 ! D65   D(26,12,13,14)       -179.918          estimate D2E/DX2                !
 ! D66   D(26,12,13,27)          0.1346         estimate D2E/DX2                !
 ! D67   D(12,13,14,8)          -0.1161         estimate D2E/DX2                !
 ! D68   D(12,13,14,28)        179.8344         estimate D2E/DX2                !
 ! D69   D(27,13,14,8)         179.8313         estimate D2E/DX2                !
 ! D70   D(27,13,14,28)         -0.2181         estimate D2E/DX2                !
 --------------------------------------------------------------------------------
 Trust Radius=3.00D-01 FncErr=5.00D-06 GrdErr=5.00D-06 EigMax=2.50D+02 EigMin=1.00D-04
 Number of steps in this run=    158 maximum allowed number of steps=    174.
 GradGradGradGradGradGradGradGradGradGradGradGradGradGradGradGradGradGrad

                          Input orientation:                          
 ---------------------------------------------------------------------
 Center     Atomic      Atomic             Coordinates (Angstroms)
 Number     Number       Type             X           Y           Z
 ---------------------------------------------------------------------
      1          6           0        2.946500    3.464400   -1.738500
      2          6           0        3.687200    2.537900   -0.988200
      3          6           0        3.138300    1.280300   -0.686000
      4          6           0        1.846500    0.929400   -1.133300
      5          6           0        1.110300    1.874900   -1.880400
      6          6           0        1.656200    3.134000   -2.184500
      7          6           0        1.278700   -0.407000   -0.799200
      8          6           0        1.151600   -1.254700   -2.020500
      9          7           0        0.033800   -0.304200   -0.104100
     10          6           0        2.174300   -2.152300   -2.422800
     11          6           0        2.021300   -2.931600   -3.584100
     12          6           0        0.858700   -2.828900   -4.362700
     13          6           0       -0.157800   -1.940800   -3.983600
     14          6           0       -0.009300   -1.161900   -2.824100
     15          6           0       -0.093900    0.257400    1.114600
     16          8           0       -1.219000    0.290000    1.655300
     17         53           0        3.941900   -2.377500   -1.394100
     18          1           0        3.344100    4.378500   -1.958600
     19          1           0        4.624500    2.777400   -0.661800
     20          1           0        3.685800    0.615700   -0.137900
     21          1           0        0.168900    1.651600   -2.202400
     22          1           0        1.114700    3.808300   -2.725500
     23          1           0        1.949700   -0.914700   -0.104000
     24          1           0       -0.760900   -0.680400   -0.511700
     25          1           0        2.760100   -3.575400   -3.870400
     26          1           0        0.754700   -3.395500   -5.205300
     27          1           0       -1.004000   -1.860700   -4.547900
     28          1           0       -0.758000   -0.519700   -2.565600
     29          1           0        0.715000    0.653400    1.595200
 ---------------------------------------------------------------------
                    Distance matrix (angstroms):
                    1          2          3          4          5
     1  C    0.000000
     2  C    1.403563   0.000000
     3  C    2.432044   1.405053   0.000000
     4  C    2.828868   2.448776   1.411366   0.000000
     5  C    2.432751   2.806422   2.427535   1.412133   0.000000
     6  C    1.404619   2.431343   2.806836   2.449795   1.405637
     7  C    4.318747   3.809072   2.513545   1.489961   2.530695
     8  C    5.056787   4.677470   3.486272   2.457703   3.133007
     9  N    5.035616   4.712377   3.533719   2.422169   3.010410
    10  C    5.710681   5.132730   3.965919   3.356656   4.200552
    11  C    6.720941   6.279279   5.233237   4.576494   5.180247
    12  C    7.130986   6.941917   5.966592   5.052682   5.324552
    13  C    6.625205   6.619305   5.666915   4.514363   4.537741
    14  C    5.596243   5.542848   4.521416   3.267466   3.371384
    15  C    5.260139   4.890722   3.838698   3.044633   3.610600
    16  O    6.240680   6.009322   5.044645   4.193139   4.520920
    17  I    5.936095   4.938703   3.811388   3.923558   5.131993
    18  H    1.020837   2.108839   3.355698   3.849703   3.356187
    19  H    2.108776   1.020994   2.109665   3.369674   3.827413
    20  H    3.350161   2.101872   1.020717   2.114770   3.354861
    21  H    3.349106   3.825996   3.354798   2.116339   1.019696
    22  H    2.109011   3.354085   3.826918   3.370267   2.110035
    23  H    4.779301   3.964992   2.563107   2.114430   3.412046
    24  H    5.694666   5.510907   4.367893   3.126720   3.450259
    25  H    7.357889   6.821952   5.819043   5.349729   6.032223
    26  H    7.992554   7.847848   6.925946   6.039700   6.241677
    27  H    7.201102   7.350272   6.476017   5.250667   5.053764
    28  H    5.502769   5.621113   4.685515   3.306780   3.113543
    29  H    4.898456   4.365692   3.386630   2.966678   3.705148
                    6          7          8          9         10
     6  C    0.000000
     7  C    3.821026   0.000000
     8  C    4.420657   1.492087   0.000000
     9  N    4.333759   1.429513   2.413611   0.000000
    10  C    5.316971   2.546419   1.418960   3.656991   0.000000
    11  C    6.235678   3.831544   2.452186   4.792055   1.406888
    12  C    6.398182   4.329034   2.837216   5.018988   2.439632
    13  C    5.681633   3.815295   2.457442   4.214937   2.814164
    14  C    4.651638   2.515758   1.414947   2.852351   2.431058
    15  C    4.713994   2.447057   3.696832   1.347936   4.844026
    16  O    5.576663   3.570558   4.638680   2.240105   5.840395
    17  I    6.018786   3.365919   3.072268   4.608245   2.057510
    18  H    2.109222   5.339578   6.045149   6.027017   6.650960
    19  H    3.355083   4.621002   5.492261   5.557141   5.779839
    20  H    3.827490   2.697659   3.669434   3.766227   3.894512
    21  H    2.099974   2.727354   3.073332   2.871632   4.305794
    22  H    1.020090   4.637487   5.111982   4.995272   6.061611
    23  H    4.561425   1.091468   2.103696   2.010817   2.637979
    24  H    4.815629   2.077829   2.502789   0.969130   3.799236
    25  H    7.005491   4.654629   3.375656   5.684934   2.112799
    26  H    7.250676   5.349713   3.857915   6.008167   3.362011
    27  H    6.132646   4.623496   3.376625   4.821523   3.834406
    28  H    4.395807   2.698336   2.117529   2.594681   3.359190
    29  H    4.617940   2.678686   4.111539   2.066072   5.113300
                   11         12         13         14         15
    11  C    0.000000
    12  C    1.402998   0.000000
    13  C    2.426883   1.402038   0.000000
    14  C    2.798709   2.428910   1.404698   0.000000
    15  C    6.059833   6.358735   5.552280   4.187473   0.000000
    16  O    6.951947   7.089478   6.156282   4.861729   1.248707
    17  I    2.965102   4.303774   4.868650   4.374307   5.433595
    18  H    7.604578   7.993968   7.503165   6.533790   6.184486
    19  H    6.921645   7.701202   7.494409   6.454900   5.636426
    20  H    5.218256   6.140578   6.008191   4.901969   3.997908
    21  H    5.132855   5.021713   4.023027   2.886875   3.607679
    22  H    6.854587   6.840934   6.021148   5.096664   5.368051
    23  H    4.022948   4.794890   4.532740   3.361210   2.652377
    24  H    4.716798   4.697803   3.742516   2.478697   1.992288
    25  H    1.020917   2.101177   3.346472   3.819595   6.905498
    26  H    2.108973   1.020699   2.107453   3.353025   7.348805
    27  H    3.350847   2.107454   1.020247   2.109321   6.113799
    28  H    3.818260   3.343006   2.095349   1.019703   3.819527
    29  H    6.433024   6.902437   6.214070   4.832198   1.020839
                   16         17         18         19         20
    16  O    0.000000
    17  I    6.561195   0.000000
    18  H    7.113226   6.805848   0.000000
    19  H    6.760370   5.251209   2.425827   0.000000
    20  H    5.232467   3.256205   4.194088   2.414244   0.000000
    21  H    4.319962   5.578757   4.192531   4.846983   4.207593
    22  H    6.084078   6.930354   2.425590   4.200037   4.847569
    23  H    3.819306   2.788011   5.779434   4.593180   2.314588
    24  H    2.418144   5.076919   6.673606   6.401675   4.646799
    25  H    7.829937   2.993940   8.201254   7.357253   5.688040
    26  H    8.034067   5.071471   8.813690   8.586235   7.096451
    27  H    6.568974   5.888588   8.033559   8.264004   6.897455
    28  H    4.322515   5.187764   6.417791   6.592923   5.189433
    29  H    1.968763   5.341830   5.780833   4.988949   3.439580
                   21         22         23         24         25
    21  H    0.000000
    22  H    2.412369   0.000000
    23  H    3.763034   5.465914   0.000000
    24  H    3.026750   5.344831   2.751085   0.000000
    25  H    6.067790   7.650958   4.682077   5.662096   0.000000
    26  H    5.902016   7.627171   5.797038   5.630159   2.415771
    27  H    4.383300   6.320411   5.419180   4.212258   4.191378
    28  H    2.388640   4.718491   3.680644   2.060179   4.839094
    29  H    3.964391   5.364849   2.621202   2.897642   7.206800
                   26         27         28         29
    26  H    0.000000
    27  H    2.425038   0.000000
    28  H    4.186467   2.405891   0.000000
    29  H    7.914668   6.856627   4.567072   0.000000
 Symmetry turned off by external request.
 Stoichiometry    C14H12INO
 Framework group  C1[X(C14H12INO)]
 Deg. of freedom    81
 Full point group                 C1      NOp   1
 Rotational constants (GHZ):           0.3827576           0.2445238           0.2128043
 General basis read from cards:  (5D, 7F)
 ======================================================================================================
                                       Pseudopotential Parameters
 ======================================================================================================
  Center     Atomic      Valence      Angular      Power
  Number     Number     Electrons     Momentum     of R      Exponent        Coefficient   SO-Coeffient
 ======================================================================================================
    1          6
                                   No pseudopotential on this center.
    2          6
                                   No pseudopotential on this center.
    3          6
                                   No pseudopotential on this center.
    4          6
                                   No pseudopotential on this center.
    5          6
                                   No pseudopotential on this center.
    6          6
                                   No pseudopotential on this center.
    7          6
                                   No pseudopotential on this center.
    8          6
                                   No pseudopotential on this center.
    9          7
                                   No pseudopotential on this center.
   10          6
                                   No pseudopotential on this center.
   11          6
                                   No pseudopotential on this center.
   12          6
                                   No pseudopotential on this center.
   13          6
                                   No pseudopotential on this center.
   14          6
                                   No pseudopotential on this center.
   15          6
                                   No pseudopotential on this center.
   16          8
                                   No pseudopotential on this center.
   17         53            7
                                      F and up 
                                                     0        1.0715702       -0.07476210    0.00000000
                                                     1       44.1936028      -30.08112240    0.00000000
                                                     2       12.9367609      -75.37227210    0.00000000
                                                     2        3.1956412      -22.05637580    0.00000000
                                                     2        0.8589806       -1.69795850    0.00000000
                                      S - F
                                                     0      127.9202670        2.93800360    0.00000000
                                                     1       78.6211465       41.24712670    0.00000000
                                                     2       36.5146237      287.86800950    0.00000000
                                                     2        9.9065681      114.37585060    0.00000000
                                                     2        1.9420086       37.65477140    0.00000000
                                      P - F
                                                     0       13.0035304        2.22226300    0.00000000
                                                     1       76.0331404       39.40908310    0.00000000
                                                     2       24.1961684      177.40750020    0.00000000
                                                     2        6.4053433       77.98894620    0.00000000
                                                     2        1.5851786       25.75476410    0.00000000
                                      D - F
                                                     0       40.4278108        7.05243600    0.00000000
                                                     1       28.9084375       33.30416350    0.00000000
                                                     2       15.6268936      186.94538750    0.00000000
                                                     2        4.1442856       71.96883610    0.00000000
                                                     2        0.9377235        9.36306570    0.00000000
   18          1
                                   No pseudopotential on this center.
   19          1
                                   No pseudopotential on this center.
   20          1
                                   No pseudopotential on this center.
   21          1
                                   No pseudopotential on this center.
   22          1
                                   No pseudopotential on this center.
   23          1
                                   No pseudopotential on this center.
   24          1
                                   No pseudopotential on this center.
   25          1
                                   No pseudopotential on this center.
   26          1
                                   No pseudopotential on this center.
   27          1
                                   No pseudopotential on this center.
   28          1
                                   No pseudopotential on this center.
   29          1
                                   No pseudopotential on this center.
 ======================================================================================================
   396 basis functions,   648 primitive gaussians,   412 cartesian basis functions
    59 alpha electrons       59 beta electrons
       nuclear repulsion energy      1086.1635924510 Hartrees.
 NAtoms=   29 NActive=   29 NUniq=   29 SFac= 1.00D+00 NAtFMM=   60 NAOKFM=F Big=F
 Integral buffers will be    131072 words long.
 Raffenetti 2 integral format.
 Two-electron integral symmetry is turned off.
 ------------------------------------------------------------------------------
 Polarizable Continuum Model (PCM)
 =================================
 Model                : PCM.
 Atomic radii         : UFF (Universal Force Field).
 Polarization charges : Total charges.
 Charge compensation  : None.
 Solution method      : On-the-fly selection.
 Cavity type          : Scaled VdW (van der Waals Surface) (Alpha=1.100).
 Cavity algorithm     : GePol (No added spheres)
                        Default sphere list used, NSphG=   29.
                        Lebedev-Laikov grids with approx.  5.0 points / Ang**2.
                        Smoothing algorithm: York/Karplus (Gamma=1.0000).
                        Polarization charges: spherical gaussians, with
                                              point-specific exponents (IZeta= 3).
                        Self-potential: point-specific (ISelfS= 7).
                        Self-field    : sphere-specific E.n sum rule (ISelfD= 2).
 1st derivatives      : Analytical E(r).r(x)/FMM algorithm (CHGder, D1EAlg=3).
                        Cavity 1st derivative terms included.
 Solvent              : DiMethylSulfoxide, Eps=  46.826000 Eps(inf)=   2.007889
 ------------------------------------------------------------------------------
 One-electron integrals computed using PRISM.
   1 Symmetry operations used in ECPInt.
 ECPInt:  NShTT=    9316 NPrTT=   38001 LenC2=    8737 LenP2D=   24009.
 LDataN:  DoStor=T MaxTD1= 5 Len=  102
 NBasis=   396 RedAO= T EigKep=  1.14D-06  NBF=   396
 NBsUse=   395 1.00D-06 EigRej=  9.39D-07 NBFU=   395
 ExpMin= 4.38D-02 ExpMax= 8.59D+03 ExpMxC= 1.30D+03 IAcc=3 IRadAn=         7 AccDes= 0.00D+00
 Harris functional with IExCor= 1009 and IRadAn=       7 diagonalized for initial guess.
 HarFok:  IExCor= 1009 AccDes= 0.00D+00 IRadAn=         7 IDoV= 1 UseB2=F ITyADJ=14
 ICtDFT=  3500011 ScaDFX=  1.000000  1.000000  1.000000  1.000000
 FoFCou: FMM=F IPFlag=           0 FMFlag=      100000 FMFlg1=           0
         NFxFlg=           0 DoJE=T BraDBF=F KetDBF=T FulRan=T
         wScrn=  0.000000 ICntrl=       500 IOpCl=  0 I1Cent=   200000004 NGrid=           0
         NMat0=    1 NMatS0=      1 NMatT0=    0 NMatD0=    1 NMtDS0=    0 NMtDT0=    0
 Symmetry not used in FoFCou.
 Requested convergence on RMS density matrix=1.00D-08 within 128 cycles.
 Requested convergence on MAX density matrix=1.00D-06.
 Requested convergence on             energy=1.00D-06.
 No special actions if energy rises.
 Inv3:  Mode=1 IEnd=    16483008.
 Iteration    1 A*A^-1 deviation from unit magnitude is 4.44D-15 for   2336.
 Iteration    1 A*A^-1 deviation from orthogonality  is 1.66D-15 for   1636   1363.
 Iteration    1 A^-1*A deviation from unit magnitude is 4.22D-15 for   2336.
 Iteration    1 A^-1*A deviation from orthogonality  is 1.75D-15 for   1631    626.
 Error on total polarization charges =  0.01926
 SCF Done:  E(RM062X) =  -681.881910942     A.U. after   16 cycles
            NFock= 16  Conv=0.89D-08     -V/T= 2.0149

 **********************************************************************

            Population analysis using the SCF density.

 **********************************************************************

 Alpha  occ. eigenvalues --  -19.60499 -14.78443 -10.65314 -10.60782 -10.60450
 Alpha  occ. eigenvalues --  -10.58649 -10.56611 -10.56238 -10.56219 -10.55640
 Alpha  occ. eigenvalues --  -10.55555 -10.55028 -10.54930 -10.54828 -10.54730
 Alpha  occ. eigenvalues --  -10.54606  -1.16642  -1.06982  -0.98484  -0.96841
 Alpha  occ. eigenvalues --   -0.90463  -0.87922  -0.86104  -0.85636  -0.80051
 Alpha  occ. eigenvalues --   -0.76953  -0.74998  -0.71680  -0.70953  -0.69167
 Alpha  occ. eigenvalues --   -0.67923  -0.62395  -0.61708  -0.60622  -0.57573
 Alpha  occ. eigenvalues --   -0.57411  -0.55662  -0.53511  -0.53079  -0.51583
 Alpha  occ. eigenvalues --   -0.50665  -0.50519  -0.49397  -0.48267  -0.47292
 Alpha  occ. eigenvalues --   -0.45567  -0.44680  -0.43693  -0.42244  -0.41712
 Alpha  occ. eigenvalues --   -0.40497  -0.36464  -0.35672  -0.34088  -0.33051
 Alpha  occ. eigenvalues --   -0.31820  -0.31287  -0.30225  -0.29252
 Alpha virt. eigenvalues --   -0.01451  -0.00786   0.00135   0.00852   0.01223
 Alpha virt. eigenvalues --    0.01561   0.01971   0.02257   0.02577   0.02816
 Alpha virt. eigenvalues --    0.03860   0.04122   0.04450   0.04879   0.05468
 Alpha virt. eigenvalues --    0.06253   0.06605   0.07166   0.07681   0.07785
 Alpha virt. eigenvalues --    0.08435   0.09191   0.09959   0.10594   0.11218
 Alpha virt. eigenvalues --    0.11330   0.11659   0.12578   0.12853   0.13182
 Alpha virt. eigenvalues --    0.13802   0.14447   0.14537   0.15152   0.15432
 Alpha virt. eigenvalues --    0.16334   0.16502   0.16750   0.16901   0.17611
 Alpha virt. eigenvalues --    0.17783   0.18079   0.19105   0.19249   0.19630
 Alpha virt. eigenvalues --    0.19991   0.20151   0.20347   0.20613   0.21616
 Alpha virt. eigenvalues --    0.21766   0.21878   0.22112   0.22353   0.22771
 Alpha virt. eigenvalues --    0.23168   0.23359   0.23867   0.24337   0.24578
 Alpha virt. eigenvalues --    0.24927   0.25012   0.25066   0.25774   0.26072
 Alpha virt. eigenvalues --    0.26381   0.27070   0.27360   0.27638   0.27960
 Alpha virt. eigenvalues --    0.28986   0.29101   0.29541   0.29735   0.30170
 Alpha virt. eigenvalues --    0.30230   0.30652   0.31835   0.32562   0.33071
 Alpha virt. eigenvalues --    0.33409   0.33622   0.34337   0.34874   0.35483
 Alpha virt. eigenvalues --    0.36124   0.36294   0.37539   0.38569   0.39951
 Alpha virt. eigenvalues --    0.40000   0.41166   0.41540   0.44058   0.45873
 Alpha virt. eigenvalues --    0.46403   0.48280   0.49746   0.51492   0.52709
 Alpha virt. eigenvalues --    0.54915   0.55418   0.56190   0.56453   0.57496
 Alpha virt. eigenvalues --    0.58106   0.58306   0.58705   0.59617   0.59874
 Alpha virt. eigenvalues --    0.60511   0.60587   0.61233   0.61536   0.62898
 Alpha virt. eigenvalues --    0.63355   0.64813   0.65348   0.66082   0.67232
 Alpha virt. eigenvalues --    0.67706   0.68333   0.69572   0.70421   0.71168
 Alpha virt. eigenvalues --    0.71735   0.72070   0.73044   0.73421   0.73957
 Alpha virt. eigenvalues --    0.74730   0.75405   0.75952   0.76409   0.76738
 Alpha virt. eigenvalues --    0.77395   0.77859   0.78410   0.78907   0.79173
 Alpha virt. eigenvalues --    0.80246   0.81494   0.83124   0.83885   0.85028
 Alpha virt. eigenvalues --    0.85210   0.85941   0.86742   0.87028   0.87245
 Alpha virt. eigenvalues --    0.89476   0.89808   0.90150   0.91398   0.92441
 Alpha virt. eigenvalues --    0.93485   0.93852   0.96024   0.96945   0.97982
 Alpha virt. eigenvalues --    0.99479   1.01074   1.02407   1.03438   1.05314
 Alpha virt. eigenvalues --    1.06983   1.08622   1.08793   1.10436   1.10612
 Alpha virt. eigenvalues --    1.12438   1.13735   1.15727   1.17702   1.19727
 Alpha virt. eigenvalues --    1.20366   1.22255   1.22458   1.23191   1.24075
 Alpha virt. eigenvalues --    1.25081   1.26176   1.27371   1.27877   1.31112
 Alpha virt. eigenvalues --    1.33765   1.35404   1.36693   1.37790   1.39715
 Alpha virt. eigenvalues --    1.42843   1.46097   1.47900   1.50096   1.51484
 Alpha virt. eigenvalues --    1.55164   1.55196   1.56263   1.58166   1.58713
 Alpha virt. eigenvalues --    1.60970   1.61435   1.63864   1.64052   1.66335
 Alpha virt. eigenvalues --    1.70335   1.74562   1.75478   1.76726   1.77278
 Alpha virt. eigenvalues --    1.80001   1.81329   1.82093   1.82789   1.84175
 Alpha virt. eigenvalues --    1.85513   1.87384   1.89495   1.90035   1.91486
 Alpha virt. eigenvalues --    1.92062   1.92972   1.94845   1.95753   1.96886
 Alpha virt. eigenvalues --    1.97892   1.99357   2.01247   2.02913   2.03250
 Alpha virt. eigenvalues --    2.04094   2.05015   2.12504   2.17455   2.21295
 Alpha virt. eigenvalues --    2.25060   2.26569   2.28580   2.29019   2.29588
 Alpha virt. eigenvalues --    2.30553   2.32074   2.33104   2.34667   2.35764
 Alpha virt. eigenvalues --    2.37360   2.39619   2.47031   2.48423   2.50226
 Alpha virt. eigenvalues --    2.51409   2.51854   2.55527   2.56433   2.60140
 Alpha virt. eigenvalues --    2.65014   2.66582   2.71862   2.72555   2.75702
 Alpha virt. eigenvalues --    2.78577   2.80623   2.82282   2.84627   2.86003
 Alpha virt. eigenvalues --    2.87051   2.88665   2.89763   2.91316   2.96236
 Alpha virt. eigenvalues --    2.96353   2.97461   2.99031   2.99872   3.01738
 Alpha virt. eigenvalues --    3.04117   3.08836   3.11707   3.13536   3.15393
 Alpha virt. eigenvalues --    3.20777   3.23808   3.24773   3.31042   3.34665
 Alpha virt. eigenvalues --    3.36257   3.37744   3.38469   3.39832   3.40301
 Alpha virt. eigenvalues --    3.41311   3.43566   3.44487   3.45198   3.48212
 Alpha virt. eigenvalues --    3.54664   3.58836   3.65948   3.66825   3.69965
 Alpha virt. eigenvalues --    3.71341   3.72317   3.73563   3.79056   3.96986
 Alpha virt. eigenvalues --    3.97910   4.00946   4.06343   4.09737   4.11688
 Alpha virt. eigenvalues --    4.22228   4.31829   4.62375   4.77442   4.79077
 Alpha virt. eigenvalues --    4.98315   5.17877   5.25820   5.81558  12.65869
 Alpha virt. eigenvalues --   23.42573  23.48280  23.85385  23.88258  23.90650
 Alpha virt. eigenvalues --   23.92168  23.93848  23.95784  24.04923  24.06300
 Alpha virt. eigenvalues --   24.08335  24.09140  24.15550  24.17682  35.61578
 Alpha virt. eigenvalues --   50.07146
          Condensed to atoms (all electrons):
               1          2          3          4          5          6
     1  C    7.482423  -1.665965   3.395913  -2.558929   1.311153  -1.389124
     2  C   -1.665965  10.472435  -5.341478   1.628811  -1.939531   2.202594
     3  C    3.395913  -5.341478  33.198643  -4.577965 -12.661078  -3.069616
     4  C   -2.558929   1.628811  -4.577965  27.220782  -9.143018   0.940152
     5  C    1.311153  -1.939531 -12.661078  -9.143018  29.060191  -3.896250
     6  C   -1.389124   2.202594  -3.069616   0.940152  -3.896250  11.446840
     7  C   -0.671872   1.121723  -3.425016  -6.803768   1.375963  -0.157130
     8  C   -0.080973  -0.175121  -2.078089  -7.476699   3.713443   0.747876
     9  N    0.038989  -0.081024  -0.219401   0.842913   0.412062  -0.174349
    10  C   -0.007206  -0.215768  -1.341391   3.215893   0.727368   0.391231
    11  C   -0.038255   0.254307  -1.126353  -1.548042   0.839137  -0.140863
    12  C    0.018775  -0.007174   0.401637   0.438473  -0.360112   0.017530
    13  C    0.055685  -0.107461  -0.555868  -0.841017   1.268454  -0.225354
    14  C    0.056607   0.088174   3.416027   3.604741  -4.497175  -0.387949
    15  C   -0.021385   0.005703  -0.442201  -0.111638   0.384281   0.145543
    16  O    0.003362  -0.005507   0.035536  -0.027189   0.005045   0.003394
    17  I   -0.023453  -0.055083   0.034159   0.209170  -0.030832   0.023570
    18  H    0.231584   0.114609  -0.093242   0.058612  -0.081296   0.098652
    19  H    0.077194   0.216950   0.044655   0.006617   0.026569  -0.043110
    20  H   -0.013593   0.169551   0.072439   0.075808  -0.007064   0.011376
    21  H   -0.043017   0.005895  -0.047558   0.146000   0.180302   0.009276
    22  H    0.076334  -0.028410   0.007032  -0.013642   0.031791   0.257199
    23  H    0.001953   0.048651   0.225669  -0.074594  -0.191420  -0.015231
    24  H    0.001602  -0.001952  -0.009236  -0.108584   0.055189   0.008702
    25  H   -0.000045   0.000274   0.002929   0.005449  -0.003097   0.000281
    26  H    0.000004   0.000013  -0.000426  -0.003191   0.000876  -0.000122
    27  H    0.000071  -0.000158   0.001533   0.009683  -0.002583  -0.000252
    28  H   -0.002843   0.004337  -0.015927  -0.046532   0.035899  -0.008363
    29  H   -0.003492  -0.009887  -0.030494   0.000837   0.011430   0.024977
               7          8          9         10         11         12
     1  C   -0.671872  -0.080973   0.038989  -0.007206  -0.038255   0.018775
     2  C    1.121723  -0.175121  -0.081024  -0.215768   0.254307  -0.007174
     3  C   -3.425016  -2.078089  -0.219401  -1.341391  -1.126353   0.401637
     4  C   -6.803768  -7.476699   0.842913   3.215893  -1.548042   0.438473
     5  C    1.375963   3.713443   0.412062   0.727368   0.839137  -0.360112
     6  C   -0.157130   0.747876  -0.174349   0.391231  -0.140863   0.017530
     7  C   20.059211   0.618429  -1.114949  -7.758146   1.920389  -1.113532
     8  C    0.618429  23.034569  -1.175110  -5.065925   2.944256  -1.583642
     9  N   -1.114949  -1.175110   7.893987   0.378653  -0.165409   0.020941
    10  C   -7.758146  -5.065925   0.378653  31.426834  -8.390585   1.109061
    11  C    1.920389   2.944256  -0.165409  -8.390585  14.786937  -1.875278
    12  C   -1.113532  -1.583642   0.020941   1.109061  -1.875278   7.796930
    13  C    0.761741   0.449618   0.073110   0.565754   1.426649  -0.873815
    14  C    0.876448  -8.849432   0.467814  -7.472501  -3.527999   2.285831
    15  C    0.104744   0.017632   0.080887  -0.050761   0.015242  -0.029763
    16  O   -0.035625   0.053592  -0.071768  -0.005026  -0.003125   0.000017
    17  I    0.035490  -0.181634   0.016248   0.482634  -0.496854   0.137248
    18  H    0.004732   0.001178  -0.000042  -0.000057   0.000018   0.000010
    19  H    0.001643  -0.000525   0.000184   0.001648   0.000362  -0.000033
    20  H    0.025637   0.007073   0.002438  -0.019284  -0.000764  -0.000147
    21  H    0.029244   0.087898   0.000944   0.029484   0.005393  -0.003325
    22  H    0.001117   0.000709   0.000305  -0.001530  -0.000144  -0.000012
    23  H    0.536081  -0.066483  -0.085722  -0.133691  -0.001349   0.010346
    24  H    0.053928   0.084324   0.240052  -0.015709   0.002494   0.001092
    25  H    0.008015   0.043422   0.000725  -0.034517   0.286288   0.030651
    26  H    0.011848   0.068846  -0.000273  -0.133411   0.116283   0.242186
    27  H   -0.010426  -0.035629   0.001582   0.021771  -0.042734   0.084531
    28  H    0.185578   0.047142   0.026415  -0.125253   0.061821  -0.048014
    29  H    0.104706   0.028147  -0.205551  -0.013861  -0.001652  -0.000302
              13         14         15         16         17         18
     1  C    0.055685   0.056607  -0.021385   0.003362  -0.023453   0.231584
     2  C   -0.107461   0.088174   0.005703  -0.005507  -0.055083   0.114609
     3  C   -0.555868   3.416027  -0.442201   0.035536   0.034159  -0.093242
     4  C   -0.841017   3.604741  -0.111638  -0.027189   0.209170   0.058612
     5  C    1.268454  -4.497175   0.384281   0.005045  -0.030832  -0.081296
     6  C   -0.225354  -0.387949   0.145543   0.003394   0.023570   0.098652
     7  C    0.761741   0.876448   0.104744  -0.035625   0.035490   0.004732
     8  C    0.449618  -8.849432   0.017632   0.053592  -0.181634   0.001178
     9  N    0.073110   0.467814   0.080887  -0.071768   0.016248  -0.000042
    10  C    0.565754  -7.472501  -0.050761  -0.005026   0.482634  -0.000057
    11  C    1.426649  -3.527999   0.015242  -0.003125  -0.496854   0.000018
    12  C   -0.873815   2.285831  -0.029763   0.000017   0.137248   0.000010
    13  C   11.141485  -7.180322   0.050502  -0.010323  -0.027564  -0.000094
    14  C   -7.180322  27.383336  -0.221453  -0.020612   0.072021   0.000152
    15  C    0.050502  -0.221453   5.121622   0.414475   0.007142  -0.000233
    16  O   -0.010323  -0.020612   0.414475   8.152818   0.000116   0.000000
    17  I   -0.027564   0.072021   0.007142   0.000116   6.472601   0.000001
    18  H   -0.000094   0.000152  -0.000233   0.000000   0.000001   0.392243
    19  H    0.000117  -0.000922  -0.000154   0.000000  -0.000187  -0.004258
    20  H   -0.000341   0.003568   0.006331  -0.000066  -0.008426  -0.000248
    21  H    0.012623  -0.079548   0.003216   0.000397  -0.000116  -0.000273
    22  H    0.000321   0.000349   0.000182   0.000001  -0.000000  -0.004288
    23  H   -0.043599   0.069606   0.009879   0.002628  -0.001767  -0.000006
    24  H    0.000180   0.006401  -0.032559   0.013138  -0.000389   0.000001
    25  H   -0.025226   0.022398   0.000090   0.000000  -0.007461   0.000000
    26  H    0.077555  -0.048468  -0.000001  -0.000000  -0.000177  -0.000000
    27  H    0.262962   0.043251  -0.000099   0.000003   0.000068   0.000000
    28  H    0.044197   0.164468   0.010222  -0.000235  -0.000480  -0.000000
    29  H   -0.004534  -0.020125   0.422128  -0.030776   0.000241  -0.000001
              19         20         21         22         23         24
     1  C    0.077194  -0.013593  -0.043017   0.076334   0.001953   0.001602
     2  C    0.216950   0.169551   0.005895  -0.028410   0.048651  -0.001952
     3  C    0.044655   0.072439  -0.047558   0.007032   0.225669  -0.009236
     4  C    0.006617   0.075808   0.146000  -0.013642  -0.074594  -0.108584
     5  C    0.026569  -0.007064   0.180302   0.031791  -0.191420   0.055189
     6  C   -0.043110   0.011376   0.009276   0.257199  -0.015231   0.008702
     7  C    0.001643   0.025637   0.029244   0.001117   0.536081   0.053928
     8  C   -0.000525   0.007073   0.087898   0.000709  -0.066483   0.084324
     9  N    0.000184   0.002438   0.000944   0.000305  -0.085722   0.240052
    10  C    0.001648  -0.019284   0.029484  -0.001530  -0.133691  -0.015709
    11  C    0.000362  -0.000764   0.005393  -0.000144  -0.001349   0.002494
    12  C   -0.000033  -0.000147  -0.003325  -0.000012   0.010346   0.001092
    13  C    0.000117  -0.000341   0.012623   0.000321  -0.043599   0.000180
    14  C   -0.000922   0.003568  -0.079548   0.000349   0.069606   0.006401
    15  C   -0.000154   0.006331   0.003216   0.000182   0.009879  -0.032559
    16  O    0.000000  -0.000066   0.000397   0.000001   0.002628   0.013138
    17  I   -0.000187  -0.008426  -0.000116  -0.000000  -0.001767  -0.000389
    18  H   -0.004258  -0.000248  -0.000273  -0.004288  -0.000006   0.000001
    19  H    0.391194  -0.003406   0.000097  -0.000205   0.000007  -0.000002
    20  H   -0.003406   0.397121  -0.000170   0.000081   0.004446  -0.000039
    21  H    0.000097  -0.000170   0.404280  -0.003800   0.000056  -0.002804
    22  H   -0.000205   0.000081  -0.003800   0.390086   0.000022   0.000001
    23  H    0.000007   0.004446   0.000056   0.000022   0.409507  -0.001759
    24  H   -0.000002  -0.000039  -0.002804   0.000001  -0.001759   0.299992
    25  H   -0.000000  -0.000004   0.000000  -0.000000   0.000019  -0.000007
    26  H    0.000000   0.000000   0.000002   0.000000  -0.000004   0.000009
    27  H   -0.000000  -0.000000  -0.000040  -0.000000   0.000023  -0.000069
    28  H    0.000000   0.000020  -0.000617   0.000017   0.000520  -0.003951
    29  H   -0.000002  -0.000148  -0.000106   0.000002   0.001865   0.004035
              25         26         27         28         29
     1  C   -0.000045   0.000004   0.000071  -0.002843  -0.003492
     2  C    0.000274   0.000013  -0.000158   0.004337  -0.009887
     3  C    0.002929  -0.000426   0.001533  -0.015927  -0.030494
     4  C    0.005449  -0.003191   0.009683  -0.046532   0.000837
     5  C   -0.003097   0.000876  -0.002583   0.035899   0.011430
     6  C    0.000281  -0.000122  -0.000252  -0.008363   0.024977
     7  C    0.008015   0.011848  -0.010426   0.185578   0.104706
     8  C    0.043422   0.068846  -0.035629   0.047142   0.028147
     9  N    0.000725  -0.000273   0.001582   0.026415  -0.205551
    10  C   -0.034517  -0.133411   0.021771  -0.125253  -0.013861
    11  C    0.286288   0.116283  -0.042734   0.061821  -0.001652
    12  C    0.030651   0.242186   0.084531  -0.048014  -0.000302
    13  C   -0.025226   0.077555   0.262962   0.044197  -0.004534
    14  C    0.022398  -0.048468   0.043251   0.164468  -0.020125
    15  C    0.000090  -0.000001  -0.000099   0.010222   0.422128
    16  O    0.000000  -0.000000   0.000003  -0.000235  -0.030776
    17  I   -0.007461  -0.000177   0.000068  -0.000480   0.000241
    18  H    0.000000  -0.000000   0.000000  -0.000000  -0.000001
    19  H   -0.000000   0.000000  -0.000000   0.000000  -0.000002
    20  H   -0.000004   0.000000  -0.000000   0.000020  -0.000148
    21  H    0.000000   0.000002  -0.000040  -0.000617  -0.000106
    22  H   -0.000000   0.000000  -0.000000   0.000017   0.000002
    23  H    0.000019  -0.000004   0.000023   0.000520   0.001865
    24  H   -0.000007   0.000009  -0.000069  -0.003951   0.004035
    25  H    0.378986  -0.004434  -0.000168   0.000055   0.000000
    26  H   -0.004434   0.386858  -0.004739  -0.000215  -0.000000
    27  H   -0.000168  -0.004739   0.383506  -0.002782   0.000000
    28  H    0.000055  -0.000215  -0.002782   0.398129   0.000091
    29  H    0.000000  -0.000000   0.000000   0.000091   0.460339
 Mulliken charges:
               1
     1  C   -0.231498
     2  C   -0.699507
     3  C    0.199167
     4  C    0.930870
     5  C   -0.625697
     6  C   -0.821480
     7  C   -0.746202
     8  C    0.821105
     9  N   -0.204649
    10  C   -1.565710
    11  C    0.699830
    12  C   -0.700109
    13  C   -0.295434
    14  C   -0.254684
    15  C    0.110426
    16  O   -0.474274
    17  I    0.343717
    18  H    0.282245
    19  H    0.285565
    20  H    0.277811
    21  H    0.266263
    22  H    0.286484
    23  H    0.294350
    24  H    0.405918
    25  H    0.295375
    26  H    0.290984
    27  H    0.290699
    28  H    0.276301
    29  H    0.262135
 Sum of Mulliken charges =  -0.00000
 Mulliken charges with hydrogens summed into heavy atoms:
               1
     1  C    0.050747
     2  C   -0.413942
     3  C    0.476978
     4  C    0.930870
     5  C   -0.359434
     6  C   -0.534996
     7  C   -0.451852
     8  C    0.821105
     9  N    0.201268
    10  C   -1.565710
    11  C    0.995205
    12  C   -0.409125
    13  C   -0.004735
    14  C    0.021617
    15  C    0.372560
    16  O   -0.474274
    17  I    0.343717
 Electronic spatial extent (au):  <R**2>=           5949.8280
 Charge=             -0.0000 electrons
 Dipole moment (field-independent basis, Debye):
    X=              2.9511    Y=             -0.6363    Z=             -4.8372  Tot=              5.7019
 Quadrupole moment (field-independent basis, Debye-Ang):
   XX=           -109.9272   YY=           -105.7837   ZZ=           -107.1334
   XY=              3.3006   XZ=             13.1229   YZ=              4.0098
 Traceless Quadrupole moment (field-independent basis, Debye-Ang):
   XX=             -2.3124   YY=              1.8311   ZZ=              0.4813
   XY=              3.3006   XZ=             13.1229   YZ=              4.0098
 Octapole moment (field-independent basis, Debye-Ang**2):
  XXX=           -545.6179  YYY=            153.2269  ZZZ=            470.5766  XYY=           -170.6050
  XXY=             49.8007  XXZ=            183.6684  XZZ=           -207.6994  YZZ=             -3.4806
  YYZ=            129.1234  XYZ=              4.5136
 Hexadecapole moment (field-independent basis, Debye-Ang**3):
 XXXX=          -3704.7506 YYYY=          -2952.5899 ZZZZ=          -3122.0863 XXXY=            295.8494
 XXXZ=           1094.0970 YYYX=            322.4975 YYYZ=           -597.8342 ZZZX=           1101.8046
 ZZZY=           -316.5103 XXYY=          -1059.3653 XXZZ=          -1279.5568 YYZZ=           -857.3860
 XXYZ=           -194.3494 YYXZ=            249.9415 ZZXY=             40.1910
 N-N= 1.086163592451D+03 E-N=-3.752842102317D+03  KE= 6.718576621540D+02
 UFF atomic radii scaled by 1 / 1.20 used.

 **********************************************************************

            Electrostatic Properties Using The SCF Density

 **********************************************************************

       Atomic Center    1 is at   2.946500  3.464400 -1.738500
       Atomic Center    2 is at   3.687200  2.537900 -0.988200
       Atomic Center    3 is at   3.138300  1.280300 -0.686000
       Atomic Center    4 is at   1.846500  0.929400 -1.133300
       Atomic Center    5 is at   1.110300  1.874900 -1.880400
       Atomic Center    6 is at   1.656200  3.134000 -2.184500
       Atomic Center    7 is at   1.278700 -0.407000 -0.799200
       Atomic Center    8 is at   1.151600 -1.254700 -2.020500
       Atomic Center    9 is at   0.033800 -0.304200 -0.104100
       Atomic Center   10 is at   2.174300 -2.152300 -2.422800
       Atomic Center   11 is at   2.021300 -2.931600 -3.584100
       Atomic Center   12 is at   0.858700 -2.828900 -4.362700
       Atomic Center   13 is at  -0.157800 -1.940800 -3.983600
       Atomic Center   14 is at  -0.009300 -1.161900 -2.824100
       Atomic Center   15 is at  -0.093900  0.257400  1.114600
       Atomic Center   16 is at  -1.219000  0.290000  1.655300
       Atomic Center   17 is at   3.941900 -2.377500 -1.394100
       Atomic Center   18 is at   3.344100  4.378500 -1.958600
       Atomic Center   19 is at   4.624500  2.777400 -0.661800
       Atomic Center   20 is at   3.685800  0.615700 -0.137900
       Atomic Center   21 is at   0.168900  1.651600 -2.202400
       Atomic Center   22 is at   1.114700  3.808300 -2.725500
       Atomic Center   23 is at   1.949700 -0.914700 -0.104000
       Atomic Center   24 is at  -0.760900 -0.680400 -0.511700
       Atomic Center   25 is at   2.760100 -3.575400 -3.870400
       Atomic Center   26 is at   0.754700 -3.395500 -5.205300
       Atomic Center   27 is at  -1.004000 -1.860700 -4.547900
       Atomic Center   28 is at  -0.758000 -0.519700 -2.565600
       Atomic Center   29 is at   0.715000  0.653400  1.595200
    1436 points will be used for fitting atomic charges
 Fitting point charges to electrostatic potential
 The dipole moment will be constrained to the correct value
 Charges from ESP fit, RMS=   0.00235 RRMS=   0.12293:
 ESP charges:
               1
     1  C   -0.224019
     2  C   -0.121517
     3  C   -0.384747
     4  C    0.390142
     5  C   -0.365487
     6  C   -0.094709
     7  C   -0.431032
     8  C    0.650154
     9  N   -0.300151
    10  C   -0.529880
    11  C    0.196781
    12  C   -0.358305
    13  C   -0.039581
    14  C   -0.473687
    15  C    0.485582
    16  O   -0.677876
    17  I    0.051695
    18  H    0.180221
    19  H    0.179886
    20  H    0.213248
    21  H    0.193487
    22  H    0.169622
    23  H    0.151034
    24  H    0.296695
    25  H    0.091588
    26  H    0.218334
    27  H    0.172654
    28  H    0.244976
    29  H    0.114893
 Sum of ESP charges =   0.00000
 ESP charges with hydrogens summed into heavy atoms:
               1
     1  C   -0.043798
     2  C    0.058369
     3  C   -0.171499
     4  C    0.390142
     5  C   -0.172000
     6  C    0.074913
     7  C   -0.279998
     8  C    0.650154
     9  N   -0.003456
    10  C   -0.529880
    11  C    0.288369
    12  C   -0.139970
    13  C    0.133073
    14  C   -0.228711
    15  C    0.600475
    16  O   -0.677876
    17  I    0.051695
 Charge=   0.00000 Dipole=     2.9511    -0.6363    -4.8372 Tot=     5.7019
 -----------------------------------------------------------------

              Electrostatic Properties (Atomic Units)

 -----------------------------------------------------------------
    Center     Electric         -------- Electric Field --------
               Potential          X             Y             Z
 -----------------------------------------------------------------
    1 Atom    -14.766608
    2 Atom    -14.764960
    3 Atom    -14.762581
    4 Atom    -14.745598
    5 Atom    -14.762885
    6 Atom    -14.764645
    7 Atom    -14.695850
    8 Atom    -14.720758
    9 Atom    -18.352297
   10 Atom    -14.701575
   11 Atom    -14.745838
   12 Atom    -14.747790
   13 Atom    -14.745814
   14 Atom    -14.741007
   15 Atom    -14.672856
   16 Atom    -22.422221
   17 Atom     -3.386896
   18 Atom     -1.095363
   19 Atom     -1.093409
   20 Atom     -1.090842
   21 Atom     -1.090015
   22 Atom     -1.093691
   23 Atom     -1.080005
   24 Atom     -0.994363
   25 Atom     -1.078324
   26 Atom     -1.076357
   27 Atom     -1.075439
   28 Atom     -1.065542
   29 Atom     -1.068665
 -----------------------------------------------------------------
 ******************************Gaussian NBO Version 3.1******************************
             N A T U R A L   A T O M I C   O R B I T A L   A N D
          N A T U R A L   B O N D   O R B I T A L   A N A L Y S I S
 ******************************Gaussian NBO Version 3.1******************************

       /RESON  / : Allow strongly delocalized NBO set
       /BNDIDX / : Print bond indices based on the NAO density matrix

 Analyzing the SCF density

 Job title: BHFA_oI_conf5                                                   

 Storage needed:    473396 in NPA,    629315 in NBO ( 268430961 available)
 GSVD:  LWork=       62646 too small for GESVD, short by      123759 words or      123759 for optimal perf.


 NATURAL POPULATIONS:  Natural atomic orbital occupancies 
                                                          
   NAO  Atom  No  lang   Type(AO)    Occupancy      Energy
 ----------------------------------------------------------
     1    C    1  S      Cor( 1S)     1.99929     -10.39340
     2    C    1  S      Val( 2S)     0.95074      -0.17564
     3    C    1  S      Ryd( 3S)     0.00108       0.76780
     4    C    1  S      Ryd( 4S)     0.00014       0.92909
     5    C    1  S      Ryd( 5S)     0.00000      22.97280
     6    C    1  px     Val( 2p)     1.06670      -0.06779
     7    C    1  px     Ryd( 4p)     0.00389       0.84498
     8    C    1  px     Ryd( 3p)     0.00050       0.37694
     9    C    1  px     Ryd( 5p)     0.00012       3.02399
    10    C    1  py     Val( 2p)     1.14483      -0.06111
    11    C    1  py     Ryd( 4p)     0.00516       0.99998
    12    C    1  py     Ryd( 3p)     0.00038       0.29313
    13    C    1  py     Ryd( 5p)     0.00006       3.09115
    14    C    1  pz     Val( 2p)     1.01761      -0.10195
    15    C    1  pz     Ryd( 4p)     0.00240       0.66176
    16    C    1  pz     Ryd( 3p)     0.00033       0.35870
    17    C    1  pz     Ryd( 5p)     0.00005       2.79748
    18    C    1  dxy    Ryd( 3d)     0.00066       2.22478
    19    C    1  dxz    Ryd( 3d)     0.00046       1.98667
    20    C    1  dyz    Ryd( 3d)     0.00041       1.89995
    21    C    1  dx2y2  Ryd( 3d)     0.00066       2.16022
    22    C    1  dz2    Ryd( 3d)     0.00049       1.81130

    23    C    2  S      Cor( 1S)     1.99929     -10.39416
    24    C    2  S      Val( 2S)     0.94808      -0.17477
    25    C    2  S      Ryd( 4S)     0.00104       0.84291
    26    C    2  S      Ryd( 3S)     0.00016       0.81879
    27    C    2  S      Ryd( 5S)     0.00000      22.97894
    28    C    2  px     Val( 2p)     1.14850      -0.06270
    29    C    2  px     Ryd( 4p)     0.00562       1.01477
    30    C    2  px     Ryd( 3p)     0.00033       0.28607
    31    C    2  px     Ryd( 5p)     0.00005       3.07550
    32    C    2  py     Val( 2p)     1.05420      -0.06684
    33    C    2  py     Ryd( 4p)     0.00365       0.82706
    34    C    2  py     Ryd( 3p)     0.00042       0.36690
    35    C    2  py     Ryd( 5p)     0.00013       3.06069
    36    C    2  pz     Val( 2p)     1.02288      -0.10183
    37    C    2  pz     Ryd( 4p)     0.00246       0.68162
    38    C    2  pz     Ryd( 3p)     0.00027       0.32520
    39    C    2  pz     Ryd( 5p)     0.00004       2.84060
    40    C    2  dxy    Ryd( 3d)     0.00051       2.26691
    41    C    2  dxz    Ryd( 3d)     0.00049       1.88089
    42    C    2  dyz    Ryd( 3d)     0.00047       1.99447
    43    C    2  dx2y2  Ryd( 3d)     0.00078       2.13746
    44    C    2  dz2    Ryd( 3d)     0.00044       1.80181

    45    C    3  S      Cor( 1S)     1.99917     -10.39210
    46    C    3  S      Val( 2S)     0.93795      -0.16954
    47    C    3  S      Ryd( 4S)     0.00091       0.93816
    48    C    3  S      Ryd( 3S)     0.00028       0.56034
    49    C    3  S      Ryd( 5S)     0.00001      23.23998
    50    C    3  px     Val( 2p)     1.08443      -0.06936
    51    C    3  px     Ryd( 4p)     0.00380       0.84883
    52    C    3  px     Ryd( 3p)     0.00039       0.36581
    53    C    3  px     Ryd( 5p)     0.00010       3.13758
    54    C    3  py     Val( 2p)     1.10754      -0.07217
    55    C    3  py     Ryd( 4p)     0.00485       0.97649
    56    C    3  py     Ryd( 3p)     0.00024       0.43422
    57    C    3  py     Ryd( 5p)     0.00009       3.12537
    58    C    3  pz     Val( 2p)     1.04853      -0.10239
    59    C    3  pz     Ryd( 4p)     0.00278       0.74267
    60    C    3  pz     Ryd( 3p)     0.00038       0.42370
    61    C    3  pz     Ryd( 5p)     0.00003       2.88636
    62    C    3  dxy    Ryd( 3d)     0.00071       2.22465
    63    C    3  dxz    Ryd( 3d)     0.00056       1.96056
    64    C    3  dyz    Ryd( 3d)     0.00063       1.91097
    65    C    3  dx2y2  Ryd( 3d)     0.00047       2.25889
    66    C    3  dz2    Ryd( 3d)     0.00034       1.77484

    67    C    4  S      Cor( 1S)     1.99909     -10.41585
    68    C    4  S      Val( 2S)     0.88420      -0.15919
    69    C    4  S      Ryd( 4S)     0.00122       0.91485
    70    C    4  S      Ryd( 3S)     0.00026       0.74089
    71    C    4  S      Ryd( 5S)     0.00001      23.42343
    72    C    4  px     Val( 2p)     1.07133      -0.08660
    73    C    4  px     Ryd( 4p)     0.00416       1.00832
    74    C    4  px     Ryd( 3p)     0.00029       0.75719
    75    C    4  px     Ryd( 5p)     0.00013       3.37500
    76    C    4  py     Val( 2p)     1.03199      -0.07542
    77    C    4  py     Ryd( 4p)     0.00586       1.11040
    78    C    4  py     Ryd( 3p)     0.00018       0.64377
    79    C    4  py     Ryd( 5p)     0.00011       3.37342
    80    C    4  pz     Val( 2p)     1.03972      -0.11109
    81    C    4  pz     Ryd( 4p)     0.00281       0.76580
    82    C    4  pz     Ryd( 3p)     0.00018       0.52973
    83    C    4  pz     Ryd( 5p)     0.00008       3.04875
    84    C    4  dxy    Ryd( 3d)     0.00053       2.37097
    85    C    4  dxz    Ryd( 3d)     0.00051       2.03722
    86    C    4  dyz    Ryd( 3d)     0.00057       2.05306
    87    C    4  dx2y2  Ryd( 3d)     0.00060       2.32500
    88    C    4  dz2    Ryd( 3d)     0.00047       1.89163

    89    C    5  S      Cor( 1S)     1.99916     -10.39327
    90    C    5  S      Val( 2S)     0.93545      -0.16780
    91    C    5  S      Ryd( 4S)     0.00102       0.92819
    92    C    5  S      Ryd( 3S)     0.00013       0.65678
    93    C    5  S      Ryd( 5S)     0.00001      23.25331
    94    C    5  px     Val( 2p)     1.15279      -0.06613
    95    C    5  px     Ryd( 4p)     0.00558       1.03310
    96    C    5  px     Ryd( 3p)     0.00036       0.38825
    97    C    5  px     Ryd( 5p)     0.00006       3.12170
    98    C    5  py     Val( 2p)     1.06872      -0.07562
    99    C    5  py     Ryd( 4p)     0.00299       0.93142
   100    C    5  py     Ryd( 3p)     0.00031       0.53200
   101    C    5  py     Ryd( 5p)     0.00012       3.15904
   102    C    5  pz     Val( 2p)     1.02069      -0.10452
   103    C    5  pz     Ryd( 4p)     0.00216       0.69225
   104    C    5  pz     Ryd( 3p)     0.00031       0.49121
   105    C    5  pz     Ryd( 5p)     0.00005       2.88034
   106    C    5  dxy    Ryd( 3d)     0.00053       2.28600
   107    C    5  dxz    Ryd( 3d)     0.00048       1.88513
   108    C    5  dyz    Ryd( 3d)     0.00045       2.00167
   109    C    5  dx2y2  Ryd( 3d)     0.00077       2.16731
   110    C    5  dz2    Ryd( 3d)     0.00046       1.82397

   111    C    6  S      Cor( 1S)     1.99929     -10.39547
   112    C    6  S      Val( 2S)     0.94842      -0.17563
   113    C    6  S      Ryd( 4S)     0.00105       0.85095
   114    C    6  S      Ryd( 3S)     0.00014       0.75651
   115    C    6  S      Ryd( 5S)     0.00000      23.04647
   116    C    6  px     Val( 2p)     1.08298      -0.06829
   117    C    6  px     Ryd( 4p)     0.00421       0.88710
   118    C    6  px     Ryd( 3p)     0.00033       0.35304
   119    C    6  px     Ryd( 5p)     0.00010       3.05770
   120    C    6  py     Val( 2p)     1.09704      -0.06274
   121    C    6  py     Ryd( 4p)     0.00453       0.91972
   122    C    6  py     Ryd( 3p)     0.00039       0.32094
   123    C    6  py     Ryd( 5p)     0.00009       3.07526
   124    C    6  pz     Val( 2p)     1.04261      -0.10054
   125    C    6  pz     Ryd( 4p)     0.00280       0.72720
   126    C    6  pz     Ryd( 3p)     0.00027       0.30632
   127    C    6  pz     Ryd( 5p)     0.00003       2.85298
   128    C    6  dxy    Ryd( 3d)     0.00073       2.20400
   129    C    6  dxz    Ryd( 3d)     0.00054       1.95199
   130    C    6  dyz    Ryd( 3d)     0.00062       1.90035
   131    C    6  dx2y2  Ryd( 3d)     0.00048       2.26835
   132    C    6  dz2    Ryd( 3d)     0.00035       1.75740

   133    C    7  S      Cor( 1S)     1.99905     -10.44997
   134    C    7  S      Val( 2S)     0.89625      -0.18988
   135    C    7  S      Ryd( 4S)     0.00221       1.16611
   136    C    7  S      Ryd( 3S)     0.00012       0.78078
   137    C    7  S      Ryd( 5S)     0.00002      23.42200
   138    C    7  px     Val( 2p)     0.96350      -0.10706
   139    C    7  px     Ryd( 4p)     0.00901       0.87190
   140    C    7  px     Ryd( 3p)     0.00103       0.65828
   141    C    7  px     Ryd( 5p)     0.00021       2.35653
   142    C    7  py     Val( 2p)     1.10595      -0.12852
   143    C    7  py     Ryd( 4p)     0.00272       0.72334
   144    C    7  py     Ryd( 3p)     0.00203       0.43525
   145    C    7  py     Ryd( 5p)     0.00019       2.46618
   146    C    7  pz     Val( 2p)     1.08602      -0.12748
   147    C    7  pz     Ryd( 4p)     0.00585       0.78268
   148    C    7  pz     Ryd( 3p)     0.00154       0.41963
   149    C    7  pz     Ryd( 5p)     0.00019       2.72456
   150    C    7  dxy    Ryd( 3d)     0.00118       2.02087
   151    C    7  dxz    Ryd( 3d)     0.00131       2.09045
   152    C    7  dyz    Ryd( 3d)     0.00099       2.13643
   153    C    7  dx2y2  Ryd( 3d)     0.00085       2.15392
   154    C    7  dz2    Ryd( 3d)     0.00071       1.94620

   155    C    8  S      Cor( 1S)     1.99895     -10.43163
   156    C    8  S      Val( 2S)     0.87107      -0.16633
   157    C    8  S      Ryd( 4S)     0.00160       1.00029
   158    C    8  S      Ryd( 3S)     0.00017       0.75008
   159    C    8  S      Ryd( 5S)     0.00001      23.39566
   160    C    8  px     Val( 2p)     1.08589      -0.11761
   161    C    8  px     Ryd( 4p)     0.00503       0.76747
   162    C    8  px     Ryd( 3p)     0.00181       0.70334
   163    C    8  px     Ryd( 5p)     0.00011       3.32809
   164    C    8  py     Val( 2p)     1.03016      -0.12032
   165    C    8  py     Ryd( 4p)     0.00472       0.86926
   166    C    8  py     Ryd( 3p)     0.00117       0.53516
   167    C    8  py     Ryd( 5p)     0.00008       3.11341
   168    C    8  pz     Val( 2p)     1.04364      -0.10074
   169    C    8  pz     Ryd( 4p)     0.00611       1.11304
   170    C    8  pz     Ryd( 3p)     0.00095       0.50746
   171    C    8  pz     Ryd( 5p)     0.00010       3.22360
   172    C    8  dxy    Ryd( 3d)     0.00053       2.09110
   173    C    8  dxz    Ryd( 3d)     0.00056       2.27799
   174    C    8  dyz    Ryd( 3d)     0.00053       2.13179
   175    C    8  dx2y2  Ryd( 3d)     0.00060       2.01112
   176    C    8  dz2    Ryd( 3d)     0.00061       2.00374

   177    N    9  S      Cor( 1S)     1.99939     -14.60602
   178    N    9  S      Val( 2S)     1.24217      -0.58677
   179    N    9  S      Ryd( 4S)     0.00154       1.24202
   180    N    9  S      Ryd( 3S)     0.00017       1.03671
   181    N    9  S      Ryd( 5S)     0.00000      35.33979
   182    N    9  px     Val( 2p)     1.35589      -0.27568
   183    N    9  px     Ryd( 4p)     0.00428       1.04331
   184    N    9  px     Ryd( 3p)     0.00034       0.82843
   185    N    9  px     Ryd( 5p)     0.00003       4.24835
   186    N    9  py     Val( 2p)     1.62199      -0.31419
   187    N    9  py     Ryd( 3p)     0.00528       0.74321
   188    N    9  py     Ryd( 4p)     0.00020       0.79691
   189    N    9  py     Ryd( 5p)     0.00003       4.05013
   190    N    9  pz     Val( 2p)     1.38482      -0.29562
   191    N    9  pz     Ryd( 4p)     0.00287       0.96902
   192    N    9  pz     Ryd( 3p)     0.00023       0.85064
   193    N    9  pz     Ryd( 5p)     0.00009       4.36850
   194    N    9  dxy    Ryd( 3d)     0.00048       2.33664
   195    N    9  dxz    Ryd( 3d)     0.00048       2.69321
   196    N    9  dyz    Ryd( 3d)     0.00070       2.55370
   197    N    9  dx2y2  Ryd( 3d)     0.00058       2.52594
   198    N    9  dz2    Ryd( 3d)     0.00059       2.62409

   199    C   10  S      Cor( 1S)     1.99882     -10.46856
   200    C   10  S      Val( 2S)     0.98085      -0.26710
   201    C   10  S      Ryd( 4S)     0.00240       0.93643
   202    C   10  S      Ryd( 3S)     0.00014       0.61888
   203    C   10  S      Ryd( 5S)     0.00001      23.46918
   204    C   10  px     Val( 2p)     1.09409      -0.17609
   205    C   10  px     Ryd( 4p)     0.00732       1.75280
   206    C   10  px     Ryd( 3p)     0.00032       0.54774
   207    C   10  px     Ryd( 5p)     0.00021       2.89997
   208    C   10  py     Val( 2p)     1.08277      -0.14332
   209    C   10  py     Ryd( 4p)     0.00452       0.66283
   210    C   10  py     Ryd( 3p)     0.00033       0.46699
   211    C   10  py     Ryd( 5p)     0.00011       2.95323
   212    C   10  pz     Val( 2p)     1.08752      -0.14954
   213    C   10  pz     Ryd( 4p)     0.00749       1.02469
   214    C   10  pz     Ryd( 3p)     0.00025       0.51175
   215    C   10  pz     Ryd( 5p)     0.00012       3.00701
   216    C   10  dxy    Ryd( 3d)     0.00076       1.97372
   217    C   10  dxz    Ryd( 3d)     0.00131       1.84020
   218    C   10  dyz    Ryd( 3d)     0.00059       2.05852
   219    C   10  dx2y2  Ryd( 3d)     0.00122       1.73436
   220    C   10  dz2    Ryd( 3d)     0.00076       1.88968

   221    C   11  S      Cor( 1S)     1.99913     -10.40310
   222    C   11  S      Val( 2S)     0.93950      -0.18049
   223    C   11  S      Ryd( 3S)     0.00162       0.94385
   224    C   11  S      Ryd( 4S)     0.00011       1.57018
   225    C   11  S      Ryd( 5S)     0.00001      22.27734
   226    C   11  px     Val( 2p)     1.11876      -0.08549
   227    C   11  px     Ryd( 4p)     0.00723       1.01065
   228    C   11  px     Ryd( 3p)     0.00037       0.33555
   229    C   11  px     Ryd( 5p)     0.00010       3.13746
   230    C   11  py     Val( 2p)     1.07190      -0.10716
   231    C   11  py     Ryd( 4p)     0.00388       0.77275
   232    C   11  py     Ryd( 3p)     0.00034       0.31245
   233    C   11  py     Ryd( 5p)     0.00003       2.97053
   234    C   11  pz     Val( 2p)     1.05186      -0.10067
   235    C   11  pz     Ryd( 4p)     0.00356       0.73269
   236    C   11  pz     Ryd( 3p)     0.00037       0.36893
   237    C   11  pz     Ryd( 5p)     0.00012       3.05890
   238    C   11  dxy    Ryd( 3d)     0.00081       1.94065
   239    C   11  dxz    Ryd( 3d)     0.00057       2.15533
   240    C   11  dyz    Ryd( 3d)     0.00048       2.06786
   241    C   11  dx2y2  Ryd( 3d)     0.00043       1.85941
   242    C   11  dz2    Ryd( 3d)     0.00061       1.92671

   243    C   12  S      Cor( 1S)     1.99927     -10.40263
   244    C   12  S      Val( 2S)     0.94820      -0.18104
   245    C   12  S      Ryd( 4S)     0.00083       0.87862
   246    C   12  S      Ryd( 3S)     0.00010       0.81060
   247    C   12  S      Ryd( 5S)     0.00000      23.01173
   248    C   12  px     Val( 2p)     1.03936      -0.07629
   249    C   12  px     Ryd( 4p)     0.00334       0.83564
   250    C   12  px     Ryd( 3p)     0.00044       0.38452
   251    C   12  px     Ryd( 5p)     0.00013       2.97168
   252    C   12  py     Val( 2p)     1.05873      -0.09707
   253    C   12  py     Ryd( 4p)     0.00324       0.79408
   254    C   12  py     Ryd( 3p)     0.00034       0.33103
   255    C   12  py     Ryd( 5p)     0.00006       2.88311
   256    C   12  pz     Val( 2p)     1.11729      -0.07976
   257    C   12  pz     Ryd( 4p)     0.00480       0.93508
   258    C   12  pz     Ryd( 3p)     0.00034       0.29819
   259    C   12  pz     Ryd( 5p)     0.00004       2.99589
   260    C   12  dxy    Ryd( 3d)     0.00045       2.10365
   261    C   12  dxz    Ryd( 3d)     0.00043       2.19286
   262    C   12  dyz    Ryd( 3d)     0.00072       1.97557
   263    C   12  dx2y2  Ryd( 3d)     0.00051       1.94755
   264    C   12  dz2    Ryd( 3d)     0.00058       1.82171

   265    C   13  S      Cor( 1S)     1.99929     -10.40297
   266    C   13  S      Val( 2S)     0.94731      -0.18171
   267    C   13  S      Ryd( 4S)     0.00089       0.94291
   268    C   13  S      Ryd( 3S)     0.00014       0.68266
   269    C   13  S      Ryd( 5S)     0.00001      23.06104
   270    C   13  px     Val( 2p)     1.12888      -0.07428
   271    C   13  px     Ryd( 4p)     0.00502       0.97793
   272    C   13  px     Ryd( 3p)     0.00033       0.31225
   273    C   13  px     Ryd( 5p)     0.00006       3.04019
   274    C   13  py     Val( 2p)     1.01531      -0.09683
   275    C   13  py     Ryd( 4p)     0.00262       0.73163
   276    C   13  py     Ryd( 3p)     0.00031       0.33708
   277    C   13  py     Ryd( 5p)     0.00008       2.90383
   278    C   13  pz     Val( 2p)     1.06748      -0.08010
   279    C   13  pz     Ryd( 4p)     0.00382       0.85795
   280    C   13  pz     Ryd( 3p)     0.00035       0.31935
   281    C   13  pz     Ryd( 5p)     0.00008       2.99529
   282    C   13  dxy    Ryd( 3d)     0.00040       2.05808
   283    C   13  dxz    Ryd( 3d)     0.00080       2.06890
   284    C   13  dyz    Ryd( 3d)     0.00042       2.10743
   285    C   13  dx2y2  Ryd( 3d)     0.00065       1.87442
   286    C   13  dz2    Ryd( 3d)     0.00046       1.95010

   287    C   14  S      Cor( 1S)     1.99915     -10.40605
   288    C   14  S      Val( 2S)     0.93255      -0.17789
   289    C   14  S      Ryd( 4S)     0.00093       0.96561
   290    C   14  S      Ryd( 3S)     0.00010       0.59118
   291    C   14  S      Ryd( 5S)     0.00001      23.34046
   292    C   14  px     Val( 2p)     1.10766      -0.08027
   293    C   14  px     Ryd( 4p)     0.00466       0.88534
   294    C   14  px     Ryd( 3p)     0.00038       0.35648
   295    C   14  px     Ryd( 5p)     0.00008       3.11607
   296    C   14  py     Val( 2p)     1.08083      -0.10596
   297    C   14  py     Ryd( 4p)     0.00316       0.87766
   298    C   14  py     Ryd( 3p)     0.00017       0.41558
   299    C   14  py     Ryd( 5p)     0.00005       2.96385
   300    C   14  pz     Val( 2p)     1.06051      -0.09847
   301    C   14  pz     Ryd( 4p)     0.00249       0.89415
   302    C   14  pz     Ryd( 3p)     0.00020       0.51683
   303    C   14  pz     Ryd( 5p)     0.00012       3.10551
   304    C   14  dxy    Ryd( 3d)     0.00082       1.96097
   305    C   14  dxz    Ryd( 3d)     0.00051       2.14825
   306    C   14  dyz    Ryd( 3d)     0.00048       2.14840
   307    C   14  dx2y2  Ryd( 3d)     0.00035       1.87893
   308    C   14  dz2    Ryd( 3d)     0.00058       1.96898

   309    C   15  S      Cor( 1S)     1.99948     -10.52189
   310    C   15  S      Val( 2S)     0.86153      -0.17740
   311    C   15  S      Ryd( 4S)     0.00847       0.68697
   312    C   15  S      Ryd( 3S)     0.00020       0.60244
   313    C   15  S      Ryd( 5S)     0.00004      23.07195
   314    C   15  px     Val( 2p)     0.92162      -0.05118
   315    C   15  px     Ryd( 4p)     0.00857       1.30452
   316    C   15  px     Ryd( 3p)     0.00042       0.48872
   317    C   15  px     Ryd( 5p)     0.00021       2.38916
   318    C   15  py     Val( 2p)     0.77961      -0.10376
   319    C   15  py     Ryd( 4p)     0.00193       0.92990
   320    C   15  py     Ryd( 3p)     0.00048       0.39197
   321    C   15  py     Ryd( 5p)     0.00009       2.39495
   322    C   15  pz     Val( 2p)     0.82763      -0.03627
   323    C   15  pz     Ryd( 4p)     0.00490       1.09571
   324    C   15  pz     Ryd( 3p)     0.00047       0.38918
   325    C   15  pz     Ryd( 5p)     0.00012       2.47317
   326    C   15  dxy    Ryd( 3d)     0.00329       1.71176
   327    C   15  dxz    Ryd( 3d)     0.00253       2.23874
   328    C   15  dyz    Ryd( 3d)     0.00190       1.93354
   329    C   15  dx2y2  Ryd( 3d)     0.00158       2.02146
   330    C   15  dz2    Ryd( 3d)     0.00309       2.10315

   331    O   16  S      Cor( 1S)     1.99981     -19.36637
   332    O   16  S      Val( 2S)     1.72612      -0.98432
   333    O   16  S      Ryd( 3S)     0.00391       0.78869
   334    O   16  S      Ryd( 4S)     0.00018       1.56760
   335    O   16  S      Ryd( 5S)     0.00000      49.82754
   336    O   16  px     Val( 2p)     1.58652      -0.33180
   337    O   16  px     Ryd( 3p)     0.00125       0.77815
   338    O   16  px     Ryd( 4p)     0.00013       0.78947
   339    O   16  px     Ryd( 5p)     0.00006       5.37535
   340    O   16  py     Val( 2p)     1.60710      -0.30616
   341    O   16  py     Ryd( 3p)     0.00122       0.67460
   342    O   16  py     Ryd( 4p)     0.00003       0.90698
   343    O   16  py     Ryd( 5p)     0.00002       5.06403
   344    O   16  pz     Val( 2p)     1.77105      -0.33349
   345    O   16  pz     Ryd( 3p)     0.00225       0.75036
   346    O   16  pz     Ryd( 4p)     0.00005       0.92595
   347    O   16  pz     Ryd( 5p)     0.00002       5.16788
   348    O   16  dxy    Ryd( 3d)     0.00127       3.13260
   349    O   16  dxz    Ryd( 3d)     0.00128       3.45234
   350    O   16  dyz    Ryd( 3d)     0.00029       2.98622
   351    O   16  dx2y2  Ryd( 3d)     0.00094       3.38656
   352    O   16  dz2    Ryd( 3d)     0.00068       3.10384

   353    I   17  S      Val( 5S)     1.85851      -0.66264
   354    I   17  S      Ryd( 6S)     0.00060       9.73631
   355    I   17  px     Val( 5p)     1.22066      -0.23279
   356    I   17  px     Ryd( 6p)     0.00318       0.66489
   357    I   17  py     Val( 5p)     1.93667      -0.31524
   358    I   17  py     Ryd( 6p)     0.00094       0.60724
   359    I   17  pz     Val( 5p)     1.72344      -0.29004
   360    I   17  pz     Ryd( 6p)     0.00190       0.58542

   361    H   18  S      Val( 1S)     0.79456       0.10923
   362    H   18  S      Ryd( 2S)     0.00039       0.86216
   363    H   18  S      Ryd( 3S)     0.00021       1.88132

   364    H   19  S      Val( 1S)     0.79301       0.10791
   365    H   19  S      Ryd( 2S)     0.00048       0.83400
   366    H   19  S      Ryd( 3S)     0.00021       1.91863

   367    H   20  S      Val( 1S)     0.79156       0.10874
   368    H   20  S      Ryd( 3S)     0.00061       1.45683
   369    H   20  S      Ryd( 2S)     0.00023       1.33743

   370    H   21  S      Val( 1S)     0.79419       0.10500
   371    H   21  S      Ryd( 3S)     0.00083       1.45408
   372    H   21  S      Ryd( 2S)     0.00014       1.35535

   373    H   22  S      Val( 1S)     0.79310       0.10846
   374    H   22  S      Ryd( 2S)     0.00047       0.82942
   375    H   22  S      Ryd( 3S)     0.00022       1.93093

   376    H   23  S      Val( 1S)     0.76613       0.03999
   377    H   23  S      Ryd( 2S)     0.00200       0.58423
   378    H   23  S      Ryd( 3S)     0.00037       2.45090

   379    H   24  S      Val( 1S)     0.59164       0.14168
   380    H   24  S      Ryd( 2S)     0.00267       0.58765
   381    H   24  S      Ryd( 3S)     0.00037       2.23121

   382    H   25  S      Val( 1S)     0.78305       0.10005
   383    H   25  S      Ryd( 3S)     0.00050       1.44797
   384    H   25  S      Ryd( 2S)     0.00022       1.31003

   385    H   26  S      Val( 1S)     0.78700       0.10548
   386    H   26  S      Ryd( 2S)     0.00039       0.87848
   387    H   26  S      Ryd( 3S)     0.00022       1.84701

   388    H   27  S      Val( 1S)     0.78817       0.10499
   389    H   27  S      Ryd( 2S)     0.00043       1.17399
   390    H   27  S      Ryd( 3S)     0.00020       1.56332

   391    H   28  S      Val( 1S)     0.79223       0.09260
   392    H   28  S      Ryd( 2S)     0.00086       1.32743
   393    H   28  S      Ryd( 3S)     0.00025       1.48268

   394    H   29  S      Val( 1S)     0.84869       0.02835
   395    H   29  S      Ryd( 2S)     0.00115       0.58074
   396    H   29  S      Ryd( 3S)     0.00025       2.17825

 [ 46 electrons found in the effective core potential]

 WARNING:  1 low occupancy (<1.9990e) core orbital  found on  C    8
           1 low occupancy (<1.9990e) core orbital  found on  C   10

 WARNING:  Population inversion found on atom  C    1
           Population inversion found on atom  C    2
           Population inversion found on atom  C    3
           Population inversion found on atom  C    4
           Population inversion found on atom  C    5
           Population inversion found on atom  C    6
           Population inversion found on atom  C    7
           Population inversion found on atom  C    8
           Population inversion found on atom  N    9
           Population inversion found on atom  C   10
           Population inversion found on atom  C   11
           Population inversion found on atom  C   12
           Population inversion found on atom  C   13
           Population inversion found on atom  C   14
           Population inversion found on atom  C   15
           Population inversion found on atom  H   20
           Population inversion found on atom  H   21
           Population inversion found on atom  H   25


 Summary of Natural Population Analysis:                  
                                                          
                                       Natural Population 
                Natural  -----------------------------------------------
    Atom  No    Charge         Core      Valence    Rydberg      Total
 -----------------------------------------------------------------------
      C    1   -0.19595      1.99929     4.17988    0.01678     6.19595
      C    2   -0.18981      1.99929     4.17367    0.01686     6.18981
      C    3   -0.19418      1.99917     4.17844    0.01657     6.19418
      C    4   -0.04430      1.99909     4.02724    0.01797     6.04430
      C    5   -0.19259      1.99916     4.17764    0.01579     6.19259
      C    6   -0.18702      1.99929     4.17105    0.01668     6.18702
      C    7   -0.08091      1.99905     4.05172    0.03015     6.08091
      C    8   -0.05440      1.99895     4.03077    0.02468     6.05440
      N    9   -0.62217      1.99939     5.60487    0.01791     7.62217
      C   10   -0.27191      1.99882     4.24524    0.02785     6.27191
      C   11   -0.20180      1.99913     4.18202    0.02065     6.20180
      C   12   -0.17919      1.99927     4.16358    0.01634     6.17919
      C   13   -0.17471      1.99929     4.15898    0.01644     6.17471
      C   14   -0.19578      1.99915     4.18154    0.01509     6.19578
      C   15    0.57183      1.99948     3.39039    0.03830     5.42817
      O   16   -0.70418      1.99981     6.69079    0.01358     8.70418
      I   17    0.25409     46.00000     6.73929    0.00662    52.74591
      H   18    0.20483      0.00000     0.79456    0.00060     0.79517
      H   19    0.20630      0.00000     0.79301    0.00069     0.79370
      H   20    0.20761      0.00000     0.79156    0.00083     0.79239
      H   21    0.20484      0.00000     0.79419    0.00097     0.79516
      H   22    0.20621      0.00000     0.79310    0.00069     0.79379
      H   23    0.23150      0.00000     0.76613    0.00237     0.76850
      H   24    0.40532      0.00000     0.59164    0.00304     0.59468
      H   25    0.21623      0.00000     0.78305    0.00072     0.78377
      H   26    0.21240      0.00000     0.78700    0.00061     0.78760
      H   27    0.21120      0.00000     0.78817    0.00063     0.78880
      H   28    0.20666      0.00000     0.79223    0.00111     0.79334
      H   29    0.14991      0.00000     0.84869    0.00140     0.85009
 =======================================================================
   * Total *    0.00000     77.98764    85.67045    0.34191   164.00000

                                 Natural Population      
 --------------------------------------------------------
   Effective Core            46.00000
   Core                      31.98764 ( 99.9614% of  32)
   Valence                   85.67045 ( 99.6168% of  86)
   Natural Minimal Basis    163.65809 ( 99.7915% of 164)
   Natural Rydberg Basis      0.34191 (  0.2085% of 164)
 --------------------------------------------------------

    Atom  No          Natural Electron Configuration
 ----------------------------------------------------------------------------
      C    1      [core]2S( 0.95)2p( 3.23)4p( 0.01)
      C    2      [core]2S( 0.95)2p( 3.23)4p( 0.01)
      C    3      [core]2S( 0.94)2p( 3.24)4p( 0.01)
      C    4      [core]2S( 0.88)2p( 3.14)4p( 0.01)
      C    5      [core]2S( 0.94)2p( 3.24)4p( 0.01)
      C    6      [core]2S( 0.95)2p( 3.22)4p( 0.01)
      C    7      [core]2S( 0.90)2p( 3.16)3d( 0.01)4p( 0.02)
      C    8      [core]2S( 0.87)2p( 3.16)4p( 0.02)
      N    9      [core]2S( 1.24)2p( 4.36)3p( 0.01)4p( 0.01)
      C   10      [core]2S( 0.98)2p( 3.26)4p( 0.02)
      C   11      [core]2S( 0.94)2p( 3.24)4p( 0.01)
      C   12      [core]2S( 0.95)2p( 3.22)4p( 0.01)
      C   13      [core]2S( 0.95)2p( 3.21)4p( 0.01)
      C   14      [core]2S( 0.93)2p( 3.25)4p( 0.01)
      C   15      [core]2S( 0.86)2p( 2.53)4S( 0.01)3d( 0.01)4p( 0.02)
      O   16      [core]2S( 1.73)2p( 4.96)
      I   17      [core]5S( 1.86)5p( 4.88)6p( 0.01)
      H   18            1S( 0.79)
      H   19            1S( 0.79)
      H   20            1S( 0.79)
      H   21            1S( 0.79)
      H   22            1S( 0.79)
      H   23            1S( 0.77)
      H   24            1S( 0.59)
      H   25            1S( 0.78)
      H   26            1S( 0.79)
      H   27            1S( 0.79)
      H   28            1S( 0.79)
      H   29            1S( 0.85)


 Wiberg bond index matrix in the NAO basis:                                    

     Atom    1       2       3       4       5       6       7       8       9
     ---- ------  ------  ------  ------  ------  ------  ------  ------  ------
   1.  C  0.0000  1.4445  0.0113  0.1081  0.0112  1.4247  0.0014  0.0029  0.0034
   2.  C  1.4445  0.0000  1.4240  0.0127  0.1142  0.0113  0.0076  0.0004  0.0004
   3.  C  0.0113  1.4240  0.0000  1.4123  0.0127  0.1092  0.0109  0.0090  0.0114
   4.  C  0.1081  0.0127  1.4123  0.0000  1.3885  0.0127  0.9790  0.0186  0.0185
   5.  C  0.0112  0.1142  0.0127  1.3885  0.0000  1.4476  0.0106  0.0068  0.0055
   6.  C  1.4247  0.0113  0.1092  0.0127  1.4476  0.0000  0.0082  0.0011  0.0012
   7.  C  0.0014  0.0076  0.0109  0.9790  0.0106  0.0082  0.0000  0.9881  0.9563
   8.  C  0.0029  0.0004  0.0090  0.0186  0.0068  0.0011  0.9881  0.0000  0.0080
   9.  N  0.0034  0.0004  0.0114  0.0185  0.0055  0.0012  0.9563  0.0080  0.0000
  10.  C  0.0011  0.0003  0.0018  0.0078  0.0022  0.0002  0.0124  1.3794  0.0068
  11.  C  0.0001  0.0000  0.0002  0.0003  0.0003  0.0002  0.0080  0.0151  0.0006
  12.  C  0.0009  0.0001  0.0013  0.0035  0.0009  0.0001  0.0012  0.1070  0.0013
  13.  C  0.0001  0.0001  0.0003  0.0007  0.0004  0.0001  0.0080  0.0131  0.0010
  14.  C  0.0009  0.0003  0.0025  0.0085  0.0013  0.0003  0.0093  1.3895  0.0046
  15.  C  0.0002  0.0002  0.0009  0.0051  0.0006  0.0002  0.0103  0.0068  1.2355
  16.  O  0.0004  0.0002  0.0008  0.0042  0.0008  0.0002  0.0134  0.0010  0.1636
  17.  I  0.0004  0.0015  0.0037  0.0013  0.0007  0.0007  0.0102  0.0448  0.0011
  18.  H  0.9300  0.0037  0.0076  0.0003  0.0076  0.0036  0.0004  0.0000  0.0000
  19.  H  0.0037  0.9295  0.0037  0.0070  0.0003  0.0076  0.0003  0.0001  0.0001
  20.  H  0.0076  0.0037  0.9264  0.0039  0.0088  0.0004  0.0019  0.0001  0.0003
  21.  H  0.0075  0.0004  0.0090  0.0038  0.9273  0.0039  0.0019  0.0001  0.0006
  22.  H  0.0037  0.0075  0.0003  0.0069  0.0036  0.9298  0.0003  0.0000  0.0000
  23.  H  0.0003  0.0006  0.0024  0.0022  0.0093  0.0002  0.8852  0.0028  0.0094
  24.  H  0.0000  0.0001  0.0002  0.0034  0.0002  0.0001  0.0049  0.0027  0.8017
  25.  H  0.0000  0.0000  0.0000  0.0000  0.0000  0.0000  0.0002  0.0075  0.0002
  26.  H  0.0000  0.0000  0.0000  0.0000  0.0000  0.0000  0.0004  0.0004  0.0000
  27.  H  0.0000  0.0000  0.0000  0.0000  0.0000  0.0000  0.0003  0.0070  0.0001
  28.  H  0.0000  0.0000  0.0001  0.0001  0.0002  0.0000  0.0021  0.0036  0.0008
  29.  H  0.0000  0.0001  0.0002  0.0004  0.0002  0.0001  0.0002  0.0003  0.0030

     Atom   10      11      12      13      14      15      16      17      18
     ---- ------  ------  ------  ------  ------  ------  ------  ------  ------
   1.  C  0.0011  0.0001  0.0009  0.0001  0.0009  0.0002  0.0004  0.0004  0.9300
   2.  C  0.0003  0.0000  0.0001  0.0001  0.0003  0.0002  0.0002  0.0015  0.0037
   3.  C  0.0018  0.0002  0.0013  0.0003  0.0025  0.0009  0.0008  0.0037  0.0076
   4.  C  0.0078  0.0003  0.0035  0.0007  0.0085  0.0051  0.0042  0.0013  0.0003
   5.  C  0.0022  0.0003  0.0009  0.0004  0.0013  0.0006  0.0008  0.0007  0.0076
   6.  C  0.0002  0.0002  0.0001  0.0001  0.0003  0.0002  0.0002  0.0007  0.0036
   7.  C  0.0124  0.0080  0.0012  0.0080  0.0093  0.0103  0.0134  0.0102  0.0004
   8.  C  1.3794  0.0151  0.1070  0.0131  1.3895  0.0068  0.0010  0.0448  0.0000
   9.  N  0.0068  0.0006  0.0013  0.0010  0.0046  1.2355  0.1636  0.0011  0.0000
  10.  C  0.0000  1.4146  0.0146  0.1028  0.0163  0.0004  0.0006  1.0073  0.0000
  11.  C  1.4146  0.0000  1.4266  0.0112  0.1098  0.0003  0.0001  0.0390  0.0000
  12.  C  0.0146  1.4266  0.0000  1.4296  0.0113  0.0002  0.0002  0.0197  0.0000
  13.  C  0.1028  0.0112  1.4296  0.0000  1.4349  0.0002  0.0001  0.0154  0.0000
  14.  C  0.0163  0.1098  0.0113  1.4349  0.0000  0.0006  0.0006  0.0196  0.0000
  15.  C  0.0004  0.0003  0.0002  0.0002  0.0006  0.0000  1.6195  0.0004  0.0000
  16.  O  0.0006  0.0001  0.0002  0.0001  0.0006  1.6195  0.0000  0.0002  0.0000
  17.  I  1.0073  0.0390  0.0197  0.0154  0.0196  0.0004  0.0002  0.0000  0.0000
  18.  H  0.0000  0.0000  0.0000  0.0000  0.0000  0.0000  0.0000  0.0000  0.0000
  19.  H  0.0000  0.0000  0.0000  0.0000  0.0000  0.0000  0.0000  0.0001  0.0026
  20.  H  0.0001  0.0000  0.0000  0.0000  0.0001  0.0001  0.0001  0.0007  0.0002
  21.  H  0.0001  0.0000  0.0001  0.0001  0.0006  0.0001  0.0001  0.0000  0.0002
  22.  H  0.0000  0.0000  0.0000  0.0000  0.0000  0.0000  0.0000  0.0000  0.0026
  23.  H  0.0040  0.0009  0.0011  0.0002  0.0095  0.0042  0.0041  0.0078  0.0000
  24.  H  0.0008  0.0002  0.0001  0.0001  0.0010  0.0045  0.0049  0.0003  0.0000
  25.  H  0.0046  0.9232  0.0040  0.0074  0.0004  0.0000  0.0000  0.0034  0.0000
  26.  H  0.0067  0.0038  0.9268  0.0037  0.0076  0.0000  0.0000  0.0009  0.0000
  27.  H  0.0003  0.0073  0.0037  0.9276  0.0036  0.0000  0.0000  0.0009  0.0000
  28.  H  0.0078  0.0004  0.0074  0.0041  0.9264  0.0001  0.0001  0.0013  0.0000
  29.  H  0.0000  0.0000  0.0000  0.0001  0.0001  0.9257  0.0388  0.0000  0.0000

     Atom   19      20      21      22      23      24      25      26      27
     ---- ------  ------  ------  ------  ------  ------  ------  ------  ------
   1.  C  0.0037  0.0076  0.0075  0.0037  0.0003  0.0000  0.0000  0.0000  0.0000
   2.  C  0.9295  0.0037  0.0004  0.0075  0.0006  0.0001  0.0000  0.0000  0.0000
   3.  C  0.0037  0.9264  0.0090  0.0003  0.0024  0.0002  0.0000  0.0000  0.0000
   4.  C  0.0070  0.0039  0.0038  0.0069  0.0022  0.0034  0.0000  0.0000  0.0000
   5.  C  0.0003  0.0088  0.9273  0.0036  0.0093  0.0002  0.0000  0.0000  0.0000
   6.  C  0.0076  0.0004  0.0039  0.9298  0.0002  0.0001  0.0000  0.0000  0.0000
   7.  C  0.0003  0.0019  0.0019  0.0003  0.8852  0.0049  0.0002  0.0004  0.0003
   8.  C  0.0001  0.0001  0.0001  0.0000  0.0028  0.0027  0.0075  0.0004  0.0070
   9.  N  0.0001  0.0003  0.0006  0.0000  0.0094  0.8017  0.0002  0.0000  0.0001
  10.  C  0.0000  0.0001  0.0001  0.0000  0.0040  0.0008  0.0046  0.0067  0.0003
  11.  C  0.0000  0.0000  0.0000  0.0000  0.0009  0.0002  0.9232  0.0038  0.0073
  12.  C  0.0000  0.0000  0.0001  0.0000  0.0011  0.0001  0.0040  0.9268  0.0037
  13.  C  0.0000  0.0000  0.0001  0.0000  0.0002  0.0001  0.0074  0.0037  0.9276
  14.  C  0.0000  0.0001  0.0006  0.0000  0.0095  0.0010  0.0004  0.0076  0.0036
  15.  C  0.0000  0.0001  0.0001  0.0000  0.0042  0.0045  0.0000  0.0000  0.0000
  16.  O  0.0000  0.0001  0.0001  0.0000  0.0041  0.0049  0.0000  0.0000  0.0000
  17.  I  0.0001  0.0007  0.0000  0.0000  0.0078  0.0003  0.0034  0.0009  0.0009
  18.  H  0.0026  0.0002  0.0002  0.0026  0.0000  0.0000  0.0000  0.0000  0.0000
  19.  H  0.0000  0.0026  0.0004  0.0002  0.0000  0.0000  0.0000  0.0000  0.0000
  20.  H  0.0026  0.0000  0.0002  0.0004  0.0004  0.0001  0.0000  0.0000  0.0000
  21.  H  0.0004  0.0002  0.0000  0.0026  0.0004  0.0000  0.0000  0.0000  0.0000
  22.  H  0.0002  0.0004  0.0026  0.0000  0.0004  0.0000  0.0000  0.0000  0.0000
  23.  H  0.0000  0.0004  0.0004  0.0004  0.0000  0.0034  0.0001  0.0000  0.0003
  24.  H  0.0000  0.0001  0.0000  0.0000  0.0034  0.0000  0.0001  0.0000  0.0000
  25.  H  0.0000  0.0000  0.0000  0.0000  0.0001  0.0001  0.0000  0.0027  0.0002
  26.  H  0.0000  0.0000  0.0000  0.0000  0.0000  0.0000  0.0027  0.0000  0.0026
  27.  H  0.0000  0.0000  0.0000  0.0000  0.0003  0.0000  0.0002  0.0026  0.0000
  28.  H  0.0000  0.0000  0.0002  0.0000  0.0005  0.0006  0.0004  0.0002  0.0025
  29.  H  0.0000  0.0000  0.0000  0.0000  0.0003  0.0100  0.0000  0.0000  0.0000

     Atom   28      29
     ---- ------  ------
   1.  C  0.0000  0.0000
   2.  C  0.0000  0.0001
   3.  C  0.0001  0.0002
   4.  C  0.0001  0.0004
   5.  C  0.0002  0.0002
   6.  C  0.0000  0.0001
   7.  C  0.0021  0.0002
   8.  C  0.0036  0.0003
   9.  N  0.0008  0.0030
  10.  C  0.0078  0.0000
  11.  C  0.0004  0.0000
  12.  C  0.0074  0.0000
  13.  C  0.0041  0.0001
  14.  C  0.9264  0.0001
  15.  C  0.0001  0.9257
  16.  O  0.0001  0.0388
  17.  I  0.0013  0.0000
  18.  H  0.0000  0.0000
  19.  H  0.0000  0.0000
  20.  H  0.0000  0.0000
  21.  H  0.0002  0.0000
  22.  H  0.0000  0.0000
  23.  H  0.0005  0.0003
  24.  H  0.0006  0.0100
  25.  H  0.0004  0.0000
  26.  H  0.0002  0.0000
  27.  H  0.0025  0.0000
  28.  H  0.0000  0.0000
  29.  H  0.0000  0.0000


 Wiberg bond index, Totals by atom:                                            

     Atom    1
     ---- ------
   1.  C  3.9642
   2.  C  3.9639
   3.  C  3.9624
   4.  C  4.0101
   5.  C  3.9619
   6.  C  3.9638
   7.  C  3.9332
   8.  C  4.0164
   9.  N  3.2354
  10.  C  3.9931
  11.  C  3.9621
  12.  C  3.9616
  13.  C  3.9614
  14.  C  3.9596
  15.  C  3.8161
  16.  O  1.8543
  17.  I  1.1816
  18.  H  0.9590
  19.  H  0.9585
  20.  H  0.9582
  21.  H  0.9596
  22.  H  0.9586
  23.  H  0.9500
  24.  H  0.8393
  25.  H  0.9544
  26.  H  0.9558
  27.  H  0.9564
  28.  H  0.9591
  29.  H  0.9799


 Atom-atom overlap-weighted NAO bond order:                                    

     Atom    1       2       3       4       5       6       7       8       9
     ---- ------  ------  ------  ------  ------  ------  ------  ------  ------
   1.  C  0.0000  1.1509  0.0154 -0.0455  0.0159  1.1431  0.0005 -0.0005 -0.0005
   2.  C  1.1509  0.0000  1.1386  0.0234 -0.0400  0.0157  0.0112 -0.0009 -0.0015
   3.  C  0.0154  1.1386  0.0000  1.1328  0.0126 -0.0407  0.0243 -0.0001  0.0027
   4.  C -0.0455  0.0234  1.1328  0.0000  1.1220  0.0243  0.8645  0.0361  0.0012
   5.  C  0.0159 -0.0400  0.0126  1.1220  0.0000  1.1455  0.0149 -0.0099 -0.0035
   6.  C  1.1431  0.0157 -0.0407  0.0243  1.1455  0.0000  0.0091  0.0004 -0.0008
   7.  C  0.0005  0.0112  0.0243  0.8645  0.0149  0.0091  0.0000  0.8608  0.8089
   8.  C -0.0005 -0.0009 -0.0001  0.0361 -0.0099  0.0004  0.8608  0.0000  0.0124
   9.  N -0.0005 -0.0015  0.0027  0.0012 -0.0035 -0.0008  0.8089  0.0124  0.0000
  10.  C  0.0000 -0.0003 -0.0019 -0.0083  0.0009 -0.0002  0.0167  1.1361  0.0027
  11.  C -0.0000 -0.0000  0.0006 -0.0008  0.0000  0.0000  0.0090  0.0168 -0.0015
  12.  C -0.0000  0.0000 -0.0001 -0.0002  0.0000  0.0000  0.0008 -0.0458 -0.0003
  13.  C -0.0000 -0.0000  0.0000 -0.0009  0.0008 -0.0000  0.0100  0.0193 -0.0006
  14.  C -0.0001 -0.0001  0.0018 -0.0083 -0.0026  0.0009  0.0135  1.1227 -0.0052
  15.  C  0.0001  0.0002  0.0020  0.0012  0.0013 -0.0002  0.0140  0.0094  1.0150
  16.  O  0.0000  0.0000  0.0002  0.0001 -0.0004  0.0000  0.0047 -0.0005 -0.0346
  17.  I  0.0000  0.0000  0.0065  0.0036 -0.0005 -0.0001  0.0029 -0.0264  0.0002
  18.  H  0.8053  0.0178  0.0022  0.0006  0.0023  0.0175 -0.0001  0.0000  0.0000
  19.  H  0.0182  0.8068  0.0169  0.0015 -0.0005  0.0027 -0.0005 -0.0000  0.0000
  20.  H  0.0030  0.0173  0.7998  0.0161  0.0028  0.0017 -0.0037  0.0002  0.0004
  21.  H  0.0028  0.0016  0.0032  0.0156  0.8002  0.0178 -0.0025 -0.0000 -0.0024
  22.  H  0.0180  0.0027 -0.0005  0.0013  0.0162  0.8074 -0.0006 -0.0000  0.0000
  23.  H -0.0002  0.0007  0.0003  0.0038  0.0063 -0.0006  0.7519  0.0116 -0.0144
  24.  H  0.0000  0.0001 -0.0003  0.0073  0.0003  0.0001  0.0052 -0.0078  0.7107
  25.  H  0.0000 -0.0000  0.0000  0.0000  0.0000 -0.0000 -0.0004  0.0009  0.0000
  26.  H  0.0000 -0.0000  0.0000  0.0000 -0.0000 -0.0000 -0.0000 -0.0007  0.0000
  27.  H  0.0000 -0.0000  0.0000  0.0000  0.0001  0.0000 -0.0003  0.0002 -0.0000
  28.  H -0.0000  0.0000 -0.0001  0.0013 -0.0014  0.0004 -0.0029  0.0157 -0.0016
  29.  H  0.0000  0.0002  0.0027  0.0032  0.0002 -0.0002  0.0021  0.0008 -0.0078

     Atom   10      11      12      13      14      15      16      17      18
     ---- ------  ------  ------  ------  ------  ------  ------  ------  ------
   1.  C  0.0000 -0.0000 -0.0000 -0.0000 -0.0001  0.0001  0.0000  0.0000  0.8053
   2.  C -0.0003 -0.0000  0.0000 -0.0000 -0.0001  0.0002  0.0000  0.0000  0.0178
   3.  C -0.0019  0.0006 -0.0001  0.0000  0.0018  0.0020  0.0002  0.0065  0.0022
   4.  C -0.0083 -0.0008 -0.0002 -0.0009 -0.0083  0.0012  0.0001  0.0036  0.0006
   5.  C  0.0009  0.0000  0.0000  0.0008 -0.0026  0.0013 -0.0004 -0.0005  0.0023
   6.  C -0.0002  0.0000  0.0000 -0.0000  0.0009 -0.0002  0.0000 -0.0001  0.0175
   7.  C  0.0167  0.0090  0.0008  0.0100  0.0135  0.0140  0.0047  0.0029 -0.0001
   8.  C  1.1361  0.0168 -0.0458  0.0193  1.1227  0.0094 -0.0005 -0.0264  0.0000
   9.  N  0.0027 -0.0015 -0.0003 -0.0006 -0.0052  1.0150 -0.0346  0.0002  0.0000
  10.  C  0.0000  1.1625  0.0298 -0.0406  0.0231 -0.0002 -0.0000  0.7647  0.0000
  11.  C  1.1625  0.0000  1.1402  0.0220 -0.0379 -0.0001 -0.0000 -0.0212 -0.0000
  12.  C  0.0298  1.1402  0.0000  1.1425  0.0164  0.0000  0.0000  0.0075  0.0000
  13.  C -0.0406  0.0220  1.1425  0.0000  1.1392  0.0000 -0.0001  0.0002 -0.0000
  14.  C  0.0231 -0.0379  0.0164  1.1392  0.0000  0.0014 -0.0004  0.0067 -0.0000
  15.  C -0.0002 -0.0001  0.0000  0.0000  0.0014  0.0000  1.0905  0.0002  0.0000
  16.  O -0.0000 -0.0000  0.0000 -0.0001 -0.0004  1.0905  0.0000 -0.0000 -0.0000
  17.  I  0.7647 -0.0212  0.0075  0.0002  0.0067  0.0002 -0.0000  0.0000 -0.0000
  18.  H  0.0000 -0.0000  0.0000 -0.0000 -0.0000  0.0000 -0.0000 -0.0000  0.0000
  19.  H  0.0000 -0.0000  0.0000 -0.0000  0.0000 -0.0000  0.0000 -0.0000 -0.0034
  20.  H  0.0002 -0.0001  0.0000 -0.0000 -0.0001 -0.0007  0.0000 -0.0005  0.0000
  21.  H  0.0002 -0.0000 -0.0001  0.0001 -0.0003 -0.0007  0.0001  0.0000  0.0000
  22.  H  0.0000 -0.0000  0.0000 -0.0000  0.0000 -0.0001  0.0000  0.0000 -0.0034
  23.  H -0.0077  0.0006 -0.0002 -0.0004  0.0046 -0.0024  0.0006  0.0121  0.0000
  24.  H  0.0017 -0.0006 -0.0002 -0.0003  0.0068  0.0101  0.0077 -0.0002  0.0000
  25.  H  0.0199  0.8019  0.0179  0.0036  0.0001  0.0000 -0.0000 -0.0032 -0.0000
  26.  H  0.0015  0.0172  0.8031  0.0170  0.0023  0.0000  0.0000  0.0000 -0.0000
  27.  H  0.0004  0.0033  0.0167  0.8044  0.0160  0.0000  0.0000 -0.0000 -0.0000
  28.  H  0.0023  0.0015  0.0029  0.0179  0.8002 -0.0003 -0.0000 -0.0000 -0.0000
  29.  H -0.0001 -0.0000  0.0000 -0.0000  0.0000  0.8025 -0.0181 -0.0001  0.0000

     Atom   19      20      21      22      23      24      25      26      27
     ---- ------  ------  ------  ------  ------  ------  ------  ------  ------
   1.  C  0.0182  0.0030  0.0028  0.0180 -0.0002  0.0000  0.0000  0.0000  0.0000
   2.  C  0.8068  0.0173  0.0016  0.0027  0.0007  0.0001 -0.0000 -0.0000 -0.0000
   3.  C  0.0169  0.7998  0.0032 -0.0005  0.0003 -0.0003  0.0000  0.0000  0.0000
   4.  C  0.0015  0.0161  0.0156  0.0013  0.0038  0.0073  0.0000  0.0000  0.0000
   5.  C -0.0005  0.0028  0.8002  0.0162  0.0063  0.0003  0.0000 -0.0000  0.0001
   6.  C  0.0027  0.0017  0.0178  0.8074 -0.0006  0.0001 -0.0000 -0.0000  0.0000
   7.  C -0.0005 -0.0037 -0.0025 -0.0006  0.7519  0.0052 -0.0004 -0.0000 -0.0003
   8.  C -0.0000  0.0002 -0.0000 -0.0000  0.0116 -0.0078  0.0009 -0.0007  0.0002
   9.  N  0.0000  0.0004 -0.0024  0.0000 -0.0144  0.7107  0.0000  0.0000 -0.0000
  10.  C  0.0000  0.0002  0.0002  0.0000 -0.0077  0.0017  0.0199  0.0015  0.0004
  11.  C -0.0000 -0.0001 -0.0000 -0.0000  0.0006 -0.0006  0.8019  0.0172  0.0033
  12.  C  0.0000  0.0000 -0.0001  0.0000 -0.0002 -0.0002  0.0179  0.8031  0.0167
  13.  C -0.0000 -0.0000  0.0001 -0.0000 -0.0004 -0.0003  0.0036  0.0170  0.8044
  14.  C  0.0000 -0.0001 -0.0003  0.0000  0.0046  0.0068  0.0001  0.0023  0.0160
  15.  C -0.0000 -0.0007 -0.0007 -0.0001 -0.0024  0.0101  0.0000  0.0000  0.0000
  16.  O  0.0000  0.0000  0.0001  0.0000  0.0006  0.0077 -0.0000  0.0000  0.0000
  17.  I -0.0000 -0.0005  0.0000  0.0000  0.0121 -0.0002 -0.0032  0.0000 -0.0000
  18.  H -0.0034  0.0000  0.0000 -0.0034  0.0000  0.0000 -0.0000 -0.0000 -0.0000
  19.  H  0.0000 -0.0034 -0.0000  0.0000  0.0000  0.0000 -0.0000 -0.0000 -0.0000
  20.  H -0.0034  0.0000  0.0000 -0.0000  0.0020  0.0000 -0.0000 -0.0000 -0.0000
  21.  H -0.0000  0.0000  0.0000 -0.0035  0.0001 -0.0004  0.0000 -0.0000 -0.0000
  22.  H  0.0000 -0.0000 -0.0035  0.0000  0.0000  0.0000 -0.0000 -0.0000 -0.0000
  23.  H  0.0000  0.0020  0.0001  0.0000  0.0000  0.0036  0.0000  0.0000  0.0000
  24.  H  0.0000  0.0000 -0.0004  0.0000  0.0036  0.0000  0.0000  0.0000  0.0000
  25.  H -0.0000 -0.0000  0.0000 -0.0000  0.0000  0.0000  0.0000 -0.0033  0.0000
  26.  H -0.0000 -0.0000 -0.0000 -0.0000  0.0000  0.0000 -0.0033  0.0000 -0.0031
  27.  H -0.0000 -0.0000 -0.0000 -0.0000  0.0000  0.0000  0.0000 -0.0031  0.0000
  28.  H  0.0000  0.0000 -0.0012  0.0000  0.0000  0.0027 -0.0000  0.0000 -0.0034
  29.  H  0.0000  0.0000 -0.0000  0.0000  0.0027  0.0057  0.0000  0.0000  0.0000

     Atom   28      29
     ---- ------  ------
   1.  C -0.0000  0.0000
   2.  C  0.0000  0.0002
   3.  C -0.0001  0.0027
   4.  C  0.0013  0.0032
   5.  C -0.0014  0.0002
   6.  C  0.0004 -0.0002
   7.  C -0.0029  0.0021
   8.  C  0.0157  0.0008
   9.  N -0.0016 -0.0078
  10.  C  0.0023 -0.0001
  11.  C  0.0015 -0.0000
  12.  C  0.0029  0.0000
  13.  C  0.0179 -0.0000
  14.  C  0.8002  0.0000
  15.  C -0.0003  0.8025
  16.  O -0.0000 -0.0181
  17.  I -0.0000 -0.0001
  18.  H -0.0000  0.0000
  19.  H  0.0000  0.0000
  20.  H  0.0000  0.0000
  21.  H -0.0012 -0.0000
  22.  H  0.0000  0.0000
  23.  H  0.0000  0.0027
  24.  H  0.0027  0.0057
  25.  H -0.0000  0.0000
  26.  H  0.0000  0.0000
  27.  H -0.0034  0.0000
  28.  H  0.0000 -0.0000
  29.  H -0.0000  0.0000


 Atom-atom overlap-weighted NAO bond order, Totals by atom:                    

     Atom    1
     ---- ------
   1.  C  3.1263
   2.  C  3.1444
   3.  C  3.1188
   4.  C  3.1962
   5.  C  3.0836
   6.  C  3.1440
   7.  C  3.4140
   8.  C  3.1510
   9.  N  2.4796
  10.  C  3.1035
  11.  C  3.1133
  12.  C  3.1309
  13.  C  3.1342
  14.  C  3.1009
  15.  C  2.9433
  16.  O  1.0498
  17.  I  0.7524
  18.  H  0.8389
  19.  H  0.8383
  20.  H  0.8352
  21.  H  0.8305
  22.  H  0.8378
  23.  H  0.7750
  24.  H  0.7522
  25.  H  0.8376
  26.  H  0.8341
  27.  H  0.8342
  28.  H  0.8337
  29.  H  0.7942


 MO bond order:                                                                

     Atom    1       2       3       4       5       6       7       8       9
     ---- ------  ------  ------  ------  ------  ------  ------  ------  ------
   1.  C  0.0000  0.8544  0.2422 -0.1946  0.0294 -0.3505  0.0386 -0.0791  0.0488
   2.  C  0.8544  0.0000  0.1773  0.2121 -0.2204  0.2571 -0.0665  0.0057  0.0230
   3.  C  0.2422  0.1773  0.0000 -0.4974 -0.0500 -0.2490 -0.0067  0.1048 -0.0880
   4.  C -0.1946  0.2121 -0.4974  0.0000  0.6415 -0.0581 -0.5289  0.0075  0.0157
   5.  C  0.0294 -0.2204 -0.0500  0.6415  0.0000  0.1156  0.1737  0.1640 -0.0448
   6.  C -0.3505  0.2571 -0.2490 -0.0581  0.1156  0.0000 -0.0697  0.0132 -0.0027
   7.  C  0.0386 -0.0665 -0.0067 -0.5289  0.1737 -0.0697  0.0000 -1.1729  0.2082
   8.  C -0.0791  0.0057  0.1048  0.0075  0.1640  0.0132 -1.1729  0.0000  0.2013
   9.  N  0.0488  0.0230 -0.0880  0.0157 -0.0448 -0.0027  0.2082  0.2013  0.0000
  10.  C -0.0199 -0.0198  0.0021  0.0572  0.0253 -0.0036  0.0037  0.4842  0.0619
  11.  C -0.0098  0.0123 -0.0034  0.0137  0.0089 -0.0059 -0.1254  0.1498  0.0103
  12.  C  0.0212 -0.0009  0.0030 -0.0258 -0.0060  0.0011 -0.0560  0.0051 -0.0030
  13.  C -0.0108  0.0156  0.0124  0.0050 -0.0219 -0.0033 -0.1652  0.0615 -0.0233
  14.  C -0.0127  0.0089 -0.0344  0.1170 -0.0032  0.0001  0.0491 -0.5330  0.0670
  15.  C  0.0288 -0.0115 -0.0776  0.0311 -0.0193  0.0204 -0.0241  0.0220 -0.4896
  16.  O -0.0258  0.0123  0.0442 -0.0526  0.0411 -0.0006 -0.0925 -0.0023  0.6711
  17.  I -0.0261  0.0533 -0.1241  0.0179  0.0147 -0.0432 -0.1600  0.0433  0.0055
  18.  H  1.3865 -0.0473  0.1043  0.0337  0.1160  0.1126  0.0270  0.0103  0.0040
  19.  H  0.0322  1.7803  0.0753  0.1393  0.0270  0.1400 -0.0062  0.0156  0.0089
  20.  H  0.0607 -0.0847  0.8034  0.1060  0.0723  0.0229 -0.0427  0.0184  0.0146
  21.  H -0.0546  0.0080 -0.0571  0.0238 -0.6701 -0.0063 -0.0616  0.0051  0.0016
  22.  H -0.0731 -0.0051 -0.0031  0.0244  0.0825  0.1792 -0.0004  0.0122  0.0002
  23.  H  0.0168 -0.0184  0.0160 -0.0902  0.0187  0.0046  1.1095  0.0810  0.0009
  24.  H  0.0007 -0.0054  0.0097 -0.0477  0.0169 -0.0022  0.1480 -0.0823 -0.7046
  25.  H  0.0017  0.0019 -0.0055 -0.0014 -0.0084 -0.0013  0.0072  0.0131  0.0024
  26.  H -0.0011  0.0000 -0.0009 -0.0028  0.0002  0.0011 -0.0071 -0.0245 -0.0007
  27.  H  0.0031 -0.0027 -0.0070 -0.0013 -0.0010  0.0034  0.0106 -0.0807 -0.0019
  28.  H  0.0093 -0.0061 -0.0005 -0.0161 -0.0131  0.0017  0.0251 -0.0735 -0.0024
  29.  H  0.0095  0.0055  0.0153  0.0212 -0.0065 -0.0044  0.0094  0.0505 -0.1112

     Atom   10      11      12      13      14      15      16      17      18
     ---- ------  ------  ------  ------  ------  ------  ------  ------  ------
   1.  C -0.0199 -0.0098  0.0212 -0.0108 -0.0127  0.0288 -0.0258 -0.0261  1.3865
   2.  C -0.0198  0.0123 -0.0009  0.0156  0.0089 -0.0115  0.0123  0.0533 -0.0473
   3.  C  0.0021 -0.0034  0.0030  0.0124 -0.0344 -0.0776  0.0442 -0.1241  0.1043
   4.  C  0.0572  0.0137 -0.0258  0.0050  0.1170  0.0311 -0.0526  0.0179  0.0337
   5.  C  0.0253  0.0089 -0.0060 -0.0219 -0.0032 -0.0193  0.0411  0.0147  0.1160
   6.  C -0.0036 -0.0059  0.0011 -0.0033  0.0001  0.0204 -0.0006 -0.0432  0.1126
   7.  C  0.0037 -0.1254 -0.0560 -0.1652  0.0491 -0.0241 -0.0925 -0.1600  0.0270
   8.  C  0.4842  0.1498  0.0051  0.0615 -0.5330  0.0220 -0.0023  0.0433  0.0103
   9.  N  0.0619  0.0103 -0.0030 -0.0233  0.0670 -0.4896  0.6711  0.0055  0.0040
  10.  C  0.0000 -0.5302  0.0257 -0.0559  0.2261 -0.0005 -0.0136 -0.9515  0.0015
  11.  C -0.5302  0.0000 -0.4177 -0.0308 -0.1414  0.0002  0.0107  0.1834 -0.0005
  12.  C  0.0257 -0.4177  0.0000  0.5415 -0.0146 -0.0109  0.0180 -0.2967  0.0012
  13.  C -0.0559 -0.0308  0.5415  0.0000 -0.6548  0.0228 -0.0226  0.0040  0.0009
  14.  C  0.2261 -0.1414 -0.0146 -0.6548  0.0000 -0.0026  0.0182 -0.1682  0.0004
  15.  C -0.0005  0.0002 -0.0109  0.0228 -0.0026  0.0000  0.6790  0.0036  0.0017
  16.  O -0.0136  0.0107  0.0180 -0.0226  0.0182  0.6790  0.0000  0.0008 -0.0003
  17.  I -0.9515  0.1834 -0.2967  0.0040 -0.1682  0.0036  0.0008  0.0000  0.0047
  18.  H  0.0015 -0.0005  0.0012  0.0009  0.0004  0.0017 -0.0003  0.0047  0.0000
  19.  H  0.0054  0.0036 -0.0010  0.0038  0.0092  0.0020 -0.0006  0.0101 -0.0560
  20.  H -0.0017  0.0038  0.0025  0.0075  0.0009 -0.0086  0.0117  0.0133 -0.0105
  21.  H  0.0083  0.0103 -0.0012  0.0098  0.0295 -0.0095  0.0066  0.0024 -0.0100
  22.  H  0.0024  0.0021  0.0003 -0.0011  0.0032  0.0000  0.0002  0.0003 -0.0558
  23.  H -0.0763  0.0644 -0.0441 -0.0435  0.1937  0.0366 -0.0545  0.0732  0.0027
  24.  H  0.0163  0.0069 -0.0049 -0.0003  0.0014  0.1452 -0.1054 -0.0154  0.0038
  25.  H -0.1032  0.3501  0.1261  0.0457  0.0194  0.0019 -0.0011  0.0744  0.0001
  26.  H -0.0622 -0.0454 -0.6273  0.0343 -0.0508  0.0020 -0.0015  0.0323 -0.0002
  27.  H -0.0102 -0.0284  0.0786 -0.5137 -0.0547 -0.0007  0.0009 -0.0166  0.0000
  28.  H  0.0502  0.0360  0.0698  0.1342  0.6004 -0.0090  0.0181  0.0357  0.0011
  29.  H -0.0114  0.0034 -0.0079  0.0115  0.0040  1.8875 -0.3640  0.0035  0.0041

     Atom   19      20      21      22      23      24      25      26      27
     ---- ------  ------  ------  ------  ------  ------  ------  ------  ------
   1.  C  0.0322  0.0607 -0.0546 -0.0731  0.0168  0.0007  0.0017 -0.0011  0.0031
   2.  C  1.7803 -0.0847  0.0080 -0.0051 -0.0184 -0.0054  0.0019  0.0000 -0.0027
   3.  C  0.0753  0.8034 -0.0571 -0.0031  0.0160  0.0097 -0.0055 -0.0009 -0.0070
   4.  C  0.1393  0.1060  0.0238  0.0244 -0.0902 -0.0477 -0.0014 -0.0028 -0.0013
   5.  C  0.0270  0.0723 -0.6701  0.0825  0.0187  0.0169 -0.0084  0.0002 -0.0010
   6.  C  0.1400  0.0229 -0.0063  0.1792  0.0046 -0.0022 -0.0013  0.0011  0.0034
   7.  C -0.0062 -0.0427 -0.0616 -0.0004  1.1095  0.1480  0.0072 -0.0071  0.0106
   8.  C  0.0156  0.0184  0.0051  0.0122  0.0810 -0.0823  0.0131 -0.0245 -0.0807
   9.  N  0.0089  0.0146  0.0016  0.0002  0.0009 -0.7046  0.0024 -0.0007 -0.0019
  10.  C  0.0054 -0.0017  0.0083  0.0024 -0.0763  0.0163 -0.1032 -0.0622 -0.0102
  11.  C  0.0036  0.0038  0.0103  0.0021  0.0644  0.0069  0.3501 -0.0454 -0.0284
  12.  C -0.0010  0.0025 -0.0012  0.0003 -0.0441 -0.0049  0.1261 -0.6273  0.0786
  13.  C  0.0038  0.0075  0.0098 -0.0011 -0.0435 -0.0003  0.0457  0.0343 -0.5137
  14.  C  0.0092  0.0009  0.0295  0.0032  0.1937  0.0014  0.0194 -0.0508 -0.0547
  15.  C  0.0020 -0.0086 -0.0095  0.0000  0.0366  0.1452  0.0019  0.0020 -0.0007
  16.  O -0.0006  0.0117  0.0066  0.0002 -0.0545 -0.1054 -0.0011 -0.0015  0.0009
  17.  I  0.0101  0.0133  0.0024  0.0003  0.0732 -0.0154  0.0744  0.0323 -0.0166
  18.  H -0.0560 -0.0105 -0.0100 -0.0558  0.0027  0.0038  0.0001 -0.0002  0.0000
  19.  H  0.0000 -0.0541  0.0102 -0.0098 -0.0035  0.0003 -0.0002 -0.0001 -0.0000
  20.  H -0.0541  0.0000 -0.0133  0.0099  0.0154  0.0005 -0.0011  0.0002 -0.0008
  21.  H  0.0102 -0.0133  0.0000 -0.0548  0.0224 -0.0054  0.0005  0.0008 -0.0001
  22.  H -0.0098  0.0099 -0.0548  0.0000  0.0213  0.0011 -0.0003 -0.0004  0.0000
  23.  H -0.0035  0.0154  0.0224  0.0213  0.0000  0.0688  0.0062  0.0086  0.0197
  24.  H  0.0003  0.0005 -0.0054  0.0011  0.0688  0.0000  0.0141  0.0027  0.0032
  25.  H -0.0002 -0.0011  0.0005 -0.0003  0.0062  0.0141  0.0000 -0.0576 -0.0113
  26.  H -0.0001  0.0002  0.0008 -0.0004  0.0086  0.0027 -0.0576  0.0000 -0.0557
  27.  H -0.0000 -0.0008 -0.0001  0.0000  0.0197  0.0032 -0.0113 -0.0557  0.0000
  28.  H -0.0016 -0.0000  0.0048  0.0012  0.0213  0.0227  0.0112 -0.0106 -0.0550
  29.  H  0.0024  0.0026  0.0015  0.0045  0.0240  0.1317  0.0017  0.0032  0.0036

     Atom   28      29
     ---- ------  ------
   1.  C  0.0093  0.0095
   2.  C -0.0061  0.0055
   3.  C -0.0005  0.0153
   4.  C -0.0161  0.0212
   5.  C -0.0131 -0.0065
   6.  C  0.0017 -0.0044
   7.  C  0.0251  0.0094
   8.  C -0.0735  0.0505
   9.  N -0.0024 -0.1112
  10.  C  0.0502 -0.0114
  11.  C  0.0360  0.0034
  12.  C  0.0698 -0.0079
  13.  C  0.1342  0.0115
  14.  C  0.6004  0.0040
  15.  C -0.0090  1.8875
  16.  O  0.0181 -0.3640
  17.  I  0.0357  0.0035
  18.  H  0.0011  0.0041
  19.  H -0.0016  0.0024
  20.  H -0.0000  0.0026
  21.  H  0.0048  0.0015
  22.  H  0.0012  0.0045
  23.  H  0.0213  0.0240
  24.  H  0.0227  0.1317
  25.  H  0.0112  0.0017
  26.  H -0.0106  0.0032
  27.  H -0.0550  0.0036
  28.  H  0.0000 -0.0064
  29.  H -0.0064  0.0000


 MO atomic valencies:                                                          

     Atom    1
     ---- ------
   1.  C  1.9257
   2.  C  2.9389
   3.  C  0.4049
   4.  C -0.0498
   5.  C  0.4831
   6.  C  0.0722
   7.  C -0.7758
   8.  C -0.5800
   9.  N -0.1267
  10.  C -0.8896
  11.  C -0.4689
  12.  C -0.6241
  13.  C -0.6366
  14.  C -0.3217
  15.  C  2.2209
  16.  O  0.7954
  17.  I -1.2253
  18.  H  1.6358
  19.  H  2.1325
  20.  H  0.9491
  21.  H -0.7985
  22.  H  0.1410
  23.  H  1.4956
  24.  H -0.3797
  25.  H  0.4864
  26.  H -0.8635
  27.  H -0.7186
  28.  H  0.8484
  29.  H  1.6888


 NATURAL BOND ORBITAL ANALYSIS:

                       Occupancies       Lewis Structure    Low   High
           Occ.    -------------------  -----------------   occ   occ
  Cycle   Thresh.   Lewis   Non-Lewis     CR  BD  3C  LP    (L)   (NL)   Dev
 =============================================================================
   1(1)    1.90   156.95253   7.04747     16  31   0  12     7      7    0.45
   2(2)    1.90   156.95253   7.04747     16  31   0  12     7      7    0.45
   3(1)    1.80   156.95253   7.04747     16  31   0  12     7      7    0.45
   4(2)    1.80   156.95253   7.04747     16  31   0  12     7      7    0.45
   5(1)    1.70   156.95503   7.04497     16  31   0  12     6      7    0.45
   6(2)    1.70   156.95503   7.04497     16  31   0  12     6      7    0.45
   7(1)    1.60   160.77929   3.22071     16  37   0   6     0      7    0.45
   8(2)    1.60   160.82740   3.17260     16  37   0   6     0      7    0.43
   9(3)    1.60   160.83181   3.16819     16  37   0   6     0      7    0.43
  10(4)    1.60   160.82740   3.17260     16  37   0   6     0      7    0.43
  11(5)    1.60   160.83181   3.16819     16  37   0   6     0      7    0.43
  12(1)    1.50   160.36469   3.63531     16  36   0   7     0      7    0.62
  13(2)    1.50   160.36469   3.63531     16  36   0   7     0      7    0.62
  14(1)    1.60   160.83181   3.16819     16  37   0   6     0      7    0.43
 -----------------------------------------------------------------------------

 Structure accepted: RESONANCE keyword permits strongly delocalized structure

 WARNING:  1 low occupancy (<1.9990e) core orbital  found on  C    8
           1 low occupancy (<1.9990e) core orbital  found on  C   10

 --------------------------------------------------------
   Effective Core           46.00000
   Core                     31.98763 ( 99.961% of  32)
   Valence Lewis            82.84418 ( 96.330% of  86)
  ==================       ============================
   Total Lewis             160.83181 ( 98.068% of 164)
  -----------------------------------------------------
   Valence non-Lewis         2.92995 (  1.787% of 164)
   Rydberg non-Lewis         0.23824 (  0.145% of 164)
  ==================       ============================
   Total non-Lewis           3.16819 (  1.932% of 164)
 --------------------------------------------------------


       (Occupancy)   Bond orbital/ Coefficients/ Hybrids
 ---------------------------------------------------------------------------------
     1. (1.98154) BD ( 1) C   1 - C   2  
                ( 49.93%)   0.7066* C   1 s( 34.73%)p 1.88( 65.24%)d 0.00(  0.03%)
                                            0.0000  0.5892 -0.0112  0.0000 -0.0000
                                            0.4383 -0.0378 -0.0039 -0.0000 -0.5230
                                           -0.0131  0.0121 -0.0000  0.4298 -0.0118
                                           -0.0072 -0.0000 -0.0081  0.0089 -0.0122
                                           -0.0037 -0.0035
                ( 50.07%)   0.7076* C   2 s( 34.68%)p 1.88( 65.28%)d 0.00(  0.03%)
                                            0.0000  0.5888 -0.0129 -0.0022 -0.0005
                                           -0.4117 -0.0202  0.0103 -0.0006  0.5423
                                           -0.0371 -0.0051  0.0001 -0.4326  0.0069
                                            0.0072 -0.0003 -0.0085  0.0105 -0.0110
                                           -0.0007 -0.0032
     2. (1.66465) BD ( 2) C   1 - C   2  
                ( 50.11%)   0.7079* C   1 s(  0.00%)p 1.00( 99.96%)d 0.00(  0.04%)
                                           -0.0000 -0.0014  0.0000  0.0002  0.0000
                                            0.3871  0.0103  0.0049 -0.0000 -0.3705
                                           -0.0097 -0.0046  0.0002 -0.8436 -0.0222
                                           -0.0108  0.0005 -0.0073  0.0025  0.0120
                                           -0.0063 -0.0121
                ( 49.89%)   0.7063* C   2 s(  0.00%)p 1.00( 99.96%)d 0.00(  0.04%)
                                           -0.0000 -0.0026 -0.0000 -0.0001  0.0001
                                            0.3903  0.0097  0.0052 -0.0007 -0.3722
                                           -0.0094 -0.0049  0.0006 -0.8414 -0.0211
                                           -0.0103  0.0013  0.0078  0.0103 -0.0000
                                           -0.0050  0.0138
     3. (1.98164) BD ( 1) C   1 - C   6  
                ( 49.91%)   0.7065* C   1 s( 34.66%)p 1.88( 65.31%)d 0.00(  0.03%)
                                            0.0000  0.5886 -0.0111  0.0002 -0.0000
                                           -0.7418  0.0194  0.0126  0.0001 -0.1763
                                           -0.0297  0.0073 -0.0001 -0.2640  0.0220
                                            0.0026  0.0001  0.0083  0.0093  0.0002
                                            0.0101 -0.0081
                ( 50.09%)   0.7077* C   6 s( 34.68%)p 1.88( 65.29%)d 0.00(  0.03%)
                                            0.0000  0.5887 -0.0132 -0.0023 -0.0005
                                            0.7404 -0.0128 -0.0119  0.0005  0.2038
                                           -0.0391  0.0016 -0.0003  0.2472  0.0113
                                           -0.0058  0.0004  0.0054  0.0107 -0.0004
                                            0.0109 -0.0072
     4. (1.98162) BD ( 1) C   1 - H  18  
                ( 60.25%)   0.7762* C   1 s( 30.52%)p 2.27( 69.41%)d 0.00(  0.07%)
                                           -0.0003  0.5522  0.0178 -0.0003  0.0001
                                            0.3245  0.0015  0.0032  0.0007  0.7460
                                            0.0039  0.0075  0.0017 -0.1796 -0.0009
                                           -0.0018 -0.0004  0.0156 -0.0052 -0.0077
                                           -0.0152 -0.0102
                ( 39.75%)   0.6304* H  18 s(100.00%)
                                            1.0000  0.0006  0.0011
     5. (1.97918) BD ( 1) C   2 - C   3  
                ( 49.60%)   0.7043* C   2 s( 34.72%)p 1.88( 65.25%)d 0.00(  0.03%)
                                            0.0000  0.5892 -0.0092  0.0015  0.0004
                                           -0.3025 -0.0266  0.0089 -0.0009 -0.7259
                                            0.0225  0.0108 -0.0005  0.1790 -0.0227
                                           -0.0011 -0.0003  0.0117  0.0000 -0.0063
                                           -0.0077 -0.0094
                ( 50.40%)   0.7099* C   3 s( 34.55%)p 1.89( 65.42%)d 0.00(  0.03%)
                                           -0.0001  0.5876  0.0135 -0.0023 -0.0002
                                            0.3255 -0.0381  0.0016  0.0008  0.7195
                                           -0.0022 -0.0083  0.0004 -0.1696 -0.0161
                                            0.0044  0.0002  0.0089 -0.0002 -0.0083
                                           -0.0097 -0.0085
     6. (1.98140) BD ( 1) C   2 - H  19  
                ( 60.32%)   0.7767* C   2 s( 30.50%)p 2.28( 69.44%)d 0.00(  0.07%)
                                           -0.0003  0.5520  0.0174  0.0005  0.0001
                                            0.7649  0.0044  0.0077  0.0013  0.1948
                                            0.0008  0.0026  0.0005  0.2669  0.0018
                                            0.0025  0.0004  0.0092  0.0125  0.0048
                                            0.0185 -0.0079
                ( 39.68%)   0.6299* H  19 s(100.00%)
                                            1.0000  0.0007  0.0011
     7. (1.97462) BD ( 1) C   3 - C   4  
                ( 49.15%)   0.7010* C   3 s( 35.11%)p 1.85( 64.87%)d 0.00(  0.03%)
                                            0.0001  0.5924  0.0063  0.0049  0.0004
                                           -0.7332  0.0040  0.0096 -0.0011 -0.2124
                                            0.0250  0.0023  0.0014 -0.2553 -0.0096
                                            0.0041 -0.0010  0.0056  0.0100 -0.0003
                                            0.0095 -0.0067
                ( 50.85%)   0.7131* C   4 s( 34.22%)p 1.92( 65.75%)d 0.00(  0.03%)
                                           -0.0000  0.5850  0.0061  0.0016  0.0002
                                            0.7464 -0.0135  0.0005  0.0029  0.1848
                                            0.0089  0.0006 -0.0005  0.2566 -0.0103
                                           -0.0002  0.0014  0.0073  0.0093  0.0012
                                            0.0109 -0.0074
     8. (1.66872) BD ( 2) C   3 - C   4  
                ( 48.87%)   0.6991* C   3 s(  0.00%)p 1.00( 99.96%)d 0.00(  0.04%)
                                            0.0000  0.0052  0.0013  0.0029 -0.0001
                                           -0.3957 -0.0042 -0.0023  0.0005  0.3726
                                            0.0080  0.0010  0.0000  0.8390  0.0089
                                            0.0051 -0.0018 -0.0079 -0.0105  0.0005
                                            0.0046 -0.0142
                ( 51.13%)   0.7150* C   4 s(  0.00%)p 1.00( 99.97%)d 0.00(  0.03%)
                                           -0.0001  0.0013  0.0002  0.0006 -0.0000
                                           -0.3839 -0.0025 -0.0028  0.0023  0.3752
                                            0.0071  0.0046 -0.0022  0.8434  0.0091
                                            0.0017 -0.0048  0.0016  0.0114  0.0094
                                           -0.0095  0.0031
     9. (1.98034) BD ( 1) C   3 - H  20  
                ( 60.41%)   0.7773* C   3 s( 30.25%)p 2.30( 69.68%)d 0.00(  0.07%)
                                           -0.0004  0.5498 -0.0157 -0.0026 -0.0001
                                            0.4454 -0.0064  0.0031  0.0016 -0.5449
                                           -0.0086 -0.0015 -0.0004  0.4487  0.0005
                                            0.0027  0.0008 -0.0162  0.0125 -0.0155
                                           -0.0033 -0.0006
                ( 39.59%)   0.6292* H  20 s(100.00%)
                                            1.0000  0.0017  0.0007
    10. (1.97367) BD ( 1) C   4 - C   5  
                ( 50.71%)   0.7121* C   4 s( 33.87%)p 1.95( 66.10%)d 0.00(  0.03%)
                                           -0.0000  0.5819  0.0063  0.0011  0.0001
                                           -0.4371  0.0134  0.0015 -0.0033  0.5293
                                           -0.0042  0.0004  0.0015 -0.4353  0.0070
                                            0.0014 -0.0025 -0.0093  0.0090 -0.0121
                                           -0.0030 -0.0026
                ( 49.29%)   0.7021* C   5 s( 35.04%)p 1.85( 64.93%)d 0.00(  0.03%)
                                            0.0001  0.5919  0.0064  0.0042  0.0004
                                            0.4098  0.0149 -0.0055  0.0017 -0.5491
                                            0.0170  0.0075  0.0003  0.4234 -0.0016
                                           -0.0045  0.0008 -0.0079  0.0096 -0.0104
                                           -0.0012 -0.0034
    11. (1.96174) BD ( 1) C   4 - C   7  
                ( 48.76%)   0.6983* C   4 s( 31.88%)p 2.14( 68.09%)d 0.00(  0.03%)
                                            0.0002  0.5645 -0.0099 -0.0039 -0.0004
                                           -0.3220 -0.0117  0.0014 -0.0009 -0.7376
                                           -0.0176  0.0007 -0.0029  0.1808 -0.0074
                                           -0.0030  0.0008  0.0099 -0.0018 -0.0065
                                           -0.0087 -0.0070
                ( 51.24%)   0.7158* C   7 s( 28.85%)p 2.46( 71.12%)d 0.00(  0.03%)
                                            0.0002  0.5371  0.0054  0.0001  0.0001
                                            0.3035 -0.0083  0.0003 -0.0006  0.7676
                                           -0.0026 -0.0020  0.0024 -0.1720 -0.0109
                                            0.0004 -0.0035  0.0068 -0.0031 -0.0062
                                           -0.0115 -0.0063
    12. (1.97918) BD ( 1) C   5 - C   6  
                ( 50.51%)   0.7107* C   5 s( 34.78%)p 1.87( 65.19%)d 0.00(  0.03%)
                                           -0.0001  0.5895  0.0145 -0.0021 -0.0002
                                            0.3038  0.0278 -0.0071 -0.0004  0.7255
                                           -0.0198 -0.0045  0.0007 -0.1776  0.0219
                                           -0.0004 -0.0006  0.0114  0.0001 -0.0061
                                           -0.0074 -0.0090
                ( 49.49%)   0.7035* C   6 s( 34.64%)p 1.89( 65.33%)d 0.00(  0.03%)
                                            0.0000  0.5884 -0.0092  0.0015  0.0004
                                           -0.3262  0.0381  0.0017  0.0005 -0.7186
                                            0.0030  0.0129 -0.0011  0.1693  0.0160
                                           -0.0045  0.0006  0.0089  0.0001 -0.0084
                                           -0.0097 -0.0084
    13. (1.66724) BD ( 2) C   5 - C   6  
                ( 50.04%)   0.7074* C   5 s(  0.00%)p 1.00( 99.96%)d 0.00(  0.04%)
                                            0.0000 -0.0010  0.0003  0.0011  0.0001
                                           -0.3813 -0.0059 -0.0074  0.0011  0.3679
                                            0.0080  0.0028 -0.0006  0.8476  0.0151
                                            0.0108 -0.0019  0.0003  0.0118  0.0114
                                           -0.0102  0.0011
                ( 49.96%)   0.7068* C   6 s(  0.00%)p 1.00( 99.96%)d 0.00(  0.04%)
                                           -0.0000 -0.0018  0.0002  0.0012 -0.0000
                                           -0.3831 -0.0087 -0.0041  0.0002  0.3715
                                            0.0083  0.0030 -0.0001  0.8451  0.0190
                                            0.0081 -0.0005  0.0077 -0.0020 -0.0124
                                            0.0064  0.0132
    14. (1.97970) BD ( 1) C   5 - H  21  
                ( 60.26%)   0.7763* C   5 s( 30.09%)p 2.32( 69.84%)d 0.00(  0.07%)
                                            0.0003 -0.5483  0.0165  0.0021  0.0001
                                            0.7702  0.0008  0.0043  0.0021  0.1879
                                            0.0108 -0.0020 -0.0014  0.2642 -0.0035
                                            0.0022  0.0012 -0.0097 -0.0124 -0.0042
                                           -0.0182  0.0087
                ( 39.74%)   0.6304* H  21 s(100.00%)
                                           -1.0000 -0.0016 -0.0007
    15. (1.98162) BD ( 1) C   6 - H  22  
                ( 60.32%)   0.7766* C   6 s( 30.59%)p 2.27( 69.34%)d 0.00(  0.07%)
                                            0.0003 -0.5528 -0.0177 -0.0006 -0.0002
                                            0.4432  0.0026  0.0040  0.0006 -0.5497
                                           -0.0027 -0.0059 -0.0010  0.4413  0.0023
                                            0.0046  0.0007  0.0170 -0.0119  0.0150
                                            0.0034  0.0008
                ( 39.68%)   0.6299* H  22 s(100.00%)
                                           -1.0000 -0.0007 -0.0012
    16. (1.96370) BD ( 1) C   7 - C   8  
                ( 50.77%)   0.7125* C   7 s( 28.17%)p 2.55( 71.80%)d 0.00(  0.03%)
                                            0.0001  0.5307  0.0074 -0.0010  0.0001
                                           -0.0944  0.0026  0.0011  0.0014 -0.4879
                                            0.0117 -0.0022  0.0018 -0.6859 -0.0195
                                            0.0009 -0.0046  0.0046  0.0057  0.0123
                                           -0.0032  0.0090
                ( 49.23%)   0.7016* C   8 s( 31.48%)p 2.18( 68.49%)d 0.00(  0.03%)
                                            0.0002  0.5609 -0.0144 -0.0019 -0.0003
                                            0.0626  0.0042  0.0007  0.0015  0.4672
                                            0.0213 -0.0068  0.0025  0.6798  0.0117
                                           -0.0019  0.0021 -0.0009  0.0013  0.0137
                                           -0.0033  0.0082
    17. (1.98206) BD ( 1) C   7 - N   9  
                ( 38.89%)   0.6236* C   7 s( 21.75%)p 3.59( 78.15%)d 0.00(  0.09%)
                                           -0.0001  0.4656  0.0267  0.0012 -0.0003
                                           -0.7760  0.0233 -0.0027  0.0008  0.0741
                                            0.0149 -0.0059  0.0002  0.4153 -0.0230
                                            0.0009  0.0017 -0.0049 -0.0210  0.0022
                                            0.0208 -0.0064
                ( 61.11%)   0.7817* N   9 s( 35.33%)p 1.83( 64.64%)d 0.00(  0.03%)
                                           -0.0001  0.5944 -0.0001 -0.0037  0.0002
                                            0.6986  0.0009 -0.0061  0.0010 -0.0606
                                            0.0052 -0.0026  0.0002 -0.3933  0.0028
                                            0.0028 -0.0003  0.0015 -0.0095  0.0042
                                            0.0133 -0.0011
    18. (1.96704) BD ( 1) C   7 - H  23  
                ( 61.99%)   0.7873* C   7 s( 21.26%)p 3.70( 78.66%)d 0.00(  0.08%)
                                           -0.0003  0.4603 -0.0261  0.0002  0.0002
                                            0.5419  0.0250 -0.0016 -0.0017 -0.4077
                                           -0.0036  0.0012  0.0002  0.5709  0.0088
                                            0.0001  0.0002 -0.0136  0.0190 -0.0144
                                            0.0030  0.0051
                ( 38.01%)   0.6166* H  23 s(100.00%)
                                            1.0000 -0.0028  0.0016
    19. (1.97594) BD ( 1) C   8 - C  10  
                ( 50.60%)   0.7113* C   8 s( 34.83%)p 1.87( 65.14%)d 0.00(  0.03%)
                                           -0.0000  0.5900  0.0150  0.0010 -0.0002
                                            0.6031 -0.0128  0.0044  0.0012 -0.4973
                                            0.0014 -0.0045 -0.0010 -0.2001 -0.0130
                                           -0.0019 -0.0001 -0.0139 -0.0043  0.0065
                                            0.0038 -0.0068
                ( 49.40%)   0.7029* C  10 s( 39.02%)p 1.56( 60.95%)d 0.00(  0.03%)
                                            0.0001  0.6244  0.0159  0.0033  0.0003
                                           -0.5223  0.0041  0.0012 -0.0086  0.5122
                                           -0.0136 -0.0003  0.0054  0.2715 -0.0164
                                            0.0010  0.0000 -0.0141 -0.0008  0.0075
                                            0.0042 -0.0058
    20. (1.68270) BD ( 2) C   8 - C  10  
                ( 47.14%)   0.6866* C   8 s(  0.00%)p 1.00( 99.96%)d 0.00(  0.04%)
                                            0.0001 -0.0017 -0.0024 -0.0003 -0.0000
                                            0.4238 -0.0019 -0.0002 -0.0029  0.7282
                                           -0.0047 -0.0002 -0.0047 -0.5381  0.0093
                                            0.0005  0.0040  0.0005 -0.0089 -0.0013
                                            0.0137  0.0107
                ( 52.86%)   0.7271* C  10 s(  0.01%)p 1.00( 99.97%)d 0.00(  0.02%)
                                           -0.0000 -0.0073  0.0006 -0.0003  0.0000
                                            0.4200 -0.0125  0.0012 -0.0019  0.7256
                                           -0.0204  0.0015 -0.0026 -0.5440  0.0176
                                           -0.0025  0.0027 -0.0058  0.0067 -0.0041
                                           -0.0110  0.0002
    21. (1.96463) BD ( 1) C   8 - C  14  
                ( 51.31%)   0.7163* C   8 s( 33.68%)p 1.97( 66.29%)d 0.00(  0.03%)
                                           -0.0003  0.5804  0.0018 -0.0002  0.0003
                                           -0.6724  0.0095 -0.0040 -0.0041  0.0562
                                           -0.0061  0.0015  0.0017 -0.4554 -0.0010
                                           -0.0004 -0.0022 -0.0028  0.0145  0.0015
                                            0.0100  0.0011
                ( 48.69%)   0.6978* C  14 s( 34.69%)p 1.88( 65.28%)d 0.00(  0.03%)
                                            0.0002  0.5890  0.0040  0.0026  0.0004
                                            0.6580  0.0040 -0.0072  0.0020 -0.0490
                                           -0.0137 -0.0006 -0.0016  0.4658 -0.0146
                                           -0.0062 -0.0003 -0.0048  0.0125  0.0014
                                            0.0097  0.0001
    22. (1.99104) BD ( 1) N   9 - C  15  
                ( 63.02%)   0.7938* N   9 s( 35.32%)p 1.83( 64.63%)d 0.00(  0.05%)
                                            0.0000  0.5942  0.0088  0.0046 -0.0000
                                           -0.0678  0.0220 -0.0044 -0.0001  0.3379
                                           -0.0042 -0.0029  0.0009  0.7257 -0.0184
                                           -0.0003  0.0020  0.0003 -0.0026  0.0160
                                            0.0006  0.0148
                ( 36.98%)   0.6081* C  15 s( 32.51%)p 2.07( 67.41%)d 0.00(  0.08%)
                                            0.0001  0.5699 -0.0191  0.0049 -0.0017
                                            0.0671 -0.0019 -0.0042  0.0014 -0.3407
                                           -0.0138  0.0011  0.0019 -0.7434 -0.0248
                                            0.0067  0.0030 -0.0024 -0.0029  0.0168
                                           -0.0062  0.0208
    23. (1.98558) BD ( 1) N   9 - H  24  
                ( 70.81%)   0.8415* N   9 s( 29.21%)p 2.42( 70.73%)d 0.00(  0.06%)
                                            0.0002 -0.5404  0.0037  0.0021  0.0001
                                            0.6873 -0.0174  0.0011 -0.0021  0.3324
                                           -0.0054 -0.0026 -0.0006  0.3523 -0.0066
                                           -0.0038  0.0003 -0.0133 -0.0113 -0.0090
                                           -0.0135  0.0041
                ( 29.19%)   0.5402* H  24 s(100.00%)
                                           -1.0000  0.0072 -0.0019
    24. (1.98024) BD ( 1) C  10 - C  11  
                ( 50.77%)   0.7125* C  10 s( 38.15%)p 1.62( 61.82%)d 0.00(  0.04%)
                                           -0.0001  0.6173  0.0198 -0.0025 -0.0001
                                           -0.0391 -0.0153 -0.0010 -0.0048 -0.4520
                                            0.0236 -0.0008 -0.0020 -0.6412  0.0201
                                           -0.0023 -0.0063 -0.0010  0.0062  0.0154
                                           -0.0007  0.0086
                ( 49.23%)   0.7017* C  11 s( 34.99%)p 1.86( 64.98%)d 0.00(  0.03%)
                                            0.0000  0.5912 -0.0190  0.0014 -0.0000
                                            0.1063 -0.0377  0.0007 -0.0015  0.4391
                                            0.0092 -0.0075 -0.0005  0.6661 -0.0180
                                           -0.0101 -0.0021 -0.0005  0.0033  0.0156
                                           -0.0034  0.0084
    25. (1.97572) BD ( 1) C  10 - I  17  
                ( 57.96%)   0.7613* C  10 s( 22.85%)p 3.37( 77.02%)d 0.01(  0.13%)
                                           -0.0002  0.4767 -0.0348 -0.0011 -0.0002
                                            0.7380  0.0468 -0.0093 -0.0050 -0.0737
                                            0.0017 -0.0032  0.0024  0.4651  0.0374
                                           -0.0074 -0.0014 -0.0074  0.0267 -0.0010
                                            0.0231 -0.0049
                ( 42.04%)   0.6483* I  17 s( 12.00%)p 7.33( 88.00%)
                                            0.3454  0.0254 -0.8104 -0.0571  0.1157
                                            0.0034 -0.4531 -0.0363
    26. (1.97275) BD ( 1) C  11 - C  12  
                ( 50.68%)   0.7119* C  11 s( 34.77%)p 1.88( 65.20%)d 0.00(  0.03%)
                                           -0.0002  0.5896 -0.0068 -0.0040  0.0003
                                           -0.6662 -0.0056  0.0125 -0.0012  0.0515
                                            0.0285 -0.0044 -0.0002 -0.4510  0.0340
                                            0.0039 -0.0012 -0.0058  0.0129  0.0006
                                            0.0113 -0.0024
                ( 49.32%)   0.7023* C  12 s( 34.53%)p 1.90( 65.44%)d 0.00(  0.03%)
                                            0.0001  0.5875 -0.0094 -0.0003 -0.0001
                                            0.6733 -0.0259  0.0095  0.0003 -0.0702
                                            0.0272  0.0021 -0.0001  0.4408  0.0160
                                            0.0103  0.0001 -0.0021  0.0145  0.0023
                                            0.0095  0.0013
    27. (1.65261) BD ( 2) C  11 - C  12  
                ( 49.90%)   0.7064* C  11 s(  0.00%)p 1.00( 99.96%)d 0.00(  0.04%)
                                           -0.0000 -0.0008 -0.0004 -0.0010 -0.0002
                                            0.4235  0.0095  0.0056 -0.0006  0.7236
                                            0.0165  0.0089 -0.0010 -0.5440 -0.0122
                                           -0.0062  0.0008 -0.0091  0.0089 -0.0063
                                           -0.0143  0.0015
                ( 50.10%)   0.7078* C  12 s(  0.00%)p 1.00( 99.96%)d 0.00(  0.04%)
                                           -0.0000  0.0002 -0.0006 -0.0007 -0.0001
                                            0.4290  0.0096 -0.0046 -0.0001  0.7233
                                            0.0163 -0.0086 -0.0006 -0.5402 -0.0122
                                            0.0066  0.0004  0.0102  0.0016  0.0086
                                           -0.0003 -0.0156
    28. (1.98042) BD ( 1) C  11 - H  25  
                ( 60.84%)   0.7800* C  11 s( 30.15%)p 2.31( 69.78%)d 0.00(  0.07%)
                                           -0.0004  0.5488  0.0186  0.0021 -0.0003
                                            0.6032  0.0117  0.0049  0.0016 -0.5282
                                           -0.0027 -0.0047 -0.0017 -0.2338  0.0058
                                           -0.0025 -0.0010 -0.0204 -0.0098  0.0074
                                            0.0026 -0.0101
                ( 39.16%)   0.6258* H  25 s(100.00%)
                                            1.0000  0.0016  0.0010
    29. (1.98141) BD ( 1) C  12 - C  13  
                ( 49.97%)   0.7069* C  12 s( 34.63%)p 1.89( 65.33%)d 0.00(  0.03%)
                                            0.0000  0.5884 -0.0108  0.0000 -0.0001
                                           -0.5946  0.0332 -0.0084  0.0003  0.5057
                                            0.0007  0.0099  0.0004  0.2051  0.0272
                                            0.0066  0.0007 -0.0142 -0.0047  0.0085
                                            0.0015 -0.0050
                ( 50.03%)   0.7073* C  13 s( 34.62%)p 1.89( 65.35%)d 0.00(  0.03%)
                                            0.0000  0.5883 -0.0104 -0.0036 -0.0004
                                            0.5757  0.0096 -0.0115  0.0008 -0.5163
                                            0.0213  0.0064 -0.0003 -0.2312  0.0359
                                           -0.0006  0.0002 -0.0146 -0.0028  0.0060
                                            0.0038 -0.0065
    30. (1.98046) BD ( 1) C  12 - H  26  
                ( 60.59%)   0.7784* C  12 s( 30.73%)p 2.25( 69.21%)d 0.00(  0.07%)
                                            0.0004 -0.5541 -0.0157  0.0002 -0.0002
                                            0.0825 -0.0003 -0.0016  0.0003  0.4634
                                            0.0027 -0.0050  0.0009  0.6859  0.0035
                                           -0.0079  0.0015 -0.0035 -0.0031 -0.0198
                                            0.0073 -0.0137
                ( 39.41%)   0.6277* H  26 s(100.00%)
                                           -1.0000 -0.0007 -0.0010
    31. (1.97924) BD ( 1) C  13 - C  14  
                ( 49.30%)   0.7021* C  13 s( 34.58%)p 1.89( 65.39%)d 0.00(  0.03%)
                                           -0.0000 -0.5880  0.0101 -0.0017 -0.0002
                                           -0.0733 -0.0336  0.0044 -0.0009 -0.4539
                                            0.0239  0.0047 -0.0002 -0.6638  0.0050
                                            0.0111 -0.0007 -0.0004 -0.0056 -0.0140
                                            0.0020 -0.0088
                ( 50.70%)   0.7120* C  14 s( 35.03%)p 1.85( 64.94%)d 0.00(  0.03%)
                                            0.0000 -0.5917 -0.0153  0.0014 -0.0001
                                            0.0912 -0.0381  0.0036  0.0002  0.4421
                                            0.0107 -0.0041  0.0007  0.6662 -0.0151
                                           -0.0044  0.0012  0.0019 -0.0024 -0.0152
                                            0.0033 -0.0072
    32. (1.66023) BD ( 2) C  13 - C  14  
                ( 48.97%)   0.6998* C  13 s(  0.00%)p 1.00( 99.95%)d 0.00(  0.05%)
                                           -0.0000 -0.0002 -0.0000 -0.0005  0.0000
                                            0.4304  0.0075  0.0038 -0.0006  0.7220
                                            0.0137  0.0057 -0.0008 -0.5410 -0.0102
                                           -0.0050  0.0006  0.0110  0.0009  0.0092
                                            0.0011 -0.0157
                ( 51.03%)   0.7143* C  14 s(  0.00%)p 1.00( 99.97%)d 0.00(  0.03%)
                                           -0.0000  0.0007  0.0016  0.0001 -0.0000
                                            0.4340  0.0070  0.0054 -0.0016  0.7222
                                            0.0105  0.0056 -0.0025 -0.5381 -0.0085
                                           -0.0057  0.0022 -0.0004 -0.0082 -0.0015
                                            0.0120  0.0105
    33. (1.98112) BD ( 1) C  13 - H  27  
                ( 60.55%)   0.7782* C  13 s( 30.69%)p 2.26( 69.24%)d 0.00(  0.07%)
                                            0.0003 -0.5538 -0.0160 -0.0016 -0.0002
                                            0.6902  0.0045  0.0075  0.0011 -0.0670
                                           -0.0009 -0.0010  0.0001  0.4599  0.0026
                                            0.0052  0.0010  0.0022 -0.0203  0.0035
                                           -0.0153  0.0015
                ( 39.45%)   0.6281* H  27 s(100.00%)
                                           -1.0000 -0.0010 -0.0010
    34. (1.97873) BD ( 1) C  14 - H  28  
                ( 60.32%)   0.7767* C  14 s( 30.16%)p 2.31( 69.77%)d 0.00(  0.07%)
                                            0.0004 -0.5490  0.0155  0.0007  0.0002
                                            0.6076 -0.0075  0.0051  0.0022 -0.5288
                                           -0.0040 -0.0027 -0.0012 -0.2203 -0.0147
                                            0.0014 -0.0002  0.0208  0.0098 -0.0071
                                           -0.0031  0.0098
                ( 39.68%)   0.6299* H  28 s(100.00%)
                                           -1.0000 -0.0016 -0.0007
    35. (1.99726) BD ( 1) C  15 - O  16  
                ( 27.00%)   0.5196* C  15 s(  0.09%)p99.99( 99.32%)d 6.79(  0.59%)
                                            0.0000 -0.0293  0.0030 -0.0014 -0.0000
                                            0.2176 -0.0055  0.0021  0.0020 -0.8837
                                            0.0449 -0.0216 -0.0084  0.4021 -0.0235
                                            0.0109  0.0039  0.0619 -0.0221 -0.0289
                                           -0.0123  0.0246
                ( 73.00%)   0.8544* O  16 s(  0.11%)p99.99( 99.78%)d 1.02(  0.11%)
                                           -0.0000 -0.0328  0.0027 -0.0003  0.0000
                                            0.1393  0.0014  0.0005 -0.0007 -0.8864
                                           -0.0005 -0.0003  0.0030  0.4389 -0.0006
                                           -0.0007 -0.0013 -0.0266  0.0112  0.0123
                                            0.0036 -0.0100
    36. (1.99401) BD ( 2) C  15 - O  16  
                ( 36.12%)   0.6010* C  15 s( 32.01%)p 2.12( 67.83%)d 0.00(  0.16%)
                                           -0.0001  0.5623 -0.0624 -0.0021 -0.0016
                                           -0.7291 -0.0445  0.0038  0.0036 -0.0265
                                            0.0124  0.0026 -0.0005  0.3773  0.0375
                                            0.0057 -0.0024  0.0037 -0.0256 -0.0001
                                            0.0287 -0.0086
                ( 63.88%)   0.7992* O  16 s( 36.85%)p 1.71( 63.04%)d 0.00(  0.11%)
                                            0.0000  0.6055 -0.0431 -0.0015 -0.0000
                                            0.7272 -0.0223  0.0001  0.0003 -0.0626
                                            0.0008  0.0012  0.0002 -0.3116  0.0108
                                            0.0019  0.0000 -0.0034 -0.0223  0.0003
                                            0.0228 -0.0082
    37. (1.98821) BD ( 1) C  15 - H  29  
                ( 58.41%)   0.7643* C  15 s( 35.74%)p 1.80( 64.17%)d 0.00(  0.09%)
                                           -0.0002  0.5961  0.0455 -0.0018  0.0017
                                            0.6388 -0.0219 -0.0120  0.0030  0.3071
                                           -0.0021 -0.0034 -0.0007  0.3723  0.0059
                                            0.0011 -0.0039  0.0158  0.0215  0.0056
                                            0.0110 -0.0081
                ( 41.59%)   0.6449* H  29 s(100.00%)
                                            1.0000 -0.0038  0.0013
    38. (1.99929) CR ( 1) C   1           s(100.00%)p 0.00(  0.00%)
                                            1.0000  0.0002  0.0000 -0.0000  0.0000
                                            0.0001  0.0000  0.0000  0.0000  0.0003
                                            0.0000  0.0000  0.0000 -0.0001 -0.0000
                                           -0.0000 -0.0000  0.0000 -0.0000 -0.0000
                                           -0.0000 -0.0000
    39. (1.99928) CR ( 1) C   2           s(100.00%)p 0.00(  0.00%)
                                            1.0000  0.0001  0.0000  0.0000  0.0000
                                            0.0003  0.0000  0.0000  0.0000  0.0001
                                            0.0000  0.0000  0.0000  0.0001  0.0000
                                            0.0000  0.0000  0.0000  0.0000  0.0000
                                            0.0000 -0.0000
    40. (1.99917) CR ( 1) C   3           s(100.00%)p 0.00(  0.00%)
                                            1.0000  0.0002 -0.0000 -0.0000 -0.0000
                                            0.0003 -0.0000  0.0000  0.0000 -0.0001
                                           -0.0000 -0.0000 -0.0000  0.0002  0.0000
                                            0.0000  0.0000 -0.0000  0.0000 -0.0000
                                           -0.0000  0.0000
    41. (1.99909) CR ( 1) C   4           s(100.00%)p 0.00(  0.00%)
                                            1.0000 -0.0001  0.0000  0.0000  0.0000
                                            0.0000  0.0000 -0.0000  0.0000  0.0002
                                            0.0000  0.0000  0.0000  0.0001  0.0000
                                            0.0000 -0.0000 -0.0000  0.0000  0.0000
                                            0.0000  0.0000
    42. (1.99916) CR ( 1) C   5           s(100.00%)p 0.00(  0.00%)
                                            1.0000  0.0002 -0.0000 -0.0000 -0.0000
                                           -0.0003 -0.0000 -0.0000 -0.0000  0.0000
                                           -0.0000 -0.0000  0.0000 -0.0001  0.0000
                                           -0.0000 -0.0000  0.0000  0.0000  0.0000
                                            0.0000 -0.0000
    43. (1.99929) CR ( 1) C   6           s(100.00%)p 0.00(  0.00%)
                                            1.0000  0.0001  0.0000  0.0000  0.0000
                                           -0.0002 -0.0000 -0.0000 -0.0000  0.0002
                                            0.0000  0.0000  0.0000 -0.0001 -0.0000
                                           -0.0000 -0.0000 -0.0000  0.0000 -0.0000
                                           -0.0000  0.0000
    44. (1.99905) CR ( 1) C   7           s(100.00%)p 0.00(  0.00%)
                                            1.0000 -0.0000 -0.0000  0.0000  0.0000
                                            0.0001  0.0000 -0.0000 -0.0000 -0.0002
                                           -0.0000  0.0000 -0.0000  0.0003  0.0000
                                           -0.0000  0.0000 -0.0000  0.0000 -0.0000
                                            0.0000  0.0000
    45. (1.99895) CR ( 1) C   8           s(100.00%)p 0.00(  0.00%)
                                            1.0000  0.0001  0.0000  0.0000  0.0000
                                           -0.0002  0.0000 -0.0000 -0.0000 -0.0001
                                           -0.0000  0.0000  0.0000 -0.0002 -0.0000
                                            0.0000 -0.0000 -0.0000  0.0000 -0.0000
                                            0.0000 -0.0000
    46. (1.99939) CR ( 1) N   9           s(100.00%)p 0.00(  0.00%)
                                            1.0000  0.0001 -0.0000 -0.0000 -0.0000
                                           -0.0001  0.0000 -0.0000  0.0000 -0.0001
                                           -0.0000 -0.0000  0.0000 -0.0000  0.0000
                                            0.0000 -0.0000  0.0000  0.0000  0.0000
                                            0.0000 -0.0000
    47. (1.99882) CR ( 1) C  10           s(100.00%)p 0.00(  0.00%)
                                            1.0000  0.0001 -0.0000 -0.0000 -0.0000
                                            0.0001  0.0000 -0.0000 -0.0000 -0.0001
                                            0.0000 -0.0000 -0.0000 -0.0000  0.0000
                                           -0.0000 -0.0000 -0.0000  0.0000  0.0000
                                            0.0000  0.0000
    48. (1.99913) CR ( 1) C  11           s(100.00%)p 0.00(  0.00%)
                                            1.0000  0.0003  0.0000 -0.0000 -0.0000
                                            0.0001  0.0000  0.0000  0.0000 -0.0002
                                            0.0000 -0.0000 -0.0000 -0.0002  0.0000
                                           -0.0000 -0.0000 -0.0000 -0.0000  0.0000
                                            0.0000 -0.0000
    49. (1.99927) CR ( 1) C  12           s(100.00%)p 0.00(  0.00%)
                                            1.0000  0.0001  0.0000 -0.0000  0.0000
                                           -0.0001  0.0000 -0.0000 -0.0000 -0.0002
                                           -0.0000  0.0000 -0.0000 -0.0003 -0.0000
                                            0.0000 -0.0000  0.0000 -0.0000  0.0000
                                           -0.0000  0.0000
    50. (1.99929) CR ( 1) C  13           s(100.00%)p 0.00(  0.00%)
                                            1.0000  0.0001  0.0000  0.0000  0.0000
                                           -0.0002 -0.0000 -0.0000 -0.0000  0.0000
                                            0.0000  0.0000 -0.0000 -0.0002 -0.0000
                                           -0.0000 -0.0000 -0.0000  0.0000 -0.0000
                                            0.0000 -0.0000
    51. (1.99915) CR ( 1) C  14           s(100.00%)p 0.00(  0.00%)
                                            1.0000  0.0001 -0.0000 -0.0000 -0.0000
                                           -0.0003  0.0000 -0.0000 -0.0000  0.0002
                                            0.0000  0.0000  0.0000 -0.0000  0.0000
                                            0.0000  0.0000 -0.0000 -0.0000  0.0000
                                           -0.0000 -0.0000
    52. (1.99947) CR ( 1) C  15           s(100.00%)p 0.00(  0.00%)
                                            1.0000  0.0001  0.0000 -0.0000  0.0000
                                            0.0000 -0.0000 -0.0000  0.0000  0.0001
                                            0.0000 -0.0000 -0.0000  0.0002  0.0000
                                           -0.0000 -0.0000  0.0000  0.0000 -0.0000
                                            0.0000 -0.0000
    53. (1.99981) CR ( 1) O  16           s(100.00%)p 0.00(  0.00%)
                                            1.0000  0.0002  0.0000 -0.0000  0.0000
                                           -0.0002  0.0000  0.0000 -0.0000  0.0000
                                            0.0000  0.0000  0.0000  0.0002 -0.0000
                                           -0.0000  0.0000  0.0000  0.0000 -0.0000
                                           -0.0000 -0.0000
    54. (1.70132) LP ( 1) N   9           s(  0.03%)p99.99( 99.96%)d 0.41(  0.01%)
                                            0.0001  0.0168 -0.0037  0.0004  0.0000
                                           -0.1859 -0.0051 -0.0048  0.0002  0.8779
                                            0.0239  0.0040 -0.0000 -0.4399 -0.0151
                                           -0.0027 -0.0003  0.0008 -0.0021  0.0072
                                           -0.0039 -0.0070
    55. (1.98847) LP ( 1) O  16           s( 63.24%)p 0.58( 36.75%)d 0.00(  0.01%)
                                           -0.0003  0.7950  0.0211  0.0007  0.0000
                                           -0.5495  0.0075  0.0017 -0.0048  0.0109
                                           -0.0004 -0.0000  0.0002  0.2555 -0.0038
                                           -0.0001  0.0024 -0.0000  0.0057 -0.0010
                                           -0.0066  0.0015
    56. (1.90618) LP ( 2) O  16           s(  0.00%)p 1.00( 99.93%)d 0.00(  0.06%)
                                            0.0001 -0.0005  0.0008  0.0055 -0.0001
                                           -0.3827 -0.0055 -0.0030 -0.0006 -0.4574
                                           -0.0067 -0.0011  0.0005 -0.8022 -0.0114
                                           -0.0003  0.0013 -0.0099 -0.0141  0.0057
                                           -0.0086  0.0149
    57. (1.99415) LP ( 1) I  17           s( 88.01%)p 0.14( 11.99%)
                                            0.9381 -0.0038  0.3062  0.0101 -0.0568
                                           -0.0007  0.1511  0.0066
    58. (1.96696) LP ( 2) I  17           s(  0.04%)p99.99( 99.96%)
                                            0.0210 -0.0015 -0.2503  0.0040  0.7194
                                           -0.0110  0.6474 -0.0092
    59. (1.93513) LP ( 3) I  17           s(  0.00%)p 1.00(100.00%)
                                            0.0028  0.0002 -0.4277  0.0070 -0.6823
                                            0.0107  0.5927 -0.0095
    60. (0.00543) RY*( 1) C   1           s(  1.26%)p73.91( 93.31%)d 4.30(  5.43%)
                                            0.0000 -0.0241  0.1082  0.0082  0.0161
                                            0.0094 -0.3744  0.0404 -0.0204  0.0219
                                           -0.8577  0.1008 -0.0477 -0.0053  0.2037
                                           -0.0243  0.0120 -0.1339  0.1011  0.0313
                                            0.1492  0.0538
    61. (0.00193) RY*( 2) C   1           s(  0.01%)p 1.00( 98.13%)d 0.02(  1.86%)
                                           -0.0000  0.0000  0.0068  0.0037  0.0009
                                            0.0345  0.7915 -0.1309 -0.1977 -0.0101
                                           -0.2326  0.0401  0.0584  0.0204  0.4672
                                           -0.0789 -0.1157 -0.0904 -0.0003 -0.0676
                                           -0.0730  0.0235
    62. (0.00090) RY*( 3) C   1           s(  0.05%)p99.99( 92.07%)d99.99(  7.87%)
                                           -0.0000  0.0003  0.0099  0.0204  0.0035
                                           -0.0087  0.3592  0.0730  0.0452  0.0081
                                           -0.3426 -0.0899 -0.0448  0.0184 -0.7818
                                           -0.1893 -0.0968  0.0790 -0.0836 -0.1855
                                            0.1204  0.1289
    63. (0.00055) RY*( 4) C   1           s(  0.43%)p 1.62(  0.70%)d99.99( 98.87%)
                                           -0.0000  0.0006  0.0601  0.0269  0.0010
                                            0.0044 -0.0143  0.0368 -0.0209 -0.0054
                                            0.0270 -0.0191  0.0139 -0.0080  0.0471
                                            0.0371 -0.0038  0.3976  0.5219 -0.0125
                                           -0.2294  0.7109
    64. (0.00043) RY*( 5) C   1           s(  2.69%)p34.31( 92.40%)d 1.82(  4.91%)
                                           -0.0000  0.0013  0.1602  0.0352 -0.0041
                                            0.0164  0.1002  0.7507 -0.2310 -0.0081
                                           -0.0145 -0.2476  0.0921  0.0120  0.0410
                                            0.4507 -0.1472  0.0969 -0.0131  0.0974
                                            0.1493 -0.0881
    65. (0.00041) RY*( 6) C   1           s( 88.82%)p 0.10(  8.68%)d 0.03(  2.50%)
                                           -0.0000  0.0050  0.9398  0.0573 -0.0414
                                           -0.0124  0.0195 -0.1268  0.1217 -0.0190
                                            0.1168  0.0302  0.1774  0.0032 -0.0290
                                           -0.0883 -0.0179 -0.0867  0.0806 -0.0568
                                            0.0610 -0.0638
    66. (0.00018) RY*( 7) C   1           s( 79.43%)p 0.04(  2.80%)d 0.22( 17.77%)
                                            0.0000 -0.0054 -0.1594  0.8768 -0.0078
                                            0.0033  0.0098 -0.0028  0.0711  0.0080
                                            0.0394  0.0554  0.1322 -0.0020 -0.0019
                                           -0.0049 -0.0248 -0.0627  0.3102 -0.1577
                                            0.1617 -0.1628
    67. (0.00006) RY*( 8) C   1           s(  2.32%)p16.15( 37.42%)d26.01( 60.26%)
    68. (0.00006) RY*( 9) C   1           s(  3.45%)p15.68( 54.02%)d12.35( 42.54%)
    69. (0.00002) RY*(10) C   1           s(  4.65%)p 3.90( 18.13%)d16.62( 77.22%)
    70. (0.00001) RY*(11) C   1           s(  0.12%)p99.99( 99.85%)d 0.24(  0.03%)
    71. (0.00000) RY*(12) C   1           s(  0.11%)p99.99( 97.97%)d17.84(  1.92%)
    72. (0.00000) RY*(13) C   1           s(  0.18%)p99.99( 84.22%)d85.94( 15.59%)
    73. (0.00001) RY*(14) C   1           s( 13.38%)p 0.65(  8.70%)d 5.82( 77.92%)
    74. (0.00000) RY*(15) C   1           s(  1.95%)p 6.95( 13.57%)d43.28( 84.47%)
    75. (0.00000) RY*(16) C   1           s( 98.24%)p 0.02(  1.59%)d 0.00(  0.18%)
    76. (0.00001) RY*(17) C   1           s(  3.00%)p32.20( 96.51%)d 0.16(  0.49%)
    77. (0.00579) RY*( 1) C   2           s(  0.49%)p99.99( 94.65%)d10.02(  4.86%)
                                            0.0000 -0.0259  0.0549 -0.0329  0.0094
                                            0.0248 -0.8877  0.0659 -0.0477  0.0088
                                           -0.2080  0.0694 -0.0229  0.0077 -0.3198
                                            0.0024 -0.0114 -0.0698 -0.0706 -0.0860
                                           -0.1749  0.0284
    78. (0.00198) RY*( 2) C   2           s(  0.07%)p99.99( 98.02%)d26.94(  1.91%)
                                            0.0000  0.0018 -0.0182  0.0189  0.0041
                                           -0.0039 -0.0601  0.0200  0.0268  0.0363
                                            0.8516 -0.1390 -0.1967 -0.0177 -0.4186
                                            0.0741  0.0987 -0.1072  0.0636 -0.0237
                                            0.0476  0.0275
    79. (0.00090) RY*( 3) C   2           s(  0.20%)p99.99( 85.58%)d69.95( 14.22%)
                                           -0.0000  0.0001  0.0415  0.0172  0.0035
                                            0.0078 -0.3421 -0.0956 -0.0228 -0.0085
                                            0.3404  0.0988  0.0378 -0.0202  0.7389
                                            0.2266  0.0648 -0.0319  0.2033  0.2385
                                           -0.2011 -0.0505
    80. (0.00055) RY*( 4) C   2           s(  1.00%)p 6.76(  6.74%)d92.61( 92.27%)
                                           -0.0000  0.0005  0.0799  0.0598  0.0017
                                           -0.0033 -0.0925  0.0005 -0.0201  0.0019
                                            0.0954 -0.0039  0.0298  0.0032  0.2048
                                           -0.0043  0.0801  0.3910 -0.0286 -0.5446
                                            0.2189  0.6516
    81. (0.00045) RY*( 5) C   2           s( 88.22%)p 0.10(  8.56%)d 0.04(  3.22%)
                                           -0.0000  0.0039  0.9388  0.0051 -0.0285
                                           -0.0199  0.0979  0.0594  0.1776  0.0013
                                            0.0311  0.1555 -0.0229 -0.0092 -0.0266
                                           -0.0857  0.0818 -0.0264 -0.0157 -0.0671
                                           -0.1309 -0.0980
    82. (0.00026) RY*( 6) C   2           s(  6.83%)p12.59( 86.03%)d 1.05(  7.14%)
                                           -0.0000  0.0020  0.2024 -0.1653 -0.0071
                                           -0.0022 -0.0268  0.0370 -0.0107 -0.0178
                                           -0.0867 -0.7627  0.3448  0.0077  0.0123
                                            0.3552 -0.1524 -0.2236  0.0735 -0.0063
                                            0.0730  0.1032
    83. (0.00017) RY*( 7) C   2           s( 78.60%)p 0.08(  6.19%)d 0.19( 15.21%)
                                            0.0000 -0.0033 -0.0607  0.8844 -0.0150
                                            0.0067  0.0295  0.0104  0.1047  0.0007
                                           -0.0407 -0.1286  0.1019  0.0025 -0.0280
                                            0.1431  0.0080 -0.0153  0.0564 -0.2454
                                           -0.2455 -0.1679
    84. (0.00008) RY*( 8) C   2           s(  3.60%)p12.07( 43.42%)d14.73( 52.98%)
    85. (0.00006) RY*( 9) C   2           s(  3.85%)p13.01( 50.14%)d11.94( 46.01%)
    86. (0.00002) RY*(10) C   2           s(  0.45%)p99.99( 96.46%)d 6.82(  3.09%)
    87. (0.00002) RY*(11) C   2           s(  1.37%)p50.36( 69.04%)d21.58( 29.59%)
    88. (0.00002) RY*(12) C   2           s( 15.50%)p 0.69( 10.76%)d 4.76( 73.73%)
    89. (0.00001) RY*(13) C   2           s(  1.15%)p78.06( 89.63%)d 8.03(  9.23%)
    90. (0.00001) RY*(14) C   2           s(  0.33%)p99.99( 35.04%)d99.99( 64.63%)
    91. (0.00000) RY*(15) C   2           s( 97.18%)p 0.02(  1.82%)d 0.01(  1.00%)
    92. (0.00000) RY*(16) C   2           s(  0.46%)p99.99( 96.36%)d 6.97(  3.18%)
    93. (0.00000) RY*(17) C   2           s(  0.79%)p27.50( 21.65%)d98.51( 77.56%)
    94. (0.00611) RY*( 1) C   3           s(  0.21%)p99.99( 95.09%)d22.01(  4.70%)
                                            0.0000 -0.0212  0.0204  0.0355  0.0024
                                            0.0163 -0.3625  0.0632 -0.0159 -0.0168
                                            0.7540  0.0099  0.0217  0.0114 -0.4945
                                           -0.0239 -0.0178  0.1765 -0.0753  0.0854
                                            0.0312 -0.0438
    95. (0.00213) RY*( 2) C   3           s(  0.36%)p99.99( 97.23%)d 6.64(  2.41%)
                                            0.0000  0.0169  0.0166  0.0539 -0.0125
                                            0.0239  0.8122 -0.1128 -0.0717  0.0195
                                            0.4919 -0.1131 -0.1091 -0.0001  0.1369
                                           -0.0917  0.0067  0.0107 -0.0650 -0.1027
                                           -0.0894 -0.0346
    96. (0.00133) RY*( 3) C   3           s(  0.46%)p99.99( 81.97%)d38.62( 17.57%)
                                            0.0000 -0.0009  0.0621 -0.0253 -0.0071
                                           -0.0025  0.3038  0.1730  0.0244  0.0005
                                           -0.3557 -0.0721 -0.0131  0.0047 -0.7229
                                           -0.2034 -0.0324 -0.0905 -0.2759 -0.1519
                                            0.1985 -0.1701
    97. (0.00063) RY*( 4) C   3           s(  7.78%)p 4.44( 34.56%)d 7.41( 57.66%)
                                           -0.0000  0.0011 -0.1709  0.2205  0.0016
                                            0.0008 -0.2095  0.0859  0.0188 -0.0011
                                            0.0951 -0.1393  0.0431 -0.0092  0.3475
                                           -0.3768  0.0291  0.0121 -0.4085 -0.4540
                                            0.4499  0.0322
    98. (0.00047) RY*( 5) C   3           s( 76.65%)p 0.21( 16.19%)d 0.09(  7.16%)
                                            0.0000 -0.0042  0.8277 -0.2847  0.0163
                                           -0.0010 -0.1050 -0.2836  0.0185 -0.0194
                                            0.0232 -0.2215  0.1242  0.0049  0.0587
                                            0.0336 -0.0122 -0.0225 -0.1310 -0.2260
                                            0.0065  0.0533
    99. (0.00028) RY*( 6) C   3           s( 54.14%)p 0.81( 44.07%)d 0.03(  1.79%)
                                            0.0000 -0.0042  0.4781  0.5584 -0.0325
                                            0.0117  0.0258  0.5668 -0.2439 -0.0048
                                           -0.0281  0.1510 -0.1373  0.0064  0.1030
                                            0.0546 -0.0546  0.0809  0.0811  0.0474
                                           -0.0197 -0.0467
   100. (0.00023) RY*( 7) C   3           s( 22.96%)p 2.60( 59.69%)d 0.76( 17.35%)
                                            0.0000  0.0046  0.0645  0.4723  0.0495
                                           -0.0047 -0.0583 -0.3332  0.1412 -0.0035
                                           -0.0704 -0.2041  0.2439  0.0027 -0.0586
                                           -0.5666 -0.1787 -0.0940  0.1276  0.2623
                                           -0.2816 -0.0157
   101. (0.00016) RY*( 8) C   3           s(  0.86%)p85.01( 72.73%)d30.88( 26.42%)
                                           -0.0000 -0.0084  0.0103  0.0829 -0.0388
                                            0.0049  0.0671  0.2878  0.4977  0.0077
                                            0.0988 -0.5296  0.1782 -0.0015  0.0034
                                            0.2395  0.1127 -0.2448  0.3304  0.0828
                                            0.2960  0.0246
   102. (0.00011) RY*( 9) C   3           s(  4.39%)p11.67( 51.28%)d10.09( 44.33%)
                                            0.0000 -0.0004  0.1671 -0.0923 -0.0867
                                            0.0107  0.0833 -0.1270  0.2911  0.0078
                                            0.0461  0.5413 -0.0263  0.0038  0.0196
                                           -0.3135  0.1019  0.1268  0.4545 -0.0299
                                            0.4287 -0.1895
   103. (0.00008) RY*(10) C   3           s(  5.28%)p 5.95( 31.38%)d12.01( 63.35%)
   104. (0.00005) RY*(11) C   3           s(  2.06%)p26.26( 53.97%)d21.39( 43.97%)
   105. (0.00005) RY*(12) C   3           s( 23.71%)p 2.16( 51.25%)d 1.06( 25.04%)
   106. (0.00003) RY*(13) C   3           s(  3.23%)p 8.28( 26.76%)d21.64( 70.00%)
   107. (0.00002) RY*(14) C   3           s(  1.26%)p24.46( 30.94%)d53.60( 67.79%)
   108. (0.00000) RY*(15) C   3           s(  0.28%)p99.99( 94.68%)d17.82(  5.03%)
   109. (0.00000) RY*(16) C   3           s( 94.57%)p 0.01(  1.34%)d 0.04(  4.08%)
   110. (0.00001) RY*(17) C   3           s(  1.88%)p30.29( 56.94%)d21.90( 41.18%)
   111. (0.00681) RY*( 1) C   4           s(  1.96%)p48.21( 94.36%)d 1.88(  3.68%)
                                            0.0000 -0.0094  0.1050 -0.0920  0.0023
                                            0.0073 -0.4552  0.0004 -0.0147  0.0190
                                           -0.8501  0.0054 -0.0310 -0.0003  0.1085
                                            0.0152 -0.0003  0.0891 -0.0839 -0.0572
                                           -0.1300 -0.0411
   112. (0.00328) RY*( 2) C   4           s(  3.98%)p23.04( 91.59%)d 1.11(  4.43%)
                                           -0.0000  0.0066  0.1980  0.0225  0.0013
                                            0.0151  0.6998 -0.0337 -0.0392 -0.0119
                                           -0.2725 -0.0091  0.0388  0.0089  0.5890
                                            0.0002 -0.0164  0.1407 -0.0139  0.1431
                                            0.0214 -0.0584
   113. (0.00260) RY*( 3) C   4           s(  7.40%)p12.02( 88.96%)d 0.49(  3.64%)
                                           -0.0000  0.0038  0.2701  0.0304 -0.0117
                                           -0.0023 -0.5163 -0.0439  0.0240 -0.0110
                                            0.3949  0.0052  0.0558 -0.0121  0.6781
                                            0.0206  0.0298 -0.0089  0.0673  0.1233
                                           -0.1286 -0.0087
   114. (0.00088) RY*( 4) C   4           s( 70.53%)p 0.37( 26.13%)d 0.05(  3.34%)
                                           -0.0000 -0.0004  0.8349 -0.0906 -0.0042
                                           -0.0083  0.0553 -0.2860  0.1160 -0.0065
                                            0.0506 -0.1907  0.0900  0.0051 -0.3213
                                            0.1122  0.0019 -0.0470 -0.1698 -0.0432
                                            0.0151 -0.0153
   115. (0.00070) RY*( 5) C   4           s(  2.01%)p 2.24(  4.50%)d46.56( 93.49%)
                                           -0.0000 -0.0007  0.1353  0.0417  0.0054
                                            0.0048  0.0483  0.0151 -0.0149 -0.0060
                                           -0.0388  0.1371  0.0322 -0.0096 -0.1312
                                            0.0587  0.0065  0.2937  0.5642  0.1108
                                           -0.3494  0.6293
   116. (0.00038) RY*( 6) C   4           s(  1.09%)p27.97( 30.60%)d62.45( 68.31%)
                                            0.0000 -0.0003  0.0853  0.0519  0.0313
                                           -0.0015  0.0238  0.4202  0.1186 -0.0002
                                           -0.0189  0.0439 -0.0309 -0.0075 -0.1833
                                            0.2509  0.1222 -0.1013  0.0963  0.6144
                                           -0.3204 -0.4284
   117. (0.00033) RY*( 7) C   4           s( 47.67%)p 0.99( 47.12%)d 0.11(  5.21%)
                                           -0.0000 -0.0012  0.2435  0.6451  0.0355
                                           -0.0016 -0.0093  0.4219  0.0713 -0.0026
                                           -0.0524  0.1877  0.1916  0.0057 -0.0357
                                           -0.4604 -0.0108 -0.1043 -0.1096 -0.1526
                                            0.0317  0.0699
   118. (0.00026) RY*( 8) C   4           s(  0.20%)p99.99( 47.06%)d99.99( 52.74%)
                                            0.0000  0.0004  0.0230 -0.0213  0.0313
                                           -0.0138 -0.0819  0.2617  0.2669  0.0086
                                            0.0520 -0.3700 -0.2799 -0.0048 -0.0145
                                           -0.1281  0.2989  0.5954 -0.1112  0.1459
                                            0.3589  0.1019
   119. (0.00013) RY*( 9) C   4           s(  9.32%)p 7.50( 69.93%)d 2.23( 20.75%)
                                           -0.0000 -0.0007 -0.0659  0.2952 -0.0414
                                           -0.0084 -0.0602 -0.4534  0.4411 -0.0019
                                           -0.0872  0.4856  0.0418 -0.0066 -0.0255
                                            0.1528  0.1619  0.0625  0.1438  0.1883
                                            0.3710 -0.0989
   120. (0.00009) RY*(10) C   4           s( 23.00%)p 1.88( 43.30%)d 1.47( 33.70%)
   121. (0.00010) RY*(11) C   4           s(  0.97%)p70.94( 68.83%)d31.13( 30.20%)
   122. (0.00008) RY*(12) C   4           s(  1.38%)p38.17( 52.62%)d33.37( 46.00%)
   123. (0.00007) RY*(13) C   4           s(  3.70%)p13.86( 51.24%)d12.19( 45.06%)
   124. (0.00004) RY*(14) C   4           s(  3.78%)p14.63( 55.28%)d10.83( 40.94%)
   125. (0.00005) RY*(15) C   4           s( 29.52%)p 1.05( 31.13%)d 1.33( 39.36%)
   126. (0.00001) RY*(16) C   4           s(  0.59%)p99.99( 96.32%)d 5.27(  3.09%)
   127. (0.00001) RY*(17) C   4           s( 92.94%)p 0.01(  1.13%)d 0.06(  5.93%)
   128. (0.00586) RY*( 1) C   5           s(  0.36%)p99.99( 94.77%)d13.41(  4.87%)
                                            0.0000 -0.0214  0.0484  0.0280  0.0063
                                           -0.0230  0.8873 -0.0117  0.0365 -0.0083
                                            0.3252  0.0331  0.0053 -0.0070  0.2161
                                           -0.0688 -0.0023 -0.0637 -0.0605 -0.0902
                                           -0.1782  0.0321
   129. (0.00213) RY*( 2) C   5           s(  1.25%)p76.51( 95.90%)d 2.27(  2.85%)
                                            0.0000  0.0172  0.1085  0.0192 -0.0101
                                           -0.0057 -0.1411  0.1199 -0.0088  0.0244
                                            0.7668 -0.1115 -0.1126 -0.0103 -0.5569
                                            0.0026  0.0250  0.1643 -0.0055 -0.0159
                                           -0.0336 -0.0068
   130. (0.00126) RY*( 3) C   5           s(  0.09%)p99.99( 80.48%)d99.99( 19.43%)
                                            0.0000  0.0012 -0.0114  0.0276 -0.0015
                                            0.0061 -0.3081 -0.1974 -0.0276 -0.0041
                                            0.4682  0.0798 -0.0193 -0.0197  0.6247
                                            0.2193  0.0731 -0.1693 -0.0756  0.2012
                                           -0.0616 -0.3401
   131. (0.00053) RY*( 4) C   5           s(  2.28%)p14.34( 32.64%)d28.61( 65.09%)
                                            0.0000 -0.0003  0.1389 -0.0584  0.0074
                                           -0.0050 -0.1643  0.0739  0.0099 -0.0017
                                            0.1517 -0.2310  0.0471  0.0067  0.3997
                                           -0.2316  0.0418  0.2674 -0.2251 -0.5145
                                            0.3299  0.3939
   132. (0.00048) RY*( 5) C   5           s( 86.36%)p 0.10(  8.83%)d 0.06(  4.82%)
                                            0.0000 -0.0054  0.9115 -0.1807  0.0104
                                           -0.0134  0.0257 -0.0562  0.0965 -0.0150
                                           -0.1009 -0.1404  0.1874 -0.0027  0.0040
                                            0.0767 -0.0617  0.0326  0.0550  0.1824
                                            0.0043 -0.1040
   133. (0.00027) RY*( 6) C   5           s( 19.17%)p 3.84( 73.57%)d 0.38(  7.27%)
                                            0.0000 -0.0041  0.2957  0.3190 -0.0496
                                           -0.0071 -0.1075  0.0027 -0.0465  0.0091
                                            0.0294  0.7013 -0.2187 -0.0068  0.0193
                                           -0.4134  0.1001 -0.0959  0.1983 -0.1502
                                           -0.0056  0.0397
   134. (0.00019) RY*( 7) C   5           s(  1.33%)p63.56( 84.70%)d10.48( 13.97%)
                                            0.0000  0.0054 -0.0099  0.1117  0.0270
                                            0.0023 -0.0204  0.7942 -0.0578  0.0073
                                            0.0874  0.0600  0.3661 -0.0022  0.1203
                                            0.1391 -0.1827 -0.2537  0.2403  0.0086
                                            0.1320  0.0106
   135. (0.00012) RY*( 8) C   5           s(  1.00%)p61.43( 61.66%)d37.20( 37.33%)
                                            0.0000  0.0077  0.0337  0.0524  0.0781
                                           -0.0052 -0.0462  0.4972  0.3047 -0.0096
                                           -0.1328 -0.1200 -0.3448  0.0080  0.1085
                                           -0.2736  0.1915  0.1753 -0.4035  0.2199
                                           -0.2954 -0.2103
   136. (0.00012) RY*( 9) C   5           s(  1.88%)p41.57( 77.95%)d10.76( 20.17%)
                                            0.0000  0.0067  0.0732  0.0324  0.1109
                                            0.0009  0.0649  0.0876  0.2371 -0.0013
                                           -0.0271  0.2865 -0.2087 -0.0043 -0.0144
                                            0.6551  0.3945  0.0696 -0.1024  0.0705
                                            0.1615  0.3941
   137. (0.00007) RY*(10) C   5           s( 62.70%)p 0.29( 18.11%)d 0.31( 19.19%)
   138. (0.00005) RY*(11) C   5           s( 17.85%)p 0.82( 14.62%)d 3.78( 67.53%)
   139. (0.00005) RY*(12) C   5           s(  0.93%)p28.79( 26.68%)d78.11( 72.39%)
   140. (0.00002) RY*(13) C   5           s(  5.13%)p 3.85( 19.77%)d14.63( 75.10%)
   141. (0.00002) RY*(14) C   5           s(  0.32%)p99.99( 45.90%)d99.99( 53.78%)
   142. (0.00001) RY*(15) C   5           s(  0.25%)p99.99( 91.36%)d33.49(  8.39%)
   143. (0.00001) RY*(16) C   5           s(  2.26%)p31.60( 71.53%)d11.58( 26.20%)
   144. (0.00000) RY*(17) C   5           s( 96.92%)p 0.02(  1.62%)d 0.02(  1.46%)
   145. (0.00566) RY*( 1) C   6           s(  0.36%)p99.99( 94.75%)d13.75(  4.90%)
                                            0.0000 -0.0261  0.0489 -0.0204  0.0087
                                           -0.0125  0.5287 -0.0009  0.0170  0.0198
                                           -0.6261  0.0720 -0.0444 -0.0143  0.5151
                                           -0.0397  0.0291  0.1785 -0.0696  0.0991
                                            0.0328 -0.0371
   146. (0.00199) RY*( 2) C   6           s(  0.13%)p99.99( 97.82%)d15.91(  2.06%)
                                            0.0000  0.0019 -0.0240  0.0264  0.0044
                                            0.0306  0.7172 -0.1323 -0.1686  0.0256
                                            0.6198 -0.1040 -0.1398  0.0028  0.0350
                                           -0.0064 -0.0182 -0.0321  0.0654  0.0363
                                            0.1176  0.0101
   147. (0.00092) RY*( 3) C   6           s(  0.09%)p99.99( 76.28%)d99.99( 23.62%)
                                           -0.0000 -0.0001  0.0226 -0.0207 -0.0006
                                            0.0061 -0.3001 -0.0844 -0.0257 -0.0038
                                            0.3190  0.1315  0.0215 -0.0099  0.6951
                                            0.2465  0.0379 -0.1026  0.1874  0.3212
                                           -0.2357 -0.1784
   148. (0.00058) RY*( 4) C   6           s(  0.55%)p33.28( 18.23%)d99.99( 81.22%)
                                           -0.0000  0.0006  0.0658  0.0339 -0.0017
                                            0.0063 -0.1616 -0.0326 -0.0435 -0.0075
                                            0.1509 -0.0447  0.0515 -0.0129  0.3412
                                           -0.0202  0.0937 -0.0711 -0.5764 -0.4569
                                            0.4877 -0.1683
   149. (0.00045) RY*( 5) C   6           s( 88.46%)p 0.09(  8.27%)d 0.04(  3.27%)
                                           -0.0000  0.0036  0.9398 -0.0216 -0.0303
                                            0.0161  0.0015  0.1021 -0.1433 -0.0087
                                            0.0712  0.1269  0.0821  0.0127 -0.0660
                                           -0.0852 -0.1082  0.1615  0.0274  0.0120
                                           -0.0412 -0.0633
   150. (0.00026) RY*( 6) C   6           s( 15.11%)p 5.04( 76.19%)d 0.58(  8.71%)
                                            0.0000 -0.0023 -0.1784  0.3452  0.0066
                                            0.0119  0.0400  0.5754 -0.2711  0.0148
                                            0.0753  0.5336 -0.2499 -0.0017 -0.0199
                                            0.0446 -0.0029  0.1144 -0.0958 -0.1559
                                           -0.1787 -0.0926
   151. (0.00014) RY*( 7) C   6           s( 67.97%)p 0.23( 15.44%)d 0.24( 16.59%)
                                            0.0000 -0.0005 -0.0050  0.8239 -0.0312
                                           -0.0077 -0.0518 -0.2112  0.0122 -0.0013
                                           -0.0376 -0.2413  0.1756 -0.0050 -0.0146
                                            0.0946 -0.0850  0.3132  0.1489  0.0380
                                            0.1099 -0.1792
   152. (0.00008) RY*( 8) C   6           s(  4.89%)p10.97( 53.69%)d 8.46( 41.42%)
   153. (0.00006) RY*( 9) C   6           s(  1.07%)p42.29( 45.24%)d50.19( 53.69%)
   154. (0.00003) RY*(10) C   6           s(  1.02%)p86.02( 87.66%)d11.10( 11.32%)
   155. (0.00003) RY*(11) C   6           s( 13.11%)p 1.13( 14.86%)d 5.49( 72.02%)
   156. (0.00000) RY*(12) C   6           s(  1.26%)p77.35( 97.32%)d 1.13(  1.42%)
   157. (0.00001) RY*(13) C   6           s(  0.29%)p99.99( 87.86%)d41.05( 11.85%)
   158. (0.00000) RY*(14) C   6           s( 97.71%)p 0.01(  1.15%)d 0.01(  1.14%)
   159. (0.00000) RY*(15) C   6           s(  3.85%)p 5.30( 20.43%)d19.64( 75.71%)
   160. (0.00000) RY*(16) C   6           s(  3.47%)p24.29( 84.40%)d 3.49( 12.13%)
   161. (0.00000) RY*(17) C   6           s(  0.74%)p27.67( 20.49%)d99.99( 78.77%)
   162. (0.01063) RY*( 1) C   7           s(  2.75%)p34.48( 94.97%)d 0.83(  2.28%)
                                            0.0000  0.0020  0.1657  0.0090 -0.0007
                                            0.0164 -0.8237 -0.0413  0.0225 -0.0186
                                            0.1467 -0.0334  0.0191  0.0289 -0.4923
                                           -0.0362 -0.0302  0.0627 -0.1154  0.0740
                                           -0.0048  0.0039
   163. (0.00438) RY*( 2) C   7           s(  0.24%)p99.99( 97.89%)d 7.83(  1.87%)
                                            0.0000 -0.0167  0.0443  0.0114 -0.0040
                                            0.0087  0.3285  0.0250  0.0206  0.0007
                                           -0.5816  0.1131 -0.0315 -0.0004 -0.7192
                                            0.0236  0.0036 -0.0257  0.0128  0.0369
                                           -0.0287  0.1252
   164. (0.00299) RY*( 3) C   7           s(  4.60%)p13.40( 61.63%)d 7.34( 33.77%)
                                           -0.0000 -0.0069  0.2106 -0.0398 -0.0027
                                            0.0123  0.1147 -0.0773 -0.0325 -0.0089
                                           -0.0470 -0.7475  0.0810  0.0034 -0.0192
                                            0.1672 -0.0083  0.4430 -0.2111 -0.2599
                                           -0.0694  0.1566
   165. (0.00163) RY*( 4) C   7           s(  2.78%)p33.47( 92.90%)d 1.56(  4.32%)
                                           -0.0000 -0.0016  0.1269 -0.1078 -0.0063
                                            0.0071 -0.0002 -0.1936 -0.0837 -0.0007
                                            0.0638  0.1946  0.1054  0.0015  0.0175
                                            0.9106  0.0425 -0.1326 -0.0947  0.1145
                                           -0.0526  0.0286
   166. (0.00125) RY*( 5) C   7           s(  0.22%)p99.99( 94.65%)d22.76(  5.12%)
                                            0.0000  0.0238 -0.0032  0.0366 -0.0182
                                           -0.0233 -0.3727 -0.2345  0.1230 -0.0068
                                           -0.7211  0.1230  0.0969  0.0011  0.4322
                                            0.0066 -0.0739  0.1212  0.0099 -0.0906
                                            0.1077  0.1289
   167. (0.00099) RY*( 6) C   7           s(  3.66%)p18.70( 68.37%)d 7.65( 27.97%)
                                            0.0000 -0.0043  0.1856 -0.0455 -0.0063
                                            0.0036  0.1185 -0.7865 -0.0374 -0.0022
                                            0.0513 -0.0232 -0.0130  0.0054 -0.0403
                                           -0.1990 -0.0712  0.0792  0.2162  0.2415
                                           -0.2901 -0.2902
   168. (0.00091) RY*( 7) C   7           s(  3.86%)p10.09( 38.92%)d14.84( 57.23%)
                                            0.0000  0.0064  0.1790 -0.0795 -0.0117
                                           -0.0107 -0.0901  0.4968  0.0934 -0.0046
                                           -0.1903 -0.1684 -0.0244  0.0164  0.1017
                                            0.1412 -0.1723  0.1254  0.4085  0.3538
                                           -0.4019 -0.3210
   169. (0.00062) RY*( 8) C   7           s( 46.11%)p 0.85( 39.32%)d 0.32( 14.57%)
                                           -0.0000 -0.0044  0.6684  0.1102  0.0461
                                            0.0211  0.1191  0.1582 -0.1944 -0.0105
                                            0.0899  0.4683  0.2449  0.0066  0.0670
                                           -0.1408 -0.0625  0.3325 -0.0950 -0.1578
                                           -0.0174  0.0306
   170. (0.00035) RY*( 9) C   7           s( 11.32%)p 0.95( 10.73%)d 6.88( 77.95%)
                                           -0.0000  0.0002  0.3318  0.0522  0.0204
                                            0.0070  0.0017  0.0194  0.0717 -0.0034
                                           -0.0584 -0.1403 -0.0905  0.0010  0.1344
                                           -0.1443 -0.1776 -0.6282 -0.3448  0.0351
                                           -0.4221  0.2941
   171. (0.00023) RY*(10) C   7           s(  3.91%)p15.65( 61.25%)d 8.90( 34.83%)
                                           -0.0000 -0.0040 -0.0353  0.1901 -0.0416
                                            0.0068  0.0737 -0.0252  0.5413 -0.0090
                                            0.0535  0.1224 -0.2214 -0.0046 -0.0594
                                            0.1258 -0.4765  0.0830 -0.2750 -0.3032
                                            0.0084 -0.4169
   172. (0.00020) RY*(11) C   7           s( 19.44%)p 0.72( 13.92%)d 3.43( 66.65%)
                                           -0.0000 -0.0025  0.3364 -0.2816  0.0440
                                            0.0172 -0.0214  0.0334 -0.2169 -0.0075
                                           -0.1780 -0.1927 -0.0679 -0.0144  0.0072
                                           -0.0288  0.1253 -0.3691 -0.0332 -0.1852
                                            0.4354 -0.5525
   173. (0.00017) RY*(12) C   7           s(  9.25%)p 2.90( 26.79%)d 6.92( 63.96%)
                                            0.0000 -0.0092  0.2710  0.1279  0.0509
                                            0.0144  0.0762 -0.0591  0.2354  0.0132
                                            0.1283 -0.1600  0.0278 -0.0005 -0.0136
                                            0.0399 -0.3977 -0.1123  0.3776  0.2578
                                            0.5568  0.3286
   174. (0.00009) RY*(13) C   7           s( 24.08%)p 2.47( 59.52%)d 0.68( 16.40%)
   175. (0.00010) RY*(14) C   7           s( 20.37%)p 3.39( 68.96%)d 0.52( 10.67%)
   176. (0.00004) RY*(15) C   7           s( 56.26%)p 0.74( 41.44%)d 0.04(  2.30%)
   177. (0.00003) RY*(16) C   7           s(  4.75%)p 4.12( 19.57%)d15.95( 75.68%)
   178. (0.00001) RY*(17) C   7           s( 86.37%)p 0.11(  9.43%)d 0.05(  4.20%)
   179. (0.00854) RY*( 1) C   8           s(  1.23%)p77.44( 95.43%)d 2.71(  3.34%)
                                            0.0000 -0.0042  0.1099 -0.0133  0.0063
                                            0.0038  0.4498  0.2365  0.0017 -0.0187
                                            0.3888 -0.1401  0.0042 -0.0147  0.7242
                                            0.0107 -0.0026  0.0357 -0.0269  0.1067
                                           -0.0739  0.1206
   180. (0.00415) RY*( 2) C   8           s(  0.28%)p99.99( 96.43%)d11.71(  3.29%)
                                           -0.0000  0.0000  0.0496  0.0159  0.0098
                                            0.0094  0.8536 -0.0501  0.0034  0.0040
                                           -0.1703 -0.0911  0.0021  0.0051 -0.4422
                                            0.0081 -0.0096 -0.1349 -0.1083 -0.0487
                                           -0.0168  0.0176
   181. (0.00399) RY*( 3) C   8           s(  5.38%)p16.61( 89.38%)d 0.97(  5.24%)
                                           -0.0000  0.0085  0.2294  0.0333  0.0059
                                            0.0021  0.0237  0.1522 -0.0151  0.0034
                                           -0.8549 -0.0368 -0.0145  0.0154  0.3557
                                           -0.0997 -0.0261  0.1207 -0.0650  0.0904
                                           -0.0351 -0.1555
   182. (0.00169) RY*( 4) C   8           s(  0.43%)p99.99( 97.82%)d 4.09(  1.75%)
                                            0.0000 -0.0032  0.0578  0.0251  0.0172
                                           -0.0080 -0.1396  0.7771  0.0793  0.0084
                                            0.0453 -0.5098 -0.0612 -0.0012 -0.2867
                                           -0.0228 -0.0096  0.0479  0.0836 -0.0893
                                           -0.0079  0.0127
   183. (0.00114) RY*( 5) C   8           s( 54.05%)p 0.69( 37.55%)d 0.16(  8.40%)
                                           -0.0000  0.0017  0.7332 -0.0523 -0.0128
                                           -0.0003 -0.0364  0.0358 -0.0310  0.0161
                                            0.0829  0.2413 -0.0585  0.0079 -0.0987
                                            0.5285 -0.1182  0.0155  0.1924 -0.1010
                                           -0.1883 -0.0330
   184. (0.00086) RY*( 6) C   8           s( 12.06%)p 5.89( 71.03%)d 1.40( 16.91%)
                                           -0.0000 -0.0020  0.3469 -0.0069 -0.0138
                                            0.0006 -0.0051  0.0472 -0.0540  0.0083
                                            0.0924  0.2386 -0.0635  0.0026 -0.0444
                                           -0.7948  0.0442 -0.1843  0.2264 -0.1964
                                           -0.1907  0.0940
   185. (0.00070) RY*( 7) C   8           s(  7.07%)p11.07( 78.27%)d 2.07( 14.66%)
                                            0.0000 -0.0049  0.2647  0.0214 -0.0112
                                           -0.0006 -0.0640 -0.5070  0.0391  0.0075
                                            0.0967 -0.6973  0.0638 -0.0050 -0.0145
                                           -0.1366 -0.0376  0.1273  0.1137  0.1233
                                           -0.1809 -0.2638
   186. (0.00065) RY*( 8) C   8           s( 15.75%)p 0.39(  6.19%)d 4.95( 78.06%)
                                           -0.0000 -0.0031  0.3771 -0.1237 -0.0060
                                           -0.0080 -0.0136 -0.0292 -0.0125 -0.0033
                                            0.1157  0.0113 -0.0823  0.0117 -0.0890
                                           -0.1790 -0.0166  0.3162 -0.3403  0.1482
                                            0.7310  0.0924
   187. (0.00021) RY*( 9) C   8           s( 19.77%)p 0.94( 18.67%)d 3.11( 61.55%)
                                           -0.0000  0.0010  0.0446  0.4424  0.0033
                                            0.0023 -0.0579 -0.1794 -0.0767 -0.0080
                                           -0.1413 -0.2342 -0.0052  0.0097  0.1154
                                            0.0908 -0.2208 -0.1561  0.1193 -0.3915
                                            0.2241  0.6111
   188. (0.00018) RY*(10) C   8           s( 46.50%)p 0.22( 10.29%)d 0.93( 43.20%)
                                            0.0000  0.0010  0.1062  0.6734  0.0169
                                           -0.0128 -0.0884  0.0415  0.1361  0.0054
                                            0.1099  0.1010 -0.1988 -0.0051 -0.0828
                                           -0.0507 -0.0586 -0.0510 -0.5162  0.2921
                                           -0.2767 -0.0335
   189. (0.00013) RY*(11) C   8           s(  4.24%)p 8.03( 34.06%)d14.55( 61.70%)
                                           -0.0000  0.0053 -0.1362  0.1445  0.0545
                                            0.0110  0.0895  0.0281 -0.5178 -0.0060
                                            0.0182  0.0949 -0.0134 -0.0052 -0.1279
                                           -0.0652 -0.1826  0.6996  0.1948  0.1302
                                           -0.2117  0.1669
   190. (0.00010) RY*(12) C   8           s(  1.39%)p31.73( 44.12%)d39.18( 54.49%)
   191. (0.00007) RY*(13) C   8           s( 25.16%)p 0.72( 18.12%)d 2.25( 56.72%)
   192. (0.00005) RY*(14) C   8           s( 10.66%)p 7.67( 81.78%)d 0.71(  7.56%)
   193. (0.00004) RY*(15) C   8           s(  0.22%)p98.26( 21.91%)d99.99( 77.87%)
   194. (0.00000) RY*(16) C   8           s( 95.30%)p 0.02(  1.75%)d 0.03(  2.95%)
   195. (0.00001) RY*(17) C   8           s(  0.49%)p99.99( 97.33%)d 4.42(  2.18%)
   196. (0.00514) RY*( 1) N   9           s(  0.63%)p99.99( 96.64%)d 4.33(  2.73%)
                                            0.0000  0.0038  0.0782  0.0134 -0.0001
                                           -0.0033  0.0951  0.0811 -0.0090  0.0256
                                           -0.8800 -0.0271 -0.0053 -0.0128  0.4179
                                            0.0022  0.0078  0.1436 -0.0630 -0.0466
                                           -0.0171  0.0153
   197. (0.00344) RY*( 2) N   9           s(  5.98%)p15.14( 90.60%)d 0.57(  3.41%)
                                           -0.0000 -0.0238  0.2338  0.0676  0.0047
                                            0.0075  0.9176 -0.1325 -0.0285 -0.0039
                                            0.0221  0.0034 -0.0088 -0.0159 -0.1862
                                            0.1004  0.0014 -0.0708 -0.1633 -0.0000
                                           -0.0143  0.0473
   198. (0.00170) RY*( 3) N   9           s( 60.88%)p 0.61( 37.25%)d 0.03(  1.87%)
                                            0.0000  0.0013  0.7778 -0.0614 -0.0022
                                           -0.0061 -0.1662 -0.2228  0.0577  0.0029
                                            0.2427  0.0034  0.0873  0.0043  0.4507
                                            0.0492  0.1406 -0.0529 -0.1194  0.0006
                                            0.0203 -0.0352
   199. (0.00109) RY*( 4) N   9           s( 18.24%)p 3.65( 66.49%)d 0.84( 15.27%)
                                            0.0000  0.0015  0.4217 -0.0677  0.0026
                                           -0.0033 -0.2125 -0.0415  0.0138 -0.0074
                                           -0.3129  0.0048  0.0564 -0.0071 -0.7129
                                           -0.0112  0.0909  0.0989  0.0409 -0.2030
                                            0.1778 -0.2616
   200. (0.00032) RY*( 5) N   9           s(  2.24%)p20.81( 46.69%)d22.76( 51.06%)
                                           -0.0000  0.0031  0.0092  0.1493 -0.0062
                                            0.0040  0.0330 -0.0939  0.0262 -0.0029
                                           -0.1187  0.6088 -0.0393  0.0016  0.0404
                                           -0.2610 -0.0152 -0.4806  0.2228  0.2930
                                           -0.0165 -0.3793
   201. (0.00017) RY*( 6) N   9           s( 23.67%)p 0.45( 10.66%)d 2.77( 65.67%)
                                           -0.0000  0.0013 -0.0958  0.4770  0.0041
                                            0.0039  0.1067 -0.0364 -0.0706  0.0107
                                            0.1490 -0.0421 -0.0124  0.0144  0.2261
                                           -0.1049 -0.0480  0.2062  0.1573 -0.4942
                                            0.4432 -0.3857
   202. (0.00018) RY*( 7) N   9           s(  6.73%)p12.10( 81.38%)d 1.77( 11.89%)
                                           -0.0000 -0.0006  0.2281 -0.1210 -0.0251
                                            0.0043  0.0966  0.1436  0.0423 -0.0011
                                            0.0484 -0.1501 -0.1318 -0.0055 -0.0105
                                           -0.7763 -0.3702  0.1463  0.2361  0.0005
                                           -0.0585  0.1958
   203. (0.00008) RY*( 8) N   9           s(  1.87%)p42.32( 79.20%)d10.11( 18.92%)
   204. (0.00007) RY*( 9) N   9           s( 53.35%)p 0.25( 13.12%)d 0.63( 33.53%)
   205. (0.00006) RY*(10) N   9           s( 11.78%)p 6.49( 76.42%)d 1.00( 11.80%)
   206. (0.00002) RY*(11) N   9           s(  4.63%)p 5.42( 25.06%)d15.19( 70.31%)
   207. (0.00002) RY*(12) N   9           s(  3.42%)p11.27( 38.50%)d17.00( 58.09%)
   208. (0.00002) RY*(13) N   9           s(  2.98%)p 2.23(  6.64%)d30.31( 90.38%)
   209. (0.00002) RY*(14) N   9           s(  4.00%)p12.98( 51.94%)d11.01( 44.06%)
   210. (0.00000) RY*(15) N   9           s(  0.12%)p99.99( 90.73%)d78.47(  9.15%)
   211. (0.00000) RY*(16) N   9           s( 98.87%)p 0.01(  0.50%)d 0.01(  0.63%)
   212. (0.00001) RY*(17) N   9           s(  0.72%)p99.99( 88.19%)d15.45( 11.09%)
   213. (0.00767) RY*( 1) C  10           s(  0.34%)p99.99( 95.17%)d13.13(  4.49%)
                                           -0.0000 -0.0263  0.0480  0.0203 -0.0030
                                           -0.0479  0.3812  0.0040  0.0556  0.0208
                                            0.3772  0.0457 -0.0159 -0.0057  0.8068
                                            0.0677  0.0184  0.0625  0.1768 -0.0468
                                            0.0824  0.0278
   214. (0.00595) RY*( 2) C  10           s(  0.68%)p99.99( 95.35%)d 5.78(  3.96%)
                                            0.0000 -0.0077  0.0801 -0.0149 -0.0124
                                           -0.0167  0.7844  0.0423  0.0333 -0.0179
                                           -0.5585  0.0007  0.0053 -0.0383 -0.1407
                                            0.0151  0.0377 -0.0812  0.0605 -0.0815
                                            0.1218 -0.0887
   215. (0.00266) RY*( 3) C  10           s(  0.09%)p99.99( 67.57%)d99.99( 32.34%)
                                            0.0000  0.0011  0.0137  0.0272 -0.0014
                                           -0.0114 -0.3400 -0.0734 -0.0076 -0.0228
                                           -0.5863 -0.1145 -0.0114  0.0177  0.4232
                                            0.1324 -0.0046 -0.3010  0.2162 -0.2133
                                           -0.3448  0.1472
   216. (0.00088) RY*( 4) C  10           s(  0.41%)p47.85( 19.51%)d99.99( 80.08%)
                                            0.0000 -0.0016  0.0346  0.0535 -0.0026
                                           -0.0002  0.0612 -0.1684  0.0152 -0.0007
                                            0.0644 -0.3722  0.0772 -0.0006 -0.0539
                                            0.1038 -0.0201  0.2249  0.3134  0.2288
                                           -0.4454 -0.6335
   217. (0.00055) RY*( 5) C  10           s( 68.89%)p 0.29( 19.77%)d 0.16( 11.35%)
                                           -0.0000 -0.0015  0.8209 -0.1215 -0.0135
                                            0.0358  0.0178  0.3159 -0.1358 -0.0000
                                            0.0446 -0.2583  0.0653  0.0276  0.0103
                                           -0.0604 -0.0179  0.0472 -0.1843  0.0806
                                           -0.1869  0.1893
   218. (0.00042) RY*( 6) C  10           s(  7.23%)p 1.49( 10.74%)d11.35( 82.03%)
                                           -0.0000  0.0037 -0.1401  0.2286 -0.0195
                                           -0.0060  0.0942  0.0249  0.1403  0.0068
                                           -0.1090 -0.0452 -0.1807  0.0041 -0.0707
                                           -0.0930 -0.1337  0.5059  0.2748  0.3132
                                           -0.2160  0.5865
   219. (0.00025) RY*( 7) C  10           s( 22.73%)p 2.93( 66.48%)d 0.47( 10.79%)
                                           -0.0000 -0.0020  0.4675  0.0229  0.0906
                                            0.0111 -0.0897 -0.5558 -0.0297 -0.0001
                                           -0.0680  0.4799 -0.2032  0.0108 -0.0416
                                           -0.0024 -0.2624  0.2022  0.1719 -0.1252
                                            0.1079 -0.1009
   220. (0.00011) RY*( 8) C  10           s( 43.84%)p 0.84( 37.00%)d 0.44( 19.15%)
                                            0.0000 -0.0121  0.1811  0.6328 -0.0711
                                           -0.0004 -0.1034  0.0322  0.0436 -0.0048
                                           -0.0224  0.0084  0.1379 -0.0002  0.0159
                                           -0.4999  0.2943 -0.2165  0.2540  0.1407
                                            0.2262 -0.0962
   221. (0.00011) RY*( 9) C  10           s( 19.56%)p 2.32( 45.42%)d 1.79( 35.02%)
                                            0.0000  0.0094 -0.0528  0.4306  0.0857
                                            0.0075  0.1652  0.0510 -0.3742 -0.0033
                                            0.1567  0.3166  0.3219 -0.0024 -0.1211
                                            0.1849  0.0832  0.0566 -0.1019 -0.3543
                                           -0.4502  0.0919
   222. (0.00007) RY*(10) C  10           s(  2.89%)p14.68( 42.46%)d18.90( 54.65%)
   223. (0.00006) RY*(11) C  10           s( 12.67%)p 5.03( 63.74%)d 1.86( 23.59%)
   224. (0.00004) RY*(12) C  10           s(  0.14%)p99.99( 47.71%)d99.99( 52.15%)
   225. (0.00004) RY*(13) C  10           s( 22.47%)p 3.22( 72.46%)d 0.23(  5.07%)
   226. (0.00003) RY*(14) C  10           s(  0.85%)p91.91( 78.19%)d24.64( 20.96%)
   227. (0.00002) RY*(15) C  10           s(  0.40%)p95.64( 38.20%)d99.99( 61.40%)
   228. (0.00000) RY*(16) C  10           s( 96.53%)p 0.02(  1.59%)d 0.02(  1.88%)
   229. (0.00000) RY*(17) C  10           s(  0.25%)p99.99( 98.88%)d 3.45(  0.87%)
   230. (0.00786) RY*( 1) C  11           s(  0.35%)p99.99( 95.91%)d10.62(  3.73%)
                                            0.0000  0.0257  0.0249  0.0473  0.0002
                                           -0.0193  0.8438 -0.0321  0.0255  0.0265
                                           -0.4922  0.0235 -0.0093  0.0196  0.0022
                                            0.0309  0.0106 -0.1205 -0.1248  0.0303
                                           -0.0242 -0.0758
   231. (0.00249) RY*( 2) C  11           s(  0.09%)p99.99( 97.45%)d27.87(  2.46%)
                                            0.0000  0.0141  0.0126  0.0228 -0.0021
                                           -0.0236 -0.2697  0.0558  0.1030 -0.0086
                                           -0.4298  0.0645  0.0220 -0.0286 -0.8213
                                            0.1057  0.1073 -0.0840  0.0155 -0.0715
                                            0.0804 -0.0755
   232. (0.00133) RY*( 3) C  11           s(  1.18%)p65.46( 77.53%)d17.98( 21.29%)
                                            0.0000  0.0006  0.1081  0.0118  0.0048
                                            0.0076 -0.3822 -0.0461  0.0080  0.0181
                                           -0.6411 -0.0831 -0.0196 -0.0116  0.4537
                                            0.0454  0.0182  0.1945  0.0816  0.1795
                                           -0.0778 -0.3608
   233. (0.00094) RY*( 4) C  11           s( 91.93%)p 0.04(  3.73%)d 0.05(  4.34%)
                                            0.0000  0.0036  0.9573 -0.0518  0.0113
                                           -0.0168 -0.0064 -0.0831  0.1144  0.0151
                                            0.0765  0.0088 -0.0667  0.0102 -0.0485
                                           -0.0626  0.0023 -0.0503 -0.1115  0.0900
                                           -0.0868  0.1134
   234. (0.00046) RY*( 5) C  11           s(  0.17%)p99.99( 24.19%)d99.99( 75.63%)
                                            0.0000  0.0003  0.0286  0.0297  0.0037
                                           -0.0008  0.1504  0.1087  0.0520  0.0001
                                            0.2578  0.2458  0.0773 -0.0003 -0.1928
                                           -0.1793 -0.0512  0.4875 -0.0904  0.4024
                                            0.2102 -0.5517
   235. (0.00032) RY*( 6) C  11           s(  7.76%)p10.14( 78.63%)d 1.76( 13.62%)
                                            0.0000  0.0031 -0.1632  0.2254  0.0100
                                           -0.0076 -0.0332 -0.5229  0.3138 -0.0084
                                           -0.0314 -0.0630  0.0942 -0.0182 -0.0452
                                           -0.4995  0.3840  0.0675 -0.0634  0.2327
                                           -0.1739  0.2078
   236. (0.00019) RY*( 7) C  11           s(  3.01%)p24.86( 74.74%)d 7.40( 22.26%)
                                           -0.0000 -0.0022  0.0436  0.1668  0.0182
                                            0.0020  0.1370 -0.1262  0.1205 -0.0004
                                            0.2245 -0.6584  0.0276  0.0039 -0.1302
                                            0.4156  0.1546  0.0867  0.2956  0.0377
                                           -0.2179 -0.2807
   237. (0.00014) RY*( 8) C  11           s( 13.83%)p 2.99( 41.38%)d 3.24( 44.79%)
                                           -0.0000 -0.0081  0.0904  0.3506 -0.0848
                                            0.0068  0.0629  0.4124  0.1734 -0.0003
                                           -0.0946 -0.2204 -0.1311  0.0035  0.0417
                                           -0.3607 -0.0551  0.0601  0.4895 -0.0210
                                            0.4066  0.1972
   238. (0.00007) RY*( 9) C  11           s(  5.36%)p10.47( 56.16%)d 7.18( 38.48%)
   239. (0.00005) RY*(10) C  11           s( 27.31%)p 1.54( 42.18%)d 1.12( 30.51%)
   240. (0.00005) RY*(11) C  11           s(  0.95%)p45.77( 43.56%)d58.31( 55.49%)
   241. (0.00003) RY*(12) C  11           s( 33.15%)p 0.68( 22.65%)d 1.33( 44.20%)
   242. (0.00000) RY*(13) C  11           s( 96.60%)p 0.00(  0.40%)d 0.03(  3.00%)
   243. (0.00001) RY*(14) C  11           s(  5.04%)p17.93( 90.32%)d 0.92(  4.65%)
   244. (0.00001) RY*(15) C  11           s(  5.87%)p 6.44( 37.77%)d 9.60( 56.36%)
   245. (0.00001) RY*(16) C  11           s(  0.20%)p99.99( 26.01%)d99.99( 73.79%)
   246. (0.00001) RY*(17) C  11           s(  7.30%)p11.99( 87.49%)d 0.71(  5.21%)
   247. (0.00568) RY*( 1) C  12           s(  0.79%)p99.99( 94.43%)d 6.09(  4.79%)
                                            0.0000 -0.0266  0.0673 -0.0510  0.0051
                                           -0.0025  0.0873 -0.0084  0.0159 -0.0149
                                            0.5403  0.0713  0.0253 -0.0221  0.7936
                                            0.0765  0.0478 -0.0769  0.0019 -0.1331
                                            0.0934 -0.1246
   248. (0.00194) RY*( 2) C  12           s(  0.02%)p99.99( 98.40%)d81.17(  1.59%)
                                            0.0000 -0.0016  0.0128  0.0053 -0.0006
                                            0.0369  0.8594  0.0771 -0.2147 -0.0170
                                           -0.3865 -0.0404  0.1099  0.0063  0.1674
                                            0.0082 -0.0225  0.0453  0.0964 -0.0418
                                            0.0502  0.0157
   249. (0.00079) RY*( 3) C  12           s(  0.30%)p99.99( 91.15%)d28.36(  8.55%)
                                           -0.0000  0.0001  0.0546 -0.0052  0.0013
                                            0.0080 -0.3893  0.1052 -0.0550  0.0137
                                           -0.6557  0.2284 -0.0777 -0.0087  0.4807
                                           -0.1545  0.0492  0.1064  0.0729  0.1025
                                           -0.0759 -0.2293
   250. (0.00057) RY*( 4) C  12           s(  0.72%)p 1.03(  0.74%)d99.99( 98.54%)
                                           -0.0000  0.0002  0.0664  0.0526  0.0053
                                            0.0049 -0.0068  0.0137 -0.0212  0.0082
                                           -0.0100  0.0641 -0.0275 -0.0046  0.0027
                                           -0.0404  0.0042 -0.4808  0.4110 -0.3391
                                           -0.6689  0.1512
   251. (0.00039) RY*( 5) C  12           s( 42.20%)p 1.28( 53.95%)d 0.09(  3.85%)
                                           -0.0000  0.0039  0.6487 -0.0234 -0.0259
                                            0.0129  0.0368 -0.6234 -0.1950  0.0014
                                           -0.0113  0.2839  0.0447  0.0135 -0.0863
                                           -0.0971 -0.1073 -0.0954 -0.1479  0.0258
                                            0.0331 -0.0761
   252. (0.00031) RY*( 6) C  12           s( 51.03%)p 0.81( 41.21%)d 0.15(  7.76%)
                                           -0.0000  0.0004  0.6671  0.2543 -0.0252
                                           -0.0118 -0.0417  0.5269  0.1043  0.0123
                                            0.0063 -0.2218 -0.1564  0.0083 -0.0549
                                            0.1638 -0.1344 -0.0578  0.1734  0.0017
                                            0.2065 -0.0391
   253. (0.00011) RY*( 7) C  12           s( 52.65%)p 0.15(  7.73%)d 0.75( 39.62%)
                                            0.0000 -0.0096 -0.3044  0.6580 -0.0275
                                            0.0050  0.0071 -0.1405 -0.0870 -0.0107
                                           -0.0234  0.1074 -0.0555 -0.0098 -0.0012
                                            0.0847 -0.1655 -0.4808  0.0545  0.2103
                                            0.2463 -0.2391
   254. (0.00007) RY*( 8) C  12           s(  0.58%)p47.50( 27.73%)d99.99( 71.69%)
   255. (0.00006) RY*( 9) C  12           s( 19.94%)p 3.48( 69.47%)d 0.53( 10.59%)
   256. (0.00002) RY*(10) C  12           s(  6.57%)p 8.57( 56.31%)d 5.65( 37.12%)
   257. (0.00001) RY*(11) C  12           s(  0.25%)p99.99( 98.79%)d 3.81(  0.96%)
   258. (0.00000) RY*(12) C  12           s(  2.12%)p45.94( 97.20%)d 0.32(  0.68%)
   259. (0.00001) RY*(13) C  12           s( 22.32%)p 1.02( 22.79%)d 2.46( 54.89%)
   260. (0.00000) RY*(14) C  12           s( 95.12%)p 0.04(  3.61%)d 0.01(  1.27%)
   261. (0.00001) RY*(15) C  12           s(  2.61%)p 5.39( 14.10%)d31.87( 83.29%)
   262. (0.00000) RY*(16) C  12           s(  0.38%)p99.99( 97.88%)d 4.61(  1.74%)
   263. (0.00000) RY*(17) C  12           s(  2.52%)p 9.77( 24.58%)d28.97( 72.91%)
   264. (0.00546) RY*( 1) C  13           s(  0.33%)p99.99( 94.63%)d15.34(  5.04%)
                                            0.0000 -0.0264  0.0385 -0.0318  0.0099
                                           -0.0229  0.8092 -0.0463  0.0387  0.0012
                                           -0.0991 -0.0323  0.0020 -0.0177  0.5199
                                           -0.0664  0.0383 -0.0239 -0.1620  0.0906
                                           -0.1225  0.0194
   265. (0.00209) RY*( 2) C  13           s(  0.57%)p99.99( 97.25%)d 3.83(  2.18%)
                                           -0.0000 -0.0018  0.0569 -0.0492 -0.0049
                                           -0.0145 -0.3268  0.0514  0.0812  0.0270
                                            0.6529 -0.1070 -0.1465  0.0256  0.6079
                                           -0.0961 -0.1304  0.0882  0.0401  0.0559
                                           -0.0493  0.0827
   266. (0.00107) RY*( 3) C  13           s(  0.24%)p99.99( 82.36%)d73.42( 17.40%)
                                           -0.0000  0.0002  0.0483  0.0010  0.0057
                                            0.0058 -0.3739 -0.1246 -0.0376  0.0068
                                           -0.6239 -0.2314 -0.0507 -0.0054  0.4503
                                            0.1275  0.0487  0.1403  0.1179  0.1450
                                           -0.1238 -0.3227
   267. (0.00055) RY*( 4) C  13           s(  3.39%)p 3.87( 13.12%)d24.59( 83.48%)
                                           -0.0000  0.0008  0.1707  0.0690  0.0053
                                           -0.0015  0.1345  0.0858  0.0149 -0.0122
                                            0.2015 -0.0262  0.1009  0.0070 -0.1932
                                           -0.1124 -0.0624 -0.0438  0.4451  0.0542
                                           -0.6495 -0.4582
   268. (0.00043) RY*( 5) C  13           s( 75.62%)p 0.24( 18.06%)d 0.08(  6.32%)
                                           -0.0000  0.0040  0.8635 -0.0981 -0.0318
                                            0.0194 -0.0273  0.1097 -0.1682 -0.0067
                                           -0.0742 -0.2572  0.0410  0.0026 -0.1012
                                           -0.2334 -0.0327 -0.0310 -0.1222  0.0970
                                            0.0957  0.1694
   269. (0.00024) RY*( 6) C  13           s( 19.63%)p 3.88( 76.10%)d 0.22(  4.27%)
                                           -0.0000  0.0028  0.3595 -0.2589  0.0018
                                            0.0004  0.0260 -0.2315  0.1278  0.0092
                                            0.0335  0.4800 -0.2842  0.0133  0.0153
                                            0.5542 -0.2655 -0.0752 -0.0527 -0.0963
                                           -0.0112 -0.1577
   270. (0.00014) RY*( 7) C  13           s( 52.51%)p 0.44( 23.10%)d 0.46( 24.39%)
                                           -0.0000 -0.0085  0.0757  0.7184 -0.0560
                                           -0.0044 -0.0782 -0.3360 -0.1948  0.0056
                                            0.0503  0.2369  0.0327  0.0026  0.0505
                                           -0.0387 -0.1014 -0.3076 -0.1401  0.3601
                                           -0.0028  0.0012
   271. (0.00007) RY*( 8) C  13           s(  0.05%)p99.99( 11.49%)d99.99( 88.46%)
   272. (0.00006) RY*( 9) C  13           s( 26.52%)p 2.19( 58.14%)d 0.58( 15.34%)
   273. (0.00004) RY*(10) C  13           s(  7.88%)p 6.81( 53.64%)d 4.89( 38.48%)
   274. (0.00002) RY*(11) C  13           s( 11.16%)p 7.45( 83.15%)d 0.51(  5.69%)
   275. (0.00002) RY*(12) C  13           s(  3.38%)p11.19( 37.82%)d17.40( 58.80%)
   276. (0.00001) RY*(13) C  13           s(  1.80%)p46.14( 82.99%)d 8.46( 15.21%)
   277. (0.00000) RY*(14) C  13           s( 94.18%)p 0.01(  1.32%)d 0.05(  4.50%)
   278. (0.00000) RY*(15) C  13           s(  1.17%)p76.25( 88.98%)d 8.45(  9.86%)
   279. (0.00001) RY*(16) C  13           s(  1.39%)p50.19( 69.58%)d20.95( 29.04%)
   280. (0.00000) RY*(17) C  13           s(  0.30%)p28.17(  8.34%)d99.99( 91.37%)
   281. (0.00560) RY*( 1) C  14           s(  0.21%)p99.99( 94.93%)d23.63(  4.86%)
                                            0.0000 -0.0228  0.0288 -0.0263  0.0043
                                           -0.0141  0.6625 -0.0188  0.0406  0.0172
                                           -0.6366  0.0065 -0.0226  0.0131 -0.3191
                                           -0.0117 -0.0086  0.1430  0.1306 -0.0032
                                            0.0022  0.1053
   282. (0.00186) RY*( 2) C  14           s(  0.25%)p99.99( 96.80%)d11.65(  2.94%)
                                            0.0000  0.0202  0.0375  0.0223 -0.0145
                                           -0.0189 -0.5939  0.1008  0.0548 -0.0030
                                           -0.2663 -0.0023  0.0627 -0.0196 -0.7143
                                            0.0434  0.1202 -0.0113 -0.0628  0.1082
                                           -0.0795  0.0857
   283. (0.00103) RY*( 3) C  14           s(  0.45%)p99.99( 70.76%)d64.16( 28.79%)
                                           -0.0000 -0.0018  0.0496 -0.0448  0.0034
                                            0.0079 -0.3100 -0.1989 -0.0357  0.0117
                                           -0.5374 -0.2607 -0.0290 -0.0082  0.4176
                                            0.1955  0.0121  0.2809 -0.0647  0.2387
                                            0.1702 -0.3447
   284. (0.00063) RY*( 4) C  14           s(  0.80%)p47.93( 38.48%)d75.65( 60.72%)
                                            0.0000  0.0019  0.0713 -0.0542 -0.0028
                                           -0.0009  0.2143 -0.1205  0.0604  0.0044
                                            0.4133 -0.0907  0.0509  0.0009 -0.3416
                                            0.1430  0.0435  0.3744  0.1183  0.3357
                                           -0.1255 -0.5697
   285. (0.00041) RY*( 5) C  14           s( 94.33%)p 0.04(  3.71%)d 0.02(  1.96%)
                                            0.0000 -0.0044  0.9711  0.0088 -0.0086
                                           -0.0094  0.0100 -0.0278 -0.0042  0.0123
                                            0.0292 -0.0520 -0.1091  0.0132  0.0164
                                           -0.0536 -0.1311 -0.0924 -0.0671  0.0218
                                           -0.0442  0.0644
   286. (0.00031) RY*( 6) C  14           s(  4.06%)p22.00( 89.21%)d 1.66(  6.73%)
                                           -0.0000 -0.0089 -0.0150  0.2004 -0.0101
                                           -0.0051 -0.0158 -0.8018  0.0474 -0.0015
                                            0.0596 -0.1071  0.0853 -0.0050 -0.0552
                                           -0.3685  0.2924 -0.0787  0.0893  0.1044
                                            0.0797  0.1895
   287. (0.00013) RY*( 7) C  14           s( 25.37%)p 1.16( 29.33%)d 1.79( 45.30%)
                                           -0.0000 -0.0010  0.0588  0.4998 -0.0211
                                           -0.0047 -0.0961  0.1033 -0.0328 -0.0005
                                           -0.1490  0.3350  0.1167 -0.0130 -0.0013
                                           -0.3324 -0.1166 -0.1041  0.3494 -0.2308
                                            0.1201 -0.5024
   288. (0.00013) RY*( 8) C  14           s(  2.70%)p29.44( 79.60%)d 6.54( 17.69%)
                                            0.0000  0.0034  0.0834  0.0972  0.1031
                                            0.0049  0.0550  0.2063  0.5972  0.0011
                                           -0.0552  0.0861  0.1287  0.0049  0.1765
                                           -0.1344  0.5635  0.1277 -0.3001 -0.1030
                                           -0.2291 -0.0863
   289. (0.00008) RY*( 9) C  14           s( 15.61%)p 2.77( 43.25%)d 2.64( 41.14%)
   290. (0.00007) RY*(10) C  14           s(  5.51%)p 3.93( 21.68%)d13.20( 72.81%)
   291. (0.00005) RY*(11) C  14           s( 26.89%)p 0.87( 23.45%)d 1.85( 49.66%)
   292. (0.00005) RY*(12) C  14           s( 22.27%)p 3.05( 67.89%)d 0.44(  9.84%)
   293. (0.00002) RY*(13) C  14           s(  4.19%)p 5.85( 24.53%)d16.99( 71.28%)
   294. (0.00002) RY*(14) C  14           s(  9.20%)p 9.49( 87.37%)d 0.37(  3.42%)
   295. (0.00001) RY*(15) C  14           s(  1.62%)p23.98( 38.74%)d36.92( 59.65%)
   296. (0.00001) RY*(16) C  14           s(  2.29%)p35.36( 80.84%)d 7.38( 16.88%)
   297. (0.00000) RY*(17) C  14           s( 84.36%)p 0.11(  9.48%)d 0.07(  6.17%)
   298. (0.00929) RY*( 1) C  15           s(  9.79%)p 8.70( 85.18%)d 0.51(  5.02%)
                                            0.0000  0.0435  0.3066  0.0142 -0.0427
                                           -0.0455  0.7891  0.0656  0.0524  0.0053
                                           -0.0723  0.0276 -0.0097  0.0384 -0.4590
                                           -0.0099 -0.0401 -0.1268 -0.1313  0.0489
                                           -0.0842  0.0862
   299. (0.00710) RY*( 2) C  15           s( 25.58%)p 0.75( 19.09%)d 2.16( 55.33%)
                                           -0.0000  0.0112  0.5045 -0.0334 -0.0055
                                           -0.0472  0.1547 -0.0071  0.0989  0.0054
                                            0.2255 -0.1768  0.0160 -0.0430  0.2287
                                           -0.1343  0.0163  0.4715  0.3056 -0.3560
                                            0.2757 -0.1868
   300. (0.00651) RY*( 3) C  15           s(  2.37%)p 4.59( 10.88%)d36.55( 86.74%)
                                           -0.0000  0.0028  0.1538  0.0092 -0.0008
                                            0.0005  0.0655 -0.0072  0.0326 -0.0746
                                           -0.0908  0.1135  0.0316  0.0172  0.1876
                                           -0.2001 -0.0142 -0.3879  0.2820  0.4323
                                            0.0228 -0.6708
   301. (0.00233) RY*( 4) C  15           s( 18.58%)p 3.64( 67.58%)d 0.74( 13.84%)
                                           -0.0000 -0.0053  0.3995  0.1617 -0.0074
                                           -0.0545 -0.4452 -0.2650  0.1607 -0.0062
                                           -0.3441 -0.0178  0.0107  0.0141 -0.5073
                                            0.0293 -0.0367  0.0773  0.3028  0.0511
                                           -0.1838  0.0655
   302. (0.00097) RY*( 5) C  15           s( 35.22%)p 0.93( 32.90%)d 0.91( 31.88%)
                                           -0.0000  0.0031  0.5895 -0.0567 -0.0380
                                           -0.0228 -0.0743 -0.0045 -0.0212 -0.0193
                                            0.0179  0.1487  0.0527 -0.0019  0.5051
                                            0.1934  0.0658 -0.1848 -0.1963  0.2160
                                           -0.2144  0.3919
   303. (0.00020) RY*( 6) C  15           s(  4.92%)p15.62( 76.88%)d 3.70( 18.20%)
                                            0.0000 -0.0012  0.0040  0.1857  0.1214
                                            0.0137  0.0843 -0.1116 -0.0593 -0.0295
                                           -0.6508  0.2676  0.0189  0.0067  0.2576
                                           -0.1808 -0.3875  0.0387 -0.2227 -0.3292
                                            0.1442 -0.0415
   304. (0.00013) RY*( 7) C  15           s( 58.57%)p 0.67( 38.98%)d 0.04(  2.45%)
                                            0.0000  0.0024  0.0340  0.7524  0.1356
                                           -0.0004  0.0216  0.1188 -0.0444  0.0051
                                            0.1423 -0.3606 -0.3696 -0.0039  0.0980
                                            0.2058 -0.1854 -0.1473  0.0098 -0.0057
                                           -0.0436 -0.0278
   305. (0.00008) RY*( 8) C  15           s( 20.59%)p 3.37( 69.37%)d 0.49( 10.04%)
   306. (0.00007) RY*( 9) C  15           s( 15.40%)p 4.14( 63.78%)d 1.35( 20.82%)
   307. (0.00003) RY*(10) C  15           s(  7.29%)p 5.71( 41.65%)d 7.01( 51.06%)
   308. (0.00004) RY*(11) C  15           s(  5.61%)p15.11( 84.81%)d 1.71(  9.58%)
   309. (0.00001) RY*(12) C  15           s(  0.32%)p99.99( 32.10%)d99.99( 67.58%)
   310. (0.00000) RY*(13) C  15           s( 87.96%)p 0.12( 10.24%)d 0.02(  1.80%)
   311. (0.00001) RY*(14) C  15           s(  0.98%)p36.17( 35.63%)d64.35( 63.38%)
   312. (0.00001) RY*(15) C  15           s(  3.15%)p27.60( 87.00%)d 3.13(  9.85%)
   313. (0.00001) RY*(16) C  15           s(  3.11%)p22.55( 70.19%)d 8.58( 26.70%)
   314. (0.00001) RY*(17) C  15           s(  0.18%)p99.99( 75.01%)d99.99( 24.80%)
   315. (0.00268) RY*( 1) O  16           s(  2.57%)p37.44( 96.23%)d 0.47(  1.20%)
                                            0.0000  0.0012  0.1105  0.1161 -0.0009
                                            0.0104 -0.3600 -0.1037 -0.0405  0.0054
                                           -0.4429  0.0098 -0.0171  0.0071 -0.7869
                                            0.0640 -0.0187  0.0480  0.0619 -0.0166
                                            0.0429 -0.0611
   316. (0.00080) RY*( 2) O  16           s( 25.18%)p 2.88( 72.49%)d 0.09(  2.33%)
                                           -0.0000  0.0043  0.4777 -0.1534 -0.0027
                                            0.0197  0.0643 -0.1193 -0.0008 -0.0031
                                           -0.7173  0.0564 -0.0459 -0.0073  0.4289
                                           -0.0332  0.0348  0.0628  0.0139 -0.0556
                                           -0.0052  0.1268
   317. (0.00074) RY*( 3) O  16           s( 63.91%)p 0.54( 34.19%)d 0.03(  1.90%)
                                           -0.0000  0.0075  0.7785 -0.1814 -0.0029
                                            0.0318 -0.1793 -0.1981 -0.0203  0.0018
                                            0.4985 -0.0970  0.0351 -0.0155 -0.0969
                                            0.0181 -0.0017 -0.0478  0.0307  0.0980
                                           -0.0770  0.0149
   318. (0.00012) RY*( 4) O  16           s( 25.80%)p 2.77( 71.34%)d 0.11(  2.86%)
                                           -0.0000  0.0105  0.2287  0.4534  0.0024
                                            0.0320  0.7717 -0.0587 -0.0693 -0.0015
                                            0.0049  0.0288 -0.0205 -0.0155 -0.2147
                                            0.2463 -0.0183  0.0272  0.1268 -0.0550
                                           -0.0920 -0.0182
   319. (0.00004) RY*( 5) O  16           s( 32.20%)p 1.74( 56.12%)d 0.36( 11.68%)
   320. (0.00004) RY*( 6) O  16           s( 12.91%)p 6.48( 83.68%)d 0.26(  3.40%)
   321. (0.00002) RY*( 7) O  16           s(  1.57%)p56.66( 88.85%)d 6.11(  9.58%)
   322. (0.00001) RY*( 8) O  16           s( 26.29%)p 2.76( 72.68%)d 0.04(  1.03%)
   323. (0.00000) RY*( 9) O  16           s(  0.54%)p99.99( 99.46%)d 0.01(  0.00%)
   324. (0.00001) RY*(10) O  16           s(  1.08%)p91.32( 98.77%)d 0.14(  0.15%)
   325. (0.00000) RY*(11) O  16           s( 99.90%)p 0.00(  0.09%)d 0.00(  0.00%)
   326. (0.00000) RY*(12) O  16           s(  0.01%)p99.99( 99.91%)d 5.31(  0.08%)
   327. (0.00000) RY*(13) O  16           s(  0.09%)p11.13(  1.05%)d99.99( 98.86%)
   328. (0.00000) RY*(14) O  16           s(  2.05%)p 4.63(  9.49%)d43.15( 88.46%)
   329. (0.00000) RY*(15) O  16           s(  0.31%)p10.93(  3.39%)d99.99( 96.30%)
   330. (0.00000) RY*(16) O  16           s(  3.13%)p 2.55(  7.99%)d28.36( 88.87%)
   331. (0.00000) RY*(17) O  16           s(  2.26%)p 2.11(  4.76%)d41.23( 92.99%)
   332. (0.00059) RY*( 1) I  17           s(  0.20%)p99.99( 99.80%)
                                           -0.0014  0.0444 -0.0003 -0.4187 -0.0136
                                           -0.7956  0.0105  0.4353
   333. (0.00040) RY*( 2) I  17           s(  6.40%)p14.62( 93.60%)
                                           -0.0090  0.2528  0.0460 -0.1975 -0.0118
                                           -0.3601  0.0144 -0.8746
   334. (0.00019) RY*( 3) I  17           s(  8.15%)p11.26( 91.85%)
                                           -0.0095  0.2854  0.0433 -0.8207 -0.0005
                                            0.4868  0.0326  0.0704
   335. (0.00002) RY*( 4) I  17           s( 85.20%)p 0.17( 14.80%)
   336. (0.00039) RY*( 1) H  18           s(100.00%)
                                           -0.0006  1.0000  0.0029
   337. (0.00022) RY*( 2) H  18           s(100.00%)
                                           -0.0011 -0.0029  1.0000
   338. (0.00048) RY*( 1) H  19           s(100.00%)
                                           -0.0007  1.0000  0.0024
   339. (0.00021) RY*( 2) H  19           s(100.00%)
                                           -0.0011 -0.0024  1.0000
   340. (0.00061) RY*( 1) H  20           s(100.00%)
                                           -0.0017  1.0000  0.0023
   341. (0.00023) RY*( 2) H  20           s(100.00%)
                                           -0.0007 -0.0023  1.0000
   342. (0.00083) RY*( 1) H  21           s(100.00%)
                                           -0.0016  1.0000  0.0013
   343. (0.00014) RY*( 2) H  21           s(100.00%)
                                           -0.0007 -0.0013  1.0000
   344. (0.00047) RY*( 1) H  22           s(100.00%)
                                           -0.0007  1.0000  0.0025
   345. (0.00022) RY*( 2) H  22           s(100.00%)
                                           -0.0012 -0.0025  1.0000
   346. (0.00201) RY*( 1) H  23           s(100.00%)
                                            0.0028  1.0000 -0.0021
   347. (0.00037) RY*( 2) H  23           s(100.00%)
                                           -0.0016  0.0021  1.0000
   348. (0.00270) RY*( 1) H  24           s(100.00%)
                                            0.0073  1.0000 -0.0035
   349. (0.00037) RY*( 2) H  24           s(100.00%)
                                           -0.0019  0.0036  1.0000
   350. (0.00050) RY*( 1) H  25           s(100.00%)
                                           -0.0016  1.0000  0.0046
   351. (0.00022) RY*( 2) H  25           s(100.00%)
                                           -0.0010 -0.0046  1.0000
   352. (0.00039) RY*( 1) H  26           s(100.00%)
                                           -0.0007  1.0000  0.0034
   353. (0.00022) RY*( 2) H  26           s(100.00%)
                                           -0.0010 -0.0034  1.0000
   354. (0.00043) RY*( 1) H  27           s(100.00%)
                                           -0.0010  1.0000  0.0036
   355. (0.00021) RY*( 2) H  27           s(100.00%)
                                           -0.0010 -0.0036  1.0000
   356. (0.00087) RY*( 1) H  28           s(100.00%)
                                           -0.0016  1.0000  0.0015
   357. (0.00025) RY*( 2) H  28           s(100.00%)
                                           -0.0007 -0.0015  1.0000
   358. (0.00116) RY*( 1) H  29           s(100.00%)
                                            0.0038  1.0000 -0.0045
   359. (0.00025) RY*( 2) H  29           s(100.00%)
                                           -0.0013  0.0045  1.0000
   360. (0.01548) BD*( 1) C   1 - C   2  
                ( 50.07%)   0.7076* C   1 s( 34.73%)p 1.88( 65.24%)d 0.00(  0.03%)
                                            0.0000  0.5892 -0.0112  0.0000 -0.0000
                                            0.4383 -0.0378 -0.0039 -0.0000 -0.5230
                                           -0.0131  0.0121 -0.0000  0.4298 -0.0118
                                           -0.0072 -0.0000 -0.0081  0.0089 -0.0122
                                           -0.0037 -0.0035
                ( 49.93%)  -0.7066* C   2 s( 34.68%)p 1.88( 65.28%)d 0.00(  0.03%)
                                            0.0000  0.5888 -0.0129 -0.0022 -0.0005
                                           -0.4117 -0.0202  0.0103 -0.0006  0.5423
                                           -0.0371 -0.0051  0.0001 -0.4326  0.0069
                                            0.0072 -0.0003 -0.0085  0.0105 -0.0110
                                           -0.0007 -0.0032
   361. (0.32070) BD*( 2) C   1 - C   2  
                ( 49.89%)   0.7063* C   1 s(  0.00%)p 1.00( 99.96%)d 0.00(  0.04%)
                                            0.0000  0.0014 -0.0000 -0.0002 -0.0000
                                           -0.3871 -0.0103 -0.0049  0.0000  0.3705
                                            0.0097  0.0046 -0.0002  0.8436  0.0222
                                            0.0108 -0.0005  0.0073 -0.0025 -0.0120
                                            0.0063  0.0121
                ( 50.11%)  -0.7079* C   2 s(  0.00%)p 1.00( 99.96%)d 0.00(  0.04%)
                                            0.0000  0.0026  0.0000  0.0001 -0.0001
                                           -0.3903 -0.0097 -0.0052  0.0007  0.3722
                                            0.0094  0.0049 -0.0006  0.8414  0.0211
                                            0.0103 -0.0013 -0.0078 -0.0103  0.0000
                                            0.0050 -0.0138
   362. (0.01540) BD*( 1) C   1 - C   6  
                ( 50.09%)   0.7077* C   1 s( 34.66%)p 1.88( 65.31%)d 0.00(  0.03%)
                                            0.0000  0.5886 -0.0111  0.0002 -0.0000
                                           -0.7418  0.0194  0.0126  0.0001 -0.1763
                                           -0.0297  0.0073 -0.0001 -0.2640  0.0220
                                            0.0026  0.0001  0.0083  0.0093  0.0002
                                            0.0101 -0.0081
                ( 49.91%)  -0.7065* C   6 s( 34.68%)p 1.88( 65.29%)d 0.00(  0.03%)
                                            0.0000  0.5887 -0.0132 -0.0023 -0.0005
                                            0.7404 -0.0128 -0.0119  0.0005  0.2038
                                           -0.0391  0.0016 -0.0003  0.2472  0.0113
                                           -0.0058  0.0004  0.0054  0.0107 -0.0004
                                            0.0109 -0.0072
   363. (0.01152) BD*( 1) C   1 - H  18  
                ( 39.75%)   0.6304* C   1 s( 30.52%)p 2.27( 69.41%)d 0.00(  0.07%)
                                            0.0003 -0.5522 -0.0178  0.0003 -0.0001
                                           -0.3245 -0.0015 -0.0032 -0.0007 -0.7460
                                           -0.0039 -0.0075 -0.0017  0.1796  0.0009
                                            0.0018  0.0004 -0.0156  0.0052  0.0077
                                            0.0152  0.0102
                ( 60.25%)  -0.7762* H  18 s(100.00%)
                                           -1.0000 -0.0006 -0.0011
   364. (0.01522) BD*( 1) C   2 - C   3  
                ( 50.40%)   0.7099* C   2 s( 34.72%)p 1.88( 65.25%)d 0.00(  0.03%)
                                            0.0000  0.5892 -0.0092  0.0015  0.0004
                                           -0.3025 -0.0266  0.0089 -0.0009 -0.7259
                                            0.0225  0.0108 -0.0005  0.1790 -0.0227
                                           -0.0011 -0.0003  0.0117  0.0000 -0.0063
                                           -0.0077 -0.0094
                ( 49.60%)  -0.7043* C   3 s( 34.55%)p 1.89( 65.42%)d 0.00(  0.03%)
                                           -0.0001  0.5876  0.0135 -0.0023 -0.0002
                                            0.3255 -0.0381  0.0016  0.0008  0.7195
                                           -0.0022 -0.0083  0.0004 -0.1696 -0.0161
                                            0.0044  0.0002  0.0089 -0.0002 -0.0083
                                           -0.0097 -0.0085
   365. (0.01126) BD*( 1) C   2 - H  19  
                ( 39.68%)   0.6299* C   2 s( 30.50%)p 2.28( 69.44%)d 0.00(  0.07%)
                                            0.0003 -0.5520 -0.0174 -0.0005 -0.0001
                                           -0.7649 -0.0044 -0.0077 -0.0013 -0.1948
                                           -0.0008 -0.0026 -0.0005 -0.2669 -0.0018
                                           -0.0025 -0.0004 -0.0092 -0.0125 -0.0048
                                           -0.0185  0.0079
                ( 60.32%)  -0.7767* H  19 s(100.00%)
                                           -1.0000 -0.0007 -0.0011
   366. (0.02273) BD*( 1) C   3 - C   4  
                ( 50.85%)   0.7131* C   3 s( 35.11%)p 1.85( 64.87%)d 0.00(  0.03%)
                                            0.0001  0.5924  0.0063  0.0049  0.0004
                                           -0.7332  0.0040  0.0096 -0.0011 -0.2124
                                            0.0250  0.0023  0.0014 -0.2553 -0.0096
                                            0.0041 -0.0010  0.0056  0.0100 -0.0003
                                            0.0095 -0.0067
                ( 49.15%)  -0.7010* C   4 s( 34.22%)p 1.92( 65.75%)d 0.00(  0.03%)
                                           -0.0000  0.5850  0.0061  0.0016  0.0002
                                            0.7464 -0.0135  0.0005  0.0029  0.1848
                                            0.0089  0.0006 -0.0005  0.2566 -0.0103
                                           -0.0002  0.0014  0.0073  0.0093  0.0012
                                            0.0109 -0.0074
   367. (0.35092) BD*( 2) C   3 - C   4  
                ( 51.13%)   0.7150* C   3 s(  0.00%)p 1.00( 99.96%)d 0.00(  0.04%)
                                            0.0000  0.0052  0.0013  0.0029 -0.0001
                                           -0.3957 -0.0042 -0.0023  0.0005  0.3726
                                            0.0080  0.0010  0.0000  0.8390  0.0089
                                            0.0051 -0.0018 -0.0079 -0.0105  0.0005
                                            0.0046 -0.0142
                ( 48.87%)  -0.6991* C   4 s(  0.00%)p 1.00( 99.97%)d 0.00(  0.03%)
                                           -0.0001  0.0013  0.0002  0.0006 -0.0000
                                           -0.3839 -0.0025 -0.0028  0.0023  0.3752
                                            0.0071  0.0046 -0.0022  0.8434  0.0091
                                            0.0017 -0.0048  0.0016  0.0114  0.0094
                                           -0.0095  0.0031
   368. (0.01263) BD*( 1) C   3 - H  20  
                ( 39.59%)   0.6292* C   3 s( 30.25%)p 2.30( 69.68%)d 0.00(  0.07%)
                                            0.0004 -0.5498  0.0157  0.0026  0.0001
                                           -0.4454  0.0064 -0.0031 -0.0016  0.5449
                                            0.0086  0.0015  0.0004 -0.4487 -0.0005
                                           -0.0027 -0.0008  0.0162 -0.0125  0.0155
                                            0.0033  0.0006
                ( 60.41%)  -0.7773* H  20 s(100.00%)
                                           -1.0000 -0.0017 -0.0007
   369. (0.02543) BD*( 1) C   4 - C   5  
                ( 49.29%)   0.7021* C   4 s( 33.87%)p 1.95( 66.10%)d 0.00(  0.03%)
                                            0.0000 -0.5819 -0.0063 -0.0011 -0.0001
                                            0.4371 -0.0134 -0.0015  0.0033 -0.5293
                                            0.0042 -0.0004 -0.0015  0.4353 -0.0070
                                           -0.0014  0.0025  0.0093 -0.0090  0.0121
                                            0.0030  0.0026
                ( 50.71%)  -0.7121* C   5 s( 35.04%)p 1.85( 64.93%)d 0.00(  0.03%)
                                           -0.0001 -0.5919 -0.0064 -0.0042 -0.0004
                                           -0.4098 -0.0149  0.0055 -0.0017  0.5491
                                           -0.0170 -0.0075 -0.0003 -0.4234  0.0016
                                            0.0045 -0.0008  0.0079 -0.0096  0.0104
                                            0.0012  0.0034
   370. (0.03792) BD*( 1) C   4 - C   7  
                ( 51.24%)   0.7158* C   4 s( 31.88%)p 2.14( 68.09%)d 0.00(  0.03%)
                                            0.0002  0.5645 -0.0099 -0.0039 -0.0004
                                           -0.3220 -0.0117  0.0014 -0.0009 -0.7376
                                           -0.0176  0.0007 -0.0029  0.1808 -0.0074
                                           -0.0030  0.0008  0.0099 -0.0018 -0.0065
                                           -0.0087 -0.0070
                ( 48.76%)  -0.6983* C   7 s( 28.85%)p 2.46( 71.12%)d 0.00(  0.03%)
                                            0.0002  0.5371  0.0054  0.0001  0.0001
                                            0.3035 -0.0083  0.0003 -0.0006  0.7676
                                           -0.0026 -0.0020  0.0024 -0.1720 -0.0109
                                            0.0004 -0.0035  0.0068 -0.0031 -0.0062
                                           -0.0115 -0.0063
   371. (0.01497) BD*( 1) C   5 - C   6  
                ( 49.49%)   0.7035* C   5 s( 34.78%)p 1.87( 65.19%)d 0.00(  0.03%)
                                            0.0001 -0.5895 -0.0145  0.0021  0.0002
                                           -0.3038 -0.0278  0.0071  0.0004 -0.7255
                                            0.0198  0.0045 -0.0007  0.1776 -0.0219
                                            0.0004  0.0006 -0.0114 -0.0001  0.0061
                                            0.0074  0.0090
                ( 50.51%)  -0.7107* C   6 s( 34.64%)p 1.89( 65.33%)d 0.00(  0.03%)
                                           -0.0000 -0.5884  0.0092 -0.0015 -0.0004
                                            0.3262 -0.0381 -0.0017 -0.0005  0.7186
                                           -0.0030 -0.0129  0.0011 -0.1693 -0.0160
                                            0.0045 -0.0006 -0.0089 -0.0001  0.0084
                                            0.0097  0.0084
   372. (0.31481) BD*( 2) C   5 - C   6  
                ( 49.96%)   0.7068* C   5 s(  0.00%)p 1.00( 99.96%)d 0.00(  0.04%)
                                           -0.0000  0.0010 -0.0003 -0.0011 -0.0001
                                            0.3813  0.0059  0.0074 -0.0011 -0.3679
                                           -0.0080 -0.0028  0.0006 -0.8476 -0.0151
                                           -0.0108  0.0019 -0.0003 -0.0118 -0.0114
                                            0.0102 -0.0011
                ( 50.04%)  -0.7074* C   6 s(  0.00%)p 1.00( 99.96%)d 0.00(  0.04%)
                                            0.0000  0.0018 -0.0002 -0.0012  0.0000
                                            0.3831  0.0087  0.0041 -0.0002 -0.3715
                                           -0.0083 -0.0030  0.0001 -0.8451 -0.0190
                                           -0.0081  0.0005 -0.0077  0.0020  0.0124
                                           -0.0064 -0.0132
   373. (0.01239) BD*( 1) C   5 - H  21  
                ( 39.74%)   0.6304* C   5 s( 30.09%)p 2.32( 69.84%)d 0.00(  0.07%)
                                           -0.0003  0.5483 -0.0165 -0.0021 -0.0001
                                           -0.7702 -0.0008 -0.0043 -0.0021 -0.1879
                                           -0.0108  0.0020  0.0014 -0.2642  0.0035
                                           -0.0022 -0.0012  0.0097  0.0124  0.0042
                                            0.0182 -0.0087
                ( 60.26%)  -0.7763* H  21 s(100.00%)
                                            1.0000  0.0016  0.0007
   374. (0.01119) BD*( 1) C   6 - H  22  
                ( 39.68%)   0.6299* C   6 s( 30.59%)p 2.27( 69.34%)d 0.00(  0.07%)
                                           -0.0003  0.5528  0.0177  0.0006  0.0002
                                           -0.4432 -0.0026 -0.0040 -0.0006  0.5497
                                            0.0027  0.0059  0.0010 -0.4413 -0.0023
                                           -0.0046 -0.0007 -0.0170  0.0119 -0.0150
                                           -0.0034 -0.0008
                ( 60.32%)  -0.7766* H  22 s(100.00%)
                                            1.0000  0.0007  0.0012
   375. (0.03005) BD*( 1) C   7 - C   8  
                ( 49.23%)   0.7016* C   7 s( 28.17%)p 2.55( 71.80%)d 0.00(  0.03%)
                                           -0.0001 -0.5307 -0.0074  0.0010 -0.0001
                                            0.0944 -0.0026 -0.0011 -0.0014  0.4879
                                           -0.0117  0.0022 -0.0018  0.6859  0.0195
                                           -0.0009  0.0046 -0.0046 -0.0057 -0.0123
                                            0.0032 -0.0090
                ( 50.77%)  -0.7125* C   8 s( 31.48%)p 2.18( 68.49%)d 0.00(  0.03%)
                                           -0.0002 -0.5609  0.0144  0.0019  0.0003
                                           -0.0626 -0.0042 -0.0007 -0.0015 -0.4672
                                           -0.0213  0.0068 -0.0025 -0.6798 -0.0117
                                            0.0019 -0.0021  0.0009 -0.0013 -0.0137
                                            0.0033 -0.0082
   376. (0.03362) BD*( 1) C   7 - N   9  
                ( 61.11%)   0.7817* C   7 s( 21.75%)p 3.59( 78.15%)d 0.00(  0.09%)
                                           -0.0001  0.4656  0.0267  0.0012 -0.0003
                                           -0.7760  0.0233 -0.0027  0.0008  0.0741
                                            0.0149 -0.0059  0.0002  0.4153 -0.0230
                                            0.0009  0.0017 -0.0049 -0.0210  0.0022
                                            0.0208 -0.0064
                ( 38.89%)  -0.6236* N   9 s( 35.33%)p 1.83( 64.64%)d 0.00(  0.03%)
                                           -0.0001  0.5944 -0.0001 -0.0037  0.0002
                                            0.6986  0.0009 -0.0061  0.0010 -0.0606
                                            0.0052 -0.0026  0.0002 -0.3933  0.0028
                                            0.0028 -0.0003  0.0015 -0.0095  0.0042
                                            0.0133 -0.0011
   377. (0.02964) BD*( 1) C   7 - H  23  
                ( 38.01%)   0.6166* C   7 s( 21.26%)p 3.70( 78.66%)d 0.00(  0.08%)
                                            0.0003 -0.4603  0.0261 -0.0002 -0.0002
                                           -0.5419 -0.0250  0.0016  0.0017  0.4077
                                            0.0036 -0.0012 -0.0002 -0.5709 -0.0088
                                           -0.0001 -0.0002  0.0136 -0.0190  0.0144
                                           -0.0030 -0.0051
                ( 61.99%)  -0.7873* H  23 s(100.00%)
                                           -1.0000  0.0028 -0.0016
   378. (0.03452) BD*( 1) C   8 - C  10  
                ( 49.40%)   0.7029* C   8 s( 34.83%)p 1.87( 65.14%)d 0.00(  0.03%)
                                            0.0000 -0.5900 -0.0150 -0.0010  0.0002
                                           -0.6031  0.0128 -0.0044 -0.0012  0.4973
                                           -0.0014  0.0045  0.0010  0.2001  0.0130
                                            0.0019  0.0001  0.0139  0.0043 -0.0065
                                           -0.0038  0.0068
                ( 50.60%)  -0.7113* C  10 s( 39.02%)p 1.56( 60.95%)d 0.00(  0.03%)
                                           -0.0001 -0.6244 -0.0159 -0.0033 -0.0003
                                            0.5223 -0.0041 -0.0012  0.0086 -0.5122
                                            0.0136  0.0003 -0.0054 -0.2715  0.0164
                                           -0.0010 -0.0000  0.0141  0.0008 -0.0075
                                           -0.0042  0.0058
   379. (0.41576) BD*( 2) C   8 - C  10  
                ( 52.86%)   0.7271* C   8 s(  0.00%)p 1.00( 99.96%)d 0.00(  0.04%)
                                            0.0001 -0.0017 -0.0024 -0.0003 -0.0000
                                            0.4238 -0.0019 -0.0002 -0.0029  0.7282
                                           -0.0047 -0.0002 -0.0047 -0.5381  0.0093
                                            0.0005  0.0040  0.0005 -0.0089 -0.0013
                                            0.0137  0.0107
                ( 47.14%)  -0.6866* C  10 s(  0.01%)p 1.00( 99.97%)d 0.00(  0.02%)
                                           -0.0000 -0.0073  0.0006 -0.0003  0.0000
                                            0.4200 -0.0125  0.0012 -0.0019  0.7256
                                           -0.0204  0.0015 -0.0026 -0.5440  0.0176
                                           -0.0025  0.0027 -0.0058  0.0067 -0.0041
                                           -0.0110  0.0002
   380. (0.02678) BD*( 1) C   8 - C  14  
                ( 48.69%)   0.6978* C   8 s( 33.68%)p 1.97( 66.29%)d 0.00(  0.03%)
                                            0.0003 -0.5804 -0.0018  0.0002 -0.0003
                                            0.6724 -0.0095  0.0040  0.0041 -0.0562
                                            0.0061 -0.0015 -0.0017  0.4554  0.0010
                                            0.0004  0.0022  0.0028 -0.0145 -0.0015
                                           -0.0100 -0.0011
                ( 51.31%)  -0.7163* C  14 s( 34.69%)p 1.88( 65.28%)d 0.00(  0.03%)
                                           -0.0002 -0.5890 -0.0040 -0.0026 -0.0004
                                           -0.6580 -0.0040  0.0072 -0.0020  0.0490
                                            0.0137  0.0006  0.0016 -0.4658  0.0146
                                            0.0062  0.0003  0.0048 -0.0125 -0.0014
                                           -0.0097 -0.0001
   381. (0.05150) BD*( 1) N   9 - C  15  
                ( 36.98%)   0.6081* N   9 s( 35.32%)p 1.83( 64.63%)d 0.00(  0.05%)
                                           -0.0000 -0.5942 -0.0088 -0.0046  0.0000
                                            0.0678 -0.0220  0.0044  0.0001 -0.3379
                                            0.0042  0.0029 -0.0009 -0.7257  0.0184
                                            0.0003 -0.0020 -0.0003  0.0026 -0.0160
                                           -0.0006 -0.0148
                ( 63.02%)  -0.7938* C  15 s( 32.51%)p 2.07( 67.41%)d 0.00(  0.08%)
                                           -0.0001 -0.5699  0.0191 -0.0049  0.0017
                                           -0.0671  0.0019  0.0042 -0.0014  0.3407
                                            0.0138 -0.0011 -0.0019  0.7434  0.0248
                                           -0.0067 -0.0030  0.0024  0.0029 -0.0168
                                            0.0062 -0.0208
   382. (0.01706) BD*( 1) N   9 - H  24  
                ( 29.19%)   0.5402* N   9 s( 29.21%)p 2.42( 70.73%)d 0.00(  0.06%)
                                           -0.0002  0.5404 -0.0037 -0.0021 -0.0001
                                           -0.6873  0.0174 -0.0011  0.0021 -0.3324
                                            0.0054  0.0026  0.0006 -0.3523  0.0066
                                            0.0038 -0.0003  0.0133  0.0113  0.0090
                                            0.0135 -0.0041
                ( 70.81%)  -0.8415* H  24 s(100.00%)
                                            1.0000 -0.0072  0.0019
   383. (0.02343) BD*( 1) C  10 - C  11  
                ( 49.23%)   0.7017* C  10 s( 38.15%)p 1.62( 61.82%)d 0.00(  0.04%)
                                            0.0001 -0.6173 -0.0198  0.0025  0.0001
                                            0.0391  0.0153  0.0010  0.0048  0.4520
                                           -0.0236  0.0008  0.0020  0.6412 -0.0201
                                            0.0023  0.0063  0.0010 -0.0062 -0.0154
                                            0.0007 -0.0086
                ( 50.77%)  -0.7125* C  11 s( 34.99%)p 1.86( 64.98%)d 0.00(  0.03%)
                                           -0.0000 -0.5912  0.0190 -0.0014  0.0000
                                           -0.1063  0.0377 -0.0007  0.0015 -0.4391
                                           -0.0092  0.0075  0.0005 -0.6661  0.0180
                                            0.0101  0.0021  0.0005 -0.0033 -0.0156
                                            0.0034 -0.0084
   384. (0.03100) BD*( 1) C  10 - I  17  
                ( 42.04%)   0.6483* C  10 s( 22.85%)p 3.37( 77.02%)d 0.01(  0.13%)
                                            0.0002 -0.4767  0.0348  0.0011  0.0002
                                           -0.7380 -0.0468  0.0093  0.0050  0.0737
                                           -0.0017  0.0032 -0.0024 -0.4651 -0.0374
                                            0.0074  0.0014  0.0074 -0.0267  0.0010
                                           -0.0231  0.0049
                ( 57.96%)  -0.7613* I  17 s( 12.00%)p 7.33( 88.00%)
                                           -0.3454 -0.0254  0.8104  0.0571 -0.1157
                                           -0.0034  0.4531  0.0363
   385. (0.01905) BD*( 1) C  11 - C  12  
                ( 49.32%)   0.7023* C  11 s( 34.77%)p 1.88( 65.20%)d 0.00(  0.03%)
                                            0.0002 -0.5896  0.0068  0.0040 -0.0003
                                            0.6662  0.0056 -0.0125  0.0012 -0.0515
                                           -0.0285  0.0044  0.0002  0.4510 -0.0340
                                           -0.0039  0.0012  0.0058 -0.0129 -0.0006
                                           -0.0113  0.0024
                ( 50.68%)  -0.7119* C  12 s( 34.53%)p 1.90( 65.44%)d 0.00(  0.03%)
                                           -0.0001 -0.5875  0.0094  0.0003  0.0001
                                           -0.6733  0.0259 -0.0095 -0.0003  0.0702
                                           -0.0272 -0.0021  0.0001 -0.4408 -0.0160
                                           -0.0103 -0.0001  0.0021 -0.0145 -0.0023
                                           -0.0095 -0.0013
   386. (0.31571) BD*( 2) C  11 - C  12  
                ( 50.10%)   0.7078* C  11 s(  0.00%)p 1.00( 99.96%)d 0.00(  0.04%)
                                           -0.0000 -0.0008 -0.0004 -0.0010 -0.0002
                                            0.4235  0.0095  0.0056 -0.0006  0.7236
                                            0.0165  0.0089 -0.0010 -0.5440 -0.0122
                                           -0.0062  0.0008 -0.0091  0.0089 -0.0063
                                           -0.0143  0.0015
                ( 49.90%)  -0.7064* C  12 s(  0.00%)p 1.00( 99.96%)d 0.00(  0.04%)
                                           -0.0000  0.0002 -0.0006 -0.0007 -0.0001
                                            0.4290  0.0096 -0.0046 -0.0001  0.7233
                                            0.0163 -0.0086 -0.0006 -0.5402 -0.0122
                                            0.0066  0.0004  0.0102  0.0016  0.0086
                                           -0.0003 -0.0156
   387. (0.01247) BD*( 1) C  11 - H  25  
                ( 39.16%)   0.6258* C  11 s( 30.15%)p 2.31( 69.78%)d 0.00(  0.07%)
                                            0.0004 -0.5488 -0.0186 -0.0021  0.0003
                                           -0.6032 -0.0117 -0.0049 -0.0016  0.5282
                                            0.0027  0.0047  0.0017  0.2338 -0.0058
                                            0.0025  0.0010  0.0204  0.0098 -0.0074
                                           -0.0026  0.0101
                ( 60.84%)  -0.7800* H  25 s(100.00%)
                                           -1.0000 -0.0016 -0.0010
   388. (0.01476) BD*( 1) C  12 - C  13  
                ( 50.03%)   0.7073* C  12 s( 34.63%)p 1.89( 65.33%)d 0.00(  0.03%)
                                            0.0000  0.5884 -0.0108  0.0000 -0.0001
                                           -0.5946  0.0332 -0.0084  0.0003  0.5057
                                            0.0007  0.0099  0.0004  0.2051  0.0272
                                            0.0066  0.0007 -0.0142 -0.0047  0.0085
                                            0.0015 -0.0050
                ( 49.97%)  -0.7069* C  13 s( 34.62%)p 1.89( 65.35%)d 0.00(  0.03%)
                                            0.0000  0.5883 -0.0104 -0.0036 -0.0004
                                            0.5757  0.0096 -0.0115  0.0008 -0.5163
                                            0.0213  0.0064 -0.0003 -0.2312  0.0359
                                           -0.0006  0.0002 -0.0146 -0.0028  0.0060
                                            0.0038 -0.0065
   389. (0.01084) BD*( 1) C  12 - H  26  
                ( 39.41%)   0.6277* C  12 s( 30.73%)p 2.25( 69.21%)d 0.00(  0.07%)
                                           -0.0004  0.5541  0.0157 -0.0002  0.0002
                                           -0.0825  0.0003  0.0016 -0.0003 -0.4634
                                           -0.0027  0.0050 -0.0009 -0.6859 -0.0035
                                            0.0079 -0.0015  0.0035  0.0031  0.0198
                                           -0.0073  0.0137
                ( 60.59%)  -0.7784* H  26 s(100.00%)
                                            1.0000  0.0007  0.0010
   390. (0.01536) BD*( 1) C  13 - C  14  
                ( 50.70%)   0.7120* C  13 s( 34.58%)p 1.89( 65.39%)d 0.00(  0.03%)
                                           -0.0000 -0.5880  0.0101 -0.0017 -0.0002
                                           -0.0733 -0.0336  0.0044 -0.0009 -0.4539
                                            0.0239  0.0047 -0.0002 -0.6638  0.0050
                                            0.0111 -0.0007 -0.0004 -0.0056 -0.0140
                                            0.0020 -0.0088
                ( 49.30%)  -0.7021* C  14 s( 35.03%)p 1.85( 64.94%)d 0.00(  0.03%)
                                            0.0000 -0.5917 -0.0153  0.0014 -0.0001
                                            0.0912 -0.0381  0.0036  0.0002  0.4421
                                            0.0107 -0.0041  0.0007  0.6662 -0.0151
                                           -0.0044  0.0012  0.0019 -0.0024 -0.0152
                                            0.0033 -0.0072
   391. (0.32539) BD*( 2) C  13 - C  14  
                ( 51.03%)   0.7143* C  13 s(  0.00%)p 1.00( 99.95%)d 0.00(  0.05%)
                                           -0.0000 -0.0002 -0.0000 -0.0005  0.0000
                                            0.4304  0.0075  0.0038 -0.0006  0.7220
                                            0.0137  0.0057 -0.0008 -0.5410 -0.0102
                                           -0.0050  0.0006  0.0110  0.0009  0.0092
                                            0.0011 -0.0157
                ( 48.97%)  -0.6998* C  14 s(  0.00%)p 1.00( 99.97%)d 0.00(  0.03%)
                                           -0.0000  0.0007  0.0016  0.0001 -0.0000
                                            0.4340  0.0070  0.0054 -0.0016  0.7222
                                            0.0105  0.0056 -0.0025 -0.5381 -0.0085
                                           -0.0057  0.0022 -0.0004 -0.0082 -0.0015
                                            0.0120  0.0105
   392. (0.01101) BD*( 1) C  13 - H  27  
                ( 39.45%)   0.6281* C  13 s( 30.69%)p 2.26( 69.24%)d 0.00(  0.07%)
                                           -0.0003  0.5538  0.0160  0.0016  0.0002
                                           -0.6902 -0.0045 -0.0075 -0.0011  0.0670
                                            0.0009  0.0010 -0.0001 -0.4599 -0.0026
                                           -0.0052 -0.0010 -0.0022  0.0203 -0.0035
                                            0.0153 -0.0015
                ( 60.55%)  -0.7782* H  27 s(100.00%)
                                            1.0000  0.0010  0.0010
   393. (0.01187) BD*( 1) C  14 - H  28  
                ( 39.68%)   0.6299* C  14 s( 30.16%)p 2.31( 69.77%)d 0.00(  0.07%)
                                           -0.0004  0.5490 -0.0155 -0.0007 -0.0002
                                           -0.6076  0.0075 -0.0051 -0.0022  0.5288
                                            0.0040  0.0027  0.0012  0.2203  0.0147
                                           -0.0014  0.0002 -0.0208 -0.0098  0.0071
                                            0.0031 -0.0098
                ( 60.32%)  -0.7767* H  28 s(100.00%)
                                            1.0000  0.0016  0.0007
   394. (0.26423) BD*( 1) C  15 - O  16  
                ( 73.00%)   0.8544* C  15 s(  0.09%)p99.99( 99.32%)d 6.79(  0.59%)
                                            0.0000 -0.0293  0.0030 -0.0014 -0.0000
                                            0.2176 -0.0055  0.0021  0.0020 -0.8837
                                            0.0449 -0.0216 -0.0084  0.4021 -0.0235
                                            0.0109  0.0039  0.0619 -0.0221 -0.0289
                                           -0.0123  0.0246
                ( 27.00%)  -0.5196* O  16 s(  0.11%)p99.99( 99.78%)d 1.02(  0.11%)
                                           -0.0000 -0.0328  0.0027 -0.0003  0.0000
                                            0.1393  0.0014  0.0005 -0.0007 -0.8864
                                           -0.0005 -0.0003  0.0030  0.4389 -0.0006
                                           -0.0007 -0.0013 -0.0266  0.0112  0.0123
                                            0.0036 -0.0100
   395. (0.00585) BD*( 2) C  15 - O  16  
                ( 63.88%)   0.7992* C  15 s( 32.01%)p 2.12( 67.83%)d 0.00(  0.16%)
                                           -0.0001  0.5623 -0.0624 -0.0021 -0.0016
                                           -0.7291 -0.0445  0.0038  0.0036 -0.0265
                                            0.0124  0.0026 -0.0005  0.3773  0.0375
                                            0.0057 -0.0024  0.0037 -0.0256 -0.0001
                                            0.0287 -0.0086
                ( 36.12%)  -0.6010* O  16 s( 36.85%)p 1.71( 63.04%)d 0.00(  0.11%)
                                            0.0000  0.6055 -0.0431 -0.0015 -0.0000
                                            0.7272 -0.0223  0.0001  0.0003 -0.0626
                                            0.0008  0.0012  0.0002 -0.3116  0.0108
                                            0.0019  0.0000 -0.0034 -0.0223  0.0003
                                            0.0228 -0.0082
   396. (0.03746) BD*( 1) C  15 - H  29  
                ( 41.59%)   0.6449* C  15 s( 35.74%)p 1.80( 64.17%)d 0.00(  0.09%)
                                            0.0002 -0.5961 -0.0455  0.0018 -0.0017
                                           -0.6388  0.0219  0.0120 -0.0030 -0.3071
                                            0.0021  0.0034  0.0007 -0.3723 -0.0059
                                           -0.0011  0.0039 -0.0158 -0.0215 -0.0056
                                           -0.0110  0.0081
                ( 58.41%)  -0.7643* H  29 s(100.00%)
                                           -1.0000  0.0038 -0.0013


 NHO Directionality and "Bond Bending" (deviations from line of nuclear centers)

         [Thresholds for printing:  angular deviation  >  1.0 degree]
                                    hybrid p-character > 25.0%
                                    orbital occupancy  >  0.10e

                                Line of Centers        Hybrid 1              Hybrid 2
                                ---------------  -------------------   ------------------
                NBO               Theta   Phi    Theta   Phi    Dev    Theta   Phi    Dev
 ========================================================================================
     1. BD (   1) C   1 - C   2    57.7  308.6    58.0  307.1   1.3    122.6  130.2   1.3
     2. BD (   2) C   1 - C   2    57.7  308.6    32.4  136.3  89.9     32.7  136.3  89.9
     3. BD (   1) C   1 - C   6   108.5  194.4   108.0  195.7   1.3     71.0   13.0   1.3
     5. BD (   1) C   2 - C   3    77.6  246.4    78.5  245.1   1.6    103.3   67.8   1.6
     7. BD (   1) C   3 - C   4   108.5  195.2   109.4  194.3   1.2      --     --    --
     8. BD (   2) C   3 - C   4   108.5  195.2    33.1  136.5  89.8     32.7  135.2  89.4
    11. BD (   1) C   4 - C   7    77.0  247.0    78.3  246.2   1.5    102.8   68.9   1.9
    12. BD (   1) C   5 - C   6   102.5   66.6   101.5   65.2   1.7     76.6  247.9   1.6
    13. BD (   2) C   5 - C   6   102.5   66.6    32.1  136.1  90.2    147.7  315.9  90.0
    16. BD (   1) C   7 - C   8   144.9  261.5   145.6  259.4   1.4      --     --    --
    17. BD (   1) C   7 - N   9    60.9  175.3    62.5  173.7   2.1      --     --    --
    19. BD (   1) C   8 - C  10   106.5  318.7   105.4  319.9   1.5     70.6  136.2   3.8
    20. BD (   2) C   8 - C  10   106.5  318.7    57.8  239.8  89.8     57.1  240.0  90.2
    21. BD (   1) C   8 - C  14   124.6  175.4     --     --    --      56.0  354.4   1.1
    22. BD (   1) N   9 - C  15    25.3  102.8    25.3   98.6   1.8    154.8  280.1   1.2
    24. BD (   1) C  10 - C  11   145.6  258.9   145.3  262.0   1.8     35.0   81.2   1.5
    25. BD (   1) C  10 - I  17    60.0  352.7    57.5  354.6   3.0      --     --    --
    26. BD (   1) C  11 - C  12   123.7  175.0   121.9  173.5   2.2     54.6  356.4   2.1
    27. BD (   2) C  11 - C  12   123.7  175.0    57.1  239.6  90.2     57.3  239.3  90.2
    29. BD (   1) C  12 - C  13    74.3  138.9    72.7  137.8   1.9    104.5  319.6   1.4
    31. BD (   1) C  13 - C  14    34.4   79.2    34.0   76.3   1.6    145.0  262.8   2.1
    32. BD (   2) C  13 - C  14    34.4   79.2    57.2  239.2  89.9    122.6   58.8  90.1
    34. BD (   1) C  14 - H  28    75.3  139.4    73.9  138.5   1.6      --     --    --
    35. BD (   1) C  15 - O  16    64.3  178.3   113.7  104.0  87.2    116.0   99.0  87.7
    36. BD (   2) C  15 - O  16    64.3  178.3    61.4  180.9   3.7    112.9  355.1   4.0
    54. LP (   1) N   9             --     --    116.3  102.2   --       --     --    --
    55. LP (   1) O  16             --     --     65.0  178.9   --       --     --    --
    56. LP (   2) O  16             --     --    143.2  229.9   --       --     --    --
    58. LP (   2) I  17             --     --     49.6  109.2   --       --     --    --
    59. LP (   3) I  17             --     --     53.7  237.9   --       --     --    --
   361. BD*(   2) C   1 - C   2    57.7  308.6    32.4  136.3  89.9     32.7  136.3  89.9
   367. BD*(   2) C   3 - C   4   108.5  195.2    33.1  136.5  89.8     32.7  135.2  89.4
   372. BD*(   2) C   5 - C   6   102.5   66.6    32.1  136.1  90.2    147.7  315.9  90.0
   379. BD*(   2) C   8 - C  10   106.5  318.7    57.8  239.8  89.8     57.1  240.0  90.2
   386. BD*(   2) C  11 - C  12   123.7  175.0    57.1  239.6  90.2     57.3  239.3  90.2
   391. BD*(   2) C  13 - C  14    34.4   79.2    57.2  239.2  89.9    122.6   58.8  90.1
   394. BD*(   1) C  15 - O  16    64.3  178.3   113.7  104.0  87.2    116.0   99.0  87.7


 Second Order Perturbation Theory Analysis of Fock Matrix in NBO Basis

     Threshold for printing:   0.50 kcal/mol
                                                                              E(2)  E(j)-E(i) F(i,j)
         Donor NBO (i)                     Acceptor NBO (j)                 kcal/mol   a.u.    a.u. 
 ===================================================================================================

 within unit  1
   1. BD (   1) C   1 - C   2        / 94. RY*(   1) C   3                    0.71    1.86    0.033
   1. BD (   1) C   1 - C   2        / 95. RY*(   2) C   3                    1.80    1.89    0.052
   1. BD (   1) C   1 - C   2        /145. RY*(   1) C   6                    1.02    1.86    0.039
   1. BD (   1) C   1 - C   2        /146. RY*(   2) C   6                    1.46    2.17    0.050
   1. BD (   1) C   1 - C   2        /362. BD*(   1) C   1 - C   6            2.51    1.39    0.053
   1. BD (   1) C   1 - C   2        /363. BD*(   1) C   1 - H  18            1.33    1.38    0.038
   1. BD (   1) C   1 - C   2        /364. BD*(   1) C   2 - C   3            2.61    1.38    0.054
   1. BD (   1) C   1 - C   2        /365. BD*(   1) C   2 - H  19            1.35    1.38    0.039
   1. BD (   1) C   1 - C   2        /368. BD*(   1) C   3 - H  20            2.53    1.38    0.053
   1. BD (   1) C   1 - C   2        /374. BD*(   1) C   6 - H  22            2.35    1.38    0.051
   2. BD (   2) C   1 - C   2        / 97. RY*(   4) C   3                    0.97    1.55    0.038
   2. BD (   2) C   1 - C   2        /148. RY*(   4) C   6                    0.87    1.77    0.038
   2. BD (   2) C   1 - C   2        /367. BD*(   2) C   3 - C   4           28.60    0.35    0.090
   2. BD (   2) C   1 - C   2        /372. BD*(   2) C   5 - C   6           28.09    0.35    0.089
   3. BD (   1) C   1 - C   6        / 77. RY*(   1) C   2                    1.01    1.87    0.039
   3. BD (   1) C   1 - C   6        / 78. RY*(   2) C   2                    1.46    2.16    0.050
   3. BD (   1) C   1 - C   6        /128. RY*(   1) C   5                    0.86    1.88    0.036
   3. BD (   1) C   1 - C   6        /129. RY*(   2) C   5                    1.56    1.90    0.049
   3. BD (   1) C   1 - C   6        /360. BD*(   1) C   1 - C   2            2.52    1.39    0.053
   3. BD (   1) C   1 - C   6        /363. BD*(   1) C   1 - H  18            1.31    1.38    0.038
   3. BD (   1) C   1 - C   6        /365. BD*(   1) C   2 - H  19            2.36    1.38    0.051
   3. BD (   1) C   1 - C   6        /371. BD*(   1) C   5 - C   6            2.58    1.38    0.053
   3. BD (   1) C   1 - C   6        /373. BD*(   1) C   5 - H  21            2.47    1.38    0.052
   3. BD (   1) C   1 - C   6        /374. BD*(   1) C   6 - H  22            1.34    1.38    0.038
   4. BD (   1) C   1 - H  18        / 77. RY*(   1) C   2                    1.34    1.72    0.043
   4. BD (   1) C   1 - H  18        /145. RY*(   1) C   6                    1.34    1.71    0.043
   4. BD (   1) C   1 - H  18        /360. BD*(   1) C   1 - C   2            0.95    1.24    0.031
   4. BD (   1) C   1 - H  18        /362. BD*(   1) C   1 - C   6            0.92    1.24    0.030
   4. BD (   1) C   1 - H  18        /364. BD*(   1) C   2 - C   3            3.83    1.24    0.061
   4. BD (   1) C   1 - H  18        /365. BD*(   1) C   2 - H  19            0.56    1.23    0.024
   4. BD (   1) C   1 - H  18        /371. BD*(   1) C   5 - C   6            3.84    1.23    0.062
   4. BD (   1) C   1 - H  18        /374. BD*(   1) C   6 - H  22            0.56    1.23    0.024
   5. BD (   1) C   2 - C   3        / 60. RY*(   1) C   1                    0.95    1.88    0.038
   5. BD (   1) C   2 - C   3        / 61. RY*(   2) C   1                    1.42    2.18    0.050
   5. BD (   1) C   2 - C   3        /111. RY*(   1) C   4                    0.90    2.01    0.038
   5. BD (   1) C   2 - C   3        /112. RY*(   2) C   4                    1.20    2.01    0.044
   5. BD (   1) C   2 - C   3        /360. BD*(   1) C   1 - C   2            2.57    1.39    0.053
   5. BD (   1) C   2 - C   3        /363. BD*(   1) C   1 - H  18            2.32    1.38    0.051
   5. BD (   1) C   2 - C   3        /365. BD*(   1) C   2 - H  19            1.32    1.38    0.038
   5. BD (   1) C   2 - C   3        /366. BD*(   1) C   3 - C   4            3.45    1.38    0.062
   5. BD (   1) C   2 - C   3        /368. BD*(   1) C   3 - H  20            1.44    1.38    0.040
   5. BD (   1) C   2 - C   3        /370. BD*(   1) C   4 - C   7            3.87    1.25    0.062
   6. BD (   1) C   2 - H  19        / 60. RY*(   1) C   1                    1.24    1.73    0.041
   6. BD (   1) C   2 - H  19        / 94. RY*(   1) C   3                    1.21    1.71    0.041
   6. BD (   1) C   2 - H  19        /360. BD*(   1) C   1 - C   2            0.95    1.24    0.031
   6. BD (   1) C   2 - H  19        /362. BD*(   1) C   1 - C   6            3.71    1.24    0.061
   6. BD (   1) C   2 - H  19        /363. BD*(   1) C   1 - H  18            0.57    1.24    0.024
   6. BD (   1) C   2 - H  19        /364. BD*(   1) C   2 - C   3            0.98    1.24    0.031
   6. BD (   1) C   2 - H  19        /366. BD*(   1) C   3 - C   4            4.07    1.23    0.063
   6. BD (   1) C   2 - H  19        /368. BD*(   1) C   3 - H  20            0.53    1.23    0.023
   7. BD (   1) C   3 - C   4        / 77. RY*(   1) C   2                    1.18    1.87    0.042
   7. BD (   1) C   3 - C   4        / 78. RY*(   2) C   2                    1.54    2.16    0.052
   7. BD (   1) C   3 - C   4        /128. RY*(   1) C   5                    0.87    1.88    0.036
   7. BD (   1) C   3 - C   4        /162. RY*(   1) C   7                    1.86    1.78    0.051
   7. BD (   1) C   3 - C   4        /364. BD*(   1) C   2 - C   3            3.03    1.39    0.058
   7. BD (   1) C   3 - C   4        /365. BD*(   1) C   2 - H  19            1.97    1.38    0.047
   7. BD (   1) C   3 - C   4        /368. BD*(   1) C   3 - H  20            1.68    1.38    0.043
   7. BD (   1) C   3 - C   4        /369. BD*(   1) C   4 - C   5            3.39    1.38    0.061
   7. BD (   1) C   3 - C   4        /370. BD*(   1) C   4 - C   7            2.03    1.26    0.045
   7. BD (   1) C   3 - C   4        /373. BD*(   1) C   5 - H  21            2.50    1.38    0.053
   7. BD (   1) C   3 - C   4        /375. BD*(   1) C   7 - C   8            0.55    1.24    0.023
   7. BD (   1) C   3 - C   4        /376. BD*(   1) C   7 - N   9            0.89    1.20    0.029
   8. BD (   2) C   3 - C   4        / 79. RY*(   3) C   2                    2.00    0.86    0.040
   8. BD (   2) C   3 - C   4        /130. RY*(   3) C   5                    2.02    1.06    0.045
   8. BD (   2) C   3 - C   4        /361. BD*(   2) C   1 - C   2           27.37    0.35    0.088
   8. BD (   2) C   3 - C   4        /372. BD*(   2) C   5 - C   6           27.07    0.35    0.088
   8. BD (   2) C   3 - C   4        /375. BD*(   1) C   7 - C   8            3.22    0.77    0.048
   8. BD (   2) C   3 - C   4        /376. BD*(   1) C   7 - N   9            4.51    0.72    0.055
   8. BD (   2) C   3 - C   4        /379. BD*(   2) C   8 - C  10            0.79    0.32    0.015
   9. BD (   1) C   3 - H  20        / 77. RY*(   1) C   2                    1.13    1.72    0.039
   9. BD (   1) C   3 - H  20        /111. RY*(   1) C   4                    1.87    1.86    0.053
   9. BD (   1) C   3 - H  20        /360. BD*(   1) C   1 - C   2            3.61    1.24    0.060
   9. BD (   1) C   3 - H  20        /364. BD*(   1) C   2 - C   3            1.07    1.24    0.033
   9. BD (   1) C   3 - H  20        /365. BD*(   1) C   2 - H  19            0.55    1.23    0.023
   9. BD (   1) C   3 - H  20        /366. BD*(   1) C   3 - C   4            1.36    1.23    0.037
   9. BD (   1) C   3 - H  20        /369. BD*(   1) C   4 - C   5            4.90    1.23    0.069
  10. BD (   1) C   4 - C   5        / 94. RY*(   1) C   3                    0.87    1.86    0.036
  10. BD (   1) C   4 - C   5        /112. RY*(   2) C   4                    0.51    2.01    0.029
  10. BD (   1) C   4 - C   5        /145. RY*(   1) C   6                    1.16    1.86    0.042
  10. BD (   1) C   4 - C   5        /146. RY*(   2) C   6                    1.52    2.17    0.052
  10. BD (   1) C   4 - C   5        /162. RY*(   1) C   7                    2.08    1.78    0.055
  10. BD (   1) C   4 - C   5        /366. BD*(   1) C   3 - C   4            3.34    1.38    0.061
  10. BD (   1) C   4 - C   5        /368. BD*(   1) C   3 - H  20            2.47    1.38    0.052
  10. BD (   1) C   4 - C   5        /370. BD*(   1) C   4 - C   7            2.07    1.26    0.046
  10. BD (   1) C   4 - C   5        /371. BD*(   1) C   5 - C   6            3.20    1.38    0.060
  10. BD (   1) C   4 - C   5        /373. BD*(   1) C   5 - H  21            1.60    1.38    0.042
  10. BD (   1) C   4 - C   5        /374. BD*(   1) C   6 - H  22            1.96    1.38    0.047
  10. BD (   1) C   4 - C   5        /377. BD*(   1) C   7 - H  23            1.34    1.21    0.036
  11. BD (   1) C   4 - C   7        / 94. RY*(   1) C   3                    1.97    1.82    0.054
  11. BD (   1) C   4 - C   7        /128. RY*(   1) C   5                    1.51    1.84    0.047
  11. BD (   1) C   4 - C   7        /181. RY*(   3) C   8                    1.32    1.45    0.039
  11. BD (   1) C   4 - C   7        /196. RY*(   1) N   9                    1.31    1.38    0.038
  11. BD (   1) C   4 - C   7        /364. BD*(   1) C   2 - C   3            2.19    1.35    0.049
  11. BD (   1) C   4 - C   7        /366. BD*(   1) C   3 - C   4            2.07    1.34    0.047
  11. BD (   1) C   4 - C   7        /369. BD*(   1) C   4 - C   5            2.02    1.34    0.047
  11. BD (   1) C   4 - C   7        /371. BD*(   1) C   5 - C   6            2.20    1.34    0.049
  11. BD (   1) C   4 - C   7        /375. BD*(   1) C   7 - C   8            2.99    1.20    0.054
  11. BD (   1) C   4 - C   7        /376. BD*(   1) C   7 - N   9            0.93    1.16    0.029
  11. BD (   1) C   4 - C   7        /377. BD*(   1) C   7 - H  23            0.99    1.17    0.030
  11. BD (   1) C   4 - C   7        /378. BD*(   1) C   8 - C  10            0.84    1.30    0.030
  11. BD (   1) C   4 - C   7        /379. BD*(   2) C   8 - C  10            2.92    0.76    0.047
  11. BD (   1) C   4 - C   7        /380. BD*(   1) C   8 - C  14            0.60    1.32    0.025
  11. BD (   1) C   4 - C   7        /382. BD*(   1) N   9 - H  24            1.52    1.27    0.039
  12. BD (   1) C   5 - C   6        / 60. RY*(   1) C   1                    0.95    1.88    0.038
  12. BD (   1) C   5 - C   6        / 61. RY*(   2) C   1                    1.41    2.18    0.050
  12. BD (   1) C   5 - C   6        /111. RY*(   1) C   4                    1.27    2.01    0.045
  12. BD (   1) C   5 - C   6        /112. RY*(   2) C   4                    1.01    2.01    0.040
  12. BD (   1) C   5 - C   6        /362. BD*(   1) C   1 - C   6            2.50    1.38    0.053
  12. BD (   1) C   5 - C   6        /363. BD*(   1) C   1 - H  18            2.31    1.38    0.051
  12. BD (   1) C   5 - C   6        /369. BD*(   1) C   4 - C   5            3.64    1.38    0.063
  12. BD (   1) C   5 - C   6        /370. BD*(   1) C   4 - C   7            3.98    1.25    0.063
  12. BD (   1) C   5 - C   6        /373. BD*(   1) C   5 - H  21            1.53    1.38    0.041
  12. BD (   1) C   5 - C   6        /374. BD*(   1) C   6 - H  22            1.31    1.38    0.038
  13. BD (   2) C   5 - C   6        / 62. RY*(   3) C   1                    1.43    0.77    0.032
  13. BD (   2) C   5 - C   6        /113. RY*(   3) C   4                    0.59    1.01    0.024
  13. BD (   2) C   5 - C   6        /361. BD*(   2) C   1 - C   2           28.07    0.35    0.089
  13. BD (   2) C   5 - C   6        /367. BD*(   2) C   3 - C   4           28.92    0.35    0.090
  14. BD (   1) C   5 - H  21        /111. RY*(   1) C   4                    1.73    1.87    0.051
  14. BD (   1) C   5 - H  21        /145. RY*(   1) C   6                    1.13    1.72    0.039
  14. BD (   1) C   5 - H  21        /362. BD*(   1) C   1 - C   6            3.57    1.24    0.059
  14. BD (   1) C   5 - H  21        /366. BD*(   1) C   3 - C   4            4.88    1.23    0.069
  14. BD (   1) C   5 - H  21        /369. BD*(   1) C   4 - C   5            1.32    1.23    0.036
  14. BD (   1) C   5 - H  21        /371. BD*(   1) C   5 - C   6            1.07    1.24    0.033
  14. BD (   1) C   5 - H  21        /374. BD*(   1) C   6 - H  22            0.55    1.24    0.023
  15. BD (   1) C   6 - H  22        / 60. RY*(   1) C   1                    1.24    1.73    0.041
  15. BD (   1) C   6 - H  22        /128. RY*(   1) C   5                    1.17    1.73    0.040
  15. BD (   1) C   6 - H  22        /360. BD*(   1) C   1 - C   2            3.69    1.24    0.060
  15. BD (   1) C   6 - H  22        /362. BD*(   1) C   1 - C   6            0.94    1.24    0.030
  15. BD (   1) C   6 - H  22        /363. BD*(   1) C   1 - H  18            0.56    1.24    0.024
  15. BD (   1) C   6 - H  22        /369. BD*(   1) C   4 - C   5            4.00    1.23    0.063
  15. BD (   1) C   6 - H  22        /371. BD*(   1) C   5 - C   6            0.97    1.24    0.031
  15. BD (   1) C   6 - H  22        /373. BD*(   1) C   5 - H  21            0.55    1.23    0.023
  16. BD (   1) C   7 - C   8        /112. RY*(   2) C   4                    0.71    1.97    0.034
  16. BD (   1) C   7 - C   8        /113. RY*(   3) C   4                    1.14    1.45    0.037
  16. BD (   1) C   7 - C   8        /199. RY*(   4) N   9                    0.51    2.38    0.031
  16. BD (   1) C   7 - C   8        /213. RY*(   1) C  10                    2.23    2.10    0.061
  16. BD (   1) C   7 - C   8        /214. RY*(   2) C  10                    1.10    2.08    0.043
  16. BD (   1) C   7 - C   8        /281. RY*(   1) C  14                    1.66    1.83    0.050
  16. BD (   1) C   7 - C   8        /366. BD*(   1) C   3 - C   4            1.51    1.34    0.040
  16. BD (   1) C   7 - C   8        /367. BD*(   2) C   3 - C   4            2.16    0.79    0.040
  16. BD (   1) C   7 - C   8        /370. BD*(   1) C   4 - C   7            2.96    1.22    0.054
  16. BD (   1) C   7 - C   8        /376. BD*(   1) C   7 - N   9            0.78    1.16    0.027
  16. BD (   1) C   7 - C   8        /377. BD*(   1) C   7 - H  23            1.03    1.18    0.031
  16. BD (   1) C   7 - C   8        /378. BD*(   1) C   8 - C  10            2.84    1.31    0.054
  16. BD (   1) C   7 - C   8        /380. BD*(   1) C   8 - C  14            2.06    1.32    0.047
  16. BD (   1) C   7 - C   8        /381. BD*(   1) N   9 - C  15            3.23    1.27    0.057
  16. BD (   1) C   7 - C   8        /383. BD*(   1) C  10 - C  11            2.39    1.32    0.050
  16. BD (   1) C   7 - C   8        /390. BD*(   1) C  13 - C  14            2.35    1.34    0.050
  17. BD (   1) C   7 - N   9        /180. RY*(   2) C   8                    0.53    1.76    0.027
  17. BD (   1) C   7 - N   9        /301. RY*(   4) C  15                    1.60    1.96    0.050
  17. BD (   1) C   7 - N   9        /302. RY*(   5) C  15                    0.62    2.72    0.037
  17. BD (   1) C   7 - N   9        /366. BD*(   1) C   3 - C   4            1.44    1.48    0.041
  17. BD (   1) C   7 - N   9        /367. BD*(   2) C   3 - C   4            1.16    0.92    0.032
  17. BD (   1) C   7 - N   9        /370. BD*(   1) C   4 - C   7            1.04    1.35    0.034
  17. BD (   1) C   7 - N   9        /375. BD*(   1) C   7 - C   8            0.94    1.34    0.032
  17. BD (   1) C   7 - N   9        /378. BD*(   1) C   8 - C  10            2.07    1.44    0.049
  17. BD (   1) C   7 - N   9        /379. BD*(   2) C   8 - C  10            0.74    0.89    0.026
  17. BD (   1) C   7 - N   9        /381. BD*(   1) N   9 - C  15            0.90    1.40    0.032
  17. BD (   1) C   7 - N   9        /382. BD*(   1) N   9 - H  24            0.69    1.41    0.028
  17. BD (   1) C   7 - N   9        /395. BD*(   2) C  15 - O  16            1.66    1.49    0.044
  18. BD (   1) C   7 - H  23        /196. RY*(   1) N   9                    0.89    1.23    0.030
  18. BD (   1) C   7 - H  23        /369. BD*(   1) C   4 - C   5            5.35    1.19    0.071
  18. BD (   1) C   7 - H  23        /370. BD*(   1) C   4 - C   7            0.76    1.07    0.025
  18. BD (   1) C   7 - H  23        /375. BD*(   1) C   7 - C   8            1.03    1.06    0.030
  18. BD (   1) C   7 - H  23        /379. BD*(   2) C   8 - C  10            0.93    0.61    0.024
  18. BD (   1) C   7 - H  23        /380. BD*(   1) C   8 - C  14            4.48    1.17    0.065
  18. BD (   1) C   7 - H  23        /382. BD*(   1) N   9 - H  24            2.06    1.12    0.043
  19. BD (   1) C   8 - C  10        /162. RY*(   1) C   7                    1.43    1.82    0.046
  19. BD (   1) C   8 - C  10        /230. RY*(   1) C  11                    2.07    1.98    0.057
  19. BD (   1) C   8 - C  10        /231. RY*(   2) C  11                    0.79    1.89    0.035
  19. BD (   1) C   8 - C  10        /281. RY*(   1) C  14                    0.59    1.91    0.030
  19. BD (   1) C   8 - C  10        /375. BD*(   1) C   7 - C   8            3.35    1.28    0.059
  19. BD (   1) C   8 - C  10        /376. BD*(   1) C   7 - N   9            1.01    1.23    0.032
  19. BD (   1) C   8 - C  10        /380. BD*(   1) C   8 - C  14            4.07    1.40    0.067
  19. BD (   1) C   8 - C  10        /383. BD*(   1) C  10 - C  11            3.11    1.40    0.059
  19. BD (   1) C   8 - C  10        /387. BD*(   1) C  11 - H  25            1.97    1.40    0.047
  19. BD (   1) C   8 - C  10        /393. BD*(   1) C  14 - H  28            1.93    1.41    0.047
  20. BD (   2) C   8 - C  10        /232. RY*(   3) C  11                    2.59    1.07    0.051
  20. BD (   2) C   8 - C  10        /283. RY*(   3) C  14                    1.68    1.13    0.042
  20. BD (   2) C   8 - C  10        /367. BD*(   2) C   3 - C   4            1.13    0.38    0.019
  20. BD (   2) C   8 - C  10        /370. BD*(   1) C   4 - C   7            2.83    0.81    0.046
  20. BD (   2) C   8 - C  10        /376. BD*(   1) C   7 - N   9            2.07    0.75    0.038
  20. BD (   2) C   8 - C  10        /377. BD*(   1) C   7 - H  23            0.57    0.77    0.020
  20. BD (   2) C   8 - C  10        /386. BD*(   2) C  11 - C  12           27.43    0.37    0.090
  20. BD (   2) C   8 - C  10        /391. BD*(   2) C  13 - C  14           24.09    0.37    0.084
  21. BD (   1) C   8 - C  14        /162. RY*(   1) C   7                    0.86    1.79    0.035
  21. BD (   1) C   8 - C  14        /163. RY*(   2) C   7                    0.56    1.58    0.027
  21. BD (   1) C   8 - C  14        /213. RY*(   1) C  10                    1.23    2.14    0.046
  21. BD (   1) C   8 - C  14        /264. RY*(   1) C  13                    1.18    1.86    0.042
  21. BD (   1) C   8 - C  14        /265. RY*(   2) C  13                    1.63    2.18    0.054
  21. BD (   1) C   8 - C  14        /375. BD*(   1) C   7 - C   8            1.95    1.25    0.044
  21. BD (   1) C   8 - C  14        /377. BD*(   1) C   7 - H  23            1.16    1.22    0.034
  21. BD (   1) C   8 - C  14        /378. BD*(   1) C   8 - C  10            5.14    1.35    0.074
  21. BD (   1) C   8 - C  14        /384. BD*(   1) C  10 - I  17            5.42    0.91    0.063
  21. BD (   1) C   8 - C  14        /390. BD*(   1) C  13 - C  14            3.08    1.39    0.059
  21. BD (   1) C   8 - C  14        /392. BD*(   1) C  13 - H  27            1.81    1.39    0.045
  21. BD (   1) C   8 - C  14        /393. BD*(   1) C  14 - H  28            1.40    1.38    0.039
  22. BD (   1) N   9 - C  15        /162. RY*(   1) C   7                    1.52    1.95    0.049
  22. BD (   1) N   9 - C  15        /163. RY*(   2) C   7                    0.85    1.74    0.034
  22. BD (   1) N   9 - C  15        /180. RY*(   2) C   8                    0.57    1.83    0.029
  22. BD (   1) N   9 - C  15        /315. RY*(   1) O  16                    0.55    1.70    0.027
  22. BD (   1) N   9 - C  15        /375. BD*(   1) C   7 - C   8            1.27    1.41    0.038
  22. BD (   1) N   9 - C  15        /376. BD*(   1) C   7 - N   9            1.77    1.36    0.044
  22. BD (   1) N   9 - C  15        /382. BD*(   1) N   9 - H  24            0.68    1.48    0.028
  23. BD (   1) N   9 - H  24        /163. RY*(   2) C   7                    1.31    1.58    0.041
  23. BD (   1) N   9 - H  24        /298. RY*(   1) C  15                    0.84    2.12    0.038
  23. BD (   1) N   9 - H  24        /302. RY*(   5) C  15                    0.62    2.64    0.036
  23. BD (   1) N   9 - H  24        /370. BD*(   1) C   4 - C   7            0.86    1.26    0.030
  23. BD (   1) N   9 - H  24        /381. BD*(   1) N   9 - C  15            0.58    1.32    0.025
  23. BD (   1) N   9 - H  24        /395. BD*(   2) C  15 - O  16            1.11    1.40    0.035
  23. BD (   1) N   9 - H  24        /396. BD*(   1) C  15 - H  29            2.38    1.31    0.050
  24. BD (   1) C  10 - C  11        /179. RY*(   1) C   8                    1.78    2.07    0.054
  24. BD (   1) C  10 - C  11        /182. RY*(   4) C   8                    1.34    1.96    0.046
  24. BD (   1) C  10 - C  11        /213. RY*(   1) C  10                    0.63    2.17    0.033
  24. BD (   1) C  10 - C  11        /247. RY*(   1) C  12                    1.00    1.89    0.039
  24. BD (   1) C  10 - C  11        /248. RY*(   2) C  12                    1.46    2.27    0.052
  24. BD (   1) C  10 - C  11        /335. RY*(   4) I  17                    0.53    8.49    0.060
  24. BD (   1) C  10 - C  11        /375. BD*(   1) C   7 - C   8            4.19    1.28    0.066
  24. BD (   1) C  10 - C  11        /378. BD*(   1) C   8 - C  10            3.82    1.38    0.065
  24. BD (   1) C  10 - C  11        /385. BD*(   1) C  11 - C  12            3.06    1.42    0.059
  24. BD (   1) C  10 - C  11        /387. BD*(   1) C  11 - H  25            1.86    1.40    0.046
  24. BD (   1) C  10 - C  11        /389. BD*(   1) C  12 - H  26            1.73    1.42    0.044
  25. BD (   1) C  10 - I  17        /179. RY*(   1) C   8                    4.64    1.85    0.083
  25. BD (   1) C  10 - I  17        /213. RY*(   1) C  10                    0.75    1.96    0.034
  25. BD (   1) C  10 - I  17        /214. RY*(   2) C  10                    0.84    1.94    0.036
  25. BD (   1) C  10 - I  17        /230. RY*(   1) C  11                    3.50    1.76    0.070
  25. BD (   1) C  10 - I  17        /233. RY*(   4) C  11                    0.59    1.65    0.028
  25. BD (   1) C  10 - I  17        /333. RY*(   2) I  17                    1.00    1.90    0.039
  25. BD (   1) C  10 - I  17        /334. RY*(   3) I  17                    1.46    2.63    0.056
  25. BD (   1) C  10 - I  17        /335. RY*(   4) I  17                    1.36    8.28    0.095
  25. BD (   1) C  10 - I  17        /380. BD*(   1) C   8 - C  14            5.21    1.18    0.070
  25. BD (   1) C  10 - I  17        /385. BD*(   1) C  11 - C  12            4.63    1.20    0.067
  25. BD (   1) C  10 - I  17        /387. BD*(   1) C  11 - H  25            0.85    1.19    0.029
  26. BD (   1) C  11 - C  12        /214. RY*(   2) C  10                    1.90    2.12    0.057
  26. BD (   1) C  11 - C  12        /264. RY*(   1) C  13                    0.97    1.86    0.038
  26. BD (   1) C  11 - C  12        /265. RY*(   2) C  13                    1.52    2.17    0.052
  26. BD (   1) C  11 - C  12        /383. BD*(   1) C  10 - C  11            4.12    1.37    0.067
  26. BD (   1) C  11 - C  12        /384. BD*(   1) C  10 - I  17            4.80    0.91    0.059
  26. BD (   1) C  11 - C  12        /387. BD*(   1) C  11 - H  25            1.36    1.37    0.039
  26. BD (   1) C  11 - C  12        /388. BD*(   1) C  12 - C  13            2.36    1.39    0.051
  26. BD (   1) C  11 - C  12        /389. BD*(   1) C  12 - H  26            1.31    1.39    0.038
  26. BD (   1) C  11 - C  12        /392. BD*(   1) C  13 - H  27            2.26    1.39    0.050
  27. BD (   2) C  11 - C  12        /215. RY*(   3) C  10                    0.62    1.13    0.026
  27. BD (   2) C  11 - C  12        /216. RY*(   4) C  10                    0.65    1.69    0.032
  27. BD (   2) C  11 - C  12        /232. RY*(   3) C  11                    0.57    1.05    0.024
  27. BD (   2) C  11 - C  12        /266. RY*(   3) C  13                    0.57    0.91    0.022
  27. BD (   2) C  11 - C  12        /267. RY*(   4) C  13                    0.73    1.81    0.036
  27. BD (   2) C  11 - C  12        /379. BD*(   2) C   8 - C  10           28.49    0.33    0.088
  27. BD (   2) C  11 - C  12        /391. BD*(   2) C  13 - C  14           28.87    0.35    0.090
  28. BD (   1) C  11 - H  25        /213. RY*(   1) C  10                    1.20    1.99    0.044
  28. BD (   1) C  11 - H  25        /247. RY*(   1) C  12                    1.23    1.71    0.041
  28. BD (   1) C  11 - H  25        /378. BD*(   1) C   8 - C  10            4.60    1.20    0.067
  28. BD (   1) C  11 - H  25        /383. BD*(   1) C  10 - C  11            1.55    1.22    0.039
  28. BD (   1) C  11 - H  25        /385. BD*(   1) C  11 - C  12            1.09    1.24    0.033
  28. BD (   1) C  11 - H  25        /388. BD*(   1) C  12 - C  13            3.55    1.24    0.059
  28. BD (   1) C  11 - H  25        /389. BD*(   1) C  12 - H  26            0.59    1.24    0.024
  29. BD (   1) C  12 - C  13        /231. RY*(   2) C  11                    2.17    1.86    0.057
  29. BD (   1) C  12 - C  13        /281. RY*(   1) C  14                    0.96    1.88    0.038
  29. BD (   1) C  12 - C  13        /282. RY*(   2) C  14                    1.38    2.03    0.047
  29. BD (   1) C  12 - C  13        /385. BD*(   1) C  11 - C  12            2.49    1.39    0.052
  29. BD (   1) C  12 - C  13        /387. BD*(   1) C  11 - H  25            2.32    1.37    0.050
  29. BD (   1) C  12 - C  13        /389. BD*(   1) C  12 - H  26            1.37    1.39    0.039
  29. BD (   1) C  12 - C  13        /390. BD*(   1) C  13 - C  14            2.58    1.38    0.053
  29. BD (   1) C  12 - C  13        /392. BD*(   1) C  13 - H  27            1.33    1.39    0.038
  29. BD (   1) C  12 - C  13        /393. BD*(   1) C  14 - H  28            2.50    1.38    0.052
  30. BD (   1) C  12 - H  26        /230. RY*(   1) C  11                    1.02    1.79    0.038
  30. BD (   1) C  12 - H  26        /264. RY*(   1) C  13                    1.21    1.71    0.041
  30. BD (   1) C  12 - H  26        /383. BD*(   1) C  10 - C  11            4.16    1.22    0.064
  30. BD (   1) C  12 - H  26        /385. BD*(   1) C  11 - C  12            1.01    1.24    0.031
  30. BD (   1) C  12 - H  26        /387. BD*(   1) C  11 - H  25            0.58    1.22    0.024
  30. BD (   1) C  12 - H  26        /388. BD*(   1) C  12 - C  13            0.98    1.24    0.031
  30. BD (   1) C  12 - H  26        /390. BD*(   1) C  13 - C  14            3.79    1.23    0.061
  30. BD (   1) C  12 - H  26        /392. BD*(   1) C  13 - H  27            0.57    1.23    0.024
  31. BD (   1) C  13 - C  14        /179. RY*(   1) C   8                    0.62    2.04    0.032
  31. BD (   1) C  13 - C  14        /180. RY*(   2) C   8                    1.64    1.67    0.047
  31. BD (   1) C  13 - C  14        /247. RY*(   1) C  12                    0.93    1.86    0.037
  31. BD (   1) C  13 - C  14        /248. RY*(   2) C  12                    1.40    2.24    0.050
  31. BD (   1) C  13 - C  14        /375. BD*(   1) C   7 - C   8            3.67    1.25    0.061
  31. BD (   1) C  13 - C  14        /380. BD*(   1) C   8 - C  14            3.71    1.37    0.064
  31. BD (   1) C  13 - C  14        /388. BD*(   1) C  12 - C  13            2.48    1.39    0.052
  31. BD (   1) C  13 - C  14        /389. BD*(   1) C  12 - H  26            2.31    1.39    0.051
  31. BD (   1) C  13 - C  14        /392. BD*(   1) C  13 - H  27            1.33    1.39    0.038
  31. BD (   1) C  13 - C  14        /393. BD*(   1) C  14 - H  28            1.65    1.38    0.043
  32. BD (   2) C  13 - C  14        /249. RY*(   3) C  12                    1.43    0.78    0.033
  32. BD (   2) C  13 - C  14        /379. BD*(   2) C   8 - C  10           32.06    0.33    0.094
  32. BD (   2) C  13 - C  14        /386. BD*(   2) C  11 - C  12           27.51    0.35    0.088
  33. BD (   1) C  13 - H  27        /247. RY*(   1) C  12                    1.16    1.71    0.040
  33. BD (   1) C  13 - H  27        /281. RY*(   1) C  14                    1.06    1.73    0.038
  33. BD (   1) C  13 - H  27        /380. BD*(   1) C   8 - C  14            4.09    1.22    0.063
  33. BD (   1) C  13 - H  27        /385. BD*(   1) C  11 - C  12            3.65    1.24    0.060
  33. BD (   1) C  13 - H  27        /388. BD*(   1) C  12 - C  13            0.98    1.24    0.031
  33. BD (   1) C  13 - H  27        /389. BD*(   1) C  12 - H  26            0.57    1.23    0.024
  33. BD (   1) C  13 - H  27        /390. BD*(   1) C  13 - C  14            1.02    1.23    0.032
  33. BD (   1) C  13 - H  27        /393. BD*(   1) C  14 - H  28            0.56    1.23    0.023
  34. BD (   1) C  14 - H  28        /179. RY*(   1) C   8                    1.72    1.90    0.051
  34. BD (   1) C  14 - H  28        /264. RY*(   1) C  13                    1.18    1.72    0.040
  34. BD (   1) C  14 - H  28        /378. BD*(   1) C   8 - C  10            5.16    1.21    0.071
  34. BD (   1) C  14 - H  28        /380. BD*(   1) C   8 - C  14            1.22    1.22    0.034
  34. BD (   1) C  14 - H  28        /388. BD*(   1) C  12 - C  13            3.44    1.25    0.059
  34. BD (   1) C  14 - H  28        /390. BD*(   1) C  13 - C  14            1.17    1.24    0.034
  34. BD (   1) C  14 - H  28        /392. BD*(   1) C  13 - H  27            0.53    1.24    0.023
  35. BD (   1) C  15 - O  16        /196. RY*(   1) N   9                    0.57    1.09    0.022
  35. BD (   1) C  15 - O  16        /394. BD*(   1) C  15 - O  16            1.17    0.48    0.023
  36. BD (   2) C  15 - O  16        /197. RY*(   2) N   9                    1.27    2.21    0.047
  36. BD (   2) C  15 - O  16        /298. RY*(   1) C  15                    0.82    2.44    0.040
  36. BD (   2) C  15 - O  16        /376. BD*(   1) C   7 - N   9            2.48    1.53    0.055
  36. BD (   2) C  15 - O  16        /381. BD*(   1) N   9 - C  15            0.59    1.64    0.028
  37. BD (   1) C  15 - H  29        /197. RY*(   2) N   9                    1.26    1.78    0.042
  37. BD (   1) C  15 - H  29        /315. RY*(   1) O  16                    0.99    1.44    0.034
  37. BD (   1) C  15 - H  29        /382. BD*(   1) N   9 - H  24            3.73    1.22    0.060
  38. CR (   1) C   1                / 78. RY*(   2) C   2                    1.30   11.79    0.110
  38. CR (   1) C   1                /146. RY*(   2) C   6                    1.28   11.79    0.110
  38. CR (   1) C   1                /337. RY*(   2) H  18                    0.58   12.27    0.075
  38. CR (   1) C   1                /364. BD*(   1) C   2 - C   3            0.67   11.01    0.077
  38. CR (   1) C   1                /371. BD*(   1) C   5 - C   6            0.66   11.01    0.076
  39. CR (   1) C   2                / 61. RY*(   2) C   1                    1.32   11.80    0.112
  39. CR (   1) C   2                / 95. RY*(   2) C   3                    1.07   11.51    0.099
  39. CR (   1) C   2                /339. RY*(   2) H  19                    0.60   12.31    0.077
  39. CR (   1) C   2                /362. BD*(   1) C   1 - C   6            0.64   11.01    0.075
  39. CR (   1) C   2                /366. BD*(   1) C   3 - C   4            0.77   11.00    0.083
  40. CR (   1) C   3                / 78. RY*(   2) C   2                    1.32   11.78    0.111
  40. CR (   1) C   3                /111. RY*(   1) C   4                    0.72   11.63    0.082
  40. CR (   1) C   3                /112. RY*(   2) C   4                    1.12   11.63    0.102
  40. CR (   1) C   3                /340. RY*(   1) H  20                    0.68   11.85    0.080
  40. CR (   1) C   3                /360. BD*(   1) C   1 - C   2            0.65   11.01    0.076
  40. CR (   1) C   3                /369. BD*(   1) C   4 - C   5            0.82   11.00    0.086
  40. CR (   1) C   3                /370. BD*(   1) C   4 - C   7            0.81   10.88    0.085
  41. CR (   1) C   4                / 95. RY*(   2) C   3                    1.33   11.54    0.111
  41. CR (   1) C   4                /129. RY*(   2) C   5                    1.30   11.55    0.109
  41. CR (   1) C   4                /166. RY*(   5) C   7                    1.15   11.25    0.101
  41. CR (   1) C   4                /364. BD*(   1) C   2 - C   3            0.62   11.03    0.074
  41. CR (   1) C   4                /371. BD*(   1) C   5 - C   6            0.61   11.03    0.074
  42. CR (   1) C   5                /112. RY*(   2) C   4                    2.02   11.63    0.137
  42. CR (   1) C   5                /146. RY*(   2) C   6                    1.32   11.79    0.111
  42. CR (   1) C   5                /342. RY*(   1) H  21                    0.68   11.85    0.080
  42. CR (   1) C   5                /362. BD*(   1) C   1 - C   6            0.64   11.01    0.075
  42. CR (   1) C   5                /366. BD*(   1) C   3 - C   4            0.78   11.00    0.083
  42. CR (   1) C   5                /370. BD*(   1) C   4 - C   7            0.82   10.88    0.085
  43. CR (   1) C   6                / 61. RY*(   2) C   1                    1.31   11.80    0.111
  43. CR (   1) C   6                /129. RY*(   2) C   5                    0.94   11.53    0.093
  43. CR (   1) C   6                /345. RY*(   2) H  22                    0.61   12.32    0.078
  43. CR (   1) C   6                /360. BD*(   1) C   1 - C   2            0.64   11.01    0.075
  43. CR (   1) C   6                /369. BD*(   1) C   4 - C   5            0.78   11.00    0.083
  44. CR (   1) C   7                /111. RY*(   1) C   4                    1.05   11.69    0.099
  44. CR (   1) C   7                /179. RY*(   1) C   8                    0.82   11.71    0.088
  44. CR (   1) C   7                /366. BD*(   1) C   3 - C   4            0.56   11.06    0.071
  44. CR (   1) C   7                /369. BD*(   1) C   4 - C   5            0.67   11.06    0.077
  44. CR (   1) C   7                /378. BD*(   1) C   8 - C  10            0.62   11.02    0.074
  44. CR (   1) C   7                /380. BD*(   1) C   8 - C  14            0.63   11.04    0.075
  44. CR (   1) C   7                /381. BD*(   1) N   9 - C  15            0.69   10.99    0.078
  45. CR (   1) C   8                /163. RY*(   2) C   7                    0.93   11.23    0.092
  45. CR (   1) C   8                /214. RY*(   2) C  10                    2.15   11.77    0.142
  45. CR (   1) C   8                /282. RY*(   2) C  14                    1.16   11.68    0.104
  45. CR (   1) C   8                /378. BD*(   1) C   8 - C  10            0.58   11.00    0.072
  45. CR (   1) C   8                /383. BD*(   1) C  10 - C  11            0.74   11.02    0.081
  45. CR (   1) C   8                /384. BD*(   1) C  10 - I  17            1.24   10.56    0.103
  45. CR (   1) C   8                /390. BD*(   1) C  13 - C  14            0.62   11.04    0.074
  46. CR (   1) N   9                /163. RY*(   2) C   7                    0.80   15.40    0.099
  46. CR (   1) N   9                /166. RY*(   5) C   7                    0.54   15.45    0.082
  46. CR (   1) N   9                /299. RY*(   2) C  15                    0.64   16.12    0.091
  46. CR (   1) N   9                /302. RY*(   5) C  15                    1.00   16.46    0.114
  46. CR (   1) N   9                /349. RY*(   2) H  24                    0.89   16.83    0.109
  47. CR (   1) C  10                /180. RY*(   2) C   8                    1.50   11.36    0.117
  47. CR (   1) C  10                /231. RY*(   2) C  11                    1.61   11.55    0.122
  47. CR (   1) C  10                /375. BD*(   1) C   7 - C   8            1.03   10.94    0.095
  47. CR (   1) C  10                /378. BD*(   1) C   8 - C  10            0.51   11.04    0.068
  47. CR (   1) C  10                /380. BD*(   1) C   8 - C  14            0.75   11.05    0.082
  47. CR (   1) C  10                /384. BD*(   1) C  10 - I  17            1.74   10.60    0.122
  47. CR (   1) C  10                /385. BD*(   1) C  11 - C  12            0.64   11.08    0.075
  48. CR (   1) C  11                /213. RY*(   1) C  10                    2.01   11.76    0.138
  48. CR (   1) C  11                /248. RY*(   2) C  12                    1.28   11.87    0.110
  48. CR (   1) C  11                /350. RY*(   1) H  25                    0.62   11.86    0.077
  48. CR (   1) C  11                /378. BD*(   1) C   8 - C  10            0.95   10.98    0.092
  48. CR (   1) C  11                /384. BD*(   1) C  10 - I  17            1.06   10.53    0.095
  48. CR (   1) C  11                /388. BD*(   1) C  12 - C  13            0.63   11.01    0.075
  49. CR (   1) C  12                /230. RY*(   1) C  11                    0.56   11.57    0.072
  49. CR (   1) C  12                /231. RY*(   2) C  11                    1.07   11.48    0.099
  49. CR (   1) C  12                /265. RY*(   2) C  13                    1.22   11.80    0.107
  49. CR (   1) C  12                /353. RY*(   2) H  26                    0.57   12.25    0.075
  49. CR (   1) C  12                /383. BD*(   1) C  10 - C  11            0.85   10.99    0.087
  49. CR (   1) C  12                /390. BD*(   1) C  13 - C  14            0.67   11.01    0.077
  50. CR (   1) C  13                /248. RY*(   2) C  12                    1.31   11.87    0.111
  50. CR (   1) C  13                /282. RY*(   2) C  14                    1.13   11.65    0.102
  50. CR (   1) C  13                /354. RY*(   1) H  27                    0.55   11.58    0.071
  50. CR (   1) C  13                /380. BD*(   1) C   8 - C  14            0.79   10.99    0.084
  50. CR (   1) C  13                /385. BD*(   1) C  11 - C  12            0.63   11.01    0.075
  51. CR (   1) C  14                /179. RY*(   1) C   8                    1.07   11.66    0.100
  51. CR (   1) C  14                /180. RY*(   2) C   8                    0.54   11.30    0.070
  51. CR (   1) C  14                /265. RY*(   2) C  13                    1.37   11.80    0.114
  51. CR (   1) C  14                /356. RY*(   1) H  28                    0.63   11.73    0.077
  51. CR (   1) C  14                /375. BD*(   1) C   7 - C   8            0.73   10.88    0.080
  51. CR (   1) C  14                /378. BD*(   1) C   8 - C  10            0.97   10.98    0.093
  51. CR (   1) C  14                /388. BD*(   1) C  12 - C  13            0.63   11.02    0.075
  52. CR (   1) C  15                /359. RY*(   2) H  29                    0.52   12.70    0.073
  52. CR (   1) C  15                /376. BD*(   1) C   7 - N   9            1.31   10.94    0.108
  53. CR (   1) O  16                /298. RY*(   1) C  15                    4.32   20.70    0.268
  54. LP (   1) N   9                /164. RY*(   3) C   7                    1.24    1.23    0.038
  54. LP (   1) N   9                /299. RY*(   2) C  15                    0.50    1.83    0.029
  54. LP (   1) N   9                /300. RY*(   3) C  15                    2.52    1.87    0.066
  54. LP (   1) N   9                /367. BD*(   2) C   3 - C   4            1.26    0.38    0.020
  54. LP (   1) N   9                /370. BD*(   1) C   4 - C   7            6.65    0.81    0.070
  54. LP (   1) N   9                /377. BD*(   1) C   7 - H  23            6.20    0.77    0.066
  54. LP (   1) N   9                /394. BD*(   1) C  15 - O  16           83.76    0.35    0.155
  55. LP (   1) O  16                /298. RY*(   1) C  15                   11.34    2.16    0.140
  55. LP (   1) O  16                /299. RY*(   2) C  15                    0.85    2.33    0.040
  55. LP (   1) O  16                /313. RY*(  16) C  15                    0.64    3.05    0.040
  55. LP (   1) O  16                /396. BD*(   1) C  15 - H  29            0.57    1.35    0.025
  56. LP (   2) O  16                /299. RY*(   2) C  15                    2.66    1.85    0.064
  56. LP (   2) O  16                /300. RY*(   3) C  15                    0.54    1.89    0.029
  56. LP (   2) O  16                /302. RY*(   5) C  15                    0.50    2.20    0.030
  56. LP (   2) O  16                /314. RY*(  17) C  15                    0.78    1.18    0.028
  56. LP (   2) O  16                /376. BD*(   1) C   7 - N   9            0.94    0.77    0.024
  56. LP (   2) O  16                /381. BD*(   1) N   9 - C  15           23.00    0.88    0.128
  56. LP (   2) O  16                /396. BD*(   1) C  15 - H  29           17.32    0.88    0.112
  57. LP (   1) I  17                /378. BD*(   1) C   8 - C  10            1.26    1.23    0.035
  57. LP (   1) I  17                /383. BD*(   1) C  10 - C  11            0.63    1.25    0.025
  58. LP (   2) I  17                /377. BD*(   1) C   7 - H  23            1.05    0.76    0.025
  58. LP (   2) I  17                /378. BD*(   1) C   8 - C  10            3.75    0.89    0.052
  58. LP (   2) I  17                /383. BD*(   1) C  10 - C  11            3.10    0.90    0.047
  58. LP (   2) I  17                /385. BD*(   1) C  11 - C  12            0.64    0.93    0.022
  59. LP (   3) I  17                /379. BD*(   2) C   8 - C  10           10.89    0.34    0.060
 361. BD*(   2) C   1 - C   2        / 62. RY*(   3) C   1                    3.25    0.42    0.082
 361. BD*(   2) C   1 - C   2        / 70. RY*(  11) C   1                    0.58    0.41    0.035
 361. BD*(   2) C   1 - C   2        / 79. RY*(   3) C   2                    1.52    0.50    0.062
 361. BD*(   2) C   1 - C   2        / 80. RY*(   4) C   2                    0.58    1.56    0.067
 367. BD*(   2) C   3 - C   4        / 79. RY*(   3) C   2                    0.70    0.50    0.040
 367. BD*(   2) C   3 - C   4        / 96. RY*(   3) C   3                    3.38    0.62    0.098
 367. BD*(   2) C   3 - C   4        /113. RY*(   3) C   4                    0.66    0.66    0.044
 367. BD*(   2) C   3 - C   4        /115. RY*(   5) C   4                    0.55    1.63    0.064
 367. BD*(   2) C   3 - C   4        /130. RY*(   3) C   5                    0.70    0.71    0.047
 367. BD*(   2) C   3 - C   4        /375. BD*(   1) C   7 - C   8            1.13    0.42    0.044
 367. BD*(   2) C   3 - C   4        /376. BD*(   1) C   7 - N   9            1.69    0.37    0.051
 372. BD*(   2) C   5 - C   6        /130. RY*(   3) C   5                    0.61    0.71    0.047
 372. BD*(   2) C   5 - C   6        /131. RY*(   4) C   5                    1.16    1.30    0.087
 372. BD*(   2) C   5 - C   6        /147. RY*(   3) C   6                    2.53    0.63    0.090
 379. BD*(   2) C   8 - C  10        /181. RY*(   3) C   8                    1.49    0.69    0.062
 379. BD*(   2) C   8 - C  10        /215. RY*(   3) C  10                    2.78    0.80    0.092
 379. BD*(   2) C   8 - C  10        /232. RY*(   3) C  11                    1.03    0.73    0.053
 379. BD*(   2) C   8 - C  10        /283. RY*(   3) C  14                    0.82    0.78    0.050
 379. BD*(   2) C   8 - C  10        /367. BD*(   2) C   3 - C   4            6.77    0.03    0.021
 379. BD*(   2) C   8 - C  10        /370. BD*(   1) C   4 - C   7            1.80    0.46    0.054
 379. BD*(   2) C   8 - C  10        /376. BD*(   1) C   7 - N   9            1.08    0.40    0.039
 379. BD*(   2) C   8 - C  10        /377. BD*(   1) C   7 - H  23            0.63    0.42    0.031
 379. BD*(   2) C   8 - C  10        /386. BD*(   2) C  11 - C  12          174.67    0.02    0.092
 379. BD*(   2) C   8 - C  10        /391. BD*(   2) C  13 - C  14          214.58    0.02    0.097
 386. BD*(   2) C  11 - C  12        /232. RY*(   3) C  11                    0.71    0.70    0.050
 386. BD*(   2) C  11 - C  12        /234. RY*(   5) C  11                    0.85    1.27    0.074
 386. BD*(   2) C  11 - C  12        /249. RY*(   3) C  12                    3.07    0.43    0.081
 386. BD*(   2) C  11 - C  12        /257. RY*(  11) C  12                    0.71    0.39    0.038
 391. BD*(   2) C  13 - C  14        /266. RY*(   3) C  13                    2.96    0.56    0.090
 391. BD*(   2) C  13 - C  14        /274. RY*(  11) C  13                    0.55    0.53    0.038
 391. BD*(   2) C  13 - C  14        /284. RY*(   4) C  14                    1.29    1.27    0.090
 394. BD*(   1) C  15 - O  16        /300. RY*(   3) C  15                    1.48    1.51    0.115
 394. BD*(   1) C  15 - O  16        /303. RY*(   6) C  15                    0.76    1.43    0.081
 394. BD*(   1) C  15 - O  16        /316. RY*(   2) O  16                    1.46    0.65    0.076
 394. BD*(   1) C  15 - O  16        /317. RY*(   3) O  16                    0.61    0.62    0.048
 394. BD*(   1) C  15 - O  16        /367. BD*(   2) C   3 - C   4            0.92    0.02    0.007


 Natural Bond Orbitals (Summary):

                                                            Principal Delocalizations
           NBO                        Occupancy    Energy   (geminal,vicinal,remote)
 ====================================================================================
 Molecular unit  1  (C14H12INO)
     1. BD (   1) C   1 - C   2          1.98154    -0.77113  364(g),368(v),362(g),374(v)
                                                    95(v),146(v),365(g),363(g)
                                                    145(v),94(v)
     2. BD (   2) C   1 - C   2          1.66465    -0.29645  367(v),372(v),97(v),148(v)
     3. BD (   1) C   1 - C   6          1.98164    -0.77105  371(g),360(g),373(v),365(v)
                                                    129(v),78(v),374(g),363(g)
                                                    77(v),128(v)
     4. BD (   1) C   1 - H  18          1.98162    -0.62196  371(v),364(v),77(v),145(v)
                                                    360(g),362(g),365(v),374(v)
     5. BD (   1) C   2 - C   3          1.97918    -0.77017  370(v),366(g),360(g),363(v)
                                                    368(g),61(v),365(g),112(v)
                                                    60(v),111(v)
     6. BD (   1) C   2 - H  19          1.98140    -0.62221  366(v),362(v),60(v),94(v)
                                                    364(g),360(g),363(v),368(v)
     7. BD (   1) C   3 - C   4          1.97462    -0.77254  369(g),364(g),373(v),370(g)
                                                    365(v),162(v),368(g),78(v)
                                                    77(v),376(v),128(v),375(v)
     8. BD (   2) C   3 - C   4          1.66872    -0.30024  361(v),372(v),376(v),375(v)
                                                    130(v),79(v),379(r)
     9. BD (   1) C   3 - H  20          1.98034    -0.62310  369(v),360(v),111(v),366(g)
                                                    77(v),364(g),365(v)
    10. BD (   1) C   4 - C   5          1.97367    -0.77213  366(g),371(g),368(v),162(v)
                                                    370(g),374(v),373(g),146(v)
                                                    377(v),145(v),94(v),112(g)
    11. BD (   1) C   4 - C   7          1.96174    -0.73243  379(v),375(g),371(v),364(v)
                                                    366(g),369(g),94(v),128(v)
                                                    382(v),181(v),196(v),377(g)
                                                    376(g),378(v),380(v)
    12. BD (   1) C   5 - C   6          1.97918    -0.76975  370(v),369(g),362(g),363(v)
                                                    373(g),61(v),374(g),111(v)
                                                    112(v),60(v)
    13. BD (   2) C   5 - C   6          1.66724    -0.29752  367(v),361(v),62(v),113(v)
    14. BD (   1) C   5 - H  21          1.97970    -0.62485  366(v),362(v),111(v),369(g)
                                                    145(v),371(g),374(v)
    15. BD (   1) C   6 - H  22          1.98162    -0.62337  369(v),360(v),60(v),128(v)
                                                    371(g),362(g),363(v),373(v)
    16. BD (   1) C   7 - C   8          1.96370    -0.73649  381(v),370(g),378(g),367(v)
                                                    383(v),390(v),213(v),380(g)
                                                    281(v),366(v),113(v),214(v)
                                                    377(g),376(g),112(v),199(v)
    17. BD (   1) C   7 - N   9          1.98206    -0.86816  378(v),395(v),301(v),366(v)
                                                    367(v),370(g),375(g),379(v)
                                                    381(g),382(g),302(v),180(v)
    18. BD (   1) C   7 - H  23          1.96704    -0.58522  369(v),380(v),382(v),379(v)
                                                    375(g),196(v),370(g)
    19. BD (   1) C   8 - C  10          1.97594    -0.81124  380(g),375(g),383(g),230(v)
                                                    387(v),393(v),162(v),376(v)
                                                    231(v),281(v)
    20. BD (   2) C   8 - C  10          1.68270    -0.32517  386(v),391(v),370(v),232(v)
                                                    376(v),283(v),367(r),377(v)
    21. BD (   1) C   8 - C  14          1.96463    -0.78077  384(v),378(g),390(g),375(g)
                                                    392(v),265(v),393(g),213(v)
                                                    264(v),377(v),162(v),163(v)
    22. BD (   1) N   9 - C  15          1.99104    -0.93911  376(g),162(v),375(v),163(v)
                                                    382(g),180(r),315(v)
    23. BD (   1) N   9 - H  24          1.98558    -0.78125  396(v),163(v),395(v),370(v)
                                                    298(v),302(v),381(g)
    24. BD (   1) C  10 - C  11          1.98024    -0.81072  375(v),378(g),385(g),387(g)
                                                    179(v),389(v),248(v),182(v)
                                                    247(v),213(g),335(v)
    25. BD (   1) C  10 - I  17          1.97572    -0.59597  380(v),179(v),385(v),230(v)
                                                    334(g),335(g),333(g),387(v)
                                                    214(g),213(g),233(v)
    26. BD (   1) C  11 - C  12          1.97275    -0.77998  384(v),383(g),388(g),392(v)
                                                    214(v),265(v),387(g),389(g)
                                                    264(v)
    27. BD (   2) C  11 - C  12          1.65261    -0.30453  379(v),391(v),267(v),216(v)
                                                    215(v),232(g),266(v)
    28. BD (   1) C  11 - H  25          1.98042    -0.63174  378(v),388(v),383(g),247(v)
                                                    213(v),385(g),389(v)
    29. BD (   1) C  12 - C  13          1.98141    -0.77985  390(g),393(v),385(g),387(v)
                                                    231(v),282(v),389(g),392(g)
                                                    281(v)
    30. BD (   1) C  12 - H  26          1.98046    -0.62944  383(v),390(v),264(v),230(v)
                                                    385(g),388(g),387(v),392(v)
    31. BD (   1) C  13 - C  14          1.97924    -0.78037  380(g),375(v),388(g),389(v)
                                                    393(g),180(v),248(v),392(g)
                                                    247(v),179(v)
    32. BD (   2) C  13 - C  14          1.66023    -0.30612  379(v),386(v),249(v)
    33. BD (   1) C  13 - H  27          1.98112    -0.62932  380(v),385(v),247(v),281(v)
                                                    390(g),388(g),389(v),393(v)
    34. BD (   1) C  14 - H  28          1.97873    -0.63884  378(v),388(v),179(v),380(g)
                                                    264(v),390(g),392(v)
    35. BD (   1) C  15 - O  16          1.99726    -0.44530  394(g),196(v)
    36. BD (   2) C  15 - O  16          1.99401    -1.10918  376(v),197(v),298(g),381(g)
    37. BD (   1) C  15 - H  29          1.98821    -0.68050  382(v),197(v),315(v)
    38. CR (   1) C   1                  1.99929   -10.39365  78(v),146(v),364(v),371(v)
                                                    337(v)
    39. CR (   1) C   2                  1.99928   -10.39439  61(v),95(v),366(v),362(v)
                                                    339(v)
    40. CR (   1) C   3                  1.99917   -10.39240  78(v),112(v),369(v),370(v)
                                                    111(v),340(v),360(v)
    41. CR (   1) C   4                  1.99909   -10.41568  95(v),129(v),166(v),364(v)
                                                    371(v)
    42. CR (   1) C   5                  1.99916   -10.39354  112(v),146(v),370(v),366(v)
                                                    342(v),362(v)
    43. CR (   1) C   6                  1.99929   -10.39570  61(v),129(v),369(v),360(v)
                                                    345(v)
    44. CR (   1) C   7                  1.99905   -10.44996  111(v),179(v),381(v),369(v)
                                                    380(v),378(v),366(v)
    45. CR (   1) C   8                  1.99895   -10.43173  214(v),384(v),282(v),163(v)
                                                    383(v),390(v),378(g)
    46. CR (   1) N   9                  1.99939   -14.60630  302(v),349(v),163(v),299(v)
                                                    166(v)
    47. CR (   1) C  10                  1.99882   -10.46872  384(g),231(v),180(v),375(v)
                                                    380(v),385(v),378(g)
    48. CR (   1) C  11                  1.99913   -10.40361  213(v),248(v),384(v),378(v)
                                                    388(v),350(v)
    49. CR (   1) C  12                  1.99927   -10.40284  265(v),231(v),383(v),390(v)
                                                    353(v),230(v)
    50. CR (   1) C  13                  1.99929   -10.40318  248(v),282(v),380(v),385(v)
                                                    354(v)
    51. CR (   1) C  14                  1.99915   -10.40625  265(v),179(v),378(v),375(v)
                                                    388(v),356(v),180(v)
    52. CR (   1) C  15                  1.99947   -10.52198  376(v),359(v)
    53. CR (   1) O  16                  1.99981   -19.36725  298(v)
    54. LP (   1) N   9                  1.70132    -0.32374  394(v),370(v),377(v),300(v)
                                                    164(v),367(r),299(v)
    55. LP (   1) O  16                  1.98847    -0.82189  298(v),299(v),313(v),396(v)
    56. LP (   2) O  16                  1.90618    -0.34474  381(v),396(v),299(v),376(r)
                                                    314(v),300(v),302(v)
    57. LP (   1) I  17                  1.99415    -0.65893  378(v),383(v)
    58. LP (   2) I  17                  1.96696    -0.31873  378(v),383(v),377(r),385(r)
    59. LP (   3) I  17                  1.93513    -0.31606  379(v)
    60. RY*(   1) C   1                  0.00543     1.10933   
    61. RY*(   2) C   1                  0.00193     1.40614   
    62. RY*(   3) C   1                  0.00090     0.46841   
    63. RY*(   4) C   1                  0.00055     1.68633   
    64. RY*(   5) C   1                  0.00043     0.91946   
    65. RY*(   6) C   1                  0.00041     1.09175   
    66. RY*(   7) C   1                  0.00018     1.29229   
    67. RY*(   8) C   1                  0.00006     2.34774   
    68. RY*(   9) C   1                  0.00006     1.94029   
    69. RY*(  10) C   1                  0.00002     2.09317   
    70. RY*(  11) C   1                  0.00001     0.46633   
    71. RY*(  12) C   1                  0.00000     2.55217   
    72. RY*(  13) C   1                  0.00000     1.87998   
    73. RY*(  14) C   1                  0.00001     1.70080   
    74. RY*(  15) C   1                  0.00000     1.49869   
    75. RY*(  16) C   1                  0.00000    22.56558   
    76. RY*(  17) C   1                  0.00001     2.16974   
    77. RY*(   1) C   2                  0.00579     1.09624   
    78. RY*(   2) C   2                  0.00198     1.39245   
    79. RY*(   3) C   2                  0.00090     0.55487   
    80. RY*(   4) C   2                  0.00055     1.60935   
    81. RY*(   5) C   2                  0.00045     1.14337   
    82. RY*(   6) C   2                  0.00026     1.06490   
    83. RY*(   7) C   2                  0.00017     1.22231   
    84. RY*(   8) C   2                  0.00008     1.96029   
    85. RY*(   9) C   2                  0.00006     2.42834   
    86. RY*(  10) C   2                  0.00002     0.62169   
    87. RY*(  11) C   2                  0.00002     1.69037   
    88. RY*(  12) C   2                  0.00002     1.85818   
    89. RY*(  13) C   2                  0.00001     2.53713   
    90. RY*(  14) C   2                  0.00001     1.42781   
    91. RY*(  15) C   2                  0.00000    22.33894   
    92. RY*(  16) C   2                  0.00000     2.64085   
    93. RY*(  17) C   2                  0.00000     1.60180   
    94. RY*(   1) C   3                  0.00611     1.08998   
    95. RY*(   2) C   3                  0.00213     1.12055   
    96. RY*(   3) C   3                  0.00133     0.67654   
    97. RY*(   4) C   3                  0.00063     1.24909   
    98. RY*(   5) C   3                  0.00047     0.97464   
    99. RY*(   6) C   3                  0.00028     0.95598   
   100. RY*(   7) C   3                  0.00023     1.06895   
   101. RY*(   8) C   3                  0.00016     2.04458   
   102. RY*(   9) C   3                  0.00011     1.81948   
   103. RY*(  10) C   3                  0.00008     2.90526   
   104. RY*(  11) C   3                  0.00005     2.29158   
   105. RY*(  12) C   3                  0.00005     1.31283   
   106. RY*(  13) C   3                  0.00003     1.60627   
   107. RY*(  14) C   3                  0.00002     1.68686   
   108. RY*(  15) C   3                  0.00000     2.68269   
   109. RY*(  16) C   3                  0.00000    21.76480   
   110. RY*(  17) C   3                  0.00001     2.54722   
   111. RY*(   1) C   4                  0.00681     1.24151   
   112. RY*(   2) C   4                  0.00328     1.23641   
   113. RY*(   3) C   4                  0.00260     0.71429   
   114. RY*(   4) C   4                  0.00088     0.95391   
   115. RY*(   5) C   4                  0.00070     1.68179   
   116. RY*(   6) C   4                  0.00038     1.58534   
   117. RY*(   7) C   4                  0.00033     0.85627   
   118. RY*(   8) C   4                  0.00026     2.04964   
   119. RY*(   9) C   4                  0.00013     1.42298   
   120. RY*(  10) C   4                  0.00009     2.91710   
   121. RY*(  11) C   4                  0.00010     2.16071   
   122. RY*(  12) C   4                  0.00008     2.33106   
   123. RY*(  13) C   4                  0.00007     2.30482   
   124. RY*(  14) C   4                  0.00004     2.98133   
   125. RY*(  15) C   4                  0.00005     1.57782   
   126. RY*(  16) C   4                  0.00001     2.87792   
   127. RY*(  17) C   4                  0.00001    21.46961   
   128. RY*(   1) C   5                  0.00586     1.10561   
   129. RY*(   2) C   5                  0.00213     1.13259   
   130. RY*(   3) C   5                  0.00126     0.75993   
   131. RY*(   4) C   5                  0.00053     1.34856   
   132. RY*(   5) C   5                  0.00048     1.15020   
   133. RY*(   6) C   5                  0.00027     0.98038   
   134. RY*(   7) C   5                  0.00019     1.29546   
   135. RY*(   8) C   5                  0.00012     2.09927   
   136. RY*(   9) C   5                  0.00012     1.81194   
   137. RY*(  10) C   5                  0.00007     1.07857   
   138. RY*(  11) C   5                  0.00005     1.77803   
   139. RY*(  12) C   5                  0.00005     2.12254   
   140. RY*(  13) C   5                  0.00002     1.82667   
   141. RY*(  14) C   5                  0.00002     1.80989   
   142. RY*(  15) C   5                  0.00001     2.73262   
   143. RY*(  16) C   5                  0.00001     2.76100   
   144. RY*(  17) C   5                  0.00000    22.42734   
   145. RY*(   1) C   6                  0.00566     1.09285   
   146. RY*(   2) C   6                  0.00199     1.39913   
   147. RY*(   3) C   6                  0.00092     0.68092   
   148. RY*(   4) C   6                  0.00058     1.47705   
   149. RY*(   5) C   6                  0.00045     1.18059   
   150. RY*(   6) C   6                  0.00026     1.08389   
   151. RY*(   7) C   6                  0.00014     1.28790   
   152. RY*(   8) C   6                  0.00008     1.78869   
   153. RY*(   9) C   6                  0.00006     2.58834   
   154. RY*(  10) C   6                  0.00003     0.72042   
   155. RY*(  11) C   6                  0.00003     1.93180   
   156. RY*(  12) C   6                  0.00000     2.70428   
   157. RY*(  13) C   6                  0.00001     1.82610   
   158. RY*(  14) C   6                  0.00000    22.44662   
   159. RY*(  15) C   6                  0.00000     1.49419   
   160. RY*(  16) C   6                  0.00000     2.11839   
   161. RY*(  17) C   6                  0.00000     1.40324   
   162. RY*(   1) C   7                  0.01063     1.00761   
   163. RY*(   2) C   7                  0.00438     0.79830   
   164. RY*(   3) C   7                  0.00299     0.91098   
   165. RY*(   4) C   7                  0.00163     0.59781   
   166. RY*(   5) C   7                  0.00125     0.83923   
   167. RY*(   6) C   7                  0.00099     1.12691   
   168. RY*(   7) C   7                  0.00091     1.49670   
   169. RY*(   8) C   7                  0.00062     1.22777   
   170. RY*(   9) C   7                  0.00035     1.82267   
   171. RY*(  10) C   7                  0.00023     2.37213   
   172. RY*(  11) C   7                  0.00020     1.75882   
   173. RY*(  12) C   7                  0.00017     2.14011   
   174. RY*(  13) C   7                  0.00009     2.25236   
   175. RY*(  14) C   7                  0.00010     1.94447   
   176. RY*(  15) C   7                  0.00004     5.42507   
   177. RY*(  16) C   7                  0.00003     2.31243   
   178. RY*(  17) C   7                  0.00001    19.10636   
   179. RY*(   1) C   8                  0.00854     1.25858   
   180. RY*(   2) C   8                  0.00415     0.89058   
   181. RY*(   3) C   8                  0.00399     0.71284   
   182. RY*(   4) C   8                  0.00169     1.14532   
   183. RY*(   5) C   8                  0.00114     0.93149   
   184. RY*(   6) C   8                  0.00086     0.71707   
   185. RY*(   7) C   8                  0.00070     0.69254   
   186. RY*(   8) C   8                  0.00065     1.54994   
   187. RY*(   9) C   8                  0.00021     1.44074   
   188. RY*(  10) C   8                  0.00018     1.52034   
   189. RY*(  11) C   8                  0.00013     2.46549   
   190. RY*(  12) C   8                  0.00010     2.75869   
   191. RY*(  13) C   8                  0.00007     3.26999   
   192. RY*(  14) C   8                  0.00005     3.28410   
   193. RY*(  15) C   8                  0.00004     2.36822   
   194. RY*(  16) C   8                  0.00000    21.95847   
   195. RY*(  17) C   8                  0.00001     2.85246   
   196. RY*(   1) N   9                  0.00514     0.64902   
   197. RY*(   2) N   9                  0.00344     1.10058   
   198. RY*(   3) N   9                  0.00170     1.06028   
   199. RY*(   4) N   9                  0.00109     1.64480   
   200. RY*(   5) N   9                  0.00032     1.68333   
   201. RY*(   6) N   9                  0.00017     2.18015   
   202. RY*(   7) N   9                  0.00018     1.92990   
   203. RY*(   8) N   9                  0.00008     1.69301   
   204. RY*(   9) N   9                  0.00007     1.58298   
   205. RY*(  10) N   9                  0.00006     2.47600   
   206. RY*(  11) N   9                  0.00002     2.92768   
   207. RY*(  12) N   9                  0.00002     2.24471   
   208. RY*(  13) N   9                  0.00002     2.47909   
   209. RY*(  14) N   9                  0.00002     2.10537   
   210. RY*(  15) N   9                  0.00000     3.75042   
   211. RY*(  16) N   9                  0.00000    34.91689   
   212. RY*(  17) N   9                  0.00001     3.81829   
   213. RY*(   1) C  10                  0.00767     1.35979   
   214. RY*(   2) C  10                  0.00595     1.34124   
   215. RY*(   3) C  10                  0.00266     0.82756   
   216. RY*(   4) C  10                  0.00088     1.38112   
   217. RY*(   5) C  10                  0.00055     0.82500   
   218. RY*(   6) C  10                  0.00042     1.97943   
   219. RY*(   7) C  10                  0.00025     1.27441   
   220. RY*(   8) C  10                  0.00011     1.03193   
   221. RY*(   9) C  10                  0.00011     2.12928   
   222. RY*(  10) C  10                  0.00007     1.79901   
   223. RY*(  11) C  10                  0.00006     2.50786   
   224. RY*(  12) C  10                  0.00004     1.56367   
   225. RY*(  13) C  10                  0.00004     1.31615   
   226. RY*(  14) C  10                  0.00003     1.35685   
   227. RY*(  15) C  10                  0.00002     2.21251   
   228. RY*(  16) C  10                  0.00000    22.64340   
   229. RY*(  17) C  10                  0.00000     2.77663   
   230. RY*(   1) C  11                  0.00786     1.16476   
   231. RY*(   2) C  11                  0.00249     1.07673   
   232. RY*(   3) C  11                  0.00133     0.74875   
   233. RY*(   4) C  11                  0.00094     1.05804   
   234. RY*(   5) C  11                  0.00046     1.31254   
   235. RY*(   6) C  11                  0.00032     1.62442   
   236. RY*(   7) C  11                  0.00019     0.83250   
   237. RY*(   8) C  11                  0.00014     2.24716   
   238. RY*(   9) C  11                  0.00007     2.55894   
   239. RY*(  10) C  11                  0.00005     1.13911   
   240. RY*(  11) C  11                  0.00005     1.44767   
   241. RY*(  12) C  11                  0.00003     1.60901   
   242. RY*(  13) C  11                  0.00000    22.20132   
   243. RY*(  14) C  11                  0.00001     2.77489   
   244. RY*(  15) C  11                  0.00001     1.68583   
   245. RY*(  16) C  11                  0.00001     1.28975   
   246. RY*(  17) C  11                  0.00001     2.65962   
   247. RY*(   1) C  12                  0.00568     1.08148   
   248. RY*(   2) C  12                  0.00194     1.46363   
   249. RY*(   3) C  12                  0.00079     0.47068   
   250. RY*(   4) C  12                  0.00057     1.67316   
   251. RY*(   5) C  12                  0.00039     0.96857   
   252. RY*(   6) C  12                  0.00031     1.15408   
   253. RY*(   7) C  12                  0.00011     1.59018   
   254. RY*(   8) C  12                  0.00007     2.87354   
   255. RY*(   9) C  12                  0.00006     1.31785   
   256. RY*(  10) C  12                  0.00002     2.01332   
   257. RY*(  11) C  12                  0.00001     0.43917   
   258. RY*(  12) C  12                  0.00000     2.39028   
   259. RY*(  13) C  12                  0.00001     1.51861   
   260. RY*(  14) C  12                  0.00000    21.94252   
   261. RY*(  15) C  12                  0.00001     1.90812   
   262. RY*(  16) C  12                  0.00000     2.67800   
   263. RY*(  17) C  12                  0.00000     1.67614   
   264. RY*(   1) C  13                  0.00546     1.08344   
   265. RY*(   2) C  13                  0.00209     1.39487   
   266. RY*(   3) C  13                  0.00107     0.60725   
   267. RY*(   4) C  13                  0.00055     1.50713   
   268. RY*(   5) C  13                  0.00043     1.12183   
   269. RY*(   6) C  13                  0.00024     1.12002   
   270. RY*(   7) C  13                  0.00014     1.59444   
   271. RY*(   8) C  13                  0.00007     2.63036   
   272. RY*(   9) C  13                  0.00006     0.83827   
   273. RY*(  10) C  13                  0.00004     1.93555   
   274. RY*(  11) C  13                  0.00002     0.57350   
   275. RY*(  12) C  13                  0.00002     2.49477   
   276. RY*(  13) C  13                  0.00001     2.61572   
   277. RY*(  14) C  13                  0.00000    21.55564   
   278. RY*(  15) C  13                  0.00000     2.21765   
   279. RY*(  16) C  13                  0.00001     2.41797   
   280. RY*(  17) C  13                  0.00000     1.50060   
   281. RY*(   1) C  14                  0.00560     1.09592   
   282. RY*(   2) C  14                  0.00186     1.24839   
   283. RY*(   3) C  14                  0.00103     0.80755   
   284. RY*(   4) C  14                  0.00063     1.31299   
   285. RY*(   5) C  14                  0.00041     1.02900   
   286. RY*(   6) C  14                  0.00031     1.00847   
   287. RY*(   7) C  14                  0.00013     1.38913   
   288. RY*(   8) C  14                  0.00013     3.13317   
   289. RY*(   9) C  14                  0.00008     1.81860   
   290. RY*(  10) C  14                  0.00007     2.19850   
   291. RY*(  11) C  14                  0.00005     1.56332   
   292. RY*(  12) C  14                  0.00005     1.02978   
   293. RY*(  13) C  14                  0.00002     2.83482   
   294. RY*(  14) C  14                  0.00002     4.11047   
   295. RY*(  15) C  14                  0.00001     1.29859   
   296. RY*(  16) C  14                  0.00001     2.61947   
   297. RY*(  17) C  14                  0.00000    19.62569   
   298. RY*(   1) C  15                  0.00929     1.33421   
   299. RY*(   2) C  15                  0.00710     1.50965   
   300. RY*(   3) C  15                  0.00651     1.54221   
   301. RY*(   4) C  15                  0.00233     1.08738   
   302. RY*(   5) C  15                  0.00097     1.85682   
   303. RY*(   6) C  15                  0.00020     1.45909   
   304. RY*(   7) C  15                  0.00013     1.10770   
   305. RY*(   8) C  15                  0.00008     2.04317   
   306. RY*(   9) C  15                  0.00007     1.27316   
   307. RY*(  10) C  15                  0.00003     2.73133   
   308. RY*(  11) C  15                  0.00004     1.51913   
   309. RY*(  12) C  15                  0.00001     1.89498   
   310. RY*(  13) C  15                  0.00000    20.11040   
   311. RY*(  14) C  15                  0.00001     1.43770   
   312. RY*(  15) C  15                  0.00001     2.21017   
   313. RY*(  16) C  15                  0.00001     2.22814   
   314. RY*(  17) C  15                  0.00001     0.83617   
   315. RY*(   1) O  16                  0.00268     0.75661   
   316. RY*(   2) O  16                  0.00080     0.68355   
   317. RY*(   3) O  16                  0.00074     0.64611   
   318. RY*(   4) O  16                  0.00012     1.37589   
   319. RY*(   5) O  16                  0.00004     1.55213   
   320. RY*(   6) O  16                  0.00004     1.56664   
   321. RY*(   7) O  16                  0.00002     1.35624   
   322. RY*(   8) O  16                  0.00001     1.24912   
   323. RY*(   9) O  16                  0.00000     4.78676   
   324. RY*(  10) O  16                  0.00001     4.76228   
   325. RY*(  11) O  16                  0.00000    49.68673   
   326. RY*(  12) O  16                  0.00000     5.14830   
   327. RY*(  13) O  16                  0.00000     3.11464   
   328. RY*(  14) O  16                  0.00000     3.14447   
   329. RY*(  15) O  16                  0.00000     2.91202   
   330. RY*(  16) O  16                  0.00000     3.02650   
   331. RY*(  17) O  16                  0.00000     2.90385   
   332. RY*(   1) I  17                  0.00059     0.53449   
   333. RY*(   2) I  17                  0.00040     1.30758   
   334. RY*(   3) I  17                  0.00019     2.03092   
   335. RY*(   4) I  17                  0.00002     7.68054   
   336. RY*(   1) H  18                  0.00039     0.86543   
   337. RY*(   2) H  18                  0.00022     1.87723   
   338. RY*(   1) H  19                  0.00048     0.83643   
   339. RY*(   2) H  19                  0.00021     1.91529   
   340. RY*(   1) H  20                  0.00061     1.45908   
   341. RY*(   2) H  20                  0.00023     1.33388   
   342. RY*(   1) H  21                  0.00083     1.45486   
   343. RY*(   2) H  21                  0.00014     1.35330   
   344. RY*(   1) H  22                  0.00047     0.83191   
   345. RY*(   2) H  22                  0.00022     1.92753   
   346. RY*(   1) H  23                  0.00201     0.58415   
   347. RY*(   2) H  23                  0.00037     2.44915   
   348. RY*(   1) H  24                  0.00270     0.58637   
   349. RY*(   2) H  24                  0.00037     2.22736   
   350. RY*(   1) H  25                  0.00050     1.45425   
   351. RY*(   2) H  25                  0.00022     1.30242   
   352. RY*(   1) H  26                  0.00039     0.88237   
   353. RY*(   2) H  26                  0.00022     1.84227   
   354. RY*(   1) H  27                  0.00043     1.17883   
   355. RY*(   2) H  27                  0.00021     1.55750   
   356. RY*(   1) H  28                  0.00087     1.32860   
   357. RY*(   2) H  28                  0.00025     1.48024   
   358. RY*(   1) H  29                  0.00116     0.58310   
   359. RY*(   2) H  29                  0.00025     2.17360   
   360. BD*(   1) C   1 - C   2          0.01548     0.61639   
   361. BD*(   2) C   1 - C   2          0.32070     0.05338  367(v),372(v),62(g),79(g)
                                                    70(g),80(g)
   362. BD*(   1) C   1 - C   6          0.01540     0.61473   
   363. BD*(   1) C   1 - H  18          0.01152     0.61322   
   364. BD*(   1) C   2 - C   3          0.01522     0.61311   
   365. BD*(   1) C   2 - H  19          0.01126     0.60994   
   366. BD*(   1) C   3 - C   4          0.02273     0.60690   
   367. BD*(   2) C   3 - C   4          0.35092     0.05306  372(v),361(v),96(g),379(r)
                                                    376(v),375(v),79(v),130(v)
                                                    113(g),115(g),394(r)
   368. BD*(   1) C   3 - H  20          0.01263     0.61023   
   369. BD*(   1) C   4 - C   5          0.02543     0.60551   
   370. BD*(   1) C   4 - C   7          0.03792     0.48349   
   371. BD*(   1) C   5 - C   6          0.01497     0.61246   
   372. BD*(   2) C   5 - C   6          0.31481     0.05285  367(v),361(v),147(g),131(g)
                                                    391(r),130(g)
   373. BD*(   1) C   5 - H  21          0.01239     0.60896   
   374. BD*(   1) C   6 - H  22          0.01119     0.61158   
   375. BD*(   1) C   7 - C   8          0.03005     0.47130   
   376. BD*(   1) C   7 - N   9          0.03362     0.42293   
   377. BD*(   1) C   7 - H  23          0.02964     0.44167   
   378. BD*(   1) C   8 - C  10          0.03452     0.57149   
   379. BD*(   2) C   8 - C  10          0.41576     0.02313  391(v),386(v),367(r),215(g)
                                                    370(v),181(g),232(v),376(v)
                                                    283(v),377(v)
   380. BD*(   1) C   8 - C  14          0.02678     0.58579   
   381. BD*(   1) N   9 - C  15          0.05150     0.53521   
   382. BD*(   1) N   9 - H  24          0.01706     0.53694   
   383. BD*(   1) C  10 - C  11          0.02343     0.58607   
   384. BD*(   1) C  10 - I  17          0.03100     0.12660   
   385. BD*(   1) C  11 - C  12          0.01905     0.60705   
   386. BD*(   2) C  11 - C  12          0.31571     0.04515  391(v),379(v),249(g),234(g)
                                                    257(g),232(g)
   387. BD*(   1) C  11 - H  25          0.01247     0.59344   
   388. BD*(   1) C  12 - C  13          0.01476     0.60918   
   389. BD*(   1) C  12 - H  26          0.01084     0.60561   
   390. BD*(   1) C  13 - C  14          0.01536     0.60462   
   391. BD*(   2) C  13 - C  14          0.32539     0.04350  386(v),379(v),266(g),284(g)
                                                    372(r),274(g)
   392. BD*(   1) C  13 - H  27          0.01101     0.60552   
   393. BD*(   1) C  14 - H  28          0.01187     0.59643   
   394. BD*(   1) C  15 - O  16          0.26423     0.02997  316(g),300(g),303(g),317(g)
   395. BD*(   2) C  15 - O  16          0.00585     0.61939   
   396. BD*(   1) C  15 - H  29          0.03746     0.53106   
       -------------------------------
              Total Lewis  160.83181  ( 98.0682%)
        Valence non-Lewis    2.92995  (  1.7866%)
        Rydberg non-Lewis    0.23824  (  0.1453%)
       -------------------------------
            Total unit  1  164.00000  (100.0000%)
           Charge unit  1    0.00000
   1 Symmetry operations used in ECPInt.
 ECPInt:  NShTT=    9316 NPrTT=   38001 LenC2=    8737 LenP2D=   24009.
 LDataN:  DoStor=T MaxTD1= 6 Len=  172
 D1PCM: PCM CHGder 1st derivatives, ID1Alg=3 FixD1E=F DoIter=F DoCFld=F I1PDM=0.
 Calling FoFJK, ICntrl=      2127 FMM=F ISym2X=0 I1Cent= 0 IOpClX= 0 NMat=1 NMatS=1 NMatT=0.
 -------------------------------------------------------------------
 Center     Atomic                   Forces (Hartrees/Bohr)
 Number     Number              X              Y              Z
 -------------------------------------------------------------------
      1        6          -0.022480203   -0.055720480    0.013863831
      2        6          -0.059292491   -0.013411683   -0.021880195
      3        6          -0.035590902    0.039554219   -0.034873166
      4        6           0.018683906    0.033891756   -0.005244086
      5        6           0.059700632    0.014330179    0.019762155
      6        6           0.033157089   -0.045987184    0.035659674
      7        6           0.015068328   -0.010569876    0.011087993
      8        6          -0.003204067   -0.019123992   -0.021179127
      9        7           0.025193514    0.022500385    0.025284883
     10        6          -0.029470808    0.005355450   -0.017960351
     11        6          -0.046517485    0.039079665    0.014835282
     12        6           0.005859721    0.036697459    0.053299694
     13        6           0.053078367   -0.003622454    0.037042998
     14        6           0.050678971   -0.044261830   -0.018442909
     15        6          -0.099849341   -0.028999457   -0.019697555
     16        8           0.029114206    0.003288553   -0.004973406
     17       53           0.017375862   -0.002680334    0.010238038
     18        1           0.020463479    0.047018679   -0.011235220
     19        1           0.047852662    0.011897626    0.017159984
     20        1           0.027361779   -0.034854387    0.028869104
     21        1          -0.050216004   -0.012107599   -0.016842339
     22        1          -0.028716837    0.034598887   -0.028136671
     23        1           0.005778756    0.001508533   -0.002780720
     24        1          -0.037497454   -0.015590924   -0.012150005
     25        1           0.037751985   -0.032544417   -0.013658663
     26        1          -0.004285741   -0.029676159   -0.042776437
     27        1          -0.043925392    0.004738085   -0.028597488
     28        1          -0.039429762    0.034179653    0.013117326
     29        1           0.053357232    0.020511647    0.020207379
 -------------------------------------------------------------------
 Cartesian Forces:  Max     0.099849341 RMS     0.031587370

 GradGradGradGradGradGradGradGradGradGradGradGradGradGradGradGradGradGrad
 Berny optimization.
 FormGI is forming the generalized inverse of G from B-inverse, IUseBI=4.
 Internal  Forces:  Max     0.059752866 RMS     0.015672829
 Search for a local minimum.
 Step number   1 out of a maximum of  158
 All quantities printed in internal units (Hartrees-Bohrs-Radians)
 Mixed Optimization -- RFO/linear search
 Second derivative matrix not updated -- first step.
 ITU=  0
     Eigenvalues ---    0.00871   0.00899   0.01301   0.01464   0.01515
     Eigenvalues ---    0.01729   0.01881   0.01915   0.01944   0.01958
     Eigenvalues ---    0.01970   0.01981   0.01992   0.02004   0.02021
     Eigenvalues ---    0.02022   0.02030   0.02031   0.02036   0.02042
     Eigenvalues ---    0.02045   0.02056   0.02380   0.02380   0.05087
     Eigenvalues ---    0.06478   0.06921   0.15569   0.15994   0.16000
     Eigenvalues ---    0.16000   0.16000   0.16000   0.16000   0.16000
     Eigenvalues ---    0.16000   0.16000   0.16000   0.16000   0.18837
     Eigenvalues ---    0.19004   0.22000   0.22000   0.22000   0.22000
     Eigenvalues ---    0.22001   0.22487   0.23471   0.24474   0.24996
     Eigenvalues ---    0.24997   0.24998   0.33222   0.33454   0.34643
     Eigenvalues ---    0.40197   0.40464   0.40560   0.40585   0.41059
     Eigenvalues ---    0.43383   0.43947   0.44180   0.44192   0.44205
     Eigenvalues ---    0.44205   0.44224   0.44227   0.44299   0.44324
     Eigenvalues ---    0.44349   0.44385   0.44387   0.44410   0.44674
     Eigenvalues ---    0.44745   0.44921   0.45128   0.53555   0.55463
     Eigenvalues ---    0.83716
 RFO step:  Lambda=-7.28851682D-02 EMin= 8.70622345D-03
 Linear search not attempted -- first point.
 Maximum step size (   0.300) exceeded in Quadratic search.
    -- Step size scaled by   0.769
 Iteration  1 RMS(Cart)=  0.02480038 RMS(Int)=  0.00041570
 Iteration  2 RMS(Cart)=  0.00057103 RMS(Int)=  0.00001032
 Iteration  3 RMS(Cart)=  0.00000058 RMS(Int)=  0.00001031
 Variable       Old X    -DE/DX   Delta X   Delta X   Delta X     New X
                                 (Linear)    (Quad)   (Total)
    R1        2.65235  -0.01173   0.00000  -0.01707  -0.01708   2.63527
    R2        2.65435  -0.00943   0.00000  -0.01382  -0.01382   2.64053
    R3        1.92910   0.05250   0.00000   0.07842   0.07842   2.00752
    R4        2.65517  -0.01016   0.00000  -0.01493  -0.01493   2.64024
    R5        1.92940   0.05221   0.00000   0.07802   0.07802   2.00742
    R6        2.66710  -0.01437   0.00000  -0.02173  -0.02173   2.64536
    R7        1.92888   0.05287   0.00000   0.07895   0.07895   2.00782
    R8        2.66854  -0.01336   0.00000  -0.02034  -0.02034   2.64820
    R9        2.81562   0.02205   0.00000   0.04162   0.04162   2.85724
   R10        2.65627  -0.01387   0.00000  -0.02060  -0.02060   2.63567
   R11        1.92695   0.05433   0.00000   0.08087   0.08087   2.00782
   R12        1.92769   0.05304   0.00000   0.07904   0.07904   2.00673
   R13        2.81964   0.01844   0.00000   0.03501   0.03501   2.85465
   R14        2.70139   0.03018   0.00000   0.04802   0.04802   2.74941
   R15        2.06258   0.00108   0.00000   0.00198   0.00198   2.06456
   R16        2.68145  -0.01323   0.00000  -0.02032  -0.02032   2.66112
   R17        2.67386  -0.01305   0.00000  -0.01998  -0.01998   2.65389
   R18        2.54723  -0.00455   0.00000  -0.00558  -0.00558   2.54165
   R19        1.83139   0.04191   0.00000   0.05298   0.05298   1.88437
   R20        2.65863  -0.01062   0.00000  -0.01560  -0.01561   2.64303
   R21        3.88813   0.02034   0.00000   0.06845   0.06845   3.95658
   R22        2.65128  -0.01284   0.00000  -0.01875  -0.01875   2.63253
   R23        1.92925   0.05167   0.00000   0.07720   0.07720   2.00646
   R24        2.64947  -0.01208   0.00000  -0.01773  -0.01773   2.63173
   R25        1.92884   0.05222   0.00000   0.07797   0.07797   2.00682
   R26        2.65450  -0.01436   0.00000  -0.02135  -0.02134   2.63315
   R27        1.92799   0.05262   0.00000   0.07846   0.07846   2.00645
   R28        1.92696   0.05380   0.00000   0.08009   0.08009   2.00705
   R29        2.35971  -0.02830   0.00000  -0.02392  -0.02392   2.33579
   R30        1.92911   0.05975   0.00000   0.08926   0.08926   2.01836
    A1        2.09352  -0.00136   0.00000  -0.00301  -0.00302   2.09050
    A2        2.09532   0.00063   0.00000   0.00134   0.00135   2.09667
    A3        2.09434   0.00073   0.00000   0.00166   0.00167   2.09601
    A4        2.09398   0.00003   0.00000   0.00063   0.00062   2.09461
    A5        2.09500   0.00047   0.00000   0.00131   0.00131   2.09630
    A6        2.09421  -0.00051   0.00000  -0.00194  -0.00193   2.09227
    A7        2.10823  -0.00086   0.00000  -0.00219  -0.00219   2.10604
    A8        2.08143   0.00140   0.00000   0.00429   0.00429   2.08572
    A9        2.09353  -0.00054   0.00000  -0.00209  -0.00210   2.09143
   A10        2.06960   0.00212   0.00000   0.00469   0.00469   2.07430
   A11        2.09524   0.00084   0.00000   0.00218   0.00217   2.09742
   A12        2.11824  -0.00295   0.00000  -0.00685  -0.00686   2.11138
   A13        2.10801  -0.00094   0.00000  -0.00283  -0.00283   2.10518
   A14        2.09642   0.00016   0.00000   0.00039   0.00039   2.09681
   A15        2.07874   0.00078   0.00000   0.00243   0.00243   2.08117
   A16        2.09297   0.00100   0.00000   0.00272   0.00271   2.09568
   A17        2.09502   0.00020   0.00000   0.00096   0.00096   2.09598
   A18        2.09519  -0.00120   0.00000  -0.00367  -0.00367   2.09152
   A19        1.93746   0.00199   0.00000   0.00273   0.00271   1.94017
   A20        1.95671   0.00078   0.00000   0.00154   0.00153   1.95824
   A21        1.90261  -0.00337   0.00000  -0.01389  -0.01392   1.88869
   A22        1.94408  -0.00391   0.00000  -0.01135  -0.01133   1.93275
   A23        1.88541   0.00022   0.00000   0.00052   0.00054   1.88595
   A24        1.83290   0.00434   0.00000   0.02108   0.02111   1.85401
   A25        2.12946   0.00413   0.00000   0.00988   0.00987   2.13934
   A26        2.09150  -0.00195   0.00000  -0.00461  -0.00462   2.08689
   A27        2.06213  -0.00219   0.00000  -0.00535  -0.00535   2.05678
   A28        2.15567  -0.00056   0.00000  -0.00148  -0.00148   2.15419
   A29        2.07338   0.00596   0.00000   0.01949   0.01949   2.09287
   A30        2.05365  -0.00541   0.00000  -0.01807  -0.01807   2.03557
   A31        2.10138   0.00083   0.00000   0.00231   0.00231   2.10369
   A32        2.14918   0.00005   0.00000  -0.00004  -0.00004   2.14914
   A33        2.03253  -0.00087   0.00000  -0.00223  -0.00223   2.03030
   A34        2.10325  -0.00017   0.00000  -0.00001  -0.00001   2.10324
   A35        2.09681  -0.00075   0.00000  -0.00275  -0.00274   2.09406
   A36        2.08311   0.00092   0.00000   0.00276   0.00276   2.08588
   A37        2.09105  -0.00060   0.00000  -0.00154  -0.00154   2.08951
   A38        2.09661  -0.00092   0.00000  -0.00325  -0.00325   2.09336
   A39        2.09551   0.00152   0.00000   0.00479   0.00479   2.10030
   A40        2.09184  -0.00043   0.00000  -0.00159  -0.00159   2.09025
   A41        2.09614   0.00103   0.00000   0.00347   0.00347   2.09961
   A42        2.09521  -0.00059   0.00000  -0.00188  -0.00188   2.09333
   A43        2.11667   0.00255   0.00000   0.00616   0.00617   2.12284
   A44        2.09409  -0.00099   0.00000  -0.00215  -0.00215   2.09194
   A45        2.07242  -0.00156   0.00000  -0.00402  -0.00402   2.06840
   A46        2.08028   0.02090   0.00000   0.05488   0.05488   2.13516
   A47        2.10854  -0.02038   0.00000  -0.06024  -0.06024   2.04830
   A48        2.09436  -0.00052   0.00000   0.00537   0.00537   2.09973
    D1        0.00189   0.00007   0.00000   0.00058   0.00058   0.00247
    D2       -3.13950   0.00028   0.00000   0.00229   0.00229  -3.13721
    D3        3.14141  -0.00011   0.00000  -0.00087  -0.00087   3.14054
    D4        0.00002   0.00010   0.00000   0.00084   0.00084   0.00085
    D5       -0.00199  -0.00014   0.00000  -0.00117  -0.00117  -0.00316
    D6        3.13570  -0.00010   0.00000  -0.00085  -0.00085   3.13485
    D7       -3.14151   0.00003   0.00000   0.00028   0.00028  -3.14123
    D8       -0.00382   0.00007   0.00000   0.00060   0.00060  -0.00322
    D9        0.00482   0.00002   0.00000   0.00016   0.00016   0.00498
   D10       -3.13929   0.00028   0.00000   0.00235   0.00235  -3.13693
   D11       -3.13697  -0.00019   0.00000  -0.00154  -0.00154  -3.13852
   D12        0.00211   0.00008   0.00000   0.00064   0.00065   0.00276
   D13       -0.01119  -0.00005   0.00000  -0.00036  -0.00036  -0.01155
   D14       -3.13786  -0.00010   0.00000  -0.00100  -0.00101  -3.13886
   D15        3.13293  -0.00032   0.00000  -0.00257  -0.00257   3.13037
   D16        0.00626  -0.00037   0.00000  -0.00322  -0.00321   0.00305
   D17        0.01109  -0.00002   0.00000  -0.00024  -0.00024   0.01085
   D18       -3.12443   0.00011   0.00000   0.00087   0.00087  -3.12356
   D19        3.13755   0.00006   0.00000   0.00050   0.00050   3.13805
   D20        0.00203   0.00020   0.00000   0.00160   0.00160   0.00364
   D21       -1.94998  -0.00085   0.00000  -0.00228  -0.00230  -1.95228
   D22        2.14653   0.00219   0.00000   0.00941   0.00939   2.15592
   D23        0.12480  -0.00149   0.00000  -0.00872  -0.00870   0.11611
   D24        1.20696  -0.00094   0.00000  -0.00305  -0.00306   1.20390
   D25       -0.97972   0.00209   0.00000   0.00864   0.00863  -0.97109
   D26       -3.00144  -0.00159   0.00000  -0.00949  -0.00946  -3.01091
   D27       -0.00462   0.00013   0.00000   0.00103   0.00103  -0.00359
   D28        3.14088   0.00009   0.00000   0.00070   0.00070   3.14158
   D29        3.13096  -0.00000   0.00000  -0.00007  -0.00007   3.13089
   D30       -0.00672  -0.00005   0.00000  -0.00041  -0.00041  -0.00713
   D31        1.62024  -0.00096   0.00000  -0.00478  -0.00479   1.61544
   D32       -1.50671  -0.00025   0.00000   0.00141   0.00141  -1.50530
   D33       -2.46921  -0.00138   0.00000  -0.00924  -0.00925  -2.47846
   D34        0.68703  -0.00066   0.00000  -0.00305  -0.00305   0.68399
   D35       -0.46487   0.00185   0.00000   0.01028   0.01028  -0.45459
   D36        2.69137   0.00257   0.00000   0.01646   0.01648   2.70785
   D37       -1.11118   0.00071   0.00000   0.00271   0.00269  -1.10849
   D38        2.06492   0.00106   0.00000   0.00533   0.00532   2.07024
   D39        2.98898   0.00050   0.00000   0.00668   0.00664   2.99562
   D40       -0.11810   0.00086   0.00000   0.00929   0.00927  -0.10883
   D41        0.95236  -0.00030   0.00000  -0.00038  -0.00035   0.95201
   D42       -2.15472   0.00006   0.00000   0.00223   0.00228  -2.15244
   D43       -3.13677   0.00051   0.00000   0.00431   0.00433  -3.13244
   D44       -0.01065   0.00088   0.00000   0.00746   0.00748  -0.00317
   D45       -0.00959  -0.00019   0.00000  -0.00177  -0.00177  -0.01136
   D46        3.11653   0.00018   0.00000   0.00138   0.00138   3.11791
   D47        3.13615  -0.00049   0.00000  -0.00447  -0.00444   3.13171
   D48       -0.00457  -0.00017   0.00000  -0.00180  -0.00178  -0.00635
   D49        0.00865   0.00014   0.00000   0.00135   0.00134   0.00999
   D50       -3.13207   0.00046   0.00000   0.00402   0.00401  -3.12807
   D51       -3.12668   0.00027   0.00000   0.00252   0.00251  -3.12418
   D52        0.01528   0.00002   0.00000   0.00055   0.00053   0.01581
   D53       -0.01924   0.00013   0.00000   0.00063   0.00064  -0.01860
   D54        3.12272  -0.00012   0.00000  -0.00135  -0.00133   3.12139
   D55        0.00402   0.00011   0.00000   0.00097   0.00097   0.00499
   D56        3.14045   0.00030   0.00000   0.00249   0.00248  -3.14025
   D57       -3.12310  -0.00024   0.00000  -0.00200  -0.00199  -3.12509
   D58        0.01332  -0.00005   0.00000  -0.00048  -0.00047   0.01285
   D59        0.00281   0.00004   0.00000   0.00038   0.00038   0.00319
   D60        3.13916   0.00011   0.00000   0.00090   0.00090   3.14006
   D61       -3.13365  -0.00014   0.00000  -0.00111  -0.00111  -3.13476
   D62        0.00269  -0.00007   0.00000  -0.00059  -0.00059   0.00210
   D63       -0.00381  -0.00010   0.00000  -0.00082  -0.00083  -0.00464
   D64        3.13870  -0.00013   0.00000  -0.00112  -0.00111   3.13759
   D65       -3.14016  -0.00016   0.00000  -0.00132  -0.00132  -3.14149
   D66        0.00235  -0.00019   0.00000  -0.00161  -0.00161   0.00074
   D67       -0.00203   0.00000   0.00000  -0.00007  -0.00006  -0.00209
   D68        3.13870  -0.00031   0.00000  -0.00271  -0.00269   3.13601
   D69        3.13865   0.00003   0.00000   0.00023   0.00022   3.13887
   D70       -0.00381  -0.00028   0.00000  -0.00241  -0.00241  -0.00621
         Item               Value     Threshold  Converged?
 Maximum Force            0.059753     0.000450     NO 
 RMS     Force            0.015673     0.000300     NO 
 Maximum Displacement     0.094149     0.001800     NO 
 RMS     Displacement     0.024838     0.001200     NO 
 Predicted change in Energy=-3.782476D-02
 GradGradGradGradGradGradGradGradGradGradGradGradGradGradGradGradGradGrad

                          Input orientation:                          
 ---------------------------------------------------------------------
 Center     Atomic      Atomic             Coordinates (Angstroms)
 Number     Number       Type             X           Y           Z
 ---------------------------------------------------------------------
      1          6           0        2.944713    3.464794   -1.734873
      2          6           0        3.681842    2.549580   -0.984053
      3          6           0        3.140723    1.297660   -0.680862
      4          6           0        1.862162    0.945005   -1.128685
      5          6           0        1.126889    1.875237   -1.875597
      6          6           0        1.663967    3.126098   -2.179215
      7          6           0        1.286027   -0.411531   -0.791072
      8          6           0        1.159453   -1.272890   -2.025573
      9          7           0        0.009467   -0.310182   -0.100476
     10          6           0        2.169925   -2.164115   -2.435094
     11          6           0        2.012323   -2.933834   -3.592186
     12          6           0        0.855525   -2.826374   -4.360908
     13          6           0       -0.149717   -1.942796   -3.975861
     14          6           0        0.006761   -1.177351   -2.822093
     15          6           0       -0.134822    0.257138    1.110436
     16          8           0       -1.226589    0.316347    1.686939
     17         53           0        3.971596   -2.407024   -1.396497
     18          1           0        3.353949    4.417583   -1.965676
     19          1           0        4.654434    2.803055   -0.640168
     20          1           0        3.707731    0.608188   -0.104645
     21          1           0        0.147978    1.635215   -2.211769
     22          1           0        1.095858    3.821513   -2.746066
     23          1           0        1.968830   -0.909896   -0.098968
     24          1           0       -0.810722   -0.700780   -0.511650
     25          1           0        2.779317   -3.603955   -3.892215
     26          1           0        0.745882   -3.414098   -5.238588
     27          1           0       -1.033609   -1.850877   -4.556926
     28          1           0       -0.770013   -0.506163   -2.549784
     29          1           0        0.740023    0.662354    1.570026
 ---------------------------------------------------------------------
                    Distance matrix (angstroms):
                    1          2          3          4          5
     1  C    0.000000
     2  C    1.394527   0.000000
     3  C    2.417815   1.397154   0.000000
     4  C    2.808685   2.430393   1.399867   0.000000
     5  C    2.418880   2.788794   2.411745   1.401369   0.000000
     6  C    1.397307   2.415079   2.787303   2.429005   1.394737
     7  C    4.320636   3.813837   2.524555   1.511988   2.535908
     8  C    5.071224   4.696647   3.513034   2.493446   3.151866
     9  N    5.053450   4.737645   3.567459   2.462760   3.029148
    10  C    5.724965   5.158521   4.000458   3.386452   4.209195
    11  C    6.727659   6.297418   5.258767   4.597476   5.182454
    12  C    7.130187   6.949252   5.981014   5.067928   5.324993
    13  C    6.621145   6.619154   5.673144   4.526972   4.540728
    14  C    5.600278   5.547488   4.531254   3.288547   3.386566
    15  C    5.279050   4.920274   3.875646   3.078112   3.623059
    16  O    6.246701   6.017825   5.063879   4.226504   4.545400
    17  I    5.970530   4.982167   3.863569   3.969576   5.163298
    18  H    1.062333   2.135541   3.380848   3.871017   3.381040
    19  H    2.135280   1.062281   2.135226   3.389362   3.851065
    20  H    3.376393   2.131438   1.062495   2.137341   3.376748
    21  H    3.375872   3.851174   3.378482   2.141936   1.062492
    22  H    2.137294   3.377842   3.849205   3.387838   2.132293
    23  H    4.771419   3.960525   2.566171   2.124230   3.409140
    24  H    5.740345   5.565171   4.431287   3.199008   3.500078
    25  H    7.392475   6.865709   5.871050   5.401048   6.067850
    26  H    8.026832   7.892172   6.979168   6.094191   6.279485
    27  H    7.214387   7.373257   6.508625   5.287276   5.073578
    28  H    5.498342   5.622107   4.694731   3.324720   3.118305
    29  H    4.861757   4.328884   3.351637   2.936346   3.673292
                    6          7          8          9         10
     6  C    0.000000
     7  C    3.818980   0.000000
     8  C    4.430490   1.510613   0.000000
     9  N    4.343564   1.454923   2.440342   0.000000
    10  C    5.320510   2.560397   1.408206   3.681724   0.000000
    11  C    6.232224   3.838718   2.437293   4.804895   1.398630
    12  C    6.391032   4.331343   2.821254   5.019793   2.423839
    13  C    5.675480   3.814317   2.442606   4.208251   2.793508
    14  C    4.656103   2.519533   1.404376   2.856429   2.408890
    15  C    4.721057   2.466103   3.721651   1.344983   4.872896
    16  O    5.585442   3.603274   4.690588   2.261687   5.888986
    17  I    6.045928   3.400119   3.096796   4.666356   2.093730
    18  H    2.137655   5.382968   6.099253   6.084101   6.703806
    19  H    3.378745   4.658594   5.545049   5.617760   5.836722
    20  H    3.849764   2.715817   3.704341   3.810588   3.934654
    21  H    2.126503   2.739107   3.084612   2.874250   4.309647
    22  H    1.061918   4.666566   5.145493   5.024967   6.089177
    23  H    4.550782   1.092517   2.121005   2.049088   2.659133
    24  H    4.852819   2.134970   2.549678   0.997166   3.837348
    25  H    7.033633   4.694526   3.397378   5.735703   2.137218
    26  H    7.278517   5.393288   3.883204   6.047875   3.383775
    27  H    6.140090   4.651245   3.398726   4.829253   3.855246
    28  H    4.388041   2.707272   2.141379   2.577810   3.377158
    29  H    4.580450   2.650686   4.104805   2.066426   5.106323
                   11         12         13         14         15
    11  C    0.000000
    12  C    1.393076   0.000000
    13  C    2.409104   1.392654   0.000000
    14  C    2.774987   2.409903   1.393403   0.000000
    15  C    6.075129   6.358022   5.541692   4.188387   0.000000
    16  O    6.994526   7.126595   6.191178   4.907510   1.236048
    17  I    2.989537   4.321283   4.884040   4.389115   5.499558
    18  H    7.647798   8.028335   7.534649   6.575743   6.240456
    19  H    6.971876   7.743777   7.531920   6.496560   5.699410
    20  H    5.251978   6.168231   6.031065   4.926444   4.045352
    21  H    5.124211   5.002520   4.000351   2.881487   3.607786
    22  H    6.869537   6.845428   6.024211   5.116694   5.393696
    23  H    4.037423   4.803797   4.537116   3.366995   2.692579
    24  H    4.737701   4.702267   3.739022   2.496706   2.001402
    25  H    1.061772   2.127270   3.368336   3.836748   6.958934
    26  H    2.131940   1.061961   2.135721   3.374727   7.386726
    27  H    3.373607   2.135146   1.061768   2.132053   6.113144
    28  H    3.836871   3.362428   2.117162   1.062084   3.792533
    29  H    6.418703   6.881900   6.191552   4.817977   1.068072
                   16         17         18         19         20
    16  O    0.000000
    17  I    6.629136   0.000000
    18  H    7.151438   6.876097   0.000000
    19  H    6.795997   5.308787   2.460677   0.000000
    20  H    5.257610   3.290898   4.254420   2.449586   0.000000
    21  H    4.339214   5.623559   4.252103   4.913443   4.262230
    22  H    6.109950   6.991844   2.462373   4.258583   4.911664
    23  H    3.860549   2.817098   5.812502   4.614257   2.308330
    24  H    2.457904   5.154103   6.756945   6.493173   4.721808
    25  H    7.908414   3.013766   8.269633   7.425743   5.740191
    26  H    8.109857   5.116747   8.879706   8.664597   7.163010
    27  H    6.612106   5.945561   8.078293   8.327899   6.953425
    28  H    4.339909   5.237002   6.449148   6.634921   5.222133
    29  H    2.000238   5.353915   5.782348   4.978973   3.408042
                   21         22         23         24         25
    21  H    0.000000
    22  H    2.442099   0.000000
    23  H    3.775847   5.491397   0.000000
    24  H    3.044073   5.392476   2.817790   0.000000
    25  H    6.098914   7.699693   4.722665   5.722326   0.000000
    26  H    5.917320   7.660888   5.846565   5.668249   2.446145
    27  H    4.364486   6.323753   5.456507   4.211491   4.248945
    28  H    2.354243   4.716862   3.697399   2.047809   4.898589
    29  H    3.949551   5.360556   2.601438   2.931948   7.224693
                   26         27         28         29
    26  H    0.000000
    27  H    2.464734   0.000000
    28  H    4.240717   2.430299   0.000000
    29  H    7.935661   6.855774   4.540757   0.000000
 Symmetry turned off by external request.
 Stoichiometry    C14H12INO
 Framework group  C1[X(C14H12INO)]
 Deg. of freedom    81
 Full point group                 C1      NOp   1
 Rotational constants (GHZ):           0.3804156           0.2410458           0.2098910
 Basis read from rwf:  (5D, 7F)
 Pseudo-potential data read from rwf file.
   396 basis functions,   648 primitive gaussians,   412 cartesian basis functions
    59 alpha electrons       59 beta electrons
       nuclear repulsion energy      1082.6494496011 Hartrees.
 NAtoms=   29 NActive=   29 NUniq=   29 SFac= 1.00D+00 NAtFMM=   60 NAOKFM=F Big=F
 Integral buffers will be    131072 words long.
 Raffenetti 2 integral format.
 Two-electron integral symmetry is turned off.
 ------------------------------------------------------------------------------
 Polarizable Continuum Model (PCM)
 =================================
 Model                : PCM.
 Atomic radii         : UFF (Universal Force Field).
 Polarization charges : Total charges.
 Charge compensation  : None.
 Solution method      : On-the-fly selection.
 Cavity type          : Scaled VdW (van der Waals Surface) (Alpha=1.100).
 Cavity algorithm     : GePol (No added spheres)
                        Default sphere list used, NSphG=   29.
                        Lebedev-Laikov grids with approx.  5.0 points / Ang**2.
                        Smoothing algorithm: York/Karplus (Gamma=1.0000).
                        Polarization charges: spherical gaussians, with
                                              point-specific exponents (IZeta= 3).
                        Self-potential: point-specific (ISelfS= 7).
                        Self-field    : sphere-specific E.n sum rule (ISelfD= 2).
 1st derivatives      : Analytical E(r).r(x)/FMM algorithm (CHGder, D1EAlg=3).
                        Cavity 1st derivative terms included.
 Solvent              : DiMethylSulfoxide, Eps=  46.826000 Eps(inf)=   2.007889
 ------------------------------------------------------------------------------
 One-electron integrals computed using PRISM.
   1 Symmetry operations used in ECPInt.
 ECPInt:  NShTT=    9316 NPrTT=   38001 LenC2=    8733 LenP2D=   23964.
 LDataN:  DoStor=T MaxTD1= 5 Len=  102
 NBasis=   396 RedAO= T EigKep=  1.09D-06  NBF=   396
 NBsUse=   395 1.00D-06 EigRej=  9.63D-07 NBFU=   395
 Initial guess from the checkpoint file:  "BHFA_oI_conf5.chk"
 B after Tr=     0.017689   -0.015911    0.003622
         Rot=    1.000000   -0.000121   -0.000114    0.000201 Ang=  -0.03 deg.
 ExpMin= 4.38D-02 ExpMax= 8.59D+03 ExpMxC= 1.30D+03 IAcc=3 IRadAn=         5 AccDes= 0.00D+00
 Harris functional with IExCor= 1009 and IRadAn=       5 diagonalized for initial guess.
 HarFok:  IExCor= 1009 AccDes= 0.00D+00 IRadAn=         5 IDoV= 1 UseB2=F ITyADJ=14
 ICtDFT=  3500011 ScaDFX=  1.000000  1.000000  1.000000  1.000000
 Defaulting to unpruned grid for atomic number  53.
 FoFCou: FMM=F IPFlag=           0 FMFlag=      100000 FMFlg1=           0
         NFxFlg=           0 DoJE=T BraDBF=F KetDBF=T FulRan=T
         wScrn=  0.000000 ICntrl=       500 IOpCl=  0 I1Cent=   200000004 NGrid=           0
         NMat0=    1 NMatS0=      1 NMatT0=    0 NMatD0=    1 NMtDS0=    0 NMtDT0=    0
 Symmetry not used in FoFCou.
 Requested convergence on RMS density matrix=1.00D-08 within 128 cycles.
 Requested convergence on MAX density matrix=1.00D-06.
 Requested convergence on             energy=1.00D-06.
 No special actions if energy rises.
 Inv3:  Mode=1 IEnd=    16708800.
 Iteration    1 A*A^-1 deviation from unit magnitude is 4.22D-15 for   2357.
 Iteration    1 A*A^-1 deviation from orthogonality  is 1.79D-15 for   1607    579.
 Iteration    1 A^-1*A deviation from unit magnitude is 4.00D-15 for   2357.
 Iteration    1 A^-1*A deviation from orthogonality  is 1.88D-15 for   1061    362.
 Error on total polarization charges =  0.01951
 SCF Done:  E(RM062X) =  -681.918447667     A.U. after   15 cycles
            NFock= 15  Conv=0.38D-08     -V/T= 2.0158
   1 Symmetry operations used in ECPInt.
 ECPInt:  NShTT=    9316 NPrTT=   38001 LenC2=    8733 LenP2D=   23964.
 LDataN:  DoStor=T MaxTD1= 6 Len=  172
 D1PCM: PCM CHGder 1st derivatives, ID1Alg=3 FixD1E=F DoIter=F DoCFld=F I1PDM=0.
 Calling FoFJK, ICntrl=      2127 FMM=F ISym2X=0 I1Cent= 0 IOpClX= 0 NMat=1 NMatS=1 NMatT=0.
 -------------------------------------------------------------------
 Center     Atomic                   Forces (Hartrees/Bohr)
 Number     Number              X              Y              Z
 -------------------------------------------------------------------
      1        6          -0.006374969   -0.017138664    0.004347985
      2        6          -0.018401409   -0.003814645   -0.007347858
      3        6          -0.011291215    0.011047568   -0.010967543
      4        6           0.006210114    0.012876791   -0.001002027
      5        6           0.018123507    0.004548019    0.005596938
      6        6           0.010004801   -0.014298218    0.011195294
      7        6           0.006294083   -0.005326752    0.006620336
      8        6          -0.000752455   -0.007509423   -0.005891707
      9        7           0.008767549    0.008485209    0.006053624
     10        6          -0.014367361    0.003490401   -0.008249063
     11        6          -0.012767948    0.011744411    0.004869961
     12        6           0.001571011    0.011479806    0.016272195
     13        6           0.015831554   -0.000867723    0.011258628
     14        6           0.016098329   -0.014310475   -0.006315985
     15        6          -0.043654464   -0.008446928    0.000429520
     16        8           0.016822105    0.000317238   -0.006187722
     17       53           0.007007029   -0.000900932    0.004618677
     18        1           0.006132316    0.014375659   -0.003437976
     19        1           0.014582981    0.003623489    0.005490497
     20        1           0.008220541   -0.010766400    0.009232611
     21        1          -0.015353048   -0.003899726   -0.004931002
     22        1          -0.008886217    0.010526741   -0.008676549
     23        1           0.001875931    0.001145043   -0.001672232
     24        1          -0.011157402   -0.005741001   -0.003412098
     25        1           0.011521902   -0.009972533   -0.004027038
     26        1          -0.001024019   -0.009258764   -0.012922744
     27        1          -0.013473422    0.001732367   -0.008476021
     28        1          -0.011929964    0.010659344    0.003654742
     29        1           0.020370142    0.006200097    0.003876559
 -------------------------------------------------------------------
 Cartesian Forces:  Max     0.043654464 RMS     0.010608632

 GradGradGradGradGradGradGradGradGradGradGradGradGradGradGradGradGradGrad
 Berny optimization.
 Using GEDIIS/GDIIS optimizer.
 FormGI is forming the generalized inverse of G from B-inverse, IUseBI=4.
 Internal  Forces:  Max     0.020708146 RMS     0.005171631
 Search for a local minimum.
 Step number   2 out of a maximum of  158
 All quantities printed in internal units (Hartrees-Bohrs-Radians)
 Mixed Optimization -- RFO/linear search
 Update second derivatives using D2CorX and points    1    2
 DE= -3.65D-02 DEPred=-3.78D-02 R= 9.66D-01
 TightC=F SS=  1.41D+00  RLast= 3.02D-01 DXNew= 5.0454D-01 9.0600D-01
 Trust test= 9.66D-01 RLast= 3.02D-01 DXMaxT set to 5.05D-01
 ITU=  1  0
 Use linear search instead of GDIIS.
     Eigenvalues ---    0.00871   0.00899   0.01301   0.01462   0.01517
     Eigenvalues ---    0.01719   0.01882   0.01915   0.01944   0.01958
     Eigenvalues ---    0.01970   0.01981   0.01992   0.02004   0.02021
     Eigenvalues ---    0.02022   0.02030   0.02031   0.02036   0.02042
     Eigenvalues ---    0.02045   0.02056   0.02380   0.02381   0.05139
     Eigenvalues ---    0.06526   0.06870   0.15607   0.15896   0.16000
     Eigenvalues ---    0.16000   0.16000   0.16000   0.16000   0.16000
     Eigenvalues ---    0.16000   0.16000   0.16000   0.16033   0.18755
     Eigenvalues ---    0.18982   0.21905   0.22000   0.22000   0.22000
     Eigenvalues ---    0.22090   0.22494   0.23468   0.24442   0.24994
     Eigenvalues ---    0.24996   0.25023   0.33222   0.33470   0.34643
     Eigenvalues ---    0.40036   0.40378   0.40522   0.40529   0.41156
     Eigenvalues ---    0.43330   0.43897   0.44019   0.44184   0.44197
     Eigenvalues ---    0.44213   0.44225   0.44271   0.44312   0.44341
     Eigenvalues ---    0.44358   0.44386   0.44407   0.44661   0.44740
     Eigenvalues ---    0.44915   0.45127   0.46509   0.53593   0.55458
     Eigenvalues ---    0.83187
 RFO step:  Lambda=-1.77930115D-03 EMin= 8.70562859D-03
 Quartic linear search produced a step of  0.57111.
 Iteration  1 RMS(Cart)=  0.05076837 RMS(Int)=  0.00136279
 Iteration  2 RMS(Cart)=  0.00184323 RMS(Int)=  0.00007966
 Iteration  3 RMS(Cart)=  0.00000428 RMS(Int)=  0.00007959
 Iteration  4 RMS(Cart)=  0.00000000 RMS(Int)=  0.00007959
 Variable       Old X    -DE/DX   Delta X   Delta X   Delta X     New X
                                 (Linear)    (Quad)   (Total)
    R1        2.63527  -0.00375  -0.00975   0.00023  -0.00953   2.62574
    R2        2.64053  -0.00265  -0.00789   0.00148  -0.00642   2.63411
    R3        2.00752   0.01600   0.04478  -0.00344   0.04134   2.04886
    R4        2.64024  -0.00294  -0.00853   0.00121  -0.00732   2.63292
    R5        2.00742   0.01599   0.04456  -0.00314   0.04142   2.04884
    R6        2.64536  -0.00540  -0.01241  -0.00277  -0.01517   2.63019
    R7        2.00782   0.01638   0.04509  -0.00254   0.04255   2.05037
    R8        2.64820  -0.00425  -0.01162   0.00017  -0.01144   2.63677
    R9        2.85724   0.00760   0.02377   0.00311   0.02688   2.88412
   R10        2.63567  -0.00457  -0.01176  -0.00026  -0.01202   2.62365
   R11        2.00782   0.01659   0.04619  -0.00348   0.04270   2.05052
   R12        2.00673   0.01628   0.04514  -0.00309   0.04205   2.04879
   R13        2.85465   0.00656   0.01999   0.00361   0.02360   2.87825
   R14        2.74941   0.00818   0.02742  -0.00577   0.02165   2.77106
   R15        2.06456  -0.00041   0.00113  -0.00338  -0.00225   2.06231
   R16        2.66112  -0.00687  -0.01161  -0.00994  -0.02149   2.63964
   R17        2.65389  -0.00392  -0.01141   0.00087  -0.01049   2.64340
   R18        2.54165  -0.00181  -0.00319  -0.00088  -0.00407   2.53758
   R19        1.88437   0.01283   0.03026  -0.00274   0.02752   1.91189
   R20        2.64303  -0.00411  -0.00891  -0.00253  -0.01144   2.63159
   R21        3.95658   0.00842   0.03909   0.02693   0.06602   4.02260
   R22        2.63253  -0.00387  -0.01071   0.00117  -0.00959   2.62295
   R23        2.00646   0.01575   0.04409  -0.00338   0.04071   2.04717
   R24        2.63173  -0.00325  -0.01013   0.00264  -0.00755   2.62419
   R25        2.00682   0.01591   0.04453  -0.00346   0.04107   2.04789
   R26        2.63315  -0.00452  -0.01219   0.00060  -0.01160   2.62155
   R27        2.00645   0.01601   0.04481  -0.00358   0.04123   2.04768
   R28        2.00705   0.01640   0.04574  -0.00354   0.04220   2.04925
   R29        2.33579  -0.01773  -0.01366  -0.01529  -0.02895   2.30684
   R30        2.01836   0.02071   0.05098   0.00491   0.05588   2.07424
    A1        2.09050  -0.00046  -0.00172   0.00001  -0.00173   2.08877
    A2        2.09667   0.00025   0.00077   0.00026   0.00103   2.09769
    A3        2.09601   0.00022   0.00095  -0.00029   0.00066   2.09666
    A4        2.09461   0.00010   0.00036   0.00087   0.00121   2.09582
    A5        2.09630   0.00025   0.00075   0.00116   0.00189   2.09820
    A6        2.09227  -0.00035  -0.00110  -0.00204  -0.00316   2.08911
    A7        2.10604  -0.00064  -0.00125  -0.00280  -0.00405   2.10199
    A8        2.08572   0.00078   0.00245   0.00322   0.00564   2.09135
    A9        2.09143  -0.00014  -0.00120  -0.00041  -0.00164   2.08979
   A10        2.07430   0.00133   0.00268   0.00413   0.00682   2.08112
   A11        2.09742  -0.00046   0.00124  -0.00432  -0.00312   2.09430
   A12        2.11138  -0.00087  -0.00392   0.00033  -0.00362   2.10777
   A13        2.10518  -0.00056  -0.00162  -0.00202  -0.00363   2.10155
   A14        2.09681   0.00001   0.00022  -0.00079  -0.00059   2.09622
   A15        2.08117   0.00055   0.00139   0.00276   0.00413   2.08531
   A16        2.09568   0.00023   0.00155  -0.00019   0.00136   2.09704
   A17        2.09598   0.00011   0.00055   0.00033   0.00088   2.09685
   A18        2.09152  -0.00034  -0.00210  -0.00013  -0.00223   2.08929
   A19        1.94017   0.00088   0.00155  -0.00305  -0.00161   1.93856
   A20        1.95824  -0.00041   0.00088  -0.00947  -0.00865   1.94959
   A21        1.88869  -0.00128  -0.00795  -0.00693  -0.01482   1.87387
   A22        1.93275  -0.00123  -0.00647  -0.00243  -0.00897   1.92378
   A23        1.88595   0.00022   0.00031   0.00701   0.00730   1.89325
   A24        1.85401   0.00187   0.01206   0.01628   0.02836   1.88237
   A25        2.13934   0.00008   0.00564  -0.00716  -0.00198   2.13736
   A26        2.08689   0.00134  -0.00264   0.01224   0.00912   2.09601
   A27        2.05678  -0.00143  -0.00305  -0.00593  -0.00918   2.04760
   A28        2.15419  -0.00217  -0.00085  -0.01436  -0.01531   2.13887
   A29        2.09287   0.00257   0.01113   0.00570   0.01672   2.10958
   A30        2.03557  -0.00041  -0.01032   0.00788  -0.00254   2.03303
   A31        2.10369   0.00213   0.00132   0.01100   0.01239   2.11608
   A32        2.14914  -0.00189  -0.00003  -0.01144  -0.01157   2.13756
   A33        2.03030  -0.00024  -0.00127   0.00060  -0.00077   2.02952
   A34        2.10324  -0.00090  -0.00001  -0.00577  -0.00578   2.09746
   A35        2.09406   0.00004  -0.00157   0.00125  -0.00033   2.09373
   A36        2.08588   0.00085   0.00158   0.00454   0.00611   2.09199
   A37        2.08951  -0.00044  -0.00088  -0.00064  -0.00157   2.08794
   A38        2.09336  -0.00056  -0.00186  -0.00389  -0.00572   2.08764
   A39        2.10030   0.00100   0.00274   0.00453   0.00730   2.10760
   A40        2.09025  -0.00036  -0.00091  -0.00054  -0.00146   2.08879
   A41        2.09961   0.00066   0.00198   0.00265   0.00464   2.10425
   A42        2.09333  -0.00029  -0.00107  -0.00211  -0.00318   2.09014
   A43        2.12284   0.00100   0.00352   0.00172   0.00529   2.12813
   A44        2.09194  -0.00018  -0.00123   0.00148   0.00015   2.09208
   A45        2.06840  -0.00082  -0.00230  -0.00325  -0.00566   2.06274
   A46        2.13516   0.00838   0.03134   0.01521   0.04655   2.18171
   A47        2.04830  -0.01055  -0.03441  -0.04207  -0.07647   1.97183
   A48        2.09973   0.00217   0.00307   0.02686   0.02992   2.12965
    D1        0.00247   0.00004   0.00033   0.00196   0.00229   0.00477
    D2       -3.13721   0.00020   0.00131   0.01073   0.01205  -3.12516
    D3        3.14054  -0.00009  -0.00050  -0.00498  -0.00549   3.13505
    D4        0.00085   0.00007   0.00048   0.00379   0.00427   0.00513
    D5       -0.00316  -0.00011  -0.00067  -0.00578  -0.00646  -0.00962
    D6        3.13485  -0.00008  -0.00049  -0.00419  -0.00468   3.13016
    D7       -3.14123   0.00002   0.00016   0.00115   0.00131  -3.13992
    D8       -0.00322   0.00005   0.00034   0.00274   0.00309  -0.00013
    D9        0.00498   0.00003   0.00009   0.00138   0.00146   0.00643
   D10       -3.13693   0.00020   0.00134   0.01050   0.01185  -3.12508
   D11       -3.13852  -0.00013  -0.00088  -0.00736  -0.00825   3.13642
   D12        0.00276   0.00004   0.00037   0.00176   0.00215   0.00491
   D13       -0.01155  -0.00004  -0.00021  -0.00092  -0.00111  -0.01266
   D14       -3.13886  -0.00016  -0.00058  -0.01234  -0.01293   3.13139
   D15        3.13037  -0.00021  -0.00147  -0.01007  -0.01150   3.11887
   D16        0.00305  -0.00034  -0.00184  -0.02149  -0.02332  -0.02028
   D17        0.01085  -0.00003  -0.00014  -0.00292  -0.00306   0.00778
   D18       -3.12356   0.00010   0.00050   0.00507   0.00555  -3.11802
   D19        3.13805   0.00010   0.00028   0.00855   0.00886  -3.13628
   D20        0.00364   0.00023   0.00092   0.01655   0.01747   0.02111
   D21       -1.95228  -0.00035  -0.00131   0.00232   0.00098  -1.95130
   D22        2.15592   0.00091   0.00536   0.01496   0.02030   2.17622
   D23        0.11611  -0.00035  -0.00497   0.00481  -0.00016   0.11594
   D24        1.20390  -0.00049  -0.00175  -0.00938  -0.01112   1.19278
   D25       -0.97109   0.00076   0.00493   0.00326   0.00820  -0.96288
   D26       -3.01091  -0.00050  -0.00540  -0.00689  -0.01226  -3.02316
   D27       -0.00359   0.00011   0.00059   0.00632   0.00691   0.00333
   D28        3.14158   0.00008   0.00040   0.00473   0.00514  -3.13647
   D29        3.13089  -0.00002  -0.00004  -0.00162  -0.00167   3.12922
   D30       -0.00713  -0.00005  -0.00023  -0.00321  -0.00344  -0.01057
   D31        1.61544  -0.00007  -0.00274   0.01792   0.01507   1.63051
   D32       -1.50530   0.00057   0.00080   0.06682   0.06771  -1.43759
   D33       -2.47846  -0.00086  -0.00528   0.00152  -0.00385  -2.48231
   D34        0.68399  -0.00023  -0.00174   0.05042   0.04879   0.73277
   D35       -0.45459   0.00084   0.00587   0.02381   0.02959  -0.42500
   D36        2.70785   0.00148   0.00941   0.07271   0.08223   2.79008
   D37       -1.10849   0.00050   0.00154   0.03039   0.03191  -1.07658
   D38        2.07024   0.00089   0.00304   0.05641   0.05956   2.12981
   D39        2.99562   0.00058   0.00379   0.04329   0.04699   3.04261
   D40       -0.10883   0.00097   0.00529   0.06931   0.07464  -0.03420
   D41        0.95201  -0.00012  -0.00020   0.02687   0.02659   0.97860
   D42       -2.15244   0.00027   0.00130   0.05289   0.05424  -2.09820
   D43       -3.13244   0.00041   0.00247   0.03141   0.03366  -3.09878
   D44       -0.00317   0.00069   0.00427   0.04785   0.05188   0.04871
   D45       -0.01136  -0.00019  -0.00101  -0.01647  -0.01739  -0.02875
   D46        3.11791   0.00010   0.00079  -0.00004   0.00082   3.11873
   D47        3.13171  -0.00044  -0.00254  -0.03232  -0.03495   3.09676
   D48       -0.00635  -0.00013  -0.00101  -0.01400  -0.01504  -0.02139
   D49        0.00999   0.00015   0.00077   0.01431   0.01496   0.02495
   D50       -3.12807   0.00046   0.00229   0.03262   0.03487  -3.09319
   D51       -3.12418   0.00025   0.00143   0.01593   0.01726  -3.10692
   D52        0.01581   0.00026   0.00030   0.01930   0.01950   0.03531
   D53       -0.01860  -0.00007   0.00037  -0.00932  -0.00885  -0.02745
   D54        3.12139  -0.00006  -0.00076  -0.00596  -0.00661   3.11478
   D55        0.00499   0.00009   0.00055   0.00756   0.00811   0.01310
   D56       -3.14025   0.00023   0.00142   0.01429   0.01573  -3.12453
   D57       -3.12509  -0.00016  -0.00113  -0.00771  -0.00895  -3.13403
   D58        0.01285  -0.00002  -0.00027  -0.00098  -0.00133   0.01152
   D59        0.00319   0.00006   0.00022   0.00418   0.00442   0.00761
   D60        3.14006   0.00009   0.00051   0.00422   0.00477  -3.13836
   D61       -3.13476  -0.00008  -0.00064  -0.00251  -0.00317  -3.13794
   D62        0.00210  -0.00005  -0.00034  -0.00246  -0.00282  -0.00072
   D63       -0.00464  -0.00009  -0.00047  -0.00640  -0.00683  -0.01147
   D64        3.13759  -0.00014  -0.00064  -0.00991  -0.01056   3.12703
   D65       -3.14149  -0.00012  -0.00076  -0.00642  -0.00715   3.13455
   D66        0.00074  -0.00016  -0.00092  -0.00994  -0.01088  -0.01014
   D67       -0.00209  -0.00002  -0.00004  -0.00307  -0.00314  -0.00523
   D68        3.13601  -0.00033  -0.00154  -0.02113  -0.02271   3.11330
   D69        3.13887   0.00003   0.00013   0.00044   0.00056   3.13943
   D70       -0.00621  -0.00028  -0.00137  -0.01763  -0.01902  -0.02523
         Item               Value     Threshold  Converged?
 Maximum Force            0.020708     0.000450     NO 
 RMS     Force            0.005172     0.000300     NO 
 Maximum Displacement     0.171950     0.001800     NO 
 RMS     Displacement     0.051191     0.001200     NO 
 Predicted change in Energy=-4.897109D-03
 GradGradGradGradGradGradGradGradGradGradGradGradGradGradGradGradGradGrad
[truncated: 1,703,982 more chars]
