# Supplementary material for: Rotational Barriers in N-Benzhydrylformamides: An NMR and DFT Study
Source: Molecules. 2023 Jan 5;28(2):535. doi: 10.3390/molecules28020535 (PMC9863877; doi:10.3390/molecules28020535)
Supplement: Supplementary file 1 [file molecules-28-00535-s001.zip › Supplementary_Materials/Quantum_chemistry_output_files/Gaussian_output_files/Conformations/BHFA_oI/BHFA_oI_conf6_low-energy.log]

 Entering Gaussian System, Link 0=g16
 Initial command:
 /usr/local/gaussian/g16/l1.exe "/home/gauss/GAUSS_SCRDIR/Gau-2369.inp" -scrdir="/home/gauss/GAUSS_SCRDIR/"
 Entering Link 1 = /usr/local/gaussian/g16/l1.exe PID=      2371.
  
 Copyright (c) 1988,1990,1992,1993,1995,1998,2003,2009,2016,
            Gaussian, Inc.  All Rights Reserved.
  
 This is part of the Gaussian(R) 16 program.  It is based on
 the Gaussian(R) 09 system (copyright 2009, Gaussian, Inc.),
 the Gaussian(R) 03 system (copyright 2003, Gaussian, Inc.),
 the Gaussian(R) 98 system (copyright 1998, Gaussian, Inc.),
 the Gaussian(R) 94 system (copyright 1995, Gaussian, Inc.),
 the Gaussian 92(TM) system (copyright 1992, Gaussian, Inc.),
 the Gaussian 90(TM) system (copyright 1990, Gaussian, Inc.),
 the Gaussian 88(TM) system (copyright 1988, Gaussian, Inc.),
 the Gaussian 86(TM) system (copyright 1986, Carnegie Mellon
 University), and the Gaussian 82(TM) system (copyright 1983,
 Carnegie Mellon University). Gaussian is a federally registered
 trademark of Gaussian, Inc.
  
 This software contains proprietary and confidential information,
 including trade secrets, belonging to Gaussian, Inc.
  
 This software is provided under written license and may be
 used, copied, transmitted, or stored only in accord with that
 written license.
  
 The following legend is applicable only to US Government
 contracts under FAR:
  
                    RESTRICTED RIGHTS LEGEND
  
 Use, reproduction and disclosure by the US Government is
 subject to restrictions as set forth in subparagraphs (a)
 and (c) of the Commercial Computer Software - Restricted
 Rights clause in FAR 52.227-19.
  
 Gaussian, Inc.
 340 Quinnipiac St., Bldg. 40, Wallingford CT 06492
  
  
 ---------------------------------------------------------------
 Warning -- This program may not be used in any manner that
 competes with the business of Gaussian, Inc. or will provide
 assistance to any competitor of Gaussian, Inc.  The licensee
 of this program is prohibited from giving any competitor of
 Gaussian, Inc. access to this program.  By using this program,
 the user acknowledges that Gaussian, Inc. is engaged in the
 business of creating and licensing software in the field of
 computational chemistry and represents and warrants to the
 licensee that it is not a competitor of Gaussian, Inc. and that
 it will not use this program in any manner prohibited above.
 ---------------------------------------------------------------
  

 Cite this work as:
 Gaussian 16, Revision A.03,
 M. J. Frisch, G. W. Trucks, H. B. Schlegel, G. E. Scuseria, 
 M. A. Robb, J. R. Cheeseman, G. Scalmani, V. Barone, 
 G. A. Petersson, H. Nakatsuji, X. Li, M. Caricato, A. V. Marenich, 
 J. Bloino, B. G. Janesko, R. Gomperts, B. Mennucci, H. P. Hratchian, 
 J. V. Ortiz, A. F. Izmaylov, J. L. Sonnenberg, D. Williams-Young, 
 F. Ding, F. Lipparini, F. Egidi, J. Goings, B. Peng, A. Petrone, 
 T. Henderson, D. Ranasinghe, V. G. Zakrzewski, J. Gao, N. Rega, 
 G. Zheng, W. Liang, M. Hada, M. Ehara, K. Toyota, R. Fukuda, 
 J. Hasegawa, M. Ishida, T. Nakajima, Y. Honda, O. Kitao, H. Nakai, 
 T. Vreven, K. Throssell, J. A. Montgomery, Jr., J. E. Peralta, 
 F. Ogliaro, M. J. Bearpark, J. J. Heyd, E. N. Brothers, K. N. Kudin, 
 V. N. Staroverov, T. A. Keith, R. Kobayashi, J. Normand, 
 K. Raghavachari, A. P. Rendell, J. C. Burant, S. S. Iyengar, 
 J. Tomasi, M. Cossi, J. M. Millam, M. Klene, C. Adamo, R. Cammi, 
 J. W. Ochterski, R. L. Martin, K. Morokuma, O. Farkas, 
 J. B. Foresman, and D. J. Fox, Gaussian, Inc., Wallingford CT, 2016.
 
 ******************************************
 Gaussian 16:  ES64L-G16RevA.03 25-Dec-2016
                 6-Jul-2021 
 ******************************************
 %nprocshared=4
 Will use up to    4 processors via shared memory.
 %mem=2GB
 %chk=BHFA_oI_M062X.chk
 ----------------------------------------------------------------------
 # opt freq M062X/gen pseudo=read nosymm Integral(Grid=SuperFine) scrf=
 (IEFPCM, solvent=dimethylsulfoxide) pop=(nboread,mkuff,dipole)
 ----------------------------------------------------------------------
 1/18=20,19=15,26=6,38=1/1,3;
 2/9=110,12=2,15=1,17=6,18=5,40=1/2;
 3/5=7,11=2,16=1,17=8,25=1,30=1,70=2201,71=1,72=21,74=-55,75=-7/1,2,3;
 4//1;
 5/5=2,38=5,53=21/2;
 6/7=2,8=2,9=2,10=2,15=24,20=4,28=1,40=2/1,2,7;
 7/30=1/1,2,3,16;
 1/18=20,19=15,26=6/3(2);
 2/9=110,15=1/2;
 99//99;
 2/9=110,15=1/2;
 3/5=7,6=1,11=2,16=1,17=8,25=1,30=1,70=2205,71=1,72=21,74=-55,75=-7,82=7/1,2,3;
 4/5=5,16=3,69=1/1;
 5/5=2,38=5,53=21/2;
 7/30=1/1,2,3,16;
 1/18=20,19=15,26=6/3(-5);
 2/9=110,15=1/2;
 6/7=2,8=2,9=2,10=2,15=24,19=2,20=4,28=1,40=2/1,2,7;
 99/9=1/99;
 --------------------
 BHFA_oI_M062X
 --------------------
 Symbolic Z-matrix:
 Charge =  0 Multiplicity = 1
 C                     1.892    -0.2005    1.6087 
 N                     0.4817   -0.2056    1.4649 
 O                     2.6252   -0.0821    0.6474 
 C                    -0.2026    0.3026    0.2374 
 C                    -1.3072   -0.6793   -0.0896 
 C                    -0.7142    1.7167    0.4149 
 C                    -2.5903   -0.565     0.4447 
 C                    -3.5666   -1.506     0.1357 
 C                    -3.2695   -2.5708   -0.7067 
 C                    -1.9913   -2.692    -1.2417 
 C                    -1.0138   -1.7524   -0.9361 
 C                    -1.216     2.1206    1.6632 
 C                    -1.7001    3.4052    1.8677 
 C                    -1.6979    4.3289    0.8259 
 C                    -1.2026    3.9551   -0.4171 
 C                    -0.7212    2.6656   -0.5988 
 H                     2.2702   -0.3909    2.6276 
 H                    -0.0193    0.0251    2.3018 
 H                     0.5474    0.2878   -0.5955 
 H                    -2.838     0.2757    1.1044 
 H                    -4.5718   -1.4051    0.5578 
 H                    -4.0389   -3.3108   -0.9495 
 H                    -1.7531   -3.5291   -1.9061 
 H                    -0.0085   -1.8577   -1.3617 
 H                    -1.222     1.4064    2.5011 
 H                    -2.0856    3.692     2.8518 
 H                    -2.0813    5.3421    0.9846 
 H                    -1.1871    4.6666   -1.2503 
 I                    -0.0333    2.2964   -2.4138 
 

 GradGradGradGradGradGradGradGradGradGradGradGradGradGradGradGradGradGrad
 Berny optimization.
 Initialization pass.
                           ----------------------------
                           !    Initial Parameters    !
                           ! (Angstroms and Degrees)  !
 --------------------------                            --------------------------
 ! Name  Definition              Value          Derivative Info.                !
 --------------------------------------------------------------------------------
 ! R1    R(1,2)                  1.4176         estimate D2E/DX2                !
 ! R2    R(1,3)                  1.2148         estimate D2E/DX2                !
 ! R3    R(1,17)                 1.1034         estimate D2E/DX2                !
 ! R4    R(2,4)                  1.4944         estimate D2E/DX2                !
 ! R5    R(2,18)                 1.0023         estimate D2E/DX2                !
 ! R6    R(4,5)                  1.5137         estimate D2E/DX2                !
 ! R7    R(4,6)                  1.5142         estimate D2E/DX2                !
 ! R8    R(4,19)                 1.1209         estimate D2E/DX2                !
 ! R9    R(5,7)                  1.3946         estimate D2E/DX2                !
 ! R10   R(5,11)                 1.3979         estimate D2E/DX2                !
 ! R11   R(6,12)                 1.4047         estimate D2E/DX2                !
 ! R12   R(6,16)                 1.3885         estimate D2E/DX2                !
 ! R13   R(7,8)                  1.3907         estimate D2E/DX2                !
 ! R14   R(7,20)                 1.097          estimate D2E/DX2                !
 ! R15   R(8,9)                  1.3899         estimate D2E/DX2                !
 ! R16   R(8,21)                 1.0949         estimate D2E/DX2                !
 ! R17   R(9,10)                 1.3909         estimate D2E/DX2                !
 ! R18   R(9,22)                 1.0948         estimate D2E/DX2                !
 ! R19   R(10,11)                1.3899         estimate D2E/DX2                !
 ! R20   R(10,23)                1.0949         estimate D2E/DX2                !
 ! R21   R(11,24)                1.0967         estimate D2E/DX2                !
 ! R22   R(12,13)                1.3879         estimate D2E/DX2                !
 ! R23   R(12,25)                1.101          estimate D2E/DX2                !
 ! R24   R(13,14)                1.3923         estimate D2E/DX2                !
 ! R25   R(13,26)                1.0951         estimate D2E/DX2                !
 ! R26   R(14,15)                1.3893         estimate D2E/DX2                !
 ! R27   R(14,27)                1.0949         estimate D2E/DX2                !
 ! R28   R(15,16)                1.3884         estimate D2E/DX2                !
 ! R29   R(15,28)                1.0958         estimate D2E/DX2                !
 ! R30   R(16,29)                1.9758         estimate D2E/DX2                !
 ! A1    A(2,1,3)              121.3676         estimate D2E/DX2                !
 ! A2    A(2,1,17)             115.7246         estimate D2E/DX2                !
 ! A3    A(3,1,17)             122.7303         estimate D2E/DX2                !
 ! A4    A(1,2,4)              122.5228         estimate D2E/DX2                !
 ! A5    A(1,2,18)             114.3141         estimate D2E/DX2                !
 ! A6    A(4,2,18)             112.2521         estimate D2E/DX2                !
 ! A7    A(2,4,5)              106.9181         estimate D2E/DX2                !
 ! A8    A(2,4,6)              112.0861         estimate D2E/DX2                !
 ! A9    A(2,4,19)             107.4255         estimate D2E/DX2                !
 ! A10   A(5,4,6)              112.6164         estimate D2E/DX2                !
 ! A11   A(5,4,19)             108.6137         estimate D2E/DX2                !
 ! A12   A(6,4,19)             108.9955         estimate D2E/DX2                !
 ! A13   A(4,5,7)              122.3762         estimate D2E/DX2                !
 ! A14   A(4,5,11)             118.3992         estimate D2E/DX2                !
 ! A15   A(7,5,11)             119.2102         estimate D2E/DX2                !
 ! A16   A(4,6,12)             119.563          estimate D2E/DX2                !
 ! A17   A(4,6,16)             123.6634         estimate D2E/DX2                !
 ! A18   A(12,6,16)            116.7736         estimate D2E/DX2                !
 ! A19   A(5,7,8)              120.3515         estimate D2E/DX2                !
 ! A20   A(5,7,20)             120.0642         estimate D2E/DX2                !
 ! A21   A(8,7,20)             119.5813         estimate D2E/DX2                !
 ! A22   A(7,8,9)              120.1974         estimate D2E/DX2                !
 ! A23   A(7,8,21)             119.7681         estimate D2E/DX2                !
 ! A24   A(9,8,21)             120.0344         estimate D2E/DX2                !
 ! A25   A(8,9,10)             119.7569         estimate D2E/DX2                !
 ! A26   A(8,9,22)             120.1352         estimate D2E/DX2                !
 ! A27   A(10,9,22)            120.1078         estimate D2E/DX2                !
 ! A28   A(9,10,11)            120.1867         estimate D2E/DX2                !
 ! A29   A(9,10,23)            119.9947         estimate D2E/DX2                !
 ! A30   A(11,10,23)           119.8186         estimate D2E/DX2                !
 ! A31   A(5,11,10)            120.297          estimate D2E/DX2                !
 ! A32   A(5,11,24)            120.0708         estimate D2E/DX2                !
 ! A33   A(10,11,24)           119.6322         estimate D2E/DX2                !
 ! A34   A(6,12,13)            121.4436         estimate D2E/DX2                !
 ! A35   A(6,12,25)            119.4543         estimate D2E/DX2                !
 ! A36   A(13,12,25)           119.1013         estimate D2E/DX2                !
 ! A37   A(12,13,14)           120.2139         estimate D2E/DX2                !
 ! A38   A(12,13,26)           119.8393         estimate D2E/DX2                !
 ! A39   A(14,13,26)           119.9468         estimate D2E/DX2                !
 ! A40   A(13,14,15)           119.4407         estimate D2E/DX2                !
 ! A41   A(13,14,27)           120.3261         estimate D2E/DX2                !
 ! A42   A(15,14,27)           120.233          estimate D2E/DX2                !
 ! A43   A(14,15,16)           119.3807         estimate D2E/DX2                !
 ! A44   A(14,15,28)           120.7077         estimate D2E/DX2                !
 ! A45   A(16,15,28)           119.9115         estimate D2E/DX2                !
 ! A46   A(6,16,15)            122.7462         estimate D2E/DX2                !
 ! A47   A(6,16,29)            122.7642         estimate D2E/DX2                !
 ! A48   A(15,16,29)           114.4878         estimate D2E/DX2                !
 ! D1    D(3,1,2,4)            -17.5012         estimate D2E/DX2                !
 ! D2    D(3,1,2,18)          -158.8458         estimate D2E/DX2                !
 ! D3    D(17,1,2,4)           167.2148         estimate D2E/DX2                !
 ! D4    D(17,1,2,18)           25.8703         estimate D2E/DX2                !
 ! D5    D(1,2,4,5)            137.3973         estimate D2E/DX2                !
 ! D6    D(1,2,4,6)            -98.7395         estimate D2E/DX2                !
 ! D7    D(1,2,4,19)            20.9649         estimate D2E/DX2                !
 ! D8    D(18,2,4,5)           -80.5572         estimate D2E/DX2                !
 ! D9    D(18,2,4,6)            43.306          estimate D2E/DX2                !
 ! D10   D(18,2,4,19)          163.0104         estimate D2E/DX2                !
 ! D11   D(2,4,5,7)             88.4858         estimate D2E/DX2                !
 ! D12   D(2,4,5,11)           -90.1244         estimate D2E/DX2                !
 ! D13   D(6,4,5,7)            -35.0504         estimate D2E/DX2                !
 ! D14   D(6,4,5,11)           146.3395         estimate D2E/DX2                !
 ! D15   D(19,4,5,7)          -155.873          estimate D2E/DX2                !
 ! D16   D(19,4,5,11)           25.5168         estimate D2E/DX2                !
 ! D17   D(2,4,6,12)           -35.7536         estimate D2E/DX2                !
 ! D18   D(2,4,6,16)           144.2525         estimate D2E/DX2                !
 ! D19   D(5,4,6,12)            84.8607         estimate D2E/DX2                !
 ! D20   D(5,4,6,16)           -95.1332         estimate D2E/DX2                !
 ! D21   D(19,4,6,12)         -154.5355         estimate D2E/DX2                !
 ! D22   D(19,4,6,16)           25.4706         estimate D2E/DX2                !
 ! D23   D(4,5,7,8)           -178.7636         estimate D2E/DX2                !
 ! D24   D(4,5,7,20)             1.8678         estimate D2E/DX2                !
 ! D25   D(11,5,7,8)            -0.1643         estimate D2E/DX2                !
 ! D26   D(11,5,7,20)         -179.5329         estimate D2E/DX2                !
 ! D27   D(4,5,11,10)          178.744          estimate D2E/DX2                !
 ! D28   D(4,5,11,24)           -1.1583         estimate D2E/DX2                !
 ! D29   D(7,5,11,10)            0.0888         estimate D2E/DX2                !
 ! D30   D(7,5,11,24)         -179.8134         estimate D2E/DX2                !
 ! D31   D(4,6,12,13)         -179.7119         estimate D2E/DX2                !
 ! D32   D(4,6,12,25)            0.6064         estimate D2E/DX2                !
 ! D33   D(16,6,12,13)           0.2824         estimate D2E/DX2                !
 ! D34   D(16,6,12,25)        -179.3993         estimate D2E/DX2                !
 ! D35   D(4,6,16,15)          179.5963         estimate D2E/DX2                !
 ! D36   D(4,6,16,29)           -0.9239         estimate D2E/DX2                !
 ! D37   D(12,6,16,15)          -0.3978         estimate D2E/DX2                !
 ! D38   D(12,6,16,29)         179.0821         estimate D2E/DX2                !
 ! D39   D(5,7,8,9)              0.1532         estimate D2E/DX2                !
 ! D40   D(5,7,8,21)          -179.7918         estimate D2E/DX2                !
 ! D41   D(20,7,8,9)           179.5247         estimate D2E/DX2                !
 ! D42   D(20,7,8,21)           -0.4202         estimate D2E/DX2                !
 ! D43   D(7,8,9,10)            -0.0642         estimate D2E/DX2                !
 ! D44   D(7,8,9,22)          -179.9819         estimate D2E/DX2                !
 ! D45   D(21,8,9,10)          179.8805         estimate D2E/DX2                !
 ! D46   D(21,8,9,22)           -0.0371         estimate D2E/DX2                !
 ! D47   D(8,9,10,11)           -0.0113         estimate D2E/DX2                !
 ! D48   D(8,9,10,23)         -179.9758         estimate D2E/DX2                !
 ! D49   D(22,9,10,11)         179.9064         estimate D2E/DX2                !
 ! D50   D(22,9,10,23)          -0.0582         estimate D2E/DX2                !
 ! D51   D(9,10,11,5)           -0.0015         estimate D2E/DX2                !
 ! D52   D(9,10,11,24)         179.9011         estimate D2E/DX2                !
 ! D53   D(23,10,11,5)         179.9631         estimate D2E/DX2                !
 ! D54   D(23,10,11,24)         -0.1343         estimate D2E/DX2                !
 ! D55   D(6,12,13,14)           0.0316         estimate D2E/DX2                !
 ! D56   D(6,12,13,26)         179.9816         estimate D2E/DX2                !
 ! D57   D(25,12,13,14)        179.7144         estimate D2E/DX2                !
 ! D58   D(25,12,13,26)         -0.3356         estimate D2E/DX2                !
 ! D59   D(12,13,14,15)         -0.2476         estimate D2E/DX2                !
 ! D60   D(12,13,14,27)        179.8702         estimate D2E/DX2                !
 ! D61   D(26,13,14,15)        179.8025         estimate D2E/DX2                !
 ! D62   D(26,13,14,27)         -0.0798         estimate D2E/DX2                !
 ! D63   D(13,14,15,16)          0.1391         estimate D2E/DX2                !
 ! D64   D(13,14,15,28)       -179.7422         estimate D2E/DX2                !
 ! D65   D(27,14,15,16)       -179.9786         estimate D2E/DX2                !
 ! D66   D(27,14,15,28)          0.1402         estimate D2E/DX2                !
 ! D67   D(14,15,16,6)           0.1937         estimate D2E/DX2                !
 ! D68   D(14,15,16,29)       -179.3257         estimate D2E/DX2                !
 ! D69   D(28,15,16,6)        -179.9242         estimate D2E/DX2                !
 ! D70   D(28,15,16,29)          0.5565         estimate D2E/DX2                !
 --------------------------------------------------------------------------------
 Trust Radius=3.00D-01 FncErr=5.00D-06 GrdErr=5.00D-06 EigMax=2.50D+02 EigMin=1.00D-04
 Number of steps in this run=    158 maximum allowed number of steps=    174.
 GradGradGradGradGradGradGradGradGradGradGradGradGradGradGradGradGradGrad

                          Input orientation:                          
 ---------------------------------------------------------------------
 Center     Atomic      Atomic             Coordinates (Angstroms)
 Number     Number       Type             X           Y           Z
 ---------------------------------------------------------------------
      1          6           0        1.892000   -0.200500    1.608700
      2          7           0        0.481700   -0.205600    1.464900
      3          8           0        2.625200   -0.082100    0.647400
      4          6           0       -0.202600    0.302600    0.237400
      5          6           0       -1.307200   -0.679300   -0.089600
      6          6           0       -0.714200    1.716700    0.414900
      7          6           0       -2.590300   -0.565000    0.444700
      8          6           0       -3.566600   -1.506000    0.135700
      9          6           0       -3.269500   -2.570800   -0.706700
     10          6           0       -1.991300   -2.692000   -1.241700
     11          6           0       -1.013800   -1.752400   -0.936100
     12          6           0       -1.216000    2.120600    1.663200
     13          6           0       -1.700100    3.405200    1.867700
     14          6           0       -1.697900    4.328900    0.825900
     15          6           0       -1.202600    3.955100   -0.417100
     16          6           0       -0.721200    2.665600   -0.598800
     17          1           0        2.270200   -0.390900    2.627600
     18          1           0       -0.019300    0.025100    2.301800
     19          1           0        0.547400    0.287800   -0.595500
     20          1           0       -2.838000    0.275700    1.104400
     21          1           0       -4.571800   -1.405100    0.557800
     22          1           0       -4.038900   -3.310800   -0.949500
     23          1           0       -1.753100   -3.529100   -1.906100
     24          1           0       -0.008500   -1.857700   -1.361700
     25          1           0       -1.222000    1.406400    2.501100
     26          1           0       -2.085600    3.692000    2.851800
     27          1           0       -2.081300    5.342100    0.984600
     28          1           0       -1.187100    4.666600   -1.250300
     29         53           0       -0.033300    2.296400   -2.413800
 ---------------------------------------------------------------------
                    Distance matrix (angstroms):
                    1          2          3          4          5
     1  C    0.000000
     2  N    1.417621   0.000000
     3  O    1.214783   2.297423   0.000000
     4  C    2.553610   1.494420   2.883149   0.000000
     5  C    3.653540   2.416821   4.045193   1.513670   0.000000
     6  C    3.448636   2.495579   3.800175   1.514239   2.519322
     7  C    4.645295   3.256864   5.241729   2.548885   1.394592
     8  C    5.802618   4.454946   6.373987   3.820716   2.416419
     9  C    6.133554   4.937765   6.540237   4.307392   2.794496
    10  C    5.423317   4.429853   5.629596   3.788775   2.417910
    11  C    4.162700   3.223959   4.305775   2.501634   1.397923
    12  C    3.879451   2.886644   4.542968   2.522897   3.304552
    13  C    5.096208   4.237968   5.688463   3.811366   4.546266
    14  C    5.832291   5.071555   6.178833   4.335129   5.106158
    15  C    5.563221   4.867259   5.664291   3.843062   4.647135
    16  C    4.462779   3.734918   4.505692   2.559677   3.433808
    17  H    1.103379   2.141247   2.035332   3.508381   4.501571
    18  H    2.045569   1.002310   3.121204   2.091017   2.806004
    19  H    2.627715   2.119672   2.449261   1.120911   2.151920
    20  H    4.780584   3.373725   5.493944   2.774481   2.163564
    21  H    6.658541   5.272522   7.318140   4.702000   3.406395
    22  H    7.168956   5.992280   7.575277   5.402091   3.889268
    23  H    6.059715   5.234847   6.129574   4.656240   3.408791
    24  H    3.896343   3.310498   3.758406   2.694753   2.166446
    25  H    3.616006   2.564147   4.522475   2.716963   3.327030
    26  H    5.702469   4.868861   6.426107   4.676410   5.325974
    27  H    6.848141   6.129978   7.189353   5.429952   6.165257
    28  H    6.429883   5.821987   6.378483   4.714551   5.471773
    29  I    5.110949   4.644302   4.700620   3.321560   3.984911
                    6          7          8          9         10
     6  C    0.000000
     7  C    2.954115   0.000000
     8  C    4.312764   1.390728   0.000000
     9  C    5.115682   2.410450   1.389858   0.000000
    10  C    4.879748   2.779726   2.405285   1.390938   0.000000
    11  C    3.734918   2.408709   2.779614   2.410516   1.389873
    12  C    1.404703   3.253596   4.583754   5.642918   5.674562
    13  C    2.435910   4.310438   5.532046   6.693514   6.850475
    14  C    2.821378   4.989183   6.165588   7.240487   7.324895
    15  C    2.437456   4.806216   5.976428   6.851519   6.744327
    16  C    1.388542   3.875462   5.102748   5.824548   5.543496
    17  H    4.271377   5.331025   6.443698   6.823327   6.198946
    18  H    2.627696   3.226001   4.429401   5.133573   4.881374
    19  H    2.157382   3.413861   4.547237   4.769977   3.967591
    20  H    2.657521   1.096967   2.154923   3.401299   3.876639
    21  H    4.964588   2.155203   1.094886   2.157267   3.399013
    22  H    6.179885   3.403183   2.158247   1.094773   2.158926
    23  H    5.829646   3.874668   3.398627   2.157862   1.094944
    24  H    4.053474   3.405855   3.876335   3.401714   2.154519
    25  H    2.169419   3.160292   4.424290   5.504576   5.603326
    26  H    3.423599   4.916391   6.048947   7.299809   7.584266
    27  H    3.916254   5.953520   7.058557   8.178405   8.337342
    28  H    3.420298   5.675529   6.758995   7.550619   7.402419
    29  I    2.966685   4.785069   5.782941   6.089074   5.485592
                   11         12         13         14         15
    11  C    0.000000
    12  C    4.668766   0.000000
    13  C    5.910426   1.387937   0.000000
    14  C    6.368269   2.410371   1.392327   0.000000
    15  C    5.734158   2.773665   2.402126   1.389280   0.000000
    16  C    4.440508   2.378759   2.754791   2.397974   1.388370
    17  H    5.033716   4.403554   5.545368   6.424053   6.341786
    18  H    3.825249   2.496201   3.799817   4.849605   4.923161
    19  H    2.591480   3.401538   4.564734   4.836552   4.067360
    20  H    3.406543   2.519285   3.416316   4.219694   4.304356
    21  H    3.874496   4.991379   5.753389   6.419496   6.405754
    22  H    3.402943   6.655454   7.649265   8.185190   7.818014
    23  H    2.155024   6.704289   7.894865   8.319557   7.650714
    24  H    1.096746   5.141493   6.402238   6.775964   6.008892
    25  H    4.672869   1.100997   2.150576   3.402026   3.874550
    26  H    6.718514   2.153665   1.095133   2.158755   3.396265
    27  H    7.427017   3.404013   2.162582   1.094877   2.158853
    28  H    6.429021   3.869294   3.402385   2.164616   1.095762
    29  I    4.420154   4.248719   4.726405   4.171044   2.846991
                   16         17         18         19         20
    16  C    0.000000
    17  H    5.357268   0.000000
    18  H    3.984769   2.349683   0.000000
    19  H    2.695049   3.717129   2.963867   0.000000
    20  H    3.618474   5.371983   3.072725   3.788237   0.000000
    21  H    5.721490   7.219809   5.080577   5.513821   2.475868
    22  H    6.844522   7.818325   6.152753   5.840324   4.303911
    23  H    6.414683   6.825663   5.774498   4.645288   4.971581
    24  H    4.642219   4.822706   4.119015   2.345050   4.317304
    25  H    3.383159   3.929599   1.842335   3.737777   2.416756
    26  H    3.849899   5.974390   4.244791   5.514086   3.910322
    27  H    3.394213   7.382567   5.852978   5.912083   5.123998
    28  H    2.155346   7.250472   5.960260   4.755118   5.248818
    29  I    1.975788   6.159822   5.234108   2.770903   4.932271
                   21         22         23         24         25
    21  H    0.000000
    22  H    2.487494   0.000000
    23  H    4.304329   2.487493   0.000000
    24  H    4.971221   4.304130   2.476606   0.000000
    25  H    4.785615   6.487954   6.638120   5.200784   0.000000
    26  H    6.117520   8.203930   8.654043   7.270976   2.468352
    27  H    7.204822   9.079957   9.336062   7.851035   4.304405
    28  H    7.182685   8.477155   8.241355   6.630837   4.970224
    29  I    6.567305   7.044835   6.095238   4.285333   5.134331
                   26         27         28         29
    26  H    0.000000
    27  H    2.491844   0.000000
    28  H    4.310960   2.500134   0.000000
    29  I    5.821184   5.001971   2.881464   0.000000
 Symmetry turned off by external request.
 Stoichiometry    C14H12INO
 Framework group  C1[X(C14H12INO)]
 Deg. of freedom    81
 Full point group                 C1      NOp   1
 Rotational constants (GHZ):           0.3812501           0.2513585           0.2343115
 General basis read from cards:  (5D, 7F)
 ======================================================================================================
                                       Pseudopotential Parameters
 ======================================================================================================
  Center     Atomic      Valence      Angular      Power
  Number     Number     Electrons     Momentum     of R      Exponent        Coefficient   SO-Coeffient
 ======================================================================================================
    1          6
                                   No pseudopotential on this center.
    2          7
                                   No pseudopotential on this center.
    3          8
                                   No pseudopotential on this center.
    4          6
                                   No pseudopotential on this center.
    5          6
                                   No pseudopotential on this center.
    6          6
                                   No pseudopotential on this center.
    7          6
                                   No pseudopotential on this center.
    8          6
                                   No pseudopotential on this center.
    9          6
                                   No pseudopotential on this center.
   10          6
                                   No pseudopotential on this center.
   11          6
                                   No pseudopotential on this center.
   12          6
                                   No pseudopotential on this center.
   13          6
                                   No pseudopotential on this center.
   14          6
                                   No pseudopotential on this center.
   15          6
                                   No pseudopotential on this center.
   16          6
                                   No pseudopotential on this center.
   17          1
                                   No pseudopotential on this center.
   18          1
                                   No pseudopotential on this center.
   19          1
                                   No pseudopotential on this center.
   20          1
                                   No pseudopotential on this center.
   21          1
                                   No pseudopotential on this center.
   22          1
                                   No pseudopotential on this center.
   23          1
                                   No pseudopotential on this center.
   24          1
                                   No pseudopotential on this center.
   25          1
                                   No pseudopotential on this center.
   26          1
                                   No pseudopotential on this center.
   27          1
                                   No pseudopotential on this center.
   28          1
                                   No pseudopotential on this center.
   29         53            7
                                      F and up 
                                                     0        1.0715702       -0.07476210    0.00000000
                                                     1       44.1936028      -30.08112240    0.00000000
                                                     2       12.9367609      -75.37227210    0.00000000
                                                     2        3.1956412      -22.05637580    0.00000000
                                                     2        0.8589806       -1.69795850    0.00000000
                                      S - F
                                                     0      127.9202670        2.93800360    0.00000000
                                                     1       78.6211465       41.24712670    0.00000000
                                                     2       36.5146237      287.86800950    0.00000000
                                                     2        9.9065681      114.37585060    0.00000000
                                                     2        1.9420086       37.65477140    0.00000000
                                      P - F
                                                     0       13.0035304        2.22226300    0.00000000
                                                     1       76.0331404       39.40908310    0.00000000
                                                     2       24.1961684      177.40750020    0.00000000
                                                     2        6.4053433       77.98894620    0.00000000
                                                     2        1.5851786       25.75476410    0.00000000
                                      D - F
                                                     0       40.4278108        7.05243600    0.00000000
                                                     1       28.9084375       33.30416350    0.00000000
                                                     2       15.6268936      186.94538750    0.00000000
                                                     2        4.1442856       71.96883610    0.00000000
                                                     2        0.9377235        9.36306570    0.00000000
 ======================================================================================================
   396 basis functions,   648 primitive gaussians,   412 cartesian basis functions
    59 alpha electrons       59 beta electrons
       nuclear repulsion energy      1087.0062148045 Hartrees.
 NAtoms=   29 NActive=   29 NUniq=   29 SFac= 1.00D+00 NAtFMM=   60 NAOKFM=F Big=F
 Integral buffers will be    131072 words long.
 Raffenetti 2 integral format.
 Two-electron integral symmetry is turned off.
 ------------------------------------------------------------------------------
 Polarizable Continuum Model (PCM)
 =================================
 Model                : PCM.
 Atomic radii         : UFF (Universal Force Field).
 Polarization charges : Total charges.
 Charge compensation  : None.
 Solution method      : On-the-fly selection.
 Cavity type          : Scaled VdW (van der Waals Surface) (Alpha=1.100).
 Cavity algorithm     : GePol (No added spheres)
                        Default sphere list used, NSphG=   29.
                        Lebedev-Laikov grids with approx.  5.0 points / Ang**2.
                        Smoothing algorithm: York/Karplus (Gamma=1.0000).
                        Polarization charges: spherical gaussians, with
                                              point-specific exponents (IZeta= 3).
                        Self-potential: point-specific (ISelfS= 7).
                        Self-field    : sphere-specific E.n sum rule (ISelfD= 2).
 1st derivatives      : Analytical E(r).r(x)/FMM algorithm (CHGder, D1EAlg=3).
                        Cavity 1st derivative terms included.
 Solvent              : DiMethylSulfoxide, Eps=  46.826000 Eps(inf)=   2.007889
 ------------------------------------------------------------------------------
 One-electron integrals computed using PRISM.
   1 Symmetry operations used in ECPInt.
 ECPInt:  NShTT=    9316 NPrTT=   38001 LenC2=    8722 LenP2D=   23922.
 LDataN:  DoStor=T MaxTD1= 5 Len=  102
 NBasis=   396 RedAO= T EigKep=  1.51D-06  NBF=   396
 NBsUse=   394 1.00D-06 EigRej=  9.82D-07 NBFU=   394
 ExpMin= 4.38D-02 ExpMax= 8.59D+03 ExpMxC= 1.30D+03 IAcc=3 IRadAn=         7 AccDes= 0.00D+00
 Harris functional with IExCor= 1009 and IRadAn=       7 diagonalized for initial guess.
 HarFok:  IExCor= 1009 AccDes= 0.00D+00 IRadAn=         7 IDoV= 1 UseB2=F ITyADJ=14
 ICtDFT=  3500011 ScaDFX=  1.000000  1.000000  1.000000  1.000000
 FoFCou: FMM=F IPFlag=           0 FMFlag=      100000 FMFlg1=           0
         NFxFlg=           0 DoJE=T BraDBF=F KetDBF=T FulRan=T
         wScrn=  0.000000 ICntrl=       500 IOpCl=  0 I1Cent=   200000004 NGrid=           0
         NMat0=    1 NMatS0=      1 NMatT0=    0 NMatD0=    1 NMtDS0=    0 NMtDT0=    0
 Symmetry not used in FoFCou.
 Requested convergence on RMS density matrix=1.00D-08 within 128 cycles.
 Requested convergence on MAX density matrix=1.00D-06.
 Requested convergence on             energy=1.00D-06.
 No special actions if energy rises.
 Inv3:  Mode=1 IEnd=    17366508.
 Iteration    1 A*A^-1 deviation from unit magnitude is 4.88D-15 for   2402.
 Iteration    1 A*A^-1 deviation from orthogonality  is 2.63D-15 for   1848    715.
 Iteration    1 A^-1*A deviation from unit magnitude is 4.88D-15 for   2402.
 Iteration    1 A^-1*A deviation from orthogonality  is 4.68D-14 for   1767   1717.
 Error on total polarization charges =  0.01929
 SCF Done:  E(RM062X) =  -681.908061095     A.U. after   16 cycles
            NFock= 16  Conv=0.52D-08     -V/T= 2.0163

 **********************************************************************

            Population analysis using the SCF density.

 **********************************************************************

 Alpha  occ. eigenvalues --  -19.62040 -14.78335 -10.66515 -10.60860 -10.59700
 Alpha  occ. eigenvalues --  -10.57863 -10.56620 -10.56471 -10.56402 -10.56025
 Alpha  occ. eigenvalues --  -10.55930 -10.55340 -10.55335 -10.55243 -10.55207
 Alpha  occ. eigenvalues --  -10.55091  -1.18375  -1.04508  -0.99006  -0.97304
 Alpha  occ. eigenvalues --   -0.89948  -0.88344  -0.85886  -0.85180  -0.79435
 Alpha  occ. eigenvalues --   -0.76834  -0.71974  -0.70292  -0.69252  -0.67632
 Alpha  occ. eigenvalues --   -0.66402  -0.62786  -0.60388  -0.58550  -0.56626
 Alpha  occ. eigenvalues --   -0.54652  -0.53729  -0.53417  -0.52406  -0.51885
 Alpha  occ. eigenvalues --   -0.50808  -0.49573  -0.48533  -0.48029  -0.46619
 Alpha  occ. eigenvalues --   -0.45927  -0.44695  -0.43325  -0.41532  -0.40874
 Alpha  occ. eigenvalues --   -0.39964  -0.36959  -0.36409  -0.34165  -0.32740
 Alpha  occ. eigenvalues --   -0.32030  -0.31595  -0.30652  -0.28916
 Alpha virt. eigenvalues --   -0.00917   0.00118   0.00601   0.00762   0.01232
 Alpha virt. eigenvalues --    0.01750   0.02183   0.02534   0.03070   0.03375
 Alpha virt. eigenvalues --    0.03806   0.04174   0.04659   0.04836   0.05362
 Alpha virt. eigenvalues --    0.05928   0.06387   0.06658   0.07487   0.07667
 Alpha virt. eigenvalues --    0.08518   0.09090   0.09871   0.10511   0.10673
 Alpha virt. eigenvalues --    0.11190   0.11498   0.12777   0.13143   0.13268
 Alpha virt. eigenvalues --    0.13584   0.13877   0.14757   0.14853   0.15275
 Alpha virt. eigenvalues --    0.15790   0.15906   0.16848   0.17081   0.17191
 Alpha virt. eigenvalues --    0.17564   0.17688   0.18126   0.18647   0.18965
 Alpha virt. eigenvalues --    0.19244   0.19836   0.20160   0.20700   0.20940
 Alpha virt. eigenvalues --    0.21043   0.21428   0.21568   0.22250   0.22358
 Alpha virt. eigenvalues --    0.22849   0.23069   0.23439   0.23693   0.23985
 Alpha virt. eigenvalues --    0.24741   0.25010   0.25445   0.25534   0.26020
 Alpha virt. eigenvalues --    0.26232   0.27114   0.27445   0.27980   0.28173
 Alpha virt. eigenvalues --    0.28495   0.29041   0.29205   0.30170   0.30660
 Alpha virt. eigenvalues --    0.31007   0.31896   0.32207   0.32872   0.33128
 Alpha virt. eigenvalues --    0.34013   0.34380   0.35100   0.35862   0.36322
 Alpha virt. eigenvalues --    0.36865   0.37821   0.38218   0.38675   0.39787
 Alpha virt. eigenvalues --    0.41266   0.41657   0.43654   0.44096   0.48026
 Alpha virt. eigenvalues --    0.49398   0.50180   0.50483   0.51398   0.53263
 Alpha virt. eigenvalues --    0.55088   0.55770   0.56022   0.56976   0.57153
 Alpha virt. eigenvalues --    0.57279   0.57820   0.58527   0.58823   0.59359
 Alpha virt. eigenvalues --    0.60303   0.60926   0.61643   0.62628   0.63277
 Alpha virt. eigenvalues --    0.63726   0.65027   0.65328   0.66254   0.66507
 Alpha virt. eigenvalues --    0.67255   0.68734   0.68881   0.69979   0.70758
 Alpha virt. eigenvalues --    0.71276   0.71664   0.72355   0.72920   0.73129
 Alpha virt. eigenvalues --    0.74613   0.75187   0.75625   0.76328   0.76771
 Alpha virt. eigenvalues --    0.77455   0.78089   0.78816   0.79516   0.79903
 Alpha virt. eigenvalues --    0.80707   0.82365   0.83051   0.83796   0.85764
 Alpha virt. eigenvalues --    0.86036   0.87208   0.87583   0.87948   0.88624
 Alpha virt. eigenvalues --    0.89767   0.90012   0.91133   0.92201   0.93592
 Alpha virt. eigenvalues --    0.93688   0.95545   0.96718   0.97807   0.99702
 Alpha virt. eigenvalues --    1.01464   1.01996   1.03010   1.04314   1.06169
 Alpha virt. eigenvalues --    1.06943   1.07676   1.08829   1.10439   1.10813
 Alpha virt. eigenvalues --    1.14455   1.15458   1.16596   1.17280   1.18393
 Alpha virt. eigenvalues --    1.19589   1.20814   1.23353   1.24990   1.26231
 Alpha virt. eigenvalues --    1.27762   1.28051   1.28705   1.30314   1.34377
 Alpha virt. eigenvalues --    1.35936   1.36736   1.38923   1.41937   1.42854
 Alpha virt. eigenvalues --    1.45462   1.46395   1.47647   1.52184   1.54129
 Alpha virt. eigenvalues --    1.55744   1.56535   1.57360   1.58685   1.60612
 Alpha virt. eigenvalues --    1.60977   1.63340   1.65439   1.65662   1.69610
 Alpha virt. eigenvalues --    1.71740   1.76111   1.78036   1.79275   1.81123
 Alpha virt. eigenvalues --    1.81982   1.82726   1.84584   1.85324   1.86892
 Alpha virt. eigenvalues --    1.88162   1.89104   1.90548   1.90965   1.93497
 Alpha virt. eigenvalues --    1.94531   1.95175   1.96426   1.97684   1.98573
 Alpha virt. eigenvalues --    2.00522   2.01610   2.02519   2.02730   2.03141
 Alpha virt. eigenvalues --    2.06852   2.11323   2.18157   2.19944   2.24435
 Alpha virt. eigenvalues --    2.27391   2.28159   2.30354   2.30965   2.31493
 Alpha virt. eigenvalues --    2.32214   2.34776   2.35510   2.36712   2.37218
 Alpha virt. eigenvalues --    2.40030   2.44653   2.45866   2.47404   2.48790
 Alpha virt. eigenvalues --    2.51386   2.53598   2.55962   2.60830   2.64306
 Alpha virt. eigenvalues --    2.66541   2.68420   2.72580   2.74456   2.75210
 Alpha virt. eigenvalues --    2.79205   2.81833   2.83583   2.83655   2.84802
 Alpha virt. eigenvalues --    2.87364   2.88682   2.89624   2.92031   2.93113
 Alpha virt. eigenvalues --    2.96839   2.97902   2.98161   3.00504   3.01202
 Alpha virt. eigenvalues --    3.03822   3.07489   3.13306   3.14524   3.20505
 Alpha virt. eigenvalues --    3.23231   3.26213   3.30850   3.32888   3.34335
 Alpha virt. eigenvalues --    3.35166   3.35957   3.36287   3.37621   3.38681
 Alpha virt. eigenvalues --    3.39556   3.40845   3.42386   3.42832   3.47232
 Alpha virt. eigenvalues --    3.51458   3.58323   3.60788   3.63079   3.65037
 Alpha virt. eigenvalues --    3.68829   3.71776   3.72523   3.89610   3.92544
 Alpha virt. eigenvalues --    3.97069   4.02181   4.06278   4.09105   4.13317
 Alpha virt. eigenvalues --    4.36164   4.53259   4.80202   4.81637   4.87124
 Alpha virt. eigenvalues --    5.14782   5.27905   5.80349  12.76842  23.40421
 Alpha virt. eigenvalues --   23.45102  23.82603  23.88099  23.91669  23.93567
 Alpha virt. eigenvalues --   23.96074  23.97628  24.11052  24.12187  24.12358
 Alpha virt. eigenvalues --   24.13033  24.21338  24.22902  35.56903  50.05652
          Condensed to atoms (all electrons):
               1          2          3          4          5          6
     1  C    5.211587   0.330377   0.458303   0.558939  -1.615135   0.332002
     2  N    0.330377   8.941655  -0.234010   0.294862  -2.740559  -1.303595
     3  O    0.458303  -0.234010   8.032672   0.197720  -0.014112   0.030508
     4  C    0.558939   0.294862   0.197720  27.020284 -25.095010   5.434453
     5  C   -1.615135  -2.740559  -0.014112 -25.095010  55.450572 -11.571106
     6  C    0.332002  -1.303595   0.030508   5.434453 -11.571106  27.227716
     7  C    0.260245   0.973500  -0.022285   6.354521 -15.269839   0.834906
     8  C   -0.026571   0.122497  -0.004444  -2.935864   5.873622  -1.225756
     9  C    0.008085  -0.013909  -0.000941   0.781495  -2.987273   0.266705
    10  C   -0.079658   0.122858  -0.011511  -4.740050   7.466737  -1.224514
    11  C    0.044641  -0.225316  -0.041372   3.173462  -7.680376   1.590552
    12  C    0.386677   2.498907  -0.084337   1.624217  -6.164129  -1.121651
    13  C    0.096857   0.355814   0.004796   1.283954  -0.252613  -1.497786
    14  C   -0.003982   0.106094  -0.002316  -0.602520   0.014242  -0.999311
    15  C    0.036145  -0.167561   0.020700   0.552404  -1.486818   1.442042
    16  C   -0.540740  -2.057087   0.084418  -7.520583  11.239178 -13.333413
    17  H    0.409190  -0.200087  -0.041291   0.063815   0.032820   0.033668
    18  H   -0.026782   0.118361   0.000651   0.094275   0.271171  -0.051627
    19  H    0.013203  -0.027498  -0.012080   0.408006  -0.068648  -0.001199
    20  H    0.000426   0.006934   0.000027  -0.037340   0.135530  -0.040933
    21  H    0.000128   0.000427  -0.000000   0.020531  -0.028398   0.001216
    22  H    0.000003   0.000030  -0.000000  -0.000725   0.046305  -0.000325
    23  H    0.000086   0.000108   0.000005   0.008789  -0.001836  -0.000133
    24  H    0.006235   0.012378  -0.000546   0.050437  -0.046009   0.010889
    25  H    0.017129   0.040319  -0.000188   0.117703  -0.102243   0.010478
    26  H   -0.000159   0.000269  -0.000002  -0.007791   0.002171  -0.001736
    27  H   -0.000006  -0.000004  -0.000001   0.008768  -0.000302   0.062722
    28  H    0.000383   0.000687   0.000002   0.004538  -0.008249   0.038539
    29  I   -0.009565  -0.009562  -0.004486   0.078254   0.217156  -0.635463
               7          8          9         10         11         12
     1  C    0.260245  -0.026571   0.008085  -0.079658   0.044641   0.386677
     2  N    0.973500   0.122497  -0.013909   0.122858  -0.225316   2.498907
     3  O   -0.022285  -0.004444  -0.000941  -0.011511  -0.041372  -0.084337
     4  C    6.354521  -2.935864   0.781495  -4.740050   3.173462   1.624217
     5  C  -15.269839   5.873622  -2.987273   7.466737  -7.680376  -6.164129
     6  C    0.834906  -1.225756   0.266705  -1.224514   1.590552  -1.121651
     7  C   24.635065 -12.446014   2.595525  -4.355414   1.573802   2.777425
     8  C  -12.446014  18.777116  -2.013649   3.998188  -3.403568   2.090514
     9  C    2.595525  -2.013649   7.022985  -1.703582   1.832477  -0.313516
    10  C   -4.355414   3.998188  -1.703582  13.112418  -6.233488   0.533693
    11  C    1.573802  -3.403568   1.832477  -6.233488  15.037377  -2.327203
    12  C    2.777425   2.090514  -0.313516   0.533693  -2.327203  24.645952
    13  C   -0.069745  -0.482092  -0.030269   0.017435   0.042740  -4.543147
    14  C    0.209225   0.132364  -0.004510   0.015439  -0.086534   1.674066
    15  C    0.109747  -0.266566   0.032088  -0.088955   0.312642  -1.593032
    16  C   -2.323233  -1.628499   0.337056  -0.460317   2.121127 -13.292827
    17  H   -0.013716  -0.002232  -0.000099   0.000097  -0.001104  -0.029046
    18  H   -0.077402   0.008887  -0.002265   0.002907  -0.024090  -0.042724
    19  H    0.035922   0.006196  -0.000958   0.022144  -0.021460   0.051915
    20  H    0.263055  -0.040173  -0.019948   0.008885  -0.036532   0.014230
    21  H    0.001435   0.284009   0.076445  -0.036257   0.010216   0.000362
    22  H   -0.067395   0.090194   0.257547   0.068127  -0.063081   0.001474
    23  H    0.039364  -0.055926   0.075812   0.213097   0.046984  -0.001053
    24  H   -0.029867  -0.004203  -0.006927   0.086244   0.253137   0.012548
    25  H    0.018770  -0.006097   0.000229  -0.001037   0.012946   0.306275
    26  H    0.001415   0.001183  -0.000023   0.000013  -0.000804  -0.013445
    27  H   -0.000912   0.000201  -0.000033   0.000028   0.000031  -0.040322
    28  H    0.003693  -0.000220   0.000098  -0.000167  -0.000214  -0.000077
    29  I   -0.063955   0.010519  -0.001235  -0.002513   0.134680  -0.153758
              13         14         15         16         17         18
     1  C    0.096857  -0.003982   0.036145  -0.540740   0.409190  -0.026782
     2  N    0.355814   0.106094  -0.167561  -2.057087  -0.200087   0.118361
     3  O    0.004796  -0.002316   0.020700   0.084418  -0.041291   0.000651
     4  C    1.283954  -0.602520   0.552404  -7.520583   0.063815   0.094275
     5  C   -0.252613   0.014242  -1.486818  11.239178   0.032820   0.271171
     6  C   -1.497786  -0.999311   1.442042 -13.333413   0.033668  -0.051627
     7  C   -0.069745   0.209225   0.109747  -2.323233  -0.013716  -0.077402
     8  C   -0.482092   0.132364  -0.266566  -1.628499  -0.002232   0.008887
     9  C   -0.030269  -0.004510   0.032088   0.337056  -0.000099  -0.002265
    10  C    0.017435   0.015439  -0.088955  -0.460317   0.000097   0.002907
    11  C    0.042740  -0.086534   0.312642   2.121127  -0.001104  -0.024090
    12  C   -4.543147   1.674066  -1.593032 -13.292827  -0.029046  -0.042724
    13  C   10.281245  -0.742650   0.548052   0.784502  -0.005103  -0.005268
    14  C   -0.742650   7.640262  -1.006416  -0.189563  -0.000353  -0.010910
    15  C    0.548052  -1.006416   9.647108  -2.496758   0.002005   0.005259
    16  C    0.784502  -0.189563  -2.496758  36.073817   0.016635   0.010147
    17  H   -0.005103  -0.000353   0.002005   0.016635   0.478049   0.011039
    18  H   -0.005268  -0.010910   0.005259   0.010147   0.011039   0.372774
    19  H   -0.009006   0.003392  -0.019307  -0.077803   0.000314   0.005376
    20  H    0.037758   0.002667  -0.003805   0.018846  -0.000010  -0.000757
    21  H    0.000499   0.000106  -0.000411  -0.002900  -0.000000  -0.000005
    22  H    0.000134  -0.000003  -0.000073  -0.001331  -0.000000   0.000002
    23  H    0.000021  -0.000002   0.000051   0.001902   0.000000   0.000000
    24  H    0.000965   0.000154  -0.001570  -0.021443  -0.000030  -0.000301
    25  H    0.036302  -0.020074   0.020728  -0.116576  -0.000174   0.006297
    26  H    0.288992   0.075756  -0.027392   0.014420   0.000001   0.000083
    27  H    0.048700   0.260825   0.089006  -0.100647  -0.000000  -0.000001
    28  H   -0.007986   0.034754   0.401802  -0.133698   0.000000  -0.000005
    29  I    0.004048   0.111792  -0.158761   0.657356  -0.000004   0.000240
              19         20         21         22         23         24
     1  C    0.013203   0.000426   0.000128   0.000003   0.000086   0.006235
     2  N   -0.027498   0.006934   0.000427   0.000030   0.000108   0.012378
     3  O   -0.012080   0.000027  -0.000000  -0.000000   0.000005  -0.000546
     4  C    0.408006  -0.037340   0.020531  -0.000725   0.008789   0.050437
     5  C   -0.068648   0.135530  -0.028398   0.046305  -0.001836  -0.046009
     6  C   -0.001199  -0.040933   0.001216  -0.000325  -0.000133   0.010889
     7  C    0.035922   0.263055   0.001435  -0.067395   0.039364  -0.029867
     8  C    0.006196  -0.040173   0.284009   0.090194  -0.055926  -0.004203
     9  C   -0.000958  -0.019948   0.076445   0.257547   0.075812  -0.006927
    10  C    0.022144   0.008885  -0.036257   0.068127   0.213097   0.086244
    11  C   -0.021460  -0.036532   0.010216  -0.063081   0.046984   0.253137
    12  C    0.051915   0.014230   0.000362   0.001474  -0.001053   0.012548
    13  C   -0.009006   0.037758   0.000499   0.000134   0.000021   0.000965
    14  C    0.003392   0.002667   0.000106  -0.000003  -0.000002   0.000154
    15  C   -0.019307  -0.003805  -0.000411  -0.000073   0.000051  -0.001570
    16  C   -0.077803   0.018846  -0.002900  -0.001331   0.001902  -0.021443
    17  H    0.000314  -0.000010  -0.000000  -0.000000   0.000000  -0.000030
    18  H    0.005376  -0.000757  -0.000005   0.000002   0.000000  -0.000301
    19  H    0.378379  -0.000581   0.000015  -0.000001  -0.000021   0.002334
    20  H   -0.000581   0.401842  -0.004241  -0.000230   0.000050  -0.000101
    21  H    0.000015  -0.004241   0.410857  -0.004887  -0.000157   0.000060
    22  H   -0.000001  -0.000230  -0.004887   0.409939  -0.004906  -0.000195
    23  H   -0.000021   0.000050  -0.000157  -0.004906   0.410556  -0.004094
    24  H    0.002334  -0.000101   0.000060  -0.000195  -0.004094   0.408174
    25  H    0.000090  -0.003617   0.000037  -0.000000  -0.000000   0.000025
    26  H    0.000015   0.000063  -0.000000   0.000000  -0.000000  -0.000000
    27  H   -0.000002   0.000006   0.000000   0.000000  -0.000000   0.000000
    28  H    0.000006  -0.000009   0.000000   0.000000   0.000000  -0.000000
    29  I    0.010746   0.000248  -0.000004   0.000000  -0.000006  -0.002427
              25         26         27         28         29
     1  C    0.017129  -0.000159  -0.000006   0.000383  -0.009565
     2  N    0.040319   0.000269  -0.000004   0.000687  -0.009562
     3  O   -0.000188  -0.000002  -0.000001   0.000002  -0.004486
     4  C    0.117703  -0.007791   0.008768   0.004538   0.078254
     5  C   -0.102243   0.002171  -0.000302  -0.008249   0.217156
     6  C    0.010478  -0.001736   0.062722   0.038539  -0.635463
     7  C    0.018770   0.001415  -0.000912   0.003693  -0.063955
     8  C   -0.006097   0.001183   0.000201  -0.000220   0.010519
     9  C    0.000229  -0.000023  -0.000033   0.000098  -0.001235
    10  C   -0.001037   0.000013   0.000028  -0.000167  -0.002513
    11  C    0.012946  -0.000804   0.000031  -0.000214   0.134680
    12  C    0.306275  -0.013445  -0.040322  -0.000077  -0.153758
    13  C    0.036302   0.288992   0.048700  -0.007986   0.004048
    14  C   -0.020074   0.075756   0.260825   0.034754   0.111792
    15  C    0.020728  -0.027392   0.089006   0.401802  -0.158761
    16  C   -0.116576   0.014420  -0.100647  -0.133698   0.657356
    17  H   -0.000174   0.000001  -0.000000   0.000000  -0.000004
    18  H    0.006297   0.000083  -0.000001  -0.000005   0.000240
    19  H    0.000090   0.000015  -0.000002   0.000006   0.010746
    20  H   -0.003617   0.000063   0.000006  -0.000009   0.000248
    21  H    0.000037  -0.000000   0.000000   0.000000  -0.000004
    22  H   -0.000000   0.000000   0.000000   0.000000   0.000000
    23  H   -0.000000  -0.000000  -0.000000   0.000000  -0.000006
    24  H    0.000025  -0.000000   0.000000  -0.000000  -0.002427
    25  H    0.422091  -0.003413  -0.000211   0.000058  -0.000399
    26  H   -0.003413   0.404276  -0.004945  -0.000193   0.000065
    27  H   -0.000211  -0.004945   0.404492  -0.004398  -0.000194
    28  H    0.000058  -0.000193  -0.004398   0.394799  -0.012878
    29  I   -0.000399   0.000065  -0.000194  -0.012878   6.466128
 Mulliken charges:
               1
     1  C    0.131956
     2  N    0.053111
     3  O   -0.355880
     4  C   -1.191543
     5  C    0.383151
     6  C    1.692152
     7  C    0.052163
     8  C   -0.853616
     9  C   -0.187409
    10  C   -0.730848
    11  C   -0.041675
    12  C   -0.897988
    13  C   -0.187150
    14  C   -0.611994
    15  C    0.097644
    16  C   -1.061985
    17  H    0.245617
    18  H    0.334667
    19  H    0.300510
    20  H    0.297711
    21  H    0.270919
    22  H    0.269398
    23  H    0.271309
    24  H    0.274134
    25  H    0.244554
    26  H    0.271180
    27  H    0.277200
    28  H    0.288736
    29  I    0.363976
 Sum of Mulliken charges =  -0.00000
 Mulliken charges with hydrogens summed into heavy atoms:
               1
     1  C    0.377573
     2  N    0.387778
     3  O   -0.355880
     4  C   -0.891032
     5  C    0.383151
     6  C    1.692152
     7  C    0.349873
     8  C   -0.582698
     9  C    0.081989
    10  C   -0.459538
    11  C    0.232459
    12  C   -0.653434
    13  C    0.084030
    14  C   -0.334794
    15  C    0.386380
    16  C   -1.061985
    29  I    0.363976
 Electronic spatial extent (au):  <R**2>=           4581.9362
 Charge=             -0.0000 electrons
 Dipole moment (field-independent basis, Debye):
    X=             -4.2580    Y=              1.1677    Z=              3.9795  Tot=              5.9440
 Quadrupole moment (field-independent basis, Debye-Ang):
   XX=           -118.9239   YY=           -101.0774   ZZ=           -100.0575
   XY=             -3.8913   XZ=             -3.1790   YZ=              7.5039
 Traceless Quadrupole moment (field-independent basis, Debye-Ang):
   XX=            -12.2377   YY=              5.6089   ZZ=              6.6288
   XY=             -3.8913   XZ=             -3.1790   YZ=              7.5039
 Octapole moment (field-independent basis, Debye-Ang**2):
  XXX=            230.3923  YYY=           -225.9324  ZZZ=             80.8932  XYY=             51.2311
  XXY=           -107.8572  XXZ=             35.7768  XZZ=            107.2095  YZZ=            -83.9187
  YYZ=              8.9726  XYZ=            -20.2356
 Hexadecapole moment (field-independent basis, Debye-Ang**3):
 XXXX=          -2200.3390 YYYY=          -3285.9560 ZZZZ=          -1346.8414 XXXY=            120.8803
 XXXZ=            -94.3672 YYYX=           -122.6079 YYYZ=            119.3491 ZZZX=            -84.3061
 ZZZY=             47.8943 XXYY=           -899.3029 XXZZ=           -593.4419 YYZZ=           -815.2524
 XXYZ=             47.2022 YYXZ=            -28.8839 ZZXY=            -25.6327
 N-N= 1.087006214804D+03 E-N=-3.754743378017D+03  KE= 6.709385240300D+02
 UFF atomic radii scaled by 1 / 1.20 used.

 **********************************************************************

            Electrostatic Properties Using The SCF Density

 **********************************************************************

       Atomic Center    1 is at   1.892000 -0.200500  1.608700
       Atomic Center    2 is at   0.481700 -0.205600  1.464900
       Atomic Center    3 is at   2.625200 -0.082100  0.647400
       Atomic Center    4 is at  -0.202600  0.302600  0.237400
       Atomic Center    5 is at  -1.307200 -0.679300 -0.089600
       Atomic Center    6 is at  -0.714200  1.716700  0.414900
       Atomic Center    7 is at  -2.590300 -0.565000  0.444700
       Atomic Center    8 is at  -3.566600 -1.506000  0.135700
       Atomic Center    9 is at  -3.269500 -2.570800 -0.706700
       Atomic Center   10 is at  -1.991300 -2.692000 -1.241700
       Atomic Center   11 is at  -1.013800 -1.752400 -0.936100
       Atomic Center   12 is at  -1.216000  2.120600  1.663200
       Atomic Center   13 is at  -1.700100  3.405200  1.867700
       Atomic Center   14 is at  -1.697900  4.328900  0.825900
       Atomic Center   15 is at  -1.202600  3.955100 -0.417100
       Atomic Center   16 is at  -0.721200  2.665600 -0.598800
       Atomic Center   17 is at   2.270200 -0.390900  2.627600
       Atomic Center   18 is at  -0.019300  0.025100  2.301800
       Atomic Center   19 is at   0.547400  0.287800 -0.595500
       Atomic Center   20 is at  -2.838000  0.275700  1.104400
       Atomic Center   21 is at  -4.571800 -1.405100  0.557800
       Atomic Center   22 is at  -4.038900 -3.310800 -0.949500
       Atomic Center   23 is at  -1.753100 -3.529100 -1.906100
       Atomic Center   24 is at  -0.008500 -1.857700 -1.361700
       Atomic Center   25 is at  -1.222000  1.406400  2.501100
       Atomic Center   26 is at  -2.085600  3.692000  2.851800
       Atomic Center   27 is at  -2.081300  5.342100  0.984600
       Atomic Center   28 is at  -1.187100  4.666600 -1.250300
       Atomic Center   29 is at  -0.033300  2.296400 -2.413800
    1480 points will be used for fitting atomic charges
 Fitting point charges to electrostatic potential
 The dipole moment will be constrained to the correct value
 Charges from ESP fit, RMS=   0.00255 RRMS=   0.12727:
 ESP charges:
               1
     1  C    0.436802
     2  N   -0.406929
     3  O   -0.562521
     4  C   -0.063500
     5  C    0.062486
     6  C    0.695612
     7  C   -0.172826
     8  C   -0.151049
     9  C   -0.156259
    10  C   -0.107221
    11  C   -0.327499
    12  C   -0.572993
    13  C    0.047517
    14  C   -0.392374
    15  C    0.252375
    16  C   -0.573448
    17  H    0.093452
    18  H    0.242382
    19  H    0.088598
    20  H    0.150683
    21  H    0.154364
    22  H    0.154791
    23  H    0.154788
    24  H    0.232225
    25  H    0.261028
    26  H    0.140444
    27  H    0.203939
    28  H    0.081080
    29  I    0.034054
 Sum of ESP charges =  -0.00000
 ESP charges with hydrogens summed into heavy atoms:
               1
     1  C    0.530254
     2  N   -0.164547
     3  O   -0.562521
     4  C    0.025098
     5  C    0.062486
     6  C    0.695612
     7  C   -0.022143
     8  C    0.003315
     9  C   -0.001468
    10  C    0.047566
    11  C   -0.095274
    12  C   -0.311965
    13  C    0.187961
    14  C   -0.188436
    15  C    0.333455
    16  C   -0.573448
    29  I    0.034054
 Charge=  -0.00000 Dipole=    -4.2580     1.1677     3.9795 Tot=     5.9440
 -----------------------------------------------------------------

              Electrostatic Properties (Atomic Units)

 -----------------------------------------------------------------
    Center     Electric         -------- Electric Field --------
               Potential          X             Y             Z
 -----------------------------------------------------------------
    1 Atom    -14.654035
    2 Atom    -18.354446
    3 Atom    -22.401170
    4 Atom    -14.704482
    5 Atom    -14.758103
    6 Atom    -14.737090
    7 Atom    -14.762772
    8 Atom    -14.762892
    9 Atom    -14.766113
   10 Atom    -14.768561
   11 Atom    -14.772169
   12 Atom    -14.736440
   13 Atom    -14.742054
   14 Atom    -14.745918
   15 Atom    -14.749718
   16 Atom    -14.724588
   17 Atom     -1.052805
   18 Atom     -0.987604
   19 Atom     -1.099472
   20 Atom     -1.083960
   21 Atom     -1.088093
   22 Atom     -1.091212
   23 Atom     -1.094945
   24 Atom     -1.101691
   25 Atom     -1.052207
   26 Atom     -1.068088
   27 Atom     -1.071979
   28 Atom     -1.076512
   29 Atom     -3.406514
 -----------------------------------------------------------------
 ******************************Gaussian NBO Version 3.1******************************
             N A T U R A L   A T O M I C   O R B I T A L   A N D
          N A T U R A L   B O N D   O R B I T A L   A N A L Y S I S
 ******************************Gaussian NBO Version 3.1******************************

       /RESON  / : Allow strongly delocalized NBO set
       /BNDIDX / : Print bond indices based on the NAO density matrix

 Analyzing the SCF density

 Job title: BHFA_oI_M062X                                            

 Storage needed:    473396 in NPA,    629315 in NBO ( 268430961 available)
 GSVD:  LWork=       63512 too small for GESVD, short by      121170 words or      121170 for optimal perf.


 NATURAL POPULATIONS:  Natural atomic orbital occupancies 
                                                          
   NAO  Atom  No  lang   Type(AO)    Occupancy      Energy
 ----------------------------------------------------------
     1    C    1  S      Cor( 1S)     1.99959     -10.54463
     2    C    1  S      Val( 2S)     0.88714      -0.21670
     3    C    1  S      Ryd( 4S)     0.00907       0.70583
     4    C    1  S      Ryd( 3S)     0.00013       0.52611
     5    C    1  S      Ryd( 5S)     0.00003      23.16938
     6    C    1  px     Val( 2p)     0.79417      -0.01996
     7    C    1  px     Ryd( 4p)     0.00879       1.07447
     8    C    1  px     Ryd( 3p)     0.00037       0.70955
     9    C    1  px     Ryd( 5p)     0.00007       2.20741
    10    C    1  py     Val( 2p)     0.72984      -0.12239
    11    C    1  py     Ryd( 4p)     0.00138       0.88332
    12    C    1  py     Ryd( 3p)     0.00034       0.57954
    13    C    1  py     Ryd( 5p)     0.00005       2.14262
    14    C    1  pz     Val( 2p)     0.96720      -0.06274
    15    C    1  pz     Ryd( 4p)     0.00850       1.26493
    16    C    1  pz     Ryd( 3p)     0.00022       0.78262
    17    C    1  pz     Ryd( 5p)     0.00013       2.01270
    18    C    1  dxy    Ryd( 3d)     0.00336       1.64615
    19    C    1  dxz    Ryd( 3d)     0.00182       2.34657
    20    C    1  dyz    Ryd( 3d)     0.00238       1.55743
    21    C    1  dx2y2  Ryd( 3d)     0.00148       2.07792
    22    C    1  dz2    Ryd( 3d)     0.00391       2.12650

    23    N    2  S      Cor( 1S)     1.99947     -14.61979
    24    N    2  S      Val( 2S)     1.32184      -0.62517
    25    N    2  S      Ryd( 3S)     0.00155       1.11932
    26    N    2  S      Ryd( 4S)     0.00022       1.32486
    27    N    2  S      Ryd( 5S)     0.00000      35.19570
    28    N    2  px     Val( 2p)     1.30777      -0.27127
    29    N    2  px     Ryd( 3p)     0.00315       0.79082
    30    N    2  px     Ryd( 4p)     0.00071       0.80113
    31    N    2  px     Ryd( 5p)     0.00012       4.32795
    32    N    2  py     Val( 2p)     1.69951      -0.31129
    33    N    2  py     Ryd( 3p)     0.00683       0.60008
    34    N    2  py     Ryd( 4p)     0.00044       0.79235
    35    N    2  py     Ryd( 5p)     0.00002       3.98973
    36    N    2  pz     Val( 2p)     1.32565      -0.25733
    37    N    2  pz     Ryd( 4p)     0.00260       0.73745
    38    N    2  pz     Ryd( 3p)     0.00157       0.69651
    39    N    2  pz     Ryd( 5p)     0.00002       4.16347
    40    N    2  dxy    Ryd( 3d)     0.00068       2.29710
    41    N    2  dxz    Ryd( 3d)     0.00062       2.61534
    42    N    2  dyz    Ryd( 3d)     0.00071       2.34697
    43    N    2  dx2y2  Ryd( 3d)     0.00082       2.65841
    44    N    2  dz2    Ryd( 3d)     0.00074       2.56271

    45    O    3  S      Cor( 1S)     1.99977     -19.36118
    46    O    3  S      Val( 2S)     1.70577      -0.99888
    47    O    3  S      Ryd( 3S)     0.00285       1.00393
    48    O    3  S      Ryd( 4S)     0.00014       1.44711
    49    O    3  S      Ryd( 5S)     0.00000      49.75879
    50    O    3  px     Val( 2p)     1.76955      -0.35800
    51    O    3  px     Ryd( 3p)     0.00195       0.82834
    52    O    3  px     Ryd( 4p)     0.00012       1.06524
    53    O    3  px     Ryd( 5p)     0.00004       5.08563
    54    O    3  py     Val( 2p)     1.49359      -0.30570
    55    O    3  py     Ryd( 3p)     0.00139       0.67284
    56    O    3  py     Ryd( 4p)     0.00010       1.02761
    57    O    3  py     Ryd( 5p)     0.00002       4.92399
    58    O    3  pz     Val( 2p)     1.67406      -0.35980
    59    O    3  pz     Ryd( 3p)     0.00143       0.75771
    60    O    3  pz     Ryd( 4p)     0.00015       1.09772
    61    O    3  pz     Ryd( 5p)     0.00006       5.13199
    62    O    3  dxy    Ryd( 3d)     0.00068       3.01567
    63    O    3  dxz    Ryd( 3d)     0.00142       3.57735
    64    O    3  dyz    Ryd( 3d)     0.00116       3.08764
    65    O    3  dx2y2  Ryd( 3d)     0.00052       3.09338
    66    O    3  dz2    Ryd( 3d)     0.00133       3.30368

    67    C    4  S      Cor( 1S)     1.99905     -10.46405
    68    C    4  S      Val( 2S)     0.92810      -0.22348
    69    C    4  S      Ryd( 4S)     0.00195       1.23771
    70    C    4  S      Ryd( 3S)     0.00020       0.83731
    71    C    4  S      Ryd( 5S)     0.00001      23.41833
    72    C    4  px     Val( 2p)     1.09184      -0.12842
    73    C    4  px     Ryd( 3p)     0.00843       0.70687
    74    C    4  px     Ryd( 4p)     0.00148       0.77000
    75    C    4  px     Ryd( 5p)     0.00017       2.16507
    76    C    4  py     Val( 2p)     1.02327      -0.10694
    77    C    4  py     Ryd( 3p)     0.00424       0.64945
    78    C    4  py     Ryd( 4p)     0.00124       0.83157
    79    C    4  py     Ryd( 5p)     0.00016       2.18734
    80    C    4  pz     Val( 2p)     1.00212      -0.11818
    81    C    4  pz     Ryd( 4p)     0.00806       0.80250
    82    C    4  pz     Ryd( 3p)     0.00078       0.70948
    83    C    4  pz     Ryd( 5p)     0.00019       2.15986
    84    C    4  dxy    Ryd( 3d)     0.00081       2.17685
    85    C    4  dxz    Ryd( 3d)     0.00142       1.99999
    86    C    4  dyz    Ryd( 3d)     0.00095       1.91831
    87    C    4  dx2y2  Ryd( 3d)     0.00087       2.01223
    88    C    4  dz2    Ryd( 3d)     0.00074       2.02696

    89    C    5  S      Cor( 1S)     1.99902     -10.41040
    90    C    5  S      Val( 2S)     0.87569      -0.14853
    91    C    5  S      Ryd( 4S)     0.00140       0.89733
    92    C    5  S      Ryd( 3S)     0.00041       0.84962
    93    C    5  S      Ryd( 5S)     0.00001      23.37049
    94    C    5  px     Val( 2p)     1.06469      -0.08001
    95    C    5  px     Ryd( 4p)     0.00470       1.07838
    96    C    5  px     Ryd( 3p)     0.00017       0.86834
    97    C    5  px     Ryd( 5p)     0.00013       3.18668
    98    C    5  py     Val( 2p)     1.04507      -0.08948
    99    C    5  py     Ryd( 4p)     0.00508       0.96670
   100    C    5  py     Ryd( 3p)     0.00016       0.80875
   101    C    5  py     Ryd( 5p)     0.00011       3.08008
   102    C    5  pz     Val( 2p)     1.04220      -0.10494
   103    C    5  pz     Ryd( 4p)     0.00343       0.76644
   104    C    5  pz     Ryd( 3p)     0.00014       0.74952
   105    C    5  pz     Ryd( 5p)     0.00010       2.89956
   106    C    5  dxy    Ryd( 3d)     0.00064       2.25329
   107    C    5  dxz    Ryd( 3d)     0.00057       2.06511
   108    C    5  dyz    Ryd( 3d)     0.00045       2.15615
   109    C    5  dx2y2  Ryd( 3d)     0.00062       2.35481
   110    C    5  dz2    Ryd( 3d)     0.00053       1.89365

   111    C    6  S      Cor( 1S)     1.99889     -10.41890
   112    C    6  S      Val( 2S)     0.86409      -0.14870
   113    C    6  S      Ryd( 4S)     0.00188       1.00245
   114    C    6  S      Ryd( 3S)     0.00026       0.71288
   115    C    6  S      Ryd( 5S)     0.00001      23.44705
   116    C    6  px     Val( 2p)     1.02054      -0.12352
   117    C    6  px     Ryd( 4p)     0.00414       0.72185
   118    C    6  px     Ryd( 3p)     0.00085       0.52564
   119    C    6  px     Ryd( 5p)     0.00006       2.90190
   120    C    6  py     Val( 2p)     1.06587      -0.09751
   121    C    6  py     Ryd( 4p)     0.00638       1.42575
   122    C    6  py     Ryd( 3p)     0.00119       0.57150
   123    C    6  py     Ryd( 5p)     0.00011       3.32667
   124    C    6  pz     Val( 2p)     1.09425      -0.10806
   125    C    6  pz     Ryd( 4p)     0.00532       0.84516
   126    C    6  pz     Ryd( 3p)     0.00178       0.74794
   127    C    6  pz     Ryd( 5p)     0.00013       3.34475
   128    C    6  dxy    Ryd( 3d)     0.00060       1.94840
   129    C    6  dxz    Ryd( 3d)     0.00057       1.90746
   130    C    6  dyz    Ryd( 3d)     0.00062       2.43662
   131    C    6  dx2y2  Ryd( 3d)     0.00056       2.04012
   132    C    6  dz2    Ryd( 3d)     0.00051       2.26778

   133    C    7  S      Cor( 1S)     1.99907     -10.39787
   134    C    7  S      Val( 2S)     0.93964      -0.17357
   135    C    7  S      Ryd( 4S)     0.00157       0.91202
   136    C    7  S      Ryd( 3S)     0.00015       0.64447
   137    C    7  S      Ryd( 5S)     0.00001      23.28518
   138    C    7  px     Val( 2p)     1.07375      -0.07032
   139    C    7  px     Ryd( 4p)     0.00368       0.89901
   140    C    7  px     Ryd( 3p)     0.00034       0.53039
   141    C    7  px     Ryd( 5p)     0.00012       3.19414
   142    C    7  py     Val( 2p)     1.12284      -0.09357
   143    C    7  py     Ryd( 4p)     0.00389       1.02391
   144    C    7  py     Ryd( 3p)     0.00019       0.64732
   145    C    7  py     Ryd( 5p)     0.00006       2.94777
   146    C    7  pz     Val( 2p)     1.06691      -0.10651
   147    C    7  pz     Ryd( 4p)     0.00310       0.80108
   148    C    7  pz     Ryd( 3p)     0.00034       0.49185
   149    C    7  pz     Ryd( 5p)     0.00004       2.82503
   150    C    7  dxy    Ryd( 3d)     0.00055       2.25106
   151    C    7  dxz    Ryd( 3d)     0.00051       2.05953
   152    C    7  dyz    Ryd( 3d)     0.00070       1.95183
   153    C    7  dx2y2  Ryd( 3d)     0.00064       2.15805
   154    C    7  dz2    Ryd( 3d)     0.00043       1.77876

   155    C    8  S      Cor( 1S)     1.99919     -10.40075
   156    C    8  S      Val( 2S)     0.95036      -0.18227
   157    C    8  S      Ryd( 4S)     0.00149       0.91443
   158    C    8  S      Ryd( 3S)     0.00018       0.74611
   159    C    8  S      Ryd( 5S)     0.00000      22.99280
   160    C    8  px     Val( 2p)     1.15772      -0.07783
   161    C    8  px     Ryd( 4p)     0.00636       1.04857
   162    C    8  px     Ryd( 3p)     0.00034       0.26885
   163    C    8  px     Ryd( 5p)     0.00006       3.07666
   164    C    8  py     Val( 2p)     1.04226      -0.07836
   165    C    8  py     Ryd( 4p)     0.00370       0.76093
   166    C    8  py     Ryd( 3p)     0.00033       0.42126
   167    C    8  py     Ryd( 5p)     0.00011       2.97854
   168    C    8  pz     Val( 2p)     1.03620      -0.10003
   169    C    8  pz     Ryd( 4p)     0.00291       0.71489
   170    C    8  pz     Ryd( 3p)     0.00026       0.36368
   171    C    8  pz     Ryd( 5p)     0.00005       2.84390
   172    C    8  dxy    Ryd( 3d)     0.00051       2.20862
   173    C    8  dxz    Ryd( 3d)     0.00065       1.85587
   174    C    8  dyz    Ryd( 3d)     0.00043       2.14461
   175    C    8  dx2y2  Ryd( 3d)     0.00078       2.06214
   176    C    8  dz2    Ryd( 3d)     0.00047       1.79288

   177    C    9  S      Cor( 1S)     1.99919     -10.39983
   178    C    9  S      Val( 2S)     0.95394      -0.18375
   179    C    9  S      Ryd( 3S)     0.00149       0.80931
   180    C    9  S      Ryd( 4S)     0.00016       0.94612
   181    C    9  S      Ryd( 5S)     0.00000      22.92958
   182    C    9  px     Val( 2p)     1.11843      -0.07370
   183    C    9  px     Ryd( 4p)     0.00544       0.94626
   184    C    9  px     Ryd( 3p)     0.00046       0.36551
   185    C    9  px     Ryd( 5p)     0.00010       3.04691
   186    C    9  py     Val( 2p)     1.09804      -0.08581
   187    C    9  py     Ryd( 4p)     0.00459       0.87638
   188    C    9  py     Ryd( 3p)     0.00037       0.36118
   189    C    9  py     Ryd( 5p)     0.00007       2.95058
   190    C    9  pz     Val( 2p)     1.02782      -0.09821
   191    C    9  pz     Ryd( 4p)     0.00274       0.68000
   192    C    9  pz     Ryd( 3p)     0.00033       0.42390
   193    C    9  pz     Ryd( 5p)     0.00006       2.78216
   194    C    9  dxy    Ryd( 3d)     0.00082       2.03228
   195    C    9  dxz    Ryd( 3d)     0.00053       1.94994
   196    C    9  dyz    Ryd( 3d)     0.00043       2.09832
   197    C    9  dx2y2  Ryd( 3d)     0.00051       2.18378
   198    C    9  dz2    Ryd( 3d)     0.00052       1.79685

   199    C   10  S      Cor( 1S)     1.99919     -10.40052
   200    C   10  S      Val( 2S)     0.95186      -0.18340
   201    C   10  S      Ryd( 4S)     0.00145       0.88470
   202    C   10  S      Ryd( 3S)     0.00017       0.82485
   203    C   10  S      Ryd( 5S)     0.00000      22.92951
   204    C   10  px     Val( 2p)     1.06480      -0.06712
   205    C   10  px     Ryd( 4p)     0.00459       0.83514
   206    C   10  px     Ryd( 3p)     0.00040       0.45579
   207    C   10  px     Ryd( 5p)     0.00014       3.03141
   208    C   10  py     Val( 2p)     1.11012      -0.08684
   209    C   10  py     Ryd( 4p)     0.00485       0.91877
   210    C   10  py     Ryd( 3p)     0.00032       0.31839
   211    C   10  py     Ryd( 5p)     0.00006       2.96545
   212    C   10  pz     Val( 2p)     1.06237      -0.10304
   213    C   10  pz     Ryd( 4p)     0.00331       0.77441
   214    C   10  pz     Ryd( 3p)     0.00026       0.34112
   215    C   10  pz     Ryd( 5p)     0.00003       2.82636
   216    C   10  dxy    Ryd( 3d)     0.00056       2.22000
   217    C   10  dxz    Ryd( 3d)     0.00052       2.03640
   218    C   10  dyz    Ryd( 3d)     0.00069       1.91959
   219    C   10  dx2y2  Ryd( 3d)     0.00065       2.14382
   220    C   10  dz2    Ryd( 3d)     0.00044       1.74046

   221    C   11  S      Cor( 1S)     1.99909     -10.39849
   222    C   11  S      Val( 2S)     0.94183      -0.17529
   223    C   11  S      Ryd( 4S)     0.00162       0.90885
   224    C   11  S      Ryd( 3S)     0.00016       0.60783
   225    C   11  S      Ryd( 5S)     0.00001      23.24136
   226    C   11  px     Val( 2p)     1.16305      -0.08465
   227    C   11  px     Ryd( 4p)     0.00635       1.10487
   228    C   11  px     Ryd( 3p)     0.00021       0.45684
   229    C   11  px     Ryd( 5p)     0.00007       3.06371
   230    C   11  py     Val( 2p)     1.04452      -0.08020
   231    C   11  py     Ryd( 4p)     0.00303       0.79297
   232    C   11  py     Ryd( 3p)     0.00042       0.49623
   233    C   11  py     Ryd( 5p)     0.00011       3.06502
   234    C   11  pz     Val( 2p)     1.03718      -0.10033
   235    C   11  pz     Ryd( 4p)     0.00256       0.72385
   236    C   11  pz     Ryd( 3p)     0.00039       0.45177
   237    C   11  pz     Ryd( 5p)     0.00005       2.89537
   238    C   11  dxy    Ryd( 3d)     0.00054       2.23400
   239    C   11  dxz    Ryd( 3d)     0.00063       1.86910
   240    C   11  dyz    Ryd( 3d)     0.00040       2.15061
   241    C   11  dx2y2  Ryd( 3d)     0.00077       2.06516
   242    C   11  dz2    Ryd( 3d)     0.00049       1.81525

   243    C   12  S      Cor( 1S)     1.99908     -10.41272
   244    C   12  S      Val( 2S)     0.93647      -0.18518
   245    C   12  S      Ryd( 4S)     0.00139       0.98889
   246    C   12  S      Ryd( 3S)     0.00018       0.63611
   247    C   12  S      Ryd( 5S)     0.00001      23.30956
   248    C   12  px     Val( 2p)     1.01172      -0.12376
   249    C   12  px     Ryd( 4p)     0.00131       0.66535
   250    C   12  px     Ryd( 3p)     0.00025       0.54577
   251    C   12  px     Ryd( 5p)     0.00005       2.79966
   252    C   12  py     Val( 2p)     1.11986      -0.09484
   253    C   12  py     Ryd( 4p)     0.00462       1.03827
   254    C   12  py     Ryd( 3p)     0.00015       0.56200
   255    C   12  py     Ryd( 5p)     0.00011       3.21062
   256    C   12  pz     Val( 2p)     1.11516      -0.08300
   257    C   12  pz     Ryd( 4p)     0.00537       0.89848
   258    C   12  pz     Ryd( 3p)     0.00031       0.40160
   259    C   12  pz     Ryd( 5p)     0.00010       3.15293
   260    C   12  dxy    Ryd( 3d)     0.00046       1.86991
   261    C   12  dxz    Ryd( 3d)     0.00046       1.81451
   262    C   12  dyz    Ryd( 3d)     0.00092       2.14810
   263    C   12  dx2y2  Ryd( 3d)     0.00053       2.01572
   264    C   12  dz2    Ryd( 3d)     0.00052       2.24079

   265    C   13  S      Cor( 1S)     1.99919     -10.40766
   266    C   13  S      Val( 2S)     0.94977      -0.18845
   267    C   13  S      Ryd( 4S)     0.00134       0.95616
   268    C   13  S      Ryd( 3S)     0.00014       0.67239
   269    C   13  S      Ryd( 5S)     0.00001      23.05043
   270    C   13  px     Val( 2p)     1.01516      -0.11682
   271    C   13  px     Ryd( 4p)     0.00203       0.66300
   272    C   13  px     Ryd( 3p)     0.00024       0.33734
   273    C   13  px     Ryd( 5p)     0.00003       2.76181
   274    C   13  py     Val( 2p)     1.06320      -0.07384
   275    C   13  py     Ryd( 4p)     0.00455       0.83864
   276    C   13  py     Ryd( 3p)     0.00038       0.41109
   277    C   13  py     Ryd( 5p)     0.00013       3.06510
   278    C   13  pz     Val( 2p)     1.15933      -0.08710
   279    C   13  pz     Ryd( 4p)     0.00638       1.04785
   280    C   13  pz     Ryd( 3p)     0.00033       0.29474
   281    C   13  pz     Ryd( 5p)     0.00006       3.06677
   282    C   13  dxy    Ryd( 3d)     0.00050       1.91098
   283    C   13  dxz    Ryd( 3d)     0.00058       1.69870
   284    C   13  dyz    Ryd( 3d)     0.00061       2.32075
   285    C   13  dx2y2  Ryd( 3d)     0.00047       2.02047
   286    C   13  dz2    Ryd( 3d)     0.00074       2.09133

   287    C   14  S      Cor( 1S)     1.99918     -10.40871
   288    C   14  S      Val( 2S)     0.95259      -0.18909
   289    C   14  S      Ryd( 4S)     0.00130       0.89218
   290    C   14  S      Ryd( 3S)     0.00012       0.76354
   291    C   14  S      Ryd( 5S)     0.00000      23.03773
   292    C   14  px     Val( 2p)     1.00886      -0.11681
   293    C   14  px     Ryd( 4p)     0.00186       0.66196
   294    C   14  px     Ryd( 3p)     0.00025       0.40625
   295    C   14  px     Ryd( 5p)     0.00003       2.67067
   296    C   14  py     Val( 2p)     1.16229      -0.08818
   297    C   14  py     Ryd( 4p)     0.00634       1.04915
   298    C   14  py     Ryd( 3p)     0.00040       0.28673
   299    C   14  py     Ryd( 5p)     0.00006       3.05170
   300    C   14  pz     Val( 2p)     1.05347      -0.07044
   301    C   14  pz     Ryd( 4p)     0.00445       0.83885
   302    C   14  pz     Ryd( 3p)     0.00042       0.48920
   303    C   14  pz     Ryd( 5p)     0.00014       2.96127
   304    C   14  dxy    Ryd( 3d)     0.00058       1.70684
   305    C   14  dxz    Ryd( 3d)     0.00048       1.89776
   306    C   14  dyz    Ryd( 3d)     0.00056       2.36201
   307    C   14  dx2y2  Ryd( 3d)     0.00060       1.83825
   308    C   14  dz2    Ryd( 3d)     0.00064       2.20586

   309    C   15  S      Cor( 1S)     1.99906     -10.40684
   310    C   15  S      Val( 2S)     0.94286      -0.18404
   311    C   15  S      Ryd( 3S)     0.00229       0.97470
   312    C   15  S      Ryd( 4S)     0.00011       1.41393
   313    C   15  S      Ryd( 5S)     0.00001      22.40709
   314    C   15  px     Val( 2p)     1.00117      -0.12088
   315    C   15  px     Ryd( 4p)     0.00229       0.60370
   316    C   15  px     Ryd( 3p)     0.00040       0.40834
   317    C   15  px     Ryd( 5p)     0.00005       2.73983
   318    C   15  py     Val( 2p)     1.10915      -0.09650
   319    C   15  py     Ryd( 4p)     0.00508       0.87151
   320    C   15  py     Ryd( 3p)     0.00031       0.38031
   321    C   15  py     Ryd( 5p)     0.00009       3.10048
   322    C   15  pz     Val( 2p)     1.14195      -0.09268
   323    C   15  pz     Ryd( 4p)     0.00842       1.16779
   324    C   15  pz     Ryd( 3p)     0.00040       0.36001
   325    C   15  pz     Ryd( 5p)     0.00011       3.13337
   326    C   15  dxy    Ryd( 3d)     0.00046       1.82944
   327    C   15  dxz    Ryd( 3d)     0.00048       1.80568
   328    C   15  dyz    Ryd( 3d)     0.00089       2.13857
   329    C   15  dx2y2  Ryd( 3d)     0.00051       1.96548
   330    C   15  dz2    Ryd( 3d)     0.00063       2.21563

   331    C   16  S      Cor( 1S)     1.99878     -10.44814
   332    C   16  S      Val( 2S)     0.95838      -0.24323
   333    C   16  S      Ryd( 4S)     0.00230       0.93901
   334    C   16  S      Ryd( 3S)     0.00019       0.60267
   335    C   16  S      Ryd( 5S)     0.00001      23.38312
   336    C   16  px     Val( 2p)     1.09801      -0.17374
   337    C   16  px     Ryd( 4p)     0.00341       0.87736
   338    C   16  px     Ryd( 3p)     0.00028       0.65056
   339    C   16  px     Ryd( 5p)     0.00008       2.49514
   340    C   16  py     Val( 2p)     1.11034      -0.12781
   341    C   16  py     Ryd( 3p)     0.00700       0.76560
   342    C   16  py     Ryd( 4p)     0.00029       0.90551
   343    C   16  py     Ryd( 5p)     0.00017       2.92704
   344    C   16  pz     Val( 2p)     1.12355      -0.18764
   345    C   16  pz     Ryd( 4p)     0.00753       2.51691
   346    C   16  pz     Ryd( 3p)     0.00028       0.80805
   347    C   16  pz     Ryd( 5p)     0.00030       2.69509
   348    C   16  dxy    Ryd( 3d)     0.00071       1.88430
   349    C   16  dxz    Ryd( 3d)     0.00144       1.61035
   350    C   16  dyz    Ryd( 3d)     0.00084       2.19304
   351    C   16  dx2y2  Ryd( 3d)     0.00062       1.98931
   352    C   16  dz2    Ryd( 3d)     0.00187       1.90323

   353    H   17  S      Val( 1S)     0.84316      -0.01409
   354    H   17  S      Ryd( 2S)     0.00092       0.91111
   355    H   17  S      Ryd( 3S)     0.00012       1.84503

   356    H   18  S      Val( 1S)     0.60538       0.11226
   357    H   18  S      Ryd( 3S)     0.00051       2.09867
   358    H   18  S      Ryd( 2S)     0.00010       1.00106

   359    H   19  S      Val( 1S)     0.73527       0.03800
   360    H   19  S      Ryd( 2S)     0.00328       0.59459
   361    H   19  S      Ryd( 3S)     0.00037       2.46976

   362    H   20  S      Val( 1S)     0.77193       0.06103
   363    H   20  S      Ryd( 2S)     0.00076       1.31176
   364    H   20  S      Ryd( 3S)     0.00013       1.50715

   365    H   21  S      Val( 1S)     0.77688       0.06130
   366    H   21  S      Ryd( 2S)     0.00047       0.74213
   367    H   21  S      Ryd( 3S)     0.00015       2.07394

   368    H   22  S      Val( 1S)     0.77704       0.06243
   369    H   22  S      Ryd( 2S)     0.00037       0.76826
   370    H   22  S      Ryd( 3S)     0.00015       2.02226

   371    H   23  S      Val( 1S)     0.77662       0.06141
   372    H   23  S      Ryd( 2S)     0.00047       0.71902
   373    H   23  S      Ryd( 3S)     0.00015       2.08661

   374    H   24  S      Val( 1S)     0.77587       0.05905
   375    H   24  S      Ryd( 2S)     0.00059       1.20930
   376    H   24  S      Ryd( 3S)     0.00017       1.63385

   377    H   25  S      Val( 1S)     0.78449       0.04014
   378    H   25  S      Ryd( 2S)     0.00067       1.33911
   379    H   25  S      Ryd( 3S)     0.00022       1.54585

   380    H   26  S      Val( 1S)     0.77089       0.05878
   381    H   26  S      Ryd( 2S)     0.00041       0.98823
   382    H   26  S      Ryd( 3S)     0.00016       1.80882

   383    H   27  S      Val( 1S)     0.76982       0.05936
   384    H   27  S      Ryd( 2S)     0.00039       0.75202
   385    H   27  S      Ryd( 3S)     0.00016       2.02735

   386    H   28  S      Val( 1S)     0.76598       0.05256
   387    H   28  S      Ryd( 2S)     0.00056       1.19038
   388    H   28  S      Ryd( 3S)     0.00019       1.59608

   389    I   29  S      Val( 5S)     1.83395      -0.64520
   390    I   29  S      Ryd( 6S)     0.00066       8.77297
   391    I   29  px     Val( 5p)     1.81423      -0.29812
   392    I   29  px     Ryd( 6p)     0.00184       0.56856
   393    I   29  py     Val( 5p)     1.93511      -0.31076
   394    I   29  py     Ryd( 6p)     0.00121       0.67413
   395    I   29  pz     Val( 5p)     1.12192      -0.21028
   396    I   29  pz     Ryd( 6p)     0.00394       0.71514

 [ 46 electrons found in the effective core potential]

 WARNING:  1 low occupancy (<1.9990e) core orbital  found on  C    6
           1 low occupancy (<1.9990e) core orbital  found on  C   16

 WARNING:  Population inversion found on atom  C    1
           Population inversion found on atom  N    2
           Population inversion found on atom  C    4
           Population inversion found on atom  C    5
           Population inversion found on atom  C    6
           Population inversion found on atom  C    7
           Population inversion found on atom  C    8
           Population inversion found on atom  C    9
           Population inversion found on atom  C   10
           Population inversion found on atom  C   11
           Population inversion found on atom  C   12
           Population inversion found on atom  C   13
           Population inversion found on atom  C   14
           Population inversion found on atom  C   15
           Population inversion found on atom  C   16
           Population inversion found on atom  H   18


 Summary of Natural Population Analysis:                  
                                                          
                                       Natural Population 
                Natural  -----------------------------------------------
    Atom  No    Charge         Core      Valence    Rydberg      Total
 -----------------------------------------------------------------------
      C    1    0.58004      1.99959     3.37835    0.04202     5.41996
      N    2   -0.67505      1.99947     5.65477    0.02081     7.67505
      O    3   -0.65610      1.99977     6.64297    0.01336     8.65610
      C    4   -0.07606      1.99905     4.04533    0.03168     6.07606
      C    5   -0.04532      1.99902     4.02766    0.01865     6.04532
      C    6   -0.06863      1.99889     4.04475    0.02499     6.06863
      C    7   -0.21853      1.99907     4.20314    0.01633     6.21853
      C    8   -0.20437      1.99919     4.18655    0.01863     6.20437
      C    9   -0.21606      1.99919     4.19823    0.01863     6.21606
      C   10   -0.20678      1.99919     4.18915    0.01843     6.20678
      C   11   -0.20347      1.99909     4.18659    0.01780     6.20347
      C   12   -0.19902      1.99908     4.18321    0.01673     6.19902
      C   13   -0.20519      1.99919     4.18746    0.01854     6.20519
      C   14   -0.19462      1.99918     4.17721    0.01823     6.19462
      C   15   -0.21673      1.99906     4.19513    0.02254     6.21673
      C   16   -0.31640      1.99878     4.29030    0.02732     6.31640
      H   17    0.15580      0.00000     0.84316    0.00104     0.84420
      H   18    0.39401      0.00000     0.60538    0.00061     0.60599
      H   19    0.26107      0.00000     0.73527    0.00366     0.73893
      H   20    0.22717      0.00000     0.77193    0.00090     0.77283
      H   21    0.22250      0.00000     0.77688    0.00062     0.77750
      H   22    0.22244      0.00000     0.77704    0.00052     0.77756
      H   23    0.22276      0.00000     0.77662    0.00062     0.77724
      H   24    0.22337      0.00000     0.77587    0.00075     0.77663
      H   25    0.21461      0.00000     0.78449    0.00090     0.78539
      H   26    0.22854      0.00000     0.77089    0.00057     0.77146
      H   27    0.22963      0.00000     0.76982    0.00055     0.77037
      H   28    0.23326      0.00000     0.76598    0.00075     0.76674
      I   29    0.28712     46.00000     6.70521    0.00766    52.71288
 =======================================================================
   * Total *   -0.00000     77.98682    85.64936    0.36383   164.00000

                                 Natural Population      
 --------------------------------------------------------
   Effective Core            46.00000
   Core                      31.98682 ( 99.9588% of  32)
   Valence                   85.64936 ( 99.5923% of  86)
   Natural Minimal Basis    163.63617 ( 99.7782% of 164)
   Natural Rydberg Basis      0.36383 (  0.2218% of 164)
 --------------------------------------------------------

    Atom  No          Natural Electron Configuration
 ----------------------------------------------------------------------------
      C    1      [core]2S( 0.89)2p( 2.49)4S( 0.01)3d( 0.01)4p( 0.02)
      N    2      [core]2S( 1.32)2p( 4.33)3p( 0.01)
      O    3      [core]2S( 1.71)2p( 4.94)3d( 0.01)
      C    4      [core]2S( 0.93)2p( 3.12)3p( 0.01)4p( 0.01)
      C    5      [core]2S( 0.88)2p( 3.15)4p( 0.01)
      C    6      [core]2S( 0.86)2p( 3.18)4p( 0.02)
      C    7      [core]2S( 0.94)2p( 3.26)4p( 0.01)
      C    8      [core]2S( 0.95)2p( 3.24)4p( 0.01)
      C    9      [core]2S( 0.95)2p( 3.24)4p( 0.01)
      C   10      [core]2S( 0.95)2p( 3.24)4p( 0.01)
      C   11      [core]2S( 0.94)2p( 3.24)4p( 0.01)
      C   12      [core]2S( 0.94)2p( 3.25)4p( 0.01)
      C   13      [core]2S( 0.95)2p( 3.24)4p( 0.01)
      C   14      [core]2S( 0.95)2p( 3.22)4p( 0.01)
      C   15      [core]2S( 0.94)2p( 3.25)4p( 0.02)
      C   16      [core]2S( 0.96)2p( 3.33)3p( 0.01)3d( 0.01)4p( 0.01)
      H   17            1S( 0.84)
      H   18            1S( 0.61)
      H   19            1S( 0.74)
      H   20            1S( 0.77)
      H   21            1S( 0.78)
      H   22            1S( 0.78)
      H   23            1S( 0.78)
      H   24            1S( 0.78)
      H   25            1S( 0.78)
      H   26            1S( 0.77)
      H   27            1S( 0.77)
      H   28            1S( 0.77)
      I   29      [core]5S( 1.83)5p( 4.87)6p( 0.01)


 Wiberg bond index matrix in the NAO basis:                                    

     Atom    1       2       3       4       5       6       7       8       9
     ---- ------  ------  ------  ------  ------  ------  ------  ------  ------
   1.  C  0.0000  1.1564  1.7024  0.0112  0.0080  0.0058  0.0011  0.0002  0.0007
   2.  N  1.1564  0.0000  0.1597  0.9412  0.0186  0.0138  0.0114  0.0005  0.0052
   3.  O  1.7024  0.1597  0.0000  0.0089  0.0014  0.0029  0.0009  0.0001  0.0006
   4.  C  0.0112  0.9412  0.0089  0.0000  0.9843  0.9890  0.0104  0.0088  0.0016
   5.  C  0.0080  0.0186  0.0014  0.9843  0.0000  0.0112  1.4047  0.0139  0.1084
   6.  C  0.0058  0.0138  0.0029  0.9890  0.0112  0.0000  0.0038  0.0008  0.0008
   7.  C  0.0011  0.0114  0.0009  0.0104  1.4047  0.0038  0.0000  1.4319  0.0126
   8.  C  0.0002  0.0005  0.0001  0.0088  0.0139  0.0008  1.4319  0.0000  1.4403
   9.  C  0.0007  0.0052  0.0006  0.0016  0.1084  0.0008  0.0126  1.4403  0.0000
  10.  C  0.0002  0.0007  0.0001  0.0083  0.0135  0.0005  0.1109  0.0127  1.4303
  11.  C  0.0011  0.0099  0.0010  0.0121  1.3957  0.0069  0.0136  0.1133  0.0126
  12.  C  0.0006  0.0058  0.0007  0.0101  0.0085  1.3738  0.0019  0.0003  0.0006
  13.  C  0.0001  0.0014  0.0002  0.0081  0.0002  0.0141  0.0016  0.0001  0.0001
  14.  C  0.0002  0.0019  0.0002  0.0012  0.0035  0.1080  0.0006  0.0001  0.0004
  15.  C  0.0003  0.0009  0.0003  0.0090  0.0004  0.0181  0.0009  0.0001  0.0001
  16.  C  0.0007  0.0085  0.0007  0.0131  0.0074  1.3847  0.0011  0.0002  0.0005
  17.  H  0.9074  0.0059  0.0485  0.0111  0.0003  0.0001  0.0006  0.0000  0.0004
  18.  H  0.0020  0.8158  0.0091  0.0040  0.0001  0.0012  0.0003  0.0000  0.0000
  19.  H  0.0021  0.0020  0.0049  0.8749  0.0025  0.0019  0.0088  0.0002  0.0008
  20.  H  0.0001  0.0002  0.0001  0.0026  0.0034  0.0005  0.9117  0.0036  0.0087
  21.  H  0.0000  0.0001  0.0000  0.0004  0.0082  0.0001  0.0033  0.9187  0.0034
  22.  H  0.0000  0.0000  0.0000  0.0005  0.0003  0.0000  0.0088  0.0033  0.9186
  23.  H  0.0000  0.0000  0.0000  0.0004  0.0083  0.0002  0.0004  0.0088  0.0034
  24.  H  0.0001  0.0002  0.0001  0.0024  0.0032  0.0005  0.0100  0.0005  0.0088
  25.  H  0.0001  0.0005  0.0001  0.0027  0.0002  0.0029  0.0002  0.0000  0.0000
  26.  H  0.0000  0.0001  0.0000  0.0004  0.0000  0.0085  0.0000  0.0000  0.0000
  27.  H  0.0000  0.0001  0.0000  0.0005  0.0000  0.0005  0.0000  0.0000  0.0000
  28.  H  0.0000  0.0003  0.0000  0.0003  0.0000  0.0087  0.0000  0.0000  0.0000
  29.  I  0.0002  0.0022  0.0002  0.0136  0.0013  0.0523  0.0006  0.0002  0.0001

     Atom   10      11      12      13      14      15      16      17      18
     ---- ------  ------  ------  ------  ------  ------  ------  ------  ------
   1.  C  0.0002  0.0011  0.0006  0.0001  0.0002  0.0003  0.0007  0.9074  0.0020
   2.  N  0.0007  0.0099  0.0058  0.0014  0.0019  0.0009  0.0085  0.0059  0.8158
   3.  O  0.0001  0.0010  0.0007  0.0002  0.0002  0.0003  0.0007  0.0485  0.0091
   4.  C  0.0083  0.0121  0.0101  0.0081  0.0012  0.0090  0.0131  0.0111  0.0040
   5.  C  0.0135  1.3957  0.0085  0.0002  0.0035  0.0004  0.0074  0.0003  0.0001
   6.  C  0.0005  0.0069  1.3738  0.0141  0.1080  0.0181  1.3847  0.0001  0.0012
   7.  C  0.1109  0.0136  0.0019  0.0016  0.0006  0.0009  0.0011  0.0006  0.0003
   8.  C  0.0127  0.1133  0.0003  0.0001  0.0001  0.0001  0.0002  0.0000  0.0000
   9.  C  1.4303  0.0126  0.0006  0.0001  0.0004  0.0001  0.0005  0.0004  0.0000
  10.  C  0.0000  1.4446  0.0005  0.0001  0.0002  0.0001  0.0004  0.0000  0.0000
  11.  C  1.4446  0.0000  0.0011  0.0003  0.0007  0.0002  0.0011  0.0006  0.0001
  12.  C  0.0005  0.0011  0.0000  1.4512  0.0128  0.1113  0.0168  0.0002  0.0009
  13.  C  0.0001  0.0003  1.4512  0.0000  1.4174  0.0122  0.0989  0.0000  0.0001
  14.  C  0.0002  0.0007  0.0128  1.4174  0.0000  1.4397  0.0154  0.0001  0.0001
  15.  C  0.0001  0.0002  0.1113  0.0122  1.4397  0.0000  1.3946  0.0000  0.0000
  16.  C  0.0004  0.0011  0.0168  0.0989  0.0154  1.3946  0.0000  0.0002  0.0004
  17.  H  0.0000  0.0006  0.0002  0.0000  0.0001  0.0000  0.0002  0.0000  0.0004
  18.  H  0.0000  0.0001  0.0009  0.0001  0.0001  0.0000  0.0004  0.0004  0.0000
  19.  H  0.0005  0.0023  0.0084  0.0002  0.0011  0.0007  0.0034  0.0017  0.0082
  20.  H  0.0005  0.0104  0.0025  0.0002  0.0001  0.0001  0.0003  0.0000  0.0000
  21.  H  0.0089  0.0004  0.0000  0.0000  0.0000  0.0000  0.0000  0.0000  0.0000
  22.  H  0.0033  0.0088  0.0000  0.0000  0.0000  0.0000  0.0000  0.0000  0.0000
  23.  H  0.9185  0.0033  0.0001  0.0000  0.0000  0.0000  0.0001  0.0000  0.0000
  24.  H  0.0033  0.9167  0.0001  0.0000  0.0000  0.0000  0.0001  0.0000  0.0000
  25.  H  0.0000  0.0001  0.9181  0.0036  0.0090  0.0006  0.0088  0.0000  0.0022
  26.  H  0.0000  0.0000  0.0033  0.9157  0.0033  0.0084  0.0004  0.0000  0.0000
  27.  H  0.0000  0.0000  0.0086  0.0032  0.9159  0.0033  0.0079  0.0000  0.0000
  28.  H  0.0000  0.0000  0.0005  0.0086  0.0037  0.9125  0.0039  0.0000  0.0000
  29.  I  0.0004  0.0007  0.0204  0.0183  0.0202  0.0426  1.0095  0.0000  0.0005

     Atom   19      20      21      22      23      24      25      26      27
     ---- ------  ------  ------  ------  ------  ------  ------  ------  ------
   1.  C  0.0021  0.0001  0.0000  0.0000  0.0000  0.0001  0.0001  0.0000  0.0000
   2.  N  0.0020  0.0002  0.0001  0.0000  0.0000  0.0002  0.0005  0.0001  0.0001
   3.  O  0.0049  0.0001  0.0000  0.0000  0.0000  0.0001  0.0001  0.0000  0.0000
   4.  C  0.8749  0.0026  0.0004  0.0005  0.0004  0.0024  0.0027  0.0004  0.0005
   5.  C  0.0025  0.0034  0.0082  0.0003  0.0083  0.0032  0.0002  0.0000  0.0000
   6.  C  0.0019  0.0005  0.0001  0.0000  0.0002  0.0005  0.0029  0.0085  0.0005
   7.  C  0.0088  0.9117  0.0033  0.0088  0.0004  0.0100  0.0002  0.0000  0.0000
   8.  C  0.0002  0.0036  0.9187  0.0033  0.0088  0.0005  0.0000  0.0000  0.0000
   9.  C  0.0008  0.0087  0.0034  0.9186  0.0034  0.0088  0.0000  0.0000  0.0000
  10.  C  0.0005  0.0005  0.0089  0.0033  0.9185  0.0033  0.0000  0.0000  0.0000
  11.  C  0.0023  0.0104  0.0004  0.0088  0.0033  0.9167  0.0001  0.0000  0.0000
  12.  C  0.0084  0.0025  0.0000  0.0000  0.0001  0.0001  0.9181  0.0033  0.0086
  13.  C  0.0002  0.0002  0.0000  0.0000  0.0000  0.0000  0.0036  0.9157  0.0032
  14.  C  0.0011  0.0001  0.0000  0.0000  0.0000  0.0000  0.0090  0.0033  0.9159
  15.  C  0.0007  0.0001  0.0000  0.0000  0.0000  0.0000  0.0006  0.0084  0.0033
  16.  C  0.0034  0.0003  0.0000  0.0000  0.0001  0.0001  0.0088  0.0004  0.0079
  17.  H  0.0017  0.0000  0.0000  0.0000  0.0000  0.0000  0.0000  0.0000  0.0000
  18.  H  0.0082  0.0000  0.0000  0.0000  0.0000  0.0000  0.0022  0.0000  0.0000
  19.  H  0.0000  0.0002  0.0003  0.0000  0.0000  0.0005  0.0005  0.0003  0.0000
  20.  H  0.0002  0.0000  0.0033  0.0003  0.0005  0.0004  0.0001  0.0000  0.0000
  21.  H  0.0003  0.0033  0.0000  0.0034  0.0004  0.0005  0.0000  0.0000  0.0000
  22.  H  0.0000  0.0003  0.0034  0.0000  0.0035  0.0003  0.0000  0.0000  0.0000
  23.  H  0.0000  0.0005  0.0004  0.0035  0.0000  0.0034  0.0000  0.0000  0.0000
  24.  H  0.0005  0.0004  0.0005  0.0003  0.0034  0.0000  0.0000  0.0000  0.0000
  25.  H  0.0005  0.0001  0.0000  0.0000  0.0000  0.0000  0.0000  0.0034  0.0003
  26.  H  0.0003  0.0000  0.0000  0.0000  0.0000  0.0000  0.0034  0.0000  0.0034
  27.  H  0.0000  0.0000  0.0000  0.0000  0.0000  0.0000  0.0003  0.0034  0.0000
  28.  H  0.0001  0.0000  0.0000  0.0000  0.0000  0.0000  0.0005  0.0004  0.0033
  29.  I  0.0108  0.0001  0.0000  0.0000  0.0000  0.0001  0.0015  0.0010  0.0011

     Atom   28      29
     ---- ------  ------
   1.  C  0.0000  0.0002
   2.  N  0.0003  0.0022
   3.  O  0.0000  0.0002
   4.  C  0.0003  0.0136
   5.  C  0.0000  0.0013
   6.  C  0.0087  0.0523
   7.  C  0.0000  0.0006
   8.  C  0.0000  0.0002
   9.  C  0.0000  0.0001
  10.  C  0.0000  0.0004
  11.  C  0.0000  0.0007
  12.  C  0.0005  0.0204
  13.  C  0.0086  0.0183
  14.  C  0.0037  0.0202
  15.  C  0.9125  0.0426
  16.  C  0.0039  1.0095
  17.  H  0.0000  0.0000
  18.  H  0.0000  0.0005
  19.  H  0.0001  0.0108
  20.  H  0.0000  0.0001
  21.  H  0.0000  0.0000
  22.  H  0.0000  0.0000
  23.  H  0.0000  0.0000
  24.  H  0.0000  0.0001
  25.  H  0.0005  0.0015
  26.  H  0.0004  0.0010
  27.  H  0.0033  0.0011
  28.  H  0.0000  0.0039
  29.  I  0.0039  0.0000


 Wiberg bond index, Totals by atom:                                            

     Atom    1
     ---- ------
   1.  C  3.8013
   2.  N  3.1632
   3.  O  1.9433
   4.  C  3.9308
   5.  C  4.0076
   6.  C  4.0116
   7.  C  3.9520
   8.  C  3.9585
   9.  C  3.9587
  10.  C  3.9583
  11.  C  3.9575
  12.  C  3.9591
  13.  C  3.9559
  14.  C  3.9559
  15.  C  3.9564
  16.  C  3.9792
  17.  H  0.9775
  18.  H  0.8455
  19.  H  0.9372
  20.  H  0.9498
  21.  H  0.9515
  22.  H  0.9513
  23.  H  0.9513
  24.  H  0.9513
  25.  H  0.9553
  26.  H  0.9486
  27.  H  0.9481
  28.  H  0.9467
  29.  I  1.2017


 Atom-atom overlap-weighted NAO bond order:                                    

     Atom    1       2       3       4       5       6       7       8       9
     ---- ------  ------  ------  ------  ------  ------  ------  ------  ------
   1.  C  0.0000  0.9802  1.2981  0.0004  0.0078 -0.0016 -0.0006  0.0001  0.0000
   2.  N  0.9802  0.0000 -0.0578  0.7699  0.0121 -0.0061 -0.0007 -0.0002  0.0001
   3.  O  1.2981 -0.0578  0.0000 -0.0009  0.0009  0.0027  0.0001  0.0000  0.0000
   4.  C  0.0004  0.7699 -0.0009  0.0000  0.8567  0.8574  0.0203  0.0093  0.0009
   5.  C  0.0078  0.0121  0.0009  0.8567  0.0000  0.0193  1.1493  0.0264 -0.0465
   6.  C -0.0016 -0.0061  0.0027  0.8574  0.0193  0.0000 -0.0111  0.0018 -0.0007
   7.  C -0.0006 -0.0007  0.0001  0.0203  1.1493 -0.0111  0.0000  1.1642  0.0189
   8.  C  0.0001 -0.0002  0.0000  0.0093  0.0264  0.0018  1.1642  0.0000  1.1711
   9.  C  0.0000  0.0001  0.0000  0.0009 -0.0465 -0.0007  0.0189  1.1711  0.0000
  10.  C  0.0003 -0.0006 -0.0000  0.0101  0.0260 -0.0013 -0.0439  0.0220  1.1669
  11.  C  0.0013 -0.0025  0.0010  0.0260  1.1386  0.0072  0.0172 -0.0442  0.0188
  12.  C -0.0003 -0.0077  0.0003  0.0197 -0.0068  1.1267 -0.0035  0.0004 -0.0003
  13.  C  0.0002 -0.0010  0.0000  0.0096 -0.0010  0.0211 -0.0002 -0.0001 -0.0000
  14.  C -0.0002 -0.0003 -0.0000  0.0005 -0.0004 -0.0456  0.0003 -0.0000 -0.0000
  15.  C -0.0001 -0.0016  0.0000  0.0093 -0.0009  0.0258  0.0004  0.0000  0.0000
  16.  C  0.0011  0.0033  0.0006  0.0178 -0.0068  1.1469 -0.0017  0.0001 -0.0000
  17.  H  0.7793 -0.0002 -0.0176  0.0050  0.0002 -0.0001  0.0001  0.0000  0.0000
  18.  H  0.0103  0.7051  0.0021 -0.0011  0.0006 -0.0008  0.0019 -0.0000 -0.0000
  19.  H -0.0056 -0.0071  0.0017  0.7494  0.0128  0.0103  0.0010 -0.0002 -0.0002
  20.  H -0.0001  0.0001 -0.0000 -0.0034  0.0135  0.0026  0.7717  0.0165  0.0036
  21.  H -0.0000 -0.0000  0.0000 -0.0005  0.0014 -0.0001  0.0145  0.7818  0.0171
  22.  H -0.0000  0.0000  0.0000 -0.0001  0.0005  0.0000  0.0027  0.0161  0.7816
  23.  H -0.0000  0.0000  0.0000 -0.0006  0.0017  0.0000 -0.0005  0.0033  0.0171
  24.  H  0.0003  0.0001 -0.0001 -0.0024  0.0141  0.0001  0.0033  0.0010  0.0032
  25.  H -0.0007  0.0002 -0.0000 -0.0034  0.0009  0.0119 -0.0012 -0.0001 -0.0000
  26.  H  0.0000 -0.0000  0.0000 -0.0004  0.0001  0.0005 -0.0000 -0.0000  0.0000
  27.  H  0.0000  0.0000  0.0000  0.0000  0.0000 -0.0007  0.0000  0.0000  0.0000
  28.  H  0.0000  0.0000  0.0000 -0.0000  0.0001  0.0015  0.0000  0.0000  0.0000
  29.  I -0.0004  0.0009  0.0002  0.0028  0.0036 -0.0265 -0.0004  0.0004  0.0002

     Atom   10      11      12      13      14      15      16      17      18
     ---- ------  ------  ------  ------  ------  ------  ------  ------  ------
   1.  C  0.0003  0.0013 -0.0003  0.0002 -0.0002 -0.0001  0.0011  0.7793  0.0103
   2.  N -0.0006 -0.0025 -0.0077 -0.0010 -0.0003 -0.0016  0.0033 -0.0002  0.7051
   3.  O -0.0000  0.0010  0.0003  0.0000 -0.0000  0.0000  0.0006 -0.0176  0.0021
   4.  C  0.0101  0.0260  0.0197  0.0096  0.0005  0.0093  0.0178  0.0050 -0.0011
   5.  C  0.0260  1.1386 -0.0068 -0.0010 -0.0004 -0.0009 -0.0068  0.0002  0.0006
   6.  C -0.0013  0.0072  1.1267  0.0211 -0.0456  0.0258  1.1469 -0.0001 -0.0008
   7.  C -0.0439  0.0172 -0.0035 -0.0002  0.0003  0.0004 -0.0017  0.0001  0.0019
   8.  C  0.0220 -0.0442  0.0004 -0.0001 -0.0000  0.0000  0.0001  0.0000 -0.0000
   9.  C  1.1669  0.0188 -0.0003 -0.0000 -0.0000  0.0000 -0.0000  0.0000 -0.0000
  10.  C  0.0000  1.1690 -0.0002 -0.0000  0.0000  0.0000 -0.0000  0.0000  0.0000
  11.  C  1.1690  0.0000  0.0003  0.0000  0.0000  0.0000  0.0005  0.0001  0.0006
  12.  C -0.0002  0.0003  0.0000  1.1743  0.0221 -0.0411  0.0284  0.0001  0.0053
  13.  C -0.0000  0.0000  1.1743  0.0000  1.1581  0.0255 -0.0421 -0.0000 -0.0002
  14.  C  0.0000  0.0000  0.0221  1.1581  0.0000  1.1680  0.0321  0.0000 -0.0001
  15.  C  0.0000  0.0000 -0.0411  0.0255  1.1680  0.0000  1.1659 -0.0000 -0.0001
  16.  C -0.0000  0.0005  0.0284 -0.0421  0.0321  1.1659  0.0000 -0.0001 -0.0005
  17.  H  0.0000  0.0001  0.0001 -0.0000  0.0000 -0.0000 -0.0001  0.0000 -0.0027
  18.  H  0.0000  0.0006  0.0053 -0.0002 -0.0001 -0.0001 -0.0005 -0.0027  0.0000
  19.  H -0.0001 -0.0034  0.0024 -0.0003  0.0002 -0.0006  0.0015 -0.0007 -0.0002
  20.  H  0.0010  0.0039  0.0081  0.0005  0.0001  0.0002  0.0004 -0.0000 -0.0002
  21.  H  0.0033 -0.0006 -0.0000 -0.0000 -0.0000 -0.0000  0.0000 -0.0000  0.0000
  22.  H  0.0162  0.0025 -0.0000 -0.0000  0.0000 -0.0000  0.0000 -0.0000 -0.0000
  23.  H  0.7817  0.0150  0.0000 -0.0000  0.0000 -0.0000  0.0000 -0.0000  0.0000
  24.  H  0.0156  0.7735 -0.0001 -0.0000  0.0000 -0.0000 -0.0001 -0.0000  0.0000
  25.  H  0.0000 -0.0000  0.7736  0.0159  0.0035  0.0016  0.0030 -0.0001  0.0035
  26.  H  0.0000  0.0000  0.0157  0.7803  0.0155  0.0037  0.0003 -0.0000  0.0000
  27.  H  0.0000 -0.0000  0.0029  0.0154  0.7796  0.0160  0.0021 -0.0000  0.0000
  28.  H  0.0000  0.0000  0.0001  0.0042  0.0171  0.7795  0.0172 -0.0000  0.0000
  29.  I  0.0005  0.0014  0.0087  0.0009  0.0090 -0.0200  0.8001  0.0000  0.0001

     Atom   19      20      21      22      23      24      25      26      27
     ---- ------  ------  ------  ------  ------  ------  ------  ------  ------
   1.  C -0.0056 -0.0001 -0.0000 -0.0000 -0.0000  0.0003 -0.0007  0.0000  0.0000
   2.  N -0.0071  0.0001 -0.0000  0.0000  0.0000  0.0001  0.0002 -0.0000  0.0000
   3.  O  0.0017 -0.0000  0.0000  0.0000  0.0000 -0.0001 -0.0000  0.0000  0.0000
   4.  C  0.7494 -0.0034 -0.0005 -0.0001 -0.0006 -0.0024 -0.0034 -0.0004  0.0000
   5.  C  0.0128  0.0135  0.0014  0.0005  0.0017  0.0141  0.0009  0.0001  0.0000
   6.  C  0.0103  0.0026 -0.0001  0.0000  0.0000  0.0001  0.0119  0.0005 -0.0007
   7.  C  0.0010  0.7717  0.0145  0.0027 -0.0005  0.0033 -0.0012 -0.0000  0.0000
   8.  C -0.0002  0.0165  0.7818  0.0161  0.0033  0.0010 -0.0001 -0.0000  0.0000
   9.  C -0.0002  0.0036  0.0171  0.7816  0.0171  0.0032 -0.0000  0.0000  0.0000
  10.  C -0.0001  0.0010  0.0033  0.0162  0.7817  0.0156  0.0000  0.0000  0.0000
  11.  C -0.0034  0.0039 -0.0006  0.0025  0.0150  0.7735 -0.0000  0.0000 -0.0000
  12.  C  0.0024  0.0081 -0.0000 -0.0000  0.0000 -0.0001  0.7736  0.0157  0.0029
  13.  C -0.0003  0.0005 -0.0000 -0.0000 -0.0000 -0.0000  0.0159  0.7803  0.0154
  14.  C  0.0002  0.0001 -0.0000  0.0000  0.0000  0.0000  0.0035  0.0155  0.7796
  15.  C -0.0006  0.0002 -0.0000 -0.0000 -0.0000 -0.0000  0.0016  0.0037  0.0160
  16.  C  0.0015  0.0004  0.0000  0.0000  0.0000 -0.0001  0.0030  0.0003  0.0021
  17.  H -0.0007 -0.0000 -0.0000 -0.0000 -0.0000 -0.0000 -0.0001 -0.0000 -0.0000
  18.  H -0.0002 -0.0002  0.0000 -0.0000  0.0000  0.0000  0.0035  0.0000  0.0000
  19.  H  0.0000 -0.0001 -0.0000 -0.0000  0.0000 -0.0009 -0.0003 -0.0000 -0.0000
  20.  H -0.0001  0.0000 -0.0042  0.0000 -0.0000  0.0000 -0.0001 -0.0000 -0.0000
  21.  H -0.0000 -0.0042  0.0000 -0.0036  0.0000 -0.0000 -0.0000 -0.0000 -0.0000
  22.  H -0.0000  0.0000 -0.0036  0.0000 -0.0036  0.0000 -0.0000 -0.0000 -0.0000
  23.  H  0.0000 -0.0000  0.0000 -0.0036  0.0000 -0.0037 -0.0000 -0.0000 -0.0000
  24.  H -0.0009  0.0000 -0.0000  0.0000 -0.0037  0.0000 -0.0000 -0.0000 -0.0000
  25.  H -0.0003 -0.0001 -0.0000 -0.0000 -0.0000 -0.0000  0.0000 -0.0039  0.0000
  26.  H -0.0000 -0.0000 -0.0000 -0.0000 -0.0000 -0.0000 -0.0039  0.0000 -0.0033
  27.  H -0.0000 -0.0000 -0.0000 -0.0000 -0.0000 -0.0000  0.0000 -0.0033  0.0000
  28.  H -0.0000 -0.0000 -0.0000 -0.0000  0.0000 -0.0000 -0.0000  0.0000 -0.0034
  29.  I  0.0154  0.0001  0.0000 -0.0000  0.0000 -0.0003 -0.0000 -0.0000  0.0000

     Atom   28      29
     ---- ------  ------
   1.  C  0.0000 -0.0004
   2.  N  0.0000  0.0009
   3.  O  0.0000  0.0002
   4.  C -0.0000  0.0028
   5.  C  0.0001  0.0036
   6.  C  0.0015 -0.0265
   7.  C  0.0000 -0.0004
   8.  C  0.0000  0.0004
   9.  C  0.0000  0.0002
  10.  C  0.0000  0.0005
  11.  C  0.0000  0.0014
  12.  C  0.0001  0.0087
  13.  C  0.0042  0.0009
  14.  C  0.0171  0.0090
  15.  C  0.7795 -0.0200
  16.  C  0.0172  0.8001
  17.  H -0.0000  0.0000
  18.  H  0.0000  0.0001
  19.  H -0.0000  0.0154
  20.  H -0.0000  0.0001
  21.  H -0.0000  0.0000
  22.  H -0.0000 -0.0000
  23.  H  0.0000  0.0000
  24.  H -0.0000 -0.0003
  25.  H -0.0000 -0.0000
  26.  H  0.0000 -0.0000
  27.  H -0.0034  0.0000
  28.  H  0.0000 -0.0035
  29.  I -0.0035  0.0000


 Atom-atom overlap-weighted NAO bond order, Totals by atom:                    

     Atom    1
     ---- ------
   1.  C  3.0698
   2.  N  2.3860
   3.  O  1.2314
   4.  C  3.3521
   5.  C  3.2241
   6.  C  3.1411
   7.  C  3.1022
   8.  C  3.1697
   9.  C  3.1519
  10.  C  3.1664
  11.  C  3.1263
  12.  C  3.1289
  13.  C  3.1610
  14.  C  3.1594
  15.  C  3.1313
  16.  C  3.1698
  17.  H  0.7632
  18.  H  0.7234
  19.  H  0.7751
  20.  H  0.8140
  21.  H  0.8091
  22.  H  0.8124
  23.  H  0.8105
  24.  H  0.8036
  25.  H  0.8042
  26.  H  0.8082
  27.  H  0.8086
  28.  H  0.8128
  29.  I  0.7932


 MO bond order:                                                                

     Atom    1       2       3       4       5       6       7       8       9
     ---- ------  ------  ------  ------  ------  ------  ------  ------  ------
   1.  C  0.0000  0.2001  1.8657  0.1848  0.1030  0.0484 -0.0143  0.0109  0.0060
   2.  N  0.2001  0.0000 -0.0826 -0.0758  0.2387  0.0664  0.0314  0.0523 -0.0277
   3.  O  1.8657 -0.0826  0.0000 -0.0987 -0.0617 -0.0092 -0.0023 -0.0077  0.0035
   4.  C  0.1848 -0.0758 -0.0987  0.0000 -1.4393  0.1295 -0.0074 -0.1762 -0.0117
   5.  C  0.1030  0.2387 -0.0617 -1.4393  0.0000  0.1469  0.4536  0.1753  0.0373
   6.  C  0.0484  0.0664 -0.0092  0.1295  0.1469  0.0000  0.1116 -0.0454  0.0350
   7.  C -0.0143  0.0314 -0.0023 -0.0074  0.4536  0.1116  0.0000 -0.8571  0.0863
   8.  C  0.0109  0.0523 -0.0077 -0.1762  0.1753 -0.0454 -0.8571  0.0000 -0.3059
   9.  C  0.0060 -0.0277  0.0035 -0.0117  0.0373  0.0350  0.0863 -0.3059  0.0000
  10.  C  0.0003  0.0634 -0.0190 -0.1555  0.0764  0.0035 -0.0268 -0.0204  0.3771
  11.  C -0.0144  0.0335 -0.0210  0.0745 -0.3775 -0.0294  0.3026 -0.0954  0.0063
  12.  C -0.0267  0.0356  0.0322  0.0012  0.2515  1.3141 -0.0548  0.0094  0.0310
  13.  C  0.0039 -0.0536  0.0167 -0.0378 -0.0443  0.0617  0.0519 -0.0083  0.0104
  14.  C  0.0327 -0.0153 -0.0139 -0.0258 -0.1641 -0.7309  0.0147 -0.0006 -0.0361
  15.  C  0.0125  0.0021 -0.0163 -0.0956 -0.0490 -0.2082 -0.0442  0.0175 -0.0244
  16.  C -0.0140 -0.0155  0.0188  0.0926  0.3045  1.5745  0.0493  0.0083  0.0372
  17.  H  1.5226 -0.0539 -0.2377  0.1504 -0.0087  0.0022 -0.0035 -0.0042  0.0119
  18.  H -0.0616  0.8694 -0.1026  0.0235 -0.0045 -0.0034  0.0231 -0.0021 -0.0030
  19.  H  0.0056 -0.0024 -0.0340  0.3454  0.0995 -0.0097  0.0880 -0.0063 -0.0124
  20.  H -0.0040 -0.0191  0.0076  0.0602 -0.0441 -0.0089  1.4108  0.1062  0.1428
  21.  H -0.0029 -0.0122  0.0038  0.0039 -0.0100 -0.0081 -0.0986  0.1453  0.1172
  22.  H  0.0017 -0.0032 -0.0005 -0.0176 -0.0234 -0.0077 -0.0857  0.0107 -0.8011
  23.  H  0.0005 -0.0085  0.0025  0.0068 -0.0603 -0.0030 -0.0083 -0.0190  0.0791
  24.  H -0.0062 -0.0123  0.0053  0.0221 -0.0798 -0.0027  0.0668  0.0357  0.0976
  25.  H -0.0018 -0.0045  0.0057 -0.0433  0.0180  0.0549 -0.0020  0.0048 -0.0050
  26.  H  0.0035  0.0089  0.0001 -0.0036  0.0101  0.1156  0.0008  0.0027  0.0032
  27.  H  0.0008  0.0044  0.0013  0.0251  0.0066  0.0257  0.0039  0.0017  0.0031
  28.  H  0.0112  0.0091 -0.0042 -0.0153  0.0145  0.0411  0.0077  0.0013  0.0012
  29.  I  0.0147  0.0762 -0.0236  0.0576 -0.0038 -0.3281 -0.0172  0.0079 -0.0000

     Atom   10      11      12      13      14      15      16      17      18
     ---- ------  ------  ------  ------  ------  ------  ------  ------  ------
   1.  C  0.0003 -0.0144 -0.0267  0.0039  0.0327  0.0125 -0.0140  1.5226 -0.0616
   2.  N  0.0634  0.0335  0.0356 -0.0536 -0.0153  0.0021 -0.0155 -0.0539  0.8694
   3.  O -0.0190 -0.0210  0.0322  0.0167 -0.0139 -0.0163  0.0188 -0.2377 -0.1026
   4.  C -0.1555  0.0745  0.0012 -0.0378 -0.0258 -0.0956  0.0926  0.1504  0.0235
   5.  C  0.0764 -0.3775  0.2515 -0.0443 -0.1641 -0.0490  0.3045 -0.0087 -0.0045
   6.  C  0.0035 -0.0294  1.3141  0.0617 -0.7309 -0.2082  1.5745  0.0022 -0.0034
   7.  C -0.0268  0.3026 -0.0548  0.0519  0.0147 -0.0442  0.0493 -0.0035  0.0231
   8.  C -0.0204 -0.0954  0.0094 -0.0083 -0.0006  0.0175  0.0083 -0.0042 -0.0021
   9.  C  0.3771  0.0063  0.0310  0.0104 -0.0361 -0.0244  0.0372  0.0119 -0.0030
  10.  C  0.0000 -0.8786  0.0680 -0.0060 -0.0489  0.0046  0.0510 -0.0048  0.0046
  11.  C -0.8786  0.0000 -0.0785  0.0202  0.0638 -0.0060 -0.0495  0.0029  0.0125
  12.  C  0.0680 -0.0785  0.0000  1.5478  0.1672 -0.8779 -0.1881 -0.0163  0.0025
  13.  C -0.0060  0.0202  1.5478  0.0000  1.8196  0.1261 -0.7668  0.0026  0.0008
  14.  C -0.0489  0.0638  0.1672  1.8196  0.0000  1.5082 -0.0321  0.0124  0.0047
  15.  C  0.0046 -0.0060 -0.8779  0.1261  1.5082  0.0000  1.3640  0.0029  0.0001
  16.  C  0.0510 -0.0495 -0.1881 -0.7668 -0.0321  1.3640  0.0000 -0.0051 -0.0008
  17.  H -0.0048  0.0029 -0.0163  0.0026  0.0124  0.0029 -0.0051  0.0000 -0.0303
  18.  H  0.0046  0.0125  0.0025  0.0008  0.0047  0.0001 -0.0008 -0.0303  0.0000
  19.  H  0.0368 -0.0203 -0.0804  0.0043  0.0410  0.0038 -0.0652  0.0064  0.0758
  20.  H  0.0430  0.1274 -0.0711  0.0038  0.0073 -0.0030  0.0123  0.0012  0.0015
  21.  H  0.0351  0.0070 -0.0005 -0.0031  0.0071  0.0060 -0.0068  0.0006  0.0012
  22.  H  0.0628 -0.0731  0.0038 -0.0032  0.0008  0.0060 -0.0003  0.0001  0.0002
  23.  H -0.4406 -0.0807 -0.0170  0.0022  0.0109  0.0008 -0.0099  0.0011  0.0010
  24.  H  0.1260  0.8259 -0.0033 -0.0026  0.0091  0.0022 -0.0078 -0.0013  0.0008
  25.  H  0.0090 -0.0102  0.5223 -0.0511  0.0514  0.0231  0.0542  0.0011  0.0372
  26.  H  0.0034 -0.0017  0.0497  1.2054 -0.0018  0.0985  0.0182 -0.0008  0.0032
  27.  H  0.0006  0.0043  0.0849 -0.0234  1.0709  0.0562  0.0859 -0.0002 -0.0005
  28.  H  0.0032 -0.0016  0.0016  0.0243 -0.0305  0.4110  0.0422  0.0017  0.0035
  29.  I -0.0283  0.0338 -0.0342  0.4027 -0.1311 -0.4189  0.2391  0.0061  0.0091

     Atom   19      20      21      22      23      24      25      26      27
     ---- ------  ------  ------  ------  ------  ------  ------  ------  ------
   1.  C  0.0056 -0.0040 -0.0029  0.0017  0.0005 -0.0062 -0.0018  0.0035  0.0008
   2.  N -0.0024 -0.0191 -0.0122 -0.0032 -0.0085 -0.0123 -0.0045  0.0089  0.0044
   3.  O -0.0340  0.0076  0.0038 -0.0005  0.0025  0.0053  0.0057  0.0001  0.0013
   4.  C  0.3454  0.0602  0.0039 -0.0176  0.0068  0.0221 -0.0433 -0.0036  0.0251
   5.  C  0.0995 -0.0441 -0.0100 -0.0234 -0.0603 -0.0798  0.0180  0.0101  0.0066
   6.  C -0.0097 -0.0089 -0.0081 -0.0077 -0.0030 -0.0027  0.0549  0.1156  0.0257
   7.  C  0.0880  1.4108 -0.0986 -0.0857 -0.0083  0.0668 -0.0020  0.0008  0.0039
   8.  C -0.0063  0.1062  0.1453  0.0107 -0.0190  0.0357  0.0048  0.0027  0.0017
   9.  C -0.0124  0.1428  0.1172 -0.8011  0.0791  0.0976 -0.0050  0.0032  0.0031
  10.  C  0.0368  0.0430  0.0351  0.0628 -0.4406  0.1260  0.0090  0.0034  0.0006
  11.  C -0.0203  0.1274  0.0070 -0.0731 -0.0807  0.8259 -0.0102 -0.0017  0.0043
  12.  C -0.0804 -0.0711 -0.0005  0.0038 -0.0170 -0.0033  0.5223  0.0497  0.0849
  13.  C  0.0043  0.0038 -0.0031 -0.0032  0.0022 -0.0026 -0.0511  1.2054 -0.0234
  14.  C  0.0410  0.0073  0.0071  0.0008  0.0109  0.0091  0.0514 -0.0018  1.0709
  15.  C  0.0038 -0.0030  0.0060  0.0060  0.0008  0.0022  0.0231  0.0985  0.0562
  16.  C -0.0652  0.0123 -0.0068 -0.0003 -0.0099 -0.0078  0.0542  0.0182  0.0859
  17.  H  0.0064  0.0012  0.0006  0.0001  0.0011 -0.0013  0.0011 -0.0008 -0.0002
  18.  H  0.0758  0.0015  0.0012  0.0002  0.0010  0.0008  0.0372  0.0032 -0.0005
  19.  H  0.0000  0.0113  0.0093  0.0016 -0.0046  0.0069  0.0108  0.0105  0.0001
  20.  H  0.0113  0.0000 -0.0606 -0.0128  0.0119 -0.0167  0.0019 -0.0028  0.0004
  21.  H  0.0093 -0.0606  0.0000 -0.0624 -0.0129  0.0120  0.0025  0.0004 -0.0004
  22.  H  0.0016 -0.0128 -0.0624  0.0000 -0.0624 -0.0129  0.0021  0.0004 -0.0002
  23.  H -0.0046  0.0119 -0.0129 -0.0624  0.0000 -0.0615 -0.0023 -0.0003  0.0000
  24.  H  0.0069 -0.0167  0.0120 -0.0129 -0.0615  0.0000 -0.0003 -0.0012  0.0000
  25.  H  0.0108  0.0019  0.0025  0.0021 -0.0023 -0.0003  0.0000 -0.0618 -0.0135
  26.  H  0.0105 -0.0028  0.0004  0.0004 -0.0003 -0.0012 -0.0618  0.0000 -0.0621
  27.  H  0.0001  0.0004 -0.0004 -0.0002  0.0000  0.0000 -0.0135 -0.0621  0.0000
  28.  H -0.0058 -0.0003 -0.0000  0.0002 -0.0006 -0.0015  0.0133 -0.0142 -0.0614
  29.  I  0.0795 -0.0044  0.0036  0.0015  0.0024  0.0053 -0.0220  0.0281 -0.0237

     Atom   28      29
     ---- ------  ------
   1.  C  0.0112  0.0147
   2.  N  0.0091  0.0762
   3.  O -0.0042 -0.0236
   4.  C -0.0153  0.0576
   5.  C  0.0145 -0.0038
   6.  C  0.0411 -0.3281
   7.  C  0.0077 -0.0172
   8.  C  0.0013  0.0079
   9.  C  0.0012 -0.0000
  10.  C  0.0032 -0.0283
  11.  C -0.0016  0.0338
  12.  C  0.0016 -0.0342
  13.  C  0.0243  0.4027
  14.  C -0.0305 -0.1311
  15.  C  0.4110 -0.4189
  16.  C  0.0422  0.2391
  17.  H  0.0017  0.0061
  18.  H  0.0035  0.0091
  19.  H -0.0058  0.0795
  20.  H -0.0003 -0.0044
  21.  H -0.0000  0.0036
  22.  H  0.0002  0.0015
  23.  H -0.0006  0.0024
  24.  H -0.0015  0.0053
  25.  H  0.0133 -0.0220
  26.  H -0.0142  0.0281
  27.  H -0.0614 -0.0237
  28.  H  0.0000 -0.0382
  29.  I -0.0382  0.0000


 MO atomic valencies:                                                          

     Atom    1
     ---- ------
   1.  C  3.8834
   2.  N  1.3049
   3.  O  1.2284
   4.  C -1.0261
   5.  C -0.4345
   6.  C  2.3362
   7.  C  1.4802
   8.  C -0.9583
   9.  C -0.1412
  10.  C -0.6602
  11.  C -0.2232
  12.  C  2.6744
  13.  C  4.3041
  14.  C  3.5907
  15.  C  1.9022
  16.  C  2.7903
  17.  H  1.3594
  18.  H  0.8657
  19.  H  0.5955
  20.  H  1.7016
  21.  H  0.0765
  22.  H -1.0747
  23.  H -0.6728
  24.  H  1.0058
  25.  H  0.5945
  26.  H  1.4126
  27.  H  1.1906
  28.  H  0.4135
  29.  I -0.1060


 NATURAL BOND ORBITAL ANALYSIS:

                       Occupancies       Lewis Structure    Low   High
           Occ.    -------------------  -----------------   occ   occ
  Cycle   Thresh.   Lewis   Non-Lewis     CR  BD  3C  LP    (L)   (NL)   Dev
 =============================================================================
   1(1)    1.90   156.51018   7.48982     16  32   0  11     9      9    0.45
   2(2)    1.90   156.51018   7.48982     16  32   0  11     9      9    0.45
   3(1)    1.80   156.88753   7.11247     16  31   0  12     7      7    0.45
   4(2)    1.80   156.88753   7.11247     16  31   0  12     7      7    0.45
   5(1)    1.70   156.91687   7.08313     16  31   0  12     6      7    0.45
   6(2)    1.70   156.91687   7.08313     16  31   0  12     6      7    0.45
   7(1)    1.60   160.81626   3.18374     16  37   0   6     0      7    0.43
   8(2)    1.60   160.79178   3.20822     16  37   0   6     0      7    0.44
   9(3)    1.60   160.16465   3.83535     16  36   0   7     1      7    0.44
  10(4)    1.60   160.81626   3.18374     16  37   0   6     0      7    0.43
  11(1)    1.50   160.81626   3.18374     16  37   0   6     0      7    0.43
  12(2)    1.50   160.79178   3.20822     16  37   0   6     0      7    0.44
  13(3)    1.50   160.16465   3.83535     16  36   0   7     1      7    0.44
  14(4)    1.50   160.81626   3.18374     16  37   0   6     0      7    0.43
  15(1)    1.60   160.81626   3.18374     16  37   0   6     0      7    0.43
 -----------------------------------------------------------------------------

 Structure accepted: RESONANCE keyword permits strongly delocalized structure

 WARNING:  1 low occupancy (<1.9990e) core orbital  found on  C    6
           1 low occupancy (<1.9990e) core orbital  found on  C   16

 --------------------------------------------------------
   Effective Core           46.00000
   Core                     31.98684 ( 99.959% of  32)
   Valence Lewis            82.82942 ( 96.313% of  86)
  ==================       ============================
   Total Lewis             160.81626 ( 98.059% of 164)
  -----------------------------------------------------
   Valence non-Lewis         2.93570 (  1.790% of 164)
   Rydberg non-Lewis         0.24804 (  0.151% of 164)
  ==================       ============================
   Total non-Lewis           3.18374 (  1.941% of 164)
 --------------------------------------------------------


       (Occupancy)   Bond orbital/ Coefficients/ Hybrids
 ---------------------------------------------------------------------------------
     1. (1.99137) BD ( 1) C   1 - N   2  
                ( 36.93%)   0.6077* C   1 s( 32.32%)p 2.09( 67.59%)d 0.00(  0.09%)
                                            0.0002  0.5681 -0.0204 -0.0014 -0.0020
                                           -0.8128  0.0314  0.0074 -0.0036  0.0436
                                            0.0131 -0.0010 -0.0036 -0.1081 -0.0200
                                           -0.0008  0.0007 -0.0030  0.0083  0.0021
                                            0.0239 -0.0167
                ( 63.07%)   0.7942* N   2 s( 32.64%)p 2.06( 67.31%)d 0.00(  0.05%)
                                           -0.0000  0.5713  0.0064  0.0039 -0.0000
                                            0.8156 -0.0207 -0.0011  0.0017  0.0313
                                            0.0116 -0.0050 -0.0011  0.0772 -0.0188
                                            0.0000 -0.0009  0.0074  0.0045  0.0009
                                            0.0189 -0.0071
     2. (1.99575) BD ( 1) C   1 - O   3  
                ( 30.46%)   0.5519* C   1 s( 10.40%)p 8.57( 89.12%)d 0.05(  0.47%)
                                            0.0001  0.3209 -0.0322 -0.0010 -0.0007
                                            0.2989 -0.0332  0.0026  0.0003  0.8670
                                            0.0225  0.0123 -0.0035 -0.2188  0.0233
                                            0.0067  0.0017  0.0400 -0.0147 -0.0541
                                            0.0007 -0.0032
                ( 69.54%)   0.8339* O   3 s( 12.13%)p 7.23( 87.75%)d 0.01(  0.12%)
                                            0.0000  0.3478 -0.0182  0.0011  0.0000
                                           -0.2106  0.0047 -0.0001 -0.0008  0.7864
                                            0.0005 -0.0025 -0.0027  0.4632 -0.0106
                                            0.0024 -0.0008 -0.0159 -0.0178  0.0206
                                            0.0073  0.0140
     3. (1.99363) BD ( 2) C   1 - O   3  
                ( 33.10%)   0.5753* C   1 s( 23.35%)p 3.27( 76.35%)d 0.01(  0.30%)
                                            0.0000  0.4800 -0.0557  0.0000 -0.0012
                                            0.3907 -0.0506  0.0001  0.0010 -0.4709
                                           -0.0198 -0.0094  0.0013 -0.6205  0.0325
                                            0.0038  0.0018 -0.0211 -0.0299  0.0290
                                            0.0127  0.0252
                ( 66.90%)   0.8179* O   3 s( 28.90%)p 2.46( 70.98%)d 0.00(  0.12%)
                                            0.0000  0.5367 -0.0305  0.0008 -0.0000
                                           -0.4042  0.0076 -0.0009 -0.0004 -0.6003
                                            0.0036  0.0007  0.0020  0.4308 -0.0167
                                            0.0032  0.0002  0.0149 -0.0235 -0.0185
                                            0.0066  0.0081
     4. (1.98358) BD ( 1) C   1 - H  17  
                ( 58.97%)   0.7679* C   1 s( 34.39%)p 1.91( 65.52%)d 0.00(  0.09%)
                                           -0.0003  0.5845  0.0478  0.0013  0.0018
                                            0.3007  0.0024  0.0054  0.0029 -0.1323
                                           -0.0062  0.0006  0.0005  0.7391  0.0312
                                            0.0005 -0.0019 -0.0028  0.0165 -0.0074
                                           -0.0049  0.0229
                ( 41.03%)   0.6406* H  17 s(100.00%)
                                            1.0000  0.0057 -0.0003
     5. (1.97951) BD ( 1) N   2 - C   4  
                ( 61.43%)   0.7838* N   2 s( 33.54%)p 1.98( 66.43%)d 0.00(  0.04%)
                                            0.0000  0.5791 -0.0033 -0.0016  0.0000
                                           -0.3509  0.0083  0.0130 -0.0013  0.2725
                                           -0.0003 -0.0037 -0.0019 -0.6830  0.0098
                                            0.0084 -0.0018 -0.0082  0.0057 -0.0140
                                            0.0031  0.0071
                ( 38.57%)   0.6211* C   4 s( 20.43%)p 3.89( 79.47%)d 0.01(  0.10%)
                                            0.0000  0.4514  0.0215  0.0016 -0.0004
                                            0.4188 -0.0180  0.0086  0.0018 -0.2800
                                            0.0170 -0.0019  0.0015  0.7349 -0.0138
                                            0.0045  0.0023 -0.0080  0.0203 -0.0150
                                            0.0016  0.0179
     6. (1.98059) BD ( 1) N   2 - H  18  
                ( 69.95%)   0.8364* N   2 s( 25.29%)p 2.95( 74.63%)d 0.00(  0.08%)
                                           -0.0003  0.5029 -0.0027  0.0011 -0.0001
                                           -0.4283  0.0106 -0.0016 -0.0002  0.1949
                                            0.0050 -0.0053 -0.0010  0.7241 -0.0172
                                            0.0113 -0.0005 -0.0090 -0.0147  0.0152
                                            0.0038  0.0160
                ( 30.05%)   0.5482* H  18 s(100.00%)
                                            1.0000  0.0031 -0.0003
     7. (1.96320) BD ( 1) C   4 - C   5  
                ( 50.68%)   0.7119* C   4 s( 28.30%)p 2.53( 71.67%)d 0.00(  0.03%)
                                           -0.0001 -0.5319 -0.0076 -0.0002 -0.0002
                                            0.6233  0.0095  0.0026  0.0024  0.5439
                                           -0.0105  0.0024 -0.0009  0.1790 -0.0103
                                            0.0009  0.0020 -0.0146 -0.0021 -0.0012
                                           -0.0038  0.0082
                ( 49.32%)   0.7023* C   5 s( 30.79%)p 2.25( 69.18%)d 0.00(  0.03%)
                                           -0.0002 -0.5548  0.0081  0.0024  0.0006
                                           -0.5885 -0.0077  0.0011 -0.0005 -0.5592
                                           -0.0197  0.0019 -0.0008 -0.1795 -0.0101
                                           -0.0020 -0.0001 -0.0141 -0.0041 -0.0053
                                           -0.0021  0.0074
     8. (1.96928) BD ( 1) C   4 - C   6  
                ( 49.49%)   0.7035* C   4 s( 28.57%)p 2.50( 71.40%)d 0.00(  0.03%)
                                            0.0001  0.5344  0.0058  0.0002  0.0002
                                           -0.2697 -0.0203  0.0038 -0.0030  0.7904
                                           -0.0044  0.0026  0.0007  0.1264  0.0081
                                           -0.0037  0.0028 -0.0103 -0.0027  0.0066
                                           -0.0109 -0.0072
                ( 50.51%)   0.7107* C   6 s( 31.39%)p 2.18( 68.58%)d 0.00(  0.03%)
                                            0.0001  0.5601 -0.0157 -0.0010 -0.0003
                                            0.2835 -0.0041  0.0035 -0.0008 -0.7711
                                           -0.0261  0.0073 -0.0012 -0.1000 -0.0058
                                            0.0004 -0.0010 -0.0095 -0.0024  0.0021
                                           -0.0111 -0.0063
     9. (1.96840) BD ( 1) C   4 - H  19  
                ( 63.49%)   0.7968* C   4 s( 22.74%)p 3.39( 77.18%)d 0.00(  0.08%)
                                            0.0002 -0.4764  0.0221  0.0009  0.0000
                                           -0.6014 -0.0089  0.0010  0.0028  0.0138
                                            0.0001 -0.0016  0.0011  0.6397  0.0206
                                           -0.0107 -0.0009  0.0008  0.0241 -0.0013
                                           -0.0109 -0.0077
                ( 36.51%)   0.6042* H  19 s(100.00%)
                                           -1.0000 -0.0060 -0.0014
    10. (1.97180) BD ( 1) C   5 - C   7  
                ( 50.77%)   0.7125* C   5 s( 34.79%)p 1.87( 65.18%)d 0.00(  0.03%)
                                           -0.0000  0.5898  0.0063  0.0014  0.0003
                                           -0.7356  0.0084  0.0005 -0.0040  0.0865
                                           -0.0104 -0.0001  0.0015  0.3208 -0.0109
                                           -0.0012  0.0035 -0.0003 -0.0113  0.0020
                                            0.0130 -0.0059
                ( 49.23%)   0.7016* C   7 s( 35.70%)p 1.80( 64.27%)d 0.00(  0.03%)
                                            0.0001  0.5974  0.0081  0.0040  0.0005
                                            0.7437 -0.0131 -0.0092  0.0019 -0.0447
                                           -0.0173 -0.0001 -0.0016 -0.2949 -0.0075
                                            0.0035 -0.0017 -0.0031 -0.0119  0.0049
                                            0.0112 -0.0052
    11. (1.66276) BD ( 2) C   5 - C   7  
                ( 50.66%)   0.7117* C   5 s(  0.00%)p 1.00( 99.96%)d 0.00(  0.04%)
                                            0.0001  0.0033 -0.0033  0.0029  0.0002
                                           -0.2785  0.0005  0.0019  0.0012  0.5438
                                            0.0026  0.0019 -0.0042 -0.7914 -0.0062
                                           -0.0037  0.0051 -0.0081  0.0141  0.0060
                                            0.0077 -0.0029
                ( 49.34%)   0.7024* C   7 s(  0.00%)p 1.00( 99.95%)d 0.00(  0.05%)
                                           -0.0000 -0.0003 -0.0014  0.0007  0.0002
                                           -0.2809 -0.0004  0.0001  0.0002  0.5426
                                            0.0007  0.0016 -0.0016 -0.7913 -0.0049
                                           -0.0071  0.0000  0.0110 -0.0071  0.0023
                                            0.0029  0.0184
    12. (1.97192) BD ( 1) C   5 - C  11  
                ( 50.90%)   0.7135* C   5 s( 34.39%)p 1.91( 65.57%)d 0.00(  0.03%)
                                           -0.0000  0.5864  0.0045  0.0002  0.0003
                                            0.1843 -0.0146 -0.0004  0.0024 -0.6192
                                            0.0023 -0.0006 -0.0031 -0.4879  0.0099
                                           -0.0010 -0.0025 -0.0039 -0.0039  0.0154
                                           -0.0084 -0.0005
                ( 49.10%)   0.7007* C  11 s( 35.93%)p 1.78( 64.04%)d 0.00(  0.03%)
                                            0.0001  0.5993  0.0080  0.0044  0.0006
                                           -0.1447 -0.0226  0.0024 -0.0019  0.6202
                                           -0.0155 -0.0082  0.0015  0.4837 -0.0018
                                           -0.0072  0.0016 -0.0053 -0.0068  0.0149
                                           -0.0049 -0.0007
    13. (1.96289) BD ( 1) C   6 - C  12  
                ( 51.31%)   0.7163* C   6 s( 33.24%)p 2.01( 66.72%)d 0.00(  0.03%)
                                           -0.0002  0.5766  0.0019 -0.0010  0.0003
                                           -0.2920 -0.0034  0.0001 -0.0019  0.2164
                                            0.0061 -0.0015 -0.0004  0.7314 -0.0115
                                            0.0037  0.0044 -0.0052 -0.0110  0.0078
                                           -0.0013  0.0107
                ( 48.69%)   0.6978* C  12 s( 35.53%)p 1.81( 64.44%)d 0.00(  0.03%)
                                            0.0001  0.5960  0.0046  0.0011  0.0007
                                            0.2887 -0.0100 -0.0026  0.0008 -0.2494
                                            0.0195  0.0048  0.0012 -0.7059 -0.0022
                                            0.0085 -0.0031 -0.0040 -0.0097  0.0040
                                           -0.0021  0.0135
    14. (1.97168) BD ( 1) C   6 - C  16  
                ( 50.07%)   0.7076* C   6 s( 35.37%)p 1.83( 64.60%)d 0.00(  0.03%)
                                           -0.0000  0.5944  0.0178  0.0004 -0.0002
                                            0.0107 -0.0074  0.0014  0.0002  0.5151
                                            0.0067  0.0076  0.0017 -0.6165  0.0174
                                           -0.0068 -0.0027 -0.0012 -0.0001 -0.0143
                                           -0.0085  0.0059
                ( 49.93%)   0.7066* C  16 s( 39.37%)p 1.54( 60.60%)d 0.00(  0.03%)
                                            0.0000  0.6273  0.0152  0.0040  0.0005
                                            0.0217 -0.0058 -0.0003 -0.0018 -0.5680
                                            0.0158 -0.0024 -0.0048  0.5314 -0.0008
                                            0.0006  0.0110 -0.0031 -0.0043 -0.0109
                                           -0.0090  0.0081
    15. (1.69349) BD ( 2) C   6 - C  16  
                ( 46.75%)   0.6837* C   6 s(  0.00%)p 1.00( 99.95%)d 0.00(  0.05%)
                                           -0.0000  0.0033  0.0058  0.0001 -0.0001
                                            0.9130 -0.0104 -0.0004 -0.0056  0.3027
                                            0.0001 -0.0029 -0.0015  0.2721 -0.0054
                                            0.0002 -0.0021  0.0170 -0.0082  0.0030
                                           -0.0099 -0.0044
                ( 53.25%)   0.7297* C  16 s(  0.00%)p 1.00( 99.98%)d 0.00(  0.01%)
                                            0.0000  0.0040  0.0000  0.0006 -0.0001
                                            0.9114 -0.0280  0.0008 -0.0034  0.3004
                                           -0.0075 -0.0007 -0.0004  0.2792 -0.0087
                                           -0.0004 -0.0007 -0.0067  0.0087  0.0010
                                            0.0016  0.0050
    16. (1.97775) BD ( 1) C   7 - C   8  
                ( 50.48%)   0.7105* C   7 s( 35.89%)p 1.79( 64.07%)d 0.00(  0.03%)
                                           -0.0000  0.5988  0.0193 -0.0013 -0.0002
                                           -0.5760  0.0377  0.0024 -0.0012 -0.5306
                                           -0.0092  0.0061 -0.0005 -0.1596 -0.0194
                                            0.0045  0.0001  0.0139  0.0040  0.0086
                                           -0.0017 -0.0076
                ( 49.52%)   0.7037* C   8 s( 35.84%)p 1.79( 64.12%)d 0.00(  0.04%)
                                            0.0000  0.5985 -0.0122  0.0021  0.0005
                                            0.5448  0.0152  0.0119  0.0017  0.5516
                                           -0.0332  0.0065  0.0002  0.1946 -0.0285
                                            0.0002 -0.0004  0.0148  0.0021  0.0057
                                            0.0042 -0.0095
    17. (1.97676) BD ( 1) C   7 - H  20  
                ( 61.44%)   0.7838* C   7 s( 28.39%)p 2.52( 71.55%)d 0.00(  0.06%)
                                           -0.0004  0.5324 -0.0222 -0.0027 -0.0002
                                           -0.1856  0.0096 -0.0035 -0.0014  0.6483
                                            0.0152 -0.0008 -0.0021  0.5102  0.0078
                                            0.0024 -0.0002 -0.0072 -0.0048  0.0188
                                           -0.0120  0.0018
                ( 38.56%)   0.6210* H  20 s(100.00%)
                                            1.0000  0.0015  0.0007
    18. (1.97946) BD ( 1) C   8 - C   9  
                ( 50.08%)   0.7077* C   8 s( 35.89%)p 1.79( 64.08%)d 0.00(  0.04%)
                                            0.0000  0.5988 -0.0157 -0.0028 -0.0006
                                            0.1443  0.0350  0.0075  0.0007 -0.6221
                                            0.0298 -0.0068 -0.0006 -0.4801  0.0086
                                           -0.0077 -0.0006 -0.0057 -0.0072  0.0157
                                           -0.0055 -0.0006
                ( 49.92%)   0.7065* C   9 s( 35.80%)p 1.79( 64.16%)d 0.00(  0.04%)
                                            0.0000  0.5982 -0.0136  0.0003  0.0001
                                           -0.1975  0.0433 -0.0018  0.0002  0.6014
                                           -0.0023 -0.0119  0.0005  0.4884 -0.0167
                                           -0.0076  0.0003 -0.0014 -0.0032  0.0168
                                           -0.0086 -0.0012
    19. (1.66160) BD ( 2) C   8 - C   9  
                ( 49.77%)   0.7055* C   8 s(  0.00%)p 1.00( 99.95%)d 0.00(  0.05%)
                                            0.0000 -0.0024 -0.0002  0.0000 -0.0001
                                            0.2753  0.0045 -0.0035 -0.0001 -0.5477
                                           -0.0095  0.0066 -0.0003  0.7895  0.0139
                                           -0.0097 -0.0001 -0.0117  0.0092 -0.0009
                                           -0.0008 -0.0167
                ( 50.23%)   0.7087* C   9 s(  0.00%)p 1.00( 99.95%)d 0.00(  0.05%)
                                           -0.0000 -0.0006 -0.0001 -0.0004 -0.0000
                                            0.2775  0.0053  0.0037  0.0003 -0.5484
                                           -0.0104 -0.0068 -0.0007  0.7882  0.0150
                                            0.0099  0.0009  0.0005  0.0094  0.0093
                                            0.0126  0.0135
    20. (1.98007) BD ( 1) C   8 - H  21  
                ( 61.19%)   0.7822* C   8 s( 28.24%)p 2.54( 71.70%)d 0.00(  0.06%)
                                            0.0004 -0.5309 -0.0232 -0.0005 -0.0001
                                            0.7772  0.0167 -0.0063 -0.0008 -0.0777
                                           -0.0024  0.0002  0.0003 -0.3265 -0.0076
                                            0.0022  0.0004  0.0046  0.0143  0.0003
                                           -0.0175  0.0056
                ( 38.81%)   0.6230* H  21 s(100.00%)
                                           -1.0000 -0.0009 -0.0009
    21. (1.97944) BD ( 1) C   9 - C  10  
                ( 49.93%)   0.7066* C   9 s( 35.75%)p 1.80( 64.22%)d 0.00(  0.04%)
                                            0.0000  0.5977 -0.0140 -0.0002 -0.0000
                                            0.7266 -0.0079 -0.0136  0.0005 -0.0941
                                            0.0363 -0.0032  0.0002 -0.3209  0.0280
                                            0.0026  0.0000  0.0013 -0.0106  0.0026
                                            0.0139 -0.0074
                ( 50.07%)   0.7076* C  10 s( 35.86%)p 1.79( 64.10%)d 0.00(  0.04%)
                                            0.0000  0.5986 -0.0154 -0.0016 -0.0005
                                           -0.7417  0.0308 -0.0097 -0.0005  0.0459
                                            0.0331  0.0055  0.0004  0.2939  0.0121
                                            0.0072  0.0005 -0.0038 -0.0127  0.0050
                                            0.0116 -0.0052
    22. (1.97997) BD ( 1) C   9 - H  22  
                ( 61.18%)   0.7822* C   9 s( 28.43%)p 2.52( 71.52%)d 0.00(  0.06%)
                                            0.0004 -0.5327 -0.0231  0.0002  0.0000
                                            0.5942  0.0126  0.0049 -0.0004  0.5713
                                            0.0121  0.0046 -0.0004  0.1879  0.0040
                                            0.0015 -0.0001 -0.0197 -0.0078 -0.0044
                                           -0.0003  0.0094
                ( 38.82%)   0.6230* H  22 s(100.00%)
                                           -1.0000 -0.0007 -0.0009
    23. (1.97805) BD ( 1) C  10 - C  11  
                ( 49.68%)   0.7048* C  10 s( 35.90%)p 1.78( 64.06%)d 0.00(  0.04%)
                                            0.0000  0.5990 -0.0121  0.0011  0.0004
                                            0.5798 -0.0405  0.0060  0.0001  0.5249
                                            0.0082  0.0113  0.0010  0.1631  0.0204
                                            0.0054  0.0008  0.0144  0.0037  0.0091
                                           -0.0014 -0.0081
                ( 50.32%)   0.7094* C  11 s( 35.74%)p 1.80( 64.22%)d 0.00(  0.04%)
                                           -0.0000  0.5975  0.0189 -0.0015 -0.0002
                                           -0.5429 -0.0161  0.0089 -0.0010 -0.5563
                                            0.0324  0.0033 -0.0012 -0.1894  0.0276
                                           -0.0010 -0.0004  0.0148  0.0020  0.0054
                                            0.0040 -0.0095
    24. (1.66285) BD ( 2) C  10 - C  11  
                ( 49.95%)   0.7067* C  10 s(  0.00%)p 1.00( 99.95%)d 0.00(  0.05%)
                                           -0.0000 -0.0017  0.0003  0.0003  0.0000
                                            0.2770  0.0045 -0.0028  0.0005 -0.5488
                                           -0.0088  0.0055 -0.0005  0.7881  0.0126
                                           -0.0084  0.0011  0.0027  0.0072  0.0090
                                            0.0121  0.0160
                ( 50.05%)   0.7075* C  11 s(  0.00%)p 1.00( 99.95%)d 0.00(  0.05%)
                                            0.0000 -0.0044  0.0004  0.0014  0.0001
                                            0.2795  0.0023  0.0027 -0.0004 -0.5461
                                           -0.0069 -0.0086 -0.0002  0.7892  0.0093
                                            0.0107 -0.0001  0.0099 -0.0157 -0.0068
                                           -0.0095  0.0038
    25. (1.97985) BD ( 1) C  10 - H  23  
                ( 61.20%)   0.7823* C  10 s( 28.21%)p 2.54( 71.73%)d 0.00(  0.06%)
                                            0.0004 -0.5306 -0.0230 -0.0003 -0.0001
                                           -0.1835 -0.0044  0.0012  0.0002  0.6473
                                            0.0138 -0.0056 -0.0005  0.5141  0.0112
                                           -0.0043 -0.0004  0.0081  0.0048 -0.0180
                                            0.0121 -0.0026
                ( 38.80%)   0.6229* H  23 s(100.00%)
                                           -1.0000 -0.0009 -0.0009
    26. (1.97907) BD ( 1) C  11 - H  24  
                ( 61.24%)   0.7826* C  11 s( 28.30%)p 2.53( 71.64%)d 0.00(  0.06%)
                                           -0.0004  0.5316 -0.0218 -0.0027 -0.0003
                                            0.7771  0.0168  0.0033 -0.0020 -0.0774
                                            0.0064 -0.0018 -0.0011 -0.3257 -0.0015
                                           -0.0032 -0.0004 -0.0039 -0.0146 -0.0001
                                            0.0177 -0.0060
                ( 38.76%)   0.6226* H  24 s(100.00%)
                                            1.0000  0.0016  0.0007
    27. (1.97859) BD ( 1) C  12 - C  13  
                ( 50.55%)   0.7110* C  12 s( 36.62%)p 1.73( 63.35%)d 0.00(  0.03%)
                                           -0.0000  0.6048  0.0199 -0.0003 -0.0001
                                           -0.2826  0.0135  0.0016 -0.0012  0.7299
                                           -0.0047 -0.0058  0.0022  0.1371 -0.0431
                                            0.0043  0.0006 -0.0104 -0.0019 -0.0000
                                           -0.0139 -0.0066
                ( 49.45%)   0.7032* C  13 s( 35.99%)p 1.78( 63.97%)d 0.00(  0.04%)
                                            0.0000  0.5998 -0.0141  0.0017  0.0002
                                            0.2729  0.0023 -0.0054  0.0008 -0.7444
                                            0.0262  0.0095 -0.0013 -0.0944 -0.0375
                                            0.0057 -0.0013 -0.0117 -0.0047  0.0064
                                           -0.0119 -0.0052
    28. (1.67207) BD ( 2) C  12 - C  13  
                ( 50.56%)   0.7111* C  12 s(  0.00%)p 1.00( 99.95%)d 0.00(  0.04%)
                                            0.0000  0.0003  0.0022  0.0024  0.0001
                                            0.9143  0.0066  0.0083 -0.0022  0.3035
                                            0.0051  0.0021 -0.0004  0.2670  0.0019
                                            0.0043  0.0001  0.0161 -0.0086  0.0023
                                           -0.0095 -0.0039
                ( 49.44%)   0.7031* C  13 s(  0.00%)p 1.00( 99.94%)d 0.00(  0.06%)
                                            0.0000  0.0015 -0.0004  0.0006  0.0000
                                            0.9141  0.0100  0.0073  0.0001  0.3023
                                            0.0036  0.0018 -0.0001  0.2689  0.0031
                                            0.0021 -0.0002 -0.0112 -0.0117 -0.0089
                                            0.0133 -0.0073
    29. (1.97711) BD ( 1) C  12 - H  25  
                ( 60.79%)   0.7797* C  12 s( 27.80%)p 2.59( 72.14%)d 0.00(  0.06%)
                                            0.0004 -0.5269  0.0207  0.0005  0.0004
                                            0.0019 -0.0062  0.0013  0.0002  0.5575
                                            0.0238  0.0010 -0.0008 -0.6403  0.0008
                                           -0.0057 -0.0001 -0.0006 -0.0006  0.0211
                                            0.0083 -0.0081
                ( 39.21%)   0.6262* H  25 s(100.00%)
                                           -1.0000 -0.0018 -0.0003
    30. (1.97882) BD ( 1) C  13 - C  14  
                ( 50.07%)   0.7076* C  13 s( 35.64%)p 1.80( 64.32%)d 0.00(  0.04%)
                                            0.0000  0.5969 -0.0127 -0.0037 -0.0003
                                           -0.0117  0.0173 -0.0024  0.0002  0.5498
                                           -0.0423 -0.0036  0.0005 -0.5817 -0.0114
                                            0.0121 -0.0012 -0.0009 -0.0028 -0.0143
                                           -0.0072  0.0100
                ( 49.93%)   0.7066* C  14 s( 35.69%)p 1.80( 64.28%)d 0.00(  0.04%)
                                            0.0000  0.5972 -0.0131  0.0001  0.0000
                                           -0.0147  0.0175  0.0018  0.0004 -0.5101
                                           -0.0170 -0.0120 -0.0008  0.6164 -0.0401
                                            0.0072 -0.0001 -0.0029 -0.0005 -0.0154
                                           -0.0106  0.0042
    31. (1.97939) BD ( 1) C  13 - H  26  
                ( 61.47%)   0.7841* C  13 s( 28.32%)p 2.53( 71.62%)d 0.00(  0.06%)
                                           -0.0004  0.5317  0.0221  0.0018  0.0002
                                           -0.2978 -0.0068 -0.0029  0.0001  0.2219
                                            0.0042  0.0015  0.0002  0.7602  0.0174
                                            0.0072 -0.0009 -0.0025 -0.0125  0.0100
                                            0.0028  0.0170
                ( 38.53%)   0.6207* H  26 s(100.00%)
                                            1.0000  0.0011  0.0008
    32. (1.97307) BD ( 1) C  14 - C  15  
                ( 49.38%)   0.7027* C  14 s( 35.68%)p 1.80( 64.28%)d 0.00(  0.04%)
                                            0.0001  0.5972 -0.0133 -0.0002 -0.0001
                                            0.2770  0.0017  0.0056  0.0004 -0.1881
                                           -0.0334 -0.0084 -0.0003 -0.7269  0.0315
                                           -0.0098 -0.0006 -0.0060 -0.0110  0.0092
                                           -0.0023  0.0109
                ( 50.62%)   0.7115* C  15 s( 35.74%)p 1.80( 64.23%)d 0.00(  0.04%)
                                           -0.0001  0.5977 -0.0112 -0.0039  0.0004
                                           -0.2933  0.0139  0.0035 -0.0008  0.2428
                                           -0.0456  0.0018  0.0011  0.7034  0.0035
                                           -0.0134  0.0017 -0.0029 -0.0107  0.0029
                                           -0.0010  0.0158
    33. (1.66184) BD ( 2) C  14 - C  15  
                ( 49.73%)   0.7052* C  14 s(  0.00%)p 1.00( 99.94%)d 0.00(  0.06%)
                                            0.0000  0.0012 -0.0003 -0.0005 -0.0000
                                            0.9134  0.0144 -0.0105  0.0007  0.3022
                                            0.0050 -0.0044  0.0003  0.2709  0.0045
                                           -0.0025  0.0003 -0.0133 -0.0087 -0.0085
                                            0.0142 -0.0060
                ( 50.27%)   0.7090* C  15 s(  0.00%)p 1.00( 99.95%)d 0.00(  0.05%)
                                            0.0000  0.0013  0.0002  0.0001  0.0001
                                            0.9124  0.0154  0.0111  0.0007  0.3012
                                            0.0051  0.0044  0.0003  0.2754  0.0043
                                            0.0031  0.0001 -0.0088  0.0183  0.0040
                                           -0.0006  0.0099
    34. (1.97940) BD ( 1) C  14 - H  27  
                ( 61.51%)   0.7843* C  14 s( 28.58%)p 2.50( 71.36%)d 0.00(  0.05%)
                                           -0.0004  0.5342  0.0215 -0.0002  0.0001
                                           -0.2957 -0.0060  0.0032 -0.0000  0.7814
                                            0.0167 -0.0073 -0.0003  0.1230  0.0017
                                           -0.0016  0.0000 -0.0126 -0.0010  0.0060
                                           -0.0141 -0.0124
                ( 38.49%)   0.6204* H  27 s(100.00%)
                                            1.0000  0.0009  0.0008
    35. (1.97717) BD ( 1) C  15 - C  16  
                ( 48.70%)   0.6978* C  15 s( 35.58%)p 1.81( 64.39%)d 0.00(  0.04%)
                                            0.0000  0.5960 -0.0223  0.0026  0.0001
                                            0.2829 -0.0153 -0.0043 -0.0007 -0.7375
                                            0.0096  0.0115  0.0003 -0.1334  0.0399
                                           -0.0002  0.0016 -0.0107 -0.0020  0.0004
                                           -0.0139 -0.0070
                ( 51.30%)   0.7162* C  16 s( 38.01%)p 1.63( 61.96%)d 0.00(  0.03%)
                                           -0.0001  0.6162  0.0189 -0.0028 -0.0002
                                           -0.2670  0.0047 -0.0024 -0.0034  0.7365
                                           -0.0251  0.0043  0.0050  0.0707  0.0132
                                            0.0016  0.0060 -0.0111 -0.0052  0.0023
                                           -0.0130 -0.0025
    36. (1.98016) BD ( 1) C  15 - H  28  
                ( 61.78%)   0.7860* C  15 s( 28.68%)p 2.48( 71.26%)d 0.00(  0.06%)
                                           -0.0004  0.5350  0.0240  0.0010 -0.0006
                                            0.0106  0.0056 -0.0006 -0.0001  0.5502
                                            0.0048  0.0045 -0.0006 -0.6396 -0.0232
                                           -0.0038  0.0008  0.0009 -0.0001 -0.0207
                                           -0.0080  0.0086
                ( 38.22%)   0.6182* H  28 s(100.00%)
                                            1.0000  0.0019  0.0009
    37. (1.97423) BD ( 1) C  16 - I  29  
                ( 58.91%)   0.7676* C  16 s( 22.62%)p 3.41( 77.21%)d 0.01(  0.18%)
                                            0.0001 -0.4744  0.0332  0.0016  0.0004
                                           -0.3096 -0.0193  0.0044  0.0020  0.2079
                                            0.0175 -0.0079  0.0027  0.7938  0.0439
                                           -0.0099 -0.0061  0.0061  0.0236 -0.0115
                                           -0.0008 -0.0320
                ( 41.09%)   0.6410* I  29 s( 13.83%)p 6.23( 86.17%)
                                           -0.3710 -0.0264  0.3186 -0.0266 -0.1511
                                            0.0175 -0.8556  0.0650
    38. (1.99959) CR ( 1) C   1           s(100.00%)p 0.00(  0.00%)
                                            1.0000  0.0001  0.0000  0.0000  0.0000
                                            0.0002 -0.0000  0.0000  0.0000 -0.0001
                                           -0.0000 -0.0000  0.0000  0.0003  0.0000
                                           -0.0000 -0.0000 -0.0000  0.0000  0.0000
                                           -0.0000  0.0000
    39. (1.99946) CR ( 1) N   2           s(100.00%)p 0.00(  0.00%)
                                            1.0000  0.0000 -0.0000  0.0000 -0.0000
                                           -0.0000  0.0000 -0.0000  0.0000  0.0005
                                            0.0000 -0.0000 -0.0000  0.0003 -0.0000
                                           -0.0000  0.0000  0.0000 -0.0000  0.0000
                                           -0.0000  0.0000
    40. (1.99977) CR ( 1) O   3           s(100.00%)p 0.00(  0.00%)
                                            1.0000  0.0003  0.0000  0.0000  0.0000
                                            0.0002  0.0000  0.0000  0.0000  0.0000
                                           -0.0000 -0.0000  0.0000 -0.0002  0.0000
                                           -0.0000 -0.0000 -0.0000  0.0000  0.0000
                                           -0.0000 -0.0000
    41. (1.99905) CR ( 1) C   4           s(100.00%)p 0.00(  0.00%)
                                            1.0000 -0.0000 -0.0000 -0.0000 -0.0000
                                            0.0002  0.0000 -0.0000  0.0000 -0.0000
                                           -0.0000  0.0000 -0.0000 -0.0001 -0.0000
                                            0.0000  0.0000 -0.0000 -0.0000 -0.0000
                                            0.0000  0.0000
    42. (1.99901) CR ( 1) C   5           s(100.00%)p 0.00(  0.00%)
                                            1.0000 -0.0001  0.0000  0.0000  0.0000
                                           -0.0001 -0.0000  0.0000 -0.0000 -0.0001
                                           -0.0000  0.0000  0.0000  0.0000 -0.0000
                                           -0.0000 -0.0000 -0.0000 -0.0000 -0.0000
                                           -0.0000  0.0000
    43. (1.99889) CR ( 1) C   6           s(100.00%)p 0.00(  0.00%)
                                            1.0000  0.0001  0.0000 -0.0000  0.0000
                                           -0.0000 -0.0000 -0.0000 -0.0000  0.0001
                                            0.0000 -0.0000 -0.0000  0.0002 -0.0000
                                            0.0000  0.0000  0.0000 -0.0000  0.0000
                                           -0.0000  0.0000
    44. (1.99907) CR ( 1) C   7           s(100.00%)p 0.00(  0.00%)
                                            1.0000  0.0002 -0.0000 -0.0000 -0.0000
                                           -0.0001  0.0000 -0.0000 -0.0000  0.0002
                                            0.0000 -0.0000 -0.0000  0.0002  0.0000
                                            0.0000  0.0000 -0.0000 -0.0000  0.0000
                                           -0.0000  0.0000
    45. (1.99920) CR ( 1) C   8           s(100.00%)p 0.00(  0.00%)
                                            1.0000  0.0002  0.0000  0.0000  0.0000
                                           -0.0003 -0.0000  0.0000  0.0000  0.0000
                                            0.0000 -0.0000 -0.0000  0.0001  0.0000
                                           -0.0000 -0.0000 -0.0000 -0.0000 -0.0000
                                            0.0000 -0.0000
    46. (1.99919) CR ( 1) C   9           s(100.00%)p 0.00(  0.00%)
                                            1.0000  0.0002  0.0000 -0.0000 -0.0000
                                           -0.0002 -0.0000 -0.0000  0.0000 -0.0002
                                           -0.0000 -0.0000  0.0000 -0.0001 -0.0000
                                           -0.0000  0.0000  0.0000  0.0000  0.0000
                                            0.0000 -0.0000
    47. (1.99920) CR ( 1) C  10           s(100.00%)p 0.00(  0.00%)
                                            1.0000  0.0002  0.0000  0.0000  0.0000
                                            0.0001  0.0000 -0.0000 -0.0000 -0.0003
                                           -0.0000  0.0000  0.0000 -0.0002 -0.0000
                                            0.0000  0.0000 -0.0000 -0.0000  0.0000
                                           -0.0000  0.0000
    48. (1.99909) CR ( 1) C  11           s(100.00%)p 0.00(  0.00%)
                                            1.0000  0.0002 -0.0000 -0.0000 -0.0000
                                            0.0003  0.0000  0.0000 -0.0000 -0.0001
                                            0.0000  0.0000 -0.0000 -0.0002  0.0000
                                           -0.0000 -0.0000 -0.0000 -0.0000 -0.0000
                                            0.0000 -0.0000
    49. (1.99908) CR ( 1) C  12           s(100.00%)p 0.00(  0.00%)
                                            1.0000  0.0001 -0.0000 -0.0000 -0.0000
                                           -0.0001  0.0000 -0.0000 -0.0000 -0.0002
                                           -0.0000 -0.0000  0.0000  0.0003 -0.0000
                                            0.0000  0.0000  0.0000  0.0000 -0.0000
                                           -0.0000  0.0000
    50. (1.99919) CR ( 1) C  13           s(100.00%)p 0.00(  0.00%)
                                            1.0000  0.0002  0.0000  0.0000  0.0000
                                           -0.0001 -0.0000 -0.0000  0.0000  0.0001
                                            0.0000  0.0000  0.0000  0.0003  0.0000
                                            0.0000 -0.0000 -0.0000 -0.0000  0.0000
                                            0.0000  0.0000
    51. (1.99919) CR ( 1) C  14           s(100.00%)p 0.00(  0.00%)
                                            1.0000  0.0001  0.0000 -0.0000  0.0000
                                           -0.0001 -0.0000  0.0000 -0.0000  0.0003
                                            0.0000 -0.0000 -0.0000  0.0001 -0.0000
                                           -0.0000  0.0000 -0.0000  0.0000  0.0000
                                           -0.0000 -0.0000
    52. (1.99906) CR ( 1) C  15           s(100.00%)p 0.00(  0.00%)
                                            1.0000  0.0003  0.0000  0.0000 -0.0000
                                           -0.0000  0.0000  0.0000 -0.0000  0.0003
                                           -0.0000  0.0000 -0.0000 -0.0002 -0.0000
                                           -0.0000  0.0000  0.0000 -0.0000 -0.0000
                                           -0.0000  0.0000
    53. (1.99878) CR ( 1) C  16           s(100.00%)p 0.00(  0.00%)
                                            1.0000  0.0001 -0.0000 -0.0000 -0.0000
                                           -0.0000  0.0000 -0.0000 -0.0000  0.0001
                                           -0.0000  0.0000  0.0000 -0.0001 -0.0000
                                            0.0000  0.0000 -0.0000 -0.0000  0.0000
                                           -0.0000  0.0000
    54. (1.76003) LP ( 1) N   2           s(  8.45%)p10.83( 91.52%)d 0.00(  0.03%)
                                            0.0005  0.2905  0.0079 -0.0053  0.0002
                                           -0.1629 -0.0044 -0.0006 -0.0006 -0.9409
                                           -0.0362 -0.0035  0.0008 -0.0450 -0.0005
                                            0.0091 -0.0014 -0.0120 -0.0029 -0.0043
                                            0.0108  0.0062
    55. (1.98528) LP ( 1) O   3           s( 59.08%)p 0.69( 40.91%)d 0.00(  0.01%)
                                           -0.0004  0.7684  0.0193 -0.0006 -0.0000
                                            0.3938 -0.0002  0.0026  0.0035  0.0611
                                           -0.0013 -0.0001  0.0005 -0.5002  0.0068
                                           -0.0001 -0.0043 -0.0010  0.0087  0.0018
                                           -0.0047 -0.0049
    56. (1.87489) LP ( 2) O   3           s(  0.03%)p99.99( 99.90%)d 2.80(  0.07%)
                                            0.0001  0.0149 -0.0013 -0.0061 -0.0000
                                           -0.7971 -0.0100  0.0018  0.0014  0.1271
                                            0.0015 -0.0005 -0.0001 -0.5894 -0.0059
                                            0.0007  0.0001  0.0001 -0.0074  0.0042
                                            0.0135 -0.0218
    57. (1.99297) LP ( 1) I  29           s( 86.11%)p 0.16( 13.89%)
                                            0.9279 -0.0042  0.1067 -0.0054 -0.0361
                                            0.0037 -0.3550  0.0119
    58. (1.96368) LP ( 2) I  29           s(  0.07%)p99.99( 99.93%)
                                            0.0273 -0.0011  0.1538  0.0022 -0.9638
                                           -0.0151  0.2156  0.0038
    59. (1.92600) LP ( 3) I  29           s(  0.03%)p99.99( 99.97%)
                                            0.0166 -0.0000  0.9287  0.0157  0.2159
                                            0.0033  0.3005  0.0056
    60. (0.01174) RY*( 1) C   1           s( 11.63%)p 7.31( 84.96%)d 0.29(  3.41%)
                                           -0.0000  0.0381  0.3367  0.0041 -0.0376
                                            0.0717  0.6422 -0.0306  0.0206  0.0022
                                            0.1141 -0.0099 -0.0018 -0.0478 -0.6432
                                            0.0079 -0.0381 -0.0069 -0.0439  0.0406
                                            0.0624 -0.1630
    61. (0.00754) RY*( 2) C   1           s( 31.21%)p 0.30(  9.21%)d 1.91( 59.58%)
                                           -0.0000  0.0102  0.5576 -0.0312  0.0099
                                           -0.0285 -0.1798 -0.1549 -0.0298  0.0066
                                           -0.0305  0.0027  0.0274 -0.0532 -0.1006
                                            0.1379 -0.0186  0.0230  0.2024 -0.1247
                                           -0.3919  0.6207
    62. (0.00578) RY*( 3) C   1           s(  0.09%)p91.56(  8.17%)d99.99( 91.74%)
                                            0.0000  0.0013  0.0183  0.0218 -0.0089
                                           -0.0027 -0.0765  0.0654 -0.0398 -0.0695
                                           -0.0172  0.2401 -0.0275 -0.0080 -0.0746
                                            0.0156  0.0238  0.8448  0.0644 -0.4146
                                            0.0133 -0.1657
    63. (0.00238) RY*( 4) C   1           s(  2.77%)p28.77( 79.62%)d 6.36( 17.61%)
                                           -0.0000 -0.0046  0.1611  0.0410 -0.0029
                                            0.0094  0.5848  0.0768  0.0057 -0.0018
                                           -0.0385  0.0385  0.0277 -0.0505  0.6439
                                            0.0049 -0.1652  0.0134  0.4080 -0.0861
                                           -0.0312 -0.0330
    64. (0.00081) RY*( 5) C   1           s( 32.48%)p 1.28( 41.62%)d 0.80( 25.90%)
                                           -0.0000  0.0067  0.5588 -0.0692 -0.0877
                                           -0.0047 -0.3183  0.2297 -0.0801  0.0220
                                           -0.4644  0.0582  0.1167 -0.0281  0.0201
                                           -0.0268 -0.1435 -0.1139  0.0656  0.0935
                                            0.3005 -0.3778
    65. (0.00033) RY*( 6) C   1           s( 12.52%)p 6.58( 82.44%)d 0.40(  5.04%)
                                            0.0000 -0.0008  0.3518  0.0204  0.0323
                                           -0.0001 -0.2308  0.1105  0.0883 -0.0195
                                            0.8075 -0.1897 -0.0666 -0.0189  0.1547
                                           -0.1810 -0.0347  0.0552  0.0163  0.0851
                                            0.0866 -0.1798
    66. (0.00013) RY*( 7) C   1           s( 67.80%)p 0.40( 26.88%)d 0.08(  5.32%)
                                           -0.0000  0.0071  0.0902  0.8167 -0.0539
                                           -0.0079 -0.0399 -0.3554 -0.0489  0.0033
                                           -0.0419  0.2098  0.0656 -0.0028  0.0531
                                           -0.2536 -0.1453 -0.0300 -0.1677  0.0427
                                           -0.1148 -0.0958
    67. (0.00007) RY*( 8) C   1           s( 28.19%)p 1.48( 41.80%)d 1.06( 30.01%)
    68. (0.00001) RY*( 9) C   1           s(  0.50%)p99.99( 99.40%)d 0.20(  0.10%)
    69. (0.00002) RY*(10) C   1           s(  1.22%)p65.38( 79.94%)d15.41( 18.84%)
    70. (0.00002) RY*(11) C   1           s(  7.84%)p11.51( 90.26%)d 0.24(  1.90%)
    71. (0.00002) RY*(12) C   1           s(  5.33%)p10.23( 54.54%)d 7.53( 40.13%)
    72. (0.00002) RY*(13) C   1           s(  1.48%)p52.89( 78.10%)d13.83( 20.42%)
    73. (0.00001) RY*(14) C   1           s(  1.92%)p44.92( 86.15%)d 6.22( 11.94%)
    74. (0.00002) RY*(15) C   1           s( 10.72%)p 0.49(  5.26%)d 7.84( 84.02%)
    75. (0.00000) RY*(16) C   1           s( 82.64%)p 0.10(  7.89%)d 0.11(  9.47%)
    76. (0.00000) RY*(17) C   1           s(  1.21%)p20.87( 25.18%)d61.00( 73.61%)
    77. (0.00497) RY*( 1) N   2           s(  3.63%)p25.56( 92.73%)d 1.00(  3.64%)
                                           -0.0000  0.0011  0.1786  0.0662  0.0007
                                           -0.0079  0.2624 -0.0404  0.0184 -0.0326
                                            0.9044 -0.1535  0.0040 -0.0062  0.1169
                                           -0.0096  0.0060  0.0517  0.0899  0.1225
                                            0.0901  0.0500
    78. (0.00315) RY*( 2) N   2           s(  5.35%)p16.91( 90.52%)d 0.77(  4.12%)
                                            0.0000 -0.0097  0.2298 -0.0249 -0.0018
                                            0.0145  0.7326  0.2390  0.0437  0.0034
                                           -0.1944 -0.0437  0.0059 -0.0033 -0.4711
                                            0.2174 -0.0184 -0.0655  0.1703 -0.0490
                                            0.0165 -0.0727
    79. (0.00217) RY*( 3) N   2           s( 38.81%)p 1.50( 58.13%)d 0.08(  3.06%)
                                            0.0000 -0.0023  0.6221  0.0318  0.0021
                                            0.0111 -0.0307 -0.0409  0.1416  0.0144
                                           -0.1881 -0.0919  0.0405  0.0077  0.5082
                                            0.5043 -0.0140  0.0185 -0.0931 -0.0016
                                           -0.0698  0.1293
    80. (0.00093) RY*( 4) N   2           s( 10.86%)p 7.48( 81.25%)d 0.73(  7.89%)
                                            0.0000  0.0162  0.3170  0.0879 -0.0092
                                           -0.0032  0.3060 -0.3574 -0.0720  0.0066
                                           -0.2380  0.0365  0.0346  0.0053  0.2763
                                           -0.6703 -0.0336  0.1030  0.1176  0.0905
                                            0.0998 -0.1905
    81. (0.00041) RY*( 5) N   2           s( 36.94%)p 1.60( 59.26%)d 0.10(  3.80%)
                                            0.0000 -0.0087  0.5754 -0.1954 -0.0078
                                           -0.0207 -0.4571  0.2342  0.0841  0.0062
                                            0.0729 -0.2203  0.0543 -0.0062 -0.4190
                                           -0.2964 -0.0327 -0.1423 -0.0562 -0.0033
                                            0.0339 -0.1157
    82. (0.00033) RY*( 6) N   2           s(  3.59%)p18.84( 67.74%)d 7.97( 28.67%)
                                            0.0000 -0.0040  0.1339 -0.1336 -0.0120
                                           -0.0206 -0.2036 -0.5543 -0.0972  0.0044
                                            0.0374  0.3223  0.0391 -0.0091 -0.3173
                                            0.3310 -0.0404  0.2527  0.3364  0.1014
                                            0.2797 -0.1454
    83. (0.00026) RY*( 7) N   2           s( 13.48%)p 4.13( 55.63%)d 2.29( 30.89%)
                                            0.0000 -0.0071 -0.1078  0.3509 -0.0016
                                           -0.0014 -0.0428 -0.4109 -0.0809  0.0054
                                           -0.0361 -0.5882  0.0122 -0.0022 -0.0814
                                            0.1569 -0.0211 -0.4344  0.0118 -0.1563
                                            0.0198 -0.3086
    84. (0.00013) RY*( 8) N   2           s(  2.15%)p19.95( 42.83%)d25.63( 55.02%)
                                           -0.0000  0.0107  0.0648  0.1234  0.0438
                                           -0.0010  0.0266 -0.0039  0.2659 -0.0054
                                            0.1547  0.5738 -0.0058  0.0001  0.0351
                                            0.0466  0.0174 -0.3740 -0.2362  0.0073
                                           -0.2265 -0.5506
    85. (0.00010) RY*( 9) N   2           s(  0.47%)p86.48( 40.83%)d99.99( 58.70%)
                                           -0.0000  0.0005  0.0455 -0.0405  0.0318
                                            0.0089  0.1382 -0.4809  0.2067 -0.0018
                                            0.0211 -0.0137  0.0480 -0.0228 -0.3228
                                           -0.0642  0.0574  0.0940 -0.5860  0.0425
                                           -0.2924  0.3841
    86. (0.00008) RY*(10) N   2           s( 32.47%)p 1.00( 32.63%)d 1.07( 34.89%)
    87. (0.00006) RY*(11) N   2           s( 48.11%)p 0.73( 35.12%)d 0.35( 16.77%)
    88. (0.00002) RY*(12) N   2           s(  0.29%)p60.25( 17.50%)d99.99( 82.21%)
    89. (0.00002) RY*(13) N   2           s(  0.23%)p99.99( 38.44%)d99.99( 61.32%)
    90. (0.00000) RY*(14) N   2           s(  1.02%)p87.61( 89.17%)d 9.64(  9.81%)
    91. (0.00001) RY*(15) N   2           s(  1.73%)p 1.65(  2.86%)d55.06( 95.40%)
    92. (0.00000) RY*(16) N   2           s(  1.49%)p63.93( 95.15%)d 2.26(  3.37%)
    93. (0.00000) RY*(17) N   2           s( 99.46%)p 0.00(  0.30%)d 0.00(  0.25%)
    94. (0.00255) RY*( 1) O   3           s(  3.94%)p24.05( 94.75%)d 0.33(  1.31%)
                                           -0.0000  0.0016  0.1982  0.0107 -0.0012
                                            0.0044 -0.7723  0.0453 -0.0154 -0.0002
                                            0.3720  0.0540  0.0113  0.0070 -0.4525
                                           -0.0110 -0.0494  0.0221  0.0200 -0.0295
                                           -0.0497  0.0941
    95. (0.00136) RY*( 2) O   3           s(  3.04%)p31.56( 95.87%)d 0.36(  1.10%)
                                           -0.0000  0.0015  0.1469  0.0936  0.0045
                                           -0.0069  0.2646 -0.0755 -0.0107  0.0042
                                            0.8638  0.1592  0.0097  0.0044  0.3323
                                           -0.0145  0.0243  0.0943 -0.0012 -0.0247
                                            0.0104 -0.0365
    96. (0.00050) RY*( 3) O   3           s( 70.26%)p 0.41( 28.49%)d 0.02(  1.25%)
                                           -0.0000  0.0074  0.8286  0.1268 -0.0021
                                           -0.0231  0.1731  0.2501  0.0071 -0.0051
                                           -0.1778  0.0372 -0.0151  0.0272 -0.0566
                                           -0.3928  0.0165 -0.0260  0.0660  0.0269
                                            0.0049 -0.0820
    97. (0.00016) RY*( 4) O   3           s(  7.71%)p11.71( 90.25%)d 0.26(  2.04%)
                                           -0.0000  0.0108  0.2739 -0.0441 -0.0018
                                           -0.0209 -0.4409 -0.0773 -0.0014 -0.0037
                                           -0.1457 -0.2398  0.0491  0.0238  0.7359
                                            0.2702 -0.0740  0.0095  0.1271  0.0005
                                           -0.0597  0.0243
    98. (0.00009) RY*( 5) O   3           s(  1.45%)p65.33( 94.87%)d 2.53(  3.68%)
    99. (0.00006) RY*( 6) O   3           s( 16.44%)p 4.71( 77.43%)d 0.37(  6.13%)
   100. (0.00005) RY*( 7) O   3           s( 85.77%)p 0.08(  6.91%)d 0.09(  7.32%)
   101. (0.00005) RY*( 8) O   3           s(  0.98%)p80.60( 78.63%)d20.90( 20.39%)
   102. (0.00001) RY*( 9) O   3           s(  4.33%)p 6.74( 29.18%)d15.36( 66.49%)
   103. (0.00000) RY*(10) O   3           s( 99.66%)p 0.00(  0.14%)d 0.00(  0.19%)
   104. (0.00000) RY*(11) O   3           s(  0.15%)p99.99( 98.29%)d10.44(  1.56%)
   105. (0.00001) RY*(12) O   3           s(  4.43%)p21.59( 95.54%)d 0.01(  0.03%)
   106. (0.00000) RY*(13) O   3           s(  0.01%)p99.99(  1.86%)d99.99( 98.12%)
   107. (0.00000) RY*(14) O   3           s(  0.10%)p99.99( 99.86%)d 0.50(  0.05%)
   108. (0.00000) RY*(15) O   3           s(  0.03%)p41.77(  1.11%)d99.99( 98.87%)
   109. (0.00000) RY*(16) O   3           s(  0.12%)p25.60(  2.98%)d99.99( 96.91%)
   110. (0.00000) RY*(17) O   3           s(  1.47%)p 2.93(  4.31%)d64.02( 94.22%)
   111. (0.01120) RY*( 1) C   4           s(  3.74%)p25.22( 94.42%)d 0.49(  1.84%)
                                            0.0000 -0.0146  0.1923  0.0151  0.0011
                                            0.0260 -0.7416 -0.0492 -0.0153 -0.0027
                                            0.2905  0.0452  0.0036 -0.0276  0.5475
                                           -0.0625  0.0037 -0.0129  0.1090  0.0084
                                           -0.0587 -0.0530
   112. (0.00615) RY*( 2) C   4           s(  0.62%)p99.99( 97.21%)d 3.51(  2.17%)
                                            0.0000 -0.0172  0.0701 -0.0315 -0.0006
                                           -0.0163 -0.4495 -0.1386  0.0241  0.0061
                                            0.3207 -0.0252  0.0059 -0.0089 -0.8039
                                           -0.0008  0.0046 -0.0086 -0.0166  0.1209
                                            0.0813 -0.0122
   113. (0.00298) RY*( 3) C   4           s(  1.48%)p64.05( 95.03%)d 2.35(  3.48%)
                                           -0.0000  0.0014  0.1205  0.0157 -0.0076
                                            0.0038 -0.3739 -0.1588  0.0022 -0.0095
                                           -0.8771  0.0324  0.0411 -0.0022 -0.1017
                                           -0.0041 -0.0530  0.0467  0.0870 -0.0634
                                            0.1450 -0.0074
   114. (0.00165) RY*( 4) C   4           s( 11.05%)p 7.34( 81.10%)d 0.71(  7.85%)
                                            0.0000 -0.0027  0.3028 -0.1369 -0.0098
                                            0.0049 -0.0124  0.6367 -0.0120  0.0033
                                           -0.0528 -0.5385  0.0146 -0.0167 -0.0400
                                           -0.3229  0.0788  0.0733  0.1536  0.1468
                                            0.1661  0.0201
   115. (0.00131) RY*( 5) C   4           s(  3.91%)p13.59( 53.10%)d11.00( 43.00%)
                                            0.0000 -0.0004  0.1976  0.0020  0.0059
                                            0.0028  0.0760  0.2667  0.0646  0.0046
                                            0.0210  0.6554  0.0443 -0.0012  0.0117
                                            0.1333 -0.0061  0.2824  0.1841  0.4657
                                            0.3066  0.0737
   116. (0.00102) RY*( 6) C   4           s(  2.25%)p25.31( 57.02%)d18.07( 40.72%)
                                            0.0000  0.0059  0.0990  0.1124  0.0084
                                            0.0033  0.1667 -0.6076  0.0426  0.0083
                                            0.0584 -0.2915 -0.0667  0.0003  0.1205
                                           -0.2291  0.1071  0.1077  0.2075  0.3772
                                            0.2503  0.3843
   117. (0.00084) RY*( 7) C   4           s(  8.84%)p 2.70( 23.91%)d 7.61( 67.25%)
                                            0.0000 -0.0011  0.2945 -0.0408  0.0001
                                            0.0106  0.0103 -0.0855 -0.1444 -0.0001
                                           -0.0527 -0.2404  0.0571  0.0104  0.0197
                                            0.3776 -0.0616  0.5318 -0.3627  0.2769
                                           -0.4208 -0.0668
   118. (0.00048) RY*( 8) C   4           s( 37.22%)p 1.10( 41.00%)d 0.59( 21.78%)
                                           -0.0000 -0.0055  0.6099 -0.0065  0.0154
                                           -0.0060  0.1427 -0.0702 -0.2350  0.0067
                                            0.0502 -0.0106 -0.2692 -0.0222 -0.0268
                                            0.4524  0.2199 -0.3222  0.1600 -0.2610
                                            0.1408  0.0205
   119. (0.00025) RY*( 9) C   4           s( 18.11%)p 1.93( 35.01%)d 2.59( 46.88%)
                                            0.0000 -0.0021  0.0562  0.4217  0.0086
                                            0.0006  0.0114  0.0224 -0.3841 -0.0058
                                            0.0163 -0.0749  0.1826  0.0145  0.0605
                                           -0.0196 -0.3981 -0.3153 -0.3906  0.2373
                                            0.3583 -0.1792
   120. (0.00022) RY*(10) C   4           s( 24.19%)p 2.18( 52.79%)d 0.95( 23.01%)
                                            0.0000  0.0044  0.4372 -0.2200  0.0484
                                            0.0142  0.1862 -0.2424 -0.0711  0.0020
                                            0.0538  0.2532  0.0986 -0.0024 -0.0332
                                           -0.5908 -0.0494  0.1600 -0.1610 -0.2344
                                           -0.0141 -0.3514
   121. (0.00016) RY*(11) C   4           s( 43.01%)p 0.91( 38.93%)d 0.42( 18.06%)
                                            0.0000 -0.0001  0.0476  0.6541 -0.0012
                                            0.0047  0.0452  0.0143  0.0625  0.0053
                                            0.0383 -0.0405  0.4610 -0.0096 -0.0607
                                            0.0165  0.4043  0.1962  0.2410 -0.1741
                                           -0.0584 -0.2242
   122. (0.00016) RY*(12) C   4           s(  2.13%)p15.30( 32.57%)d30.67( 65.30%)
                                           -0.0000 -0.0066  0.1267 -0.0573  0.0436
                                           -0.0150 -0.0356  0.0933 -0.2222  0.0048
                                            0.0332  0.1237  0.4892 -0.0120 -0.0356
                                           -0.0595 -0.0739 -0.0113 -0.1295 -0.2694
                                           -0.1007  0.7439
   123. (0.00011) RY*(13) C   4           s(  9.72%)p 1.67( 16.23%)d 7.61( 74.04%)
                                           -0.0000  0.0035  0.1777  0.2515 -0.0489
                                            0.0058  0.0592  0.0490 -0.0626 -0.0123
                                           -0.0984  0.1347 -0.1307 -0.0182 -0.1086
                                           -0.2251 -0.2113 -0.3444  0.3072  0.2986
                                           -0.6592  0.0608
   124. (0.00009) RY*(14) C   4           s(  1.52%)p41.39( 62.78%)d23.54( 35.71%)
   125. (0.00008) RY*(15) C   4           s(  9.25%)p 7.75( 71.69%)d 2.06( 19.06%)
   126. (0.00003) RY*(16) C   4           s( 24.62%)p 1.90( 46.86%)d 1.16( 28.51%)
   127. (0.00001) RY*(17) C   4           s( 98.29%)p 0.01(  0.63%)d 0.01(  1.09%)
   128. (0.00657) RY*( 1) C   5           s(  1.99%)p46.86( 93.48%)d 2.27(  4.52%)
                                           -0.0000  0.0076 -0.0947  0.1045 -0.0019
                                            0.0175 -0.5998 -0.0302 -0.0188  0.0158
                                           -0.6878  0.0098 -0.0270  0.0057 -0.3150
                                           -0.0076 -0.0066 -0.1867 -0.0656  0.0043
                                           -0.0147  0.0762
   129. (0.00363) RY*( 2) C   5           s(  1.35%)p69.83( 94.34%)d 3.19(  4.31%)
                                           -0.0000  0.0034  0.1151  0.0158 -0.0033
                                            0.0162  0.7491 -0.0049 -0.0392 -0.0031
                                           -0.5819  0.0155 -0.0129 -0.0091 -0.1985
                                            0.0294  0.0340  0.0237  0.0204  0.0688
                                           -0.1900 -0.0353
   130. (0.00290) RY*( 3) C   5           s(  4.95%)p18.44( 91.26%)d 0.77(  3.79%)
                                           -0.0000  0.0023  0.2224 -0.0025  0.0032
                                            0.0097  0.0075  0.0222 -0.0515 -0.0078
                                            0.3590  0.0311  0.0210  0.0020 -0.8823
                                            0.0122 -0.0184 -0.0088  0.1687  0.0739
                                            0.0306  0.0545
   131. (0.00116) RY*( 4) C   5           s( 87.21%)p 0.12( 10.90%)d 0.02(  1.89%)
                                           -0.0000  0.0000  0.9325  0.0505 -0.0051
                                            0.0043 -0.1540  0.0663 -0.0896  0.0112
                                           -0.0863  0.0474 -0.1046  0.0013  0.2134
                                           -0.0238 -0.0771 -0.0011  0.0874 -0.1047
                                           -0.0160  0.0039
   132. (0.00070) RY*( 5) C   5           s(  6.60%)p 0.31(  2.05%)d13.83( 91.35%)
                                            0.0000  0.0001 -0.0480  0.2521  0.0142
                                            0.0013  0.0090 -0.0604  0.0473 -0.0059
                                            0.0447 -0.0378 -0.0040  0.0105  0.0297
                                           -0.0994 -0.0113 -0.4947  0.3958 -0.0381
                                           -0.0706 -0.7111
   133. (0.00043) RY*( 6) C   5           s( 54.29%)p 0.56( 30.52%)d 0.28( 15.19%)
                                           -0.0000  0.0006 -0.0137  0.7367  0.0053
                                            0.0058  0.1049 -0.4061 -0.0830 -0.0051
                                            0.0379  0.1839 -0.0301 -0.0006  0.0222
                                           -0.2693  0.1150  0.0763 -0.0138 -0.0524
                                            0.2968  0.2345
   134. (0.00027) RY*( 7) C   5           s(  9.06%)p 4.94( 44.78%)d 5.09( 46.15%)
                                            0.0000 -0.0028 -0.0090  0.3007  0.0118
                                           -0.0121 -0.0588  0.1296  0.4088  0.0087
                                            0.0807 -0.2333 -0.2842  0.0094  0.0233
                                           -0.2359 -0.2497  0.1116  0.0283  0.3887
                                           -0.5244  0.1493
   135. (0.00021) RY*( 8) C   5           s(  7.24%)p 4.18( 30.27%)d 8.63( 62.49%)
                                            0.0000 -0.0046  0.0828  0.2523 -0.0431
                                            0.0016 -0.0140 -0.1675 -0.0995  0.0061
                                            0.0987 -0.3776 -0.0194 -0.0123 -0.1183
                                            0.3125 -0.0026  0.0932 -0.6530 -0.2104
                                           -0.1915 -0.3300
   136. (0.00013) RY*( 9) C   5           s(  2.71%)p27.03( 73.17%)d 8.91( 24.12%)
                                            0.0000 -0.0008 -0.0317  0.1559 -0.0420
                                           -0.0039 -0.0738  0.2374 -0.0800  0.0049
                                            0.0871  0.7733  0.0957  0.0009  0.0077
                                            0.1099  0.1911  0.0450 -0.1964  0.0519
                                           -0.4270 -0.1252
   137. (0.00010) RY*(10) C   5           s(  3.41%)p12.03( 41.01%)d16.30( 55.58%)
                                            0.0000  0.0083 -0.0667 -0.0735  0.1555
                                           -0.0130 -0.0927 -0.5372 -0.0572  0.0001
                                            0.0062  0.0264 -0.0341 -0.0000  0.0287
                                            0.3254 -0.0295  0.2281  0.4390 -0.3078
                                           -0.4482  0.1242
   138. (0.00010) RY*(11) C   5           s(  2.66%)p14.33( 38.12%)d22.26( 59.22%)
   139. (0.00008) RY*(12) C   5           s(  3.05%)p10.36( 31.62%)d21.40( 65.33%)
   140. (0.00005) RY*(13) C   5           s( 16.78%)p 4.08( 68.54%)d 0.87( 14.67%)
   141. (0.00005) RY*(14) C   5           s(  0.31%)p99.99( 83.39%)d52.93( 16.30%)
   142. (0.00003) RY*(15) C   5           s(  4.08%)p16.15( 65.89%)d 7.36( 30.03%)
   143. (0.00000) RY*(16) C   5           s(  0.42%)p99.99( 96.66%)d 7.03(  2.93%)
   144. (0.00001) RY*(17) C   5           s( 93.90%)p 0.04(  4.10%)d 0.02(  2.00%)
   145. (0.00825) RY*( 1) C   6           s(  1.25%)p76.73( 95.71%)d 2.44(  3.04%)
                                            0.0000 -0.0036  0.1036  0.0409  0.0068
                                           -0.0053  0.3615  0.0504 -0.0074  0.0228
                                           -0.6599  0.1237 -0.0034 -0.0050 -0.5528
                                           -0.2587  0.0064 -0.0752  0.0292  0.0366
                                           -0.0797 -0.1272
   146. (0.00457) RY*( 2) C   6           s(  4.92%)p18.60( 91.53%)d 0.72(  3.55%)
                                           -0.0000  0.0106  0.2128  0.0616  0.0062
                                            0.0095  0.6531 -0.0983  0.0060 -0.0173
                                            0.6360  0.0214  0.0240 -0.0032 -0.2477
                                           -0.1088  0.0016  0.1231  0.1186 -0.0147
                                           -0.0745  0.0221
   147. (0.00367) RY*( 3) C   6           s(  2.20%)p42.73( 94.12%)d 1.67(  3.67%)
                                           -0.0000  0.0024  0.1389 -0.0511 -0.0106
                                            0.0035  0.5210 -0.0501  0.0120  0.0003
                                           -0.3066 -0.1671  0.0064  0.0133  0.7359
                                           -0.0580  0.0091  0.0014 -0.0050  0.1754
                                           -0.0770  0.0007
   148. (0.00160) RY*( 4) C   6           s(  6.91%)p13.26( 91.59%)d 0.22(  1.51%)
                                           -0.0000 -0.0056  0.2436  0.0962  0.0207
                                           -0.0015 -0.2418  0.1135  0.0025 -0.0124
                                            0.1187  0.4203  0.0859  0.0126  0.2094
                                           -0.7688 -0.1061  0.0248 -0.0278  0.0933
                                            0.0694 -0.0129
   149. (0.00121) RY*( 5) C   6           s( 51.51%)p 0.82( 42.43%)d 0.12(  6.06%)
                                           -0.0000 -0.0003  0.7002 -0.1572 -0.0083
                                           -0.0047 -0.1566  0.3645 -0.0911 -0.0181
                                            0.0069 -0.4755  0.1342 -0.0033 -0.1017
                                            0.0452  0.0407  0.0971 -0.1997 -0.0061
                                            0.0714 -0.0786
   150. (0.00090) RY*( 6) C   6           s( 23.98%)p 2.73( 65.58%)d 0.43( 10.43%)
                                           -0.0000 -0.0013  0.4883  0.0332 -0.0184
                                            0.0038 -0.0908 -0.7270  0.0824 -0.0088
                                           -0.0778  0.2433  0.0184  0.0029  0.0025
                                            0.2148  0.0194 -0.1685 -0.0986 -0.0608
                                            0.2456 -0.0469
   151. (0.00063) RY*( 7) C   6           s(  5.38%)p 0.51(  2.74%)d17.06( 91.87%)
                                           -0.0000 -0.0016  0.2074 -0.1039  0.0003
                                            0.0121 -0.0754  0.1254 -0.0083 -0.0009
                                           -0.0318  0.0083  0.0095  0.0060 -0.0084
                                            0.0650 -0.0178 -0.3761  0.7468  0.1097
                                            0.0288  0.4546
   152. (0.00054) RY*( 8) C   6           s(  5.61%)p13.94( 78.21%)d 2.88( 16.18%)
                                            0.0000 -0.0063  0.2296 -0.0566 -0.0132
                                           -0.0078  0.0355  0.3426 -0.0564 -0.0035
                                           -0.0486  0.6553 -0.0749  0.0039  0.0781
                                            0.4652 -0.0151  0.3114 -0.0140  0.0538
                                           -0.2483 -0.0033
   153. (0.00022) RY*( 9) C   6           s( 29.83%)p 0.96( 28.52%)d 1.40( 41.65%)
                                           -0.0000 -0.0003  0.0560  0.5416 -0.0438
                                            0.0041  0.1051  0.2174  0.0569 -0.0025
                                           -0.0598 -0.0045  0.1130  0.0147  0.1141
                                            0.1088 -0.4268 -0.1440  0.0325 -0.6099
                                            0.1501 -0.0151
   154. (0.00019) RY*(10) C   6           s( 37.65%)p 0.52( 19.52%)d 1.14( 42.83%)
                                           -0.0000  0.0024 -0.0450  0.6105 -0.0424
                                            0.0043  0.0208  0.0865 -0.0812  0.0027
                                            0.0019  0.0014  0.3436 -0.0137 -0.0608
                                            0.1537  0.1874 -0.0176 -0.1496  0.5625
                                            0.2246  0.1969
   155. (0.00016) RY*(11) C   6           s( 13.95%)p 1.34( 18.72%)d 4.83( 67.33%)
                                            0.0000  0.0017  0.1010  0.3596  0.0015
                                           -0.0145 -0.2383 -0.2547  0.0578 -0.0033
                                           -0.0607 -0.2016  0.1282  0.0053  0.0194
                                           -0.0286  0.0064  0.3733  0.4120  0.0359
                                           -0.5370 -0.2730
   156. (0.00012) RY*(12) C   6           s(  1.53%)p14.70( 22.47%)d49.72( 76.00%)
                                            0.0000  0.0012 -0.0190  0.0250  0.1196
                                            0.0041  0.0233  0.1635 -0.1760  0.0089
                                            0.1378  0.1099  0.1007  0.0051  0.0915
                                            0.0817  0.3318 -0.4865  0.1675  0.0091
                                            0.0253 -0.7032
   157. (0.00007) RY*(13) C   6           s(  7.16%)p 7.16( 51.30%)d 5.80( 41.54%)
   158. (0.00004) RY*(14) C   6           s(  9.04%)p 7.40( 66.91%)d 2.66( 24.05%)
   159. (0.00004) RY*(15) C   6           s(  2.49%)p12.75( 31.72%)d26.45( 65.79%)
   160. (0.00000) RY*(16) C   6           s(  1.36%)p71.53( 97.34%)d 0.96(  1.30%)
   161. (0.00001) RY*(17) C   6           s( 95.21%)p 0.02(  1.73%)d 0.03(  3.07%)
   162. (0.00557) RY*( 1) C   7           s(  0.07%)p99.99( 94.32%)d78.64(  5.61%)
                                            0.0000 -0.0144  0.0157  0.0146  0.0067
                                           -0.0018  0.1357 -0.0726  0.0054  0.0256
                                           -0.7318  0.0172 -0.0297  0.0212 -0.6166
                                            0.0204 -0.0319  0.0996  0.0163 -0.1442
                                            0.1474 -0.0584
   163. (0.00217) RY*( 2) C   7           s(  1.24%)p77.83( 96.49%)d 1.83(  2.27%)
                                            0.0000  0.0169  0.1093  0.0009 -0.0124
                                           -0.0314 -0.9485  0.0516  0.1070 -0.0053
                                           -0.2123  0.0199  0.0538  0.0066  0.0389
                                           -0.0166 -0.0008  0.0929  0.0828  0.0435
                                           -0.0474 -0.0557
   164. (0.00113) RY*( 3) C   7           s(  0.01%)p 1.00( 74.83%)d 0.34( 25.16%)
                                           -0.0000 -0.0004  0.0058 -0.0014  0.0079
                                            0.0028 -0.1214 -0.0025 -0.0583  0.0020
                                            0.4946  0.1161  0.0406 -0.0029 -0.6208
                                           -0.2824 -0.0725 -0.2614  0.3128  0.1201
                                            0.1646 -0.2095
   165. (0.00062) RY*( 4) C   7           s( 78.91%)p 0.18( 13.93%)d 0.09(  7.16%)
                                           -0.0000 -0.0074  0.8665 -0.1953  0.0035
                                            0.0089  0.0552  0.1470 -0.1216  0.0221
                                            0.1213 -0.0135 -0.1454  0.0119 -0.1594
                                            0.1940 -0.0065  0.0860 -0.1137 -0.0160
                                           -0.2243  0.0270
   166. (0.00058) RY*( 5) C   7           s( 11.92%)p 2.62( 31.26%)d 4.77( 56.82%)
                                           -0.0000 -0.0024  0.3439 -0.0313 -0.0007
                                           -0.0010  0.1353 -0.1612  0.0399  0.0126
                                           -0.2682  0.1964 -0.0189  0.0010  0.3762
                                           -0.1192  0.0036 -0.2416  0.5628  0.2625
                                            0.3522  0.0079
   167. (0.00027) RY*( 6) C   7           s( 12.53%)p 6.51( 81.65%)d 0.46(  5.82%)
                                            0.0000 -0.0064  0.1825  0.2983 -0.0547
                                           -0.0118 -0.0394 -0.7817  0.2687  0.0026
                                            0.1437 -0.1850  0.1181  0.0016 -0.0447
                                            0.2459  0.0136 -0.0241 -0.1671 -0.0194
                                            0.0928 -0.1438
   168. (0.00015) RY*( 7) C   7           s(  5.82%)p14.42( 83.86%)d 1.78( 10.33%)
                                            0.0000 -0.0073 -0.0575  0.2104 -0.1027
                                            0.0000 -0.0405  0.0403 -0.3821  0.0035
                                            0.0484  0.6325  0.1399  0.0004 -0.0176
                                            0.4526  0.2492  0.1134 -0.1281  0.1391
                                            0.1944 -0.1298
   169. (0.00011) RY*( 8) C   7           s( 11.80%)p 4.60( 54.22%)d 2.88( 33.98%)
                                           -0.0000  0.0030  0.0892  0.3249  0.0669
                                            0.0122  0.1197  0.0530  0.4098  0.0087
                                            0.0795  0.4773  0.1020  0.0057  0.0330
                                           -0.1903 -0.2739  0.4056  0.1937 -0.2710
                                           -0.2522 -0.0262
   170. (0.00010) RY*( 9) C   7           s( 46.58%)p 0.43( 20.01%)d 0.72( 33.40%)
   171. (0.00006) RY*(10) C   7           s( 25.34%)p 1.75( 44.25%)d 1.20( 30.41%)
   172. (0.00006) RY*(11) C   7           s(  3.52%)p 6.39( 22.54%)d20.98( 73.94%)
   173. (0.00004) RY*(12) C   7           s(  4.03%)p10.99( 44.26%)d12.84( 51.72%)
   174. (0.00002) RY*(13) C   7           s(  3.29%)p 9.56( 31.45%)d19.83( 65.25%)
   175. (0.00003) RY*(14) C   7           s(  4.24%)p20.71( 87.77%)d 1.89(  7.99%)
   176. (0.00001) RY*(15) C   7           s(  0.33%)p35.94( 12.02%)d99.99( 87.65%)
   177. (0.00000) RY*(16) C   7           s(  0.35%)p99.99( 98.11%)d 4.38(  1.54%)
   178. (0.00000) RY*(17) C   7           s( 90.03%)p 0.10(  9.19%)d 0.01(  0.78%)
   179. (0.00615) RY*( 1) C   8           s(  0.44%)p99.99( 94.36%)d11.95(  5.20%)
                                            0.0000 -0.0208  0.0485 -0.0391  0.0065
                                           -0.0361  0.8751  0.0773  0.0534  0.0003
                                           -0.1206  0.0207  0.0050  0.0133 -0.3900
                                           -0.0129 -0.0157  0.0602  0.1243  0.0584
                                           -0.1688  0.0329
   180. (0.00230) RY*( 2) C   8           s(  0.30%)p99.99( 98.53%)d 3.90(  1.17%)
                                           -0.0000 -0.0020  0.0397 -0.0375 -0.0050
                                            0.0134  0.3011  0.0327 -0.0567  0.0401
                                            0.7908  0.1015 -0.1814  0.0230  0.4517
                                            0.0634 -0.1069  0.0839  0.0419 -0.0378
                                            0.0223 -0.0316
   181. (0.00090) RY*( 3) C   8           s(  0.27%)p99.99( 83.62%)d60.49( 16.11%)
                                           -0.0000 -0.0002  0.0505  0.0079  0.0072
                                            0.0057 -0.2452  0.0890 -0.0167 -0.0091
                                            0.4838 -0.1241  0.0537  0.0112 -0.6886
                                            0.1907 -0.0684 -0.1148  0.2734  0.1515
                                            0.2208  0.0394
   182. (0.00061) RY*( 4) C   8           s(  2.78%)p 3.43(  9.54%)d31.53( 87.68%)
                                           -0.0000 -0.0002  0.1647 -0.0256  0.0043
                                            0.0062  0.0585  0.0671  0.0112 -0.0047
                                           -0.1584 -0.0108 -0.0493  0.0023  0.2261
                                           -0.0147  0.0908  0.1416  0.2700  0.3642
                                            0.4735  0.6535
   183. (0.00046) RY*( 5) C   8           s( 89.12%)p 0.05(  4.61%)d 0.07(  6.28%)
                                           -0.0000  0.0063  0.9434  0.0178 -0.0293
                                            0.0235 -0.0788  0.0489 -0.1537 -0.0061
                                           -0.0316  0.0131  0.0592 -0.0142  0.0230
                                            0.0530  0.0710  0.0604  0.0175  0.0150
                                           -0.2007 -0.1353
   184. (0.00029) RY*( 6) C   8           s(  4.21%)p19.79( 83.26%)d 2.98( 12.53%)
                                            0.0000 -0.0039 -0.0977  0.1803 -0.0054
                                           -0.0090 -0.0531  0.3315  0.0407 -0.0173
                                           -0.0723  0.7143  0.2031 -0.0088 -0.0119
                                            0.3808  0.1266  0.2940  0.0858 -0.0066
                                            0.0889 -0.1534
   185. (0.00019) RY*( 7) C   8           s( 74.99%)p 0.13(  9.65%)d 0.20( 15.36%)
                                            0.0000 -0.0005 -0.0846  0.8616 -0.0212
                                           -0.0068  0.0162 -0.1775 -0.1458  0.0046
                                            0.0651 -0.1284  0.0037  0.0053  0.0201
                                           -0.1159  0.0939  0.1275  0.0641  0.3159
                                           -0.1797 -0.0340
   186. (0.00008) RY*( 8) C   8           s(  5.42%)p 7.88( 42.67%)d 9.58( 51.91%)
   187. (0.00005) RY*( 9) C   8           s(  3.42%)p15.39( 52.56%)d12.89( 44.03%)
   188. (0.00003) RY*(10) C   8           s( 11.02%)p 2.19( 24.12%)d 5.88( 64.86%)
   189. (0.00001) RY*(11) C   8           s(  1.78%)p52.71( 93.84%)d 2.46(  4.38%)
   190. (0.00000) RY*(12) C   8           s(  0.93%)p99.99( 98.42%)d 0.70(  0.65%)
   191. (0.00001) RY*(13) C   8           s(  0.55%)p99.99( 87.87%)d20.93( 11.58%)
   192. (0.00001) RY*(14) C   8           s(  1.21%)p22.67( 27.54%)d58.64( 71.24%)
   193. (0.00001) RY*(15) C   8           s(  5.97%)p12.24( 73.13%)d 3.50( 20.90%)
   194. (0.00000) RY*(16) C   8           s( 96.78%)p 0.01(  0.73%)d 0.03(  2.49%)
   195. (0.00000) RY*(17) C   8           s(  0.85%)p18.52( 15.70%)d98.43( 83.45%)
   196. (0.00588) RY*( 1) C   9           s(  1.42%)p65.39( 92.92%)d 3.98(  5.66%)
                                            0.0000 -0.0190  0.1162  0.0065  0.0173
                                           -0.0244  0.6676 -0.0782  0.0381 -0.0231
                                            0.6485 -0.0738  0.0364 -0.0074  0.2160
                                           -0.0263  0.0116 -0.1965 -0.1143  0.0109
                                            0.0113  0.0685
   197. (0.00224) RY*( 2) C   9           s(  0.00%)p 1.00( 99.04%)d 0.01(  0.96%)
                                           -0.0000 -0.0001  0.0037  0.0028  0.0011
                                            0.0328  0.6335 -0.0652 -0.1524 -0.0248
                                           -0.4708  0.0450  0.1147 -0.0287 -0.5493
                                            0.0539  0.1331  0.0081 -0.0265 -0.0472
                                            0.0780 -0.0217
   198. (0.00091) RY*( 3) C   9           s(  0.10%)p99.99( 91.55%)d81.52(  8.35%)
                                           -0.0000  0.0007  0.0099  0.0300  0.0048
                                           -0.0030  0.2624  0.1120  0.0364  0.0070
                                           -0.5092 -0.0954 -0.0715 -0.0113  0.7294
                                            0.1294  0.1016  0.0043 -0.1363 -0.1179
                                           -0.1687 -0.1501
   199. (0.00056) RY*( 4) C   9           s(  1.44%)p 0.90(  1.29%)d67.75( 97.27%)
                                           -0.0000  0.0013  0.1046  0.0583  0.0037
                                            0.0061 -0.0317  0.0542 -0.0136 -0.0041
                                            0.0382  0.0092  0.0067  0.0084 -0.0765
                                           -0.0338 -0.0108 -0.5063  0.3594 -0.0484
                                           -0.0792 -0.7606
   200. (0.00044) RY*( 5) C   9           s(  0.08%)p99.99( 92.10%)d93.05(  7.82%)
                                            0.0000  0.0002  0.0262 -0.0121 -0.0027
                                           -0.0135 -0.0425 -0.6186  0.1108  0.0113
                                            0.0146  0.4538 -0.0966  0.0127  0.0734
                                            0.5408 -0.1019  0.0009 -0.0591 -0.1479
                                            0.2036 -0.1066
   201. (0.00041) RY*( 6) C   9           s( 89.54%)p 0.07(  6.51%)d 0.04(  3.95%)
                                           -0.0000  0.0070  0.9425  0.0752 -0.0376
                                            0.0208 -0.0977  0.0251 -0.1546  0.0203
                                           -0.0874  0.0026 -0.1402  0.0057 -0.0307
                                           -0.0093 -0.0427 -0.0472 -0.1457  0.0745
                                            0.0336  0.0968
   202. (0.00020) RY*( 7) C   9           s( 75.61%)p 0.05(  3.77%)d 0.27( 20.62%)
                                            0.0000 -0.0039 -0.1929  0.8478 -0.0071
                                           -0.0082 -0.0356 -0.0111 -0.1175 -0.0080
                                           -0.0187 -0.0014 -0.1345 -0.0027 -0.0269
                                            0.0156 -0.0543 -0.1566 -0.3014  0.2871
                                            0.0888 -0.0239
   203. (0.00006) RY*( 8) C   9           s(  0.78%)p36.71( 28.56%)d90.84( 70.67%)
   204. (0.00007) RY*( 9) C   9           s(  3.86%)p18.23( 70.30%)d 6.70( 25.85%)
   205. (0.00002) RY*(10) C   9           s( 16.73%)p 0.47(  7.91%)d 4.50( 75.36%)
   206. (0.00001) RY*(11) C   9           s(  0.50%)p99.99( 98.02%)d 2.95(  1.48%)
   207. (0.00000) RY*(12) C   9           s(  0.25%)p99.99( 95.07%)d19.10(  4.68%)
   208. (0.00000) RY*(13) C   9           s(  1.96%)p 7.95( 15.56%)d42.12( 82.48%)
   209. (0.00001) RY*(14) C   9           s(  3.25%)p28.03( 91.11%)d 1.74(  5.64%)
   210. (0.00000) RY*(15) C   9           s(  2.90%)p 5.05( 14.63%)d28.44( 82.47%)
   211. (0.00001) RY*(16) C   9           s(  3.10%)p29.21( 90.59%)d 2.03(  6.30%)
   212. (0.00000) RY*(17) C   9           s( 98.51%)p 0.01(  1.22%)d 0.00(  0.27%)
   213. (0.00604) RY*( 1) C  10           s(  0.51%)p99.99( 94.20%)d10.36(  5.29%)
                                            0.0000 -0.0206  0.0510 -0.0451  0.0067
                                            0.0058 -0.2261  0.0258 -0.0056 -0.0298
                                            0.7267  0.0790  0.0449 -0.0228  0.5906
                                            0.0492  0.0324  0.0999  0.0217 -0.1382
                                            0.1423 -0.0559
   214. (0.00227) RY*( 2) C  10           s(  0.12%)p99.99( 98.85%)d 8.70(  1.03%)
                                            0.0000 -0.0013  0.0268 -0.0209 -0.0051
                                            0.0455  0.8955  0.0985 -0.2122  0.0163
                                            0.3394  0.0284 -0.0726 -0.0045 -0.0864
                                           -0.0137  0.0245  0.0688  0.0587  0.0038
                                           -0.0446 -0.0096
   215. (0.00086) RY*( 3) C  10           s(  0.13%)p99.99( 77.35%)d99.99( 22.53%)
                                           -0.0000  0.0004  0.0001  0.0360  0.0002
                                           -0.0003  0.2428 -0.1317  0.0215  0.0037
                                           -0.4510  0.0870 -0.0502 -0.0052  0.6614
                                           -0.2002  0.0747  0.0540 -0.2762 -0.2084
                                           -0.2676 -0.1760
   216. (0.00059) RY*( 4) C  10           s(  0.14%)p99.99( 14.97%)d99.99( 84.89%)
                                           -0.0000  0.0001  0.0325  0.0180  0.0024
                                           -0.0042  0.1077  0.0234  0.0298  0.0077
                                           -0.2068  0.0025 -0.0488 -0.0097  0.2902
                                           -0.0002  0.0843 -0.4099  0.6528  0.2661
                                            0.3699 -0.2172
   217. (0.00045) RY*( 5) C  10           s( 89.67%)p 0.08(  6.87%)d 0.04(  3.46%)
                                           -0.0000  0.0061  0.9439  0.0712 -0.0241
                                           -0.0124 -0.0124  0.1433  0.0971  0.0185
                                           -0.0718  0.0585 -0.1146  0.0174 -0.0488
                                           -0.0103 -0.1166  0.1454 -0.0047 -0.0525
                                            0.0744 -0.0719
   218. (0.00030) RY*( 6) C  10           s(  5.47%)p15.17( 83.03%)d 2.10( 11.50%)
                                           -0.0000  0.0030  0.1945 -0.1295 -0.0118
                                            0.0181  0.0392 -0.8028 -0.2089  0.0105
                                            0.0731 -0.3438 -0.0963  0.0015 -0.0265
                                            0.0819  0.0080 -0.2450 -0.1313 -0.0842
                                            0.1589  0.0733
   219. (0.00019) RY*( 7) C  10           s( 74.91%)p 0.10(  7.57%)d 0.23( 17.52%)
                                            0.0000 -0.0045 -0.1397  0.8540 -0.0166
                                            0.0047  0.0185 -0.1735  0.0255 -0.0075
                                            0.0394 -0.0200 -0.1703 -0.0066 -0.0390
                                            0.0318 -0.1048  0.2270 -0.0851  0.0685
                                            0.2528 -0.2187
   220. (0.00007) RY*( 8) C  10           s(  5.10%)p 6.76( 34.47%)d11.86( 60.43%)
   221. (0.00004) RY*( 9) C  10           s( 15.40%)p 2.28( 35.04%)d 3.22( 49.56%)
   222. (0.00004) RY*(10) C  10           s(  0.86%)p73.14( 63.04%)d41.89( 36.10%)
   223. (0.00002) RY*(11) C  10           s(  2.10%)p41.42( 87.00%)d 5.19( 10.90%)
   224. (0.00000) RY*(12) C  10           s(  0.73%)p99.99( 97.20%)d 2.81(  2.07%)
   225. (0.00001) RY*(13) C  10           s(  0.71%)p99.99( 92.81%)d 9.17(  6.48%)
   226. (0.00000) RY*(14) C  10           s( 96.40%)p 0.02(  2.08%)d 0.02(  1.53%)
   227. (0.00001) RY*(15) C  10           s(  1.10%)p20.72( 22.77%)d69.29( 76.13%)
   228. (0.00000) RY*(16) C  10           s(  6.24%)p11.48( 71.63%)d 3.55( 22.13%)
   229. (0.00000) RY*(17) C  10           s(  0.45%)p24.82( 11.29%)d99.99( 88.26%)
   230. (0.00627) RY*( 1) C  11           s(  0.16%)p99.99( 94.77%)d31.27(  5.07%)
                                            0.0000 -0.0155  0.0358 -0.0087  0.0050
                                            0.0324 -0.9329  0.0199 -0.0348 -0.0025
                                           -0.0388 -0.0356  0.0010 -0.0146  0.2667
                                           -0.0043  0.0228  0.0725  0.1168  0.0632
                                           -0.1657  0.0189
   231. (0.00234) RY*( 2) C  11           s(  2.64%)p36.07( 95.24%)d 0.80(  2.12%)
                                            0.0000  0.0157  0.1570 -0.0350 -0.0165
                                           -0.0079 -0.1392  0.0157  0.0628 -0.0277
                                           -0.7418  0.1369  0.0998 -0.0154 -0.5810
                                            0.0943  0.0481  0.1129  0.0141 -0.0112
                                            0.0689 -0.0583
   232. (0.00123) RY*( 3) C  11           s(  1.23%)p67.52( 83.00%)d12.83( 15.77%)
                                           -0.0000 -0.0026  0.1014 -0.0447  0.0018
                                            0.0074 -0.2098 -0.0420 -0.0412 -0.0035
                                            0.5504  0.1646  0.0050  0.0132 -0.6279
                                           -0.2278 -0.0785  0.1008  0.0082  0.1248
                                            0.1644  0.3238
   233. (0.00069) RY*( 4) C  11           s( 76.91%)p 0.22( 16.86%)d 0.08(  6.23%)
                                            0.0000 -0.0070  0.8613 -0.1649  0.0061
                                            0.0235  0.0245  0.0882 -0.1143  0.0158
                                            0.1572  0.0882 -0.1396 -0.0035  0.0833
                                            0.2955 -0.0107 -0.0083 -0.1314 -0.1302
                                            0.0004 -0.1674
   234. (0.00059) RY*( 5) C  11           s(  6.83%)p 3.80( 25.93%)d 9.85( 67.25%)
                                            0.0000 -0.0024  0.2585 -0.0370 -0.0076
                                            0.0100  0.1080 -0.0426 -0.0127 -0.0040
                                           -0.2328  0.1224 -0.0203  0.0057  0.3460
                                           -0.2356  0.0260  0.0014  0.3761  0.3197
                                            0.4815  0.4438
   235. (0.00029) RY*( 6) C  11           s( 22.20%)p 3.35( 74.44%)d 0.15(  3.35%)
                                            0.0000 -0.0045  0.3391  0.3258 -0.0287
                                            0.0064  0.0323 -0.0472  0.1223 -0.0085
                                           -0.0135 -0.6913  0.3024 -0.0127 -0.0827
                                           -0.3398  0.1845 -0.0293 -0.0771  0.1008
                                           -0.1269  0.0213
   236. (0.00015) RY*( 7) C  11           s(  5.02%)p14.99( 75.21%)d 3.94( 19.77%)
                                            0.0000  0.0097  0.0456  0.1887  0.1114
                                            0.0060  0.0400 -0.6213 -0.2888  0.0047
                                            0.0785  0.2254  0.3927  0.0047  0.0450
                                            0.0655  0.2521  0.1977  0.2625 -0.2865
                                           -0.0412 -0.0768
   237. (0.00015) RY*( 8) C  11           s( 12.95%)p 5.17( 66.91%)d 1.56( 20.14%)
                                            0.0000 -0.0040  0.1314  0.3350  0.0026
                                            0.0059 -0.0049  0.1714 -0.0187 -0.0076
                                           -0.0616  0.5352  0.1055  0.0034  0.0746
                                           -0.5613 -0.1312 -0.3213 -0.1232 -0.0445
                                           -0.1877 -0.2140
   238. (0.00010) RY*( 9) C  11           s( 42.02%)p 0.51( 21.33%)d 0.87( 36.66%)
   239. (0.00009) RY*(10) C  11           s(  3.55%)p14.65( 51.98%)d12.54( 44.47%)
   240. (0.00005) RY*(11) C  11           s( 18.56%)p 1.65( 30.67%)d 2.73( 50.77%)
   241. (0.00002) RY*(12) C  11           s(  4.67%)p 1.68(  7.86%)d18.72( 87.47%)
   242. (0.00002) RY*(13) C  11           s(  6.28%)p10.20( 64.02%)d 4.73( 29.70%)
   243. (0.00002) RY*(14) C  11           s(  1.20%)p 6.71(  8.06%)d75.48( 90.73%)
   244. (0.00002) RY*(15) C  11           s(  4.61%)p16.70( 76.97%)d 4.00( 18.42%)
   245. (0.00000) RY*(16) C  11           s(  1.06%)p92.61( 97.88%)d 1.01(  1.06%)
   246. (0.00000) RY*(17) C  11           s( 90.14%)p 0.10(  9.02%)d 0.01(  0.84%)
   247. (0.00614) RY*( 1) C  12           s(  0.15%)p99.99( 94.42%)d36.84(  5.43%)
                                           -0.0000  0.0145  0.0142  0.0320 -0.0062
                                           -0.0009  0.0581  0.0191  0.0047  0.0271
                                           -0.6837  0.0151 -0.0247 -0.0209  0.6849
                                           -0.0276  0.0354  0.0419  0.0500 -0.2151
                                           -0.0304  0.0532
   248. (0.00194) RY*( 2) C  12           s(  0.28%)p99.99( 97.35%)d 8.63(  2.38%)
                                            0.0000  0.0228  0.0386  0.0212 -0.0173
                                           -0.0148 -0.3658 -0.0049  0.0590  0.0166
                                            0.6213  0.0028 -0.1171  0.0255  0.6529
                                           -0.0584 -0.0747 -0.0693 -0.0017 -0.0142
                                           -0.0571 -0.1246
   249. (0.00101) RY*( 3) C  12           s(  0.12%)p99.99( 70.54%)d99.99( 29.34%)
                                           -0.0000  0.0013  0.0204  0.0273 -0.0089
                                           -0.0089  0.6690  0.3598  0.0959 -0.0055
                                            0.2485  0.1030 -0.0133 -0.0024  0.1784
                                            0.1182  0.0287  0.1172  0.3615  0.1930
                                           -0.2523  0.2192
   250. (0.00069) RY*( 4) C  12           s(  2.59%)p14.07( 36.45%)d23.53( 60.96%)
                                           -0.0000  0.0003  0.0705  0.1446 -0.0049
                                            0.0081  0.5359 -0.1708  0.0127 -0.0014
                                            0.1648 -0.0838  0.0143  0.0006  0.0947
                                           -0.0613  0.0277 -0.4580 -0.2258 -0.3045
                                            0.4887 -0.1314
   251. (0.00049) RY*( 5) C  12           s( 94.88%)p 0.04(  3.46%)d 0.02(  1.66%)
                                            0.0000 -0.0055  0.9676 -0.1112 -0.0088
                                            0.0022 -0.0042 -0.0585 -0.0877 -0.0260
                                           -0.0068  0.0380  0.1355  0.0105 -0.0309
                                            0.0293 -0.0325  0.0614  0.0398 -0.0473
                                           -0.0737 -0.0597
   252. (0.00028) RY*( 6) C  12           s(  8.36%)p 9.62( 80.39%)d 1.35( 11.25%)
                                            0.0000 -0.0112  0.0719  0.2785 -0.0272
                                           -0.0042 -0.0886 -0.1625  0.1548  0.0031
                                           -0.0460  0.3327 -0.2787  0.0078 -0.0022
                                            0.7446  0.0280 -0.1836 -0.1858  0.0872
                                           -0.0368  0.1879
   253. (0.00017) RY*( 7) C  12           s( 55.47%)p 0.53( 29.51%)d 0.27( 15.02%)
                                            0.0000 -0.0002  0.0544  0.7426 -0.0186
                                           -0.0069  0.0201 -0.1935 -0.1549 -0.0021
                                            0.0717 -0.3695  0.1429  0.0006  0.0275
                                           -0.0840  0.2515  0.3047 -0.1194  0.0562
                                           -0.1286  0.1531
   254. (0.00012) RY*( 8) C  12           s(  2.38%)p32.18( 76.47%)d 8.90( 21.15%)
                                           -0.0000  0.0037 -0.0054  0.1257  0.0889
                                            0.0008  0.1682 -0.4288  0.1461 -0.0013
                                           -0.0263 -0.0417 -0.3909 -0.0053 -0.0484
                                           -0.0551 -0.6088  0.3325  0.2276 -0.0333
                                            0.0137 -0.2187
   255. (0.00010) RY*( 9) C  12           s( 16.54%)p 0.99( 16.43%)d 4.05( 67.03%)
                                           -0.0000 -0.0054  0.0262  0.4018  0.0568
                                            0.0104 -0.1015  0.3123  0.1326 -0.0141
                                           -0.1291 -0.0479 -0.0017 -0.0093 -0.1372
                                           -0.0034 -0.0249 -0.4190  0.2928 -0.0809
                                           -0.3004 -0.5588
   256. (0.00006) RY*(10) C  12           s( 11.95%)p 4.22( 50.44%)d 3.15( 37.61%)
   257. (0.00007) RY*(11) C  12           s(  6.03%)p 4.78( 28.84%)d10.80( 65.12%)
   258. (0.00003) RY*(12) C  12           s(  2.38%)p25.94( 61.79%)d15.04( 35.83%)
   259. (0.00003) RY*(13) C  12           s(  3.77%)p21.06( 79.38%)d 4.47( 16.85%)
   260. (0.00001) RY*(14) C  12           s(  1.10%)p46.19( 50.74%)d43.84( 48.16%)
   261. (0.00000) RY*(15) C  12           s(  1.43%)p65.86( 94.10%)d 3.13(  4.48%)
   262. (0.00000) RY*(16) C  12           s( 92.52%)p 0.05(  4.35%)d 0.03(  3.13%)
   263. (0.00001) RY*(17) C  12           s(  0.12%)p99.99( 25.45%)d99.99( 74.43%)
   264. (0.00593) RY*( 1) C  13           s(  0.37%)p99.99( 94.33%)d14.40(  5.30%)
                                            0.0000 -0.0209  0.0502 -0.0238  0.0124
                                           -0.0140  0.3315 -0.0258  0.0215  0.0125
                                           -0.2186  0.0565 -0.0190  0.0345 -0.8801
                                            0.0521 -0.0461 -0.0032  0.1014 -0.1207
                                           -0.0781 -0.1486
   265. (0.00242) RY*( 2) C  13           s(  0.83%)p99.99( 97.90%)d 1.52(  1.27%)
                                           -0.0000 -0.0012  0.0777 -0.0476 -0.0055
                                            0.0101  0.2303 -0.0293 -0.0418 -0.0439
                                           -0.8745  0.1087  0.1901  0.0157  0.3168
                                           -0.0540 -0.0714 -0.0351  0.0039  0.0770
                                           -0.0238 -0.0705
   266. (0.00115) RY*( 3) C  13           s(  0.17%)p99.99( 83.51%)d93.50( 16.32%)
                                            0.0000 -0.0001 -0.0291  0.0299 -0.0017
                                            0.0029 -0.7833 -0.2281 -0.0956 -0.0002
                                           -0.2945 -0.0976 -0.0319  0.0023 -0.2294
                                           -0.0950 -0.0382 -0.2872 -0.0390 -0.1282
                                            0.2465 -0.0443
   267. (0.00055) RY*( 4) C  13           s(  1.44%)p 8.37( 12.07%)d59.97( 86.49%)
                                            0.0000  0.0003  0.1121 -0.0430 -0.0007
                                            0.0105 -0.2850 -0.0651 -0.1127  0.0043
                                           -0.0682  0.1014 -0.0357 -0.0013 -0.0742
                                           -0.0220 -0.0140  0.6875 -0.4425  0.0970
                                           -0.3743 -0.2163
   268. (0.00044) RY*( 5) C  13           s( 76.23%)p 0.26( 19.75%)d 0.05(  4.02%)
                                           -0.0000  0.0072  0.8623 -0.1296 -0.0436
                                            0.0057 -0.0238 -0.1053 -0.0409  0.0029
                                            0.1470  0.3187  0.0128 -0.0263  0.0357
                                           -0.1955  0.1437 -0.1615  0.0897 -0.0393
                                            0.0055 -0.0671
   269. (0.00028) RY*( 6) C  13           s( 18.07%)p 4.06( 73.36%)d 0.47(  8.57%)
                                           -0.0000  0.0032  0.3738 -0.2018  0.0148
                                            0.0076 -0.0274  0.2437 -0.0375 -0.0187
                                           -0.0485 -0.7270  0.2666 -0.0039 -0.0137
                                            0.2445 -0.0986  0.1681  0.0154 -0.1889
                                            0.0707  0.1287
   270. (0.00016) RY*( 7) C  13           s( 49.88%)p 0.36( 17.97%)d 0.64( 32.15%)
                                            0.0000 -0.0048  0.0954  0.6973 -0.0585
                                            0.0003  0.0111 -0.0967 -0.0956 -0.0037
                                           -0.0426 -0.1370  0.0035  0.0041  0.0922
                                            0.2307  0.2806 -0.1547  0.0136 -0.3351
                                           -0.4204 -0.0915
   271. (0.00007) RY*( 8) C  13           s(  9.43%)p 2.16( 20.43%)d 7.43( 70.14%)
   272. (0.00006) RY*( 9) C  13           s( 11.97%)p 4.33( 51.84%)d 3.02( 36.19%)
   273. (0.00004) RY*(10) C  13           s( 12.25%)p 3.73( 45.72%)d 3.43( 42.03%)
   274. (0.00004) RY*(11) C  13           s(  2.27%)p40.11( 90.93%)d 3.00(  6.80%)
   275. (0.00001) RY*(12) C  13           s(  3.37%)p27.24( 91.73%)d 1.46(  4.90%)
   276. (0.00002) RY*(13) C  13           s( 15.92%)p 3.84( 61.12%)d 1.44( 22.96%)
   277. (0.00001) RY*(14) C  13           s(  0.81%)p28.00( 22.68%)d94.47( 76.51%)
   278. (0.00000) RY*(15) C  13           s( 96.64%)p 0.02(  1.81%)d 0.02(  1.55%)
   279. (0.00000) RY*(16) C  13           s(  0.17%)p99.99( 98.95%)d 5.09(  0.88%)
   280. (0.00001) RY*(17) C  13           s(  0.21%)p76.77( 16.06%)d99.99( 83.73%)
   281. (0.00605) RY*( 1) C  14           s(  0.89%)p99.99( 93.73%)d 6.04(  5.38%)
                                            0.0000 -0.0215  0.0758 -0.0516  0.0053
                                           -0.0128  0.3304  0.0252  0.0207  0.0344
                                           -0.8919 -0.1052 -0.0459  0.0053 -0.1287
                                            0.0071 -0.0197  0.1023 -0.0168 -0.0759
                                            0.1044  0.1624
   282. (0.00223) RY*( 2) C  14           s(  0.12%)p99.99( 99.07%)d 7.11(  0.82%)
                                           -0.0000 -0.0009  0.0332  0.0066  0.0021
                                            0.0108  0.1996  0.0087 -0.0449  0.0104
                                            0.2076  0.0145 -0.0632 -0.0468 -0.9224
                                           -0.0381  0.2160 -0.0104 -0.0320  0.0726
                                            0.0260  0.0336
   283. (0.00079) RY*( 3) C  14           s(  0.04%)p99.99( 91.14%)d99.99(  8.82%)
                                           -0.0000  0.0004  0.0118  0.0168  0.0008
                                            0.0108 -0.8265  0.2489 -0.1257  0.0032
                                           -0.2754  0.1047 -0.0439  0.0037 -0.2387
                                            0.0540 -0.0412 -0.2275  0.0279 -0.0787
                                            0.1716  0.0040
   284. (0.00060) RY*( 4) C  14           s(  0.06%)p14.63(  0.92%)d99.99( 99.02%)
                                           -0.0000  0.0004  0.0224 -0.0109 -0.0029
                                            0.0095  0.0511  0.0473 -0.0135  0.0022
                                            0.0161  0.0466 -0.0056  0.0038  0.0233
                                           -0.0315 -0.0084 -0.2410  0.8028  0.2427
                                           -0.1467  0.4552
   285. (0.00041) RY*( 5) C  14           s( 73.13%)p 0.33( 24.12%)d 0.04(  2.75%)
                                           -0.0000  0.0064  0.8519  0.0707 -0.0241
                                            0.0102 -0.0262 -0.0829 -0.0726 -0.0211
                                            0.0811 -0.0656  0.1045 -0.0103  0.0334
                                            0.4427  0.0940  0.0367  0.0064 -0.1386
                                           -0.0161  0.0816
   286. (0.00033) RY*( 6) C  14           s( 24.37%)p 2.65( 64.48%)d 0.46( 11.15%)
                                           -0.0000  0.0007  0.3726  0.3237 -0.0075
                                           -0.0004  0.0220  0.1768 -0.0288 -0.0115
                                            0.0090  0.2204  0.1690  0.0153  0.0531
                                           -0.7242 -0.0857 -0.0306 -0.2226  0.1323
                                            0.0268  0.2070
   287. (0.00013) RY*( 7) C  14           s( 47.82%)p 0.29( 13.85%)d 0.80( 38.32%)
                                            0.0000 -0.0080 -0.3242  0.6098 -0.0354
                                           -0.0038  0.0063  0.0276 -0.1162  0.0179
                                            0.0289 -0.1277  0.2128 -0.0043 -0.0036
                                            0.2210  0.1124 -0.0359 -0.1599 -0.3503
                                           -0.1933  0.4430
   288. (0.00006) RY*( 8) C  14           s( 16.24%)p 4.92( 79.97%)d 0.23(  3.79%)
   289. (0.00006) RY*( 9) C  14           s(  0.40%)p64.87( 25.93%)d99.99( 73.67%)
   290. (0.00003) RY*(10) C  14           s(  6.80%)p 8.96( 60.90%)d 4.75( 32.30%)
   291. (0.00001) RY*(11) C  14           s(  0.51%)p47.81( 24.40%)d99.99( 75.08%)
   292. (0.00001) RY*(12) C  14           s( 28.91%)p 1.40( 40.33%)d 1.06( 30.76%)
   293. (0.00001) RY*(13) C  14           s(  1.95%)p44.11( 85.97%)d 6.20( 12.08%)
   294. (0.00001) RY*(14) C  14           s(  5.14%)p15.83( 81.33%)d 2.63( 13.54%)
   295. (0.00000) RY*(15) C  14           s( 91.40%)p 0.06(  5.59%)d 0.03(  3.01%)
   296. (0.00001) RY*(16) C  14           s(  1.75%)p 7.58( 13.28%)d48.52( 84.97%)
   297. (0.00000) RY*(17) C  14           s(  0.52%)p99.99( 95.13%)d 8.40(  4.35%)
   298. (0.00788) RY*( 1) C  15           s(  0.46%)p99.99( 95.93%)d 7.81(  3.61%)
                                           -0.0000  0.0175  0.0605  0.0254 -0.0026
                                            0.0047  0.1852  0.0080  0.0135 -0.0398
                                            0.3168 -0.0387  0.0012  0.0254 -0.9045
                                            0.0432 -0.0260  0.0333  0.0454 -0.1754
                                           -0.0436  0.0147
   299. (0.00291) RY*( 2) C  15           s(  0.08%)p99.99( 98.03%)d23.33(  1.89%)
                                            0.0000  0.0136  0.0116  0.0222  0.0003
                                           -0.0182 -0.3824  0.0332  0.0567  0.0270
                                            0.8605 -0.0863 -0.0708  0.0323  0.2498
                                           -0.0127 -0.1101  0.0297 -0.0196 -0.0900
                                            0.0190  0.0959
   300. (0.00141) RY*( 3) C  15           s(  0.80%)p99.99( 83.24%)d19.86( 15.96%)
                                           -0.0000  0.0003  0.0892 -0.0080  0.0040
                                           -0.0162  0.8156  0.0683  0.0499 -0.0060
                                            0.2863  0.0450  0.0085 -0.0024  0.2744
                                            0.0111 -0.0108  0.2490  0.1036  0.1373
                                           -0.2526  0.0649
   301. (0.00122) RY*( 4) C  15           s( 89.91%)p 0.05(  4.80%)d 0.06(  5.29%)
                                           -0.0000  0.0067  0.9477 -0.0149  0.0236
                                            0.0011 -0.0821 -0.0625  0.0089 -0.0186
                                           -0.0507  0.0152  0.0498  0.0221  0.0537
                                            0.1342 -0.1013 -0.0814  0.0641 -0.0762
                                           -0.0701 -0.1774
   302. (0.00047) RY*( 5) C  15           s(  0.28%)p86.36( 24.42%)d99.99( 75.30%)
                                            0.0000 -0.0001 -0.0197  0.0484  0.0098
                                            0.0027  0.2558  0.3358  0.1433  0.0020
                                            0.0783  0.1304  0.0352  0.0008  0.0838
                                            0.1173  0.0186 -0.2470 -0.5455 -0.3177
                                            0.4159 -0.3470
   303. (0.00035) RY*( 6) C  15           s(  7.26%)p10.81( 78.53%)d 1.96( 14.21%)
                                           -0.0000 -0.0034  0.2033 -0.1768 -0.0066
                                            0.0086 -0.0039  0.3956 -0.1566 -0.0199
                                           -0.0345 -0.3164  0.2911 -0.0071 -0.0140
                                           -0.5987  0.2430  0.1562 -0.1039 -0.0636
                                            0.1526  0.2821
   304. (0.00020) RY*( 7) C  15           s(  0.22%)p99.99( 68.89%)d99.99( 30.89%)
                                           -0.0000 -0.0004  0.0083  0.0464 -0.0031
                                            0.0004  0.2595 -0.6788 -0.0976 -0.0014
                                            0.0922 -0.2798  0.0652 -0.0004  0.0762
                                           -0.2271  0.0535 -0.4235  0.0550 -0.1222
                                            0.3238  0.0820
   305. (0.00017) RY*( 8) C  15           s( 25.87%)p 1.22( 31.55%)d 1.65( 42.58%)
                                           -0.0000 -0.0051  0.1087  0.4926 -0.0647
                                            0.0029 -0.0087 -0.0075  0.0551 -0.0026
                                            0.0222  0.3169  0.0608 -0.0062 -0.1025
                                           -0.3159 -0.3120 -0.1736 -0.3298  0.4759
                                           -0.0105  0.2455
   306. (0.00009) RY*( 9) C  15           s(  6.40%)p11.32( 72.48%)d 3.30( 21.12%)
   307. (0.00007) RY*(10) C  15           s( 15.31%)p 3.08( 47.08%)d 2.46( 37.62%)
   308. (0.00005) RY*(11) C  15           s(  5.38%)p 7.66( 41.21%)d 9.92( 53.41%)
   309. (0.00003) RY*(12) C  15           s( 36.80%)p 0.32( 11.96%)d 1.39( 51.24%)
   310. (0.00001) RY*(13) C  15           s(  2.33%)p14.85( 34.54%)d27.14( 63.13%)
   311. (0.00000) RY*(14) C  15           s(  0.12%)p99.99( 89.14%)d91.75( 10.74%)
   312. (0.00000) RY*(15) C  15           s( 95.88%)p 0.02(  1.86%)d 0.02(  2.25%)
   313. (0.00001) RY*(16) C  15           s(  2.76%)p10.38( 28.67%)d24.83( 68.57%)
   314. (0.00001) RY*(17) C  15           s( 10.14%)p 8.67( 87.85%)d 0.20(  2.01%)
   315. (0.00743) RY*( 1) C  16           s(  0.31%)p99.99( 93.88%)d18.88(  5.81%)
                                           -0.0000 -0.0225  0.0501 -0.0075 -0.0016
                                           -0.0102  0.3880  0.0211  0.0210 -0.0077
                                           -0.7145 -0.0519  0.0035  0.0453 -0.5160
                                           -0.0065 -0.0746 -0.0308 -0.1116  0.1763
                                            0.0473  0.1067
   316. (0.00608) RY*( 2) C  16           s(  1.31%)p71.74( 94.19%)d 3.43(  4.50%)
                                            0.0000 -0.0048  0.1037 -0.0466 -0.0130
                                           -0.0168  0.0133  0.0072  0.0242  0.0304
                                            0.5914  0.0009 -0.0413  0.0146 -0.7652
                                           -0.0410 -0.0307  0.0521 -0.0376 -0.0650
                                            0.0492  0.1850
   317. (0.00312) RY*( 3) C  16           s(  0.06%)p99.99( 66.10%)d99.99( 33.85%)
                                            0.0000 -0.0003  0.0159  0.0175 -0.0019
                                            0.0263  0.7185  0.1860 -0.0395  0.0091
                                            0.2485  0.0828 -0.0188  0.0091  0.1932
                                            0.0374 -0.0032  0.0838 -0.4652 -0.1635
                                            0.1382 -0.2630
   318. (0.00094) RY*( 4) C  16           s(  0.03%)p99.99( 14.74%)d99.99( 85.23%)
                                            0.0000 -0.0003  0.0172  0.0003  0.0063
                                            0.0023 -0.1123  0.2842 -0.1220  0.0009
                                           -0.0376  0.1523 -0.0750  0.0002 -0.0359
                                            0.0839 -0.0233  0.7239 -0.1216  0.2185
                                           -0.5137 -0.0425
   319. (0.00052) RY*( 5) C  16           s( 64.81%)p 0.31( 20.01%)d 0.23( 15.18%)
                                           -0.0000 -0.0015  0.8037 -0.0316 -0.0338
                                            0.0168  0.0135 -0.0367  0.0200 -0.0166
                                           -0.0313  0.2644 -0.1207 -0.0369 -0.0016
                                           -0.2902  0.1630 -0.1242  0.1434  0.0502
                                           -0.1194 -0.3147
   320. (0.00044) RY*( 6) C  16           s( 14.48%)p 0.69( 10.05%)d 5.21( 75.47%)
                                           -0.0000 -0.0077  0.2831 -0.2534  0.0189
                                            0.0017  0.0178  0.0156  0.0031  0.0034
                                           -0.1564 -0.0266 -0.1653 -0.0081  0.1407
                                            0.0840  0.1431  0.3137  0.0332 -0.5860
                                            0.1799  0.5286
   321. (0.00022) RY*( 7) C  16           s( 19.67%)p 2.99( 58.87%)d 1.09( 21.46%)
                                           -0.0000 -0.0057  0.4298 -0.0448  0.0997
                                            0.0054  0.0188 -0.1380 -0.1061 -0.0051
                                            0.1137 -0.1988  0.4073 -0.0052  0.1167
                                            0.5696 -0.0391  0.0086 -0.1113  0.3929
                                            0.1102  0.1887
   322. (0.00018) RY*( 8) C  16           s( 35.13%)p 1.24( 43.66%)d 0.60( 21.21%)
                                            0.0000  0.0095  0.1229  0.5786  0.0350
                                            0.0002 -0.1116  0.2207 -0.1038  0.0023
                                           -0.0593 -0.5271 -0.0683 -0.0181 -0.1149
                                            0.0976  0.2359  0.1796  0.1128 -0.1785
                                            0.2220 -0.2932
   323. (0.00009) RY*( 9) C  16           s( 54.35%)p 0.40( 21.61%)d 0.44( 24.05%)
   324. (0.00008) RY*(10) C  16           s(  0.58%)p62.56( 36.23%)d99.99( 63.19%)
   325. (0.00008) RY*(11) C  16           s(  0.64%)p99.99( 73.10%)d41.09( 26.26%)
   326. (0.00006) RY*(12) C  16           s(  6.81%)p10.46( 71.22%)d 3.23( 21.98%)
   327. (0.00005) RY*(13) C  16           s(  4.12%)p17.19( 70.80%)d 6.09( 25.08%)
   328. (0.00002) RY*(14) C  16           s(  1.87%)p42.01( 78.76%)d10.33( 19.37%)
   329. (0.00003) RY*(15) C  16           s(  0.13%)p99.99( 46.82%)d99.99( 53.04%)
   330. (0.00000) RY*(16) C  16           s(  0.04%)p99.99( 97.81%)d51.33(  2.15%)
   331. (0.00000) RY*(17) C  16           s( 95.66%)p 0.03(  2.41%)d 0.02(  1.92%)
   332. (0.00095) RY*( 1) H  17           s(100.00%)
                                           -0.0057  1.0000 -0.0018
   333. (0.00012) RY*( 2) H  17           s(100.00%)
                                            0.0003  0.0018  1.0000
   334. (0.00052) RY*( 1) H  18           s(100.00%)
                                           -0.0031  1.0000 -0.0014
   335. (0.00010) RY*( 2) H  18           s(100.00%)
                                            0.0003  0.0014  1.0000
   336. (0.00331) RY*( 1) H  19           s(100.00%)
                                           -0.0060  1.0000  0.0021
   337. (0.00038) RY*( 2) H  19           s(100.00%)
                                           -0.0014 -0.0021  1.0000
   338. (0.00076) RY*( 1) H  20           s(100.00%)
                                           -0.0015  1.0000  0.0013
   339. (0.00013) RY*( 2) H  20           s(100.00%)
                                           -0.0007 -0.0013  1.0000
   340. (0.00047) RY*( 1) H  21           s(100.00%)
                                           -0.0009  1.0000  0.0020
   341. (0.00015) RY*( 2) H  21           s(100.00%)
                                           -0.0009 -0.0020  1.0000
   342. (0.00037) RY*( 1) H  22           s(100.00%)
                                           -0.0007  1.0000  0.0022
   343. (0.00015) RY*( 2) H  22           s(100.00%)
                                           -0.0009 -0.0022  1.0000
   344. (0.00047) RY*( 1) H  23           s(100.00%)
                                           -0.0009  1.0000  0.0019
   345. (0.00015) RY*( 2) H  23           s(100.00%)
                                           -0.0009 -0.0019  1.0000
   346. (0.00059) RY*( 1) H  24           s(100.00%)
                                           -0.0016  1.0000  0.0019
   347. (0.00017) RY*( 2) H  24           s(100.00%)
                                           -0.0007 -0.0019  1.0000
   348. (0.00068) RY*( 1) H  25           s(100.00%)
                                           -0.0018  1.0000  0.0010
   349. (0.00022) RY*( 2) H  25           s(100.00%)
                                           -0.0003 -0.0010  1.0000
   350. (0.00041) RY*( 1) H  26           s(100.00%)
                                           -0.0012  1.0000  0.0029
   351. (0.00016) RY*( 2) H  26           s(100.00%)
                                           -0.0008 -0.0029  1.0000
   352. (0.00039) RY*( 1) H  27           s(100.00%)
                                           -0.0009  1.0000  0.0024
   353. (0.00016) RY*( 2) H  27           s(100.00%)
                                           -0.0008 -0.0024  1.0000
   354. (0.00057) RY*( 1) H  28           s(100.00%)
                                           -0.0019  1.0000  0.0034
   355. (0.00019) RY*( 2) H  28           s(100.00%)
                                           -0.0009 -0.0034  1.0000
   356. (0.00085) RY*( 1) I  29           s(  0.12%)p99.99( 99.88%)
                                           -0.0009  0.0340  0.0164 -0.8704  0.0056
                                           -0.3868  0.0007 -0.3022
   357. (0.00050) RY*( 2) I  29           s(  7.47%)p12.39( 92.53%)
                                           -0.0104  0.2731  0.0130  0.4612  0.0024
                                           -0.7947 -0.0513 -0.2798
   358. (0.00022) RY*( 3) I  29           s(  8.94%)p10.18( 91.06%)
                                           -0.0114  0.2988  0.0222  0.0979 -0.0184
                                            0.4556 -0.0496 -0.8307
   359. (0.00003) RY*( 4) I  29           s( 83.43%)p 0.20( 16.57%)
   360. (0.07088) BD*( 1) C   1 - N   2  
                ( 63.07%)   0.7942* C   1 s( 32.32%)p 2.09( 67.59%)d 0.00(  0.09%)
                                            0.0002  0.5681 -0.0204 -0.0014 -0.0020
                                           -0.8128  0.0314  0.0074 -0.0036  0.0436
                                            0.0131 -0.0010 -0.0036 -0.1081 -0.0200
                                           -0.0008  0.0007 -0.0030  0.0083  0.0021
                                            0.0239 -0.0167
                ( 36.93%)  -0.6077* N   2 s( 32.64%)p 2.06( 67.31%)d 0.00(  0.05%)
                                           -0.0000  0.5713  0.0064  0.0039 -0.0000
                                            0.8156 -0.0207 -0.0011  0.0017  0.0313
                                            0.0116 -0.0050 -0.0011  0.0772 -0.0188
                                            0.0000 -0.0009  0.0074  0.0045  0.0009
                                            0.0189 -0.0071
   361. (0.15698) BD*( 1) C   1 - O   3  
                ( 69.54%)   0.8339* C   1 s( 10.40%)p 8.57( 89.12%)d 0.05(  0.47%)
                                            0.0001  0.3209 -0.0322 -0.0010 -0.0007
                                            0.2989 -0.0332  0.0026  0.0003  0.8670
                                            0.0225  0.0123 -0.0035 -0.2188  0.0233
                                            0.0067  0.0017  0.0400 -0.0147 -0.0541
                                            0.0007 -0.0032
                ( 30.46%)  -0.5519* O   3 s( 12.13%)p 7.23( 87.75%)d 0.01(  0.12%)
                                            0.0000  0.3478 -0.0182  0.0011  0.0000
                                           -0.2106  0.0047 -0.0001 -0.0008  0.7864
                                            0.0005 -0.0025 -0.0027  0.4632 -0.0106
                                            0.0024 -0.0008 -0.0159 -0.0178  0.0206
                                            0.0073  0.0140
   362. (0.06629) BD*( 2) C   1 - O   3  
                ( 66.90%)   0.8179* C   1 s( 23.35%)p 3.27( 76.35%)d 0.01(  0.30%)
                                            0.0000  0.4800 -0.0557  0.0000 -0.0012
                                            0.3907 -0.0506  0.0001  0.0010 -0.4709
                                           -0.0198 -0.0094  0.0013 -0.6205  0.0325
                                            0.0038  0.0018 -0.0211 -0.0299  0.0290
                                            0.0127  0.0252
                ( 33.10%)  -0.5753* O   3 s( 28.90%)p 2.46( 70.98%)d 0.00(  0.12%)
                                            0.0000  0.5367 -0.0305  0.0008 -0.0000
                                           -0.4042  0.0076 -0.0009 -0.0004 -0.6003
                                            0.0036  0.0007  0.0020  0.4308 -0.0167
                                            0.0032  0.0002  0.0149 -0.0235 -0.0185
                                            0.0066  0.0081
   363. (0.04959) BD*( 1) C   1 - H  17  
                ( 41.03%)   0.6406* C   1 s( 34.39%)p 1.91( 65.52%)d 0.00(  0.09%)
                                            0.0003 -0.5845 -0.0478 -0.0013 -0.0018
                                           -0.3007 -0.0024 -0.0054 -0.0029  0.1323
                                            0.0062 -0.0006 -0.0005 -0.7391 -0.0312
                                           -0.0005  0.0019  0.0028 -0.0165  0.0074
                                            0.0049 -0.0229
                ( 58.97%)  -0.7679* H  17 s(100.00%)
                                           -1.0000 -0.0057  0.0003
   364. (0.03897) BD*( 1) N   2 - C   4  
                ( 38.57%)   0.6211* N   2 s( 33.54%)p 1.98( 66.43%)d 0.00(  0.04%)
                                           -0.0000 -0.5791  0.0033  0.0016 -0.0000
                                            0.3509 -0.0083 -0.0130  0.0013 -0.2725
                                            0.0003  0.0037  0.0019  0.6830 -0.0098
                                           -0.0084  0.0018  0.0082 -0.0057  0.0140
                                           -0.0031 -0.0071
                ( 61.43%)  -0.7838* C   4 s( 20.43%)p 3.89( 79.47%)d 0.01(  0.10%)
                                           -0.0000 -0.4514 -0.0215 -0.0016  0.0004
                                           -0.4188  0.0180 -0.0086 -0.0018  0.2800
                                           -0.0170  0.0019 -0.0015 -0.7349  0.0138
                                           -0.0045 -0.0023  0.0080 -0.0203  0.0150
                                           -0.0016 -0.0179
   365. (0.01455) BD*( 1) N   2 - H  18  
                ( 30.05%)   0.5482* N   2 s( 25.29%)p 2.95( 74.63%)d 0.00(  0.08%)
                                            0.0003 -0.5029  0.0027 -0.0011  0.0001
                                            0.4283 -0.0106  0.0016  0.0002 -0.1949
                                           -0.0050  0.0053  0.0010 -0.7241  0.0172
                                           -0.0113  0.0005  0.0090  0.0147 -0.0152
                                           -0.0038 -0.0160
                ( 69.95%)  -0.8364* H  18 s(100.00%)
                                           -1.0000 -0.0031  0.0003
   366. (0.03361) BD*( 1) C   4 - C   5  
                ( 49.32%)   0.7023* C   4 s( 28.30%)p 2.53( 71.67%)d 0.00(  0.03%)
                                            0.0001  0.5319  0.0076  0.0002  0.0002
                                           -0.6233 -0.0095 -0.0026 -0.0024 -0.5439
                                            0.0105 -0.0024  0.0009 -0.1790  0.0103
                                           -0.0009 -0.0020  0.0146  0.0021  0.0012
                                            0.0038 -0.0082
                ( 50.68%)  -0.7119* C   5 s( 30.79%)p 2.25( 69.18%)d 0.00(  0.03%)
                                            0.0002  0.5548 -0.0081 -0.0024 -0.0006
                                            0.5885  0.0077 -0.0011  0.0005  0.5592
                                            0.0197 -0.0019  0.0008  0.1795  0.0101
                                            0.0020  0.0001  0.0141  0.0041  0.0053
                                            0.0021 -0.0074
   367. (0.03424) BD*( 1) C   4 - C   6  
                ( 50.51%)   0.7107* C   4 s( 28.57%)p 2.50( 71.40%)d 0.00(  0.03%)
                                            0.0001  0.5344  0.0058  0.0002  0.0002
                                           -0.2697 -0.0203  0.0038 -0.0030  0.7904
                                           -0.0044  0.0026  0.0007  0.1264  0.0081
                                           -0.0037  0.0028 -0.0103 -0.0027  0.0066
                                           -0.0109 -0.0072
                ( 49.49%)  -0.7035* C   6 s( 31.39%)p 2.18( 68.58%)d 0.00(  0.03%)
                                            0.0001  0.5601 -0.0157 -0.0010 -0.0003
                                            0.2835 -0.0041  0.0035 -0.0008 -0.7711
                                           -0.0261  0.0073 -0.0012 -0.1000 -0.0058
                                            0.0004 -0.0010 -0.0095 -0.0024  0.0021
                                           -0.0111 -0.0063
   368. (0.02620) BD*( 1) C   4 - H  19  
                ( 36.51%)   0.6042* C   4 s( 22.74%)p 3.39( 77.18%)d 0.00(  0.08%)
                                           -0.0002  0.4764 -0.0221 -0.0009 -0.0000
                                            0.6014  0.0089 -0.0010 -0.0028 -0.0138
                                           -0.0001  0.0016 -0.0011 -0.6397 -0.0206
                                            0.0107  0.0009 -0.0008 -0.0241  0.0013
                                            0.0109  0.0077
                ( 63.49%)  -0.7968* H  19 s(100.00%)
                                            1.0000  0.0060  0.0014
   369. (0.02602) BD*( 1) C   5 - C   7  
                ( 49.23%)   0.7016* C   5 s( 34.79%)p 1.87( 65.18%)d 0.00(  0.03%)
                                            0.0000 -0.5898 -0.0063 -0.0014 -0.0003
                                            0.7356 -0.0084 -0.0005  0.0040 -0.0865
                                            0.0104  0.0001 -0.0015 -0.3208  0.0109
                                            0.0012 -0.0035  0.0003  0.0113 -0.0020
                                           -0.0130  0.0059
                ( 50.77%)  -0.7125* C   7 s( 35.70%)p 1.80( 64.27%)d 0.00(  0.03%)
                                           -0.0001 -0.5974 -0.0081 -0.0040 -0.0005
                                           -0.7437  0.0131  0.0092 -0.0019  0.0447
                                            0.0173  0.0001  0.0016  0.2949  0.0075
                                           -0.0035  0.0017  0.0031  0.0119 -0.0049
                                           -0.0112  0.0052
   370. (0.35027) BD*( 2) C   5 - C   7  
                ( 49.34%)   0.7024* C   5 s(  0.00%)p 1.00( 99.96%)d 0.00(  0.04%)
                                           -0.0001 -0.0033  0.0033 -0.0029 -0.0002
                                            0.2785 -0.0005 -0.0019 -0.0012 -0.5438
                                           -0.0026 -0.0019  0.0042  0.7914  0.0062
                                            0.0037 -0.0051  0.0081 -0.0141 -0.0060
                                           -0.0077  0.0029
                ( 50.66%)  -0.7117* C   7 s(  0.00%)p 1.00( 99.95%)d 0.00(  0.05%)
                                            0.0000  0.0003  0.0014 -0.0007 -0.0002
                                            0.2809  0.0004 -0.0001 -0.0002 -0.5426
                                           -0.0007 -0.0016  0.0016  0.7913  0.0049
                                            0.0071 -0.0000 -0.0110  0.0071 -0.0023
                                           -0.0029 -0.0184
   371. (0.02389) BD*( 1) C   5 - C  11  
                ( 49.10%)   0.7007* C   5 s( 34.39%)p 1.91( 65.57%)d 0.00(  0.03%)
                                            0.0000 -0.5864 -0.0045 -0.0002 -0.0003
                                           -0.1843  0.0146  0.0004 -0.0024  0.6192
                                           -0.0023  0.0006  0.0031  0.4879 -0.0099
                                            0.0010  0.0025  0.0039  0.0039 -0.0154
                                            0.0084  0.0005
                ( 50.90%)  -0.7135* C  11 s( 35.93%)p 1.78( 64.04%)d 0.00(  0.03%)
                                           -0.0001 -0.5993 -0.0080 -0.0044 -0.0006
                                            0.1447  0.0226 -0.0024  0.0019 -0.6202
                                            0.0155  0.0082 -0.0015 -0.4837  0.0018
                                            0.0072 -0.0016  0.0053  0.0068 -0.0149
                                            0.0049  0.0007
   372. (0.02802) BD*( 1) C   6 - C  12  
                ( 48.69%)   0.6978* C   6 s( 33.24%)p 2.01( 66.72%)d 0.00(  0.03%)
                                            0.0002 -0.5766 -0.0019  0.0010 -0.0003
                                            0.2920  0.0034 -0.0001  0.0019 -0.2164
                                           -0.0061  0.0015  0.0004 -0.7314  0.0115
                                           -0.0037 -0.0044  0.0052  0.0110 -0.0078
                                            0.0013 -0.0107
                ( 51.31%)  -0.7163* C  12 s( 35.53%)p 1.81( 64.44%)d 0.00(  0.03%)
                                           -0.0001 -0.5960 -0.0046 -0.0011 -0.0007
                                           -0.2887  0.0100  0.0026 -0.0008  0.2494
                                           -0.0195 -0.0048 -0.0012  0.7059  0.0022
                                           -0.0085  0.0031  0.0040  0.0097 -0.0040
                                            0.0021 -0.0135
   373. (0.03780) BD*( 1) C   6 - C  16  
                ( 49.93%)   0.7066* C   6 s( 35.37%)p 1.83( 64.60%)d 0.00(  0.03%)
                                            0.0000 -0.5944 -0.0178 -0.0004  0.0002
                                           -0.0107  0.0074 -0.0014 -0.0002 -0.5151
                                           -0.0067 -0.0076 -0.0017  0.6165 -0.0174
                                            0.0068  0.0027  0.0012  0.0001  0.0143
                                            0.0085 -0.0059
                ( 50.07%)  -0.7076* C  16 s( 39.37%)p 1.54( 60.60%)d 0.00(  0.03%)
                                           -0.0000 -0.6273 -0.0152 -0.0040 -0.0005
                                           -0.0217  0.0058  0.0003  0.0018  0.5680
                                           -0.0158  0.0024  0.0048 -0.5314  0.0008
                                           -0.0006 -0.0110  0.0031  0.0043  0.0109
                                            0.0090 -0.0081
   374. (0.40836) BD*( 2) C   6 - C  16  
                ( 53.25%)   0.7297* C   6 s(  0.00%)p 1.00( 99.95%)d 0.00(  0.05%)
                                           -0.0000  0.0033  0.0058  0.0001 -0.0001
                                            0.9130 -0.0104 -0.0004 -0.0056  0.3027
                                            0.0001 -0.0029 -0.0015  0.2721 -0.0054
                                            0.0002 -0.0021  0.0170 -0.0082  0.0030
                                           -0.0099 -0.0044
                ( 46.75%)  -0.6837* C  16 s(  0.00%)p 1.00( 99.98%)d 0.00(  0.01%)
                                            0.0000  0.0040  0.0000  0.0006 -0.0001
                                            0.9114 -0.0280  0.0008 -0.0034  0.3004
                                           -0.0075 -0.0007 -0.0004  0.2792 -0.0087
                                           -0.0004 -0.0007 -0.0067  0.0087  0.0010
                                            0.0016  0.0050
   375. (0.01588) BD*( 1) C   7 - C   8  
                ( 49.52%)   0.7037* C   7 s( 35.89%)p 1.79( 64.07%)d 0.00(  0.03%)
                                            0.0000 -0.5988 -0.0193  0.0013  0.0002
                                            0.5760 -0.0377 -0.0024  0.0012  0.5306
                                            0.0092 -0.0061  0.0005  0.1596  0.0194
                                           -0.0045 -0.0001 -0.0139 -0.0040 -0.0086
                                            0.0017  0.0076
                ( 50.48%)  -0.7105* C   8 s( 35.84%)p 1.79( 64.12%)d 0.00(  0.04%)
                                           -0.0000 -0.5985  0.0122 -0.0021 -0.0005
                                           -0.5448 -0.0152 -0.0119 -0.0017 -0.5516
                                            0.0332 -0.0065 -0.0002 -0.1946  0.0285
                                           -0.0002  0.0004 -0.0148 -0.0021 -0.0057
                                           -0.0042  0.0095
   376. (0.01564) BD*( 1) C   7 - H  20  
                ( 38.56%)   0.6210* C   7 s( 28.39%)p 2.52( 71.55%)d 0.00(  0.06%)
                                            0.0004 -0.5324  0.0222  0.0027  0.0002
                                            0.1856 -0.0096  0.0035  0.0014 -0.6483
                                           -0.0152  0.0008  0.0021 -0.5102 -0.0078
                                           -0.0024  0.0002  0.0072  0.0048 -0.0188
                                            0.0120 -0.0018
                ( 61.44%)  -0.7838* H  20 s(100.00%)
                                           -1.0000 -0.0015 -0.0007
   377. (0.01639) BD*( 1) C   8 - C   9  
                ( 49.92%)   0.7065* C   8 s( 35.89%)p 1.79( 64.08%)d 0.00(  0.04%)
                                           -0.0000 -0.5988  0.0157  0.0028  0.0006
                                           -0.1443 -0.0350 -0.0075 -0.0007  0.6221
                                           -0.0298  0.0068  0.0006  0.4801 -0.0086
                                            0.0077  0.0006  0.0057  0.0072 -0.0157
                                            0.0055  0.0006
                ( 50.08%)  -0.7077* C   9 s( 35.80%)p 1.79( 64.16%)d 0.00(  0.04%)
                                           -0.0000 -0.5982  0.0136 -0.0003 -0.0001
                                            0.1975 -0.0433  0.0018 -0.0002 -0.6014
                                            0.0023  0.0119 -0.0005 -0.4884  0.0167
                                            0.0076 -0.0003  0.0014  0.0032 -0.0168
                                            0.0086  0.0012
   378. (0.32507) BD*( 2) C   8 - C   9  
                ( 50.23%)   0.7087* C   8 s(  0.00%)p 1.00( 99.95%)d 0.00(  0.05%)
                                            0.0000 -0.0024 -0.0002  0.0000 -0.0001
                                            0.2753  0.0045 -0.0035 -0.0001 -0.5477
                                           -0.0095  0.0066 -0.0003  0.7895  0.0139
                                           -0.0097 -0.0001 -0.0117  0.0092 -0.0009
                                           -0.0008 -0.0167
                ( 49.77%)  -0.7055* C   9 s(  0.00%)p 1.00( 99.95%)d 0.00(  0.05%)
                                           -0.0000 -0.0006 -0.0001 -0.0004 -0.0000
                                            0.2775  0.0053  0.0037  0.0003 -0.5484
                                           -0.0104 -0.0068 -0.0007  0.7882  0.0150
                                            0.0099  0.0009  0.0005  0.0094  0.0093
                                            0.0126  0.0135
   379. (0.01377) BD*( 1) C   8 - H  21  
                ( 38.81%)   0.6230* C   8 s( 28.24%)p 2.54( 71.70%)d 0.00(  0.06%)
                                           -0.0004  0.5309  0.0232  0.0005  0.0001
                                           -0.7772 -0.0167  0.0063  0.0008  0.0777
                                            0.0024 -0.0002 -0.0003  0.3265  0.0076
                                           -0.0022 -0.0004 -0.0046 -0.0143 -0.0003
                                            0.0175 -0.0056
                ( 61.19%)  -0.7822* H  21 s(100.00%)
                                            1.0000  0.0009  0.0009
   380. (0.01642) BD*( 1) C   9 - C  10  
                ( 50.07%)   0.7076* C   9 s( 35.75%)p 1.80( 64.22%)d 0.00(  0.04%)
                                            0.0000  0.5977 -0.0140 -0.0002 -0.0000
                                            0.7266 -0.0079 -0.0136  0.0005 -0.0941
                                            0.0363 -0.0032  0.0002 -0.3209  0.0280
                                            0.0026  0.0000  0.0013 -0.0106  0.0026
                                            0.0139 -0.0074
                ( 49.93%)  -0.7066* C  10 s( 35.86%)p 1.79( 64.10%)d 0.00(  0.04%)
                                            0.0000  0.5986 -0.0154 -0.0016 -0.0005
                                           -0.7417  0.0308 -0.0097 -0.0005  0.0459
                                            0.0331  0.0055  0.0004  0.2939  0.0121
                                            0.0072  0.0005 -0.0038 -0.0127  0.0050
                                            0.0116 -0.0052
   381. (0.01383) BD*( 1) C   9 - H  22  
                ( 38.82%)   0.6230* C   9 s( 28.43%)p 2.52( 71.52%)d 0.00(  0.06%)
                                           -0.0004  0.5327  0.0231 -0.0002 -0.0000
                                           -0.5942 -0.0126 -0.0049  0.0004 -0.5713
                                           -0.0121 -0.0046  0.0004 -0.1879 -0.0040
                                           -0.0015  0.0001  0.0197  0.0078  0.0044
                                            0.0003 -0.0094
                ( 61.18%)  -0.7822* H  22 s(100.00%)
                                            1.0000  0.0007  0.0009
   382. (0.01529) BD*( 1) C  10 - C  11  
                ( 50.32%)   0.7094* C  10 s( 35.90%)p 1.78( 64.06%)d 0.00(  0.04%)
                                            0.0000  0.5990 -0.0121  0.0011  0.0004
                                            0.5798 -0.0405  0.0060  0.0001  0.5249
                                            0.0082  0.0113  0.0010  0.1631  0.0204
                                            0.0054  0.0008  0.0144  0.0037  0.0091
                                           -0.0014 -0.0081
                ( 49.68%)  -0.7048* C  11 s( 35.74%)p 1.80( 64.22%)d 0.00(  0.04%)
                                           -0.0000  0.5975  0.0189 -0.0015 -0.0002
                                           -0.5429 -0.0161  0.0089 -0.0010 -0.5563
                                            0.0324  0.0033 -0.0012 -0.1894  0.0276
                                           -0.0010 -0.0004  0.0148  0.0020  0.0054
                                            0.0040 -0.0095
   383. (0.31868) BD*( 2) C  10 - C  11  
                ( 50.05%)   0.7075* C  10 s(  0.00%)p 1.00( 99.95%)d 0.00(  0.05%)
                                           -0.0000 -0.0017  0.0003  0.0003  0.0000
                                            0.2770  0.0045 -0.0028  0.0005 -0.5488
                                           -0.0088  0.0055 -0.0005  0.7881  0.0126
                                           -0.0084  0.0011  0.0027  0.0072  0.0090
                                            0.0121  0.0160
                ( 49.95%)  -0.7067* C  11 s(  0.00%)p 1.00( 99.95%)d 0.00(  0.05%)
                                            0.0000 -0.0044  0.0004  0.0014  0.0001
                                            0.2795  0.0023  0.0027 -0.0004 -0.5461
                                           -0.0069 -0.0086 -0.0002  0.7892  0.0093
                                            0.0107 -0.0001  0.0099 -0.0157 -0.0068
                                           -0.0095  0.0038
   384. (0.01371) BD*( 1) C  10 - H  23  
                ( 38.80%)   0.6229* C  10 s( 28.21%)p 2.54( 71.73%)d 0.00(  0.06%)
                                           -0.0004  0.5306  0.0230  0.0003  0.0001
                                            0.1835  0.0044 -0.0012 -0.0002 -0.6473
                                           -0.0138  0.0056  0.0005 -0.5141 -0.0112
                                            0.0043  0.0004 -0.0081 -0.0048  0.0180
                                           -0.0121  0.0026
                ( 61.20%)  -0.7823* H  23 s(100.00%)
                                            1.0000  0.0009  0.0009
   385. (0.01437) BD*( 1) C  11 - H  24  
                ( 38.76%)   0.6226* C  11 s( 28.30%)p 2.53( 71.64%)d 0.00(  0.06%)
                                            0.0004 -0.5316  0.0218  0.0027  0.0003
                                           -0.7771 -0.0168 -0.0033  0.0020  0.0774
                                           -0.0064  0.0018  0.0011  0.3257  0.0015
                                            0.0032  0.0004  0.0039  0.0146  0.0001
                                           -0.0177  0.0060
                ( 61.24%)  -0.7826* H  24 s(100.00%)
                                           -1.0000 -0.0016 -0.0007
   386. (0.01587) BD*( 1) C  12 - C  13  
                ( 49.45%)   0.7032* C  12 s( 36.62%)p 1.73( 63.35%)d 0.00(  0.03%)
                                            0.0000 -0.6048 -0.0199  0.0003  0.0001
                                            0.2826 -0.0135 -0.0016  0.0012 -0.7299
                                            0.0047  0.0058 -0.0022 -0.1371  0.0431
                                           -0.0043 -0.0006  0.0104  0.0019  0.0000
                                            0.0139  0.0066
                ( 50.55%)  -0.7110* C  13 s( 35.99%)p 1.78( 63.97%)d 0.00(  0.04%)
                                           -0.0000 -0.5998  0.0141 -0.0017 -0.0002
                                           -0.2729 -0.0023  0.0054 -0.0008  0.7444
                                           -0.0262 -0.0095  0.0013  0.0944  0.0375
                                           -0.0057  0.0013  0.0117  0.0047 -0.0064
                                            0.0119  0.0052
   387. (0.31849) BD*( 2) C  12 - C  13  
                ( 49.44%)   0.7031* C  12 s(  0.00%)p 1.00( 99.95%)d 0.00(  0.04%)
                                           -0.0000 -0.0003 -0.0022 -0.0024 -0.0001
                                           -0.9143 -0.0066 -0.0083  0.0022 -0.3035
                                           -0.0051 -0.0021  0.0004 -0.2670 -0.0019
                                           -0.0043 -0.0001 -0.0161  0.0086 -0.0023
                                            0.0095  0.0039
                ( 50.56%)  -0.7111* C  13 s(  0.00%)p 1.00( 99.94%)d 0.00(  0.06%)
                                           -0.0000 -0.0015  0.0004 -0.0006 -0.0000
                                           -0.9141 -0.0100 -0.0073 -0.0001 -0.3023
                                           -0.0036 -0.0018  0.0001 -0.2689 -0.0031
                                           -0.0021  0.0002  0.0112  0.0117  0.0089
                                           -0.0133  0.0073
   388. (0.01516) BD*( 1) C  12 - H  25  
                ( 39.21%)   0.6262* C  12 s( 27.80%)p 2.59( 72.14%)d 0.00(  0.06%)
                                           -0.0004  0.5269 -0.0207 -0.0005 -0.0004
                                           -0.0019  0.0062 -0.0013 -0.0002 -0.5575
                                           -0.0238 -0.0010  0.0008  0.6403 -0.0008
                                            0.0057  0.0001  0.0006  0.0006 -0.0211
                                           -0.0083  0.0081
                ( 60.79%)  -0.7797* H  25 s(100.00%)
                                            1.0000  0.0018  0.0003
   389. (0.01567) BD*( 1) C  13 - C  14  
                ( 49.93%)   0.7066* C  13 s( 35.64%)p 1.80( 64.32%)d 0.00(  0.04%)
                                           -0.0000 -0.5969  0.0127  0.0037  0.0003
                                            0.0117 -0.0173  0.0024 -0.0002 -0.5498
                                            0.0423  0.0036 -0.0005  0.5817  0.0114
                                           -0.0121  0.0012  0.0009  0.0028  0.0143
                                            0.0072 -0.0100
                ( 50.07%)  -0.7076* C  14 s( 35.69%)p 1.80( 64.28%)d 0.00(  0.04%)
                                           -0.0000 -0.5972  0.0131 -0.0001 -0.0000
                                            0.0147 -0.0175 -0.0018 -0.0004  0.5101
                                            0.0170  0.0120  0.0008 -0.6164  0.0401
                                           -0.0072  0.0001  0.0029  0.0005  0.0154
                                            0.0106 -0.0042
   390. (0.01355) BD*( 1) C  13 - H  26  
                ( 38.53%)   0.6207* C  13 s( 28.32%)p 2.53( 71.62%)d 0.00(  0.06%)
                                            0.0004 -0.5317 -0.0221 -0.0018 -0.0002
                                            0.2978  0.0068  0.0029 -0.0001 -0.2219
                                           -0.0042 -0.0015 -0.0002 -0.7602 -0.0174
                                           -0.0072  0.0009  0.0025  0.0125 -0.0100
                                           -0.0028 -0.0170
                ( 61.47%)  -0.7841* H  26 s(100.00%)
                                           -1.0000 -0.0011 -0.0008
   391. (0.02052) BD*( 1) C  14 - C  15  
                ( 50.62%)   0.7115* C  14 s( 35.68%)p 1.80( 64.28%)d 0.00(  0.04%)
                                            0.0001  0.5972 -0.0133 -0.0002 -0.0001
                                            0.2770  0.0017  0.0056  0.0004 -0.1881
                                           -0.0334 -0.0084 -0.0003 -0.7269  0.0315
                                           -0.0098 -0.0006 -0.0060 -0.0110  0.0092
                                           -0.0023  0.0109
                ( 49.38%)  -0.7027* C  15 s( 35.74%)p 1.80( 64.23%)d 0.00(  0.04%)
                                           -0.0001  0.5977 -0.0112 -0.0039  0.0004
                                           -0.2933  0.0139  0.0035 -0.0008  0.2428
                                           -0.0456  0.0018  0.0011  0.7034  0.0035
                                           -0.0134  0.0017 -0.0029 -0.0107  0.0029
                                           -0.0010  0.0158
   392. (0.30847) BD*( 2) C  14 - C  15  
                ( 50.27%)   0.7090* C  14 s(  0.00%)p 1.00( 99.94%)d 0.00(  0.06%)
                                            0.0000  0.0012 -0.0003 -0.0005 -0.0000
                                            0.9134  0.0144 -0.0105  0.0007  0.3022
                                            0.0050 -0.0044  0.0003  0.2709  0.0045
                                           -0.0025  0.0003 -0.0133 -0.0087 -0.0085
                                            0.0142 -0.0060
                ( 49.73%)  -0.7052* C  15 s(  0.00%)p 1.00( 99.95%)d 0.00(  0.05%)
                                            0.0000  0.0013  0.0002  0.0001  0.0001
                                            0.9124  0.0154  0.0111  0.0007  0.3012
                                            0.0051  0.0044  0.0003  0.2754  0.0043
                                            0.0031  0.0001 -0.0088  0.0183  0.0040
                                           -0.0006  0.0099
   393. (0.01303) BD*( 1) C  14 - H  27  
                ( 38.49%)   0.6204* C  14 s( 28.58%)p 2.50( 71.36%)d 0.00(  0.05%)
                                            0.0004 -0.5342 -0.0215  0.0002 -0.0001
                                            0.2957  0.0060 -0.0032  0.0000 -0.7814
                                           -0.0167  0.0073  0.0003 -0.1230 -0.0017
                                            0.0016 -0.0000  0.0126  0.0010 -0.0060
                                            0.0141  0.0124
                ( 61.51%)  -0.7843* H  27 s(100.00%)
                                           -1.0000 -0.0009 -0.0008
   394. (0.02564) BD*( 1) C  15 - C  16  
                ( 51.30%)   0.7162* C  15 s( 35.58%)p 1.81( 64.39%)d 0.00(  0.04%)
                                            0.0000  0.5960 -0.0223  0.0026  0.0001
                                            0.2829 -0.0153 -0.0043 -0.0007 -0.7375
                                            0.0096  0.0115  0.0003 -0.1334  0.0399
                                           -0.0002  0.0016 -0.0107 -0.0020  0.0004
                                           -0.0139 -0.0070
                ( 48.70%)  -0.6978* C  16 s( 38.01%)p 1.63( 61.96%)d 0.00(  0.03%)
                                           -0.0001  0.6162  0.0189 -0.0028 -0.0002
                                           -0.2670  0.0047 -0.0024 -0.0034  0.7365
                                           -0.0251  0.0043  0.0050  0.0707  0.0132
                                            0.0016  0.0060 -0.0111 -0.0052  0.0023
                                           -0.0130 -0.0025
   395. (0.01488) BD*( 1) C  15 - H  28  
                ( 38.22%)   0.6182* C  15 s( 28.68%)p 2.48( 71.26%)d 0.00(  0.06%)
                                            0.0004 -0.5350 -0.0240 -0.0010  0.0006
                                           -0.0106 -0.0056  0.0006  0.0001 -0.5502
                                           -0.0048 -0.0045  0.0006  0.6396  0.0232
                                            0.0038 -0.0008 -0.0009  0.0001  0.0207
                                            0.0080 -0.0086
                ( 61.78%)  -0.7860* H  28 s(100.00%)
                                           -1.0000 -0.0019 -0.0009
   396. (0.02969) BD*( 1) C  16 - I  29  
                ( 41.09%)   0.6410* C  16 s( 22.62%)p 3.41( 77.21%)d 0.01(  0.18%)
                                           -0.0001  0.4744 -0.0332 -0.0016 -0.0004
                                            0.3096  0.0193 -0.0044 -0.0020 -0.2079
                                           -0.0175  0.0079 -0.0027 -0.7938 -0.0439
                                            0.0099  0.0061 -0.0061 -0.0236  0.0115
                                            0.0008  0.0320
                ( 58.91%)  -0.7676* I  29 s( 13.83%)p 6.23( 86.17%)
                                            0.3710  0.0264 -0.3186  0.0266  0.1511
                                           -0.0175  0.8556 -0.0650


 NHO Directionality and "Bond Bending" (deviations from line of nuclear centers)

         [Thresholds for printing:  angular deviation  >  1.0 degree]
                                    hybrid p-character > 25.0%
                                    orbital occupancy  >  0.10e

                                Line of Centers        Hybrid 1              Hybrid 2
                                ---------------  -------------------   ------------------
                NBO               Theta   Phi    Theta   Phi    Dev    Theta   Phi    Dev
 ========================================================================================
     1. BD (   1) C   1 - N   2    95.8  180.2    99.3  176.2   5.3     85.9    2.6   3.0
     2. BD (   1) C   1 - O   3   142.3    9.2   101.3   73.4  65.4     60.7  104.8  63.9
     3. BD (   2) C   1 - O   3   142.3    9.2   133.9  304.4  42.6     59.7  236.2  40.6
     4. BD (   1) C   1 - H  17    22.6  333.3    23.9  336.2   1.7      --     --    --
     5. BD (   1) N   2 - C   4   145.2  143.4   147.5  141.1   2.6     33.9  327.4   2.4
     7. BD (   1) C   4 - C   5   102.5  221.6   101.6  220.0   1.8     77.0   44.1   2.5
     8. BD (   1) C   4 - C   6    83.3  109.9    81.0  110.1   2.3      --     --    --
     9. BD (   1) C   4 - H  19   138.0  358.9   136.9  358.7   1.1      --     --    --
    10. BD (   1) C   5 - C   7    67.5  174.9    67.0  173.9   1.0      --     --    --
    11. BD (   2) C   5 - C   7    67.5  174.9   142.6  116.8  90.4     37.3  297.3  90.3
    13. BD (   1) C   6 - C  12    27.3  141.2    26.9  143.4   1.1      --     --    --
    14. BD (   1) C   6 - C  16   136.9   90.4   138.9   89.5   2.1     45.9  271.4   2.9
    15. BD (   2) C   6 - C  16   136.9   90.4    74.3   18.4  89.6     73.8   18.3  89.9
    16. BD (   1) C   7 - C   8   102.8  223.9     --     --    --      78.0   42.5   1.6
    18. BD (   1) C   8 - C   9   127.3  285.6   127.4  287.4   1.4      --     --    --
    19. BD (   2) C   8 - C   9   127.3  285.6   142.2  116.6  90.0    142.1  116.9  89.9
    21. BD (   1) C   9 - C  10   112.6  354.6     --     --    --      66.6  173.3   1.4
    23. BD (   1) C  10 - C  11    77.3   43.9    76.2   45.0   1.6      --     --    --
    24. BD (   2) C  10 - C  11    77.3   43.9   142.0  116.8  89.8    142.1  116.8  90.1
    27. BD (   1) C  12 - C  13    81.5  110.6    82.7  110.4   1.2     99.5  290.9   1.1
    28. BD (   2) C  12 - C  13    81.5  110.6    74.4   18.5  89.8     74.4   18.3  90.0
    29. BD (   1) C  12 - H  25    40.4  269.5    42.0  270.3   1.6      --     --    --
    30. BD (   1) C  13 - C  14   138.4   89.9     --     --    --      42.8  270.5   1.3
    32. BD (   1) C  14 - C  15   153.5  323.0   152.6  321.0   1.2      --     --    --
    33. BD (   2) C  14 - C  15   153.5  323.0    74.2   18.3  89.9     74.1   18.3  89.9
    37. BD (   1) C  16 - I  29   156.7  331.8   154.6  325.7   3.3     22.1  155.4   1.8
    54. LP (   1) N   2             --     --     92.2  260.2   --       --     --    --
    55. LP (   1) O   3             --     --    140.9    8.6   --       --     --    --
    56. LP (   2) O   3             --     --    126.1  170.9   --       --     --    --
    58. LP (   2) I  29             --     --     77.5  279.1   --       --     --    --
    59. LP (   3) I  29             --     --     72.5   13.1   --       --     --    --
   361. BD*(   1) C   1 - O   3   142.3    9.2   101.3   73.4  65.4     60.7  104.8  63.9
   370. BD*(   2) C   5 - C   7    67.5  174.9   142.6  116.8  90.4     37.3  297.3  90.3
   374. BD*(   2) C   6 - C  16   136.9   90.4    74.3   18.4  89.6     73.8   18.3  89.9
   378. BD*(   2) C   8 - C   9   127.3  285.6   142.2  116.6  90.0    142.1  116.9  89.9
   383. BD*(   2) C  10 - C  11    77.3   43.9   142.0  116.8  89.8    142.1  116.8  90.1
   387. BD*(   2) C  12 - C  13    81.5  110.6    74.4   18.5  89.8     74.4   18.3  90.0
   392. BD*(   2) C  14 - C  15   153.5  323.0    74.2   18.3  89.9     74.1   18.3  89.9


 Second Order Perturbation Theory Analysis of Fock Matrix in NBO Basis

     Threshold for printing:   0.50 kcal/mol
                                                                              E(2)  E(j)-E(i) F(i,j)
         Donor NBO (i)                     Acceptor NBO (j)                 kcal/mol   a.u.    a.u. 
 ===================================================================================================

 within unit  1
   1. BD (   1) C   1 - N   2        /111. RY*(   1) C   4                    1.63    1.78    0.048
   1. BD (   1) C   1 - N   2        /113. RY*(   3) C   4                    0.54    1.60    0.026
   1. BD (   1) C   1 - N   2        /366. BD*(   1) C   4 - C   5            0.75    1.34    0.029
   2. BD (   1) C   1 - O   3        /361. BD*(   1) C   1 - O   3            1.27    0.91    0.032
   2. BD (   1) C   1 - O   3        /362. BD*(   2) C   1 - O   3            0.73    1.16    0.026
   3. BD (   2) C   1 - O   3        / 60. RY*(   1) C   1                    0.77    2.11    0.036
   3. BD (   2) C   1 - O   3        /361. BD*(   1) C   1 - O   3            0.97    1.20    0.032
   3. BD (   2) C   1 - O   3        /365. BD*(   1) N   2 - H  18            1.40    1.46    0.040
   4. BD (   1) C   1 - H  17        / 78. RY*(   2) N   2                    0.70    1.42    0.028
   4. BD (   1) C   1 - H  17        / 94. RY*(   1) O   3                    0.99    1.50    0.034
   4. BD (   1) C   1 - H  17        /364. BD*(   1) N   2 - C   4            4.82    0.99    0.062
   5. BD (   1) N   2 - C   4        / 60. RY*(   1) C   1                    1.39    1.95    0.047
   5. BD (   1) N   2 - C   4        / 64. RY*(   5) C   1                    0.76    2.62    0.040
   5. BD (   1) N   2 - C   4        /130. RY*(   3) C   5                    0.94    1.54    0.034
   5. BD (   1) N   2 - C   4        /363. BD*(   1) C   1 - H  17            1.22    1.22    0.035
   5. BD (   1) N   2 - C   4        /366. BD*(   1) C   4 - C   5            0.60    1.27    0.025
   5. BD (   1) N   2 - C   4        /369. BD*(   1) C   5 - C   7            0.53    1.44    0.025
   5. BD (   1) N   2 - C   4        /370. BD*(   2) C   5 - C   7            2.41    0.87    0.045
   5. BD (   1) N   2 - C   4        /373. BD*(   1) C   6 - C  16            1.99    1.43    0.048
   5. BD (   1) N   2 - C   4        /374. BD*(   2) C   6 - C  16            0.78    0.84    0.026
   6. BD (   1) N   2 - H  18        / 63. RY*(   4) C   1                    1.46    1.91    0.047
   6. BD (   1) N   2 - H  18        /111. RY*(   1) C   4                    1.35    1.64    0.042
   6. BD (   1) N   2 - H  18        /112. RY*(   2) C   4                    0.55    1.40    0.025
   6. BD (   1) N   2 - H  18        /362. BD*(   2) C   1 - O   3            3.60    1.22    0.060
   6. BD (   1) N   2 - H  18        /368. BD*(   1) C   4 - H  19            2.02    1.15    0.043
   7. BD (   1) C   4 - C   5        / 77. RY*(   1) N   2                    1.47    1.44    0.041
   7. BD (   1) C   4 - C   5        /146. RY*(   2) C   6                    1.00    1.52    0.035
   7. BD (   1) C   4 - C   5        /162. RY*(   1) C   7                    1.38    1.85    0.045
   7. BD (   1) C   4 - C   5        /230. RY*(   1) C  11                    1.91    1.83    0.053
   7. BD (   1) C   4 - C   5        /360. BD*(   1) C   1 - N   2            2.45    1.16    0.048
   7. BD (   1) C   4 - C   5        /367. BD*(   1) C   4 - C   6            1.72    1.17    0.040
   7. BD (   1) C   4 - C   5        /368. BD*(   1) C   4 - H  19            0.79    1.13    0.027
   7. BD (   1) C   4 - C   5        /369. BD*(   1) C   5 - C   7            2.41    1.34    0.051
   7. BD (   1) C   4 - C   5        /371. BD*(   1) C   5 - C  11            2.11    1.34    0.048
   7. BD (   1) C   4 - C   5        /372. BD*(   1) C   6 - C  12            0.59    1.32    0.025
   7. BD (   1) C   4 - C   5        /373. BD*(   1) C   6 - C  16            0.88    1.33    0.031
   7. BD (   1) C   4 - C   5        /374. BD*(   2) C   6 - C  16            2.59    0.75    0.044
   7. BD (   1) C   4 - C   5        /375. BD*(   1) C   7 - C   8            2.34    1.35    0.050
   7. BD (   1) C   4 - C   5        /382. BD*(   1) C  10 - C  11            2.31    1.35    0.050
   8. BD (   1) C   4 - C   6        / 77. RY*(   1) N   2                    0.71    1.45    0.029
   8. BD (   1) C   4 - C   6        /129. RY*(   2) C   5                    1.45    1.85    0.047
   8. BD (   1) C   4 - C   6        /247. RY*(   1) C  12                    1.59    1.82    0.048
   8. BD (   1) C   4 - C   6        /315. RY*(   1) C  16                    2.25    2.60    0.069
   8. BD (   1) C   4 - C   6        /316. RY*(   2) C  16                    0.97    2.31    0.042
   8. BD (   1) C   4 - C   6        /360. BD*(   1) C   1 - N   2            0.68    1.17    0.025
   8. BD (   1) C   4 - C   6        /366. BD*(   1) C   4 - C   5            1.73    1.19    0.041
   8. BD (   1) C   4 - C   6        /368. BD*(   1) C   4 - H  19            0.66    1.14    0.024
   8. BD (   1) C   4 - C   6        /371. BD*(   1) C   5 - C  11            2.50    1.35    0.052
   8. BD (   1) C   4 - C   6        /372. BD*(   1) C   6 - C  12            2.46    1.33    0.051
   8. BD (   1) C   4 - C   6        /373. BD*(   1) C   6 - C  16            3.50    1.34    0.061
   8. BD (   1) C   4 - C   6        /386. BD*(   1) C  12 - C  13            2.54    1.36    0.053
   8. BD (   1) C   4 - C   6        /394. BD*(   1) C  15 - C  16            2.92    1.34    0.056
   9. BD (   1) C   4 - H  19        /365. BD*(   1) N   2 - H  18            3.14    1.07    0.052
   9. BD (   1) C   4 - H  19        /366. BD*(   1) C   4 - C   5            0.71    1.04    0.024
   9. BD (   1) C   4 - H  19        /367. BD*(   1) C   4 - C   6            0.63    1.03    0.023
   9. BD (   1) C   4 - H  19        /369. BD*(   1) C   5 - C   7            4.47    1.21    0.066
   9. BD (   1) C   4 - H  19        /370. BD*(   2) C   5 - C   7            0.69    0.64    0.020
   9. BD (   1) C   4 - H  19        /372. BD*(   1) C   6 - C  12            4.17    1.18    0.063
   9. BD (   1) C   4 - H  19        /374. BD*(   2) C   6 - C  16            0.94    0.61    0.024
  10. BD (   1) C   5 - C   7        /111. RY*(   1) C   4                    1.43    1.69    0.044
  10. BD (   1) C   5 - C   7        /146. RY*(   2) C   6                    0.56    1.59    0.027
  10. BD (   1) C   5 - C   7        /179. RY*(   1) C   8                    1.29    1.89    0.044
  10. BD (   1) C   5 - C   7        /180. RY*(   2) C   8                    1.57    2.10    0.052
  10. BD (   1) C   5 - C   7        /230. RY*(   1) C  11                    0.84    1.90    0.036
  10. BD (   1) C   5 - C   7        /366. BD*(   1) C   4 - C   5            2.42    1.25    0.049
  10. BD (   1) C   5 - C   7        /368. BD*(   1) C   4 - H  19            1.10    1.20    0.032
  10. BD (   1) C   5 - C   7        /371. BD*(   1) C   5 - C  11            4.19    1.41    0.069
  10. BD (   1) C   5 - C   7        /375. BD*(   1) C   7 - C   8            3.81    1.42    0.066
  10. BD (   1) C   5 - C   7        /376. BD*(   1) C   7 - H  20            1.24    1.27    0.036
  10. BD (   1) C   5 - C   7        /379. BD*(   1) C   8 - H  21            2.45    1.27    0.050
  10. BD (   1) C   5 - C   7        /385. BD*(   1) C  11 - H  24            2.72    1.27    0.053
  11. BD (   2) C   5 - C   7        /181. RY*(   3) C   8                    2.12    0.89    0.042
  11. BD (   2) C   5 - C   7        /232. RY*(   3) C  11                    2.20    0.99    0.046
  11. BD (   2) C   5 - C   7        /364. BD*(   1) N   2 - C   4            5.44    0.65    0.058
  11. BD (   2) C   5 - C   7        /367. BD*(   1) C   4 - C   6            0.60    0.76    0.021
  11. BD (   2) C   5 - C   7        /368. BD*(   1) C   4 - H  19            0.87    0.72    0.024
  11. BD (   2) C   5 - C   7        /374. BD*(   2) C   6 - C  16            0.65    0.34    0.013
  11. BD (   2) C   5 - C   7        /378. BD*(   2) C   8 - C   9           28.66    0.36    0.091
  11. BD (   2) C   5 - C   7        /383. BD*(   2) C  10 - C  11           27.26    0.36    0.089
  12. BD (   1) C   5 - C  11        /111. RY*(   1) C   4                    1.90    1.68    0.051
  12. BD (   1) C   5 - C  11        /162. RY*(   1) C   7                    0.68    1.91    0.032
  12. BD (   1) C   5 - C  11        /163. RY*(   2) C   7                    0.60    1.96    0.031
  12. BD (   1) C   5 - C  11        /213. RY*(   1) C  10                    1.22    1.88    0.043
  12. BD (   1) C   5 - C  11        /214. RY*(   2) C  10                    1.60    2.11    0.052
  12. BD (   1) C   5 - C  11        /366. BD*(   1) C   4 - C   5            2.33    1.24    0.048
  12. BD (   1) C   5 - C  11        /367. BD*(   1) C   4 - C   6            1.32    1.24    0.036
  12. BD (   1) C   5 - C  11        /369. BD*(   1) C   5 - C   7            4.23    1.41    0.069
  12. BD (   1) C   5 - C  11        /376. BD*(   1) C   7 - H  20            3.05    1.27    0.056
  12. BD (   1) C   5 - C  11        /382. BD*(   1) C  10 - C  11            3.50    1.42    0.063
  12. BD (   1) C   5 - C  11        /384. BD*(   1) C  10 - H  23            2.51    1.27    0.050
  12. BD (   1) C   5 - C  11        /385. BD*(   1) C  11 - H  24            1.12    1.26    0.034
  13. BD (   1) C   6 - C  12        /111. RY*(   1) C   4                    0.52    1.68    0.027
  13. BD (   1) C   6 - C  12        /112. RY*(   2) C   4                    1.04    1.44    0.035
  13. BD (   1) C   6 - C  12        /264. RY*(   1) C  13                    1.22    1.89    0.043
  13. BD (   1) C   6 - C  12        /265. RY*(   2) C  13                    1.75    2.09    0.054
  13. BD (   1) C   6 - C  12        /315. RY*(   1) C  16                    1.32    2.66    0.053
  13. BD (   1) C   6 - C  12        /367. BD*(   1) C   4 - C   6            2.20    1.24    0.047
  13. BD (   1) C   6 - C  12        /368. BD*(   1) C   4 - H  19            1.20    1.20    0.034
  13. BD (   1) C   6 - C  12        /373. BD*(   1) C   6 - C  16            5.85    1.40    0.081
  13. BD (   1) C   6 - C  12        /386. BD*(   1) C  12 - C  13            3.54    1.42    0.064
  13. BD (   1) C   6 - C  12        /388. BD*(   1) C  12 - H  25            0.90    1.25    0.030
  13. BD (   1) C   6 - C  12        /390. BD*(   1) C  13 - H  26            2.33    1.27    0.049
  13. BD (   1) C   6 - C  12        /396. BD*(   1) C  16 - I  29            5.55    0.96    0.065
  14. BD (   1) C   6 - C  16        /111. RY*(   1) C   4                    0.85    1.73    0.034
  14. BD (   1) C   6 - C  16        /112. RY*(   2) C   4                    0.90    1.49    0.033
  14. BD (   1) C   6 - C  16        /247. RY*(   1) C  12                    0.57    1.93    0.030
  14. BD (   1) C   6 - C  16        /298. RY*(   1) C  15                    2.25    2.08    0.061
  14. BD (   1) C   6 - C  16        /299. RY*(   2) C  15                    0.70    1.84    0.032
  14. BD (   1) C   6 - C  16        /364. BD*(   1) N   2 - C   4            1.01    1.18    0.031
  14. BD (   1) C   6 - C  16        /367. BD*(   1) C   4 - C   6            3.85    1.28    0.063
  14. BD (   1) C   6 - C  16        /372. BD*(   1) C   6 - C  12            4.78    1.43    0.074
  14. BD (   1) C   6 - C  16        /388. BD*(   1) C  12 - H  25            2.52    1.30    0.051
  14. BD (   1) C   6 - C  16        /394. BD*(   1) C  15 - C  16            4.96    1.44    0.075
  14. BD (   1) C   6 - C  16        /395. BD*(   1) C  15 - H  28            2.21    1.30    0.048
  15. BD (   2) C   6 - C  16        /249. RY*(   3) C  12                    1.60    1.16    0.042
  15. BD (   2) C   6 - C  16        /300. RY*(   3) C  15                    2.74    1.03    0.051
  15. BD (   2) C   6 - C  16        /364. BD*(   1) N   2 - C   4            1.98    0.68    0.035
  15. BD (   2) C   6 - C  16        /366. BD*(   1) C   4 - C   5            2.87    0.80    0.046
  15. BD (   2) C   6 - C  16        /368. BD*(   1) C   4 - H  19            0.51    0.75    0.019
  15. BD (   2) C   6 - C  16        /387. BD*(   2) C  12 - C  13           23.78    0.38    0.086
  15. BD (   2) C   6 - C  16        /392. BD*(   2) C  14 - C  15           26.96    0.38    0.091
  16. BD (   1) C   7 - C   8        /128. RY*(   1) C   5                    1.29    2.02    0.046
  16. BD (   1) C   7 - C   8        /129. RY*(   2) C   5                    0.91    1.91    0.037
  16. BD (   1) C   7 - C   8        /196. RY*(   1) C   9                    0.99    1.91    0.039
  16. BD (   1) C   7 - C   8        /197. RY*(   2) C   9                    1.48    2.12    0.050
  16. BD (   1) C   7 - C   8        /366. BD*(   1) C   4 - C   5            4.39    1.25    0.066
  16. BD (   1) C   7 - C   8        /369. BD*(   1) C   5 - C   7            4.19    1.41    0.069
  16. BD (   1) C   7 - C   8        /376. BD*(   1) C   7 - H  20            1.23    1.27    0.035
  16. BD (   1) C   7 - C   8        /377. BD*(   1) C   8 - C   9            3.09    1.42    0.059
  16. BD (   1) C   7 - C   8        /379. BD*(   1) C   8 - H  21            0.97    1.27    0.031
  16. BD (   1) C   7 - C   8        /381. BD*(   1) C   9 - H  22            2.71    1.27    0.053
  17. BD (   1) C   7 - H  20        /128. RY*(   1) C   5                    1.58    1.82    0.048
  17. BD (   1) C   7 - H  20        /179. RY*(   1) C   8                    1.24    1.69    0.041
  17. BD (   1) C   7 - H  20        /369. BD*(   1) C   5 - C   7            1.15    1.22    0.033
  17. BD (   1) C   7 - H  20        /371. BD*(   1) C   5 - C  11            5.32    1.22    0.072
  17. BD (   1) C   7 - H  20        /375. BD*(   1) C   7 - C   8            0.88    1.23    0.029
  17. BD (   1) C   7 - H  20        /377. BD*(   1) C   8 - C   9            3.88    1.23    0.062
  17. BD (   1) C   7 - H  20        /379. BD*(   1) C   8 - H  21            0.64    1.08    0.024
  17. BD (   1) C   7 - H  20        /387. BD*(   2) C  12 - C  13            0.56    0.64    0.018
  18. BD (   1) C   8 - C   9        /162. RY*(   1) C   7                    0.97    1.92    0.039
  18. BD (   1) C   8 - C   9        /163. RY*(   2) C   7                    1.47    1.97    0.048
  18. BD (   1) C   8 - C   9        /213. RY*(   1) C  10                    1.05    1.89    0.040
  18. BD (   1) C   8 - C   9        /214. RY*(   2) C  10                    1.49    2.12    0.050
  18. BD (   1) C   8 - C   9        /375. BD*(   1) C   7 - C   8            3.17    1.42    0.060
  18. BD (   1) C   8 - C   9        /376. BD*(   1) C   7 - H  20            2.99    1.27    0.055
  18. BD (   1) C   8 - C   9        /379. BD*(   1) C   8 - H  21            0.99    1.27    0.032
  18. BD (   1) C   8 - C   9        /380. BD*(   1) C   9 - C  10            3.03    1.42    0.059
  18. BD (   1) C   8 - C   9        /381. BD*(   1) C   9 - H  22            0.99    1.28    0.032
  18. BD (   1) C   8 - C   9        /384. BD*(   1) C  10 - H  23            2.79    1.27    0.053
  19. BD (   2) C   8 - C   9        /166. RY*(   5) C   7                    1.05    1.58    0.040
  19. BD (   2) C   8 - C   9        /216. RY*(   4) C  10                    0.84    1.82    0.038
  19. BD (   2) C   8 - C   9        /370. BD*(   2) C   5 - C   7           28.76    0.36    0.091
  19. BD (   2) C   8 - C   9        /383. BD*(   2) C  10 - C  11           28.84    0.36    0.091
  20. BD (   1) C   8 - H  21        /162. RY*(   1) C   7                    1.28    1.72    0.042
  20. BD (   1) C   8 - H  21        /196. RY*(   1) C   9                    1.31    1.72    0.042
  20. BD (   1) C   8 - H  21        /369. BD*(   1) C   5 - C   7            4.32    1.22    0.065
  20. BD (   1) C   8 - H  21        /375. BD*(   1) C   7 - C   8            0.74    1.22    0.027
  20. BD (   1) C   8 - H  21        /376. BD*(   1) C   7 - H  20            0.57    1.07    0.022
  20. BD (   1) C   8 - H  21        /377. BD*(   1) C   8 - C   9            0.73    1.22    0.027
  20. BD (   1) C   8 - H  21        /380. BD*(   1) C   9 - C  10            4.04    1.22    0.063
  20. BD (   1) C   8 - H  21        /381. BD*(   1) C   9 - H  22            0.66    1.08    0.024
  21. BD (   1) C   9 - C  10        /179. RY*(   1) C   8                    1.02    1.89    0.039
  21. BD (   1) C   9 - C  10        /180. RY*(   2) C   8                    1.55    2.10    0.051
  21. BD (   1) C   9 - C  10        /230. RY*(   1) C  11                    0.75    1.90    0.034
  21. BD (   1) C   9 - C  10        /231. RY*(   2) C  11                    1.77    1.91    0.052
  21. BD (   1) C   9 - C  10        /377. BD*(   1) C   8 - C   9            3.03    1.42    0.059
  21. BD (   1) C   9 - C  10        /379. BD*(   1) C   8 - H  21            2.81    1.27    0.053
  21. BD (   1) C   9 - C  10        /381. BD*(   1) C   9 - H  22            0.98    1.28    0.032
  21. BD (   1) C   9 - C  10        /382. BD*(   1) C  10 - C  11            3.13    1.42    0.060
  21. BD (   1) C   9 - C  10        /384. BD*(   1) C  10 - H  23            0.99    1.27    0.032
  21. BD (   1) C   9 - C  10        /385. BD*(   1) C  11 - H  24            2.89    1.27    0.054
  22. BD (   1) C   9 - H  22        /179. RY*(   1) C   8                    1.43    1.69    0.044
  22. BD (   1) C   9 - H  22        /213. RY*(   1) C  10                    1.41    1.69    0.044
  22. BD (   1) C   9 - H  22        /375. BD*(   1) C   7 - C   8            4.19    1.23    0.064
  22. BD (   1) C   9 - H  22        /377. BD*(   1) C   8 - C   9            0.73    1.22    0.027
  22. BD (   1) C   9 - H  22        /379. BD*(   1) C   8 - H  21            0.65    1.07    0.024
  22. BD (   1) C   9 - H  22        /380. BD*(   1) C   9 - C  10            0.72    1.22    0.027
  22. BD (   1) C   9 - H  22        /382. BD*(   1) C  10 - C  11            4.15    1.22    0.064
  22. BD (   1) C   9 - H  22        /384. BD*(   1) C  10 - H  23            0.65    1.07    0.024
  23. BD (   1) C  10 - C  11        /128. RY*(   1) C   5                    0.91    2.02    0.038
  23. BD (   1) C  10 - C  11        /129. RY*(   2) C   5                    1.17    1.91    0.042
  23. BD (   1) C  10 - C  11        /196. RY*(   1) C   9                    0.99    1.91    0.039
  23. BD (   1) C  10 - C  11        /197. RY*(   2) C   9                    1.47    2.12    0.050
  23. BD (   1) C  10 - C  11        /366. BD*(   1) C   4 - C   5            3.98    1.25    0.063
  23. BD (   1) C  10 - C  11        /371. BD*(   1) C   5 - C  11            3.87    1.41    0.066
  23. BD (   1) C  10 - C  11        /380. BD*(   1) C   9 - C  10            3.06    1.42    0.059
  23. BD (   1) C  10 - C  11        /381. BD*(   1) C   9 - H  22            2.70    1.28    0.053
  23. BD (   1) C  10 - C  11        /384. BD*(   1) C  10 - H  23            0.99    1.27    0.032
  23. BD (   1) C  10 - C  11        /385. BD*(   1) C  11 - H  24            1.06    1.27    0.033
  24. BD (   2) C  10 - C  11        /130. RY*(   3) C   5                    0.54    1.03    0.023
  24. BD (   2) C  10 - C  11        /198. RY*(   3) C   9                    1.41    0.78    0.032
  24. BD (   2) C  10 - C  11        /370. BD*(   2) C   5 - C   7           29.91    0.36    0.093
  24. BD (   2) C  10 - C  11        /378. BD*(   2) C   8 - C   9           28.58    0.36    0.091
  25. BD (   1) C  10 - H  23        /196. RY*(   1) C   9                    1.32    1.72    0.043
  25. BD (   1) C  10 - H  23        /230. RY*(   1) C  11                    1.29    1.70    0.042
  25. BD (   1) C  10 - H  23        /371. BD*(   1) C   5 - C  11            4.22    1.21    0.064
  25. BD (   1) C  10 - H  23        /377. BD*(   1) C   8 - C   9            4.05    1.22    0.063
  25. BD (   1) C  10 - H  23        /380. BD*(   1) C   9 - C  10            0.71    1.22    0.026
  25. BD (   1) C  10 - H  23        /381. BD*(   1) C   9 - H  22            0.66    1.08    0.024
  25. BD (   1) C  10 - H  23        /382. BD*(   1) C  10 - C  11            0.72    1.22    0.027
  25. BD (   1) C  10 - H  23        /385. BD*(   1) C  11 - H  24            0.63    1.07    0.023
  26. BD (   1) C  11 - H  24        /128. RY*(   1) C   5                    1.79    1.82    0.051
  26. BD (   1) C  11 - H  24        /213. RY*(   1) C  10                    1.18    1.69    0.040
  26. BD (   1) C  11 - H  24        /369. BD*(   1) C   5 - C   7            5.25    1.22    0.071
  26. BD (   1) C  11 - H  24        /371. BD*(   1) C   5 - C  11            1.03    1.22    0.032
  26. BD (   1) C  11 - H  24        /380. BD*(   1) C   9 - C  10            3.94    1.22    0.062
  26. BD (   1) C  11 - H  24        /382. BD*(   1) C  10 - C  11            0.84    1.22    0.029
  26. BD (   1) C  11 - H  24        /384. BD*(   1) C  10 - H  23            0.64    1.07    0.023
  27. BD (   1) C  12 - C  13        /146. RY*(   2) C   6                    1.00    1.61    0.036
  27. BD (   1) C  12 - C  13        /147. RY*(   3) C   6                    1.37    1.72    0.044
  27. BD (   1) C  12 - C  13        /281. RY*(   1) C  14                    0.95    1.90    0.038
  27. BD (   1) C  12 - C  13        /282. RY*(   2) C  14                    1.45    2.15    0.050
  27. BD (   1) C  12 - C  13        /367. BD*(   1) C   4 - C   6            3.76    1.25    0.061
  27. BD (   1) C  12 - C  13        /372. BD*(   1) C   6 - C  12            4.15    1.40    0.068
  27. BD (   1) C  12 - C  13        /388. BD*(   1) C  12 - H  25            1.22    1.27    0.035
  27. BD (   1) C  12 - C  13        /389. BD*(   1) C  13 - C  14            3.07    1.42    0.059
  27. BD (   1) C  12 - C  13        /390. BD*(   1) C  13 - H  26            1.06    1.28    0.033
  27. BD (   1) C  12 - C  13        /393. BD*(   1) C  14 - H  27            2.63    1.28    0.052
  28. BD (   2) C  12 - C  13        /283. RY*(   3) C  14                    1.71    0.78    0.036
  28. BD (   2) C  12 - C  13        /374. BD*(   2) C   6 - C  16           30.34    0.34    0.093
  28. BD (   2) C  12 - C  13        /392. BD*(   2) C  14 - C  15           27.89    0.36    0.090
  29. BD (   1) C  12 - H  25        /145. RY*(   1) C   6                    1.70    1.96    0.052
  29. BD (   1) C  12 - H  25        /264. RY*(   1) C  13                    1.35    1.71    0.043
  29. BD (   1) C  12 - H  25        /365. BD*(   1) N   2 - H  18            0.68    1.09    0.024
  29. BD (   1) C  12 - H  25        /372. BD*(   1) C   6 - C  12            0.77    1.20    0.027
  29. BD (   1) C  12 - H  25        /373. BD*(   1) C   6 - C  16            5.08    1.22    0.071
  29. BD (   1) C  12 - H  25        /386. BD*(   1) C  12 - C  13            0.84    1.23    0.029
  29. BD (   1) C  12 - H  25        /389. BD*(   1) C  13 - C  14            3.88    1.23    0.062
  29. BD (   1) C  12 - H  25        /390. BD*(   1) C  13 - H  26            0.65    1.08    0.024
  30. BD (   1) C  13 - C  14        /247. RY*(   1) C  12                    0.92    1.89    0.037
  30. BD (   1) C  13 - C  14        /248. RY*(   2) C  12                    1.48    1.97    0.048
  30. BD (   1) C  13 - C  14        /299. RY*(   2) C  15                    2.34    1.80    0.058
  30. BD (   1) C  13 - C  14        /386. BD*(   1) C  12 - C  13            3.23    1.42    0.061
  30. BD (   1) C  13 - C  14        /388. BD*(   1) C  12 - H  25            3.08    1.26    0.056
  30. BD (   1) C  13 - C  14        /390. BD*(   1) C  13 - H  26            0.96    1.27    0.031
  30. BD (   1) C  13 - C  14        /391. BD*(   1) C  14 - C  15            2.98    1.42    0.058
  30. BD (   1) C  13 - C  14        /393. BD*(   1) C  14 - H  27            0.98    1.27    0.032
  30. BD (   1) C  13 - C  14        /395. BD*(   1) C  15 - H  28            2.93    1.26    0.054
  31. BD (   1) C  13 - H  26        /247. RY*(   1) C  12                    1.15    1.69    0.040
  31. BD (   1) C  13 - H  26        /281. RY*(   1) C  14                    1.23    1.70    0.041
  31. BD (   1) C  13 - H  26        /372. BD*(   1) C   6 - C  12            4.59    1.19    0.066
  31. BD (   1) C  13 - H  26        /386. BD*(   1) C  12 - C  13            0.86    1.22    0.029
  31. BD (   1) C  13 - H  26        /388. BD*(   1) C  12 - H  25            0.63    1.06    0.023
  31. BD (   1) C  13 - H  26        /389. BD*(   1) C  13 - C  14            0.70    1.22    0.026
  31. BD (   1) C  13 - H  26        /391. BD*(   1) C  14 - C  15            3.91    1.22    0.062
  31. BD (   1) C  13 - H  26        /393. BD*(   1) C  14 - H  27            0.65    1.07    0.024
  32. BD (   1) C  14 - C  15        /264. RY*(   1) C  13                    0.95    1.90    0.038
  32. BD (   1) C  14 - C  15        /265. RY*(   2) C  13                    1.57    2.09    0.051
  32. BD (   1) C  14 - C  15        /315. RY*(   1) C  16                    0.57    2.66    0.035
  32. BD (   1) C  14 - C  15        /316. RY*(   2) C  16                    2.07    2.38    0.063
  32. BD (   1) C  14 - C  15        /389. BD*(   1) C  13 - C  14            2.78    1.42    0.056
  32. BD (   1) C  14 - C  15        /390. BD*(   1) C  13 - H  26            2.65    1.27    0.052
  32. BD (   1) C  14 - C  15        /393. BD*(   1) C  14 - H  27            0.99    1.28    0.032
  32. BD (   1) C  14 - C  15        /394. BD*(   1) C  15 - C  16            4.54    1.41    0.071
  32. BD (   1) C  14 - C  15        /395. BD*(   1) C  15 - H  28            1.07    1.26    0.033
  32. BD (   1) C  14 - C  15        /396. BD*(   1) C  16 - I  29            4.33    0.96    0.058
  33. BD (   2) C  14 - C  15        /266. RY*(   3) C  13                    0.62    0.90    0.023
  33. BD (   2) C  14 - C  15        /267. RY*(   4) C  13                    0.75    1.86    0.037
  33. BD (   2) C  14 - C  15        /300. RY*(   3) C  15                    0.55    1.00    0.023
  33. BD (   2) C  14 - C  15        /317. RY*(   3) C  16                    0.73    1.15    0.028
  33. BD (   2) C  14 - C  15        /318. RY*(   4) C  16                    0.74    1.78    0.036
  33. BD (   2) C  14 - C  15        /374. BD*(   2) C   6 - C  16           29.47    0.34    0.091
  33. BD (   2) C  14 - C  15        /387. BD*(   2) C  12 - C  13           28.30    0.36    0.090
  34. BD (   1) C  14 - H  27        /264. RY*(   1) C  13                    1.30    1.70    0.042
  34. BD (   1) C  14 - H  27        /298. RY*(   1) C  15                    1.11    1.84    0.040
  34. BD (   1) C  14 - H  27        /386. BD*(   1) C  12 - C  13            4.14    1.23    0.064
  34. BD (   1) C  14 - H  27        /389. BD*(   1) C  13 - C  14            0.72    1.22    0.027
  34. BD (   1) C  14 - H  27        /390. BD*(   1) C  13 - H  26            0.65    1.08    0.024
  34. BD (   1) C  14 - H  27        /391. BD*(   1) C  14 - C  15            0.73    1.23    0.027
  34. BD (   1) C  14 - H  27        /394. BD*(   1) C  15 - C  16            4.16    1.21    0.063
  34. BD (   1) C  14 - H  27        /395. BD*(   1) C  15 - H  28            0.58    1.06    0.022
  35. BD (   1) C  15 - C  16        /145. RY*(   1) C   6                    1.92    2.18    0.058
  35. BD (   1) C  15 - C  16        /148. RY*(   4) C   6                    1.62    2.04    0.052
  35. BD (   1) C  15 - C  16        /281. RY*(   1) C  14                    1.06    1.93    0.040
  35. BD (   1) C  15 - C  16        /282. RY*(   2) C  14                    1.55    2.18    0.052
  35. BD (   1) C  15 - C  16        /315. RY*(   1) C  16                    0.74    2.69    0.040
  35. BD (   1) C  15 - C  16        /357. RY*(   2) I  29                    0.61    2.21    0.033
  35. BD (   1) C  15 - C  16        /359. RY*(   4) I  29                    0.72    7.52    0.066
  35. BD (   1) C  15 - C  16        /367. BD*(   1) C   4 - C   6            4.55    1.28    0.068
  35. BD (   1) C  15 - C  16        /373. BD*(   1) C   6 - C  16            5.91    1.44    0.083
  35. BD (   1) C  15 - C  16        /391. BD*(   1) C  14 - C  15            3.49    1.45    0.064
  35. BD (   1) C  15 - C  16        /393. BD*(   1) C  14 - H  27            2.35    1.31    0.050
  35. BD (   1) C  15 - C  16        /395. BD*(   1) C  15 - H  28            1.23    1.29    0.036
  36. BD (   1) C  15 - H  28        /281. RY*(   1) C  14                    1.31    1.70    0.042
  36. BD (   1) C  15 - H  28        /315. RY*(   1) C  16                    1.32    2.47    0.051
  36. BD (   1) C  15 - H  28        /373. BD*(   1) C   6 - C  16            5.37    1.22    0.072
  36. BD (   1) C  15 - H  28        /389. BD*(   1) C  13 - C  14            3.65    1.23    0.060
  36. BD (   1) C  15 - H  28        /391. BD*(   1) C  14 - C  15            0.93    1.23    0.030
  36. BD (   1) C  15 - H  28        /393. BD*(   1) C  14 - H  27            0.60    1.08    0.023
  36. BD (   1) C  15 - H  28        /394. BD*(   1) C  15 - C  16            1.23    1.21    0.034
  37. BD (   1) C  16 - I  29        /133. RY*(   6) C   5                    0.51    1.66    0.026
  37. BD (   1) C  16 - I  29        /145. RY*(   1) C   6                    5.38    1.98    0.092
  37. BD (   1) C  16 - I  29        /147. RY*(   3) C   6                    0.57    1.55    0.027
  37. BD (   1) C  16 - I  29        /298. RY*(   1) C  15                    4.26    1.87    0.080
  37. BD (   1) C  16 - I  29        /301. RY*(   4) C  15                    0.77    1.72    0.033
  37. BD (   1) C  16 - I  29        /315. RY*(   1) C  16                    1.61    2.49    0.057
  37. BD (   1) C  16 - I  29        /316. RY*(   2) C  16                    1.46    2.21    0.051
  37. BD (   1) C  16 - I  29        /357. RY*(   2) I  29                    1.46    2.01    0.049
  37. BD (   1) C  16 - I  29        /358. RY*(   3) I  29                    2.03    2.67    0.066
  37. BD (   1) C  16 - I  29        /359. RY*(   4) I  29                    2.03    7.32    0.109
  37. BD (   1) C  16 - I  29        /372. BD*(   1) C   6 - C  12            5.76    1.22    0.075
  37. BD (   1) C  16 - I  29        /391. BD*(   1) C  14 - C  15            5.22    1.25    0.072
  37. BD (   1) C  16 - I  29        /395. BD*(   1) C  15 - H  28            0.84    1.09    0.027
  38. CR (   1) C   1                /364. BD*(   1) N   2 - C   4            0.98   10.90    0.093
  39. CR (   1) N   2                / 60. RY*(   1) C   1                    0.57   15.76    0.085
  39. CR (   1) N   2                / 63. RY*(   4) C   1                    0.52   15.78    0.081
  39. CR (   1) N   2                /112. RY*(   2) C   4                    1.41   15.28    0.131
  39. CR (   1) N   2                /334. RY*(   1) H  18                    0.91   16.71    0.110
  40. CR (   1) O   3                / 60. RY*(   1) C   1                    5.73   20.50    0.307
  41. CR (   1) C   4                /128. RY*(   1) C   5                    0.98   11.70    0.096
  41. CR (   1) C   4                /145. RY*(   1) C   6                    0.71   11.82    0.082
  41. CR (   1) C   4                /360. BD*(   1) C   1 - N   2            0.57   10.91    0.071
  41. CR (   1) C   4                /369. BD*(   1) C   5 - C   7            0.71   11.09    0.080
  41. CR (   1) C   4                /372. BD*(   1) C   6 - C  12            0.62   11.07    0.074
  41. CR (   1) C   4                /373. BD*(   1) C   6 - C  16            0.67   11.08    0.078
  42. CR (   1) C   5                /113. RY*(   3) C   4                    0.83   11.13    0.086
  42. CR (   1) C   5                /163. RY*(   2) C   7                    1.45   11.59    0.116
  42. CR (   1) C   5                /231. RY*(   2) C  11                    1.55   11.53    0.120
  42. CR (   1) C   5                /375. BD*(   1) C   7 - C   8            0.69   11.05    0.078
  42. CR (   1) C   5                /382. BD*(   1) C  10 - C  11            0.67   11.05    0.077
  43. CR (   1) C   6                /113. RY*(   3) C   4                    0.83   11.14    0.086
  43. CR (   1) C   6                /248. RY*(   2) C  12                    1.38   11.60    0.113
  43. CR (   1) C   6                /316. RY*(   2) C  16                    2.25   12.01    0.147
  43. CR (   1) C   6                /373. BD*(   1) C   6 - C  16            0.76   11.04    0.083
  43. CR (   1) C   6                /386. BD*(   1) C  12 - C  13            0.69   11.05    0.078
  43. CR (   1) C   6                /394. BD*(   1) C  15 - C  16            0.98   11.03    0.093
  43. CR (   1) C   6                /396. BD*(   1) C  16 - I  29            1.28   10.59    0.105
  44. CR (   1) C   7                /129. RY*(   2) C   5                    1.85   11.52    0.130
  44. CR (   1) C   7                /180. RY*(   2) C   8                    1.64   11.72    0.124
  44. CR (   1) C   7                /338. RY*(   1) H  20                    0.52   11.71    0.070
  44. CR (   1) C   7                /366. BD*(   1) C   4 - C   5            0.93   10.86    0.091
  44. CR (   1) C   7                /371. BD*(   1) C   5 - C  11            0.89   11.03    0.089
  44. CR (   1) C   7                /377. BD*(   1) C   8 - C   9            0.73   11.04    0.080
  45. CR (   1) C   8                /163. RY*(   2) C   7                    1.20   11.59    0.105
  45. CR (   1) C   8                /165. RY*(   4) C   7                    0.53   11.45    0.069
  45. CR (   1) C   8                /197. RY*(   2) C   9                    1.55   11.73    0.121
  45. CR (   1) C   8                /369. BD*(   1) C   5 - C   7            0.83   11.03    0.086
  45. CR (   1) C   8                /380. BD*(   1) C   9 - C  10            0.71   11.04    0.079
  46. CR (   1) C   9                /180. RY*(   2) C   8                    1.47   11.72    0.117
  46. CR (   1) C   9                /214. RY*(   2) C  10                    1.51   11.73    0.119
  46. CR (   1) C   9                /375. BD*(   1) C   7 - C   8            0.75   11.04    0.081
  46. CR (   1) C   9                /382. BD*(   1) C  10 - C  11            0.74   11.04    0.081
  47. CR (   1) C  10                /197. RY*(   2) C   9                    1.57   11.73    0.121
  47. CR (   1) C  10                /231. RY*(   2) C  11                    1.04   11.53    0.098
  47. CR (   1) C  10                /233. RY*(   4) C  11                    0.60   11.46    0.074
  47. CR (   1) C  10                /371. BD*(   1) C   5 - C  11            0.79   11.03    0.084
  47. CR (   1) C  10                /377. BD*(   1) C   8 - C   9            0.71   11.04    0.079
  48. CR (   1) C  11                /128. RY*(   1) C   5                    0.76   11.63    0.084
  48. CR (   1) C  11                /129. RY*(   2) C   5                    1.13   11.52    0.102
  48. CR (   1) C  11                /131. RY*(   4) C   5                    0.58   11.39    0.072
  48. CR (   1) C  11                /214. RY*(   2) C  10                    1.60   11.73    0.122
  48. CR (   1) C  11                /366. BD*(   1) C   4 - C   5            0.85   10.86    0.086
  48. CR (   1) C  11                /369. BD*(   1) C   5 - C   7            0.94   11.03    0.091
  48. CR (   1) C  11                /380. BD*(   1) C   9 - C  10            0.74   11.04    0.081
  49. CR (   1) C  12                /145. RY*(   1) C   6                    1.30   11.77    0.111
  49. CR (   1) C  12                /265. RY*(   2) C  13                    1.71   11.71    0.126
  49. CR (   1) C  12                /367. BD*(   1) C   4 - C   6            0.80   10.87    0.084
  49. CR (   1) C  12                /373. BD*(   1) C   6 - C  16            0.93   11.03    0.091
  49. CR (   1) C  12                /389. BD*(   1) C  13 - C  14            0.74   11.04    0.081
  50. CR (   1) C  13                /248. RY*(   2) C  12                    1.35   11.59    0.112
  50. CR (   1) C  13                /251. RY*(   5) C  12                    0.52   11.43    0.069
  50. CR (   1) C  13                /282. RY*(   2) C  14                    1.48   11.76    0.118
  50. CR (   1) C  13                /372. BD*(   1) C   6 - C  12            0.88   11.01    0.089
  50. CR (   1) C  13                /391. BD*(   1) C  14 - C  15            0.68   11.04    0.078
  51. CR (   1) C  14                /265. RY*(   2) C  13                    1.39   11.71    0.114
  51. CR (   1) C  14                /298. RY*(   1) C  15                    0.72   11.66    0.082
  51. CR (   1) C  14                /299. RY*(   2) C  15                    1.10   11.42    0.100
  51. CR (   1) C  14                /301. RY*(   4) C  15                    0.51   11.51    0.069
  51. CR (   1) C  14                /386. BD*(   1) C  12 - C  13            0.76   11.04    0.082
  51. CR (   1) C  14                /394. BD*(   1) C  15 - C  16            0.83   11.02    0.086
  52. CR (   1) C  15                /282. RY*(   2) C  14                    1.58   11.76    0.122
  52. CR (   1) C  15                /315. RY*(   1) C  16                    1.70   12.28    0.129
  52. CR (   1) C  15                /373. BD*(   1) C   6 - C  16            1.19   11.03    0.103
  52. CR (   1) C  15                /389. BD*(   1) C  13 - C  14            0.68   11.03    0.078
  52. CR (   1) C  15                /394. BD*(   1) C  15 - C  16            0.55   11.02    0.070
  52. CR (   1) C  15                /396. BD*(   1) C  16 - I  29            1.04   10.58    0.094
  53. CR (   1) C  16                /146. RY*(   2) C   6                    0.55   11.26    0.070
  53. CR (   1) C  16                /147. RY*(   3) C   6                    1.61   11.37    0.121
  53. CR (   1) C  16                /299. RY*(   2) C  15                    1.92   11.46    0.132
  53. CR (   1) C  16                /367. BD*(   1) C   4 - C   6            1.17   10.90    0.101
  53. CR (   1) C  16                /372. BD*(   1) C   6 - C  12            0.80   11.05    0.085
  53. CR (   1) C  16                /373. BD*(   1) C   6 - C  16            0.63   11.07    0.075
  53. CR (   1) C  16                /391. BD*(   1) C  14 - C  15            0.69   11.08    0.078
  53. CR (   1) C  16                /394. BD*(   1) C  15 - C  16            0.51   11.06    0.068
  53. CR (   1) C  16                /396. BD*(   1) C  16 - I  29            1.18   10.62    0.100
  54. LP (   1) N   2                / 62. RY*(   3) C   1                    2.48    1.96    0.066
  54. LP (   1) N   2                /115. RY*(   5) C   4                    0.77    1.80    0.035
  54. LP (   1) N   2                /361. BD*(   1) C   1 - O   3           29.65    0.58    0.119
  54. LP (   1) N   2                /362. BD*(   2) C   1 - O   3            5.05    0.84    0.061
  54. LP (   1) N   2                /366. BD*(   1) C   4 - C   5            2.79    0.82    0.045
  54. LP (   1) N   2                /367. BD*(   1) C   4 - C   6            5.57    0.81    0.063
  54. LP (   1) N   2                /370. BD*(   2) C   5 - C   7            1.81    0.41    0.025
  55. LP (   1) O   3                / 60. RY*(   1) C   1                   14.06    1.96    0.148
  55. LP (   1) O   3                / 61. RY*(   2) C   1                    0.64    2.39    0.035
  55. LP (   1) O   3                / 68. RY*(   9) C   1                    0.76    2.98    0.043
  55. LP (   1) O   3                / 70. RY*(  11) C   1                    0.93    3.82    0.053
  55. LP (   1) O   3                /360. BD*(   1) C   1 - N   2            0.67    1.26    0.026
  55. LP (   1) O   3                /363. BD*(   1) C   1 - H  17            0.79    1.23    0.028
  56. LP (   2) O   3                / 61. RY*(   2) C   1                    4.14    1.93    0.082
  56. LP (   2) O   3                /360. BD*(   1) C   1 - N   2           28.76    0.80    0.137
  56. LP (   2) O   3                /363. BD*(   1) C   1 - H  17           22.54    0.77    0.120
  57. LP (   1) I  29                /373. BD*(   1) C   6 - C  16            1.48    1.26    0.039
  57. LP (   1) I  29                /394. BD*(   1) C  15 - C  16            0.69    1.26    0.026
  58. LP (   2) I  29                /364. BD*(   1) N   2 - C   4            0.73    0.67    0.020
  58. LP (   2) I  29                /368. BD*(   1) C   4 - H  19            1.45    0.73    0.029
  58. LP (   2) I  29                /373. BD*(   1) C   6 - C  16            4.02    0.93    0.055
  58. LP (   2) I  29                /391. BD*(   1) C  14 - C  15            0.95    0.95    0.027
  58. LP (   2) I  29                /394. BD*(   1) C  15 - C  16            3.28    0.93    0.049
  59. LP (   3) I  29                /317. RY*(   3) C  16                    0.55    1.15    0.023
  59. LP (   3) I  29                /374. BD*(   2) C   6 - C  16           13.12    0.35    0.066
 361. BD*(   1) C   1 - O   3        / 60. RY*(   1) C   1                    0.80    0.91    0.083
 361. BD*(   1) C   1 - O   3        / 62. RY*(   3) C   1                    1.08    1.39    0.121
 361. BD*(   1) C   1 - O   3        / 65. RY*(   6) C   1                    0.73    0.69    0.071
 361. BD*(   1) C   1 - O   3        / 72. RY*(  13) C   1                    1.16    0.64    0.087
 361. BD*(   1) C   1 - O   3        / 95. RY*(   2) O   3                    1.32    0.38    0.071
 361. BD*(   1) C   1 - O   3        / 97. RY*(   4) O   3                    2.22    0.58    0.114
 361. BD*(   1) C   1 - O   3        /362. BD*(   2) C   1 - O   3           44.17    0.26    0.285
 361. BD*(   1) C   1 - O   3        /364. BD*(   1) N   2 - C   4            1.67    0.13    0.041
 370. BD*(   2) C   5 - C   7        /130. RY*(   3) C   5                    0.71    0.67    0.047
 370. BD*(   2) C   5 - C   7        /164. RY*(   3) C   7                    2.76    0.73    0.096
 370. BD*(   2) C   5 - C   7        /181. RY*(   3) C   8                    0.73    0.53    0.042
 370. BD*(   2) C   5 - C   7        /232. RY*(   3) C  11                    0.80    0.63    0.048
 370. BD*(   2) C   5 - C   7        /364. BD*(   1) N   2 - C   4            3.18    0.29    0.062
 370. BD*(   2) C   5 - C   7        /367. BD*(   1) C   4 - C   6            0.63    0.40    0.032
 374. BD*(   2) C   6 - C  16        /146. RY*(   2) C   6                    1.24    0.77    0.061
 374. BD*(   2) C   6 - C  16        /147. RY*(   3) C   6                    0.67    0.89    0.048
 374. BD*(   2) C   6 - C  16        /249. RY*(   3) C  12                    0.77    0.79    0.049
 374. BD*(   2) C   6 - C  16        /300. RY*(   3) C  15                    1.08    0.66    0.053
 374. BD*(   2) C   6 - C  16        /317. RY*(   3) C  16                    2.99    0.81    0.097
 374. BD*(   2) C   6 - C  16        /364. BD*(   1) N   2 - C   4            1.28    0.32    0.038
 374. BD*(   2) C   6 - C  16        /366. BD*(   1) C   4 - C   5            2.06    0.43    0.056
 374. BD*(   2) C   6 - C  16        /368. BD*(   1) C   4 - H  19            0.56    0.38    0.028
 374. BD*(   2) C   6 - C  16        /387. BD*(   2) C  12 - C  13          255.81    0.02    0.099
 374. BD*(   2) C   6 - C  16        /392. BD*(   2) C  14 - C  15          229.85    0.02    0.094
 378. BD*(   2) C   8 - C   9        /181. RY*(   3) C   8                    1.52    0.53    0.063
 378. BD*(   2) C   8 - C   9        /182. RY*(   4) C   8                    0.66    1.52    0.070
 378. BD*(   2) C   8 - C   9        /198. RY*(   3) C   9                    3.59    0.42    0.086
 383. BD*(   2) C  10 - C  11        /215. RY*(   3) C  10                    2.86    0.60    0.093
 383. BD*(   2) C  10 - C  11        /223. RY*(  11) C  10                    0.52    0.56    0.038
 383. BD*(   2) C  10 - C  11        /232. RY*(   3) C  11                    0.94    0.63    0.054
 383. BD*(   2) C  10 - C  11        /234. RY*(   5) C  11                    1.06    1.30    0.083
 387. BD*(   2) C  12 - C  13        /250. RY*(   4) C  12                    1.34    1.25    0.091
 387. BD*(   2) C  12 - C  13        /266. RY*(   3) C  13                    3.25    0.54    0.094
 387. BD*(   2) C  12 - C  13        /283. RY*(   3) C  14                    0.53    0.42    0.033
 392. BD*(   2) C  14 - C  15        /283. RY*(   3) C  14                    2.96    0.42    0.080
 392. BD*(   2) C  14 - C  15        /300. RY*(   3) C  15                    0.96    0.64    0.056
 392. BD*(   2) C  14 - C  15        /302. RY*(   5) C  15                    0.77    1.26    0.070


 Natural Bond Orbitals (Summary):

                                                            Principal Delocalizations
           NBO                        Occupancy    Energy   (geminal,vicinal,remote)
 ====================================================================================
 Molecular unit  1  (C14H12INO)
     1. BD (   1) C   1 - N   2          1.99137    -0.87750  111(v),366(v),113(v)
     2. BD (   1) C   1 - O   3          1.99575    -0.67940  361(g),362(g)
     3. BD (   2) C   1 - O   3          1.99363    -0.97259  365(v),361(g),60(g)
     4. BD (   1) C   1 - H  17          1.98358    -0.63974  364(v),94(v),78(v)
     5. BD (   1) N   2 - C   4          1.97951    -0.80952  370(v),373(v),60(v),363(v)
                                                    374(v),130(v),64(v),366(g)
                                                    369(v)
     6. BD (   1) N   2 - H  18          1.98059    -0.74013  362(v),368(v),63(v),111(v)
                                                    112(v)
     7. BD (   1) C   4 - C   5          1.96320    -0.71293  374(v),360(v),369(g),375(v)
                                                    382(v),371(g),230(v),367(g)
                                                    77(v),162(v),146(v),373(v)
                                                    368(g),372(v)
     8. BD (   1) C   4 - C   6          1.96928    -0.72314  373(g),394(v),386(v),371(v)
                                                    372(g),315(v),366(g),247(v)
                                                    129(v),316(v),77(v),360(v)
                                                    368(g)
     9. BD (   1) C   4 - H  19          1.96840    -0.57722  369(v),372(v),365(v),374(v)
                                                    370(v),366(g),367(g)
    10. BD (   1) C   5 - C   7          1.97180    -0.78493  371(g),375(g),385(v),379(v)
                                                    366(g),180(v),111(v),179(v)
                                                    376(g),368(v),230(v),146(r)
    11. BD (   2) C   5 - C   7          1.66276    -0.30079  378(v),383(v),364(v),232(v)
                                                    181(v),368(v),367(v),374(r)
    12. BD (   1) C   5 - C  11          1.97192    -0.78018  369(g),382(g),376(v),384(v)
                                                    366(g),111(v),214(v),367(v)
                                                    213(v),385(g),162(v),163(v)
    13. BD (   1) C   6 - C  12          1.96289    -0.78395  373(g),396(v),386(g),390(v)
                                                    367(g),265(v),315(v),264(v)
                                                    368(v),112(v),388(g),111(v)
    14. BD (   1) C   6 - C  16          1.97168    -0.82742  394(g),372(g),367(g),388(v)
                                                    298(v),395(v),364(v),112(v)
                                                    111(v),299(v),247(v)
    15. BD (   2) C   6 - C  16          1.69349    -0.33194  392(v),387(v),366(v),300(v)
                                                    364(v),249(v)
    16. BD (   1) C   7 - C   8          1.97775    -0.78525  366(v),369(g),377(g),381(v)
                                                    197(v),128(v),376(g),196(v)
                                                    379(g),129(v)
    17. BD (   1) C   7 - H  20          1.97676    -0.58804  371(v),377(v),128(v),179(v)
                                                    369(g),375(g),387(r),379(v)
    18. BD (   1) C   8 - C   9          1.97946    -0.78614  375(g),380(g),376(v),384(v)
                                                    214(v),163(v),213(v),381(g)
                                                    379(g),162(v)
    19. BD (   2) C   8 - C   9          1.66160    -0.29860  383(v),370(v),166(v),216(v)
    20. BD (   1) C   8 - H  21          1.98007    -0.58651  369(v),380(v),196(v),162(v)
                                                    375(g),377(g),381(v),376(v)
    21. BD (   1) C   9 - C  10          1.97944    -0.78554  382(g),377(g),385(v),379(v)
                                                    231(v),180(v),179(v),384(g)
                                                    381(g),230(v)
    22. BD (   1) C   9 - H  22          1.97997    -0.58676  375(v),382(v),179(v),213(v)
                                                    377(g),380(g),379(v),384(v)
    23. BD (   1) C  10 - C  11          1.97805    -0.78554  366(v),371(g),380(g),381(v)
                                                    197(v),129(v),385(g),196(v)
                                                    384(g),128(v)
    24. BD (   2) C  10 - C  11          1.66285    -0.29875  370(v),378(v),198(v),130(v)
    25. BD (   1) C  10 - H  23          1.97985    -0.58634  371(v),377(v),196(v),230(v)
                                                    382(g),380(g),381(v),385(v)
    26. BD (   1) C  11 - H  24          1.97907    -0.58715  369(v),380(v),128(v),213(v)
                                                    371(g),382(g),384(v)
    27. BD (   1) C  12 - C  13          1.97859    -0.79827  372(g),367(v),389(g),393(v)
                                                    282(v),147(v),388(g),390(g)
                                                    146(v),281(v)
    28. BD (   2) C  12 - C  13          1.67207    -0.30938  374(v),392(v),283(v)
    29. BD (   1) C  12 - H  25          1.97711    -0.60118  373(v),389(v),145(v),264(v)
                                                    386(g),372(g),365(r),390(v)
    30. BD (   1) C  13 - C  14          1.97882    -0.79072  386(g),388(v),391(g),395(v)
                                                    299(v),248(v),393(g),390(g)
                                                    247(v)
    31. BD (   1) C  13 - H  26          1.97939    -0.59138  372(v),391(v),281(v),247(v)
                                                    386(g),389(g),393(v),388(v)
    32. BD (   1) C  14 - C  15          1.97307    -0.79272  394(g),396(v),389(g),390(v)
                                                    316(v),265(v),395(g),393(g)
                                                    264(v),315(v)
    33. BD (   2) C  14 - C  15          1.66184    -0.30643  374(v),387(v),267(v),318(v)
                                                    317(v),266(v),300(g)
    34. BD (   1) C  14 - H  27          1.97940    -0.59365  394(v),386(v),264(v),298(v)
                                                    391(g),389(g),390(v),395(v)
    35. BD (   1) C  15 - C  16          1.97717    -0.82230  373(g),367(v),391(g),393(v)
                                                    145(v),148(v),282(v),395(g)
                                                    281(v),315(g),359(v),357(v)
    36. BD (   1) C  15 - H  28          1.98016    -0.59866  373(v),389(v),315(v),281(v)
                                                    394(g),391(g),393(v)
    37. BD (   1) C  16 - I  29          1.97423    -0.62093  372(v),145(v),391(v),298(v)
                                                    358(g),359(g),315(g),357(g)
                                                    316(g),395(v),301(v),147(v)
                                                    133(r)
    38. CR (   1) C   1                  1.99959   -10.54472  364(v)
    39. CR (   1) N   2                  1.99946   -14.61978  112(v),334(v),60(v),63(v)
    40. CR (   1) O   3                  1.99977   -19.36233  60(v)
    41. CR (   1) C   4                  1.99905   -10.46399  128(v),369(v),145(v),373(v)
                                                    372(v),360(v)
    42. CR (   1) C   5                  1.99901   -10.41027  231(v),163(v),113(v),375(v)
                                                    382(v)
    43. CR (   1) C   6                  1.99889   -10.41905  316(v),248(v),396(v),394(v)
                                                    113(v),373(g),386(v)
    44. CR (   1) C   7                  1.99907   -10.39817  129(v),180(v),366(v),371(v)
                                                    377(v),338(v)
    45. CR (   1) C   8                  1.99920   -10.40103  197(v),163(v),369(v),380(v)
                                                    165(v)
    46. CR (   1) C   9                  1.99919   -10.40013  214(v),180(v),375(v),382(v)
    47. CR (   1) C  10                  1.99920   -10.40081  197(v),231(v),371(v),377(v)
                                                    233(v)
    48. CR (   1) C  11                  1.99909   -10.39881  214(v),129(v),369(v),366(v)
                                                    128(v),380(v),131(v)
    49. CR (   1) C  12                  1.99908   -10.41292  265(v),145(v),373(v),367(v)
                                                    389(v)
    50. CR (   1) C  13                  1.99919   -10.40793  282(v),248(v),372(v),391(v)
                                                    251(v)
    51. CR (   1) C  14                  1.99919   -10.40897  265(v),299(v),394(v),386(v)
                                                    298(v),301(v)
    52. CR (   1) C  15                  1.99906   -10.40731  315(v),282(v),373(v),396(v)
                                                    389(v),394(g)
    53. CR (   1) C  16                  1.99878   -10.44832  299(v),147(v),396(g),367(v)
                                                    372(v),391(v),373(g),146(v)
                                                    394(g)
    54. LP (   1) N   2                  1.76003    -0.35277  361(v),367(v),362(v),366(v)
                                                    62(v),370(r),115(v)
    55. LP (   1) O   3                  1.98528    -0.81502  60(v),70(v),363(v),68(v)
                                                    360(v),61(v)
    56. LP (   2) O   3                  1.87489    -0.35381  360(v),363(v),61(v)
    57. LP (   1) I  29                  1.99297    -0.64654  373(v),394(v)
    58. LP (   2) I  29                  1.96368    -0.31527  373(v),394(v),368(r),391(r)
                                                    364(r)
    59. LP (   3) I  29                  1.92600    -0.31303  374(v),317(v)
    60. RY*(   1) C   1                  0.01174     1.14090   
    61. RY*(   2) C   1                  0.00754     1.57692   
    62. RY*(   3) C   1                  0.00578     1.61120   
    63. RY*(   4) C   1                  0.00238     1.16510   
    64. RY*(   5) C   1                  0.00081     1.80624   
    65. RY*(   6) C   1                  0.00033     0.92036   
    66. RY*(   7) C   1                  0.00013     0.54546   
    67. RY*(   8) C   1                  0.00007     1.27654   
    68. RY*(   9) C   1                  0.00001     2.16939   
    69. RY*(  10) C   1                  0.00002     0.99768   
    70. RY*(  11) C   1                  0.00002     3.00674   
    71. RY*(  12) C   1                  0.00002     1.33370   
    72. RY*(  13) C   1                  0.00002     0.86930   
    73. RY*(  14) C   1                  0.00001     2.20760   
    74. RY*(  15) C   1                  0.00002     4.77101   
    75. RY*(  16) C   1                  0.00000    18.77605   
    76. RY*(  17) C   1                  0.00000     1.58628   
    77. RY*(   1) N   2                  0.00497     0.73065   
    78. RY*(   2) N   2                  0.00315     0.77651   
    79. RY*(   3) N   2                  0.00217     0.90546   
    80. RY*(   4) N   2                  0.00093     1.24843   
    81. RY*(   5) N   2                  0.00041     0.81419   
    82. RY*(   6) N   2                  0.00033     1.44123   
    83. RY*(   7) N   2                  0.00026     1.40086   
    84. RY*(   8) N   2                  0.00013     1.81695   
    85. RY*(   9) N   2                  0.00010     2.16076   
    86. RY*(  10) N   2                  0.00008     2.37005   
    87. RY*(  11) N   2                  0.00006     2.08871   
    88. RY*(  12) N   2                  0.00002     2.76682   
    89. RY*(  13) N   2                  0.00002     3.35283   
    90. RY*(  14) N   2                  0.00000     3.81077   
    91. RY*(  15) N   2                  0.00001     2.21677   
    92. RY*(  16) N   2                  0.00000     4.02934   
    93. RY*(  17) N   2                  0.00000    35.08273   
    94. RY*(   1) O   3                  0.00255     0.86129   
    95. RY*(   2) O   3                  0.00136     0.60134   
    96. RY*(   3) O   3                  0.00050     0.72661   
    97. RY*(   4) O   3                  0.00016     0.80348   
    98. RY*(   5) O   3                  0.00009     1.07610   
    99. RY*(   6) O   3                  0.00006     1.28920   
   100. RY*(   7) O   3                  0.00005     1.81782   
   101. RY*(   8) O   3                  0.00005     1.54390   
   102. RY*(   9) O   3                  0.00001     2.93352   
   103. RY*(  10) O   3                  0.00000    49.53954   
   104. RY*(  11) O   3                  0.00000     5.11669   
   105. RY*(  12) O   3                  0.00001     5.15492   
   106. RY*(  13) O   3                  0.00000     2.98879   
   107. RY*(  14) O   3                  0.00000     5.07891   
   108. RY*(  15) O   3                  0.00000     3.05890   
   109. RY*(  16) O   3                  0.00000     3.07175   
   110. RY*(  17) O   3                  0.00000     3.20941   
   111. RY*(   1) C   4                  0.01120     0.90014   
   112. RY*(   2) C   4                  0.00615     0.65789   
   113. RY*(   3) C   4                  0.00298     0.71871   
   114. RY*(   4) C   4                  0.00165     0.81685   
   115. RY*(   5) C   4                  0.00131     1.44310   
   116. RY*(   6) C   4                  0.00102     1.25419   
   117. RY*(   7) C   4                  0.00084     1.61271   
   118. RY*(   8) C   4                  0.00048     1.68276   
   119. RY*(   9) C   4                  0.00025     1.69614   
   120. RY*(  10) C   4                  0.00022     1.26667   
   121. RY*(  11) C   4                  0.00016     1.67819   
   122. RY*(  12) C   4                  0.00016     2.26523   
   123. RY*(  13) C   4                  0.00011     2.09495   
   124. RY*(  14) C   4                  0.00009     2.05316   
   125. RY*(  15) C   4                  0.00008     1.59637   
   126. RY*(  16) C   4                  0.00003     1.80179   
   127. RY*(  17) C   4                  0.00001    23.05542   
   128. RY*(   1) C   5                  0.00657     1.23617   
   129. RY*(   2) C   5                  0.00363     1.12567   
   130. RY*(   3) C   5                  0.00290     0.73479   
   131. RY*(   4) C   5                  0.00116     0.99194   
   132. RY*(   5) C   5                  0.00070     1.68584   
   133. RY*(   6) C   5                  0.00043     1.03478   
   134. RY*(   7) C   5                  0.00027     2.21096   
   135. RY*(   8) C   5                  0.00021     1.55882   
   136. RY*(   9) C   5                  0.00013     1.56236   
   137. RY*(  10) C   5                  0.00010     2.55923   
   138. RY*(  11) C   5                  0.00010     2.40528   
   139. RY*(  12) C   5                  0.00008     2.06107   
   140. RY*(  13) C   5                  0.00005     1.51570   
   141. RY*(  14) C   5                  0.00005     2.73897   
   142. RY*(  15) C   5                  0.00003     2.11863   
   143. RY*(  16) C   5                  0.00000     2.86881   
   144. RY*(  17) C   5                  0.00001    21.82888   
   145. RY*(   1) C   6                  0.00825     1.35701   
   146. RY*(   2) C   6                  0.00457     0.80768   
   147. RY*(   3) C   6                  0.00367     0.92536   
   148. RY*(   4) C   6                  0.00160     1.21823   
   149. RY*(   5) C   6                  0.00121     0.86237   
   150. RY*(   6) C   6                  0.00090     0.75854   
   151. RY*(   7) C   6                  0.00063     1.64265   
   152. RY*(   8) C   6                  0.00054     0.68584   
   153. RY*(   9) C   6                  0.00022     1.64808   
   154. RY*(  10) C   6                  0.00019     1.84122   
   155. RY*(  11) C   6                  0.00016     1.59725   
   156. RY*(  12) C   6                  0.00012     2.80414   
   157. RY*(  13) C   6                  0.00007     3.25486   
   158. RY*(  14) C   6                  0.00004     2.98599   
   159. RY*(  15) C   6                  0.00004     2.82979   
   160. RY*(  16) C   6                  0.00000     2.86749   
   161. RY*(  17) C   6                  0.00001    22.08100   
   162. RY*(   1) C   7                  0.00557     1.13398   
   163. RY*(   2) C   7                  0.00217     1.18428   
   164. RY*(   3) C   7                  0.00113     0.79397   
   165. RY*(   4) C   7                  0.00062     1.04756   
   166. RY*(   5) C   7                  0.00058     1.28200   
   167. RY*(   6) C   7                  0.00027     1.17209   
   168. RY*(   7) C   7                  0.00015     1.60037   
   169. RY*(   8) C   7                  0.00011     2.04032   
   170. RY*(   9) C   7                  0.00010     1.45222   
   171. RY*(  10) C   7                  0.00006     1.02359   
   172. RY*(  11) C   7                  0.00006     2.26737   
   173. RY*(  12) C   7                  0.00004     2.29176   
   174. RY*(  13) C   7                  0.00002     2.61994   
   175. RY*(  14) C   7                  0.00003     2.94302   
   176. RY*(  15) C   7                  0.00001     1.66071   
   177. RY*(  16) C   7                  0.00000     2.84538   
   178. RY*(  17) C   7                  0.00000    21.02868   
   179. RY*(   1) C   8                  0.00615     1.10475   
   180. RY*(   2) C   8                  0.00230     1.31692   
   181. RY*(   3) C   8                  0.00090     0.58631   
   182. RY*(   4) C   8                  0.00061     1.57887   
   183. RY*(   5) C   8                  0.00046     1.19872   
   184. RY*(   6) C   8                  0.00029     1.01245   
   185. RY*(   7) C   8                  0.00019     1.24811   
   186. RY*(   8) C   8                  0.00008     2.12723   
   187. RY*(   9) C   8                  0.00005     2.94587   
   188. RY*(  10) C   8                  0.00003     1.64513   
   189. RY*(  11) C   8                  0.00001     0.74159   
   190. RY*(  12) C   8                  0.00000     2.75122   
   191. RY*(  13) C   8                  0.00001     1.82164   
   192. RY*(  14) C   8                  0.00001     1.63624   
   193. RY*(  15) C   8                  0.00001     1.71277   
   194. RY*(  16) C   8                  0.00000    22.19045   
   195. RY*(  17) C   8                  0.00000     1.56249   
   196. RY*(   1) C   9                  0.00588     1.12939   
   197. RY*(   2) C   9                  0.00224     1.33165   
   198. RY*(   3) C   9                  0.00091     0.47995   
   199. RY*(   4) C   9                  0.00056     1.67527   
   200. RY*(   5) C   9                  0.00044     0.85543   
   201. RY*(   6) C   9                  0.00041     1.07094   
   202. RY*(   7) C   9                  0.00020     1.41157   
   203. RY*(   8) C   9                  0.00006     2.73456   
   204. RY*(   9) C   9                  0.00007     1.53035   
   205. RY*(  10) C   9                  0.00002     1.95210   
   206. RY*(  11) C   9                  0.00001     0.53701   
   207. RY*(  12) C   9                  0.00000     2.43926   
   208. RY*(  13) C   9                  0.00000     1.59252   
   209. RY*(  14) C   9                  0.00001     2.01513   
   210. RY*(  15) C   9                  0.00000     1.52202   
   211. RY*(  16) C   9                  0.00001     2.34639   
   212. RY*(  17) C   9                  0.00000    22.54086   
   213. RY*(   1) C  10                  0.00604     1.10455   
   214. RY*(   2) C  10                  0.00227     1.33234   
   215. RY*(   3) C  10                  0.00086     0.66294   
   216. RY*(   4) C  10                  0.00059     1.52172   
   217. RY*(   5) C  10                  0.00045     1.12779   
   218. RY*(   6) C  10                  0.00030     1.00231   
   219. RY*(   7) C  10                  0.00019     1.34221   
   220. RY*(   8) C  10                  0.00007     2.35390   
   221. RY*(   9) C  10                  0.00004     2.45034   
   222. RY*(  10) C  10                  0.00004     1.73272   
   223. RY*(  11) C  10                  0.00002     0.61973   
   224. RY*(  12) C  10                  0.00000     2.64221   
   225. RY*(  13) C  10                  0.00001     2.33978   
   226. RY*(  14) C  10                  0.00000    22.19473   
   227. RY*(  15) C  10                  0.00001     1.63277   
   228. RY*(  16) C  10                  0.00000     1.61772   
   229. RY*(  17) C  10                  0.00000     1.47419   
   230. RY*(   1) C  11                  0.00627     1.11464   
   231. RY*(   2) C  11                  0.00234     1.12466   
   232. RY*(   3) C  11                  0.00123     0.68729   
   233. RY*(   4) C  11                  0.00069     1.05569   
   234. RY*(   5) C  11                  0.00059     1.35832   
   235. RY*(   6) C  11                  0.00029     1.20921   
   236. RY*(   7) C  11                  0.00015     2.01815   
   237. RY*(   8) C  11                  0.00015     0.80386   
   238. RY*(   9) C  11                  0.00010     1.65030   
   239. RY*(  10) C  11                  0.00009     2.13175   
   240. RY*(  11) C  11                  0.00005     1.95510   
   241. RY*(  12) C  11                  0.00002     1.87487   
   242. RY*(  13) C  11                  0.00002     1.76503   
   243. RY*(  14) C  11                  0.00002     1.81918   
   244. RY*(  15) C  11                  0.00002     3.51290   
   245. RY*(  16) C  11                  0.00000     2.94789   
   246. RY*(  17) C  11                  0.00000    20.90053   
   247. RY*(   1) C  12                  0.00614     1.09850   
   248. RY*(   2) C  12                  0.00194     1.18222   
   249. RY*(   3) C  12                  0.00101     0.82741   
   250. RY*(   4) C  12                  0.00069     1.29819   
   251. RY*(   5) C  12                  0.00049     1.02479   
   252. RY*(   6) C  12                  0.00028     1.13101   
   253. RY*(   7) C  12                  0.00017     1.15150   
   254. RY*(   8) C  12                  0.00012     2.69205   
   255. RY*(   9) C  12                  0.00010     1.92286   
   256. RY*(  10) C  12                  0.00006     1.43756   
   257. RY*(  11) C  12                  0.00007     3.02615   
   258. RY*(  12) C  12                  0.00003     1.25677   
   259. RY*(  13) C  12                  0.00003     2.13538   
   260. RY*(  14) C  12                  0.00001     2.10162   
   261. RY*(  15) C  12                  0.00000     2.72095   
   262. RY*(  16) C  12                  0.00000    21.32647   
   263. RY*(  17) C  12                  0.00001     1.95261   
   264. RY*(   1) C  13                  0.00593     1.10482   
   265. RY*(   2) C  13                  0.00242     1.30174   
   266. RY*(   3) C  13                  0.00115     0.59398   
   267. RY*(   4) C  13                  0.00055     1.55082   
   268. RY*(   5) C  13                  0.00044     1.05770   
   269. RY*(   6) C  13                  0.00028     1.02910   
   270. RY*(   7) C  13                  0.00016     1.86724   
   271. RY*(   8) C  13                  0.00007     2.15581   
   272. RY*(   9) C  13                  0.00006     1.59130   
   273. RY*(  10) C  13                  0.00004     1.71543   
   274. RY*(  11) C  13                  0.00004     0.77121   
   275. RY*(  12) C  13                  0.00001     2.51232   
   276. RY*(  13) C  13                  0.00002     1.90809   
   277. RY*(  14) C  13                  0.00001     1.61575   
   278. RY*(  15) C  13                  0.00000    22.12120   
   279. RY*(  16) C  13                  0.00000     2.75061   
   280. RY*(  17) C  13                  0.00001     1.54602   
   281. RY*(   1) C  14                  0.00605     1.10532   
   282. RY*(   2) C  14                  0.00223     1.35487   
   283. RY*(   3) C  14                  0.00079     0.46766   
   284. RY*(   4) C  14                  0.00060     1.68959   
   285. RY*(   5) C  14                  0.00041     0.98777   
   286. RY*(   6) C  14                  0.00033     1.00999   
   287. RY*(   7) C  14                  0.00013     1.71925   
   288. RY*(   8) C  14                  0.00006     1.34040   
   289. RY*(   9) C  14                  0.00006     2.92739   
   290. RY*(  10) C  14                  0.00003     1.38940   
   291. RY*(  11) C  14                  0.00001     1.46395   
   292. RY*(  12) C  14                  0.00001     1.37974   
   293. RY*(  13) C  14                  0.00001     2.49583   
   294. RY*(  14) C  14                  0.00001     2.37231   
   295. RY*(  15) C  14                  0.00000    20.99317   
   296. RY*(  16) C  14                  0.00001     1.66044   
   297. RY*(  17) C  14                  0.00000     2.74832   
   298. RY*(   1) C  15                  0.00788     1.24878   
   299. RY*(   2) C  15                  0.00291     1.01216   
   300. RY*(   3) C  15                  0.00141     0.69307   
   301. RY*(   4) C  15                  0.00122     1.10063   
   302. RY*(   5) C  15                  0.00047     1.30732   
   303. RY*(   6) C  15                  0.00035     1.48763   
   304. RY*(   7) C  15                  0.00020     0.85512   
   305. RY*(   8) C  15                  0.00017     2.41044   
   306. RY*(   9) C  15                  0.00009     2.22313   
   307. RY*(  10) C  15                  0.00007     1.58780   
   308. RY*(  11) C  15                  0.00005     1.43289   
   309. RY*(  12) C  15                  0.00003     1.55833   
   310. RY*(  13) C  15                  0.00001     1.47385   
   311. RY*(  14) C  15                  0.00000     2.72589   
   312. RY*(  15) C  15                  0.00000    22.13813   
   313. RY*(  16) C  15                  0.00001     1.60265   
   314. RY*(  17) C  15                  0.00001     2.64503   
   315. RY*(   1) C  16                  0.00743     1.87223   
   316. RY*(   2) C  16                  0.00608     1.58650   
   317. RY*(   3) C  16                  0.00312     0.84116   
   318. RY*(   4) C  16                  0.00094     1.46965   
   319. RY*(   5) C  16                  0.00052     0.91808   
   320. RY*(   6) C  16                  0.00044     1.91202   
   321. RY*(   7) C  16                  0.00022     1.53918   
   322. RY*(   8) C  16                  0.00018     1.31796   
   323. RY*(   9) C  16                  0.00009     1.40575   
   324. RY*(  10) C  16                  0.00008     1.23604   
   325. RY*(  11) C  16                  0.00008     3.10773   
   326. RY*(  12) C  16                  0.00006     2.46095   
   327. RY*(  13) C  16                  0.00005     1.29899   
   328. RY*(  14) C  16                  0.00002     1.62452   
   329. RY*(  15) C  16                  0.00003     1.59738   
   330. RY*(  16) C  16                  0.00000     2.73473   
   331. RY*(  17) C  16                  0.00000    22.20337   
   332. RY*(   1) H  17                  0.00095     0.90593   
   333. RY*(   2) H  17                  0.00012     1.84775   
   334. RY*(   1) H  18                  0.00052     2.09444   
   335. RY*(   2) H  18                  0.00010     1.00297   
   336. RY*(   1) H  19                  0.00331     0.59338   
   337. RY*(   2) H  19                  0.00038     2.46803   
   338. RY*(   1) H  20                  0.00076     1.31285   
   339. RY*(   2) H  20                  0.00013     1.50509   
   340. RY*(   1) H  21                  0.00047     0.74381   
   341. RY*(   2) H  21                  0.00015     2.07149   
   342. RY*(   1) H  22                  0.00037     0.77045   
   343. RY*(   2) H  22                  0.00015     2.01940   
   344. RY*(   1) H  23                  0.00047     0.72058   
   345. RY*(   2) H  23                  0.00015     2.08431   
   346. RY*(   1) H  24                  0.00059     1.21137   
   347. RY*(   2) H  24                  0.00017     1.63077   
   348. RY*(   1) H  25                  0.00068     1.33963   
   349. RY*(   2) H  25                  0.00022     1.54429   
   350. RY*(   1) H  26                  0.00041     0.99190   
   351. RY*(   2) H  26                  0.00016     1.80431   
   352. RY*(   1) H  27                  0.00039     0.75433   
   353. RY*(   2) H  27                  0.00016     2.02431   
   354. RY*(   1) H  28                  0.00057     1.19481   
   355. RY*(   2) H  28                  0.00019     1.59040   
   356. RY*(   1) I  29                  0.00085     0.54638   
   357. RY*(   2) I  29                  0.00050     1.38637   
   358. RY*(   3) I  29                  0.00022     2.05316   
   359. RY*(   4) I  29                  0.00003     6.69782   
   360. BD*(   1) C   1 - N   2          0.07088     0.44210   
   361. BD*(   1) C   1 - O   3          0.15698     0.22613  362(g),97(g),364(v),95(g)
                                                    72(g),62(g),60(g),65(g)
   362. BD*(   2) C   1 - O   3          0.06629     0.48302   
   363. BD*(   1) C   1 - H  17          0.04959     0.41266   
   364. BD*(   1) N   2 - C   4          0.03897     0.35138   
   365. BD*(   1) N   2 - H  18          0.01455     0.48882   
   366. BD*(   1) C   4 - C   5          0.03361     0.46323   
   367. BD*(   1) C   4 - C   6          0.03424     0.45574   
   368. BD*(   1) C   4 - H  19          0.02620     0.41443   
   369. BD*(   1) C   5 - C   7          0.02602     0.62970   
   370. BD*(   2) C   5 - C   7          0.35027     0.06055  383(v),378(v),364(v),164(g)
                                                    232(v),181(v),130(g),367(v)
   371. BD*(   1) C   5 - C  11          0.02389     0.62817   
   372. BD*(   1) C   6 - C  12          0.02802     0.60284   
   373. BD*(   1) C   6 - C  16          0.03780     0.61793   
   374. BD*(   2) C   6 - C  16          0.40836     0.03461  387(v),392(v),317(g),366(v)
                                                    146(g),364(v),300(v),249(v)
                                                    147(g),368(v)
   375. BD*(   1) C   7 - C   8          0.01588     0.63838   
   376. BD*(   1) C   7 - H  20          0.01564     0.48589   
   377. BD*(   1) C   8 - C   9          0.01639     0.63791   
   378. BD*(   2) C   8 - C   9          0.32507     0.05904  383(v),370(v),198(g),181(g)
                                                    182(g)
   379. BD*(   1) C   8 - H  21          0.01377     0.48715   
   380. BD*(   1) C   9 - C  10          0.01642     0.63667   
   381. BD*(   1) C   9 - H  22          0.01383     0.48950   
   382. BD*(   1) C  10 - C  11          0.01529     0.63746   
   383. BD*(   2) C  10 - C  11          0.31868     0.05986  370(v),378(v),215(g),234(g)
                                                    232(g),223(g)
   384. BD*(   1) C  10 - H  23          0.01371     0.48740   
   385. BD*(   1) C  11 - H  24          0.01437     0.48280   
   386. BD*(   1) C  12 - C  13          0.01587     0.63340   
   387. BD*(   2) C  12 - C  13          0.31849     0.05212  392(v),374(v),266(g),250(g)
                                                    283(v)
   388. BD*(   1) C  12 - H  25          0.01516     0.46766   
   389. BD*(   1) C  13 - C  14          0.01567     0.62651   
   390. BD*(   1) C  13 - H  26          0.01355     0.48181   
   391. BD*(   1) C  14 - C  15          0.02052     0.63163   
   392. BD*(   2) C  14 - C  15          0.30847     0.05199  387(v),374(v),283(g),300(g)
                                                    302(g)
   393. BD*(   1) C  14 - H  27          0.01303     0.48343   
   394. BD*(   1) C  15 - C  16          0.02564     0.61249   
   395. BD*(   1) C  15 - H  28          0.01488     0.47073   
   396. BD*(   1) C  16 - I  29          0.02969     0.17139   
       -------------------------------
              Total Lewis  160.81626  ( 98.0587%)
        Valence non-Lewis    2.93570  (  1.7901%)
        Rydberg non-Lewis    0.24804  (  0.1512%)
       -------------------------------
            Total unit  1  164.00000  (100.0000%)
           Charge unit  1    0.00000
   1 Symmetry operations used in ECPInt.
 ECPInt:  NShTT=    9316 NPrTT=   38001 LenC2=    8722 LenP2D=   23922.
 LDataN:  DoStor=T MaxTD1= 6 Len=  172
 D1PCM: PCM CHGder 1st derivatives, ID1Alg=3 FixD1E=F DoIter=F DoCFld=F I1PDM=0.
 Calling FoFJK, ICntrl=      2127 FMM=F ISym2X=0 I1Cent= 0 IOpClX= 0 NMat=1 NMatS=1 NMatT=0.
 -------------------------------------------------------------------
 Center     Atomic                   Forces (Hartrees/Bohr)
 Number     Number              X              Y              Z
 -------------------------------------------------------------------
      1        6          -0.033913912    0.000151372   -0.025022176
      2        7           0.033268211    0.011903640   -0.003392639
      3        8           0.002448793   -0.000357387    0.008447889
      4        6           0.021176913   -0.007360383    0.000389942
      5        6          -0.001945781   -0.002167180   -0.007998447
      6        6           0.000051505    0.003257819    0.017425908
      7        6          -0.000651694    0.007437839    0.004051174
      8        6          -0.007829258   -0.000359407    0.003924893
      9        6          -0.006562348   -0.005719590   -0.001712250
     10        6           0.003065390   -0.007072401   -0.005080572
     11        6           0.004003135   -0.000439399   -0.001910376
     12        6           0.001864117   -0.004636065    0.003184704
     13        6          -0.003815724    0.001722287    0.009069833
     14        6          -0.002353136    0.006542738   -0.000373729
     15        6          -0.006668327    0.012182077    0.007809808
     16        6          -0.012334959    0.007965831    0.027994061
     17        1          -0.006442392    0.001770985   -0.002501391
     18        1          -0.001012815   -0.007147250    0.010080444
     19        1          -0.010406827   -0.002400266    0.017966440
     20        1           0.000801833   -0.006956430   -0.005849032
     21        1           0.006618101   -0.000554370   -0.002673335
     22        1           0.004957258    0.004936890    0.001430774
     23        1          -0.001523270    0.005562253    0.004157328
     24        1          -0.006421966    0.001803373    0.003158836
     25        1          -0.002530972    0.010328232   -0.007019662
     26        1           0.002779851   -0.002423590   -0.006758944
     27        1           0.002854446   -0.006878515   -0.001291029
     28        1          -0.000552512   -0.004804788    0.007746002
     29       53           0.021076340   -0.016288319   -0.055254455
 -------------------------------------------------------------------
 Cartesian Forces:  Max     0.055254455 RMS     0.011156832

 GradGradGradGradGradGradGradGradGradGradGradGradGradGradGradGradGradGrad
 Berny optimization.
 FormGI is forming the generalized inverse of G from B-inverse, IUseBI=4.
 Internal  Forces:  Max     0.061138239 RMS     0.007738897
 Search for a local minimum.
 Step number   1 out of a maximum of  158
 All quantities printed in internal units (Hartrees-Bohrs-Radians)
 Mixed Optimization -- RFO/linear search
 Second derivative matrix not updated -- first step.
 ITU=  0
     Eigenvalues ---    0.00443   0.00578   0.00585   0.01459   0.01488
     Eigenvalues ---    0.01490   0.01515   0.01626   0.02108   0.02145
     Eigenvalues ---    0.02150   0.02170   0.02186   0.02202   0.02208
     Eigenvalues ---    0.02214   0.02216   0.02217   0.02219   0.02219
     Eigenvalues ---    0.02224   0.02236   0.02240   0.02242   0.05051
     Eigenvalues ---    0.05940   0.06730   0.14176   0.15999   0.16000
     Eigenvalues ---    0.16000   0.16000   0.16000   0.16000   0.16000
     Eigenvalues ---    0.16000   0.16000   0.16000   0.17931   0.18864
     Eigenvalues ---    0.19302   0.22000   0.22000   0.22000   0.22010
     Eigenvalues ---    0.22490   0.22602   0.23476   0.24488   0.24992
     Eigenvalues ---    0.24999   0.25000   0.30928   0.30984   0.31472
     Eigenvalues ---    0.32970   0.33311   0.33572   0.34020   0.34045
     Eigenvalues ---    0.34155   0.34226   0.34247   0.34254   0.34255
     Eigenvalues ---    0.34267   0.42068   0.42455   0.42608   0.42821
     Eigenvalues ---    0.43036   0.46057   0.46407   0.46840   0.47178
     Eigenvalues ---    0.47232   0.47285   0.47299   0.47539   0.47645
     Eigenvalues ---    0.97732
 RFO step:  Lambda=-3.39334195D-02 EMin= 4.42789921D-03
 Linear search not attempted -- first point.
 Maximum step size (   0.300) exceeded in Quadratic search.
    -- Step size scaled by   0.854
 Iteration  1 RMS(Cart)=  0.07410545 RMS(Int)=  0.00266560
 Iteration  2 RMS(Cart)=  0.00391244 RMS(Int)=  0.00021840
 Iteration  3 RMS(Cart)=  0.00001054 RMS(Int)=  0.00021833
 Iteration  4 RMS(Cart)=  0.00000000 RMS(Int)=  0.00021833
 Variable       Old X    -DE/DX   Delta X   Delta X   Delta X     New X
                                 (Linear)    (Quad)   (Total)
    R1        2.67892  -0.03964   0.00000  -0.07325  -0.07325   2.60567
    R2        2.29561  -0.00524   0.00000  -0.00442  -0.00442   2.29118
    R3        2.08508  -0.00483   0.00000  -0.01123  -0.01123   2.07385
    R4        2.82404  -0.01492   0.00000  -0.03505  -0.03505   2.78900
    R5        1.89409   0.00728   0.00000   0.01226   0.01226   1.90635
    R6        2.86042   0.00813   0.00000   0.02020   0.02020   2.88063
    R7        2.86150   0.00668   0.00000   0.01662   0.01662   2.87812
    R8        2.11821  -0.02028   0.00000  -0.04968  -0.04968   2.06854
    R9        2.63540   0.00083   0.00000   0.00134   0.00134   2.63674
   R10        2.64169  -0.00076   0.00000  -0.00151  -0.00150   2.64019
   R11        2.65450   0.00057   0.00000   0.00111   0.00112   2.65562
   R12        2.62396   0.01087   0.00000   0.01921   0.01927   2.64323
   R13        2.62809   0.00220   0.00000   0.00382   0.00382   2.63191
   R14        2.07297  -0.00903   0.00000  -0.02061  -0.02061   2.05236
   R15        2.62645   0.00092   0.00000   0.00174   0.00173   2.62819
   R16        2.06904  -0.00716   0.00000  -0.01624  -0.01624   2.05280
   R17        2.62849   0.00121   0.00000   0.00212   0.00212   2.63062
   R18        2.06882  -0.00714   0.00000  -0.01619  -0.01619   2.05263
   R19        2.62648   0.00085   0.00000   0.00133   0.00133   2.62781
   R20        2.06914  -0.00711   0.00000  -0.01612  -0.01612   2.05302
   R21        2.07255  -0.00729   0.00000  -0.01662  -0.01662   2.05593
   R22        2.62282  -0.00198   0.00000  -0.00417  -0.00422   2.61861
   R23        2.08058  -0.01203   0.00000  -0.02779  -0.02779   2.05280
   R24        2.63112  -0.00197   0.00000  -0.00434  -0.00440   2.62672
   R25        2.06950  -0.00769   0.00000  -0.01745  -0.01745   2.05206
   R26        2.62536  -0.00167   0.00000  -0.00293  -0.00294   2.62242
   R27        2.06902  -0.00755   0.00000  -0.01713  -0.01713   2.05189
   R28        2.62364   0.01274   0.00000   0.02220   0.02225   2.64589
   R29        2.07069  -0.00902   0.00000  -0.02051  -0.02051   2.05018
   R30        3.73370   0.06114   0.00000   0.23006   0.23006   3.96375
    A1        2.11826   0.01436   0.00000   0.04874   0.04857   2.16684
    A2        2.01977  -0.01237   0.00000  -0.04636  -0.04653   1.97325
    A3        2.14205  -0.00183   0.00000   0.00010  -0.00006   2.14199
    A4        2.13843  -0.01433   0.00000  -0.04198  -0.04200   2.09643
    A5        1.99516   0.00123   0.00000   0.00528   0.00520   2.00036
    A6        1.95917   0.01282   0.00000   0.06022   0.06026   2.01943
    A7        1.86607   0.00423   0.00000   0.03235   0.03118   1.89726
    A8        1.95627   0.00395   0.00000   0.03065   0.02951   1.98578
    A9        1.87493  -0.00611   0.00000  -0.04952  -0.04906   1.82587
   A10        1.96553  -0.00024   0.00000   0.01720   0.01577   1.98130
   A11        1.89567  -0.00155   0.00000  -0.01958  -0.01913   1.87653
   A12        1.90233  -0.00069   0.00000  -0.01519  -0.01477   1.88756
   A13        2.13587   0.00354   0.00000   0.01094   0.01094   2.14681
   A14        2.06646  -0.00160   0.00000  -0.00452  -0.00452   2.06194
   A15        2.08061  -0.00195   0.00000  -0.00650  -0.00650   2.07411
   A16        2.08677   0.01008   0.00000   0.02949   0.02941   2.11618
   A17        2.15833  -0.01259   0.00000  -0.03871  -0.03878   2.11955
   A18        2.03808   0.00251   0.00000   0.00923   0.00927   2.04735
   A19        2.10053   0.00067   0.00000   0.00219   0.00218   2.10271
   A20        2.09551   0.00083   0.00000   0.00406   0.00407   2.09958
   A21        2.08709  -0.00150   0.00000  -0.00623  -0.00622   2.08086
   A22        2.09784   0.00032   0.00000   0.00155   0.00154   2.09938
   A23        2.09035  -0.00031   0.00000  -0.00143  -0.00143   2.08892
   A24        2.09500  -0.00001   0.00000  -0.00013  -0.00013   2.09487
   A25        2.09015  -0.00090   0.00000  -0.00258  -0.00258   2.08757
   A26        2.09676   0.00044   0.00000   0.00125   0.00125   2.09801
   A27        2.09628   0.00046   0.00000   0.00133   0.00133   2.09760
   A28        2.09765  -0.00063   0.00000  -0.00230  -0.00230   2.09536
   A29        2.09430   0.00040   0.00000   0.00151   0.00151   2.09581
   A30        2.09123   0.00024   0.00000   0.00079   0.00079   2.09202
   A31        2.09958   0.00249   0.00000   0.00766   0.00766   2.10724
   A32        2.09563  -0.00244   0.00000  -0.00907  -0.00907   2.08656
   A33        2.08797  -0.00006   0.00000   0.00141   0.00141   2.08938
   A34        2.11959   0.00328   0.00000   0.00912   0.00908   2.12868
   A35        2.08487   0.00260   0.00000   0.01411   0.01412   2.09899
   A36        2.07871  -0.00587   0.00000  -0.02320  -0.02319   2.05552
   A37        2.09813  -0.00063   0.00000  -0.00628  -0.00637   2.09176
   A38        2.09159  -0.00015   0.00000   0.00111   0.00116   2.09275
   A39        2.09347   0.00077   0.00000   0.00517   0.00521   2.09868
   A40        2.08463   0.00136   0.00000   0.00185   0.00179   2.08643
   A41        2.10009  -0.00042   0.00000   0.00022   0.00025   2.10034
   A42        2.09846  -0.00094   0.00000  -0.00207  -0.00204   2.09642
   A43        2.08359   0.00489   0.00000   0.01748   0.01753   2.10111
   A44        2.10675  -0.00393   0.00000  -0.01527  -0.01529   2.09145
   A45        2.09285  -0.00096   0.00000  -0.00221  -0.00223   2.09062
   A46        2.14232  -0.01140   0.00000  -0.03135  -0.03128   2.11105
   A47        2.14264  -0.00315   0.00000  -0.01090  -0.01099   2.13165
   A48        1.99819   0.01456   0.00000   0.04237   0.04228   2.04047
    D1       -0.30545   0.00303   0.00000   0.03974   0.03966  -0.26579
    D2       -2.77238  -0.00183   0.00000  -0.02093  -0.02084  -2.79322
    D3        2.91845   0.00104   0.00000   0.00713   0.00704   2.92549
    D4        0.45152  -0.00382   0.00000  -0.05354  -0.05346   0.39806
    D5        2.39804  -0.00202   0.00000  -0.02699  -0.02753   2.37051
    D6       -1.72333   0.00314   0.00000   0.03656   0.03696  -1.68637
    D7        0.36591   0.00068   0.00000   0.00403   0.00400   0.36991
    D8       -1.40599  -0.00093   0.00000   0.01481   0.01438  -1.39161
    D9        0.75583   0.00422   0.00000   0.07836   0.07887   0.83470
   D10        2.84507   0.00177   0.00000   0.04583   0.04591   2.89098
   D11        1.54437   0.00465   0.00000   0.04488   0.04509   1.58946
   D12       -1.57297   0.00487   0.00000   0.04848   0.04872  -1.52425
   D13       -0.61174  -0.00314   0.00000  -0.02742  -0.02765  -0.63939
   D14        2.55411  -0.00292   0.00000  -0.02382  -0.02402   2.53008
   D15       -2.72050  -0.00105   0.00000  -0.00589  -0.00592  -2.72641
   D16        0.44535  -0.00083   0.00000  -0.00229  -0.00229   0.44306
   D17       -0.62402  -0.00404   0.00000  -0.02930  -0.02946  -0.65348
   D18        2.51768  -0.00314   0.00000  -0.01352  -0.01377   2.50392
   D19        1.48110   0.00415   0.00000   0.04729   0.04752   1.52862
   D20       -1.66039   0.00505   0.00000   0.06307   0.06322  -1.59717
   D21       -2.69715   0.00156   0.00000   0.02326   0.02332  -2.67384
   D22        0.44455   0.00247   0.00000   0.03904   0.03901   0.48356
   D23       -3.12001   0.00076   0.00000   0.01165   0.01165  -3.10836
   D24        0.03260   0.00059   0.00000   0.00906   0.00905   0.04165
   D25       -0.00287   0.00054   0.00000   0.00804   0.00803   0.00516
   D26       -3.13344   0.00037   0.00000   0.00545   0.00543  -3.12801
   D27        3.11967  -0.00052   0.00000  -0.00876  -0.00875   3.11092
   D28       -0.02022  -0.00040   0.00000  -0.00692  -0.00691  -0.02712
   D29        0.00155  -0.00038   0.00000  -0.00552  -0.00553  -0.00398
   D30       -3.13834  -0.00026   0.00000  -0.00368  -0.00369   3.14116
   D31       -3.13656   0.00046   0.00000   0.00763   0.00785  -3.12871
   D32        0.01058  -0.00002   0.00000   0.00039   0.00054   0.01112
   D33        0.00493  -0.00039   0.00000  -0.00708  -0.00722  -0.00229
   D34       -3.13111  -0.00087   0.00000  -0.01432  -0.01454   3.13754
   D35        3.13455  -0.00038   0.00000  -0.00698  -0.00675   3.12780
   D36       -0.01612   0.00077   0.00000   0.01010   0.01011  -0.00601
   D37       -0.00694   0.00050   0.00000   0.00839   0.00835   0.00141
   D38        3.12557   0.00165   0.00000   0.02547   0.02521  -3.13240
   D39        0.00267  -0.00041   0.00000  -0.00622  -0.00624  -0.00356
   D40       -3.13796  -0.00017   0.00000  -0.00253  -0.00254  -3.14049
   D41        3.13330  -0.00022   0.00000  -0.00358  -0.00360   3.12970
   D42       -0.00733   0.00001   0.00000   0.00011   0.00010  -0.00723
   D43       -0.00112   0.00012   0.00000   0.00181   0.00180   0.00067
   D44       -3.14128   0.00026   0.00000   0.00393   0.00393  -3.13735
   D45        3.13951  -0.00012   0.00000  -0.00190  -0.00192   3.13759
   D46       -0.00065   0.00002   0.00000   0.00022   0.00021  -0.00043
   D47       -0.00020   0.00005   0.00000   0.00071   0.00072   0.00052
   D48       -3.14117   0.00016   0.00000   0.00231   0.00232  -3.13885
   D49        3.13996  -0.00010   0.00000  -0.00141  -0.00142   3.13854
   D50       -0.00102   0.00002   0.00000   0.00018   0.00018  -0.00083
   D51       -0.00003   0.00009   0.00000   0.00118   0.00119   0.00116
   D52        3.13987  -0.00003   0.00000  -0.00067  -0.00066   3.13920
   D53        3.14095  -0.00002   0.00000  -0.00042  -0.00041   3.14054
   D54       -0.00234  -0.00014   0.00000  -0.00226  -0.00226  -0.00460
   D55        0.00055   0.00002   0.00000   0.00063   0.00068   0.00123
   D56        3.14127  -0.00003   0.00000  -0.00019  -0.00015   3.14113
   D57        3.13661   0.00053   0.00000   0.00796   0.00793  -3.13865
   D58       -0.00586   0.00047   0.00000   0.00715   0.00711   0.00125
   D59       -0.00432   0.00031   0.00000   0.00510   0.00510   0.00078
   D60        3.13933   0.00004   0.00000   0.00068   0.00066   3.13998
   D61        3.13815   0.00037   0.00000   0.00592   0.00593  -3.13911
   D62       -0.00139   0.00010   0.00000   0.00149   0.00148   0.00009
   D63        0.00243  -0.00026   0.00000  -0.00403  -0.00407  -0.00164
   D64       -3.13709  -0.00046   0.00000  -0.00734  -0.00736   3.13873
   D65       -3.14122   0.00001   0.00000   0.00039   0.00037  -3.14085
   D66        0.00245  -0.00019   0.00000  -0.00291  -0.00293  -0.00048
   D67        0.00338  -0.00018   0.00000  -0.00294  -0.00286   0.00052
   D68       -3.12982  -0.00117   0.00000  -0.01850  -0.01864   3.13472
   D69       -3.14027   0.00002   0.00000   0.00033   0.00042  -3.13985
   D70        0.00971  -0.00097   0.00000  -0.01524  -0.01536  -0.00565
         Item               Value     Threshold  Converged?
 Maximum Force            0.061138     0.000450     NO 
 RMS     Force            0.007739     0.000300     NO 
 Maximum Displacement     0.359826     0.001800     NO 
 RMS     Displacement     0.074916     0.001200     NO 
 Predicted change in Energy=-1.871604D-02
 GradGradGradGradGradGradGradGradGradGradGradGradGradGradGradGradGradGrad

                          Input orientation:                          
 ---------------------------------------------------------------------
 Center     Atomic      Atomic             Coordinates (Angstroms)
 Number     Number       Type             X           Y           Z
 ---------------------------------------------------------------------
      1          6           0        1.872442   -0.188984    1.528900
      2          7           0        0.494655   -0.227894    1.490897
      3          8           0        2.574782    0.007049    0.560238
      4          6           0       -0.228941    0.298250    0.317106
      5          6           0       -1.332723   -0.684119   -0.057454
      6          6           0       -0.721601    1.728988    0.490051
      7          6           0       -2.630268   -0.598384    0.448400
      8          6           0       -3.587997   -1.548073    0.101136
      9          6           0       -3.261606   -2.591489   -0.758521
     10          6           0       -1.970297   -2.682537   -1.270448
     11          6           0       -1.014496   -1.734556   -0.921906
     12          6           0       -1.210925    2.187220    1.725137
     13          6           0       -1.676730    3.481163    1.895195
     14          6           0       -1.668718    4.365831    0.823097
     15          6           0       -1.193744    3.942212   -0.410080
     16          6           0       -0.723223    2.634028   -0.576423
     17          1           0        2.281225   -0.403935    2.524418
     18          1           0        0.045518   -0.083616    2.382599
     19          1           0        0.509868    0.287316   -0.490509
     20          1           0       -2.906891    0.215494    1.112183
     21          1           0       -4.594614   -1.468362    0.501640
     22          1           0       -4.010620   -3.329215   -1.031623
     23          1           0       -1.707682   -3.492990   -1.944606
     24          1           0       -0.006369   -1.812340   -1.323486
     25          1           0       -1.235171    1.523456    2.584709
     26          1           0       -2.048020    3.799891    2.864595
     27          1           0       -2.033230    5.381095    0.947024
     28          1           0       -1.187843    4.628011   -1.250716
     29         53           0       -0.042478    2.105988   -2.488852
 ---------------------------------------------------------------------
                    Distance matrix (angstroms):
                    1          2          3          4          5
     1  C    0.000000
     2  N    1.378860   0.000000
     3  O    1.212443   2.290907   0.000000
     4  C    2.474197   1.475874   2.829271   0.000000
     5  C    3.610368   2.438204   4.015949   1.524361   0.000000
     6  C    3.389230   2.512042   3.719696   1.523035   2.548787
     7  C    4.648600   3.314996   5.241336   2.566624   1.395300
     8  C    5.805344   4.510250   6.372521   3.839116   2.420296
     9  C    6.112509   4.975535   6.523415   4.324884   2.801811
    10  C    5.368501   4.441428   5.589547   3.799703   2.423124
    11  C    4.090190   3.220122   4.255921   2.506901   1.397127
    12  C    3.897691   2.965913   4.521251   2.552460   3.381871
    13  C    5.118668   4.316882   5.650392   3.836325   4.613106
    14  C    5.812427   5.121371   6.088954   4.344445   5.137145
    15  C    5.497992   4.884074   5.534330   3.839024   4.641831
    16  C    4.374843   3.734653   4.366904   2.549229   3.413344
    17  H    1.097436   2.071471   2.028075   3.415585   4.450302
    18  H    2.019295   1.008798   3.118717   2.118351   2.866010
    19  H    2.482233   2.047350   2.333772   1.094623   2.127525
    20  H    4.814486   3.451164   5.513333   2.794712   2.157629
    21  H    6.671948   5.330858   7.319871   4.713181   3.401112
    22  H    7.143370   6.023188   7.551966   5.410976   3.888016
    23  H    5.983225   5.226263   6.071574   4.655697   3.404658
    24  H    3.781709   3.268370   3.677082   2.682474   2.152889
    25  H    3.701951   2.693687   4.573152   2.766885   3.444406
    26  H    5.750237   4.957347   6.408277   4.696833   5.399664
    27  H    6.827783   6.176305   7.089693   5.430246   6.187609
    28  H    6.347837   5.824693   6.228177   4.703657   5.446428
    29  I    5.007608   4.644773   4.533491   3.343065   3.919327
                    6          7          8          9         10
     6  C    0.000000
     7  C    3.010217   0.000000
     8  C    4.371111   1.392748   0.000000
     9  C    5.164986   2.414066   1.390776   0.000000
    10  C    4.911227   2.780952   2.405245   1.392062   0.000000
    11  C    3.751739   2.404027   2.775661   2.410504   1.390577
    12  C    1.405295   3.377007   4.715959   5.762804   5.767557
    13  C    2.440660   4.432285   5.671402   6.814039   6.935320
    14  C    2.821506   5.070346   6.259323   7.310480   7.358898
    15  C    2.435470   4.839174   6.011408   6.861976   6.725368
    16  C    1.398737   3.890446   5.114292   5.812278   5.504792
    17  H    4.207728   5.335768   6.452063   6.803385   6.137465
    18  H    2.730520   3.341548   4.533447   5.205106   4.915552
    19  H    2.134579   3.395065   4.528928   4.752195   3.947094
    20  H    2.730056   1.086060   2.143896   3.391830   3.866875
    21  H    5.022292   2.149036   1.086295   2.150891   3.391395
    22  H    6.222423   3.399011   2.152723   1.086207   2.153635
    23  H    5.845423   3.867349   3.391659   2.152715   1.086412
    24  H    4.042459   3.390887   3.863605   3.394528   2.148737
    25  H    2.166470   3.318481   4.597631   5.675949   5.752654
    26  H    3.418551   5.051914   6.213611   7.446442   7.689376
    27  H    3.907311   6.029863   7.151657   8.244991   8.363211
    28  H    3.413500   5.681794   6.762563   7.527544   7.352328
    29  I    3.078506   4.757913   5.712347   5.951733   5.303864
                   11         12         13         14         15
    11  C    0.000000
    12  C    4.735584   0.000000
    13  C    5.964758   1.385707   0.000000
    14  C    6.378697   2.401999   1.389999   0.000000
    15  C    5.702613   2.763955   2.400027   1.387724   0.000000
    16  C    4.391894   2.394717   2.781313   2.419040   1.400145
    17  H    4.950706   4.421316   5.581694   6.422399   6.290920
    18  H    3.843045   2.677237   3.988903   5.016795   5.053921
    19  H    2.568610   3.388192   4.546806   4.806878   4.033240
    20  H    3.394315   2.672025   3.576450   4.340730   4.374995
    21  H    3.861941   5.129287   5.912177   6.534678   6.455344
    22  H    3.395840   6.772671   7.771393   8.254588   7.822708
    23  H    2.149072   6.780750   7.961397   8.332033   7.609280
    24  H    1.087951   5.171222   6.416477   6.748409   5.946347
    25  H    4.791627   1.086293   2.122032   3.371993   3.849786
    26  H    6.784974   2.144715   1.085901   2.152178   3.387261
    27  H    7.427194   3.388582   2.153105   1.085812   2.148686
    28  H    6.373415   3.848857   3.383936   2.144919   1.084907
    29  I    4.260272   4.373737   4.876653   4.326725   3.003070
                   16         17         18         19         20
    16  C    0.000000
    17  H    5.279313   0.000000
    18  H    4.090521   2.262985   0.000000
    19  H    2.652348   3.564453   2.933933   0.000000
    20  H    3.670027   5.412453   3.228025   3.774655   0.000000
    21  H    5.742778   7.245813   5.194840   5.488397   2.461005
    22  H    6.824548   7.796794   6.216356   5.814371   4.287083
    23  H    6.354639   6.739868   5.781198   4.617645   4.953274
    24  H    4.565323   4.692873   4.089773   2.317090   4.296234
    25  H    3.389427   4.010425   2.064871   3.745687   2.583360
    26  H    3.867160   6.044025   4.438113   5.489781   4.081239
    27  H    3.403437   7.387101   6.020393   5.872003   5.241564
    28  H    2.155576   7.183770   6.076313   4.722474   5.292326
    29  I    2.097529   6.068953   5.341642   2.757902   4.974564
                   21         22         23         24         25
    21  H    0.000000
    22  H    2.480870   0.000000
    23  H    4.291575   2.482717   0.000000
    24  H    4.949889   4.291866   2.470798   0.000000
    25  H    4.957420   6.658032   6.775153   5.283131   0.000000
    26  H    6.310562   8.358018   8.742446   7.294210   2.433355
    27  H    7.326262   9.148476   9.338998   7.810818   4.266179
    28  H    7.200181   8.445917   8.167152   6.548228   4.934671
    29  I    6.514674   6.885572   5.866657   4.088114   5.244319
                   26         27         28         29
    26  H    0.000000
    27  H    2.485458   0.000000
    28  H    4.285028   2.472221   0.000000
    29  I    5.962457   5.147296   3.034047   0.000000
 Symmetry turned off by external request.
 Stoichiometry    C14H12INO
 Framework group  C1[X(C14H12INO)]
 Deg. of freedom    81
 Full point group                 C1      NOp   1
 Rotational constants (GHZ):           0.3680705           0.2603647           0.2344713
 Basis read from rwf:  (5D, 7F)
 Pseudo-potential data read from rwf file.
   396 basis functions,   648 primitive gaussians,   412 cartesian basis functions
    59 alpha electrons       59 beta electrons
       nuclear repulsion energy      1085.2272094607 Hartrees.
 NAtoms=   29 NActive=   29 NUniq=   29 SFac= 1.00D+00 NAtFMM=   60 NAOKFM=F Big=F
 Integral buffers will be    131072 words long.
 Raffenetti 2 integral format.
 Two-electron integral symmetry is turned off.
 ------------------------------------------------------------------------------
 Polarizable Continuum Model (PCM)
 =================================
 Model                : PCM.
 Atomic radii         : UFF (Universal Force Field).
 Polarization charges : Total charges.
 Charge compensation  : None.
 Solution method      : On-the-fly selection.
 Cavity type          : Scaled VdW (van der Waals Surface) (Alpha=1.100).
 Cavity algorithm     : GePol (No added spheres)
                        Default sphere list used, NSphG=   29.
                        Lebedev-Laikov grids with approx.  5.0 points / Ang**2.
                        Smoothing algorithm: York/Karplus (Gamma=1.0000).
                        Polarization charges: spherical gaussians, with
                                              point-specific exponents (IZeta= 3).
                        Self-potential: point-specific (ISelfS= 7).
                        Self-field    : sphere-specific E.n sum rule (ISelfD= 2).
 1st derivatives      : Analytical E(r).r(x)/FMM algorithm (CHGder, D1EAlg=3).
                        Cavity 1st derivative terms included.
 Solvent              : DiMethylSulfoxide, Eps=  46.826000 Eps(inf)=   2.007889
 ------------------------------------------------------------------------------
 One-electron integrals computed using PRISM.
   1 Symmetry operations used in ECPInt.
 ECPInt:  NShTT=    9316 NPrTT=   38001 LenC2=    8728 LenP2D=   23917.
 LDataN:  DoStor=T MaxTD1= 5 Len=  102
 NBasis=   396 RedAO= T EigKep=  1.49D-06  NBF=   396
 NBsUse=   394 1.00D-06 EigRej=  9.89D-07 NBFU=   394
 Initial guess from the checkpoint file:  "BHFA_oI_M062X.chk"
 B after Tr=    -0.016732   -0.088839   -0.006500
         Rot=    0.999943    0.010220   -0.001915    0.002278 Ang=   1.22 deg.
 ExpMin= 4.38D-02 ExpMax= 8.59D+03 ExpMxC= 1.30D+03 IAcc=3 IRadAn=         5 AccDes= 0.00D+00
 Harris functional with IExCor= 1009 and IRadAn=       5 diagonalized for initial guess.
 HarFok:  IExCor= 1009 AccDes= 0.00D+00 IRadAn=         5 IDoV= 1 UseB2=F ITyADJ=14
 ICtDFT=  3500011 ScaDFX=  1.000000  1.000000  1.000000  1.000000
 Defaulting to unpruned grid for atomic number  53.
 FoFCou: FMM=F IPFlag=           0 FMFlag=      100000 FMFlg1=           0
         NFxFlg=           0 DoJE=T BraDBF=F KetDBF=T FulRan=T
         wScrn=  0.000000 ICntrl=       500 IOpCl=  0 I1Cent=   200000004 NGrid=           0
         NMat0=    1 NMatS0=      1 NMatT0=    0 NMatD0=    1 NMtDS0=    0 NMtDT0=    0
 Symmetry not used in FoFCou.
 Requested convergence on RMS density matrix=1.00D-08 within 128 cycles.
 Requested convergence on MAX density matrix=1.00D-06.
 Requested convergence on             energy=1.00D-06.
 No special actions if energy rises.
 Inv3:  Mode=1 IEnd=    17366508.
 Iteration    1 A*A^-1 deviation from unit magnitude is 6.66D-15 for   2402.
 Iteration    1 A*A^-1 deviation from orthogonality  is 1.66D-15 for   1289    243.
 Iteration    1 A^-1*A deviation from unit magnitude is 6.33D-15 for   2402.
 Iteration    1 A^-1*A deviation from orthogonality  is 6.04D-15 for   1738   1710.
 Error on total polarization charges =  0.01920
 SCF Done:  E(RM062X) =  -681.924346770     A.U. after   15 cycles
            NFock= 15  Conv=0.94D-08     -V/T= 2.0163
   1 Symmetry operations used in ECPInt.
 ECPInt:  NShTT=    9316 NPrTT=   38001 LenC2=    8728 LenP2D=   23917.
 LDataN:  DoStor=T MaxTD1= 6 Len=  172
 D1PCM: PCM CHGder 1st derivatives, ID1Alg=3 FixD1E=F DoIter=F DoCFld=F I1PDM=0.
 Calling FoFJK, ICntrl=      2127 FMM=F ISym2X=0 I1Cent= 0 IOpClX= 0 NMat=1 NMatS=1 NMatT=0.
 -------------------------------------------------------------------
 Center     Atomic                   Forces (Hartrees/Bohr)
 Number     Number              X              Y              Z
 -------------------------------------------------------------------
      1        6          -0.016264565   -0.000933816   -0.003543017
      2        7           0.010823614    0.014778734   -0.002628491
      3        8           0.003485757   -0.000103080   -0.000769601
      4        6           0.003569651   -0.006653604    0.002692807
      5        6          -0.001257549    0.000746235   -0.003411940
      6        6           0.001938380    0.000274917    0.003065760
      7        6           0.000915210    0.002268628    0.000408183
      8        6          -0.001757927   -0.000267481    0.000940442
      9        6          -0.001511298   -0.001051028   -0.000269340
     10        6           0.001194761   -0.001635296   -0.001104703
     11        6           0.000865656   -0.000316430   -0.000132181
     12        6           0.002306577   -0.003549421   -0.002110672
     13        6          -0.001187222    0.001436293    0.001906236
     14        6          -0.000548136    0.000595746    0.000110288
     15        6           0.001329132   -0.001677291   -0.003408729
     16        6          -0.005668349    0.005927702    0.009760358
     17        1          -0.000240024    0.000028614    0.000698378
     18        1          -0.000972040   -0.006600812    0.003479564
     19        1          -0.002351059   -0.000752459    0.004209878
     20        1           0.000316148   -0.000324923   -0.000759638
     21        1           0.001381222    0.000010881   -0.000410336
     22        1           0.000970789    0.001036873    0.000331335
     23        1          -0.000269746    0.001236844    0.000797913
     24        1          -0.001071377    0.000518753    0.000440189
     25        1           0.000553745   -0.000229433   -0.001298138
     26        1           0.000604008   -0.000863349   -0.001319241
     27        1           0.000866756   -0.001225946   -0.000993924
     28        1           0.000206167   -0.000695424    0.000906937
     29       53           0.001771720   -0.001980424   -0.007588317
 -------------------------------------------------------------------
 Cartesian Forces:  Max     0.016264565 RMS     0.003583388

 GradGradGradGradGradGradGradGradGradGradGradGradGradGradGradGradGradGrad
 Berny optimization.
 Using GEDIIS/GDIIS optimizer.
 FormGI is forming the generalized inverse of G from B-inverse, IUseBI=4.
 Internal  Forces:  Max     0.013145056 RMS     0.001919103
 Search for a local minimum.
 Step number   2 out of a maximum of  158
 All quantities printed in internal units (Hartrees-Bohrs-Radians)
 Mixed Optimization -- RFO/linear search
 Update second derivatives using D2CorX and points    1    2
 DE= -1.63D-02 DEPred=-1.87D-02 R= 8.70D-01
 TightC=F SS=  1.41D+00  RLast= 3.50D-01 DXNew= 5.0454D-01 1.0511D+00
 Trust test= 8.70D-01 RLast= 3.50D-01 DXMaxT set to 5.05D-01
 ITU=  1  0
 Use linear search instead of GDIIS.
     Eigenvalues ---    0.00442   0.00575   0.00585   0.01459   0.01474
     Eigenvalues ---    0.01492   0.01512   0.01517   0.02108   0.02145
     Eigenvalues ---    0.02149   0.02171   0.02185   0.02202   0.02208
     Eigenvalues ---    0.02214   0.02216   0.02217   0.02219   0.02219
     Eigenvalues ---    0.02223   0.02236   0.02240   0.02242   0.04741
     Eigenvalues ---    0.06064   0.06887   0.14137   0.15955   0.15999
     Eigenvalues ---    0.16000   0.16000   0.16000   0.16000   0.16000
     Eigenvalues ---    0.16000   0.16000   0.16082   0.18583   0.18790
     Eigenvalues ---    0.20786   0.21801   0.22000   0.22000   0.22006
     Eigenvalues ---    0.22414   0.22813   0.23530   0.24556   0.24979
     Eigenvalues ---    0.24996   0.26982   0.30887   0.31061   0.31612
     Eigenvalues ---    0.32616   0.33348   0.33708   0.34032   0.34089
     Eigenvalues ---    0.34183   0.34233   0.34249   0.34254   0.34264
     Eigenvalues ---    0.34341   0.41070   0.42085   0.42457   0.42626
     Eigenvalues ---    0.44039   0.46320   0.46424   0.46843   0.47206
     Eigenvalues ---    0.47229   0.47254   0.47303   0.47548   0.48164
     Eigenvalues ---    0.97919
 RFO step:  Lambda=-5.31599675D-03 EMin= 4.42492157D-03
 Quartic linear search produced a step of  0.22887.
 Iteration  1 RMS(Cart)=  0.12301810 RMS(Int)=  0.00592887
 Iteration  2 RMS(Cart)=  0.00857382 RMS(Int)=  0.00076793
 Iteration  3 RMS(Cart)=  0.00006902 RMS(Int)=  0.00076479
 Iteration  4 RMS(Cart)=  0.00000018 RMS(Int)=  0.00076479
 Variable       Old X    -DE/DX   Delta X   Delta X   Delta X     New X
                                 (Linear)    (Quad)   (Total)
    R1        2.60567  -0.01315  -0.01676  -0.02370  -0.04046   2.56521
    R2        2.29118   0.00261  -0.00101   0.00401   0.00300   2.29419
    R3        2.07385   0.00054  -0.00257   0.00397   0.00140   2.07525
    R4        2.78900  -0.00629  -0.00802  -0.01650  -0.02452   2.76447
    R5        1.90635   0.00257   0.00281   0.00433   0.00714   1.91349
    R6        2.88063  -0.00050   0.00462  -0.00556  -0.00093   2.87969
    R7        2.87812  -0.00268   0.00380  -0.01331  -0.00950   2.86861
    R8        2.06854  -0.00469  -0.01137  -0.00887  -0.02024   2.04830
    R9        2.63674  -0.00112   0.00031  -0.00330  -0.00300   2.63374
   R10        2.64019  -0.00045  -0.00034  -0.00107  -0.00141   2.63877
   R11        2.65562  -0.00514   0.00026  -0.01413  -0.01386   2.64176
   R12        2.64323   0.00028   0.00441  -0.00315   0.00130   2.64453
   R13        2.63191   0.00044   0.00087   0.00042   0.00129   2.63321
   R14        2.05236  -0.00079  -0.00472   0.00092  -0.00380   2.04856
   R15        2.62819   0.00062   0.00040   0.00143   0.00183   2.63001
   R16        2.05280  -0.00143  -0.00372  -0.00209  -0.00581   2.04699
   R17        2.63062   0.00100   0.00049   0.00234   0.00283   2.63345
   R18        2.05263  -0.00146  -0.00370  -0.00218  -0.00589   2.04675
   R19        2.62781  -0.00006   0.00030  -0.00039  -0.00008   2.62773
   R20        2.05302  -0.00148  -0.00369  -0.00228  -0.00597   2.04705
   R21        2.05593  -0.00119  -0.00380  -0.00120  -0.00500   2.05093
   R22        2.61861   0.00122  -0.00096   0.00406   0.00307   2.62167
   R23        2.05280  -0.00090  -0.00636   0.00178  -0.00458   2.04821
   R24        2.62672   0.00127  -0.00101   0.00445   0.00340   2.63012
   R25        2.05206  -0.00164  -0.00399  -0.00260  -0.00659   2.04547
   R26        2.62242  -0.00024  -0.00067   0.00008  -0.00061   2.62181
   R27        2.05189  -0.00155  -0.00392  -0.00234  -0.00626   2.04563
   R28        2.64589  -0.00425   0.00509  -0.01493  -0.00981   2.63608
   R29        2.05018  -0.00114  -0.00469  -0.00031  -0.00501   2.04517
   R30        3.96375   0.00799   0.05265   0.00750   0.06016   4.02391
    A1        2.16684   0.00401   0.01112   0.01281   0.02389   2.19072
    A2        1.97325  -0.00250  -0.01065  -0.00613  -0.01682   1.95643
    A3        2.14199  -0.00151  -0.00001  -0.00725  -0.00731   2.13468
    A4        2.09643  -0.00217  -0.00961   0.01552   0.00097   2.09740
    A5        2.00036  -0.00059   0.00119   0.02704   0.02254   2.02290
    A6        2.01943   0.00425   0.01379   0.05151   0.06066   2.08009
    A7        1.89726   0.00437   0.00714   0.02495   0.03187   1.92913
    A8        1.98578  -0.00236   0.00675  -0.01788  -0.01147   1.97431
    A9        1.82587  -0.00088  -0.01123  -0.00041  -0.01160   1.81427
   A10        1.98130  -0.00156   0.00361  -0.00917  -0.00588   1.97542
   A11        1.87653  -0.00063  -0.00438   0.00083  -0.00340   1.87313
   A12        1.88756   0.00112  -0.00338   0.00287  -0.00054   1.88702
   A13        2.14681  -0.00202   0.00250  -0.01129  -0.00879   2.13802
   A14        2.06194   0.00102  -0.00103   0.00591   0.00488   2.06682
   A15        2.07411   0.00100  -0.00149   0.00533   0.00382   2.07793
   A16        2.11618  -0.00233   0.00673  -0.01598  -0.00941   2.10678
   A17        2.11955   0.00158  -0.00888   0.01485   0.00581   2.12536
   A18        2.04735   0.00075   0.00212   0.00081   0.00289   2.05024
   A19        2.10271  -0.00032   0.00050  -0.00237  -0.00189   2.10082
   A20        2.09958  -0.00007   0.00093  -0.00139  -0.00045   2.09913
   A21        2.08086   0.00038  -0.00142   0.00378   0.00236   2.08322
   A22        2.09938  -0.00020   0.00035  -0.00091  -0.00057   2.09882
   A23        2.08892  -0.00007  -0.00033  -0.00067  -0.00100   2.08792
   A24        2.09487   0.00027  -0.00003   0.00157   0.00154   2.09641
   A25        2.08757   0.00005  -0.00059   0.00153   0.00094   2.08851
   A26        2.09801  -0.00004   0.00029  -0.00091  -0.00062   2.09739
   A27        2.09760  -0.00000   0.00030  -0.00064  -0.00033   2.09727
   A28        2.09536  -0.00041  -0.00053  -0.00135  -0.00188   2.09347
   A29        2.09581   0.00035   0.00034   0.00169   0.00203   2.09784
   A30        2.09202   0.00006   0.00018  -0.00034  -0.00016   2.09186
   A31        2.10724  -0.00012   0.00175  -0.00226  -0.00051   2.10672
   A32        2.08656  -0.00032  -0.00208  -0.00071  -0.00278   2.08378
   A33        2.08938   0.00044   0.00032   0.00297   0.00329   2.09268
   A34        2.12868  -0.00069   0.00208  -0.00492  -0.00284   2.12583
   A35        2.09899  -0.00079   0.00323  -0.00922  -0.00599   2.09300
   A36        2.05552   0.00148  -0.00531   0.01415   0.00883   2.06435
   A37        2.09176  -0.00055  -0.00146  -0.00014  -0.00165   2.09011
   A38        2.09275  -0.00014   0.00026  -0.00261  -0.00232   2.09042
   A39        2.09868   0.00069   0.00119   0.00275   0.00397   2.10265
   A40        2.08643   0.00024   0.00041   0.00249   0.00286   2.08929
   A41        2.10034   0.00081   0.00006   0.00535   0.00542   2.10575
   A42        2.09642  -0.00105  -0.00047  -0.00784  -0.00829   2.08813
   A43        2.10111  -0.00131   0.00401  -0.01016  -0.00611   2.09500
   A44        2.09145   0.00071  -0.00350   0.00667   0.00315   2.09460
   A45        2.09062   0.00060  -0.00051   0.00349   0.00295   2.09357
   A46        2.11105   0.00156  -0.00716   0.01189   0.00471   2.11575
   A47        2.13165  -0.00020  -0.00252   0.00155  -0.00114   2.13051
   A48        2.04047  -0.00137   0.00968  -0.01360  -0.00410   2.03637
    D1       -0.26579   0.00168   0.00908   0.06525   0.07374  -0.19205
    D2       -2.79322  -0.00227  -0.00477  -0.10704  -0.11122  -2.90445
    D3        2.92549   0.00175   0.00161   0.07819   0.07921   3.00470
    D4        0.39806  -0.00220  -0.01224  -0.09411  -0.10576   0.29230
    D5        2.37051   0.00026  -0.00630   0.05020   0.04274   2.41324
    D6       -1.68637  -0.00007   0.00846   0.04464   0.05211  -1.63426
    D7        0.36991  -0.00052   0.00092   0.03843   0.03840   0.40831
    D8       -1.39161   0.00261   0.00329   0.21596   0.22015  -1.17145
    D9        0.83470   0.00228   0.01805   0.21040   0.22953   1.06423
   D10        2.89098   0.00183   0.01051   0.20419   0.21581   3.10680
   D11        1.58946  -0.00019   0.01032   0.02798   0.03837   1.62783
   D12       -1.52425  -0.00016   0.01115   0.03046   0.04168  -1.48257
   D13       -0.63939   0.00060  -0.00633   0.03854   0.03214  -0.60725
   D14        2.53008   0.00064  -0.00550   0.04103   0.03545   2.56554
   D15       -2.72641   0.00058  -0.00135   0.03999   0.03865  -2.68777
   D16        0.44306   0.00062  -0.00052   0.04247   0.04195   0.48501
   D17       -0.65348  -0.00045  -0.00674   0.11424   0.10751  -0.54597
   D18        2.50392   0.00001  -0.00315   0.13920   0.13600   2.63992
   D19        1.52862   0.00227   0.01088   0.12588   0.13680   1.66542
   D20       -1.59717   0.00273   0.01447   0.15084   0.16530  -1.43187
   D21       -2.67384   0.00127   0.00534   0.12321   0.12858  -2.54526
   D22        0.48356   0.00173   0.00893   0.14817   0.15707   0.64063
   D23       -3.10836   0.00029   0.00267   0.01188   0.01454  -3.09383
   D24        0.04165   0.00024   0.00207   0.01002   0.01208   0.05374
   D25        0.00516   0.00025   0.00184   0.00938   0.01122   0.01639
   D26       -3.12801   0.00020   0.00124   0.00752   0.00877  -3.11924
   D27        3.11092  -0.00026  -0.00200  -0.00944  -0.01146   3.09947
   D28       -0.02712  -0.00026  -0.00158  -0.00985  -0.01144  -0.03856
   D29       -0.00398  -0.00017  -0.00127  -0.00679  -0.00805  -0.01203
   D30        3.14116  -0.00017  -0.00084  -0.00719  -0.00804   3.13312
   D31       -3.12871   0.00020   0.00180   0.01153   0.01331  -3.11540
   D32        0.01112   0.00028   0.00012   0.01707   0.01716   0.02828
   D33       -0.00229  -0.00024  -0.00165  -0.01231  -0.01396  -0.01625
   D34        3.13754  -0.00015  -0.00333  -0.00676  -0.01012   3.12743
   D35        3.12780  -0.00019  -0.00154  -0.01036  -0.01196   3.11584
   D36       -0.00601   0.00047   0.00231   0.01483   0.01706   0.01105
   D37        0.00141   0.00028   0.00191   0.01381   0.01577   0.01717
   D38       -3.13240   0.00094   0.00577   0.03899   0.04479  -3.08762
   D39       -0.00356  -0.00018  -0.00143  -0.00660  -0.00803  -0.01159
   D40       -3.14049  -0.00008  -0.00058  -0.00318  -0.00375   3.13894
   D41        3.12970  -0.00013  -0.00082  -0.00479  -0.00561   3.12409
   D42       -0.00723  -0.00004   0.00002  -0.00136  -0.00134  -0.00857
   D43        0.00067   0.00003   0.00041   0.00106   0.00148   0.00216
   D44       -3.13735   0.00011   0.00090   0.00400   0.00490  -3.13245
   D45        3.13759  -0.00006  -0.00044  -0.00238  -0.00282   3.13477
   D46       -0.00043   0.00001   0.00005   0.00055   0.00060   0.00017
   D47        0.00052   0.00004   0.00016   0.00154   0.00170   0.00222
   D48       -3.13885   0.00012   0.00053   0.00482   0.00534  -3.13351
   D49        3.13854  -0.00004  -0.00032  -0.00139  -0.00171   3.13682
   D50       -0.00083   0.00004   0.00004   0.00189   0.00193   0.00110
   D51        0.00116   0.00003   0.00027   0.00136   0.00162   0.00279
   D52        3.13920   0.00003  -0.00015   0.00176   0.00160   3.14080
   D53        3.14054  -0.00005  -0.00009  -0.00191  -0.00200   3.13854
   D54       -0.00460  -0.00005  -0.00052  -0.00151  -0.00203  -0.00664
   D55        0.00123   0.00003   0.00015   0.00267   0.00282   0.00405
   D56        3.14113   0.00007  -0.00003   0.00411   0.00409  -3.13797
   D57       -3.13865  -0.00005   0.00181  -0.00272  -0.00095  -3.13959
   D58        0.00125  -0.00001   0.00163  -0.00128   0.00032   0.00157
   D59        0.00078   0.00014   0.00117   0.00579   0.00696   0.00774
   D60        3.13998   0.00009   0.00015   0.00349   0.00364  -3.13957
   D61       -3.13911   0.00010   0.00136   0.00434   0.00569  -3.13342
   D62        0.00009   0.00005   0.00034   0.00204   0.00237   0.00246
   D63       -0.00164  -0.00009  -0.00093  -0.00420  -0.00512  -0.00676
   D64        3.13873  -0.00018  -0.00169  -0.00771  -0.00939   3.12934
   D65       -3.14085  -0.00005   0.00009  -0.00193  -0.00185   3.14049
   D66       -0.00048  -0.00013  -0.00067  -0.00543  -0.00611  -0.00659
   D67        0.00052  -0.00012  -0.00066  -0.00588  -0.00653  -0.00601
   D68        3.13472  -0.00074  -0.00427  -0.02974  -0.03404   3.10068
   D69       -3.13985  -0.00003   0.00010  -0.00238  -0.00227   3.14107
   D70       -0.00565  -0.00066  -0.00352  -0.02624  -0.02978  -0.03543
         Item               Value     Threshold  Converged?
 Maximum Force            0.013145     0.000450     NO 
 RMS     Force            0.001919     0.000300     NO 
 Maximum Displacement     0.690931     0.001800     NO
[truncated: 1,118,409 more chars]
