# Supplementary material for: Rotational Barriers in N-Benzhydrylformamides: An NMR and DFT Study
Source: Molecules. 2023 Jan 5;28(2):535. doi: 10.3390/molecules28020535 (PMC9863877; doi:10.3390/molecules28020535)
Supplement: Supplementary file 1 [file molecules-28-00535-s001.zip › Supplementary_Materials/Quantum_chemistry_output_files/Gaussian_output_files/Conformations/BHFA_oI/BHFA_oI_conf7.log]

 Entering Gaussian System, Link 0=g16
 Initial command:
 /usr/local/gaussian/g16/l1.exe "/home/gauss/GAUSS_SCRDIR/Gau-8264.inp" -scrdir="/home/gauss/GAUSS_SCRDIR/"
 Entering Link 1 = /usr/local/gaussian/g16/l1.exe PID=      8266.
  
 Copyright (c) 1988,1990,1992,1993,1995,1998,2003,2009,2016,
            Gaussian, Inc.  All Rights Reserved.
  
 This is part of the Gaussian(R) 16 program.  It is based on
 the Gaussian(R) 09 system (copyright 2009, Gaussian, Inc.),
 the Gaussian(R) 03 system (copyright 2003, Gaussian, Inc.),
 the Gaussian(R) 98 system (copyright 1998, Gaussian, Inc.),
 the Gaussian(R) 94 system (copyright 1995, Gaussian, Inc.),
 the Gaussian 92(TM) system (copyright 1992, Gaussian, Inc.),
 the Gaussian 90(TM) system (copyright 1990, Gaussian, Inc.),
 the Gaussian 88(TM) system (copyright 1988, Gaussian, Inc.),
 the Gaussian 86(TM) system (copyright 1986, Carnegie Mellon
 University), and the Gaussian 82(TM) system (copyright 1983,
 Carnegie Mellon University). Gaussian is a federally registered
 trademark of Gaussian, Inc.
  
 This software contains proprietary and confidential information,
 including trade secrets, belonging to Gaussian, Inc.
  
 This software is provided under written license and may be
 used, copied, transmitted, or stored only in accord with that
 written license.
  
 The following legend is applicable only to US Government
 contracts under FAR:
  
                    RESTRICTED RIGHTS LEGEND
  
 Use, reproduction and disclosure by the US Government is
 subject to restrictions as set forth in subparagraphs (a)
 and (c) of the Commercial Computer Software - Restricted
 Rights clause in FAR 52.227-19.
  
 Gaussian, Inc.
 340 Quinnipiac St., Bldg. 40, Wallingford CT 06492
  
  
 ---------------------------------------------------------------
 Warning -- This program may not be used in any manner that
 competes with the business of Gaussian, Inc. or will provide
 assistance to any competitor of Gaussian, Inc.  The licensee
 of this program is prohibited from giving any competitor of
 Gaussian, Inc. access to this program.  By using this program,
 the user acknowledges that Gaussian, Inc. is engaged in the
 business of creating and licensing software in the field of
 computational chemistry and represents and warrants to the
 licensee that it is not a competitor of Gaussian, Inc. and that
 it will not use this program in any manner prohibited above.
 ---------------------------------------------------------------
  

 Cite this work as:
 Gaussian 16, Revision A.03,
 M. J. Frisch, G. W. Trucks, H. B. Schlegel, G. E. Scuseria, 
 M. A. Robb, J. R. Cheeseman, G. Scalmani, V. Barone, 
 G. A. Petersson, H. Nakatsuji, X. Li, M. Caricato, A. V. Marenich, 
 J. Bloino, B. G. Janesko, R. Gomperts, B. Mennucci, H. P. Hratchian, 
 J. V. Ortiz, A. F. Izmaylov, J. L. Sonnenberg, D. Williams-Young, 
 F. Ding, F. Lipparini, F. Egidi, J. Goings, B. Peng, A. Petrone, 
 T. Henderson, D. Ranasinghe, V. G. Zakrzewski, J. Gao, N. Rega, 
 G. Zheng, W. Liang, M. Hada, M. Ehara, K. Toyota, R. Fukuda, 
 J. Hasegawa, M. Ishida, T. Nakajima, Y. Honda, O. Kitao, H. Nakai, 
 T. Vreven, K. Throssell, J. A. Montgomery, Jr., J. E. Peralta, 
 F. Ogliaro, M. J. Bearpark, J. J. Heyd, E. N. Brothers, K. N. Kudin, 
 V. N. Staroverov, T. A. Keith, R. Kobayashi, J. Normand, 
 K. Raghavachari, A. P. Rendell, J. C. Burant, S. S. Iyengar, 
 J. Tomasi, M. Cossi, J. M. Millam, M. Klene, C. Adamo, R. Cammi, 
 J. W. Ochterski, R. L. Martin, K. Morokuma, O. Farkas, 
 J. B. Foresman, and D. J. Fox, Gaussian, Inc., Wallingford CT, 2016.
 
 ******************************************
 Gaussian 16:  ES64L-G16RevA.03 25-Dec-2016
                15-Dec-2022 
 ******************************************
 %chk=BHFA_oI_conf7.chk
 %nprocshared=4
 Will use up to    4 processors via shared memory.
 %mem=2GB
 ----------------------------------------------------------------------
 # opt freq M062X/gen pseudo=read nosymm Integral(Grid=SuperFine) scrf=
 (IEFPCM, solvent=dimethylsulfoxide) pop=(nboread,mkuff,dipole)
 ----------------------------------------------------------------------
 1/18=20,19=15,26=6,38=1/1,3;
 2/9=110,12=2,15=1,17=6,18=5,40=1/2;
 3/5=7,11=2,16=1,17=8,25=1,30=1,70=2201,71=1,72=21,74=-55,75=-7/1,2,3;
 4//1;
 5/5=2,38=5,53=21/2;
 6/7=2,8=2,9=2,10=2,15=24,20=4,28=1,40=2/1,2,7;
 7/30=1/1,2,3,16;
 1/18=20,19=15,26=6/3(2);
 2/9=110,15=1/2;
 99//99;
 2/9=110,15=1/2;
 3/5=7,6=1,11=2,16=1,17=8,25=1,30=1,70=2205,71=1,72=21,74=-55,75=-7,82=7/1,2,3;
 4/5=5,16=3,69=1/1;
 5/5=2,38=5,53=21/2;
 7/30=1/1,2,3,16;
 1/18=20,19=15,26=6/3(-5);
 2/9=110,15=1/2;
 6/7=2,8=2,9=2,10=2,15=24,19=2,20=4,28=1,40=2/1,2,7;
 99/9=1/99;
 -------------
 BHFA_oI_conf7
 -------------
 Symbolic Z-matrix:
 Charge =  0 Multiplicity = 1
 C                     3.5921    3.2706   -1.7495 
 C                     2.388     3.3843   -1.0362 
 C                     1.6399    2.2346   -0.7326 
 C                     2.0751    0.953    -1.1444 
 C                     3.2972    0.8586   -1.8484 
 C                     4.0481    2.0054   -2.1538 
 C                     1.3172   -0.2911   -0.8258 
 C                     0.9371   -1.0692   -2.0411 
 N                     0.1342   -0.062    -0.0544 
 C                     0.0229   -0.6045   -3.0239 
 C                    -0.2798   -1.4027   -4.1432 
 C                     0.3125   -2.6644   -4.3007 
 C                     1.2122   -3.1373   -3.3346 
 C                     1.519    -2.3446   -2.2174 
 C                    -0.078    -0.5429    1.1902 
 O                     0.7729   -1.2468    1.777 
 I                    -0.9374    1.2098   -2.9181 
 H                     4.1355    4.1045   -1.9701 
 H                     2.0565    4.302    -0.7379 
 H                     0.7694    2.3372   -0.2103 
 H                     3.6443   -0.0553   -2.1429 
 H                     4.926     1.9199   -2.667 
 H                     2.0077   -0.8918   -0.2261 
 H                    -0.568     0.4743   -0.4529 
 H                    -0.9366   -1.0671   -4.8488 
 H                     0.0869   -3.2385   -5.1137 
 H                     1.6443   -4.056    -3.4447 
 H                     2.1766   -2.7054   -1.5244 
 H                    -0.9557   -0.3266    1.6636 
 

 GradGradGradGradGradGradGradGradGradGradGradGradGradGradGradGradGradGrad
 Berny optimization.
 Initialization pass.
                           ----------------------------
                           !    Initial Parameters    !
                           ! (Angstroms and Degrees)  !
 --------------------------                            --------------------------
 ! Name  Definition              Value          Derivative Info.                !
 --------------------------------------------------------------------------------
 ! R1    R(1,2)                  1.4041         estimate D2E/DX2                !
 ! R2    R(1,6)                  1.4043         estimate D2E/DX2                !
 ! R3    R(1,18)                 1.0195         estimate D2E/DX2                !
 ! R4    R(2,3)                  1.4049         estimate D2E/DX2                !
 ! R5    R(2,19)                 1.0203         estimate D2E/DX2                !
 ! R6    R(3,4)                  1.4147         estimate D2E/DX2                !
 ! R7    R(3,20)                 1.0203         estimate D2E/DX2                !
 ! R8    R(4,5)                  1.4135         estimate D2E/DX2                !
 ! R9    R(4,7)                  1.4912         estimate D2E/DX2                !
 ! R10   R(5,6)                  1.4044         estimate D2E/DX2                !
 ! R11   R(5,21)                 1.021          estimate D2E/DX2                !
 ! R12   R(6,22)                 1.0205         estimate D2E/DX2                !
 ! R13   R(7,8)                  1.4923         estimate D2E/DX2                !
 ! R14   R(7,9)                  1.4307         estimate D2E/DX2                !
 ! R15   R(7,23)                 1.0942         estimate D2E/DX2                !
 ! R16   R(8,10)                 1.4204         estimate D2E/DX2                !
 ! R17   R(8,14)                 1.4129         estimate D2E/DX2                !
 ! R18   R(9,15)                 1.351          estimate D2E/DX2                !
 ! R19   R(9,24)                 0.9693         estimate D2E/DX2                !
 ! R20   R(10,11)                1.4077         estimate D2E/DX2                !
 ! R21   R(10,17)                2.0555         estimate D2E/DX2                !
 ! R22   R(11,12)                1.4027         estimate D2E/DX2                !
 ! R23   R(11,25)                1.0207         estimate D2E/DX2                !
 ! R24   R(12,13)                1.4023         estimate D2E/DX2                !
 ! R25   R(12,26)                1.0205         estimate D2E/DX2                !
 ! R26   R(13,14)                1.4038         estimate D2E/DX2                !
 ! R27   R(13,27)                1.0212         estimate D2E/DX2                !
 ! R28   R(14,28)                1.0212         estimate D2E/DX2                !
 ! R29   R(15,16)                1.2505         estimate D2E/DX2                !
 ! R30   R(15,29)                1.0204         estimate D2E/DX2                !
 ! A1    A(2,1,6)              119.8452         estimate D2E/DX2                !
 ! A2    A(2,1,18)             120.0512         estimate D2E/DX2                !
 ! A3    A(6,1,18)             120.1032         estimate D2E/DX2                !
 ! A4    A(1,2,3)              120.0107         estimate D2E/DX2                !
 ! A5    A(1,2,19)             119.9977         estimate D2E/DX2                !
 ! A6    A(3,2,19)             119.9916         estimate D2E/DX2                !
 ! A7    A(2,3,4)              120.9737         estimate D2E/DX2                !
 ! A8    A(2,3,20)             118.8579         estimate D2E/DX2                !
 ! A9    A(4,3,20)             120.1679         estimate D2E/DX2                !
 ! A10   A(3,4,5)              118.1271         estimate D2E/DX2                !
 ! A11   A(3,4,7)              122.4961         estimate D2E/DX2                !
 ! A12   A(5,4,7)              119.3477         estimate D2E/DX2                !
 ! A13   A(4,5,6)              121.0676         estimate D2E/DX2                !
 ! A14   A(4,5,21)             119.8256         estimate D2E/DX2                !
 ! A15   A(6,5,21)             119.1068         estimate D2E/DX2                !
 ! A16   A(1,6,5)              119.9647         estimate D2E/DX2                !
 ! A17   A(1,6,22)             119.974          estimate D2E/DX2                !
 ! A18   A(5,6,22)             120.061          estimate D2E/DX2                !
 ! A19   A(4,7,8)              112.984          estimate D2E/DX2                !
 ! A20   A(4,7,9)              113.6932         estimate D2E/DX2                !
 ! A21   A(4,7,23)             104.7368         estimate D2E/DX2                !
 ! A22   A(8,7,9)              108.1783         estimate D2E/DX2                !
 ! A23   A(8,7,23)             108.7133         estimate D2E/DX2                !
 ! A24   A(9,7,23)             108.312          estimate D2E/DX2                !
 ! A25   A(7,8,10)             123.8373         estimate D2E/DX2                !
 ! A26   A(7,8,14)             117.8649         estimate D2E/DX2                !
 ! A27   A(10,8,14)            118.2973         estimate D2E/DX2                !
 ! A28   A(7,9,15)             124.7189         estimate D2E/DX2                !
 ! A29   A(7,9,24)             117.7712         estimate D2E/DX2                !
 ! A30   A(15,9,24)            117.5096         estimate D2E/DX2                !
 ! A31   A(8,10,11)            120.2019         estimate D2E/DX2                !
 ! A32   A(8,10,17)            123.6309         estimate D2E/DX2                !
 ! A33   A(11,10,17)           116.1651         estimate D2E/DX2                !
 ! A34   A(10,11,12)           120.5653         estimate D2E/DX2                !
 ! A35   A(10,11,25)           120.1052         estimate D2E/DX2                !
 ! A36   A(12,11,25)           119.3294         estimate D2E/DX2                !
 ! A37   A(11,12,13)           119.7951         estimate D2E/DX2                !
 ! A38   A(11,12,26)           120.1405         estimate D2E/DX2                !
 ! A39   A(13,12,26)           120.064          estimate D2E/DX2                !
 ! A40   A(12,13,14)           119.873          estimate D2E/DX2                !
 ! A41   A(12,13,27)           120.0386         estimate D2E/DX2                !
 ! A42   A(14,13,27)           120.0884         estimate D2E/DX2                !
 ! A43   A(8,14,13)            121.2665         estimate D2E/DX2                !
 ! A44   A(8,14,28)            119.9636         estimate D2E/DX2                !
 ! A45   A(13,14,28)           118.7699         estimate D2E/DX2                !
 ! A46   A(9,15,16)            121.719          estimate D2E/DX2                !
 ! A47   A(9,15,29)            119.145          estimate D2E/DX2                !
 ! A48   A(16,15,29)           119.136          estimate D2E/DX2                !
 ! D1    D(6,1,2,3)             -0.2268         estimate D2E/DX2                !
 ! D2    D(6,1,2,19)           179.7427         estimate D2E/DX2                !
 ! D3    D(18,1,2,3)          -179.9963         estimate D2E/DX2                !
 ! D4    D(18,1,2,19)           -0.0268         estimate D2E/DX2                !
 ! D5    D(2,1,6,5)              0.2328         estimate D2E/DX2                !
 ! D6    D(2,1,6,22)          -179.6014         estimate D2E/DX2                !
 ! D7    D(18,1,6,5)          -179.9978         estimate D2E/DX2                !
 ! D8    D(18,1,6,22)            0.168          estimate D2E/DX2                !
 ! D9    D(1,2,3,4)             -0.4923         estimate D2E/DX2                !
 ! D10   D(1,2,3,20)           179.7634         estimate D2E/DX2                !
 ! D11   D(19,2,3,4)           179.5381         estimate D2E/DX2                !
 ! D12   D(19,2,3,20)           -0.2061         estimate D2E/DX2                !
 ! D13   D(2,3,4,5)              1.1734         estimate D2E/DX2                !
 ! D14   D(2,3,4,7)            179.1969         estimate D2E/DX2                !
 ! D15   D(20,3,4,5)          -179.0857         estimate D2E/DX2                !
 ! D16   D(20,3,4,7)            -1.0622         estimate D2E/DX2                !
 ! D17   D(3,4,5,6)             -1.1684         estimate D2E/DX2                !
 ! D18   D(3,4,5,21)           178.8832         estimate D2E/DX2                !
 ! D19   D(7,4,5,6)           -179.2559         estimate D2E/DX2                !
 ! D20   D(7,4,5,21)             0.7958         estimate D2E/DX2                !
 ! D21   D(3,4,7,8)            122.8571         estimate D2E/DX2                !
 ! D22   D(3,4,7,9)             -0.9362         estimate D2E/DX2                !
 ! D23   D(3,4,7,23)          -118.984          estimate D2E/DX2                !
 ! D24   D(5,4,7,8)            -59.1427         estimate D2E/DX2                !
 ! D25   D(5,4,7,9)            177.064          estimate D2E/DX2                !
 ! D26   D(5,4,7,23)            59.0162         estimate D2E/DX2                !
 ! D27   D(4,5,6,1)              0.4812         estimate D2E/DX2                !
 ! D28   D(4,5,6,22)          -179.6847         estimate D2E/DX2                !
 ! D29   D(21,5,6,1)          -179.5701         estimate D2E/DX2                !
 ! D30   D(21,5,6,22)            0.264          estimate D2E/DX2                !
 ! D31   D(4,7,8,10)           -65.9948         estimate D2E/DX2                !
 ! D32   D(4,7,8,14)           114.2761         estimate D2E/DX2                !
 ! D33   D(9,7,8,10)            60.7817         estimate D2E/DX2                !
 ! D34   D(9,7,8,14)          -118.9474         estimate D2E/DX2                !
 ! D35   D(23,7,8,10)          178.1937         estimate D2E/DX2                !
 ! D36   D(23,7,8,14)           -1.5355         estimate D2E/DX2                !
 ! D37   D(4,7,9,15)          -117.2595         estimate D2E/DX2                !
 ! D38   D(4,7,9,24)            62.9489         estimate D2E/DX2                !
 ! D39   D(8,7,9,15)           116.3765         estimate D2E/DX2                !
 ! D40   D(8,7,9,24)           -63.4151         estimate D2E/DX2                !
 ! D41   D(23,7,9,15)           -1.2932         estimate D2E/DX2                !
 ! D42   D(23,7,9,24)          178.9153         estimate D2E/DX2                !
 ! D43   D(7,8,10,11)          179.9242         estimate D2E/DX2                !
 ! D44   D(7,8,10,17)           -0.6209         estimate D2E/DX2                !
 ! D45   D(14,8,10,11)          -0.3477         estimate D2E/DX2                !
 ! D46   D(14,8,10,17)         179.1072         estimate D2E/DX2                !
 ! D47   D(7,8,14,13)         -179.9928         estimate D2E/DX2                !
 ! D48   D(7,8,14,28)           -0.0004         estimate D2E/DX2                !
 ! D49   D(10,8,14,13)           0.2627         estimate D2E/DX2                !
 ! D50   D(10,8,14,28)        -179.7449         estimate D2E/DX2                !
 ! D51   D(7,9,15,16)           -0.0181         estimate D2E/DX2                !
 ! D52   D(7,9,15,29)         -179.9813         estimate D2E/DX2                !
 ! D53   D(24,9,15,16)         179.7739         estimate D2E/DX2                !
 ! D54   D(24,9,15,29)          -0.1892         estimate D2E/DX2                !
 ! D55   D(8,10,11,12)           0.162          estimate D2E/DX2                !
 ! D56   D(8,10,11,25)        -179.9684         estimate D2E/DX2                !
 ! D57   D(17,10,11,12)       -179.3324         estimate D2E/DX2                !
 ! D58   D(17,10,11,25)          0.5372         estimate D2E/DX2                !
 ! D59   D(10,11,12,13)          0.1193         estimate D2E/DX2                !
 ! D60   D(10,11,12,26)        179.8721         estimate D2E/DX2                !
 ! D61   D(25,11,12,13)       -179.7513         estimate D2E/DX2                !
 ! D62   D(25,11,12,26)          0.0015         estimate D2E/DX2                !
 ! D63   D(11,12,13,14)         -0.2063         estimate D2E/DX2                !
 ! D64   D(11,12,13,27)        179.8915         estimate D2E/DX2                !
 ! D65   D(26,12,13,14)       -179.9593         estimate D2E/DX2                !
 ! D66   D(26,12,13,27)          0.1385         estimate D2E/DX2                !
 ! D67   D(12,13,14,8)           0.0124         estimate D2E/DX2                !
 ! D68   D(12,13,14,28)       -179.9801         estimate D2E/DX2                !
 ! D69   D(27,13,14,8)         179.9146         estimate D2E/DX2                !
 ! D70   D(27,13,14,28)         -0.0779         estimate D2E/DX2                !
 --------------------------------------------------------------------------------
 Trust Radius=3.00D-01 FncErr=5.00D-06 GrdErr=5.00D-06 EigMax=2.50D+02 EigMin=1.00D-04
 Number of steps in this run=    158 maximum allowed number of steps=    174.
 GradGradGradGradGradGradGradGradGradGradGradGradGradGradGradGradGradGrad

                          Input orientation:                          
 ---------------------------------------------------------------------
 Center     Atomic      Atomic             Coordinates (Angstroms)
 Number     Number       Type             X           Y           Z
 ---------------------------------------------------------------------
      1          6           0        3.592100    3.270600   -1.749500
      2          6           0        2.388000    3.384300   -1.036200
      3          6           0        1.639900    2.234600   -0.732600
      4          6           0        2.075100    0.953000   -1.144400
      5          6           0        3.297200    0.858600   -1.848400
      6          6           0        4.048100    2.005400   -2.153800
      7          6           0        1.317200   -0.291100   -0.825800
      8          6           0        0.937100   -1.069200   -2.041100
      9          7           0        0.134200   -0.062000   -0.054400
     10          6           0        0.022900   -0.604500   -3.023900
     11          6           0       -0.279800   -1.402700   -4.143200
     12          6           0        0.312500   -2.664400   -4.300700
     13          6           0        1.212200   -3.137300   -3.334600
     14          6           0        1.519000   -2.344600   -2.217400
     15          6           0       -0.078000   -0.542900    1.190200
     16          8           0        0.772900   -1.246800    1.777000
     17         53           0       -0.937400    1.209800   -2.918100
     18          1           0        4.135500    4.104500   -1.970100
     19          1           0        2.056500    4.302000   -0.737900
     20          1           0        0.769400    2.337200   -0.210300
     21          1           0        3.644300   -0.055300   -2.142900
     22          1           0        4.926000    1.919900   -2.667000
     23          1           0        2.007700   -0.891800   -0.226100
     24          1           0       -0.568000    0.474300   -0.452900
     25          1           0       -0.936600   -1.067100   -4.848800
     26          1           0        0.086900   -3.238500   -5.113700
     27          1           0        1.644300   -4.056000   -3.444700
     28          1           0        2.176600   -2.705400   -1.524400
     29          1           0       -0.955700   -0.326600    1.663600
 ---------------------------------------------------------------------
                    Distance matrix (angstroms):
                    1          2          3          4          5
     1  C    0.000000
     2  C    1.404130   0.000000
     3  C    2.432790   1.404862   0.000000
     4  C    2.835261   2.453739   1.414736   0.000000
     5  C    2.431973   2.804545   2.425908   1.413526   0.000000
     6  C    1.404324   2.430294   2.805667   2.453398   1.404375
     7  C    4.325979   3.833986   2.547937   1.491209   2.507573
     8  C    5.095873   4.790469   3.622319   2.487651   3.053460
     9  N    5.092805   4.233265   2.828685   2.446511   3.751068
    10  C    5.420303   5.045312   3.990643   3.189020   3.774056
    11  C    6.523890   6.299681   5.342976   4.481928   4.813991
    12  C    7.244903   7.179933   6.204315   5.114154   5.228168
    13  C    7.016954   7.014016   5.984199   4.719335   4.745865
    14  C    6.003927   5.913602   4.815425   3.512085   3.682207
    15  C    6.054276   5.144017   3.789835   3.510543   4.752817
    16  O    6.386783   5.654178   4.378348   3.881935   4.893703
    17  I    5.111643   4.396394   3.531161   3.505298   4.381716
    18  H    1.019479   2.108225   3.354989   3.854735   3.354612
    19  H    2.108361   1.020318   2.108963   3.373631   3.824860
    20  H    3.347836   2.097235   1.020340   2.119765   3.355503
    21  H    3.349492   3.825431   3.354133   2.115670   1.020991
    22  H    2.108432   3.353419   3.826146   3.373550   2.109373
    23  H    4.707085   4.368744   3.188447   2.061821   2.712668
    24  H    5.177538   4.188827   2.837554   2.773681   4.127333
    25  H    6.995029   6.738238   5.872195   5.183987   5.534960
    26  H    8.122355   8.110644   7.180576   6.105486   6.144464
    27  H    7.768314   7.855700   6.850340   5.528748   5.425269
    28  H    6.145477   6.112894   5.031759   3.679483   3.750042
    29  H    6.728416   5.678030   4.363331   4.325273   5.641454
                    6          7          8          9         10
     6  C    0.000000
     7  C    3.807271   0.000000
     8  C    4.375407   1.492270   0.000000
     9  N    4.899004   1.430746   2.367716   0.000000
    10  C    4.875540   2.570034   1.420424   3.020699   0.000000
    11  C    5.856926   3.845934   2.451712   4.322865   1.407687
    12  C    6.353811   4.326304   2.835592   4.983507   2.440753
    13  C    5.990324   3.795518   2.454763   4.623772   2.815323
    14  C    5.032186   2.488802   1.412917   3.436059   2.432428
    15  C    5.890744   2.464598   3.427640   1.351045   4.215758
    16  O    6.062584   2.825631   3.825754   2.272821   4.901397
    17  I    5.106109   3.422520   3.078428   3.311583   2.055494
    18  H    2.108935   5.345422   6.082925   6.086052   6.340241
    19  H    3.353448   4.653048   5.639253   4.817355   5.782306
    20  H    3.825854   2.754430   3.870854   2.486754   4.138503
    21  H    2.099919   2.684353   2.892627   4.084444   3.767270
    22  H    1.020487   4.615406   5.023723   5.806458   5.526334
    23  H    4.033984   1.094199   2.114682   2.056223   3.442333
    24  H    5.152253   2.068543   2.677704   0.969281   2.850090
    25  H    6.445969   4.676144   3.375490   5.014291   2.113031
    26  H    7.207677   5.346671   3.856109   5.974019   3.362933
    27  H    6.647198   4.597837   3.375085   5.452208   3.836517
    28  H    5.107866   2.656211   2.116717   3.649639   3.361652
    29  H    6.711839   3.371120   4.225985   2.051687   4.796618
                   11         12         13         14         15
    11  C    0.000000
    12  C    1.402680   0.000000
    13  C    2.426672   1.402299   0.000000
    14  C    2.798493   2.428591   1.403793   0.000000
    15  C    5.406028   5.899427   5.373020   4.172322   0.000000
    16  O    6.015085   6.257795   5.467671   4.209164   1.250536
    17  I    2.959470   4.299216   4.867395   4.377058   4.548478
    18  H    7.385560   8.115727   7.927876   6.964059   7.024201
    19  H    7.042582   8.016596   7.924574   6.830455   5.634422
    20  H    5.527692   6.477355   6.318819   5.148748   3.312773
    21  H    4.606001   4.750199   4.102924   3.124635   5.020242
    22  H    6.349739   6.705905   6.309776   5.476838   6.781105
    23  H    4.564794   4.755857   3.916358   2.512913   2.545149
    24  H    4.150241   5.043043   4.951461   3.926223   1.993633
    25  H    1.020728   2.100484   3.346023   3.819194   6.122214
    26  H    2.108673   1.020517   2.107543   3.352390   6.858032
    27  H    3.351129   2.107837   1.021196   2.109705   6.065516
    28  H    3.819560   3.344307   2.096051   1.021207   4.138681
    29  H    5.944221   6.530430   6.130402   5.025796   1.020417
                   16         17         18         19         20
    16  O    0.000000
    17  I    5.568121   0.000000
    18  H    7.347397   5.917120   0.000000
    19  H    6.225876   4.824770   2.424781   0.000000
    20  H    4.098101   3.393579   4.189376   2.407369   0.000000
    21  H    5.003022   4.815951   4.192264   4.845740   4.209994
    22  H    6.857504   5.911578   2.425497   4.198792   4.846322
    23  H    2.379741   4.509679   5.703690   5.219184   3.458335
    24  H    3.119720   2.598967   6.132142   4.649786   2.306055
    25  H    6.845138   2.985277   7.794778   7.394956   6.001281
    26  H    7.205499   5.065296   8.955056   8.937902   7.456378
    27  H    5.993087   5.888220   8.658769   8.795046   7.218019
    28  H    3.872613   5.193090   7.100048   7.052422   5.397674
    29  H    1.961552   4.832477   7.665425   6.022000   3.685553
                   21         22         23         24         25
    21  H    0.000000
    22  H    2.412229   0.000000
    23  H    2.655619   4.730764   0.000000
    24  H    4.569469   6.097215   2.924363   0.000000
    25  H    5.415744   6.931991   5.483520   4.672870   0.000000
    26  H    5.622589   7.484138   5.751966   5.994734   2.415099
    27  H    4.658356   6.861906   4.528091   5.862487   4.191189
    28  H    3.091879   5.500740   2.236796   4.334909   4.840215
    29  H    5.976876   7.641679   3.559797   2.295936   6.554392
                   26         27         28         29
    26  H    0.000000
    27  H    2.424740   0.000000
    28  H    4.187376   2.407284   0.000000
    29  H    7.449696   6.838359   5.062938   0.000000
 Symmetry turned off by external request.
 Stoichiometry    C14H12INO
 Framework group  C1[X(C14H12INO)]
 Deg. of freedom    81
 Full point group                 C1      NOp   1
 Rotational constants (GHZ):           0.3607865           0.3044784           0.2552885
 General basis read from cards:  (5D, 7F)
 ======================================================================================================
                                       Pseudopotential Parameters
 ======================================================================================================
  Center     Atomic      Valence      Angular      Power
  Number     Number     Electrons     Momentum     of R      Exponent        Coefficient   SO-Coeffient
 ======================================================================================================
    1          6
                                   No pseudopotential on this center.
    2          6
                                   No pseudopotential on this center.
    3          6
                                   No pseudopotential on this center.
    4          6
                                   No pseudopotential on this center.
    5          6
                                   No pseudopotential on this center.
    6          6
                                   No pseudopotential on this center.
    7          6
                                   No pseudopotential on this center.
    8          6
                                   No pseudopotential on this center.
    9          7
                                   No pseudopotential on this center.
   10          6
                                   No pseudopotential on this center.
   11          6
                                   No pseudopotential on this center.
   12          6
                                   No pseudopotential on this center.
   13          6
                                   No pseudopotential on this center.
   14          6
                                   No pseudopotential on this center.
   15          6
                                   No pseudopotential on this center.
   16          8
                                   No pseudopotential on this center.
   17         53            7
                                      F and up 
                                                     0        1.0715702       -0.07476210    0.00000000
                                                     1       44.1936028      -30.08112240    0.00000000
                                                     2       12.9367609      -75.37227210    0.00000000
                                                     2        3.1956412      -22.05637580    0.00000000
                                                     2        0.8589806       -1.69795850    0.00000000
                                      S - F
                                                     0      127.9202670        2.93800360    0.00000000
                                                     1       78.6211465       41.24712670    0.00000000
                                                     2       36.5146237      287.86800950    0.00000000
                                                     2        9.9065681      114.37585060    0.00000000
                                                     2        1.9420086       37.65477140    0.00000000
                                      P - F
                                                     0       13.0035304        2.22226300    0.00000000
                                                     1       76.0331404       39.40908310    0.00000000
                                                     2       24.1961684      177.40750020    0.00000000
                                                     2        6.4053433       77.98894620    0.00000000
                                                     2        1.5851786       25.75476410    0.00000000
                                      D - F
                                                     0       40.4278108        7.05243600    0.00000000
                                                     1       28.9084375       33.30416350    0.00000000
                                                     2       15.6268936      186.94538750    0.00000000
                                                     2        4.1442856       71.96883610    0.00000000
                                                     2        0.9377235        9.36306570    0.00000000
   18          1
                                   No pseudopotential on this center.
   19          1
                                   No pseudopotential on this center.
   20          1
                                   No pseudopotential on this center.
   21          1
                                   No pseudopotential on this center.
   22          1
                                   No pseudopotential on this center.
   23          1
                                   No pseudopotential on this center.
   24          1
                                   No pseudopotential on this center.
   25          1
                                   No pseudopotential on this center.
   26          1
                                   No pseudopotential on this center.
   27          1
                                   No pseudopotential on this center.
   28          1
                                   No pseudopotential on this center.
   29          1
                                   No pseudopotential on this center.
 ======================================================================================================
   396 basis functions,   648 primitive gaussians,   412 cartesian basis functions
    59 alpha electrons       59 beta electrons
       nuclear repulsion energy      1095.3255151205 Hartrees.
 NAtoms=   29 NActive=   29 NUniq=   29 SFac= 1.00D+00 NAtFMM=   60 NAOKFM=F Big=F
 Integral buffers will be    131072 words long.
 Raffenetti 2 integral format.
 Two-electron integral symmetry is turned off.
 ------------------------------------------------------------------------------
 Polarizable Continuum Model (PCM)
 =================================
 Model                : PCM.
 Atomic radii         : UFF (Universal Force Field).
 Polarization charges : Total charges.
 Charge compensation  : None.
 Solution method      : On-the-fly selection.
 Cavity type          : Scaled VdW (van der Waals Surface) (Alpha=1.100).
 Cavity algorithm     : GePol (No added spheres)
                        Default sphere list used, NSphG=   29.
                        Lebedev-Laikov grids with approx.  5.0 points / Ang**2.
                        Smoothing algorithm: York/Karplus (Gamma=1.0000).
                        Polarization charges: spherical gaussians, with
                                              point-specific exponents (IZeta= 3).
                        Self-potential: point-specific (ISelfS= 7).
                        Self-field    : sphere-specific E.n sum rule (ISelfD= 2).
 1st derivatives      : Analytical E(r).r(x)/FMM algorithm (CHGder, D1EAlg=3).
                        Cavity 1st derivative terms included.
 Solvent              : DiMethylSulfoxide, Eps=  46.826000 Eps(inf)=   2.007889
 ------------------------------------------------------------------------------
 One-electron integrals computed using PRISM.
   1 Symmetry operations used in ECPInt.
 ECPInt:  NShTT=    9316 NPrTT=   38001 LenC2=    8731 LenP2D=   24004.
 LDataN:  DoStor=T MaxTD1= 5 Len=  102
 NBasis=   396 RedAO= T EigKep=  1.12D-06  NBF=   396
 NBsUse=   395 1.00D-06 EigRej=  7.86D-07 NBFU=   395
 ExpMin= 4.38D-02 ExpMax= 8.59D+03 ExpMxC= 1.30D+03 IAcc=3 IRadAn=         7 AccDes= 0.00D+00
 Harris functional with IExCor= 1009 and IRadAn=       7 diagonalized for initial guess.
 HarFok:  IExCor= 1009 AccDes= 0.00D+00 IRadAn=         7 IDoV= 1 UseB2=F ITyADJ=14
 ICtDFT=  3500011 ScaDFX=  1.000000  1.000000  1.000000  1.000000
 FoFCou: FMM=F IPFlag=           0 FMFlag=      100000 FMFlg1=           0
         NFxFlg=           0 DoJE=T BraDBF=F KetDBF=T FulRan=T
         wScrn=  0.000000 ICntrl=       500 IOpCl=  0 I1Cent=   200000004 NGrid=           0
         NMat0=    1 NMatS0=      1 NMatT0=    0 NMatD0=    1 NMtDS0=    0 NMtDT0=    0
 Symmetry not used in FoFCou.
 Requested convergence on RMS density matrix=1.00D-08 within 128 cycles.
 Requested convergence on MAX density matrix=1.00D-06.
 Requested convergence on             energy=1.00D-06.
 No special actions if energy rises.
 Inv3:  Mode=1 IEnd=    16272723.
 Iteration    1 A*A^-1 deviation from unit magnitude is 9.33D-15 for    568.
 Iteration    1 A*A^-1 deviation from orthogonality  is 2.16D-15 for   1019    338.
 Iteration    1 A^-1*A deviation from unit magnitude is 9.10D-15 for    568.
 Iteration    1 A^-1*A deviation from orthogonality  is 1.83D-15 for   2327   2200.
 Error on total polarization charges =  0.01837
 SCF Done:  E(RM062X) =  -681.884449422     A.U. after   17 cycles
            NFock= 17  Conv=0.20D-08     -V/T= 2.0150

 **********************************************************************

            Population analysis using the SCF density.

 **********************************************************************

 Alpha  occ. eigenvalues --  -19.60380 -14.78582 -10.65192 -10.60651 -10.60330
 Alpha  occ. eigenvalues --  -10.58061 -10.56615 -10.56106 -10.55714 -10.55410
 Alpha  occ. eigenvalues --  -10.55275 -10.54769 -10.54710 -10.54615 -10.54539
 Alpha  occ. eigenvalues --  -10.54362  -1.16365  -1.06739  -0.98275  -0.96649
 Alpha  occ. eigenvalues --   -0.90580  -0.87771  -0.85823  -0.85429  -0.80601
 Alpha  occ. eigenvalues --   -0.77107  -0.72417  -0.71581  -0.70234  -0.69288
 Alpha  occ. eigenvalues --   -0.68018  -0.64696  -0.61707  -0.59601  -0.57402
 Alpha  occ. eigenvalues --   -0.56317  -0.55437  -0.53094  -0.52622  -0.51270
 Alpha  occ. eigenvalues --   -0.50688  -0.50382  -0.49027  -0.48368  -0.47098
 Alpha  occ. eigenvalues --   -0.45693  -0.44254  -0.43001  -0.42141  -0.41654
 Alpha  occ. eigenvalues --   -0.40402  -0.36441  -0.35450  -0.33935  -0.33421
 Alpha  occ. eigenvalues --   -0.32019  -0.31155  -0.29787  -0.29194
 Alpha virt. eigenvalues --   -0.00804  -0.00602  -0.00236   0.00751   0.01270
 Alpha virt. eigenvalues --    0.01579   0.02345   0.02485   0.03003   0.03339
 Alpha virt. eigenvalues --    0.03983   0.04351   0.04670   0.04848   0.05732
 Alpha virt. eigenvalues --    0.05966   0.06360   0.06775   0.07520   0.07804
 Alpha virt. eigenvalues --    0.08782   0.09458   0.10339   0.10460   0.10859
 Alpha virt. eigenvalues --    0.10990   0.11703   0.12850   0.12922   0.13068
 Alpha virt. eigenvalues --    0.13534   0.14069   0.14889   0.15303   0.15694
 Alpha virt. eigenvalues --    0.16194   0.16387   0.16537   0.17312   0.17568
 Alpha virt. eigenvalues --    0.18213   0.18352   0.18797   0.19309   0.19343
 Alpha virt. eigenvalues --    0.19967   0.20425   0.20598   0.20791   0.21200
 Alpha virt. eigenvalues --    0.21471   0.21521   0.22169   0.22233   0.22888
 Alpha virt. eigenvalues --    0.23447   0.23490   0.23966   0.24092   0.24725
 Alpha virt. eigenvalues --    0.24959   0.25388   0.25857   0.26263   0.26372
 Alpha virt. eigenvalues --    0.26928   0.27018   0.27343   0.27936   0.28160
 Alpha virt. eigenvalues --    0.28442   0.29033   0.29553   0.30015   0.30581
 Alpha virt. eigenvalues --    0.30886   0.31790   0.32153   0.32386   0.33055
 Alpha virt. eigenvalues --    0.33926   0.34543   0.34695   0.35462   0.36360
 Alpha virt. eigenvalues --    0.36570   0.36958   0.37996   0.38018   0.38858
 Alpha virt. eigenvalues --    0.39878   0.40926   0.42613   0.45585   0.46181
 Alpha virt. eigenvalues --    0.47976   0.49788   0.49943   0.51590   0.53361
 Alpha virt. eigenvalues --    0.54830   0.55851   0.56190   0.57505   0.57788
 Alpha virt. eigenvalues --    0.58118   0.58328   0.59347   0.59448   0.59812
 Alpha virt. eigenvalues --    0.60946   0.61561   0.61734   0.62306   0.63226
 Alpha virt. eigenvalues --    0.63625   0.64908   0.65323   0.66259   0.66833
 Alpha virt. eigenvalues --    0.67830   0.68577   0.69156   0.70211   0.71330
 Alpha virt. eigenvalues --    0.71520   0.72156   0.72643   0.73475   0.73845
 Alpha virt. eigenvalues --    0.74943   0.75427   0.75683   0.76312   0.76813
 Alpha virt. eigenvalues --    0.77138   0.77468   0.78546   0.79239   0.79381
 Alpha virt. eigenvalues --    0.81445   0.81888   0.82719   0.83476   0.84650
 Alpha virt. eigenvalues --    0.86201   0.86678   0.86957   0.87383   0.88945
 Alpha virt. eigenvalues --    0.89663   0.90368   0.91056   0.92954   0.93364
 Alpha virt. eigenvalues --    0.93790   0.94800   0.95604   0.96687   0.97102
 Alpha virt. eigenvalues --    0.98896   1.00714   1.01804   1.03493   1.04596
 Alpha virt. eigenvalues --    1.06602   1.07383   1.08656   1.10162   1.11919
 Alpha virt. eigenvalues --    1.12830   1.14061   1.14779   1.16289   1.17709
 Alpha virt. eigenvalues --    1.19945   1.21246   1.21994   1.23209   1.24636
 Alpha virt. eigenvalues --    1.26704   1.27524   1.28346   1.28488   1.29128
 Alpha virt. eigenvalues --    1.34895   1.35188   1.36221   1.37188   1.39806
 Alpha virt. eigenvalues --    1.43424   1.45033   1.48295   1.50623   1.51403
 Alpha virt. eigenvalues --    1.54883   1.55817   1.56438   1.57038   1.59252
 Alpha virt. eigenvalues --    1.60073   1.61051   1.62705   1.63315   1.67511
 Alpha virt. eigenvalues --    1.72017   1.72216   1.75702   1.76461   1.78792
 Alpha virt. eigenvalues --    1.79811   1.81257   1.81972   1.82506   1.84924
 Alpha virt. eigenvalues --    1.86448   1.87177   1.88905   1.90907   1.92234
 Alpha virt. eigenvalues --    1.92647   1.93843   1.95277   1.95761   1.96753
 Alpha virt. eigenvalues --    1.97440   1.99973   2.01642   2.02233   2.03104
 Alpha virt. eigenvalues --    2.03715   2.07050   2.11680   2.17956   2.18451
 Alpha virt. eigenvalues --    2.23112   2.24867   2.28303   2.28924   2.30054
 Alpha virt. eigenvalues --    2.31219   2.32728   2.33092   2.34093   2.34727
 Alpha virt. eigenvalues --    2.37409   2.38799   2.47434   2.49119   2.49735
 Alpha virt. eigenvalues --    2.51205   2.51649   2.56054   2.59067   2.63473
 Alpha virt. eigenvalues --    2.67405   2.70480   2.72134   2.74394   2.75127
 Alpha virt. eigenvalues --    2.77879   2.82322   2.83071   2.84365   2.85975
 Alpha virt. eigenvalues --    2.86835   2.88095   2.90151   2.92183   2.95562
 Alpha virt. eigenvalues --    2.95894   2.97237   2.98386   2.99341   3.01039
 Alpha virt. eigenvalues --    3.03131   3.07894   3.10648   3.12376   3.15466
 Alpha virt. eigenvalues --    3.20073   3.21911   3.26241   3.30304   3.34661
 Alpha virt. eigenvalues --    3.35676   3.36842   3.38571   3.39019   3.39790
 Alpha virt. eigenvalues --    3.41963   3.44115   3.44762   3.45615   3.49073
 Alpha virt. eigenvalues --    3.55231   3.56944   3.65509   3.69960   3.70855
 Alpha virt. eigenvalues --    3.71372   3.72626   3.74492   3.79771   3.95415
 Alpha virt. eigenvalues --    3.98509   4.00731   4.04847   4.08059   4.11898
 Alpha virt. eigenvalues --    4.19526   4.37515   4.61586   4.77724   4.79048
 Alpha virt. eigenvalues --    5.00502   5.16770   5.29024   5.81568  12.93217
 Alpha virt. eigenvalues --   23.44830  23.48705  23.84296  23.88578  23.90679
 Alpha virt. eigenvalues --   23.93032  23.94925  23.95197  24.04650  24.07190
 Alpha virt. eigenvalues --   24.07592  24.08506  24.15952  24.17601  35.62201
 Alpha virt. eigenvalues --   50.07018
          Condensed to atoms (all electrons):
               1          2          3          4          5          6
     1  C    6.791637  -0.551893   2.204424  -1.710252   0.655002  -0.549057
     2  C   -0.551893  10.945060  -6.865435   0.010651   1.348618   1.167936
     3  C    2.204424  -6.865435  43.493776   2.537471 -24.782754  -2.401376
     4  C   -1.710252   0.010651   2.537471  37.325981 -19.467887  -0.873561
     5  C    0.655002   1.348618 -24.782754 -19.467887  42.750933  -1.879853
     6  C   -0.549057   1.167936  -2.401376  -0.873561  -1.879853  10.117566
     7  C   -0.932290   0.806398 -15.604987 -15.535708  15.797630   1.131560
     8  C    0.022108  -0.334873   3.773388  -0.311489  -5.056819   0.146482
     9  N    0.075976   0.006966   2.468428   0.529365  -1.872589  -0.176353
    10  C    0.083223  -0.384898   2.272107   0.411278  -2.854062  -0.550371
    11  C    0.033239   0.008287  -1.065190  -1.990857   1.870229   0.059343
    12  C    0.000277   0.013876   0.075475   0.411611  -0.155465  -0.035475
    13  C    0.005613  -0.107468   0.951198   1.730259  -2.346554   0.014176
    14  C   -0.016711   0.280635  -0.359072   1.200835   1.957131   0.121756
    15  C   -0.002403   0.003525  -0.440855   0.192431   0.318203  -0.035833
    16  O   -0.002677   0.000286  -0.196795  -0.046244   0.126903   0.006531
    17  I   -0.028949  -0.027428  -0.111225   0.064509   0.011597   0.010750
    18  H    0.238020   0.105570  -0.080777   0.057919  -0.106588   0.111569
    19  H    0.071066   0.262831   0.001648   0.009821   0.020236  -0.035160
    20  H   -0.010539   0.085739   0.230918  -0.006766  -0.024131   0.006543
    21  H   -0.036982   0.019348  -0.035531   0.055690   0.233207  -0.004582
    22  H    0.084081  -0.032653   0.022573   0.006974  -0.041057   0.294499
    23  H    0.005939  -0.013203   0.102237   0.175714  -0.109592  -0.019445
    24  H   -0.002090  -0.018094  -0.186957   0.053515   0.115915   0.004382
    25  H    0.000103  -0.000021   0.000533   0.002312   0.001009  -0.000704
    26  H   -0.000009   0.000013  -0.000447  -0.002593   0.001000   0.000108
    27  H   -0.000035   0.000007   0.000444   0.005907  -0.004078  -0.000249
    28  H    0.000344   0.000784  -0.020402  -0.097618   0.078665   0.007829
    29  H   -0.000508  -0.005014  -0.050515  -0.000637   0.020972   0.000831
               7          8          9         10         11         12
     1  C   -0.932290   0.022108   0.075976   0.083223   0.033239   0.000277
     2  C    0.806398  -0.334873   0.006966  -0.384898   0.008287   0.013876
     3  C  -15.604987   3.773388   2.468428   2.272107  -1.065190   0.075475
     4  C  -15.535708  -0.311489   0.529365   0.411278  -1.990857   0.411611
     5  C   15.797630  -5.056819  -1.872589  -2.854062   1.870229  -0.155465
     6  C    1.131560   0.146482  -0.176353  -0.550371   0.059343  -0.035475
     7  C   36.493587  -9.821970  -2.405521  -0.583884   3.388873  -0.345616
     8  C   -9.821970  28.061059  -0.443803  -5.709090  -3.268000  -1.570883
     9  N   -2.405521  -0.443803   8.651354   1.106938  -0.404829   0.012276
    10  C   -0.583884  -5.709090   1.106938  31.282954  -9.141815  -0.630551
    11  C    3.388873  -3.268000  -0.404829  -9.141815  15.925094   0.410643
    12  C   -0.345616  -1.570883   0.012276  -0.630551   0.410643   7.432485
    13  C   -4.590285   5.031955   0.090794   0.326635  -0.304532  -0.583593
    14  C   -1.432122  -5.022114  -0.146193  -8.950491   0.096300   0.768160
    15  C    0.065801  -0.426709  -0.124437   0.059877   0.021191  -0.023473
    16  O    0.269197   0.064210  -0.286395  -0.090510  -0.015780  -0.001673
    17  I   -0.293036   0.607508   0.135233   0.201981  -0.580475   0.014390
    18  H    0.008763  -0.000194  -0.000070  -0.000273  -0.000042  -0.000003
    19  H    0.000868  -0.002948   0.000554   0.003414   0.000757   0.000016
    20  H    0.066321  -0.016493  -0.009058   0.000467   0.004268   0.000493
    21  H    0.091677  -0.006860  -0.001191   0.012666   0.004345   0.003493
    22  H   -0.004764   0.002851   0.000451   0.000149   0.000076  -0.000145
    23  H    0.142183  -0.010138  -0.033003  -0.094380  -0.050292   0.003677
    24  H    0.144006  -0.069728   0.152972  -0.029709   0.080829   0.000036
    25  H    0.004905  -0.020255   0.002333   0.041758   0.261580   0.071112
    26  H    0.012984   0.055327  -0.000278  -0.107238   0.088985   0.258940
    27  H   -0.010783   0.011953   0.000700   0.052217  -0.047912   0.086291
    28  H    0.224796  -0.090267  -0.002716  -0.075132   0.040369  -0.023141
    29  H    0.097185   0.062712  -0.232922  -0.030278  -0.003827  -0.000616
              13         14         15         16         17         18
     1  C    0.005613  -0.016711  -0.002403  -0.002677  -0.028949   0.238020
     2  C   -0.107468   0.280635   0.003525   0.000286  -0.027428   0.105570
     3  C    0.951198  -0.359072  -0.440855  -0.196795  -0.111225  -0.080777
     4  C    1.730259   1.200835   0.192431  -0.046244   0.064509   0.057919
     5  C   -2.346554   1.957131   0.318203   0.126903   0.011597  -0.106588
     6  C    0.014176   0.121756  -0.035833   0.006531   0.010750   0.111569
     7  C   -4.590285  -1.432122   0.065801   0.269197  -0.293036   0.008763
     8  C    5.031955  -5.022114  -0.426709   0.064210   0.607508  -0.000194
     9  N    0.090794  -0.146193  -0.124437  -0.286395   0.135233  -0.000070
    10  C    0.326635  -8.950491   0.059877  -0.090510   0.201981  -0.000273
    11  C   -0.304532   0.096300   0.021191  -0.015780  -0.580475  -0.000042
    12  C   -0.583593   0.768160  -0.023473  -0.001673   0.014390  -0.000003
    13  C   12.767961  -6.629473  -0.098925  -0.004702   0.108912  -0.000006
    14  C   -6.629473  24.279639   0.062665   0.044598   0.003658  -0.000194
    15  C   -0.098925   0.062665   5.278529   0.474120   0.075446  -0.000037
    16  O   -0.004702   0.044598   0.474120   8.124878   0.001073  -0.000001
    17  I    0.108912   0.003658   0.075446   0.001073   6.468385  -0.000012
    18  H   -0.000006  -0.000194  -0.000037  -0.000001  -0.000012   0.393576
    19  H   -0.000032  -0.000975   0.000253  -0.000002  -0.000636  -0.004309
    20  H    0.000060  -0.000284   0.005475   0.000611  -0.013349  -0.000277
    21  H   -0.016750   0.012177   0.001019   0.000079  -0.000333  -0.000272
    22  H    0.000609  -0.001652   0.000062   0.000001  -0.000018  -0.004223
    23  H    0.046594   0.124015   0.017531   0.009462   0.001684  -0.000002
    24  H   -0.005565  -0.030764   0.054933  -0.000149  -0.000561   0.000000
    25  H   -0.026081  -0.001621   0.000467   0.000003  -0.005743   0.000000
    26  H    0.077397  -0.050868  -0.000018  -0.000000  -0.000188   0.000000
    27  H    0.259854  -0.023680   0.000102   0.000011   0.000067   0.000000
    28  H   -0.019370   0.320509   0.002483  -0.001193  -0.000383   0.000000
    29  H    0.002074   0.007073   0.444590  -0.046475   0.000333   0.000000
              19         20         21         22         23         24
     1  C    0.071066  -0.010539  -0.036982   0.084081   0.005939  -0.002090
     2  C    0.262831   0.085739   0.019348  -0.032653  -0.013203  -0.018094
     3  C    0.001648   0.230918  -0.035531   0.022573   0.102237  -0.186957
     4  C    0.009821  -0.006766   0.055690   0.006974   0.175714   0.053515
     5  C    0.020236  -0.024131   0.233207  -0.041057  -0.109592   0.115915
     6  C   -0.035160   0.006543  -0.004582   0.294499  -0.019445   0.004382
     7  C    0.000868   0.066321   0.091677  -0.004764   0.142183   0.144006
     8  C   -0.002948  -0.016493  -0.006860   0.002851  -0.010138  -0.069728
     9  N    0.000554  -0.009058  -0.001191   0.000451  -0.033003   0.152972
    10  C    0.003414   0.000467   0.012666   0.000149  -0.094380  -0.029709
    11  C    0.000757   0.004268   0.004345   0.000076  -0.050292   0.080829
    12  C    0.000016   0.000493   0.003493  -0.000145   0.003677   0.000036
    13  C   -0.000032   0.000060  -0.016750   0.000609   0.046594  -0.005565
    14  C   -0.000975  -0.000284   0.012177  -0.001652   0.124015  -0.030764
    15  C    0.000253   0.005475   0.001019   0.000062   0.017531   0.054933
    16  O   -0.000002   0.000611   0.000079   0.000001   0.009462  -0.000149
    17  I   -0.000636  -0.013349  -0.000333  -0.000018   0.001684  -0.000561
    18  H   -0.004309  -0.000277  -0.000272  -0.004223  -0.000002   0.000000
    19  H    0.392397  -0.002902   0.000072  -0.000198   0.000015   0.000034
    20  H   -0.002902   0.393697  -0.000144   0.000063  -0.000525   0.002477
    21  H    0.000072  -0.000144   0.385353  -0.003195  -0.000844   0.000078
    22  H   -0.000198   0.000063  -0.003195   0.390895   0.000014  -0.000002
    23  H    0.000015  -0.000525  -0.000844   0.000014   0.360103   0.001397
    24  H    0.000034   0.002477   0.000078  -0.000002   0.001397   0.341276
    25  H   -0.000000  -0.000004  -0.000009   0.000000   0.000020  -0.000110
    26  H    0.000000   0.000000   0.000004  -0.000000  -0.000011   0.000005
    27  H   -0.000000  -0.000000  -0.000016  -0.000000   0.000057  -0.000007
    28  H   -0.000000   0.000009  -0.000536   0.000006   0.001431   0.000249
    29  H   -0.000002   0.000337  -0.000001   0.000000   0.001140   0.008113
              25         26         27         28         29
     1  C    0.000103  -0.000009  -0.000035   0.000344  -0.000508
     2  C   -0.000021   0.000013   0.000007   0.000784  -0.005014
     3  C    0.000533  -0.000447   0.000444  -0.020402  -0.050515
     4  C    0.002312  -0.002593   0.005907  -0.097618  -0.000637
     5  C    0.001009   0.001000  -0.004078   0.078665   0.020972
     6  C   -0.000704   0.000108  -0.000249   0.007829   0.000831
     7  C    0.004905   0.012984  -0.010783   0.224796   0.097185
     8  C   -0.020255   0.055327   0.011953  -0.090267   0.062712
     9  N    0.002333  -0.000278   0.000700  -0.002716  -0.232922
    10  C    0.041758  -0.107238   0.052217  -0.075132  -0.030278
    11  C    0.261580   0.088985  -0.047912   0.040369  -0.003827
    12  C    0.071112   0.258940   0.086291  -0.023141  -0.000616
    13  C   -0.026081   0.077397   0.259854  -0.019370   0.002074
    14  C   -0.001621  -0.050868  -0.023680   0.320509   0.007073
    15  C    0.000467  -0.000018   0.000102   0.002483   0.444590
    16  O    0.000003  -0.000000   0.000011  -0.001193  -0.046475
    17  I   -0.005743  -0.000188   0.000067  -0.000383   0.000333
    18  H    0.000000   0.000000   0.000000   0.000000   0.000000
    19  H   -0.000000   0.000000  -0.000000  -0.000000  -0.000002
    20  H   -0.000004   0.000000  -0.000000   0.000009   0.000337
    21  H   -0.000009   0.000004  -0.000016  -0.000536  -0.000001
    22  H    0.000000  -0.000000  -0.000000   0.000006   0.000000
    23  H    0.000020  -0.000011   0.000057   0.001431   0.001140
    24  H   -0.000110   0.000005  -0.000007   0.000249   0.008113
    25  H    0.379422  -0.004542  -0.000158   0.000033  -0.000000
    26  H   -0.004542   0.387525  -0.004760  -0.000196  -0.000000
    27  H   -0.000158  -0.004760   0.387418  -0.003655   0.000000
    28  H    0.000033  -0.000196  -0.003655   0.395182  -0.000014
    29  H   -0.000000  -0.000000   0.000000  -0.000014   0.471425
 Mulliken charges:
               1
     1  C   -0.426656
     2  C   -0.725549
     3  C    0.067699
     4  C    1.261370
     5  C   -0.605820
     6  C   -0.639841
     7  C   -1.185770
     8  C    0.343076
     9  N   -0.094984
    10  C   -0.622980
    11  C    0.579141
    12  C   -0.192616
    13  C   -0.680755
    14  C   -0.612938
    15  C    0.073986
    16  O   -0.429370
    17  I    0.356808
    18  H    0.281863
    19  H    0.283181
    20  H    0.286994
    21  H    0.288036
    22  H    0.284602
    23  H    0.338222
    24  H    0.383518
    25  H    0.293659
    26  H    0.288862
    27  H    0.290305
    28  H    0.261935
    29  H    0.254023
 Sum of Mulliken charges =  -0.00000
 Mulliken charges with hydrogens summed into heavy atoms:
               1
     1  C   -0.144793
     2  C   -0.442368
     3  C    0.354693
     4  C    1.261370
     5  C   -0.317784
     6  C   -0.355239
     7  C   -0.847548
     8  C    0.343076
     9  N    0.288534
    10  C   -0.622980
    11  C    0.872801
    12  C    0.096246
    13  C   -0.390450
    14  C   -0.351003
    15  C    0.328010
    16  O   -0.429370
    17  I    0.356808
 Electronic spatial extent (au):  <R**2>=           5788.8224
 Charge=             -0.0000 electrons
 Dipole moment (field-independent basis, Debye):
    X=             -1.5239    Y=              1.4064    Z=             -4.1988  Tot=              4.6830
 Quadrupole moment (field-independent basis, Debye-Ang):
   XX=           -107.4330   YY=           -102.6338   ZZ=           -112.4903
   XY=             -1.7021   XZ=             -8.2228   YZ=             13.0461
 Traceless Quadrupole moment (field-independent basis, Debye-Ang):
   XX=              0.0860   YY=              4.8853   ZZ=             -4.9713
   XY=             -1.7021   XZ=             -8.2228   YZ=             13.0461
 Octapole moment (field-independent basis, Debye-Ang**2):
  XXX=           -313.2411  YYY=            -47.2290  ZZZ=            569.1266  XYY=            -87.8217
  XXY=            -12.3493  XXZ=            178.7477  XZZ=           -133.4362  YZZ=            -56.2891
  YYZ=            159.9810  XYZ=              6.0116
 Hexadecapole moment (field-independent basis, Debye-Ang**3):
 XXXX=          -2270.0780 YYYY=          -2242.1011 ZZZZ=          -3959.2903 XXXY=           -339.8830
 XXXZ=            320.5392 YYYX=           -367.9189 YYYZ=              9.1957 ZZZX=            552.9042
 ZZZY=            176.6331 XXYY=           -723.0618 XXZZ=          -1059.8792 YYZZ=           -993.0475
 XXYZ=            -88.5003 YYXZ=             82.2727 ZZXY=           -123.5302
 N-N= 1.095325515121D+03 E-N=-3.771894368489D+03  KE= 6.718349942597D+02
 UFF atomic radii scaled by 1 / 1.20 used.

 **********************************************************************

            Electrostatic Properties Using The SCF Density

 **********************************************************************

       Atomic Center    1 is at   3.592100  3.270600 -1.749500
       Atomic Center    2 is at   2.388000  3.384300 -1.036200
       Atomic Center    3 is at   1.639900  2.234600 -0.732600
       Atomic Center    4 is at   2.075100  0.953000 -1.144400
       Atomic Center    5 is at   3.297200  0.858600 -1.848400
       Atomic Center    6 is at   4.048100  2.005400 -2.153800
       Atomic Center    7 is at   1.317200 -0.291100 -0.825800
       Atomic Center    8 is at   0.937100 -1.069200 -2.041100
       Atomic Center    9 is at   0.134200 -0.062000 -0.054400
       Atomic Center   10 is at   0.022900 -0.604500 -3.023900
       Atomic Center   11 is at  -0.279800 -1.402700 -4.143200
       Atomic Center   12 is at   0.312500 -2.664400 -4.300700
       Atomic Center   13 is at   1.212200 -3.137300 -3.334600
       Atomic Center   14 is at   1.519000 -2.344600 -2.217400
       Atomic Center   15 is at  -0.078000 -0.542900  1.190200
       Atomic Center   16 is at   0.772900 -1.246800  1.777000
       Atomic Center   17 is at  -0.937400  1.209800 -2.918100
       Atomic Center   18 is at   4.135500  4.104500 -1.970100
       Atomic Center   19 is at   2.056500  4.302000 -0.737900
       Atomic Center   20 is at   0.769400  2.337200 -0.210300
       Atomic Center   21 is at   3.644300 -0.055300 -2.142900
       Atomic Center   22 is at   4.926000  1.919900 -2.667000
       Atomic Center   23 is at   2.007700 -0.891800 -0.226100
       Atomic Center   24 is at  -0.568000  0.474300 -0.452900
       Atomic Center   25 is at  -0.936600 -1.067100 -4.848800
       Atomic Center   26 is at   0.086900 -3.238500 -5.113700
       Atomic Center   27 is at   1.644300 -4.056000 -3.444700
       Atomic Center   28 is at   2.176600 -2.705400 -1.524400
       Atomic Center   29 is at  -0.955700 -0.326600  1.663600
    1410 points will be used for fitting atomic charges
 Fitting point charges to electrostatic potential
 The dipole moment will be constrained to the correct value
 Charges from ESP fit, RMS=   0.00224 RRMS=   0.12005:
 ESP charges:
               1
     1  C   -0.179820
     2  C   -0.262250
     3  C   -0.140996
     4  C    0.204818
     5  C   -0.217371
     6  C   -0.204150
     7  C   -0.185726
     8  C    0.639604
     9  N   -0.365354
    10  C   -0.632545
    11  C    0.249104
    12  C   -0.372647
    13  C   -0.047838
    14  C   -0.437697
    15  C    0.429950
    16  O   -0.639150
    17  I    0.091914
    18  H    0.183518
    19  H    0.205696
    20  H    0.148314
    21  H    0.146133
    22  H    0.191267
    23  H    0.158465
    24  H    0.242711
    25  H    0.082228
    26  H    0.216846
    27  H    0.173176
    28  H    0.212503
    29  H    0.109298
 Sum of ESP charges =   0.00000
 ESP charges with hydrogens summed into heavy atoms:
               1
     1  C    0.003697
     2  C   -0.056554
     3  C    0.007318
     4  C    0.204818
     5  C   -0.071238
     6  C   -0.012883
     7  C   -0.027261
     8  C    0.639604
     9  N   -0.122643
    10  C   -0.632545
    11  C    0.331332
    12  C   -0.155801
    13  C    0.125338
    14  C   -0.225194
    15  C    0.539249
    16  O   -0.639150
    17  I    0.091914
 Charge=   0.00000 Dipole=    -1.5239     1.4064    -4.1988 Tot=     4.6830
 -----------------------------------------------------------------

              Electrostatic Properties (Atomic Units)

 -----------------------------------------------------------------
    Center     Electric         -------- Electric Field --------
               Potential          X             Y             Z
 -----------------------------------------------------------------
    1 Atom    -14.774345
    2 Atom    -14.771733
    3 Atom    -14.770553
    4 Atom    -14.753397
    5 Atom    -14.772582
    6 Atom    -14.772612
    7 Atom    -14.708205
    8 Atom    -14.734913
    9 Atom    -18.350938
   10 Atom    -14.706251
   11 Atom    -14.750155
   12 Atom    -14.754270
   13 Atom    -14.756770
   14 Atom    -14.757216
   15 Atom    -14.670192
   16 Atom    -22.421039
   17 Atom     -3.385119
   18 Atom     -1.101510
   19 Atom     -1.098532
   20 Atom     -1.096238
   21 Atom     -1.100463
   22 Atom     -1.100270
   23 Atom     -1.093235
   24 Atom     -0.986239
   25 Atom     -1.081035
   26 Atom     -1.081740
   27 Atom     -1.085478
   28 Atom     -1.089035
   29 Atom     -1.066795
 -----------------------------------------------------------------
 ******************************Gaussian NBO Version 3.1******************************
             N A T U R A L   A T O M I C   O R B I T A L   A N D
          N A T U R A L   B O N D   O R B I T A L   A N A L Y S I S
 ******************************Gaussian NBO Version 3.1******************************

       /RESON  / : Allow strongly delocalized NBO set
       /BNDIDX / : Print bond indices based on the NAO density matrix

 Analyzing the SCF density

 Job title: BHFA_oI_conf7                                                   

 Storage needed:    473396 in NPA,    629315 in NBO ( 268430961 available)
 GSVD:  LWork=       64374 too small for GESVD, short by      118593 words or      118593 for optimal perf.


 NATURAL POPULATIONS:  Natural atomic orbital occupancies 
                                                          
   NAO  Atom  No  lang   Type(AO)    Occupancy      Energy
 ----------------------------------------------------------
     1    C    1  S      Cor( 1S)     1.99929     -10.39077
     2    C    1  S      Val( 2S)     0.94973      -0.17267
     3    C    1  S      Ryd( 3S)     0.00108       0.77521
     4    C    1  S      Ryd( 4S)     0.00015       0.90659
     5    C    1  S      Ryd( 5S)     0.00000      22.99764
     6    C    1  px     Val( 2p)     1.07743      -0.07051
     7    C    1  px     Ryd( 4p)     0.00400       0.84612
     8    C    1  px     Ryd( 3p)     0.00045       0.35166
     9    C    1  px     Ryd( 5p)     0.00009       3.00954
    10    C    1  py     Val( 2p)     1.13697      -0.05254
    11    C    1  py     Ryd( 4p)     0.00524       1.00378
    12    C    1  py     Ryd( 3p)     0.00046       0.32199
    13    C    1  py     Ryd( 5p)     0.00009       3.13020
    14    C    1  pz     Val( 2p)     1.01946      -0.10218
    15    C    1  pz     Ryd( 4p)     0.00242       0.65001
    16    C    1  pz     Ryd( 3p)     0.00032       0.35140
    17    C    1  pz     Ryd( 5p)     0.00005       2.79664
    18    C    1  dxy    Ryd( 3d)     0.00083       2.15749
    19    C    1  dxz    Ryd( 3d)     0.00039       2.03923
    20    C    1  dyz    Ryd( 3d)     0.00047       1.79347
    21    C    1  dx2y2  Ryd( 3d)     0.00049       2.27841
    22    C    1  dz2    Ryd( 3d)     0.00048       1.82289

    23    C    2  S      Cor( 1S)     1.99928     -10.39203
    24    C    2  S      Val( 2S)     0.94664      -0.17192
    25    C    2  S      Ryd( 4S)     0.00111       0.84000
    26    C    2  S      Ryd( 3S)     0.00015       0.76443
    27    C    2  S      Ryd( 5S)     0.00000      23.06122
    28    C    2  px     Val( 2p)     1.05601      -0.07336
    29    C    2  px     Ryd( 4p)     0.00355       0.81583
    30    C    2  px     Ryd( 3p)     0.00037       0.35772
    31    C    2  px     Ryd( 5p)     0.00011       3.01706
    32    C    2  py     Val( 2p)     1.15229      -0.05125
    33    C    2  py     Ryd( 4p)     0.00585       1.03553
    34    C    2  py     Ryd( 3p)     0.00040       0.29291
    35    C    2  py     Ryd( 5p)     0.00007       3.14355
    36    C    2  pz     Val( 2p)     1.02075      -0.10201
    37    C    2  pz     Ryd( 4p)     0.00239       0.67043
    38    C    2  pz     Ryd( 3p)     0.00030       0.32710
    39    C    2  pz     Ryd( 5p)     0.00004       2.83070
    40    C    2  dxy    Ryd( 3d)     0.00063       2.20824
    41    C    2  dxz    Ryd( 3d)     0.00041       2.06300
    42    C    2  dyz    Ryd( 3d)     0.00054       1.76709
    43    C    2  dx2y2  Ryd( 3d)     0.00067       2.24034
    44    C    2  dz2    Ryd( 3d)     0.00045       1.81414

    45    C    3  S      Cor( 1S)     1.99916     -10.39032
    46    C    3  S      Val( 2S)     0.93484      -0.16481
    47    C    3  S      Ryd( 4S)     0.00101       0.90221
    48    C    3  S      Ryd( 3S)     0.00018       0.61529
    49    C    3  S      Ryd( 5S)     0.00001      23.24317
    50    C    3  px     Val( 2p)     1.13335      -0.07153
    51    C    3  px     Ryd( 4p)     0.00511       0.97415
    52    C    3  px     Ryd( 3p)     0.00035       0.37802
    53    C    3  px     Ryd( 5p)     0.00006       3.07658
    54    C    3  py     Val( 2p)     1.06562      -0.06384
    55    C    3  py     Ryd( 4p)     0.00320       0.88289
    56    C    3  py     Ryd( 3p)     0.00043       0.44545
    57    C    3  py     Ryd( 5p)     0.00014       3.27264
    58    C    3  pz     Val( 2p)     1.04656      -0.10217
    59    C    3  pz     Ryd( 4p)     0.00247       0.71150
    60    C    3  pz     Ryd( 3p)     0.00033       0.47051
    61    C    3  pz     Ryd( 5p)     0.00003       2.87457
    62    C    3  dxy    Ryd( 3d)     0.00047       2.30727
    63    C    3  dxz    Ryd( 3d)     0.00070       1.90615
    64    C    3  dyz    Ryd( 3d)     0.00050       1.92950
    65    C    3  dx2y2  Ryd( 3d)     0.00074       2.22629
    66    C    3  dz2    Ryd( 3d)     0.00034       1.78614

    67    C    4  S      Cor( 1S)     1.99911     -10.41599
    68    C    4  S      Val( 2S)     0.88385      -0.15614
    69    C    4  S      Ryd( 4S)     0.00130       0.84410
    70    C    4  S      Ryd( 3S)     0.00025       0.71486
    71    C    4  S      Ryd( 5S)     0.00001      23.41735
    72    C    4  px     Val( 2p)     1.05418      -0.08828
    73    C    4  px     Ryd( 4p)     0.00439       0.95874
    74    C    4  px     Ryd( 3p)     0.00032       0.71975
    75    C    4  px     Ryd( 5p)     0.00012       3.31643
    76    C    4  py     Val( 2p)     1.05146      -0.07065
    77    C    4  py     Ryd( 4p)     0.00520       1.12637
    78    C    4  py     Ryd( 3p)     0.00014       0.62489
    79    C    4  py     Ryd( 5p)     0.00011       3.47766
    80    C    4  pz     Val( 2p)     1.03051      -0.10999
    81    C    4  pz     Ryd( 4p)     0.00324       0.74596
    82    C    4  pz     Ryd( 3p)     0.00034       0.58879
    83    C    4  pz     Ryd( 5p)     0.00008       3.03138
    84    C    4  dxy    Ryd( 3d)     0.00060       2.31669
    85    C    4  dxz    Ryd( 3d)     0.00047       2.09659
    86    C    4  dyz    Ryd( 3d)     0.00057       1.97245
    87    C    4  dx2y2  Ryd( 3d)     0.00055       2.41692
    88    C    4  dz2    Ryd( 3d)     0.00048       1.91954

    89    C    5  S      Cor( 1S)     1.99917     -10.39100
    90    C    5  S      Val( 2S)     0.93465      -0.16577
    91    C    5  S      Ryd( 4S)     0.00100       0.91054
    92    C    5  S      Ryd( 3S)     0.00019       0.59470
    93    C    5  S      Ryd( 5S)     0.00001      23.26324
    94    C    5  px     Val( 2p)     1.06182      -0.07566
    95    C    5  px     Ryd( 4p)     0.00302       0.83354
    96    C    5  px     Ryd( 3p)     0.00037       0.42634
    97    C    5  px     Ryd( 5p)     0.00011       3.14740
    98    C    5  py     Val( 2p)     1.16130      -0.06112
    99    C    5  py     Ryd( 4p)     0.00525       1.11993
   100    C    5  py     Ryd( 3p)     0.00025       0.47447
   101    C    5  py     Ryd( 5p)     0.00007       3.18057
   102    C    5  pz     Val( 2p)     1.02376      -0.10534
   103    C    5  pz     Ryd( 4p)     0.00193       0.68766
   104    C    5  pz     Ryd( 3p)     0.00032       0.47261
   105    C    5  pz     Ryd( 5p)     0.00005       2.86632
   106    C    5  dxy    Ryd( 3d)     0.00061       2.24052
   107    C    5  dxz    Ryd( 3d)     0.00041       2.05453
   108    C    5  dyz    Ryd( 3d)     0.00050       1.78483
   109    C    5  dx2y2  Ryd( 3d)     0.00069       2.25372
   110    C    5  dz2    Ryd( 3d)     0.00048       1.83762

   111    C    6  S      Cor( 1S)     1.99929     -10.39304
   112    C    6  S      Val( 2S)     0.94778      -0.17299
   113    C    6  S      Ryd( 4S)     0.00111       0.83715
   114    C    6  S      Ryd( 3S)     0.00017       0.75469
   115    C    6  S      Ryd( 5S)     0.00000      23.06700
   116    C    6  px     Val( 2p)     1.12931      -0.06652
   117    C    6  px     Ryd( 4p)     0.00510       0.96357
   118    C    6  px     Ryd( 3p)     0.00034       0.28903
   119    C    6  px     Ryd( 5p)     0.00005       3.04038
   120    C    6  py     Val( 2p)     1.05738      -0.05901
   121    C    6  py     Ryd( 4p)     0.00392       0.86117
   122    C    6  py     Ryd( 3p)     0.00043       0.38234
   123    C    6  py     Ryd( 5p)     0.00015       3.10607
   124    C    6  pz     Val( 2p)     1.03890      -0.10085
   125    C    6  pz     Ryd( 4p)     0.00265       0.70709
   126    C    6  pz     Ryd( 3p)     0.00026       0.31757
   127    C    6  pz     Ryd( 5p)     0.00002       2.83521
   128    C    6  dxy    Ryd( 3d)     0.00047       2.29964
   129    C    6  dxz    Ryd( 3d)     0.00064       1.89056
   130    C    6  dyz    Ryd( 3d)     0.00050       1.91231
   131    C    6  dx2y2  Ryd( 3d)     0.00075       2.21385
   132    C    6  dz2    Ryd( 3d)     0.00035       1.77328

   133    C    7  S      Cor( 1S)     1.99902     -10.44920
   134    C    7  S      Val( 2S)     0.89813      -0.18919
   135    C    7  S      Ryd( 4S)     0.00237       1.23557
   136    C    7  S      Ryd( 3S)     0.00024       0.85921
   137    C    7  S      Ryd( 5S)     0.00001      23.34272
   138    C    7  px     Val( 2p)     0.98789      -0.10672
   139    C    7  px     Ryd( 3p)     0.00595       0.71337
   140    C    7  px     Ryd( 4p)     0.00061       0.74969
   141    C    7  px     Ryd( 5p)     0.00022       2.05460
   142    C    7  py     Val( 2p)     1.12248      -0.13043
   143    C    7  py     Ryd( 3p)     0.00746       0.79414
   144    C    7  py     Ryd( 4p)     0.00134       0.83928
   145    C    7  py     Ryd( 5p)     0.00023       2.02804
   146    C    7  pz     Val( 2p)     1.04851      -0.11968
   147    C    7  pz     Ryd( 3p)     0.00773       0.68684
   148    C    7  pz     Ryd( 4p)     0.00217       0.71502
   149    C    7  pz     Ryd( 5p)     0.00026       2.26550
   150    C    7  dxy    Ryd( 3d)     0.00111       2.10767
   151    C    7  dxz    Ryd( 3d)     0.00112       2.15601
   152    C    7  dyz    Ryd( 3d)     0.00106       2.13034
   153    C    7  dx2y2  Ryd( 3d)     0.00080       2.03045
   154    C    7  dz2    Ryd( 3d)     0.00062       1.98883

   155    C    8  S      Cor( 1S)     1.99895     -10.42584
   156    C    8  S      Val( 2S)     0.87387      -0.16323
   157    C    8  S      Ryd( 4S)     0.00181       1.00980
   158    C    8  S      Ryd( 3S)     0.00021       0.83380
   159    C    8  S      Ryd( 5S)     0.00001      23.37594
   160    C    8  px     Val( 2p)     1.04892      -0.12298
   161    C    8  px     Ryd( 4p)     0.00327       0.73340
   162    C    8  px     Ryd( 3p)     0.00150       0.60159
   163    C    8  px     Ryd( 5p)     0.00012       3.14143
   164    C    8  py     Val( 2p)     1.06283      -0.09834
   165    C    8  py     Ryd( 4p)     0.00769       0.96748
   166    C    8  py     Ryd( 3p)     0.00107       0.63316
   167    C    8  py     Ryd( 5p)     0.00013       3.37595
   168    C    8  pz     Val( 2p)     1.04595      -0.10295
   169    C    8  pz     Ryd( 4p)     0.00488       1.08098
   170    C    8  pz     Ryd( 3p)     0.00124       0.53755
   171    C    8  pz     Ryd( 5p)     0.00012       3.31114
   172    C    8  dxy    Ryd( 3d)     0.00054       2.11240
   173    C    8  dxz    Ryd( 3d)     0.00057       2.13062
   174    C    8  dyz    Ryd( 3d)     0.00059       2.23341
   175    C    8  dx2y2  Ryd( 3d)     0.00057       2.01016
   176    C    8  dz2    Ryd( 3d)     0.00060       2.10402

   177    N    9  S      Cor( 1S)     1.99940     -14.60792
   178    N    9  S      Val( 2S)     1.24392      -0.59032
   179    N    9  S      Ryd( 4S)     0.00133       1.28749
   180    N    9  S      Ryd( 3S)     0.00024       1.10399
   181    N    9  S      Ryd( 5S)     0.00000      35.28794
   182    N    9  px     Val( 2p)     1.40633      -0.28496
   183    N    9  px     Ryd( 4p)     0.00339       0.97727
   184    N    9  px     Ryd( 3p)     0.00050       0.89076
   185    N    9  px     Ryd( 5p)     0.00002       4.21843
   186    N    9  py     Val( 2p)     1.59462      -0.31094
   187    N    9  py     Ryd( 4p)     0.00681       0.83263
   188    N    9  py     Ryd( 3p)     0.00032       0.80584
   189    N    9  py     Ryd( 5p)     0.00002       4.07743
   190    N    9  pz     Val( 2p)     1.36893      -0.29560
   191    N    9  pz     Ryd( 4p)     0.00348       0.88031
   192    N    9  pz     Ryd( 3p)     0.00017       0.87367
   193    N    9  pz     Ryd( 5p)     0.00011       4.39689
   194    N    9  dxy    Ryd( 3d)     0.00079       2.44265
   195    N    9  dxz    Ryd( 3d)     0.00057       2.70916
   196    N    9  dyz    Ryd( 3d)     0.00064       2.53746
   197    N    9  dx2y2  Ryd( 3d)     0.00033       2.38626
   198    N    9  dz2    Ryd( 3d)     0.00070       2.67705

   199    C   10  S      Cor( 1S)     1.99880     -10.46725
   200    C   10  S      Val( 2S)     0.97967      -0.26496
   201    C   10  S      Ryd( 4S)     0.00257       0.94328
   202    C   10  S      Ryd( 3S)     0.00018       0.69403
   203    C   10  S      Ryd( 5S)     0.00001      23.43039
   204    C   10  px     Val( 2p)     1.09448      -0.16144
   205    C   10  px     Ryd( 4p)     0.00420       0.96101
   206    C   10  px     Ryd( 3p)     0.00048       0.43859
   207    C   10  px     Ryd( 5p)     0.00010       2.92928
   208    C   10  py     Val( 2p)     1.09215      -0.18162
   209    C   10  py     Ryd( 4p)     0.00793       1.84859
   210    C   10  py     Ryd( 3p)     0.00052       0.52674
   211    C   10  py     Ryd( 5p)     0.00016       2.95850
   212    C   10  pz     Val( 2p)     1.08791      -0.12767
   213    C   10  pz     Ryd( 4p)     0.00656       0.66802
   214    C   10  pz     Ryd( 3p)     0.00046       0.49210
   215    C   10  pz     Ryd( 5p)     0.00011       3.18138
   216    C   10  dxy    Ryd( 3d)     0.00123       1.79036
   217    C   10  dxz    Ryd( 3d)     0.00054       2.02922
   218    C   10  dyz    Ryd( 3d)     0.00073       2.15290
   219    C   10  dx2y2  Ryd( 3d)     0.00099       1.70763
   220    C   10  dz2    Ryd( 3d)     0.00081       1.84885

   221    C   11  S      Cor( 1S)     1.99913     -10.40198
   222    C   11  S      Val( 2S)     0.93915      -0.17910
   223    C   11  S      Ryd( 4S)     0.00175       0.94274
   224    C   11  S      Ryd( 3S)     0.00020       0.85726
   225    C   11  S      Ryd( 5S)     0.00001      23.01517
   226    C   11  px     Val( 2p)     1.07036      -0.10527
   227    C   11  px     Ryd( 4p)     0.00460       0.82301
   228    C   11  px     Ryd( 3p)     0.00039       0.29971
   229    C   11  px     Ryd( 5p)     0.00004       2.95528
   230    C   11  py     Val( 2p)     1.06986      -0.08975
   231    C   11  py     Ryd( 4p)     0.00545       0.88636
   232    C   11  py     Ryd( 3p)     0.00043       0.36868
   233    C   11  py     Ryd( 5p)     0.00012       3.13288
   234    C   11  pz     Val( 2p)     1.10340      -0.09521
   235    C   11  pz     Ryd( 4p)     0.00448       0.84951
   236    C   11  pz     Ryd( 3p)     0.00035       0.32197
   237    C   11  pz     Ryd( 5p)     0.00005       3.09464
   238    C   11  dxy    Ryd( 3d)     0.00054       2.04367
   239    C   11  dxz    Ryd( 3d)     0.00076       1.95208
   240    C   11  dyz    Ryd( 3d)     0.00059       2.13618
   241    C   11  dx2y2  Ryd( 3d)     0.00049       1.88613
   242    C   11  dz2    Ryd( 3d)     0.00051       1.93870

   243    C   12  S      Cor( 1S)     1.99927     -10.40077
   244    C   12  S      Val( 2S)     0.94793      -0.17918
   245    C   12  S      Ryd( 4S)     0.00087       0.88904
   246    C   12  S      Ryd( 3S)     0.00013       0.70756
   247    C   12  S      Ryd( 5S)     0.00000      23.12154
   248    C   12  px     Val( 2p)     1.02269      -0.09948
   249    C   12  px     Ryd( 4p)     0.00248       0.72607
   250    C   12  px     Ryd( 3p)     0.00038       0.35063
   251    C   12  px     Ryd( 5p)     0.00007       2.84944
   252    C   12  py     Val( 2p)     1.07671      -0.07153
   253    C   12  py     Ryd( 4p)     0.00428       0.89270
   254    C   12  py     Ryd( 3p)     0.00042       0.34822
   255    C   12  py     Ryd( 5p)     0.00009       3.01360
   256    C   12  pz     Val( 2p)     1.11924      -0.07794
   257    C   12  pz     Ryd( 4p)     0.00473       0.93990
   258    C   12  pz     Ryd( 3p)     0.00039       0.30840
   259    C   12  pz     Ryd( 5p)     0.00006       3.01584
   260    C   12  dxy    Ryd( 3d)     0.00046       2.03722
   261    C   12  dxz    Ryd( 3d)     0.00042       2.05120
   262    C   12  dyz    Ryd( 3d)     0.00079       2.10555
   263    C   12  dx2y2  Ryd( 3d)     0.00048       1.95751
   264    C   12  dz2    Ryd( 3d)     0.00053       1.89845

   265    C   13  S      Cor( 1S)     1.99929     -10.39970
   266    C   13  S      Val( 2S)     0.94868      -0.17991
   267    C   13  S      Ryd( 4S)     0.00084       0.94825
   268    C   13  S      Ryd( 3S)     0.00012       0.77806
   269    C   13  S      Ryd( 5S)     0.00001      22.96853
   270    C   13  px     Val( 2p)     1.03540      -0.09752
   271    C   13  px     Ryd( 4p)     0.00289       0.75145
   272    C   13  px     Ryd( 3p)     0.00027       0.32722
   273    C   13  px     Ryd( 5p)     0.00006       2.88785
   274    C   13  py     Val( 2p)     1.14288      -0.06904
   275    C   13  py     Ryd( 4p)     0.00527       1.00942
   276    C   13  py     Ryd( 3p)     0.00032       0.29421
   277    C   13  py     Ryd( 5p)     0.00005       3.05647
   278    C   13  pz     Val( 2p)     1.03703      -0.07819
   279    C   13  pz     Ryd( 4p)     0.00330       0.80591
   280    C   13  pz     Ryd( 3p)     0.00036       0.36476
   281    C   13  pz     Ryd( 5p)     0.00012       3.00211
   282    C   13  dxy    Ryd( 3d)     0.00063       1.94553
   283    C   13  dxz    Ryd( 3d)     0.00043       2.10634
   284    C   13  dyz    Ryd( 3d)     0.00044       2.20854
   285    C   13  dx2y2  Ryd( 3d)     0.00056       1.81716
   286    C   13  dz2    Ryd( 3d)     0.00066       1.99102

   287    C   14  S      Cor( 1S)     1.99915     -10.40032
   288    C   14  S      Val( 2S)     0.93626      -0.17389
   289    C   14  S      Ryd( 4S)     0.00088       1.01258
   290    C   14  S      Ryd( 3S)     0.00023       0.59526
   291    C   14  S      Ryd( 5S)     0.00001      23.27917
   292    C   14  px     Val( 2p)     1.06889      -0.10012
   293    C   14  px     Ryd( 4p)     0.00342       0.81680
   294    C   14  px     Ryd( 3p)     0.00021       0.35875
   295    C   14  px     Ryd( 5p)     0.00003       2.92122
   296    C   14  py     Val( 2p)     1.05499      -0.07686
   297    C   14  py     Ryd( 4p)     0.00322       0.86055
   298    C   14  py     Ryd( 3p)     0.00037       0.43352
   299    C   14  py     Ryd( 5p)     0.00012       3.12195
   300    C   14  pz     Val( 2p)     1.10282      -0.08445
   301    C   14  pz     Ryd( 4p)     0.00437       0.97622
   302    C   14  pz     Ryd( 3p)     0.00017       0.42767
   303    C   14  pz     Ryd( 5p)     0.00007       3.07102
   304    C   14  dxy    Ryd( 3d)     0.00051       2.04656
   305    C   14  dxz    Ryd( 3d)     0.00072       1.97319
   306    C   14  dyz    Ryd( 3d)     0.00060       2.20895
   307    C   14  dx2y2  Ryd( 3d)     0.00048       1.90632
   308    C   14  dz2    Ryd( 3d)     0.00044       1.96402

   309    C   15  S      Cor( 1S)     1.99948     -10.52122
   310    C   15  S      Val( 2S)     0.85840      -0.17658
   311    C   15  S      Ryd( 4S)     0.00726       0.73150
   312    C   15  S      Ryd( 3S)     0.00015       0.64378
   313    C   15  S      Ryd( 5S)     0.00003      22.91194
   314    C   15  px     Val( 2p)     0.95013      -0.06771
   315    C   15  px     Ryd( 4p)     0.00547       1.23405
   316    C   15  px     Ryd( 3p)     0.00045       0.66007
   317    C   15  px     Ryd( 5p)     0.00016       2.12738
   318    C   15  py     Val( 2p)     0.75518      -0.08777
   319    C   15  py     Ryd( 4p)     0.00501       0.93510
   320    C   15  py     Ryd( 3p)     0.00027       0.53656
   321    C   15  py     Ryd( 5p)     0.00008       2.25289
   322    C   15  pz     Val( 2p)     0.82531      -0.02969
   323    C   15  pz     Ryd( 4p)     0.00626       1.08281
   324    C   15  pz     Ryd( 3p)     0.00027       0.60816
   325    C   15  pz     Ryd( 5p)     0.00010       2.23573
   326    C   15  dxy    Ryd( 3d)     0.00136       1.92626
   327    C   15  dxz    Ryd( 3d)     0.00225       2.15279
   328    C   15  dyz    Ryd( 3d)     0.00207       1.99869
   329    C   15  dx2y2  Ryd( 3d)     0.00334       1.75502
   330    C   15  dz2    Ryd( 3d)     0.00306       2.12743

   331    O   16  S      Cor( 1S)     1.99981     -19.36588
   332    O   16  S      Val( 2S)     1.72722      -0.98442
   333    O   16  S      Ryd( 3S)     0.00340       0.91933
   334    O   16  S      Ryd( 4S)     0.00017       1.59897
   335    O   16  S      Ryd( 5S)     0.00000      49.78195
   336    O   16  px     Val( 2p)     1.66793      -0.32853
   337    O   16  px     Ryd( 3p)     0.00134       0.76270
   338    O   16  px     Ryd( 4p)     0.00005       1.05598
   339    O   16  px     Ryd( 5p)     0.00004       5.06571
   340    O   16  py     Val( 2p)     1.53940      -0.30743
   341    O   16  py     Ryd( 3p)     0.00119       0.74464
   342    O   16  py     Ryd( 4p)     0.00006       1.03880
   343    O   16  py     Ryd( 5p)     0.00004       4.97941
   344    O   16  pz     Val( 2p)     1.76741      -0.33326
   345    O   16  pz     Ryd( 3p)     0.00159       0.84783
   346    O   16  pz     Ryd( 4p)     0.00007       1.03979
   347    O   16  pz     Ryd( 5p)     0.00003       5.03896
   348    O   16  dxy    Ryd( 3d)     0.00095       3.34975
   349    O   16  dxz    Ryd( 3d)     0.00095       3.28553
   350    O   16  dyz    Ryd( 3d)     0.00067       3.19500
   351    O   16  dx2y2  Ryd( 3d)     0.00116       3.13527
   352    O   16  dz2    Ryd( 3d)     0.00070       3.10799

   353    I   17  S      Val( 5S)     1.85646      -0.66421
   354    I   17  S      Ryd( 6S)     0.00120      10.08947
   355    I   17  px     Val( 5p)     1.71987      -0.29235
   356    I   17  px     Ryd( 6p)     0.00167       0.47978
   357    I   17  py     Val( 5p)     1.20978      -0.23338
   358    I   17  py     Ryd( 6p)     0.00411       0.49807
   359    I   17  pz     Val( 5p)     1.94687      -0.32021
   360    I   17  pz     Ryd( 6p)     0.00131       0.51665

   361    H   18  S      Val( 1S)     0.79583       0.11113
   362    H   18  S      Ryd( 2S)     0.00040       0.86310
   363    H   18  S      Ryd( 3S)     0.00022       1.87962

   364    H   19  S      Val( 1S)     0.79404       0.10894
   365    H   19  S      Ryd( 2S)     0.00046       0.81087
   366    H   19  S      Ryd( 3S)     0.00022       1.94959

   367    H   20  S      Val( 1S)     0.79362       0.11006
   368    H   20  S      Ryd( 2S)     0.00098       1.17278
   369    H   20  S      Ryd( 3S)     0.00020       1.66854

   370    H   21  S      Val( 1S)     0.79275       0.10733
   371    H   21  S      Ryd( 3S)     0.00063       1.43615
   372    H   21  S      Ryd( 2S)     0.00019       1.40067

   373    H   22  S      Val( 1S)     0.79379       0.10950
   374    H   22  S      Ryd( 2S)     0.00048       0.80091
   375    H   22  S      Ryd( 3S)     0.00022       1.95234

   376    H   23  S      Val( 1S)     0.73307       0.05368
   377    H   23  S      Ryd( 2S)     0.00256       0.63117
   378    H   23  S      Ryd( 3S)     0.00022       2.40056

   379    H   24  S      Val( 1S)     0.59346       0.13546
   380    H   24  S      Ryd( 2S)     0.00216       0.83764
   381    H   24  S      Ryd( 3S)     0.00078       1.98315

   382    H   25  S      Val( 1S)     0.78422       0.10023
   383    H   25  S      Ryd( 3S)     0.00052       1.41003
   384    H   25  S      Ryd( 2S)     0.00023       1.36623

   385    H   26  S      Val( 1S)     0.78788       0.10637
   386    H   26  S      Ryd( 2S)     0.00040       0.89859
   387    H   26  S      Ryd( 3S)     0.00022       1.82995

   388    H   27  S      Val( 1S)     0.78956       0.10571
   389    H   27  S      Ryd( 2S)     0.00043       1.07516
   390    H   27  S      Ryd( 3S)     0.00021       1.64934

   391    H   28  S      Val( 1S)     0.78760       0.10447
   392    H   28  S      Ryd( 2S)     0.00053       1.35131
   393    H   28  S      Ryd( 3S)     0.00027       1.46806

   394    H   29  S      Val( 1S)     0.84800       0.03115
   395    H   29  S      Ryd( 2S)     0.00096       0.93844
   396    H   29  S      Ryd( 3S)     0.00012       1.84641

 [ 46 electrons found in the effective core potential]

 WARNING:  1 low occupancy (<1.9990e) core orbital  found on  C    8
           1 low occupancy (<1.9990e) core orbital  found on  C   10

 WARNING:  Population inversion found on atom  C    1
           Population inversion found on atom  C    2
           Population inversion found on atom  C    3
           Population inversion found on atom  C    4
           Population inversion found on atom  C    5
           Population inversion found on atom  C    6
           Population inversion found on atom  C    7
           Population inversion found on atom  C    8
           Population inversion found on atom  N    9
           Population inversion found on atom  C   10
           Population inversion found on atom  C   11
           Population inversion found on atom  C   12
           Population inversion found on atom  C   13
           Population inversion found on atom  C   14
           Population inversion found on atom  C   15
           Population inversion found on atom  H   21
           Population inversion found on atom  H   25


 Summary of Natural Population Analysis:                  
                                                          
                                       Natural Population 
                Natural  -----------------------------------------------
    Atom  No    Charge         Core      Valence    Rydberg      Total
 -----------------------------------------------------------------------
      C    1   -0.19991      1.99929     4.18360    0.01702     6.19991
      C    2   -0.19203      1.99928     4.17570    0.01705     6.19203
      C    3   -0.19562      1.99916     4.18038    0.01608     6.19562
      C    4   -0.03729      1.99911     4.02000    0.01817     6.03729
      C    5   -0.19594      1.99917     4.18152    0.01525     6.19594
      C    6   -0.18956      1.99929     4.17337    0.01691     6.18956
      C    7   -0.08934      1.99902     4.05701    0.03331     6.08934
      C    8   -0.05546      1.99895     4.03158    0.02494     6.05546
      N    9   -0.63263      1.99940     5.61381    0.01942     7.63263
      C   10   -0.28056      1.99880     4.25421    0.02755     6.28056
      C   11   -0.20265      1.99913     4.18276    0.02076     6.20265
      C   12   -0.18243      1.99927     4.16657    0.01658     6.18243
      C   13   -0.17958      1.99929     4.16398    0.01631     6.17958
      C   14   -0.17795      1.99915     4.16296    0.01584     6.17795
      C   15    0.57388      1.99948     3.38903    0.03761     5.42612
      O   16   -0.71420      1.99981     6.70196    0.01243     8.71420
      I   17    0.25872     46.00000     6.73299    0.00829    52.74128
      H   18    0.20356      0.00000     0.79583    0.00061     0.79644
      H   19    0.20528      0.00000     0.79404    0.00068     0.79472
      H   20    0.20520      0.00000     0.79362    0.00118     0.79480
      H   21    0.20643      0.00000     0.79275    0.00081     0.79357
      H   22    0.20551      0.00000     0.79379    0.00070     0.79449
      H   23    0.26416      0.00000     0.73307    0.00277     0.73584
      H   24    0.40359      0.00000     0.59346    0.00295     0.59641
      H   25    0.21503      0.00000     0.78422    0.00075     0.78497
      H   26    0.21150      0.00000     0.78788    0.00061     0.78850
      H   27    0.20980      0.00000     0.78956    0.00064     0.79020
      H   28    0.21160      0.00000     0.78760    0.00080     0.78840
      H   29    0.15092      0.00000     0.84800    0.00108     0.84908
 =======================================================================
   * Total *   -0.00000     77.98761    85.66527    0.34712   164.00000

                                 Natural Population      
 --------------------------------------------------------
   Effective Core            46.00000
   Core                      31.98761 ( 99.9613% of  32)
   Valence                   85.66527 ( 99.6108% of  86)
   Natural Minimal Basis    163.65288 ( 99.7883% of 164)
   Natural Rydberg Basis      0.34712 (  0.2117% of 164)
 --------------------------------------------------------

    Atom  No          Natural Electron Configuration
 ----------------------------------------------------------------------------
      C    1      [core]2S( 0.95)2p( 3.23)4p( 0.01)
      C    2      [core]2S( 0.95)2p( 3.23)4p( 0.01)
      C    3      [core]2S( 0.93)2p( 3.25)4p( 0.01)
      C    4      [core]2S( 0.88)2p( 3.14)4p( 0.01)
      C    5      [core]2S( 0.93)2p( 3.25)4p( 0.01)
      C    6      [core]2S( 0.95)2p( 3.23)4p( 0.01)
      C    7      [core]2S( 0.90)2p( 3.16)3p( 0.02)
      C    8      [core]2S( 0.87)2p( 3.16)4p( 0.02)
      N    9      [core]2S( 1.24)2p( 4.37)4p( 0.01)
      C   10      [core]2S( 0.98)2p( 3.27)4p( 0.02)
      C   11      [core]2S( 0.94)2p( 3.24)4p( 0.01)
      C   12      [core]2S( 0.95)2p( 3.22)4p( 0.01)
      C   13      [core]2S( 0.95)2p( 3.22)4p( 0.01)
      C   14      [core]2S( 0.94)2p( 3.23)4p( 0.01)
      C   15      [core]2S( 0.86)2p( 2.53)4S( 0.01)3d( 0.01)4p( 0.02)
      O   16      [core]2S( 1.73)2p( 4.97)
      I   17      [core]5S( 1.86)5p( 4.88)6p( 0.01)
      H   18            1S( 0.80)
      H   19            1S( 0.79)
      H   20            1S( 0.79)
      H   21            1S( 0.79)
      H   22            1S( 0.79)
      H   23            1S( 0.73)
      H   24            1S( 0.59)
      H   25            1S( 0.78)
      H   26            1S( 0.79)
      H   27            1S( 0.79)
      H   28            1S( 0.79)
      H   29            1S( 0.85)


 Wiberg bond index matrix in the NAO basis:                                    

     Atom    1       2       3       4       5       6       7       8       9
     ---- ------  ------  ------  ------  ------  ------  ------  ------  ------
   1.  C  0.0000  1.4378  0.0115  0.1097  0.0112  1.4299  0.0014  0.0027  0.0002
   2.  C  1.4378  0.0000  1.4303  0.0131  0.1124  0.0114  0.0077  0.0003  0.0006
   3.  C  0.0115  1.4303  0.0000  1.4044  0.0125  0.1096  0.0106  0.0096  0.0034
   4.  C  0.1097  0.0131  1.4044  0.0000  1.3959  0.0127  0.9881  0.0139  0.0150
   5.  C  0.0112  0.1124  0.0125  1.3959  0.0000  1.4423  0.0107  0.0060  0.0066
   6.  C  1.4299  0.0114  0.1096  0.0127  1.4423  0.0000  0.0083  0.0008  0.0006
   7.  C  0.0014  0.0077  0.0106  0.9881  0.0107  0.0083  0.0000  0.9817  0.9551
   8.  C  0.0027  0.0003  0.0096  0.0139  0.0060  0.0008  0.9817  0.0000  0.0185
   9.  N  0.0002  0.0006  0.0034  0.0150  0.0066  0.0006  0.9551  0.0185  0.0000
  10.  C  0.0006  0.0004  0.0018  0.0056  0.0011  0.0003  0.0118  1.3695  0.0071
  11.  C  0.0001  0.0001  0.0002  0.0007  0.0004  0.0001  0.0084  0.0155  0.0007
  12.  C  0.0004  0.0002  0.0008  0.0022  0.0005  0.0001  0.0013  0.1067  0.0037
  13.  C  0.0001  0.0001  0.0003  0.0003  0.0004  0.0001  0.0074  0.0131  0.0005
  14.  C  0.0006  0.0005  0.0011  0.0083  0.0013  0.0002  0.0108  1.3991  0.0110
  15.  C  0.0001  0.0001  0.0006  0.0085  0.0006  0.0004  0.0148  0.0095  1.2421
  16.  O  0.0002  0.0001  0.0008  0.0031  0.0006  0.0002  0.0090  0.0030  0.1688
  17.  I  0.0007  0.0036  0.0028  0.0029  0.0031  0.0015  0.0061  0.0440  0.0117
  18.  H  0.9306  0.0036  0.0076  0.0003  0.0076  0.0037  0.0004  0.0000  0.0000
  19.  H  0.0037  0.9298  0.0038  0.0071  0.0003  0.0076  0.0003  0.0001  0.0001
  20.  H  0.0076  0.0039  0.9270  0.0039  0.0088  0.0005  0.0022  0.0003  0.0013
  21.  H  0.0076  0.0004  0.0090  0.0038  0.9268  0.0039  0.0018  0.0004  0.0004
  22.  H  0.0037  0.0076  0.0004  0.0069  0.0036  0.9302  0.0002  0.0000  0.0002
  23.  H  0.0041  0.0001  0.0127  0.0032  0.0064  0.0003  0.8715  0.0033  0.0012
  24.  H  0.0001  0.0001  0.0004  0.0003  0.0003  0.0000  0.0059  0.0004  0.7872
  25.  H  0.0000  0.0000  0.0001  0.0000  0.0000  0.0000  0.0003  0.0074  0.0001
  26.  H  0.0000  0.0000  0.0000  0.0000  0.0000  0.0000  0.0004  0.0004  0.0000
  27.  H  0.0000  0.0000  0.0000  0.0001  0.0000  0.0000  0.0002  0.0070  0.0001
  28.  H  0.0000  0.0000  0.0001  0.0002  0.0001  0.0000  0.0018  0.0041  0.0003
  29.  H  0.0000  0.0000  0.0001  0.0001  0.0003  0.0000  0.0106  0.0002  0.0026

     Atom   10      11      12      13      14      15      16      17      18
     ---- ------  ------  ------  ------  ------  ------  ------  ------  ------
   1.  C  0.0006  0.0001  0.0004  0.0001  0.0006  0.0001  0.0002  0.0007  0.9306
   2.  C  0.0004  0.0001  0.0002  0.0001  0.0005  0.0001  0.0001  0.0036  0.0036
   3.  C  0.0018  0.0002  0.0008  0.0003  0.0011  0.0006  0.0008  0.0028  0.0076
   4.  C  0.0056  0.0007  0.0022  0.0003  0.0083  0.0085  0.0031  0.0029  0.0003
   5.  C  0.0011  0.0004  0.0005  0.0004  0.0013  0.0006  0.0006  0.0031  0.0076
   6.  C  0.0003  0.0001  0.0001  0.0001  0.0002  0.0004  0.0002  0.0015  0.0037
   7.  C  0.0118  0.0084  0.0013  0.0074  0.0108  0.0148  0.0090  0.0061  0.0004
   8.  C  1.3695  0.0155  0.1067  0.0131  1.3991  0.0095  0.0030  0.0440  0.0000
   9.  N  0.0071  0.0007  0.0037  0.0005  0.0110  1.2421  0.1688  0.0117  0.0000
  10.  C  0.0000  1.4207  0.0147  0.1049  0.0163  0.0013  0.0010  1.0078  0.0000
  11.  C  1.4207  0.0000  1.4208  0.0112  0.1086  0.0002  0.0002  0.0389  0.0000
  12.  C  0.0147  1.4208  0.0000  1.4361  0.0113  0.0007  0.0006  0.0195  0.0000
  13.  C  0.1049  0.0112  1.4361  0.0000  1.4281  0.0003  0.0003  0.0148  0.0000
  14.  C  0.0163  0.1086  0.0113  1.4281  0.0000  0.0012  0.0015  0.0199  0.0000
  15.  C  0.0013  0.0002  0.0007  0.0003  0.0012  0.0000  1.6059  0.0015  0.0000
  16.  O  0.0010  0.0002  0.0006  0.0003  0.0015  1.6059  0.0000  0.0008  0.0000
  17.  I  1.0078  0.0389  0.0195  0.0148  0.0199  0.0015  0.0008  0.0000  0.0000
  18.  H  0.0000  0.0000  0.0000  0.0000  0.0000  0.0000  0.0000  0.0000  0.0000
  19.  H  0.0000  0.0000  0.0000  0.0000  0.0000  0.0000  0.0000  0.0000  0.0026
  20.  H  0.0000  0.0000  0.0000  0.0000  0.0001  0.0001  0.0002  0.0001  0.0002
  21.  H  0.0002  0.0001  0.0000  0.0001  0.0004  0.0001  0.0000  0.0000  0.0002
  22.  H  0.0000  0.0000  0.0000  0.0000  0.0000  0.0000  0.0000  0.0000  0.0026
  23.  H  0.0077  0.0002  0.0001  0.0008  0.0028  0.0025  0.0046  0.0005  0.0000
  24.  H  0.0009  0.0005  0.0001  0.0002  0.0002  0.0027  0.0092  0.0215  0.0000
  25.  H  0.0045  0.9236  0.0040  0.0075  0.0004  0.0000  0.0000  0.0033  0.0000
  26.  H  0.0068  0.0037  0.9271  0.0037  0.0075  0.0000  0.0000  0.0009  0.0000
  27.  H  0.0003  0.0073  0.0036  0.9281  0.0036  0.0000  0.0000  0.0009  0.0000
  28.  H  0.0078  0.0004  0.0075  0.0036  0.9255  0.0001  0.0001  0.0012  0.0000
  29.  H  0.0003  0.0000  0.0001  0.0000  0.0003  0.9251  0.0369  0.0002  0.0000

     Atom   19      20      21      22      23      24      25      26      27
     ---- ------  ------  ------  ------  ------  ------  ------  ------  ------
   1.  C  0.0037  0.0076  0.0076  0.0037  0.0041  0.0001  0.0000  0.0000  0.0000
   2.  C  0.9298  0.0039  0.0004  0.0076  0.0001  0.0001  0.0000  0.0000  0.0000
   3.  C  0.0038  0.9270  0.0090  0.0004  0.0127  0.0004  0.0001  0.0000  0.0000
   4.  C  0.0071  0.0039  0.0038  0.0069  0.0032  0.0003  0.0000  0.0000  0.0001
   5.  C  0.0003  0.0088  0.9268  0.0036  0.0064  0.0003  0.0000  0.0000  0.0000
   6.  C  0.0076  0.0005  0.0039  0.9302  0.0003  0.0000  0.0000  0.0000  0.0000
   7.  C  0.0003  0.0022  0.0018  0.0002  0.8715  0.0059  0.0003  0.0004  0.0002
   8.  C  0.0001  0.0003  0.0004  0.0000  0.0033  0.0004  0.0074  0.0004  0.0070
   9.  N  0.0001  0.0013  0.0004  0.0002  0.0012  0.7872  0.0001  0.0000  0.0001
  10.  C  0.0000  0.0000  0.0002  0.0000  0.0077  0.0009  0.0045  0.0068  0.0003
  11.  C  0.0000  0.0000  0.0001  0.0000  0.0002  0.0005  0.9236  0.0037  0.0073
  12.  C  0.0000  0.0000  0.0000  0.0000  0.0001  0.0001  0.0040  0.9271  0.0036
  13.  C  0.0000  0.0000  0.0001  0.0000  0.0008  0.0002  0.0075  0.0037  0.9281
  14.  C  0.0000  0.0001  0.0004  0.0000  0.0028  0.0002  0.0004  0.0075  0.0036
  15.  C  0.0000  0.0001  0.0001  0.0000  0.0025  0.0027  0.0000  0.0000  0.0000
  16.  O  0.0000  0.0002  0.0000  0.0000  0.0046  0.0092  0.0000  0.0000  0.0000
  17.  I  0.0000  0.0001  0.0000  0.0000  0.0005  0.0215  0.0033  0.0009  0.0009
  18.  H  0.0026  0.0002  0.0002  0.0026  0.0000  0.0000  0.0000  0.0000  0.0000
  19.  H  0.0000  0.0026  0.0004  0.0002  0.0001  0.0000  0.0000  0.0000  0.0000
  20.  H  0.0026  0.0000  0.0002  0.0004  0.0001  0.0002  0.0000  0.0000  0.0000
  21.  H  0.0004  0.0002  0.0000  0.0026  0.0001  0.0000  0.0000  0.0000  0.0000
  22.  H  0.0002  0.0004  0.0026  0.0000  0.0000  0.0000  0.0000  0.0000  0.0000
  23.  H  0.0001  0.0001  0.0001  0.0000  0.0000  0.0096  0.0004  0.0000  0.0001
  24.  H  0.0000  0.0002  0.0000  0.0000  0.0096  0.0000  0.0001  0.0000  0.0000
  25.  H  0.0000  0.0000  0.0000  0.0000  0.0004  0.0001  0.0000  0.0027  0.0002
  26.  H  0.0000  0.0000  0.0000  0.0000  0.0000  0.0000  0.0027  0.0000  0.0026
  27.  H  0.0000  0.0000  0.0000  0.0000  0.0001  0.0000  0.0002  0.0026  0.0000
  28.  H  0.0000  0.0000  0.0000  0.0000  0.0003  0.0000  0.0004  0.0002  0.0026
  29.  H  0.0000  0.0000  0.0000  0.0000  0.0014  0.0007  0.0000  0.0000  0.0000

     Atom   28      29
     ---- ------  ------
   1.  C  0.0000  0.0000
   2.  C  0.0000  0.0000
   3.  C  0.0001  0.0001
   4.  C  0.0002  0.0001
   5.  C  0.0001  0.0003
   6.  C  0.0000  0.0000
   7.  C  0.0018  0.0106
   8.  C  0.0041  0.0002
   9.  N  0.0003  0.0026
  10.  C  0.0078  0.0003
  11.  C  0.0004  0.0000
  12.  C  0.0075  0.0001
  13.  C  0.0036  0.0000
  14.  C  0.9255  0.0003
  15.  C  0.0001  0.9251
  16.  O  0.0001  0.0369
  17.  I  0.0012  0.0002
  18.  H  0.0000  0.0000
  19.  H  0.0000  0.0000
  20.  H  0.0000  0.0000
  21.  H  0.0000  0.0000
  22.  H  0.0000  0.0000
  23.  H  0.0003  0.0014
  24.  H  0.0000  0.0007
  25.  H  0.0004  0.0000
  26.  H  0.0002  0.0000
  27.  H  0.0026  0.0000
  28.  H  0.0000  0.0000
  29.  H  0.0000  0.0000


 Wiberg bond index, Totals by atom:                                            

     Atom    1
     ---- ------
   1.  C  3.9649
   2.  C  3.9642
   3.  C  3.9615
   4.  C  4.0103
   5.  C  3.9600
   6.  C  3.9644
   7.  C  3.9290
   8.  C  4.0175
   9.  N  3.2394
  10.  C  3.9933
  11.  C  3.9627
  12.  C  3.9622
  13.  C  3.9620
  14.  C  3.9606
  15.  C  3.8184
  16.  O  1.8472
  17.  I  1.2085
  18.  H  0.9595
  19.  H  0.9589
  20.  H  0.9598
  21.  H  0.9587
  22.  H  0.9589
  23.  H  0.9343
  24.  H  0.8406
  25.  H  0.9549
  26.  H  0.9562
  27.  H  0.9570
  28.  H  0.9565
  29.  H  0.9791


 Atom-atom overlap-weighted NAO bond order:                                    

     Atom    1       2       3       4       5       6       7       8       9
     ---- ------  ------  ------  ------  ------  ------  ------  ------  ------
   1.  C  0.0000  1.1486  0.0151 -0.0453  0.0145  1.1452  0.0012 -0.0008 -0.0007
   2.  C  1.1486  0.0000  1.1431  0.0254 -0.0402  0.0158  0.0103 -0.0013 -0.0006
   3.  C  0.0151  1.1431  0.0000  1.1292  0.0141 -0.0414  0.0136  0.0042 -0.0066
   4.  C -0.0453  0.0254  1.1292  0.0000  1.1253  0.0262  0.8669  0.0223 -0.0018
   5.  C  0.0145 -0.0402  0.0141  1.1253  0.0000  1.1459  0.0171 -0.0091  0.0031
   6.  C  1.1452  0.0158 -0.0414  0.0262  1.1459  0.0000  0.0092  0.0007 -0.0016
   7.  C  0.0012  0.0103  0.0136  0.8669  0.0171  0.0092  0.0000  0.8575  0.8056
   8.  C -0.0008 -0.0013  0.0042  0.0223 -0.0091  0.0007  0.8575  0.0000  0.0132
   9.  N -0.0007 -0.0006 -0.0066 -0.0018  0.0031 -0.0016  0.8056  0.0132  0.0000
  10.  C  0.0001  0.0003  0.0013 -0.0140 -0.0025  0.0000  0.0151  1.1353 -0.0113
  11.  C -0.0000 -0.0000  0.0005 -0.0001 -0.0001 -0.0001  0.0071  0.0182 -0.0008
  12.  C  0.0000  0.0000 -0.0000 -0.0004  0.0001  0.0000  0.0008 -0.0463 -0.0003
  13.  C -0.0000 -0.0000  0.0001 -0.0012  0.0003  0.0001  0.0108  0.0193 -0.0022
  14.  C -0.0001 -0.0001 -0.0000  0.0009 -0.0015  0.0003  0.0248  1.1256  0.0015
  15.  C  0.0001 -0.0004 -0.0004  0.0046 -0.0005 -0.0000  0.0166  0.0042  1.0188
  16.  O  0.0000  0.0000 -0.0003  0.0013 -0.0000  0.0000 -0.0006  0.0017 -0.0488
  17.  I  0.0016 -0.0002  0.0092  0.0083 -0.0008  0.0006  0.0086 -0.0249  0.0011
  18.  H  0.8060  0.0179  0.0024  0.0006  0.0019  0.0180 -0.0001  0.0000  0.0000
  19.  H  0.0181  0.8073  0.0171  0.0016 -0.0006  0.0028 -0.0004  0.0000 -0.0000
  20.  H  0.0031  0.0182  0.8018  0.0150  0.0026  0.0019 -0.0036 -0.0005 -0.0033
  21.  H  0.0029  0.0014  0.0031  0.0153  0.7992  0.0177 -0.0009 -0.0003 -0.0001
  22.  H  0.0182  0.0028 -0.0004  0.0015  0.0161  0.8074 -0.0005 -0.0001  0.0000
  23.  H -0.0001 -0.0001 -0.0005  0.0175 -0.0040 -0.0000  0.7495  0.0166 -0.0043
  24.  H -0.0001 -0.0003 -0.0017  0.0003 -0.0005 -0.0000  0.0016 -0.0005  0.7041
  25.  H  0.0000 -0.0000  0.0000  0.0000  0.0000  0.0000 -0.0003  0.0017 -0.0000
  26.  H  0.0000 -0.0000 -0.0000  0.0000  0.0000 -0.0000 -0.0000 -0.0006  0.0000
  27.  H  0.0000 -0.0000 -0.0000  0.0001  0.0000 -0.0000 -0.0002  0.0006  0.0000
  28.  H  0.0000 -0.0000 -0.0001  0.0008  0.0001 -0.0000 -0.0042  0.0177  0.0004
  29.  H  0.0000 -0.0000  0.0001  0.0005  0.0000 -0.0000  0.0041  0.0001 -0.0007

     Atom   10      11      12      13      14      15      16      17      18
     ---- ------  ------  ------  ------  ------  ------  ------  ------  ------
   1.  C  0.0001 -0.0000  0.0000 -0.0000 -0.0001  0.0001  0.0000  0.0016  0.8060
   2.  C  0.0003 -0.0000  0.0000 -0.0000 -0.0001 -0.0004  0.0000 -0.0002  0.0179
   3.  C  0.0013  0.0005 -0.0000  0.0001 -0.0000 -0.0004 -0.0003  0.0092  0.0024
   4.  C -0.0140 -0.0001 -0.0004 -0.0012  0.0009  0.0046  0.0013  0.0083  0.0006
   5.  C -0.0025 -0.0001  0.0001  0.0003 -0.0015 -0.0005 -0.0000 -0.0008  0.0019
   6.  C  0.0000 -0.0001  0.0000  0.0001  0.0003 -0.0000  0.0000  0.0006  0.0180
   7.  C  0.0151  0.0071  0.0008  0.0108  0.0248  0.0166 -0.0006  0.0086 -0.0001
   8.  C  1.1353  0.0182 -0.0463  0.0193  1.1256  0.0042  0.0017 -0.0249  0.0000
   9.  N -0.0113 -0.0008 -0.0003 -0.0022  0.0015  1.0188 -0.0488  0.0011  0.0000
  10.  C  0.0000  1.1653  0.0300 -0.0383  0.0221  0.0015  0.0001  0.7591 -0.0000
  11.  C  1.1653  0.0000  1.1390  0.0215 -0.0380 -0.0001 -0.0000 -0.0223 -0.0000
  12.  C  0.0300  1.1390  0.0000  1.1444  0.0160 -0.0000 -0.0000  0.0075  0.0000
  13.  C -0.0383  0.0215  1.1444  0.0000  1.1365 -0.0001  0.0001  0.0006 -0.0000
  14.  C  0.0221 -0.0380  0.0160  1.1365  0.0000  0.0007  0.0014  0.0066 -0.0000
  15.  C  0.0015 -0.0001 -0.0000 -0.0001  0.0007  0.0000  1.1001  0.0012 -0.0000
  16.  O  0.0001 -0.0000 -0.0000  0.0001  0.0014  1.1001  0.0000 -0.0002  0.0000
  17.  I  0.7591 -0.0223  0.0075  0.0006  0.0066  0.0012 -0.0002  0.0000 -0.0000
  18.  H -0.0000 -0.0000  0.0000 -0.0000 -0.0000 -0.0000  0.0000 -0.0000  0.0000
  19.  H -0.0000 -0.0000  0.0000 -0.0000  0.0000 -0.0000  0.0000  0.0000 -0.0034
  20.  H  0.0001 -0.0001  0.0000 -0.0000 -0.0000 -0.0007  0.0003 -0.0010  0.0000
  21.  H  0.0006  0.0001  0.0001 -0.0001 -0.0001 -0.0000  0.0000  0.0001  0.0000
  22.  H -0.0000 -0.0000 -0.0000 -0.0000  0.0000 -0.0000  0.0000  0.0000 -0.0034
  23.  H -0.0004  0.0000  0.0000  0.0001 -0.0014 -0.0024  0.0021  0.0006 -0.0000
  24.  H  0.0061  0.0001  0.0000 -0.0000  0.0004  0.0051  0.0018  0.0197 -0.0000
  25.  H  0.0197  0.8025  0.0180  0.0036 -0.0002 -0.0000 -0.0000 -0.0022 -0.0000
  26.  H  0.0019  0.0171  0.8034  0.0173  0.0020  0.0000  0.0000  0.0000 -0.0000
  27.  H  0.0004  0.0034  0.0168  0.8046  0.0162 -0.0000  0.0000 -0.0000 -0.0000
  28.  H  0.0021  0.0013  0.0028  0.0163  0.7987 -0.0002 -0.0001  0.0000 -0.0000
  29.  H  0.0002 -0.0000  0.0000 -0.0000  0.0000  0.7988 -0.0118 -0.0000 -0.0000

     Atom   19      20      21      22      23      24      25      26      27
     ---- ------  ------  ------  ------  ------  ------  ------  ------  ------
   1.  C  0.0181  0.0031  0.0029  0.0182 -0.0001 -0.0001  0.0000  0.0000  0.0000
   2.  C  0.8073  0.0182  0.0014  0.0028 -0.0001 -0.0003 -0.0000 -0.0000 -0.0000
   3.  C  0.0171  0.8018  0.0031 -0.0004 -0.0005 -0.0017  0.0000 -0.0000 -0.0000
   4.  C  0.0016  0.0150  0.0153  0.0015  0.0175  0.0003  0.0000  0.0000  0.0001
   5.  C -0.0006  0.0026  0.7992  0.0161 -0.0040 -0.0005  0.0000  0.0000  0.0000
   6.  C  0.0028  0.0019  0.0177  0.8074 -0.0000 -0.0000  0.0000 -0.0000 -0.0000
   7.  C -0.0004 -0.0036 -0.0009 -0.0005  0.7495  0.0016 -0.0003 -0.0000 -0.0002
   8.  C  0.0000 -0.0005 -0.0003 -0.0001  0.0166 -0.0005  0.0017 -0.0006  0.0006
   9.  N -0.0000 -0.0033 -0.0001  0.0000 -0.0043  0.7041 -0.0000  0.0000  0.0000
  10.  C -0.0000  0.0001  0.0006 -0.0000 -0.0004  0.0061  0.0197  0.0019  0.0004
  11.  C -0.0000 -0.0001  0.0001 -0.0000  0.0000  0.0001  0.8025  0.0171  0.0034
  12.  C  0.0000  0.0000  0.0001 -0.0000  0.0000  0.0000  0.0180  0.8034  0.0168
  13.  C -0.0000 -0.0000 -0.0001 -0.0000  0.0001 -0.0000  0.0036  0.0173  0.8046
  14.  C  0.0000 -0.0000 -0.0001  0.0000 -0.0014  0.0004 -0.0002  0.0020  0.0162
  15.  C -0.0000 -0.0007 -0.0000 -0.0000 -0.0024  0.0051 -0.0000  0.0000 -0.0000
  16.  O  0.0000  0.0003  0.0000  0.0000  0.0021  0.0018 -0.0000  0.0000  0.0000
  17.  I  0.0000 -0.0010  0.0001  0.0000  0.0006  0.0197 -0.0022  0.0000 -0.0000
  18.  H -0.0034  0.0000  0.0000 -0.0034 -0.0000 -0.0000 -0.0000 -0.0000 -0.0000
  19.  H  0.0000 -0.0038 -0.0000  0.0000 -0.0000  0.0000 -0.0000 -0.0000 -0.0000
  20.  H -0.0038  0.0000  0.0000 -0.0000 -0.0004 -0.0014 -0.0000  0.0000 -0.0000
  21.  H -0.0000  0.0000  0.0000 -0.0035 -0.0017 -0.0000 -0.0000 -0.0000 -0.0000
  22.  H  0.0000 -0.0000 -0.0035  0.0000 -0.0000  0.0000 -0.0000 -0.0000 -0.0000
  23.  H -0.0000 -0.0004 -0.0017 -0.0000  0.0000 -0.0004 -0.0000 -0.0000 -0.0000
  24.  H  0.0000 -0.0014 -0.0000  0.0000 -0.0004  0.0000 -0.0000 -0.0000 -0.0000
  25.  H -0.0000 -0.0000 -0.0000 -0.0000 -0.0000 -0.0000  0.0000 -0.0034  0.0000
  26.  H -0.0000  0.0000 -0.0000 -0.0000 -0.0000 -0.0000 -0.0034  0.0000 -0.0030
  27.  H -0.0000 -0.0000 -0.0000 -0.0000 -0.0000 -0.0000  0.0000 -0.0030  0.0000
  28.  H -0.0000 -0.0000 -0.0004 -0.0000 -0.0025 -0.0000 -0.0000  0.0000 -0.0031
  29.  H -0.0000 -0.0001 -0.0000 -0.0000 -0.0007 -0.0052 -0.0000 -0.0000 -0.0000

     Atom   28      29
     ---- ------  ------
   1.  C  0.0000  0.0000
   2.  C -0.0000 -0.0000
   3.  C -0.0001  0.0001
   4.  C  0.0008  0.0005
   5.  C  0.0001  0.0000
   6.  C -0.0000 -0.0000
   7.  C -0.0042  0.0041
   8.  C  0.0177  0.0001
   9.  N  0.0004 -0.0007
  10.  C  0.0021  0.0002
  11.  C  0.0013 -0.0000
  12.  C  0.0028  0.0000
  13.  C  0.0163 -0.0000
  14.  C  0.7987  0.0000
  15.  C -0.0002  0.7988
  16.  O -0.0001 -0.0118
  17.  I  0.0000 -0.0000
  18.  H -0.0000 -0.0000
  19.  H -0.0000 -0.0000
  20.  H -0.0000 -0.0001
  21.  H -0.0004 -0.0000
  22.  H -0.0000 -0.0000
  23.  H -0.0025 -0.0007
  24.  H -0.0000 -0.0052
  25.  H -0.0000 -0.0000
  26.  H  0.0000 -0.0000
  27.  H -0.0031 -0.0000
  28.  H  0.0000 -0.0000
  29.  H -0.0000  0.0000


 Atom-atom overlap-weighted NAO bond order, Totals by atom:                    

     Atom    1
     ---- ------
   1.  C  3.1274
   2.  C  3.1480
   3.  C  3.1035
   4.  C  3.2005
   5.  C  3.0805
   6.  C  3.1487
   7.  C  3.4097
   8.  C  3.1546
   9.  N  2.4648
  10.  C  3.0949
  11.  C  3.1143
  12.  C  3.1319
  13.  C  3.1337
  14.  C  3.1124
  15.  C  2.9468
  16.  O  1.0471
  17.  I  0.7732
  18.  H  0.8399
  19.  H  0.8386
  20.  H  0.8282
  21.  H  0.8336
  22.  H  0.8383
  23.  H  0.7674
  24.  H  0.7291
  25.  H  0.8394
  26.  H  0.8346
  27.  H  0.8359
  28.  H  0.8296
  29.  H  0.7851


 MO bond order:                                                                

     Atom    1       2       3       4       5       6       7       8       9
     ---- ------  ------  ------  ------  ------  ------  ------  ------  ------
   1.  C  0.0000  1.4322  0.1870 -0.5261  0.0758  0.9776  0.0168 -0.1264  0.0034
   2.  C  1.4322  0.0000  0.6679 -0.0046 -0.6450  0.1929 -0.0683  0.0014 -0.0333
   3.  C  0.1870  0.6679  0.0000  0.8884 -0.1495 -0.6489  0.0315  0.1779 -0.0427
   4.  C -0.5261 -0.0046  0.8884  0.0000  1.2922 -0.1006 -0.4469  0.0445  0.0074
   5.  C  0.0758 -0.6450 -0.1495  1.2922  0.0000  0.6813  0.0555  0.2009  0.0193
   6.  C  0.9776  0.1929 -0.6489 -0.1006  0.6813  0.0000 -0.1193  0.0146  0.0395
   7.  C  0.0168 -0.0683  0.0315 -0.4469  0.0555 -0.1193  0.0000 -1.3495  0.5398
   8.  C -0.1264  0.0014  0.1779  0.0445  0.2009  0.0146 -1.3495  0.0000  0.5847
   9.  N  0.0034 -0.0333 -0.0427  0.0074  0.0193  0.0395  0.5398  0.5847  0.0000
  10.  C -0.0254  0.0174  0.0322  0.1606  0.0029 -0.0305  0.0225 -0.0375  0.0310
  11.  C -0.0231  0.0119  0.0308 -0.0154  0.0172 -0.0140 -0.1844  0.0439 -0.0372
  12.  C  0.0093 -0.0019 -0.0015 -0.0051 -0.0193  0.0032 -0.0544  0.0545  0.0616
  13.  C -0.0078  0.0188  0.0095  0.0352 -0.0046 -0.0055 -0.1163  0.1465  0.0292
  14.  C -0.0002 -0.0059 -0.0043  0.0360  0.0126  0.0045 -0.0253  0.2989 -0.0353
  15.  C -0.0001 -0.0053 -0.0137  0.0279 -0.0121  0.0114  0.0411  0.1679  1.5059
  16.  O  0.0034  0.0011  0.0296 -0.0579 -0.0214 -0.0115  0.1064 -0.1607 -1.1096
  17.  I -0.0450  0.1178 -0.1530 -0.0754  0.1307 -0.1072 -0.0442 -0.0653 -0.0387
  18.  H  1.4352  0.0178  0.1106  0.0358  0.1215  0.0561  0.0317  0.0078  0.0058
  19.  H -0.0338  1.2155  0.0779  0.1015  0.0156  0.0920 -0.0013  0.0224  0.0024
  20.  H  0.0189 -0.0579  0.2774  0.0666  0.0339  0.0188 -0.0413  0.0128  0.0181
  21.  H -0.0261  0.0106 -0.0147  0.0481 -0.2332 -0.0464 -0.0563  0.0186  0.0238
  22.  H -0.0537  0.0523  0.0090  0.0643  0.0916  0.7536 -0.0016  0.0083  0.0213
  23.  H  0.0752  0.0051 -0.1192 -0.0742 -0.0950 -0.0089  0.8927  0.1112 -0.0196
  24.  H  0.0044  0.0058 -0.0166 -0.0063 -0.0058 -0.0067  0.0418 -0.0159  0.0211
  25.  H  0.0052  0.0017 -0.0154 -0.0003 -0.0040  0.0002  0.0093 -0.0537 -0.0075
  26.  H  0.0021  0.0006 -0.0022 -0.0041 -0.0023  0.0013 -0.0073 -0.0349 -0.0049
  27.  H  0.0070 -0.0026 -0.0059 -0.0059 -0.0060  0.0033  0.0100 -0.0442 -0.0094
  28.  H  0.0085 -0.0012  0.0007 -0.0113 -0.0085 -0.0021  0.0129 -0.0578 -0.0131
  29.  H  0.0015 -0.0020  0.0048 -0.0052 -0.0027  0.0041  0.0342 -0.0012 -0.0323

     Atom   10      11      12      13      14      15      16      17      18
     ---- ------  ------  ------  ------  ------  ------  ------  ------  ------
   1.  C -0.0254 -0.0231  0.0093 -0.0078 -0.0002 -0.0001  0.0034 -0.0450  1.4352
   2.  C  0.0174  0.0119 -0.0019  0.0188 -0.0059 -0.0053  0.0011  0.1178  0.0178
   3.  C  0.0322  0.0308 -0.0015  0.0095 -0.0043 -0.0137  0.0296 -0.1530  0.1106
   4.  C  0.1606 -0.0154 -0.0051  0.0352  0.0360  0.0279 -0.0579 -0.0754  0.0358
   5.  C  0.0029  0.0172 -0.0193 -0.0046  0.0126 -0.0121 -0.0214  0.1307  0.1215
   6.  C -0.0305 -0.0140  0.0032 -0.0055  0.0045  0.0114 -0.0115 -0.1072  0.0561
   7.  C  0.0225 -0.1844 -0.0544 -0.1163 -0.0253  0.0411  0.1064 -0.0442  0.0317
   8.  C -0.0375  0.0439  0.0545  0.1465  0.2989  0.1679 -0.1607 -0.0653  0.0078
   9.  N  0.0310 -0.0372  0.0616  0.0292 -0.0353  1.5059 -1.1096 -0.0387  0.0058
  10.  C  0.0000 -0.6686 -0.0558 -0.1658  0.2901 -0.0243  0.0227  0.5754  0.0034
  11.  C -0.6686  0.0000  0.4016 -0.0427 -0.1318  0.0281  0.0010  0.2689  0.0015
  12.  C -0.0558  0.4016  0.0000  0.0643  0.0744  0.0240 -0.0502 -0.1258  0.0003
  13.  C -0.1658 -0.0427  0.0643  0.0000 -0.7673  0.0365 -0.0390  0.0524  0.0019
  14.  C  0.2901 -0.1318  0.0744 -0.7673  0.0000 -0.0147  0.0749  0.0342  0.0005
  15.  C -0.0243  0.0281  0.0240  0.0365 -0.0147  0.0000  2.1246  0.0202  0.0018
  16.  O  0.0227  0.0010 -0.0502 -0.0390  0.0749  2.1246  0.0000  0.0131 -0.0020
  17.  I  0.5754  0.2689 -0.1258  0.0524  0.0342  0.0202  0.0131  0.0000  0.0024
  18.  H  0.0034  0.0015  0.0003  0.0019  0.0005  0.0018 -0.0020  0.0024  0.0000
  19.  H  0.0099  0.0039 -0.0014  0.0065  0.0043  0.0013 -0.0050  0.0001 -0.0557
  20.  H  0.0016 -0.0016  0.0023  0.0064 -0.0008 -0.0027  0.0089 -0.0271 -0.0095
  21.  H  0.0107  0.0110  0.0036  0.0062  0.0099  0.0071 -0.0035  0.0076 -0.0096
  22.  H  0.0050 -0.0009  0.0007  0.0024 -0.0009  0.0083 -0.0074  0.0016 -0.0555
  23.  H  0.1188 -0.0127  0.0031  0.0453 -0.0200 -0.0123 -0.0140  0.0212  0.0018
  24.  H  0.0274  0.0114 -0.0042  0.0002  0.0105 -0.0203 -0.0222  0.0928  0.0010
  25.  H -0.0695 -0.2837  0.1037  0.0003  0.0138 -0.0015  0.0037  0.0453 -0.0001
  26.  H -0.0503 -0.0089 -0.7003 -0.0004 -0.0778  0.0010 -0.0012  0.0097 -0.0001
  27.  H  0.0021  0.0180  0.0964  0.0061 -0.0969 -0.0050  0.0084 -0.0007  0.0001
  28.  H  0.1158  0.0413  0.1218  0.1222  1.3128  0.0032  0.0170  0.0068  0.0009
  29.  H  0.0106  0.0036 -0.0088 -0.0013  0.0193  0.4690  0.0039  0.0047 -0.0002

     Atom   19      20      21      22      23      24      25      26      27
     ---- ------  ------  ------  ------  ------  ------  ------  ------  ------
   1.  C -0.0338  0.0189 -0.0261 -0.0537  0.0752  0.0044  0.0052  0.0021  0.0070
   2.  C  1.2155 -0.0579  0.0106  0.0523  0.0051  0.0058  0.0017  0.0006 -0.0026
   3.  C  0.0779  0.2774 -0.0147  0.0090 -0.1192 -0.0166 -0.0154 -0.0022 -0.0059
   4.  C  0.1015  0.0666  0.0481  0.0643 -0.0742 -0.0063 -0.0003 -0.0041 -0.0059
   5.  C  0.0156  0.0339 -0.2332  0.0916 -0.0950 -0.0058 -0.0040 -0.0023 -0.0060
   6.  C  0.0920  0.0188 -0.0464  0.7536 -0.0089 -0.0067  0.0002  0.0013  0.0033
   7.  C -0.0013 -0.0413 -0.0563 -0.0016  0.8927  0.0418  0.0093 -0.0073  0.0100
   8.  C  0.0224  0.0128  0.0186  0.0083  0.1112 -0.0159 -0.0537 -0.0349 -0.0442
   9.  N  0.0024  0.0181  0.0238  0.0213 -0.0196  0.0211 -0.0075 -0.0049 -0.0094
  10.  C  0.0099  0.0016  0.0107  0.0050  0.1188  0.0274 -0.0695 -0.0503  0.0021
  11.  C  0.0039 -0.0016  0.0110 -0.0009 -0.0127  0.0114 -0.2837 -0.0089  0.0180
  12.  C -0.0014  0.0023  0.0036  0.0007  0.0031 -0.0042  0.1037 -0.7003  0.0964
  13.  C  0.0065  0.0064  0.0062  0.0024  0.0453  0.0002  0.0003 -0.0004  0.0061
  14.  C  0.0043 -0.0008  0.0099 -0.0009 -0.0200  0.0105  0.0138 -0.0778 -0.0969
  15.  C  0.0013 -0.0027  0.0071  0.0083 -0.0123 -0.0203 -0.0015  0.0010 -0.0050
  16.  O -0.0050  0.0089 -0.0035 -0.0074 -0.0140 -0.0222  0.0037 -0.0012  0.0084
  17.  I  0.0001 -0.0271  0.0076  0.0016  0.0212  0.0928  0.0453  0.0097 -0.0007
  18.  H -0.0557 -0.0095 -0.0096 -0.0555  0.0018  0.0010 -0.0001 -0.0001  0.0001
  19.  H  0.0000 -0.0558  0.0106 -0.0096  0.0038  0.0026 -0.0005 -0.0000 -0.0005
  20.  H -0.0558  0.0000 -0.0140  0.0088  0.0042  0.0049 -0.0010 -0.0006 -0.0010
  21.  H  0.0106 -0.0140  0.0000 -0.0550 -0.0048 -0.0005 -0.0007 -0.0001 -0.0016
  22.  H -0.0096  0.0088 -0.0550  0.0000 -0.0033  0.0015 -0.0000 -0.0005 -0.0001
  23.  H  0.0038  0.0042 -0.0048 -0.0033  0.0000  0.0776  0.0071 -0.0005 -0.0061
  24.  H  0.0026  0.0049 -0.0005  0.0015  0.0776  0.0000  0.0008  0.0006  0.0016
  25.  H -0.0005 -0.0010 -0.0007 -0.0000  0.0071  0.0008  0.0000 -0.0573 -0.0112
  26.  H -0.0000 -0.0006 -0.0001 -0.0005 -0.0005  0.0006 -0.0573  0.0000 -0.0557
  27.  H -0.0005 -0.0010 -0.0016 -0.0001 -0.0061  0.0016 -0.0112 -0.0557  0.0000
  28.  H -0.0021 -0.0009 -0.0055  0.0006  0.0002 -0.0017  0.0111 -0.0106 -0.0547
  29.  H -0.0008 -0.0025  0.0024  0.0019  0.0078 -0.0352 -0.0000 -0.0000  0.0012

     Atom   28      29
     ---- ------  ------
   1.  C  0.0085  0.0015
   2.  C -0.0012 -0.0020
   3.  C  0.0007  0.0048
   4.  C -0.0113 -0.0052
   5.  C -0.0085 -0.0027
   6.  C -0.0021  0.0041
   7.  C  0.0129  0.0342
   8.  C -0.0578 -0.0012
   9.  N -0.0131 -0.0323
  10.  C  0.1158  0.0106
  11.  C  0.0413  0.0036
  12.  C  0.1218 -0.0088
  13.  C  0.1222 -0.0013
  14.  C  1.3128  0.0193
  15.  C  0.0032  0.4690
  16.  O  0.0170  0.0039
  17.  I  0.0068  0.0047
  18.  H  0.0009 -0.0002
  19.  H -0.0021 -0.0008
  20.  H -0.0009 -0.0025
  21.  H -0.0055  0.0024
  22.  H  0.0006  0.0019
  23.  H  0.0002  0.0078
  24.  H -0.0017 -0.0352
  25.  H  0.0111 -0.0000
  26.  H -0.0106 -0.0000
  27.  H -0.0547  0.0012
  28.  H  0.0000 -0.0007
  29.  H -0.0007  0.0000


 MO atomic valencies:                                                          

     Atom    1
     ---- ------
   1.  C  3.3959
   2.  C  2.9425
   3.  C  1.3476
   4.  C  1.4691
   5.  C  1.5417
   6.  C  1.7527
   7.  C -0.6700
   8.  C -0.0305
   9.  N  1.5307
  10.  C  0.3324
  11.  C -0.5309
  12.  C -0.0039
  13.  C -0.5608
  14.  C  1.0154
  15.  C  4.3674
  16.  O  0.9131
  17.  I  0.7226
  18.  H  1.7052
  19.  H  1.4036
  20.  H  0.2669
  21.  H -0.3019
  22.  H  0.8428
  23.  H  0.9846
  24.  H  0.1706
  25.  H -0.3044
  26.  H -1.0047
  27.  H -0.1534
  28.  H  1.6054
  29.  H  0.4761


 NATURAL BOND ORBITAL ANALYSIS:

                       Occupancies       Lewis Structure    Low   High
           Occ.    -------------------  -----------------   occ   occ
  Cycle   Thresh.   Lewis   Non-Lewis     CR  BD  3C  LP    (L)   (NL)   Dev
 =============================================================================
   1(1)    1.90   156.91389   7.08611     16  31   0  12     7      7    0.44
   2(2)    1.90   156.91389   7.08611     16  31   0  12     7      7    0.44
   3(1)    1.80   156.91389   7.08611     16  31   0  12     7      7    0.44
   4(2)    1.80   156.91389   7.08611     16  31   0  12     7      7    0.44
   5(1)    1.70   156.49300   7.50700     16  32   0  11     6      8    0.44
   6(2)    1.70   156.49300   7.50700     16  32   0  11     6      8    0.44
   7(1)    1.60   160.77554   3.22446     16  37   0   6     0      7    0.44
   8(2)    1.60   160.79753   3.20247     16  37   0   6     0      7    0.43
   9(3)    1.60   160.14632   3.85368     16  36   0   7     1      7    0.44
  10(4)    1.60   160.79753   3.20247     16  37   0   6     0      7    0.43
  11(1)    1.50   160.34148   3.65852     16  36   0   7     0      7    0.61
  12(2)    1.50   160.34148   3.65852     16  36   0   7     0      7    0.61
  13(1)    1.60   160.79753   3.20247     16  37   0   6     0      7    0.43
 -----------------------------------------------------------------------------

 Structure accepted: RESONANCE keyword permits strongly delocalized structure

 WARNING:  1 low occupancy (<1.9990e) core orbital  found on  C    8
           1 low occupancy (<1.9990e) core orbital  found on  C   10

 --------------------------------------------------------
   Effective Core           46.00000
   Core                     31.98760 ( 99.961% of  32)
   Valence Lewis            82.80994 ( 96.291% of  86)
  ==================       ============================
   Total Lewis             160.79753 ( 98.047% of 164)
  -----------------------------------------------------
   Valence non-Lewis         2.95964 (  1.805% of 164)
   Rydberg non-Lewis         0.24282 (  0.148% of 164)
  ==================       ============================
   Total non-Lewis           3.20247 (  1.953% of 164)
 --------------------------------------------------------


       (Occupancy)   Bond orbital/ Coefficients/ Hybrids
 ---------------------------------------------------------------------------------
     1. (1.98144) BD ( 1) C   1 - C   2  
                ( 49.90%)   0.7064* C   1 s( 34.69%)p 1.88( 65.28%)d 0.00(  0.03%)
                                            0.0000  0.5889 -0.0106  0.0003 -0.0000
                                           -0.6908  0.0110 -0.0125 -0.0001  0.0814
                                           -0.0388 -0.0038  0.0000  0.4087 -0.0109
                                            0.0069  0.0001 -0.0000 -0.0146  0.0008
                                            0.0092 -0.0043
                ( 50.10%)   0.7078* C   2 s( 34.62%)p 1.89( 65.35%)d 0.00(  0.03%)
                                            0.0000  0.5882 -0.0126 -0.0021 -0.0004
                                            0.6931 -0.0196 -0.0101  0.0003 -0.0475
                                           -0.0375  0.0059 -0.0003 -0.4110  0.0071
                                            0.0068 -0.0002 -0.0029 -0.0145  0.0026
                                            0.0085 -0.0041
     2. (1.66391) BD ( 2) C   1 - C   2  
                ( 50.21%)   0.7086* C   1 s(  0.00%)p 1.00( 99.96%)d 0.00(  0.04%)
                                           -0.0000  0.0009  0.0001  0.0000  0.0000
                                            0.4984  0.0133 -0.0064 -0.0004 -0.0976
                                           -0.0027  0.0014 -0.0001  0.8607  0.0232
                                           -0.0111 -0.0005 -0.0030 -0.0093 -0.0085
                                           -0.0085  0.0118
                ( 49.79%)   0.7056* C   2 s(  0.00%)p 1.00( 99.96%)d 0.00(  0.04%)
                                            0.0000  0.0005 -0.0002  0.0002 -0.0001
                                            0.5021  0.0127  0.0066 -0.0006 -0.0973
                                           -0.0024 -0.0012  0.0001  0.8586  0.0219
                                            0.0113 -0.0011 -0.0071  0.0067 -0.0090
                                            0.0053 -0.0130
     3. (1.98153) BD ( 1) C   1 - C   6  
                ( 49.92%)   0.7065* C   1 s( 34.68%)p 1.88( 65.29%)d 0.00(  0.03%)
                                            0.0000  0.5887 -0.0117 -0.0002 -0.0001
                                            0.2739 -0.0365  0.0011 -0.0001 -0.7197
                                            0.0000 -0.0144 -0.0000 -0.2409  0.0211
                                           -0.0022  0.0001 -0.0065 -0.0049  0.0071
                                           -0.0114 -0.0086
                ( 50.08%)   0.7077* C   6 s( 34.69%)p 1.88( 65.28%)d 0.00(  0.03%)
                                            0.0000  0.5888 -0.0136 -0.0025 -0.0005
                                           -0.2498 -0.0256  0.0080 -0.0004  0.7340
                                           -0.0322 -0.0091  0.0002  0.2230  0.0111
                                           -0.0054  0.0003 -0.0084 -0.0060  0.0078
                                           -0.0091 -0.0078
     4. (1.98171) BD ( 1) C   1 - H  18  
                ( 60.19%)   0.7758* C   1 s( 30.55%)p 2.27( 69.38%)d 0.00(  0.07%)
                                           -0.0003  0.5524  0.0178 -0.0002  0.0001
                                            0.4441  0.0022 -0.0045  0.0010  0.6811
                                            0.0031 -0.0066  0.0014 -0.1806 -0.0009
                                            0.0018 -0.0004  0.0202 -0.0037 -0.0085
                                           -0.0084 -0.0101
                ( 39.81%)   0.6309* H  18 s(100.00%)
                                            1.0000  0.0006  0.0012
     5. (1.97908) BD ( 1) C   2 - C   3  
                ( 49.60%)   0.7043* C   2 s( 34.82%)p 1.87( 65.15%)d 0.00(  0.03%)
                                            0.0000  0.5900 -0.0102  0.0013  0.0003
                                           -0.4374  0.0338  0.0045 -0.0001 -0.6521
                                           -0.0099  0.0137 -0.0006  0.1816 -0.0216
                                           -0.0018 -0.0002  0.0114 -0.0054 -0.0038
                                           -0.0078 -0.0095
                ( 50.40%)   0.7099* C   3 s( 34.81%)p 1.87( 65.16%)d 0.00(  0.03%)
                                           -0.0001  0.5898  0.0147 -0.0020 -0.0002
                                            0.4253  0.0201 -0.0072 -0.0001  0.6633
                                           -0.0338 -0.0034  0.0007 -0.1701 -0.0146
                                            0.0044  0.0001  0.0123 -0.0067 -0.0044
                                           -0.0044 -0.0087
     6. (1.98136) BD ( 1) C   2 - H  19  
                ( 60.27%)   0.7763* C   2 s( 30.47%)p 2.28( 69.46%)d 0.00(  0.07%)
                                           -0.0003  0.5517  0.0181  0.0007  0.0002
                                           -0.2720 -0.0018 -0.0025 -0.0002  0.7491
                                            0.0039  0.0077  0.0014  0.2437  0.0014
                                            0.0023  0.0002 -0.0140 -0.0028  0.0121
                                           -0.0157 -0.0085
                ( 39.73%)   0.6303* H  19 s(100.00%)
                                            1.0000  0.0006  0.0012
     7. (1.97410) BD ( 1) C   3 - C   4  
                ( 49.05%)   0.7003* C   3 s( 34.88%)p 1.87( 65.10%)d 0.00(  0.03%)
                                            0.0001  0.5905  0.0061  0.0039  0.0005
                                            0.2352  0.0157 -0.0027  0.0017 -0.7356
                                            0.0148  0.0096 -0.0001 -0.2322 -0.0094
                                            0.0044 -0.0007 -0.0069 -0.0058  0.0074
                                           -0.0091 -0.0076
                ( 50.95%)   0.7138* C   4 s( 34.08%)p 1.93( 65.90%)d 0.00(  0.03%)
                                            0.0000  0.5837  0.0070  0.0024  0.0002
                                           -0.2705  0.0125  0.0020 -0.0021  0.7267
                                           -0.0057 -0.0019  0.0025  0.2395 -0.0073
                                            0.0006  0.0008 -0.0072 -0.0044  0.0073
                                           -0.0107 -0.0072
     8. (1.66201) BD ( 2) C   3 - C   4  
                ( 49.45%)   0.7032* C   3 s(  0.00%)p 1.00( 99.96%)d 0.00(  0.04%)
                                            0.0001  0.0040  0.0020  0.0028 -0.0001
                                            0.5032  0.0074  0.0016  0.0002 -0.1064
                                            0.0025  0.0016  0.0014  0.8572  0.0095
                                            0.0057 -0.0017 -0.0067  0.0071 -0.0091
                                            0.0056 -0.0137
                ( 50.55%)   0.7110* C   4 s(  0.01%)p 1.00( 99.96%)d 0.00(  0.03%)
                                           -0.0001 -0.0007  0.0088 -0.0009 -0.0004
                                            0.4991  0.0086  0.0070 -0.0014 -0.0974
                                            0.0034  0.0003  0.0005  0.8607  0.0061
                                            0.0051 -0.0046  0.0091  0.0023  0.0151
                                            0.0031  0.0027
     9. (1.98025) BD ( 1) C   3 - H  20  
                ( 60.31%)   0.7766* C   3 s( 30.22%)p 2.31( 69.71%)d 0.00(  0.07%)
                                            0.0003 -0.5495  0.0163  0.0017  0.0002
                                            0.7136  0.0044  0.0033  0.0014 -0.0781
                                            0.0092 -0.0035 -0.0018 -0.4262  0.0014
                                           -0.0016 -0.0005  0.0035  0.0193 -0.0019
                                           -0.0171  0.0020
                ( 39.69%)   0.6300* H  20 s(100.00%)
                                           -1.0000 -0.0018 -0.0009
    10. (1.97294) BD ( 1) C   4 - C   5  
                ( 50.85%)   0.7131* C   4 s( 33.82%)p 1.96( 66.14%)d 0.00(  0.03%)
                                           -0.0000  0.5816  0.0044  0.0012  0.0004
                                            0.6974 -0.0103 -0.0007  0.0032 -0.0715
                                            0.0092  0.0014 -0.0011 -0.4120  0.0045
                                            0.0015 -0.0021 -0.0018 -0.0145  0.0014
                                            0.0099 -0.0038
                ( 49.15%)   0.7011* C   5 s( 35.04%)p 1.85( 64.93%)d 0.00(  0.03%)
                                            0.0001  0.5919  0.0058  0.0045  0.0003
                                           -0.7003  0.0051  0.0097 -0.0009  0.0417
                                            0.0218 -0.0003  0.0018  0.3956 -0.0027
                                           -0.0039  0.0008 -0.0019 -0.0137  0.0019
                                            0.0083 -0.0047
    11. (1.96609) BD ( 1) C   4 - C   7  
                ( 48.68%)   0.6977* C   4 s( 32.07%)p 2.12( 67.90%)d 0.00(  0.03%)
                                            0.0002  0.5662 -0.0086 -0.0048 -0.0006
                                           -0.4364 -0.0130  0.0019 -0.0012 -0.6756
                                           -0.0147  0.0026 -0.0013  0.1775 -0.0102
                                           -0.0025 -0.0002  0.0130 -0.0041 -0.0046
                                           -0.0059 -0.0086
                ( 51.32%)   0.7164* C   7 s( 28.94%)p 2.45( 71.03%)d 0.00(  0.03%)
                                            0.0001  0.5379  0.0084 -0.0014 -0.0000
                                            0.3897 -0.0127  0.0005 -0.0005  0.7270
                                            0.0006 -0.0017  0.0021 -0.1713 -0.0210
                                           -0.0016 -0.0003  0.0088 -0.0027 -0.0064
                                           -0.0088 -0.0070
    12. (1.97915) BD ( 1) C   5 - C   6  
                ( 50.49%)   0.7106* C   5 s( 34.92%)p 1.86( 65.05%)d 0.00(  0.03%)
                                           -0.0001  0.5907  0.0146 -0.0018 -0.0001
                                            0.4374 -0.0334 -0.0010  0.0004  0.6523
                                            0.0123 -0.0092  0.0004 -0.1785  0.0212
                                            0.0002 -0.0006  0.0112 -0.0053 -0.0034
                                           -0.0073 -0.0093
                ( 49.51%)   0.7036* C   6 s( 34.66%)p 1.88( 65.31%)d 0.00(  0.03%)
                                            0.0000  0.5887 -0.0092  0.0017  0.0004
                                           -0.4218 -0.0184  0.0100 -0.0009 -0.6667
                                            0.0345  0.0088 -0.0001  0.1695  0.0139
                                           -0.0053  0.0004  0.0122 -0.0069 -0.0047
                                           -0.0043 -0.0085
    13. (1.66846) BD ( 2) C   5 - C   6  
                ( 50.20%)   0.7085* C   5 s(  0.00%)p 1.00( 99.96%)d 0.00(  0.04%)
                                           -0.0000  0.0030  0.0017  0.0006 -0.0000
                                            0.4874  0.0106  0.0083 -0.0011 -0.0922
                                           -0.0003 -0.0048  0.0002  0.8678  0.0151
                                            0.0119 -0.0018  0.0088  0.0026  0.0162
                                            0.0031  0.0007
                ( 49.80%)   0.7057* C   6 s(  0.00%)p 1.00( 99.96%)d 0.00(  0.04%)
                                           -0.0000 -0.0006 -0.0001  0.0003 -0.0000
                                            0.4941  0.0122  0.0056 -0.0001 -0.0937
                                           -0.0022 -0.0014  0.0003  0.8637  0.0202
                                            0.0087 -0.0003 -0.0029 -0.0101 -0.0084
                                           -0.0088  0.0127
    14. (1.97983) BD ( 1) C   5 - H  21  
                ( 60.34%)   0.7768* C   5 s( 29.95%)p 2.34( 69.98%)d 0.00(  0.07%)
                                            0.0003 -0.5470  0.0163  0.0025  0.0001
                                           -0.2819  0.0078 -0.0048 -0.0022  0.7501
                                            0.0057  0.0014  0.0006  0.2398 -0.0031
                                            0.0013  0.0009  0.0138  0.0033 -0.0113
                                            0.0162  0.0095
                ( 39.66%)   0.6298* H  21 s(100.00%)
                                           -1.0000 -0.0015 -0.0008
    15. (1.98156) BD ( 1) C   6 - H  22  
                ( 60.28%)   0.7764* C   6 s( 30.56%)p 2.27( 69.37%)d 0.00(  0.07%)
                                           -0.0003  0.5526  0.0180  0.0006  0.0002
                                            0.7169  0.0038  0.0071  0.0013 -0.0721
                                           -0.0008 -0.0002 -0.0000 -0.4176 -0.0021
                                           -0.0041 -0.0007 -0.0038 -0.0185  0.0017
                                            0.0175 -0.0019
                ( 39.72%)   0.6302* H  22 s(100.00%)
                                            1.0000  0.0007  0.0011
    16. (1.96280) BD ( 1) C   7 - C   8  
                ( 50.34%)   0.7095* C   7 s( 28.18%)p 2.55( 71.79%)d 0.00(  0.03%)
                                           -0.0001 -0.5309 -0.0047 -0.0012 -0.0001
                                            0.2212 -0.0033 -0.0018  0.0016  0.4371
                                           -0.0160 -0.0059  0.0012  0.6909  0.0109
                                           -0.0086  0.0049 -0.0043 -0.0092 -0.0112
                                            0.0004 -0.0080
                ( 49.66%)   0.7047* C   8 s( 31.70%)p 2.15( 68.28%)d 0.00(  0.03%)
                                           -0.0002 -0.5628  0.0143  0.0012  0.0005
                                           -0.2021 -0.0025 -0.0012 -0.0008 -0.4483
                                           -0.0292  0.0078 -0.0025 -0.6633 -0.0091
                                            0.0016 -0.0023 -0.0020 -0.0069 -0.0125
                                            0.0031 -0.0079
    17. (1.98191) BD ( 1) C   7 - N   9  
                ( 38.51%)   0.6205* C   7 s( 21.66%)p 3.61( 78.25%)d 0.00(  0.09%)
                                           -0.0001  0.4647  0.0253  0.0024 -0.0002
                                           -0.7198  0.0183 -0.0064 -0.0005  0.1568
                                            0.0012 -0.0012 -0.0007  0.4888 -0.0209
                                            0.0086  0.0031 -0.0082 -0.0214  0.0043
                                            0.0181 -0.0036
                ( 61.49%)   0.7842* N   9 s( 35.56%)p 1.81( 64.41%)d 0.00(  0.03%)
                                            0.0000  0.5962 -0.0069 -0.0038  0.0000
                                            0.6690 -0.0047 -0.0076  0.0006 -0.1337
                                           -0.0019 -0.0005 -0.0002 -0.4227  0.0029
                                            0.0017 -0.0005 -0.0072 -0.0122 -0.0017
                                            0.0110  0.0007
    18. (1.95842) BD ( 1) C   7 - H  23  
                ( 63.29%)   0.7956* C   7 s( 21.25%)p 3.70( 78.68%)d 0.00(  0.07%)
                                           -0.0002  0.4603 -0.0249 -0.0010  0.0002
                                            0.5280  0.0202  0.0011 -0.0012 -0.5043
                                           -0.0196 -0.0022  0.0042  0.5029  0.0038
                                           -0.0014 -0.0006 -0.0157  0.0163 -0.0147
                                            0.0019 -0.0005
                ( 36.71%)   0.6059* H  23 s(100.00%)
                                            1.0000  0.0048  0.0002
    19. (1.97500) BD ( 1) C   8 - C  10  
                ( 50.24%)   0.7088* C   8 s( 34.30%)p 1.91( 65.67%)d 0.00(  0.03%)
                                            0.0000  0.5854  0.0159  0.0009 -0.0002
                                           -0.5253  0.0075 -0.0026 -0.0020  0.3003
                                           -0.0148 -0.0018  0.0013 -0.5387 -0.0001
                                           -0.0038 -0.0019 -0.0085  0.0143 -0.0059
                                            0.0037  0.0038
                ( 49.76%)   0.7054* C  10 s( 39.09%)p 1.56( 60.88%)d 0.00(  0.03%)
                                            0.0000  0.6250  0.0156  0.0047  0.0003
                                            0.4911 -0.0068 -0.0020  0.0059 -0.1950
                                           -0.0052  0.0025 -0.0050  0.5738 -0.0154
                                           -0.0011  0.0044 -0.0097  0.0140 -0.0035
                                            0.0010  0.0029
    20. (1.96460) BD ( 1) C   8 - C  14  
                ( 51.34%)   0.7165* C   8 s( 34.00%)p 1.94( 65.97%)d 0.00(  0.03%)
                                           -0.0003  0.5831  0.0023 -0.0009  0.0005
                                            0.3356 -0.0114  0.0012  0.0028 -0.7323
                                            0.0055 -0.0045 -0.0037 -0.1021 -0.0131
                                            0.0009  0.0006 -0.0112 -0.0001  0.0054
                                           -0.0105 -0.0071
                ( 48.66%)   0.6976* C  14 s( 35.09%)p 1.85( 64.88%)d 0.00(  0.03%)
                                            0.0002  0.5924  0.0051  0.0031  0.0003
                                           -0.3275 -0.0119  0.0041 -0.0017  0.7280
                                           -0.0063 -0.0085  0.0013  0.1037 -0.0234
                                           -0.0006 -0.0013 -0.0118  0.0021  0.0025
                                           -0.0085 -0.0064
    21. (1.65943) BD ( 2) C   8 - C  14  
                ( 50.79%)   0.7127* C   8 s(  0.00%)p 1.00( 99.96%)d 0.00(  0.04%)
                                           -0.0000 -0.0027 -0.0040  0.0003 -0.0000
                                            0.7548  0.0072  0.0008 -0.0050  0.4144
                                            0.0025  0.0005 -0.0026 -0.5080 -0.0014
                                           -0.0016  0.0037 -0.0116 -0.0084  0.0043
                                            0.0091  0.0087
                ( 49.21%)   0.7015* C  14 s(  0.00%)p 1.00( 99.96%)d 0.00(  0.04%)
                                           -0.0000 -0.0018 -0.0008 -0.0012 -0.0000
                                            0.7579  0.0091  0.0007 -0.0019  0.4142
                                            0.0058  0.0005 -0.0008 -0.5035 -0.0040
                                           -0.0019  0.0015  0.0063  0.0014 -0.0104
                                           -0.0156  0.0058
    22. (1.99136) BD ( 1) N   9 - C  15  
                ( 63.26%)   0.7953* N   9 s( 35.34%)p 1.83( 64.61%)d 0.00(  0.05%)
                                           -0.0000  0.5944  0.0101  0.0057  0.0001
                                           -0.1183  0.0195 -0.0067 -0.0001 -0.2857
                                           -0.0009  0.0022 -0.0011  0.7414 -0.0199
                                            0.0027  0.0027 -0.0008 -0.0058 -0.0132
                                            0.0002  0.0158
                ( 36.74%)   0.6062* C  15 s( 32.95%)p 2.03( 66.98%)d 0.00(  0.07%)
                                            0.0001  0.5737 -0.0192  0.0014 -0.0023
                                            0.1560 -0.0153 -0.0045  0.0003  0.2792
                                            0.0210 -0.0016  0.0006 -0.7523 -0.0287
                                            0.0099 -0.0018  0.0054 -0.0079 -0.0135
                                           -0.0038  0.0214
    23. (1.98488) BD ( 1) N   9 - H  24  
                ( 71.11%)   0.8433* N   9 s( 29.00%)p 2.45( 70.93%)d 0.00(  0.07%)
                                           -0.0002  0.5385  0.0014 -0.0033 -0.0000
                                           -0.6085  0.0196  0.0016  0.0018  0.4645
                                           -0.0112 -0.0007 -0.0007 -0.3503  0.0052
                                            0.0025 -0.0003 -0.0190  0.0099 -0.0107
                                            0.0072 -0.0053
                ( 28.89%)   0.5375* H  24 s(100.00%)
                                            1.0000  0.0079  0.0040
    24. (1.98047) BD ( 1) C  10 - C  11  
                ( 50.81%)   0.7128* C  10 s( 38.18%)p 1.62( 61.79%)d 0.00(  0.03%)
                                           -0.0001  0.6175  0.0209 -0.0030 -0.0001
                                           -0.2022  0.0178 -0.0010  0.0019 -0.4098
                                            0.0019 -0.0003 -0.0069 -0.6387  0.0275
                                           -0.0017 -0.0034 -0.0009  0.0077  0.0143
                                           -0.0066  0.0061
                ( 49.19%)   0.7013* C  11 s( 35.00%)p 1.86( 64.97%)d 0.00(  0.03%)
                                            0.0000  0.5913 -0.0200  0.0014 -0.0002
                                            0.1584  0.0219 -0.0040  0.0007  0.4693
                                           -0.0367 -0.0048 -0.0023  0.6343  0.0028
                                           -0.0108 -0.0008  0.0016  0.0076  0.0137
                                           -0.0046  0.0083
    25. (1.69389) BD ( 2) C  10 - C  11  
                ( 54.04%)   0.7351* C  10 s(  0.00%)p 1.00( 99.98%)d 0.00(  0.02%)
                                           -0.0000  0.0029  0.0005 -0.0008  0.0001
                                            0.7533 -0.0168  0.0137 -0.0034  0.4200
                                           -0.0100  0.0080 -0.0021 -0.5051  0.0116
                                           -0.0087  0.0022 -0.0083 -0.0069  0.0009
                                            0.0032  0.0090
                ( 45.96%)   0.6780* C  11 s(  0.00%)p 1.00( 99.95%)d 0.00(  0.05%)
                                            0.0000  0.0019 -0.0003  0.0011  0.0001
                                            0.7549  0.0047  0.0109 -0.0010  0.4213
                                            0.0029  0.0061 -0.0006 -0.5019 -0.0035
                                           -0.0066  0.0007  0.0073  0.0090  0.0056
                                            0.0056 -0.0160
    26. (1.97699) BD ( 1) C  10 - I  17  
                ( 57.66%)   0.7593* C  10 s( 22.76%)p 3.39( 77.13%)d 0.00(  0.11%)
                                           -0.0002  0.4757 -0.0362 -0.0019 -0.0001
                                           -0.3853 -0.0201  0.0022  0.0022  0.7829
                                            0.0517 -0.0152 -0.0039  0.0790  0.0171
                                           -0.0057  0.0011 -0.0245  0.0005  0.0034
                                           -0.0157 -0.0148
                ( 42.34%)   0.6507* I  17 s( 12.19%)p 7.20( 87.81%)
                                            0.3473  0.0361  0.4508  0.0285 -0.8177
                                           -0.0623 -0.0382 -0.0121
    27. (1.97279) BD ( 1) C  11 - C  12  
                ( 50.71%)   0.7121* C  11 s( 34.84%)p 1.87( 65.13%)d 0.00(  0.03%)
                                           -0.0002  0.5902 -0.0070 -0.0048  0.0006
                                            0.3378  0.0166 -0.0080  0.0011 -0.7248
                                            0.0163  0.0105 -0.0019 -0.0982  0.0381
                                           -0.0033 -0.0000 -0.0139  0.0024  0.0016
                                           -0.0089 -0.0076
                ( 49.29%)   0.7021* C  12 s( 34.52%)p 1.90( 65.45%)d 0.00(  0.03%)
                                            0.0001  0.5875 -0.0093 -0.0004 -0.0001
                                           -0.3468  0.0252 -0.0036 -0.0002  0.7254
                                           -0.0088  0.0131  0.0004  0.0782  0.0307
                                            0.0056  0.0000 -0.0111  0.0004  0.0061
                                           -0.0105 -0.0065
    28. (1.98055) BD ( 1) C  11 - H  25  
                ( 60.79%)   0.7797* C  11 s( 30.08%)p 2.32( 69.85%)d 0.00(  0.07%)
                                            0.0004 -0.5481 -0.0193 -0.0026  0.0004
                                            0.5382  0.0068  0.0039  0.0014 -0.2737
                                           -0.0115 -0.0012 -0.0004  0.5777  0.0003
                                            0.0050  0.0017  0.0091 -0.0197  0.0109
                                           -0.0074 -0.0057
                ( 39.21%)   0.6262* H  25 s(100.00%)
                                           -1.0000 -0.0016 -0.0011
    29. (1.98136) BD ( 1) C  12 - C  13  
                ( 50.05%)   0.7075* C  12 s( 34.66%)p 1.88( 65.31%)d 0.00(  0.03%)
                                           -0.0000 -0.5886  0.0110  0.0004  0.0000
                                           -0.5201  0.0151 -0.0086 -0.0001  0.2865
                                           -0.0394  0.0021 -0.0006 -0.5463 -0.0098
                                           -0.0111 -0.0007  0.0066 -0.0149  0.0040
                                           -0.0031 -0.0052
                ( 49.95%)   0.7068* C  13 s( 34.59%)p 1.89( 65.38%)d 0.00(  0.03%)
                                           -0.0000 -0.5880  0.0113  0.0026  0.0005
                                            0.5156 -0.0062 -0.0079  0.0005 -0.2579
                                           -0.0275  0.0076 -0.0006  0.5652 -0.0322
                                           -0.0057  0.0002  0.0089 -0.0138  0.0056
                                           -0.0023 -0.0025
    30. (1.65086) BD ( 2) C  12 - C  13  
                ( 50.25%)   0.7089* C  12 s(  0.00%)p 1.00( 99.96%)d 0.00(  0.04%)
                                            0.0000  0.0002  0.0001  0.0000  0.0000
                                            0.7570  0.0170 -0.0075 -0.0011  0.4159
                                            0.0094 -0.0046 -0.0006 -0.5029 -0.0114
                                            0.0051  0.0006  0.0068  0.0086  0.0055
                                            0.0057 -0.0152
                ( 49.75%)   0.7053* C  13 s(  0.00%)p 1.00( 99.96%)d 0.00(  0.04%)
                                           -0.0000 -0.0005 -0.0003 -0.0008 -0.0002
                                            0.7576  0.0173  0.0074 -0.0015  0.4159
                                            0.0095  0.0042 -0.0010 -0.5020 -0.0116
                                           -0.0048  0.0010  0.0065  0.0018 -0.0102
                                           -0.0156  0.0051
    31. (1.98048) BD ( 1) C  12 - H  26  
                ( 60.55%)   0.7781* C  12 s( 30.71%)p 2.25( 69.22%)d 0.00(  0.07%)
                                            0.0004 -0.5539 -0.0157 -0.0005 -0.0002
                                            0.1856  0.0015 -0.0017  0.0002  0.4655
                                            0.0018 -0.0056  0.0011  0.6641  0.0038
                                           -0.0074  0.0013 -0.0067 -0.0070 -0.0198
                                            0.0055 -0.0117
                ( 39.45%)   0.6281* H  26 s(100.00%)
                                           -1.0000 -0.0007 -0.0010
    32. (1.97942) BD ( 1) C  13 - C  14  
                ( 49.58%)   0.7041* C  13 s( 34.68%)p 1.88( 65.28%)d 0.00(  0.03%)
                                            0.0000  0.5889 -0.0085  0.0012  0.0004
                                            0.1846 -0.0273 -0.0003 -0.0003  0.4454
                                            0.0202 -0.0097  0.0011  0.6469 -0.0247
                                           -0.0087  0.0005  0.0007  0.0060  0.0145
                                           -0.0063  0.0065
                ( 50.42%)   0.7101* C  14 s( 34.52%)p 1.90( 65.45%)d 0.00(  0.03%)
                                           -0.0000  0.5874  0.0144 -0.0008 -0.0000
                                           -0.1700 -0.0228  0.0043 -0.0003 -0.4636
                                            0.0367 -0.0002 -0.0006 -0.6393 -0.0039
                                            0.0064 -0.0012  0.0015  0.0086  0.0124
                                           -0.0039  0.0083
    33. (1.98114) BD ( 1) C  13 - H  27  
                ( 60.48%)   0.7777* C  13 s( 30.62%)p 2.26( 69.31%)d 0.00(  0.07%)
                                            0.0003 -0.5531 -0.0156 -0.0011 -0.0002
                                           -0.3529 -0.0024 -0.0043 -0.0005  0.7488
                                            0.0042  0.0082  0.0012  0.0884  0.0000
                                            0.0009  0.0004  0.0167  0.0033 -0.0035
                                            0.0138  0.0132
                ( 39.52%)   0.6286* H  27 s(100.00%)
                                           -1.0000 -0.0010 -0.0010
    34. (1.97934) BD ( 1) C  14 - H  28  
                ( 60.56%)   0.7782* C  14 s( 30.27%)p 2.30( 69.66%)d 0.00(  0.07%)
                                           -0.0004  0.5500 -0.0156 -0.0012 -0.0001
                                            0.5372  0.0004  0.0032  0.0010 -0.2869
                                            0.0086 -0.0021 -0.0018  0.5706  0.0068
                                            0.0030  0.0003 -0.0098  0.0193 -0.0109
                                            0.0071  0.0052
                ( 39.44%)   0.6280* H  28 s(100.00%)
                                            1.0000  0.0015  0.0007
    35. (1.99702) BD ( 1) C  15 - O  16  
                ( 26.57%)   0.5154* C  15 s(  0.00%)p 1.00( 99.41%)d 0.01(  0.59%)
                                           -0.0000 -0.0018 -0.0002  0.0023 -0.0003
                                            0.4093 -0.0174  0.0047 -0.0009  0.8210
                                           -0.0353  0.0076 -0.0024  0.3882 -0.0168
                                            0.0024 -0.0009  0.0263  0.0349  0.0117
                                            0.0574  0.0230
                ( 73.43%)   0.8569* O  16 s(  0.00%)p 1.00( 99.89%)d 0.00(  0.11%)
                                           -0.0000 -0.0016  0.0005 -0.0002  0.0000
                                            0.4131  0.0006 -0.0001 -0.0013  0.8223
                                            0.0018  0.0002 -0.0029  0.3900  0.0005
                                           -0.0003 -0.0013 -0.0107 -0.0150 -0.0055
                                           -0.0245 -0.0104
    36. (1.99473) BD ( 2) C  15 - O  16  
                ( 36.01%)   0.6001* C  15 s( 32.27%)p 2.09( 67.57%)d 0.00(  0.16%)
                                            0.0001  0.5654 -0.0556 -0.0030 -0.0009
                                            0.5655  0.0242 -0.0082 -0.0001 -0.4585
                                           -0.0356  0.0036 -0.0016  0.3760  0.0493
                                            0.0012  0.0037 -0.0273  0.0208 -0.0172
                                            0.0066 -0.0082
                ( 63.99%)   0.8000* O  16 s( 36.94%)p 1.70( 62.95%)d 0.00(  0.11%)
                                            0.0000  0.6065 -0.0393  0.0017 -0.0000
                                           -0.5427  0.0187 -0.0010 -0.0000  0.4475
                                           -0.0128  0.0004  0.0002 -0.3662  0.0071
                                            0.0008 -0.0007 -0.0215  0.0193 -0.0150
                                            0.0033 -0.0058
    37. (1.98565) BD ( 1) C  15 - H  29  
                ( 58.35%)   0.7639* C  15 s( 35.14%)p 1.84( 64.78%)d 0.00(  0.08%)
                                            0.0003 -0.5913 -0.0420 -0.0008 -0.0017
                                            0.6937 -0.0214  0.0035 -0.0025 -0.1726
                                            0.0100  0.0008  0.0022 -0.3691  0.0016
                                           -0.0034 -0.0019  0.0075  0.0181 -0.0095
                                           -0.0166  0.0097
                ( 41.65%)   0.6454* H  29 s(100.00%)
                                           -1.0000 -0.0047  0.0003
    38. (1.99929) CR ( 1) C   1           s(100.00%)p 0.00(  0.00%)
                                            1.0000  0.0002  0.0000 -0.0000  0.0000
                                            0.0002  0.0000 -0.0000  0.0000  0.0002
                                            0.0000 -0.0000  0.0000 -0.0001 -0.0000
                                            0.0000 -0.0000  0.0000 -0.0000 -0.0000
                                           -0.0000 -0.0000
    39. (1.99928) CR ( 1) C   2           s(100.00%)p 0.00(  0.00%)
                                            1.0000  0.0001  0.0000  0.0000  0.0000
                                           -0.0001 -0.0000 -0.0000 -0.0000  0.0003
                                            0.0000  0.0000  0.0000  0.0001  0.0000
                                            0.0000  0.0000 -0.0000 -0.0000  0.0000
                                           -0.0000 -0.0000
    40. (1.99916) CR ( 1) C   3           s(100.00%)p 0.00(  0.00%)
                                            1.0000  0.0002 -0.0000 -0.0000 -0.0000
                                           -0.0003 -0.0000 -0.0000 -0.0000  0.0002
                                           -0.0000 -0.0000  0.0000  0.0001 -0.0000
                                           -0.0000  0.0000  0.0000 -0.0000  0.0000
                                            0.0000  0.0000
    41. (1.99911) CR ( 1) C   4           s(100.00%)p 0.00(  0.00%)
                                            1.0000 -0.0001  0.0000  0.0000  0.0000
                                            0.0001  0.0000  0.0000  0.0000  0.0001
                                            0.0000 -0.0000  0.0000  0.0001  0.0000
                                            0.0000 -0.0000 -0.0000  0.0000  0.0000
                                            0.0000  0.0000
    42. (1.99917) CR ( 1) C   5           s(100.00%)p 0.00(  0.00%)
                                            1.0000  0.0001 -0.0000 -0.0000 -0.0000
                                            0.0002 -0.0000  0.0000  0.0000 -0.0002
                                           -0.0000 -0.0000 -0.0000 -0.0001  0.0000
                                            0.0000 -0.0000 -0.0000  0.0000  0.0000
                                           -0.0000 -0.0000
    43. (1.99929) CR ( 1) C   6           s(100.00%)p 0.00(  0.00%)
                                            1.0000  0.0001  0.0000  0.0000  0.0000
                                            0.0003  0.0000  0.0000  0.0000 -0.0000
                                           -0.0000 -0.0000 -0.0000 -0.0001 -0.0000
                                           -0.0000 -0.0000 -0.0000 -0.0000  0.0000
                                            0.0000  0.0000
    44. (1.99902) CR ( 1) C   7           s(100.00%)p 0.00(  0.00%)
                                            1.0000  0.0000 -0.0000 -0.0000  0.0000
                                            0.0001  0.0000 -0.0000 -0.0000 -0.0002
                                           -0.0000 -0.0000  0.0000  0.0002  0.0000
                                           -0.0000  0.0000 -0.0000  0.0000 -0.0000
                                            0.0000 -0.0000
    45. (1.99894) CR ( 1) C   8           s(100.00%)p 0.00(  0.00%)
                                            1.0000  0.0001  0.0000 -0.0000  0.0000
                                            0.0001 -0.0000  0.0000  0.0000 -0.0003
                                           -0.0000  0.0000 -0.0000 -0.0002 -0.0000
                                            0.0000 -0.0000 -0.0000 -0.0000 -0.0000
                                           -0.0000 -0.0000
    46. (1.99940) CR ( 1) N   9           s(100.00%)p 0.00(  0.00%)
                                            1.0000  0.0001  0.0000 -0.0000 -0.0000
                                           -0.0001  0.0000  0.0000  0.0000  0.0002
                                           -0.0000  0.0000 -0.0000 -0.0000  0.0000
                                            0.0000 -0.0000 -0.0000  0.0000 -0.0000
                                            0.0000 -0.0000
    47. (1.99881) CR ( 1) C  10           s(100.00%)p 0.00(  0.00%)
                                            1.0000  0.0001 -0.0000 -0.0000 -0.0000
                                           -0.0001 -0.0000  0.0000  0.0000  0.0001
                                            0.0000 -0.0000 -0.0000 -0.0001  0.0000
                                           -0.0000 -0.0000 -0.0000 -0.0000  0.0000
                                           -0.0000 -0.0000
    48. (1.99913) CR ( 1) C  11           s(100.00%)p 0.00(  0.00%)
                                            1.0000  0.0003  0.0000  0.0000 -0.0000
                                           -0.0002  0.0000 -0.0000 -0.0000 -0.0001
                                            0.0000  0.0000 -0.0000 -0.0002  0.0000
                                           -0.0000 -0.0000 -0.0000  0.0000 -0.0000
                                            0.0000  0.0000
    49. (1.99927) CR ( 1) C  12           s(100.00%)p 0.00(  0.00%)
                                            1.0000  0.0001  0.0000  0.0000  0.0000
                                           -0.0001 -0.0000  0.0000 -0.0000 -0.0002
                                           -0.0000  0.0000 -0.0000 -0.0003 -0.0000
                                            0.0000 -0.0000  0.0000  0.0000  0.0000
                                           -0.0000  0.0000
    50. (1.99928) CR ( 1) C  13           s(100.00%)p 0.00(  0.00%)
                                            1.0000  0.0001  0.0000  0.0000  0.0000
                                            0.0001  0.0000  0.0000  0.0000 -0.0003
                                           -0.0000 -0.0000 -0.0000 -0.0000 -0.0000
                                           -0.0000 -0.0000 -0.0000 -0.0000  0.0000
                                           -0.0000 -0.0000
    51. (1.99915) CR ( 1) C  14           s(100.00%)p 0.00(  0.00%)
                                            1.0000  0.0001 -0.0000 -0.0000 -0.0000
                                            0.0003  0.0000  0.0000  0.0000 -0.0003
                                            0.0000  0.0000 -0.0000  0.0002  0.0000
                                            0.0000  0.0000 -0.0000  0.0000 -0.0000
                                            0.0000  0.0000
    52. (1.99947) CR ( 1) C  15           s(100.00%)p 0.00(  0.00%)
                                            1.0000  0.0001  0.0000  0.0000  0.0000
                                           -0.0003  0.0000 -0.0000  0.0000  0.0000
                                           -0.0000 -0.0000 -0.0000  0.0002  0.0000
                                           -0.0000  0.0000 -0.0000 -0.0000  0.0000
                                            0.0000 -0.0000
    53. (1.99981) CR ( 1) O  16           s(100.00%)p 0.00(  0.00%)
                                            1.0000  0.0002  0.0000  0.0000  0.0000
                                            0.0001 -0.0000 -0.0000  0.0000 -0.0001
                                            0.0000 -0.0000 -0.0000  0.0002  0.0000
                                            0.0000  0.0000  0.0000 -0.0000  0.0000
                                            0.0000 -0.0000
    54. (1.68870) LP ( 1) N   9           s(  0.00%)p 1.00( 99.99%)d 0.00(  0.01%)
                                           -0.0001 -0.0008  0.0015  0.0003 -0.0001
                                            0.4090  0.0133  0.0020 -0.0007  0.8268
                                            0.0286  0.0042 -0.0003  0.3845  0.0135
                                           -0.0006  0.0004 -0.0034  0.0023  0.0068
                                            0.0021  0.0063
    55. (1.98846) LP ( 1) O  16           s( 63.21%)p 0.58( 36.78%)d 0.00(  0.01%)
                                           -0.0003  0.7948  0.0191 -0.0009  0.0000
                                            0.4156 -0.0069 -0.0006  0.0036 -0.3406
                                            0.0040 -0.0008 -0.0030  0.2810 -0.0009
                                            0.0022  0.0026  0.0063 -0.0042  0.0046
                                           -0.0016  0.0009
    56. (1.90219) LP ( 2) O  16           s(  0.00%)p 1.00( 99.93%)d 0.00(  0.06%)
                                           -0.0001 -0.0002  0.0005  0.0068  0.0001
                                           -0.6000 -0.0051  0.0005 -0.0001 -0.0760
                                           -0.0020  0.0004  0.0008  0.7959  0.0092
                                           -0.0014 -0.0014 -0.0067 -0.0065  0.0123
                                            0.0110 -0.0159
    57. (1.99324) LP ( 1) I  17           s( 86.84%)p 0.15( 13.16%)
                                            0.9319 -0.0054 -0.1917 -0.0053  0.2932
                                            0.0113 -0.0935  0.0037
    58. (1.95843) LP ( 2) I  17           s(  0.90%)p99.99( 99.10%)
                                            0.0948 -0.0018  0.5357 -0.0100  0.2990
                                           -0.0030  0.7838 -0.0116
    59. (1.93242) LP ( 3) I  17           s(  0.18%)p99.99( 99.82%)
                                            0.0426 -0.0007 -0.6865  0.0109 -0.3891
                                            0.0079  0.6125 -0.0090
    60. (0.00553) RY*( 1) C   1           s(  1.22%)p76.50( 93.42%)d 4.39(  5.36%)
                                           -0.0000 -0.0242  0.1063  0.0101  0.0152
                                            0.0125 -0.5119 -0.0586 -0.0288  0.0199
                                           -0.7833 -0.0927 -0.0450 -0.0052  0.2068
                                            0.0150  0.0108 -0.1898 -0.0260  0.0999
                                            0.0666  0.0501
    61. (0.00194) RY*( 2) C   1           s(  0.02%)p99.99( 98.08%)d99.99(  1.90%)
                                           -0.0000 -0.0000  0.0116  0.0058  0.0006
                                            0.0283  0.6481  0.1064 -0.1621 -0.0240
                                           -0.5351 -0.0966  0.1356 -0.0191 -0.4363
                                           -0.0717  0.1090 -0.0343  0.0535  0.0369
                                           -0.1148 -0.0211
    62. (0.00094) RY*( 3) C   1           s(  0.03%)p99.99( 91.32%)d99.99(  8.65%)
                                            0.0000  0.0002  0.0177 -0.0045  0.0016
                                            0.0113 -0.4581  0.0951 -0.0538 -0.0030
                                            0.0848  0.0088  0.0112  0.0185 -0.7977
                                            0.1938 -0.0983 -0.0548 -0.1377 -0.1553
                                           -0.1194  0.1616
    63. (0.00056) RY*( 4) C   1           s(  2.31%)p 0.70(  1.62%)d41.61( 96.07%)
                                            0.0000  0.0017  0.1383  0.0629  0.0025
                                           -0.0079  0.0536  0.0437  0.0319 -0.0012
                                            0.0068  0.0292 -0.0000 -0.0088  0.0860
                                           -0.0442  0.0072  0.3366 -0.3540  0.4630
                                           -0.2714  0.6588
    64. (0.00043) RY*( 5) C   1           s( 17.10%)p 4.61( 78.86%)d 0.24(  4.03%)
                                            0.0000  0.0021  0.4132 -0.0030 -0.0160
                                            0.0082  0.1049 -0.5748 -0.1360 -0.0196
                                           -0.0215  0.4717  0.2133 -0.0073 -0.0312
                                            0.3854  0.1018  0.0126 -0.0915 -0.0261
                                            0.1763 -0.0068
    65. (0.00041) RY*( 6) C   1           s( 72.78%)p 0.31( 22.51%)d 0.06(  4.71%)
                                            0.0000  0.0040  0.8513  0.0395 -0.0405
                                           -0.0163  0.0135  0.2663  0.1913 -0.0115
                                            0.1234 -0.2470  0.0925  0.0102 -0.0022
                                           -0.1489 -0.0997 -0.1505  0.0082  0.0147
                                           -0.0328 -0.1518
    66. (0.00019) RY*( 7) C   1           s( 80.75%)p 0.03(  2.31%)d 0.21( 16.94%)
                                           -0.0000 -0.0040 -0.1358  0.8882 -0.0079
                                            0.0051  0.0123 -0.0247  0.0665  0.0066
                                            0.0361  0.0159  0.1222 -0.0013 -0.0205
                                            0.0014 -0.0309 -0.2072 -0.2654  0.1426
                                            0.0128 -0.1885
    67. (0.00007) RY*( 8) C   1           s(  0.02%)p99.99( 20.66%)d99.99( 79.33%)
    68. (0.00007) RY*( 9) C   1           s(  4.69%)p15.76( 73.86%)d 4.58( 21.45%)
    69. (0.00001) RY*(10) C   1           s(  2.76%)p 5.42( 14.98%)d29.77( 82.26%)
    70. (0.00001) RY*(11) C   1           s(  0.09%)p99.99( 99.88%)d 0.27(  0.03%)
    71. (0.00000) RY*(12) C   1           s(  0.17%)p99.99( 96.87%)d17.27(  2.96%)
    72. (0.00000) RY*(13) C   1           s( 98.47%)p 0.01(  1.35%)d 0.00(  0.18%)
    73. (0.00000) RY*(14) C   1           s(  0.18%)p65.63( 11.64%)d99.99( 88.19%)
    74. (0.00001) RY*(15) C   1           s( 15.67%)p 0.51(  8.06%)d 4.87( 76.28%)
    75. (0.00000) RY*(16) C   1           s(  1.02%)p90.13( 92.21%)d 6.62(  6.77%)
    76. (0.00001) RY*(17) C   1           s(  2.80%)p33.02( 92.46%)d 1.69(  4.74%)
    77. (0.00581) RY*( 1) C   2           s(  0.43%)p99.99( 94.72%)d11.14(  4.84%)
                                            0.0000 -0.0260  0.0518 -0.0299  0.0096
                                           -0.0067  0.3396  0.0091  0.0096  0.0255
                                           -0.8554  0.0849 -0.0518  0.0070 -0.2986
                                            0.0100 -0.0090  0.1352 -0.0344 -0.0994
                                            0.1341  0.0331
    78. (0.00204) RY*( 2) C   2           s(  0.25%)p99.99( 97.82%)d 7.88(  1.93%)
                                           -0.0000 -0.0018  0.0428 -0.0246 -0.0040
                                           -0.0326 -0.7383  0.1427  0.1768 -0.0164
                                           -0.4261  0.0566  0.0826  0.0165  0.4157
                                           -0.0831 -0.0925  0.0936  0.0511 -0.0404
                                           -0.0770 -0.0198
    79. (0.00089) RY*( 3) C   2           s(  0.08%)p99.99( 84.29%)d99.99( 15.63%)
                                           -0.0000 -0.0001  0.0233  0.0169  0.0004
                                            0.0125 -0.4528 -0.0921 -0.0479 -0.0025
                                            0.0793  0.0335  0.0021  0.0203 -0.7411
                                           -0.2562 -0.0650 -0.1628 -0.1083 -0.3142
                                           -0.1151  0.0779
    80. (0.00057) RY*( 4) C   2           s(  4.55%)p 2.04(  9.28%)d18.94( 86.17%)
                                           -0.0000  0.0020  0.1987  0.0775 -0.0036
                                            0.0038  0.1505 -0.0120  0.0337 -0.0040
                                           -0.0143 -0.0564  0.0188  0.0016  0.2405
                                           -0.0193  0.0830 -0.0412 -0.4753 -0.2917
                                           -0.3979  0.6250
    81. (0.00048) RY*( 5) C   2           s( 88.02%)p 0.07(  6.03%)d 0.07(  5.95%)
                                           -0.0000  0.0045  0.9373 -0.0326 -0.0265
                                            0.0111  0.0022  0.0641 -0.1196 -0.0168
                                            0.0952  0.0953  0.1195 -0.0093 -0.0148
                                           -0.0724  0.0589  0.1185  0.0310  0.0178
                                            0.1452 -0.1520
    82. (0.00030) RY*( 6) C   2           s(  3.55%)p25.28( 89.71%)d 1.90(  6.74%)
                                           -0.0000  0.0010  0.1467 -0.1182  0.0027
                                           -0.0149 -0.0888 -0.6974  0.3050 -0.0123
                                           -0.0708 -0.3594  0.1721  0.0079 -0.0081
                                            0.3533 -0.1437 -0.1852 -0.0283  0.0540
                                            0.1642  0.0495
    83. (0.00016) RY*( 7) C   2           s( 80.64%)p 0.06(  4.75%)d 0.18( 14.60%)
                                            0.0000 -0.0038 -0.0357  0.8972 -0.0159
                                           -0.0019 -0.0276 -0.0839  0.0208  0.0049
                                           -0.0089 -0.0784  0.1666  0.0005 -0.0097
                                            0.0688  0.0215  0.2051 -0.2059 -0.0591
                                            0.0726 -0.2298
    84. (0.00008) RY*( 8) C   2           s(  3.00%)p15.28( 45.85%)d17.05( 51.15%)
    85. (0.00006) RY*( 9) C   2           s(  4.92%)p10.06( 49.48%)d 9.27( 45.60%)
    86. (0.00003) RY*(10) C   2           s(  0.74%)p99.99( 95.01%)d 5.72(  4.25%)
    87. (0.00003) RY*(11) C   2           s(  8.57%)p 1.21( 10.37%)d 9.46( 81.06%)
    88. (0.00000) RY*(12) C   2           s(  0.25%)p99.99( 99.05%)d 2.77(  0.70%)
    89. (0.00001) RY*(13) C   2           s(  2.12%)p44.48( 94.47%)d 1.61(  3.41%)
    90. (0.00000) RY*(14) C   2           s( 97.38%)p 0.01(  1.16%)d 0.01(  1.46%)
    91. (0.00001) RY*(15) C   2           s(  0.03%)p99.99( 15.20%)d99.99( 84.77%)
    92. (0.00001) RY*(16) C   2           s(  1.79%)p41.09( 73.41%)d13.88( 24.80%)
    93. (0.00001) RY*(17) C   2           s(  3.76%)p 7.84( 29.47%)d17.76( 66.77%)
    94. (0.00587) RY*( 1) C   3           s(  0.07%)p99.99( 94.99%)d68.35(  4.93%)
                                           -0.0000  0.0213 -0.0090  0.0118 -0.0070
                                            0.0222 -0.8533  0.0071 -0.0324  0.0006
                                           -0.0211 -0.0624 -0.0056 -0.0106  0.4641
                                           -0.0128  0.0145 -0.0433 -0.1133 -0.0022
                                            0.1826  0.0357
    95. (0.00201) RY*( 2) C   3           s(  0.44%)p99.99( 96.66%)d 6.58(  2.90%)
                                            0.0000  0.0165  0.0584 -0.0233 -0.0136
                                            0.0002  0.0766  0.0200 -0.0387  0.0284
                                            0.9396 -0.1836 -0.1252 -0.0013  0.1537
                                           -0.0461  0.0073  0.1186 -0.0486 -0.1080
                                            0.0018 -0.0301
    96. (0.00123) RY*( 3) C   3           s(  0.16%)p99.99( 78.13%)d99.99( 21.71%)
                                           -0.0000  0.0006  0.0388  0.0093 -0.0004
                                           -0.0040  0.3920  0.1778  0.0327 -0.0029
                                           -0.1374 -0.0834  0.0155 -0.0022  0.7085
                                            0.2565  0.0341  0.2252 -0.0489  0.3710
                                           -0.0011  0.1621
    97. (0.00062) RY*( 4) C   3           s( 15.43%)p 2.11( 32.59%)d 3.37( 51.98%)
                                           -0.0000 -0.0035  0.3923  0.0195 -0.0062
                                           -0.0125  0.2061 -0.2621  0.0789 -0.0079
                                           -0.1509 -0.1395  0.1020 -0.0031  0.3382
                                           -0.2027  0.0101 -0.3000 -0.2000 -0.6059
                                           -0.1418  0.0510
    98. (0.00051) RY*( 5) C   3           s( 60.84%)p 0.36( 22.07%)d 0.28( 17.09%)
                                           -0.0000 -0.0046  0.7610 -0.1704  0.0120
                                           -0.0135 -0.1085 -0.1763  0.0875 -0.0111
                                           -0.0372 -0.2685  0.0533  0.0101 -0.2222
                                            0.1736 -0.1182  0.2632  0.1197  0.2166
                                            0.2007 -0.0119
    99. (0.00029) RY*( 6) C   3           s( 32.94%)p 1.98( 65.38%)d 0.05(  1.67%)
                                            0.0000 -0.0032  0.3509  0.4531 -0.0320
                                           -0.0101 -0.0471 -0.0462 -0.0045  0.0102
                                            0.0694  0.6663 -0.3941  0.0023  0.0570
                                            0.2048  0.0003  0.0033  0.0162 -0.0121
                                           -0.1170 -0.0510
   100. (0.00025) RY*( 7) C   3           s( 15.88%)p 4.93( 78.33%)d 0.36(  5.78%)
                                            0.0000  0.0054  0.3212 -0.2347  0.0229
                                           -0.0032 -0.0069  0.7900  0.0856  0.0068
                                            0.0428  0.2201  0.1519 -0.0000 -0.0114
                                           -0.2765  0.0432 -0.2320 -0.0055  0.0243
                                            0.0267 -0.0519
   101. (0.00015) RY*( 8) C   3           s( 14.31%)p 3.71( 53.11%)d 2.28( 32.58%)
                                           -0.0000  0.0110 -0.0502  0.3607  0.1017
                                           -0.0032 -0.0431  0.3569  0.2827 -0.0112
                                           -0.1470 -0.3485 -0.3770  0.0029 -0.0660
                                           -0.1175 -0.1356  0.3161  0.2470 -0.3201
                                            0.0107  0.2496
   102. (0.00009) RY*( 9) C   3           s( 31.27%)p 1.40( 43.63%)d 0.80( 25.10%)
   103. (0.00009) RY*(10) C   3           s( 17.32%)p 2.97( 51.42%)d 1.80( 31.25%)
   104. (0.00006) RY*(11) C   3           s(  0.97%)p25.87( 25.21%)d75.77( 73.82%)
   105. (0.00004) RY*(12) C   3           s(  3.40%)p18.92( 64.34%)d 9.48( 32.25%)
   106. (0.00003) RY*(13) C   3           s(  6.39%)p 2.65( 16.89%)d12.01( 76.72%)
   107. (0.00000) RY*(14) C   3           s( 97.46%)p 0.01(  1.08%)d 0.01(  1.46%)
   108. (0.00001) RY*(15) C   3           s(  0.65%)p99.99( 96.83%)d 3.90(  2.52%)
   109. (0.00001) RY*(16) C   3           s(  1.59%)p40.49( 64.26%)d21.52( 34.15%)
   110. (0.00001) RY*(17) C   3           s(  0.95%)p15.95( 15.15%)d88.34( 83.90%)
   111. (0.00654) RY*( 1) C   4           s(  2.54%)p36.95( 93.74%)d 1.47(  3.72%)
                                            0.0000 -0.0083  0.1339 -0.0857 -0.0023
                                            0.0118 -0.5780  0.0194 -0.0268  0.0156
                                           -0.7681  0.0026 -0.0280  0.0017  0.1036
                                            0.0124  0.0116  0.1451  0.0317 -0.0940
                                           -0.0644 -0.0464
   112. (0.00376) RY*( 2) C   4           s(  5.25%)p17.40( 91.31%)d 0.66(  3.44%)
                                           -0.0000  0.0065  0.2282  0.0176 -0.0076
                                           -0.0179 -0.3202 -0.0011  0.0489  0.0002
                                            0.3945 -0.0489 -0.0180  0.0019  0.8059
                                           -0.0005 -0.0097  0.0398  0.1051  0.1081
                                           -0.0933 -0.0373
   113. (0.00274) RY*( 3) C   4           s(  9.40%)p 9.15( 86.02%)d 0.49(  4.58%)
                                            0.0000  0.0036  0.3015  0.0554 -0.0054
                                           -0.0025  0.7150  0.0275 -0.0036 -0.0124
                                           -0.4316 -0.0190  0.0476 -0.0152  0.3970
                                           -0.0133  0.0336  0.1544 -0.0078  0.1170
                                            0.0899 -0.0091
   114. (0.00072) RY*( 4) C   4           s( 27.15%)p 0.36(  9.80%)d 2.32( 63.05%)
                                           -0.0000  0.0006  0.5141 -0.0844  0.0059
                                            0.0025  0.0368 -0.2139 -0.0039 -0.0065
                                            0.0684 -0.0882  0.0512  0.0083 -0.1120
                                           -0.1520 -0.0073 -0.3470  0.2355 -0.5335
                                            0.1303 -0.3912
   115. (0.00065) RY*( 5) C   4           s( 46.37%)p 0.30( 14.07%)d 0.85( 39.57%)
                                           -0.0000 -0.0015  0.6801  0.0300  0.0166
                                           -0.0066 -0.0874 -0.1629  0.0224 -0.0058
                                            0.1209 -0.0265  0.0526 -0.0052 -0.2957
                                           -0.0173 -0.0085  0.1690 -0.2051  0.1855
                                           -0.1999  0.5006
   116. (0.00048) RY*( 6) C   4           s(  2.06%)p39.56( 81.48%)d 7.99( 16.46%)
                                            0.0000  0.0008 -0.0222  0.1412  0.0133
                                            0.0035  0.0104  0.4412  0.1157 -0.0002
                                           -0.0357  0.1737 -0.0819  0.0042  0.0730
                                           -0.7488 -0.0487 -0.1786 -0.1180 -0.2070
                                           -0.1401  0.2372
   117. (0.00030) RY*( 7) C   4           s( 11.86%)p 4.03( 47.80%)d 3.40( 40.34%)
                                           -0.0000  0.0021 -0.1938  0.2847 -0.0007
                                           -0.0038 -0.0120 -0.5922  0.0923  0.0048
                                           -0.0548  0.1804 -0.0065  0.0139  0.2105
                                            0.0190 -0.1952 -0.0214 -0.3803 -0.3796
                                            0.2067  0.2673
   118. (0.00026) RY*( 8) C   4           s( 25.41%)p 1.39( 35.32%)d 1.55( 39.27%)
                                            0.0000  0.0017 -0.0535  0.5005 -0.0263
                                            0.0101  0.0215 -0.0725 -0.2234 -0.0098
                                           -0.0837  0.1877  0.4583 -0.0018  0.0155
                                            0.1356  0.1628 -0.2710  0.2185  0.0015
                                           -0.5210  0.0046
   119. (0.00016) RY*( 9) C   4           s( 37.16%)p 1.08( 40.01%)d 0.61( 22.83%)
                                           -0.0000 -0.0031  0.1778  0.5819  0.0362
                                           -0.0104 -0.1331  0.3204  0.3999  0.0008
                                            0.0192  0.1215  0.1303 -0.0009 -0.1236
                                            0.1760 -0.2033  0.0847  0.0227  0.1088
                                            0.4152 -0.1908
   120. (0.00011) RY*(10) C   4           s(  2.36%)p27.24( 64.15%)d14.22( 33.49%)
                                            0.0000 -0.0061 -0.0511  0.1268 -0.0695
                                            0.0030  0.0384 -0.0207  0.3116 -0.0083
                                           -0.1064 -0.6648 -0.1096  0.0012  0.0066
                                            0.0555 -0.2722 -0.3024 -0.2960  0.0951
                                           -0.3554 -0.1430
   121. (0.00009) RY*(11) C   4           s(  9.66%)p 3.64( 35.13%)d 5.72( 55.22%)
   122. (0.00007) RY*(12) C   4           s(  7.26%)p 3.47( 25.21%)d 9.30( 67.53%)
   123. (0.00007) RY*(13) C   4           s(  1.95%)p34.18( 66.72%)d16.05( 31.33%)
   124. (0.00005) RY*(14) C   4           s(  1.30%)p39.84( 51.99%)d35.79( 46.71%)
   125. (0.00002) RY*(15) C   4           s( 16.04%)p 3.48( 55.85%)d 1.75( 28.11%)
   126. (0.00001) RY*(16) C   4           s(  0.33%)p99.99( 96.30%)d10.23(  3.37%)
   127. (0.00001) RY*(17) C   4           s( 93.93%)p 0.06(  5.21%)d 0.01(  0.86%)
   128. (0.00557) RY*( 1) C   5           s(  0.08%)p99.99( 94.81%)d60.57(  5.10%)
                                           -0.0000  0.0226 -0.0125 -0.0126 -0.0039
                                           -0.0046  0.2718 -0.0368  0.0157  0.0237
                                           -0.9018  0.0027 -0.0346  0.0048 -0.2309
                                            0.0661 -0.0017 -0.1388  0.0378  0.1029
                                           -0.1357 -0.0365
   129. (0.00192) RY*( 2) C   5           s(  0.26%)p99.99( 96.61%)d12.24(  3.13%)
                                            0.0000  0.0159  0.0445  0.0095 -0.0154
                                            0.0223  0.7621 -0.1326 -0.1039  0.0094
                                            0.3551 -0.0561 -0.0883 -0.0118 -0.4652
                                            0.0205  0.0473  0.1089  0.0034 -0.0471
                                           -0.1301 -0.0180
   130. (0.00112) RY*( 3) C   5           s(  0.31%)p99.99( 72.93%)d85.93( 26.76%)
                                            0.0000  0.0001  0.0557 -0.0036 -0.0010
                                           -0.0100  0.4368  0.1749  0.0227  0.0003
                                           -0.0147 -0.1056  0.0126 -0.0196  0.6384
                                            0.2883  0.0690  0.0054  0.2958  0.0744
                                            0.2021 -0.3656
   131. (0.00054) RY*( 4) C   5           s( 34.42%)p 0.69( 23.71%)d 1.22( 41.87%)
                                            0.0000 -0.0025  0.5822 -0.0720  0.0007
                                           -0.0023  0.1434 -0.1793  0.0816 -0.0145
                                           -0.0481 -0.1605  0.0801  0.0027  0.3600
                                           -0.1068  0.0451 -0.1641 -0.2481 -0.3393
                                           -0.3222  0.3336
   132. (0.00047) RY*( 5) C   5           s( 54.07%)p 0.41( 22.28%)d 0.44( 23.64%)
                                            0.0000 -0.0050  0.7174 -0.1613  0.0091
                                           -0.0039 -0.2268  0.0277  0.0336 -0.0154
                                            0.0347 -0.1404  0.1301 -0.0042 -0.3164
                                            0.1704 -0.0472  0.1309  0.2387  0.3269
                                            0.0828 -0.2205
   133. (0.00024) RY*( 6) C   5           s( 21.59%)p 3.46( 74.65%)d 0.17(  3.75%)
                                            0.0000 -0.0040  0.2717  0.3734 -0.0518
                                            0.0094  0.0349  0.6655 -0.3579 -0.0030
                                           -0.0584  0.1494 -0.2174 -0.0083 -0.0380
                                           -0.2215  0.2253  0.0344 -0.1698 -0.0277
                                            0.0769  0.0289
   134. (0.00017) RY*( 7) C   5           s( 48.71%)p 0.94( 45.94%)d 0.11(  5.35%)
                                           -0.0000 -0.0021 -0.0803  0.6927  0.0277
                                           -0.0056 -0.1027 -0.0577  0.0502 -0.0013
                                            0.0190 -0.5482  0.0561 -0.0038 -0.0530
                                            0.3661  0.0458 -0.0031  0.0394  0.0757
                                           -0.1049  0.1876
   135. (0.00013) RY*( 8) C   5           s(  4.92%)p10.31( 50.75%)d 9.00( 44.33%)
                                            0.0000  0.0094  0.0383  0.1888  0.1097
                                           -0.0071 -0.1007 -0.3528 -0.4842 -0.0099
                                           -0.0935  0.2351  0.1456  0.0080  0.0888
                                           -0.1050  0.1847  0.3392  0.4984 -0.2206
                                           -0.1766 -0.0019
   136. (0.00011) RY*( 9) C   5           s(  1.63%)p43.72( 71.08%)d16.78( 27.29%)
                                            0.0000  0.0084  0.0470 -0.0101  0.1178
                                            0.0047  0.0271  0.0312 -0.0415  0.0076
                                            0.0997  0.5396  0.1640 -0.0056 -0.0430
                                            0.5706  0.2277 -0.3407  0.0222  0.1221
                                            0.0381  0.3741
   137. (0.00008) RY*(10) C   5           s( 27.35%)p 1.59( 43.46%)d 1.07( 29.19%)
   138. (0.00005) RY*(11) C   5           s(  5.29%)p 7.40( 39.20%)d10.49( 55.51%)
   139. (0.00004) RY*(12) C   5           s(  3.20%)p 8.20( 26.26%)d22.04( 70.54%)
   140. (0.00002) RY*(13) C   5           s(  1.98%)p 8.76( 17.33%)d40.79( 80.69%)
   141. (0.00001) RY*(14) C   5           s(  1.92%)p44.69( 85.90%)d 6.34( 12.18%)
   142. (0.00001) RY*(15) C   5           s(  0.42%)p90.28( 37.63%)d99.99( 61.95%)
   143. (0.00000) RY*(16) C   5           s(  0.14%)p99.99( 93.52%)d46.56(  6.34%)
   144. (0.00000) RY*(17) C   5           s( 93.80%)p 0.04(  3.99%)d 0.02(  2.21%)
   145. (0.00569) RY*( 1) C   6           s(  0.35%)p99.99( 94.77%)d13.86(  4.88%)
                                            0.0000 -0.0256  0.0420 -0.0322  0.0077
                                            0.0238 -0.8331  0.0744 -0.0474 -0.0005
                                            0.0996  0.0252 -0.0057 -0.0129  0.4820
                                           -0.0389  0.0265  0.0413  0.1176 -0.0046
                                           -0.1798 -0.0299
   146. (0.00202) RY*( 2) C   6           s(  0.19%)p99.99( 97.80%)d10.43(  2.01%)
                                            0.0000 -0.0013  0.0374 -0.0226 -0.0037
                                           -0.0050 -0.1120  0.0048  0.0208 -0.0404
                                           -0.9432  0.1557  0.2216 -0.0018 -0.0149
                                            0.0040  0.0136  0.1222  0.0044 -0.0692
                                            0.0156 -0.0088
   147. (0.00091) RY*( 3) C   6           s(  0.48%)p99.99( 79.47%)d41.35( 20.04%)
                                           -0.0000  0.0004  0.0454  0.0523  0.0070
                                            0.0064 -0.4181 -0.1650 -0.0390 -0.0013
                                            0.0630  0.0286  0.0051  0.0129 -0.7298
                                           -0.2244 -0.0565 -0.1369 -0.1776 -0.2990
                                           -0.1670  0.1813
   148. (0.00059) RY*( 4) C   6           s(  0.61%)p22.88( 14.01%)d99.99( 85.38%)
                                            0.0000 -0.0001  0.0702  0.0346 -0.0002
                                           -0.0094  0.1730  0.0116  0.0667  0.0009
                                           -0.0333 -0.0726  0.0099 -0.0132  0.3022
                                           -0.0032  0.0865 -0.4577 -0.0643 -0.7795
                                           -0.1143 -0.1396
   149. (0.00049) RY*( 5) C   6           s( 90.94%)p 0.07(  6.19%)d 0.03(  2.87%)
                                           -0.0000  0.0039  0.9529 -0.0250 -0.0273
                                           -0.0173  0.0795  0.0386  0.1303  0.0093
                                            0.0422  0.1340 -0.0758  0.0118 -0.0099
                                           -0.0582 -0.0872  0.0965  0.0153  0.0559
                                           -0.1042 -0.0723
   150. (0.00028) RY*( 6) C   6           s(  7.84%)p10.75( 84.33%)d 1.00(  7.83%)
                                           -0.0000 -0.0026 -0.1597  0.2300  0.0030
                                            0.0052  0.0457  0.1215 -0.0368  0.0191
                                            0.0781  0.8376 -0.3410 -0.0021  0.0163
                                            0.0225 -0.0068  0.1966 -0.0659 -0.1718
                                           -0.0005 -0.0762
   151. (0.00017) RY*( 7) C   6           s( 77.21%)p 0.15( 11.21%)d 0.15( 11.58%)
                                            0.0000 -0.0009 -0.0058  0.8784 -0.0203
                                            0.0037 -0.0142 -0.0344  0.1323 -0.0022
                                           -0.0349 -0.2457  0.0577 -0.0032 -0.0112
                                            0.1519 -0.0713  0.1219 -0.0446  0.0603
                                           -0.2421 -0.1917
   152. (0.00008) RY*( 8) C   6           s(  2.80%)p14.90( 41.69%)d19.84( 55.51%)
   153. (0.00005) RY*( 9) C   6           s(  4.23%)p11.53( 48.73%)d11.13( 47.04%)
   154. (0.00003) RY*(10) C   6           s(  6.57%)p 3.13( 20.54%)d11.10( 72.89%)
   155. (0.00002) RY*(11) C   6           s(  2.68%)p34.39( 92.13%)d 1.94(  5.19%)
   156. (0.00000) RY*(12) C   6           s(  0.50%)p99.99( 98.04%)d 2.92(  1.46%)
   157. (0.00001) RY*(13) C   6           s(  1.15%)p81.00( 92.87%)d 5.22(  5.98%)
   158. (0.00000) RY*(14) C   6           s(  1.04%)p20.23( 20.98%)d75.19( 77.99%)
   159. (0.00000) RY*(15) C   6           s( 96.79%)p 0.01(  1.19%)d 0.02(  2.02%)
   160. (0.00001) RY*(16) C   6           s(  5.05%)p14.89( 75.26%)d 3.90( 19.68%)
   161. (0.00000) RY*(17) C   6           s(  1.66%)p12.56( 20.88%)d46.59( 77.46%)
   162. (0.01179) RY*( 1) C   7           s(  3.95%)p23.88( 94.43%)d 0.41(  1.62%)
                                            0.0000 -0.0070  0.1985 -0.0096 -0.0022
                                            0.0207 -0.4539  0.0140  0.0007 -0.0239
                                            0.7331 -0.0168 -0.0048  0.0270 -0.4393
                                            0.0633 -0.0394  0.0665 -0.1016  0.0344
                                           -0.0116  0.0099
   163. (0.00752) RY*( 2) C   7           s(  2.65%)p36.35( 96.26%)d 0.41(  1.09%)
                                           -0.0000 -0.0262  0.1605 -0.0058  0.0031
                                            0.0124  0.5446  0.0095 -0.0032 -0.0049
                                           -0.1582  0.0671  0.0088 -0.0088 -0.7810
                                           -0.1613 -0.0059  0.0087  0.0329  0.0055
                                           -0.0834  0.0529
   164. (0.00233) RY*( 3) C   7           s(  0.87%)p86.32( 74.79%)d28.09( 24.34%)
                                           -0.0000  0.0057  0.0153  0.0915  0.0051
                                           -0.0076  0.0974 -0.0078 -0.0296 -0.0045
                                            0.1927 -0.3208  0.1055 -0.0064  0.1213
                                           -0.7559  0.0070  0.1960 -0.0024 -0.3080
                                            0.2035 -0.2622
   165. (0.00156) RY*( 4) C   7           s(  0.35%)p99.99( 81.36%)d52.81( 18.29%)
                                           -0.0000 -0.0062  0.0443 -0.0383 -0.0015
                                            0.0017  0.0516 -0.2188 -0.0381 -0.0073
                                           -0.1126 -0.7062  0.0081 -0.0047 -0.1028
                                            0.4880  0.0371  0.3436  0.0024 -0.2323
                                            0.0241 -0.1013
   166. (0.00109) RY*( 5) C   7           s( 13.99%)p 1.93( 27.02%)d 4.22( 58.99%)
                                            0.0000 -0.0021  0.3580 -0.1084  0.0047
                                            0.0090  0.1651  0.2209 -0.1657 -0.0010
                                            0.0770  0.2718  0.1094  0.0123  0.1478
                                            0.1656 -0.1592  0.4797  0.3739  0.2311
                                            0.1785 -0.3670
   167. (0.00085) RY*( 6) C   7           s(  2.71%)p31.26( 84.58%)d 4.70( 12.72%)
                                           -0.0000  0.0002  0.0816  0.1428  0.0008
                                           -0.0060 -0.5781 -0.2294  0.0148 -0.0155
                                           -0.5253  0.2200  0.2095  0.0019 -0.2547
                                           -0.1288 -0.0933  0.2529  0.0239 -0.1131
                                            0.2225  0.0195
   168. (0.00061) RY*( 7) C   7           s( 14.19%)p 2.51( 35.63%)d 3.54( 50.18%)
                                            0.0000  0.0040  0.3743 -0.0426 -0.0026
                                            0.0032 -0.1795 -0.1951 -0.1075 -0.0090
                                           -0.1742 -0.3454 -0.1189  0.0071  0.0472
                                           -0.2463 -0.2181 -0.2109  0.1129  0.5048
                                           -0.4124 -0.1406
   169. (0.00052) RY*( 8) C   7           s( 42.44%)p 0.59( 24.98%)d 0.77( 32.58%)
                                           -0.0000 -0.0030  0.6492  0.0456  0.0282
                                            0.0291  0.2007 -0.3469 -0.0858 -0.0058
                                            0.0745  0.0958  0.0575 -0.0057  0.2473
                                            0.0330 -0.0254 -0.0750 -0.2769 -0.1382
                                            0.2294  0.4145
   170. (0.00049) RY*( 9) C   7           s( 10.33%)p 7.47( 77.15%)d 1.21( 12.52%)
                                           -0.0000 -0.0003  0.3084 -0.0905  0.0021
                                            0.0087 -0.1542  0.7805  0.0800 -0.0097
                                           -0.2408 -0.2473 -0.0948 -0.0043 -0.0327
                                           -0.0100  0.0518 -0.0972 -0.2467 -0.0121
                                            0.2089  0.1054
   171. (0.00025) RY*(10) C   7           s( 25.20%)p 0.54( 13.50%)d 2.43( 61.30%)
                                            0.0000 -0.0017 -0.2859  0.4115 -0.0306
                                            0.0134  0.1094 -0.0034 -0.1449  0.0095
                                            0.0620 -0.2075  0.0875  0.0004 -0.0496
                                            0.0049 -0.2114  0.0571 -0.1122  0.5679
                                            0.4755  0.2204
   172. (0.00023) RY*(11) C   7           s( 19.93%)p 3.67( 73.13%)d 0.35(  6.94%)
                                            0.0000 -0.0015  0.0895  0.4373 -0.0050
                                           -0.0019  0.0729  0.0662  0.5813  0.0027
                                            0.0373  0.0129 -0.1209  0.0008  0.0445
                                            0.1052 -0.5954 -0.0577  0.0900 -0.2087
                                           -0.0859 -0.0839
   173. (0.00019) RY*(12) C   7           s(  1.08%)p76.44( 82.34%)d15.39( 16.58%)
                                            0.0000  0.0026  0.0931  0.0438 -0.0137
                                           -0.0024  0.0190  0.0430  0.5153  0.0023
                                            0.0555 -0.1208  0.6285  0.0056  0.0602
                                           -0.0287  0.3721  0.0645  0.2225  0.2134
                                           -0.1432  0.2147
   174. (0.00014) RY*(13) C   7           s( 51.61%)p 0.45( 23.42%)d 0.48( 24.97%)
                                           -0.0000  0.0020  0.1234  0.7077 -0.0068
                                            0.0049  0.0100  0.1194 -0.2236 -0.0105
                                           -0.0273  0.1037 -0.0561  0.0032  0.0468
                                            0.0604  0.3863  0.1766 -0.2391 -0.0067
                                           -0.3630 -0.1718
   175. (0.00010) RY*(14) C   7           s(  3.24%)p22.18( 71.82%)d 7.70( 24.94%)
   176. (0.00007) RY*(15) C   7           s(  1.40%)p16.90( 23.68%)d53.48( 74.92%)
   177. (0.00004) RY*(16) C   7           s( 16.79%)p 0.87( 14.59%)d 4.09( 68.61%)
   178. (0.00001) RY*(17) C   7           s( 89.25%)p 0.02(  1.58%)d 0.10(  9.17%)
   179. (0.00874) RY*( 1) C   8           s(  0.49%)p99.99( 96.57%)d 6.07(  2.95%)
                                            0.0000 -0.0074  0.0614 -0.0315  0.0061
                                           -0.0111  0.0311 -0.0597 -0.0166 -0.0142
                                            0.8064  0.1195  0.0148 -0.0249  0.5395
                                           -0.0642 -0.0007  0.0769  0.0483  0.0974
                                            0.0215  0.1063
   180. (0.00380) RY*( 2) C   8           s(  6.14%)p14.21( 87.29%)d 1.07(  6.56%)
                                           -0.0000  0.0074  0.2477 -0.0007 -0.0036
                                            0.0154 -0.4459 -0.1073  0.0038  0.0048
                                           -0.4690  0.1678 -0.0175  0.0058  0.6423
                                           -0.0231 -0.0284  0.1581  0.0225  0.0250
                                           -0.1812 -0.0818
   181. (0.00315) RY*( 3) C   8           s(  0.12%)p99.99( 96.56%)d26.62(  3.32%)
                                           -0.0000 -0.0051  0.0291  0.0167  0.0097
                                           -0.0049 -0.8533  0.0222  0.0179  0.0145
                                            0.2838 -0.0591 -0.0209 -0.0070 -0.3713
                                           -0.1180 -0.0028  0.0418  0.0778 -0.1469
                                            0.0449  0.0422
   182. (0.00188) RY*( 4) C   8           s( 22.26%)p 3.34( 74.32%)d 0.15(  3.42%)
                                           -0.0000  0.0017  0.4718 -0.0011  0.0072
                                            0.0050  0.1029 -0.7237  0.0003  0.0036
                                            0.0375  0.3185 -0.0413  0.0126 -0.2759
                                           -0.1107 -0.1257 -0.0189 -0.1714  0.0482
                                            0.0342  0.0307
   183. (0.00125) RY*( 5) C   8           s( 19.81%)p 4.02( 79.58%)d 0.03(  0.61%)
                                           -0.0000 -0.0006  0.4374 -0.0809 -0.0157
                                            0.0039 -0.0280  0.1363  0.0434  0.0062
                                            0.0992 -0.0751 -0.0452  0.0031 -0.0499
                                            0.8681 -0.0311  0.0035  0.0217 -0.0724
                                           -0.0162 -0.0097
   184. (0.00101) RY*( 6) C   8           s( 31.01%)p 1.88( 58.20%)d 0.35( 10.79%)
                                           -0.0000  0.0006  0.5560  0.0308  0.0037
                                            0.0031  0.0604  0.6186 -0.0821 -0.0002
                                           -0.0226  0.2637 -0.0337  0.0147 -0.0585
                                           -0.3340 -0.0511 -0.1599 -0.1079  0.0944
                                            0.2483  0.0113
   185. (0.00068) RY*( 7) C   8           s( 18.70%)p 3.94( 73.64%)d 0.41(  7.66%)
                                           -0.0000 -0.0084  0.4256  0.0740 -0.0192
                                            0.0080  0.1273 -0.0648  0.0309  0.0003
                                            0.0303 -0.7888 -0.0918  0.0018  0.0433
                                           -0.2847  0.0210  0.1346  0.0954 -0.1174
                                           -0.1886 -0.0083
   186. (0.00054) RY*( 8) C   8           s(  0.86%)p15.63( 13.45%)d99.54( 85.69%)
                                           -0.0000 -0.0019 -0.0261  0.0888  0.0057
                                           -0.0052 -0.1176 -0.1393  0.1454 -0.0004
                                           -0.0214 -0.2612 -0.0341 -0.0015  0.0760
                                            0.0672 -0.0016 -0.0920  0.0074  0.5478
                                            0.6050 -0.4269
   187. (0.00032) RY*( 9) C   8           s( 11.39%)p 1.36( 15.54%)d 6.41( 73.06%)
                                            0.0000  0.0015 -0.0599  0.3315  0.0206
                                           -0.0125 -0.1092 -0.0228  0.2605 -0.0038
                                           -0.0470 -0.1591 -0.1404  0.0027  0.1327
                                            0.0706  0.0716 -0.3404 -0.5575  0.0659
                                            0.0375  0.5461
   188. (0.00026) RY*(10) C   8           s( 13.20%)p 1.55( 20.46%)d 5.03( 66.34%)
                                            0.0000 -0.0006  0.0081  0.3594 -0.0522
                                            0.0113  0.0336 -0.1234 -0.2243 -0.0129
                                           -0.1015 -0.0282  0.1860  0.0115  0.1363
                                            0.0468 -0.2666 -0.1646  0.4394 -0.3836
                                            0.4666  0.2802
   189. (0.00018) RY*(11) C   8           s( 48.96%)p 0.30( 14.92%)d 0.74( 36.12%)
                                            0.0000  0.0042 -0.0365  0.6956  0.0667
                                            0.0021  0.0659  0.1034  0.0425  0.0014
                                            0.0320  0.1505 -0.2713 -0.0080 -0.1279
                                            0.0614 -0.1219  0.5528  0.0769  0.1915
                                           -0.1140 -0.0078
   190. (0.00012) RY*(12) C   8           s( 17.04%)p 2.44( 41.63%)d 2.43( 41.33%)
                                           -0.0000 -0.0031  0.0226  0.4078 -0.0596
                                           -0.0040 -0.0594  0.0083 -0.3254  0.0077
                                            0.1092 -0.0516  0.5243 -0.0017 -0.0065
                                            0.0464 -0.1228 -0.3146 -0.2233  0.0723
                                           -0.3529 -0.3670
   191. (0.00009) RY*(13) C   8           s(  1.90%)p25.14( 47.80%)d26.45( 50.30%)
   192. (0.00005) RY*(14) C   8           s( 12.37%)p 5.00( 61.86%)d 2.08( 25.77%)
   193. (0.00003) RY*(15) C   8           s(  2.25%)p 8.20( 18.42%)d35.32( 79.33%)
   194. (0.00001) RY*(16) C   8           s(  0.21%)p99.99( 98.14%)d 7.94(  1.65%)
   195. (0.00001) RY*(17) C   8           s( 93.29%)p 0.02(  1.74%)d 0.05(  4.97%)
   196. (0.00661) RY*( 1) N   9           s(  0.25%)p99.99( 96.96%)d11.30(  2.80%)
                                           -0.0000  0.0022  0.0492 -0.0069 -0.0006
                                           -0.0125  0.3735  0.0225 -0.0020 -0.0297
                                            0.8219  0.0201 -0.0049 -0.0140  0.3903
                                           -0.0028  0.0056 -0.0980 -0.0183  0.0853
                                           -0.0868  0.0567
   197. (0.00295) RY*( 2) N   9           s(  4.33%)p20.95( 90.62%)d 1.17(  5.05%)
                                           -0.0000 -0.0099  0.2073  0.0139 -0.0010
                                            0.0059  0.4220 -0.2513  0.0092 -0.0051
                                           -0.5023  0.0987 -0.0057  0.0040  0.6327
                                            0.0378  0.0323  0.0913 -0.1766  0.0483
                                            0.0207  0.0908
   198. (0.00123) RY*( 3) N   9           s( 69.46%)p 0.41( 28.17%)d 0.03(  2.37%)
                                            0.0000  0.0099  0.8332 -0.0150  0.0031
                                           -0.0010 -0.4760  0.0372  0.0329  0.0005
                                            0.0791 -0.0165 -0.0557  0.0004  0.1672
                                           -0.0016  0.1227 -0.0511  0.1316  0.0310
                                           -0.0276 -0.0457
   199. (0.00098) RY*( 4) N   9           s( 23.95%)p 3.16( 75.64%)d 0.02(  0.41%)
                                           -0.0000 -0.0158  0.4210 -0.2489 -0.0016
                                            0.0131  0.5579  0.0884 -0.0322  0.0004
                                           -0.0357  0.3105 -0.0177 -0.0175 -0.5309
                                           -0.2309  0.0516 -0.0210 -0.0246 -0.0425
                                            0.0057 -0.0348
   200. (0.00039) RY*( 5) N   9           s(  4.72%)p 6.52( 30.74%)d13.69( 64.54%)
                                            0.0000  0.0064  0.1080  0.1879 -0.0116
                                           -0.0043 -0.0160  0.4966  0.0412  0.0082
                                           -0.0148 -0.1007  0.0844 -0.0150 -0.0328
                                           -0.0615 -0.1904  0.3904 -0.3077 -0.0112
                                           -0.2215  0.5908
   201. (0.00029) RY*( 6) N   9           s(  3.99%)p21.10( 84.15%)d 2.98( 11.87%)
                                            0.0000 -0.0119  0.1792  0.0873  0.0031
                                            0.0009  0.1752 -0.5131 -0.0487  0.0065
                                            0.0669 -0.6157  0.0024 -0.0132 -0.2994
                                            0.2646  0.0396  0.0270  0.0270  0.0530
                                            0.0844  0.3275
   202. (0.00021) RY*( 7) N   9           s(  0.39%)p13.53(  5.29%)d99.99( 94.32%)
                                            0.0000 -0.0010  0.0590  0.0205  0.0024
                                            0.0006  0.0107 -0.1286 -0.0098  0.0080
                                            0.1448 -0.0613  0.0168 -0.0037  0.0130
                                            0.0944  0.0447  0.5294 -0.2022 -0.6963
                                           -0.0233 -0.3697
   203. (0.00012) RY*( 8) N   9           s(  8.24%)p 9.66( 79.59%)d 1.48( 12.18%)
                                            0.0000 -0.0065  0.0480  0.2817 -0.0257
                                           -0.0037 -0.0700 -0.1320 -0.0083  0.0048
                                            0.0602  0.5310 -0.0079 -0.0079 -0.1664
                                            0.6781 -0.0182 -0.1586 -0.2810  0.0125
                                           -0.1071  0.0777
   204. (0.00011) RY*( 9) N   9           s( 26.09%)p 2.17( 56.51%)d 0.67( 17.39%)
                                           -0.0000  0.0026 -0.0501  0.5047  0.0609
                                            0.0098  0.1731  0.2037 -0.1730 -0.0019
                                           -0.0771 -0.0354 -0.2334 -0.0071 -0.0213
                                            0.0179  0.6334  0.0731  0.3339 -0.0111
                                           -0.2357 -0.0376
   205. (0.00009) RY*(10) N   9           s( 51.80%)p 0.60( 31.21%)d 0.33( 16.99%)
   206. (0.00004) RY*(11) N   9           s(  1.51%)p37.23( 56.39%)d27.79( 42.09%)
   207. (0.00004) RY*(12) N   9           s(  0.15%)p99.99( 30.40%)d99.99( 69.45%)
   208. (0.00001) RY*(13) N   9           s(  0.24%)p60.84( 14.77%)d99.99( 84.99%)
   209. (0.00002) RY*(14) N   9           s(  3.92%)p 6.65( 26.05%)d17.87( 70.03%)
   210. (0.00000) RY*(15) N   9           s(  0.05%)p99.99( 99.02%)d17.29(  0.92%)
   211. (0.00000) RY*(16) N   9           s( 99.21%)p 0.00(  0.47%)d 0.00(  0.33%)
   212. (0.00001) RY*(17) N   9           s(  1.81%)p52.03( 94.07%)d 2.28(  4.12%)
   213. (0.00742) RY*( 1) C  10           s(  0.15%)p99.99( 96.09%)d25.20(  3.76%)
                                            0.0000  0.0266 -0.0209  0.0186 -0.0013
                                           -0.0308 -0.0740 -0.0567  0.0390  0.0320
                                           -0.6647 -0.0258 -0.0400 -0.0207 -0.7069
                                           -0.0657  0.0138  0.0571  0.0940 -0.0792
                                            0.1082  0.0870
   214. (0.00601) RY*( 2) C  10           s(  0.53%)p99.99( 94.88%)d 8.70(  4.59%)
                                            0.0000 -0.0090  0.0682 -0.0188 -0.0137
                                            0.0038 -0.6449 -0.0648 -0.0087 -0.0353
                                            0.5440  0.0564  0.0432 -0.0247 -0.4746
                                           -0.0018  0.0225 -0.1507 -0.0161 -0.0771
                                           -0.0445 -0.1226
   215. (0.00251) RY*( 3) C  10           s(  0.04%)p99.99( 68.66%)d99.99( 31.30%)
                                            0.0000  0.0010 -0.0066  0.0191 -0.0004
                                           -0.0139 -0.5760 -0.1830 -0.0160 -0.0067
                                           -0.3581 -0.0101 -0.0147  0.0086  0.3985
                                            0.1820  0.0170 -0.2199 -0.1094  0.2404
                                            0.4391 -0.0460
   216. (0.00096) RY*( 4) C  10           s(  0.71%)p31.79( 22.61%)d99.99( 76.68%)
                                            0.0000  0.0013  0.0550  0.0635 -0.0071
                                           -0.0191 -0.0700  0.3098 -0.0123 -0.0040
                                           -0.0409  0.2976 -0.0117  0.0109  0.0239
                                           -0.1817 -0.0231 -0.3539 -0.4140 -0.1060
                                           -0.0905  0.6714
   217. (0.00067) RY*( 5) C  10           s( 69.38%)p 0.30( 20.65%)d 0.14(  9.97%)
                                           -0.0000 -0.0054  0.8195 -0.1488 -0.0014
                                           -0.0129  0.0015 -0.2392  0.0059  0.0367
                                            0.0018 -0.0068 -0.0559  0.0119  0.0269
                                           -0.3769 -0.0398  0.1819 -0.0149  0.2435
                                            0.0166  0.0825
   218. (0.00039) RY*( 6) C  10           s(  6.27%)p 2.79( 17.53%)d12.14( 76.20%)
                                            0.0000 -0.0033  0.2097 -0.1369 -0.0057
                                           -0.0082  0.1336 -0.1625  0.1889  0.0087
                                            0.0126  0.1692 -0.0175 -0.0070  0.1138
                                           -0.0208  0.2295 -0.3125  0.2334 -0.7099
                                            0.3158 -0.0786
   219. (0.00023) RY*( 7) C  10           s( 20.16%)p 3.54( 71.34%)d 0.42(  8.50%)
                                           -0.0000  0.0025  0.4359 -0.0531  0.0937
                                           -0.0071 -0.0174  0.4280 -0.0117  0.0158
                                           -0.0820 -0.1784 -0.2613  0.0018 -0.0443
                                            0.6167 -0.2007 -0.0061 -0.1664 -0.1697
                                           -0.0898 -0.1429
   220. (0.00016) RY*( 8) C  10           s( 31.16%)p 1.42( 44.21%)d 0.79( 24.62%)
                                            0.0000  0.0106  0.0680  0.5537  0.0159
                                           -0.0064  0.0363 -0.1875  0.1208  0.0206
                                            0.1195  0.5054 -0.1488 -0.0030 -0.0417
                                            0.3007  0.0809  0.4378 -0.0447 -0.0051
                                            0.1895  0.1290
   221. (0.00011) RY*( 9) C  10           s( 33.44%)p 1.25( 41.84%)d 0.74( 24.71%)
                                            0.0000 -0.0097  0.0892  0.5708 -0.0248
                                            0.0031 -0.1518 -0.2513  0.0244 -0.0050
                                           -0.0785 -0.5315 -0.0442 -0.0041  0.1397
                                           -0.0429  0.1399 -0.0742  0.0496 -0.2485
                                           -0.3909  0.1571
   222. (0.00009) RY*(10) C  10           s( 30.72%)p 0.66( 20.27%)d 1.60( 49.00%)
   223. (0.00006) RY*(11) C  10           s(  4.51%)p10.78( 48.59%)d10.41( 46.90%)
   224. (0.00005) RY*(12) C  10           s(  1.87%)p47.22( 88.40%)d 5.20(  9.73%)
   225. (0.00005) RY*(13) C  10           s(  3.66%)p20.28( 74.25%)d 6.03( 22.08%)
   226. (0.00003) RY*(14) C  10           s(  0.14%)p99.99( 28.01%)d99.99( 71.86%)
   227. (0.00002) RY*(15) C  10           s(  1.21%)p50.20( 60.92%)d31.20( 37.87%)
   228. (0.00000) RY*(16) C  10           s(  0.01%)p 1.00( 99.38%)d 0.01(  0.62%)
   229. (0.00000) RY*(17) C  10           s( 95.99%)p 0.03(  2.61%)d 0.01(  1.40%)
   230. (0.00769) RY*( 1) C  11           s(  0.94%)p99.99( 95.50%)d 3.77(  3.56%)
                                            0.0000  0.0261  0.0449  0.0821  0.0025
                                            0.0219 -0.6415  0.0182 -0.0177 -0.0018
                                            0.5692  0.0004  0.0032  0.0318 -0.4635
                                            0.0476 -0.0168 -0.0136  0.1135 -0.1062
                                            0.0912  0.0543
   231. (0.00248) RY*( 2) C  11           s(  0.17%)p99.99( 97.29%)d14.52(  2.53%)
                                           -0.0000 -0.0139  0.0288 -0.0265  0.0045
                                           -0.0059  0.0683 -0.0104  0.0387  0.0330
                                            0.6682 -0.1158 -0.1339  0.0180  0.6905
                                           -0.0912 -0.0484  0.1006 -0.0189  0.1010
                                           -0.0021  0.0681
   232. (0.00166) RY*( 3) C  11           s(  0.07%)p99.99( 78.97%)d99.99( 20.96%)
                                            0.0000  0.0002  0.0217  0.0141  0.0022
                                            0.0002 -0.6596 -0.0537 -0.0251 -0.0012
                                           -0.3907 -0.0539 -0.0047 -0.0003  0.4396
                                            0.0432  0.0199  0.2670  0.2229 -0.0435
                                           -0.1356 -0.2615
   233. (0.00105) RY*( 4) C  11           s( 89.30%)p 0.09(  7.83%)d 0.03(  2.87%)
                                            0.0000  0.0049  0.9424 -0.0679  0.0130
                                            0.0165  0.0531  0.0654 -0.0886 -0.0080
                                           -0.0621 -0.2153  0.0860  0.0170 -0.0345
                                           -0.0313 -0.0537  0.0693  0.0815  0.0508
                                            0.0469  0.1119
   234. (0.00046) RY*( 5) C  11           s(  0.12%)p99.99( 31.34%)d99.99( 68.55%)
                                            0.0000  0.0002  0.0070  0.0329  0.0051
                                           -0.0096  0.2417  0.3545  0.0792 -0.0053
                                            0.1433  0.1762  0.0273  0.0071 -0.1553
                                           -0.2046 -0.0673  0.4542  0.3081 -0.2874
                                           -0.5119 -0.1990
   235. (0.00029) RY*( 6) C  11           s( 20.36%)p 3.29( 67.06%)d 0.62( 12.58%)
                                            0.0000  0.0021 -0.2168  0.3953  0.0189
                                           -0.0010 -0.0018  0.1837 -0.0705 -0.0158
                                           -0.0418 -0.6105  0.3756 -0.0150 -0.0524
                                           -0.2592  0.2144  0.1496  0.0437  0.2383
                                           -0.0287  0.2094
   236. (0.00022) RY*( 7) C  11           s(  2.97%)p23.20( 68.80%)d 9.52( 28.24%)
                                           -0.0000 -0.0001  0.0080  0.1715  0.0126
                                           -0.0023  0.2467 -0.6135  0.0175  0.0008
                                            0.1407 -0.2371  0.0583  0.0019 -0.1417
                                            0.3884  0.0088  0.2383  0.2192  0.0845
                                            0.0095 -0.4127
   237. (0.00015) RY*( 8) C  11           s( 18.50%)p 2.59( 47.90%)d 1.82( 33.59%)
                                           -0.0000 -0.0076  0.1499  0.3817 -0.1298
                                           -0.0031 -0.0756 -0.3202 -0.1803  0.0098
                                            0.0569  0.3495  0.2192  0.0027  0.0252
                                           -0.3966 -0.0821 -0.2678 -0.2030  0.2316
                                           -0.3716 -0.1770
   238. (0.00010) RY*( 9) C  11           s( 35.13%)p 1.37( 48.13%)d 0.48( 16.74%)
   239. (0.00006) RY*(10) C  11           s(  1.17%)p15.01( 17.50%)d69.76( 81.34%)
   240. (0.00004) RY*(11) C  11           s(  2.48%)p21.37( 53.05%)d17.91( 44.46%)
   241. (0.00003) RY*(12) C  11           s( 13.57%)p 2.31( 31.38%)d 4.06( 55.06%)
   242. (0.00001) RY*(13) C  11           s(  0.25%)p87.01( 21.61%)d99.99( 78.14%)
   243. (0.00001) RY*(14) C  11           s( 17.86%)p 3.94( 70.44%)d 0.65( 11.70%)
   244. (0.00001) RY*(15) C  11           s(  1.78%)p51.39( 91.40%)d 3.83(  6.82%)
   245. (0.00000) RY*(16) C  11           s( 94.83%)p 0.01(  1.28%)d 0.04(  3.90%)
   246. (0.00000) RY*(17) C  11           s(  0.58%)p99.99( 70.63%)d49.22( 28.78%)
   247. (0.00572) RY*( 1) C  12           s(  0.91%)p99.99( 94.34%)d 5.21(  4.75%)
                                            0.0000 -0.0266  0.0757 -0.0511  0.0080
                                           -0.0067  0.2119  0.0472  0.0062 -0.0138
                                            0.5424  0.0366  0.0383 -0.0217  0.7668
                                            0.0943  0.0407 -0.1078 -0.0119 -0.1570
                                            0.0219 -0.1030
   248. (0.00195) RY*( 2) C  12           s(  0.00%)p 1.00( 98.40%)d 0.02(  1.59%)
                                           -0.0000  0.0012 -0.0017  0.0043  0.0002
                                            0.0254  0.5869  0.0668 -0.1528 -0.0293
                                           -0.6837 -0.0595  0.1600  0.0140  0.3184
                                            0.0497 -0.0980  0.0337  0.0688 -0.0351
                                            0.0687  0.0643
   249. (0.00084) RY*( 3) C  12           s(  0.04%)p99.99( 87.97%)d99.99( 12.00%)
                                           -0.0000  0.0000  0.0138  0.0126  0.0024
                                           -0.0120  0.6633 -0.2404  0.0911 -0.0065
                                            0.3619 -0.1386  0.0425  0.0082 -0.4388
                                            0.1609 -0.0545 -0.0806 -0.1191 -0.1233
                                           -0.1468  0.2501
   250. (0.00057) RY*( 4) C  12           s(  0.01%)p99.99(  5.37%)d99.99( 94.62%)
                                            0.0000  0.0001 -0.0018  0.0114  0.0012
                                            0.0096 -0.1693 -0.0383 -0.0030  0.0046
                                           -0.0982 -0.0028  0.0051 -0.0061  0.1171
                                            0.0023  0.0024  0.3085  0.0895 -0.4789
                                           -0.7508  0.2232
   251. (0.00043) RY*( 5) C  12           s( 48.48%)p 1.00( 48.37%)d 0.07(  3.15%)
                                           -0.0000  0.0035  0.6947 -0.0429 -0.0174
                                           -0.0045 -0.0521  0.4341  0.0990  0.0180
                                           -0.0265 -0.4230 -0.1851  0.0075 -0.0834
                                            0.2479 -0.0053 -0.0196  0.1175 -0.1038
                                            0.0650  0.0484
   252. (0.00030) RY*( 6) C  12           s( 46.85%)p 0.97( 45.55%)d 0.16(  7.60%)
                                           -0.0000  0.0013  0.6379  0.2455 -0.0370
                                            0.0121  0.0156 -0.3901 -0.1335 -0.0043
                                           -0.0578  0.4488  0.0053  0.0145 -0.0088
                                           -0.1975 -0.2026 -0.2039  0.0002  0.0283
                                           -0.1205 -0.1383
   253. (0.00014) RY*( 7) C  12           s( 69.53%)p 0.16( 11.16%)d 0.28( 19.31%)
                                            0.0000 -0.0036 -0.2371  0.7994  0.0095
                                           -0.0041  0.0018  0.0572  0.0891 -0.0049
                                           -0.0187 -0.2446 -0.1942 -0.0092  0.0389
                                           -0.0003 -0.0295 -0.3426  0.2297 -0.0606
                                           -0.0893 -0.1064
   254. (0.00009) RY*( 8) C  12           s(  3.76%)p15.31( 57.63%)d10.26( 38.60%)
   255. (0.00005) RY*( 9) C  12           s(  8.07%)p 4.25( 34.33%)d 7.14( 57.60%)
   256. (0.00003) RY*(10) C  12           s(  7.15%)p 3.61( 25.80%)d 9.37( 67.05%)
   257. (0.00003) RY*(11) C  12           s(  0.24%)p99.99( 96.20%)d15.12(  3.56%)
   258. (0.00000) RY*(12) C  12           s(  2.69%)p34.74( 93.35%)d 1.48(  3.97%)
   259. (0.00001) RY*(13) C  12           s( 10.14%)p 2.08( 21.06%)d 6.79( 68.81%)
   260. (0.00001) RY*(14) C  12           s(  8.53%)p 9.56( 81.51%)d 1.17(  9.96%)
   261. (0.00000) RY*(15) C  12           s( 93.38%)p 0.05(  4.72%)d 0.02(  1.90%)
   262. (0.00001) RY*(16) C  12           s(  0.03%)p99.99( 84.96%)d99.99( 15.02%)
   263. (0.00000) RY*(17) C  12           s(  0.31%)p30.66(  9.36%)d99.99( 90.33%)
   264. (0.00544) RY*( 1) C  13           s(  0.43%)p99.99( 94.43%)d11.94(  5.14%)
                                            0.0000 -0.0264  0.0470 -0.0366  0.0075
                                            0.0110 -0.4186  0.0049 -0.0192 -0.0255
                                            0.8650 -0.0798  0.0494 -0.0049  0.0939
                                           -0.0404  0.0173  0.1162  0.0867 -0.0042
                                            0.1065  0.1381
   265. (0.00204) RY*( 2) C  13           s(  0.11%)p99.99( 97.94%)d17.83(  1.95%)
                                            0.0000  0.0015 -0.0218  0.0238  0.0070
                                           -0.0206 -0.4641  0.0660  0.1094 -0.0052
                                           -0.1257  0.0148  0.0248 -0.0349 -0.8243
                                            0.1198  0.1886 -0.0647  0.0410 -0.1066
                                            0.0392 -0.0266
   266. (0.00095) RY*( 3) C  13           s(  0.11%)p99.99( 91.54%)d74.80(  8.35%)
                                           -0.0000  0.0003  0.0290 -0.0164  0.0018
                                            0.0146 -0.6797 -0.2377 -0.0869  0.0089
                                           -0.3835 -0.1395 -0.0462 -0.0102  0.4408
                                            0.1502  0.0590  0.1655  0.1327 -0.0690
                                           -0.1371 -0.1222
   267. (0.00057) RY*( 4) C  13           s(  0.01%)p99.99(  2.45%)d99.99( 97.54%)
                                           -0.0000 -0.0003  0.0104 -0.0045  0.0011
                                            0.0056  0.0978 -0.0146  0.0605  0.0036
                                            0.0533 -0.0321  0.0337 -0.0037 -0.0649
                                            0.0180 -0.0382  0.2699  0.3711  0.3120
                                            0.3563 -0.7352
   268. (0.00039) RY*( 5) C  13           s( 77.66%)p 0.27( 20.64%)d 0.02(  1.70%)
                                           -0.0000  0.0029  0.8800 -0.0319 -0.0341
                                           -0.0122  0.0247 -0.1406  0.1399  0.0149
                                           -0.0711 -0.1224 -0.1281 -0.0061 -0.0620
                                           -0.3412  0.0963  0.0107  0.0625  0.0685
                                            0.0168  0.0893
   269. (0.00023) RY*( 6) C  13           s( 19.80%)p 3.79( 75.12%)d 0.26(  5.08%)
                                           -0.0000  0.0044  0.4046 -0.1850 -0.0094
                                            0.0036  0.0276  0.2891 -0.1937  0.0091
                                            0.0327  0.1878 -0.0919  0.0133  0.0210
                                            0.6898 -0.3286 -0.0474  0.0175 -0.1914
                                            0.1039 -0.0287
   270. (0.00013) RY*( 7) C  13           s( 59.38%)p 0.22( 13.24%)d 0.46( 27.38%)
                                            0.0000 -0.0058 -0.0077  0.7688 -0.0519
                                            0.0048  0.0278  0.1980  0.1102 -0.0048
                                           -0.0293 -0.0816 -0.2225  0.0034  0.0555
                                            0.1358 -0.0410 -0.0446  0.4525  0.0573
                                            0.0365  0.2498
   271. (0.00007) RY*( 8) C  13           s(  1.70%)p 7.30( 12.42%)d50.50( 85.88%)
   272. (0.00004) RY*( 9) C  13           s( 10.88%)p 7.70( 83.81%)d 0.49(  5.31%)
   273. (0.00003) RY*(10) C  13           s( 18.26%)p 0.85( 15.52%)d 3.63( 66.22%)
   274. (0.00003) RY*(11) C  13           s(  9.13%)p 9.06( 82.77%)d 0.89(  8.10%)
   275. (0.00004) RY*(12) C  13           s(  3.25%)p20.52( 66.74%)d 9.23( 30.01%)
   276. (0.00001) RY*(13) C  13           s(  0.96%)p30.75( 29.41%)d72.80( 69.63%)
   277. (0.00000) RY*(14) C  13           s( 84.86%)p 0.17( 14.13%)d 0.01(  1.01%)
   278. (0.00000) RY*(15) C  13           s(  1.65%)p57.92( 95.81%)d 1.53(  2.53%)
   279. (0.00000) RY*(16) C  13           s(  2.01%)p 9.73( 19.52%)d39.11( 78.47%)
   280. (0.00000) RY*(17) C  13           s(  9.90%)p 8.54( 84.58%)d 0.56(  5.51%)
   281. (0.00617) RY*( 1) C  14           s(  0.67%)p99.99( 94.78%)d 6.76(  4.55%)
                                           -0.0000  0.0248 -0.0281  0.0726 -0.0077
                                           -0.0178  0.5974 -0.0099  0.0248  0.0072
                                           -0.2247  0.0156 -0.0270 -0.0187  0.7332
                                           -0.0086  0.0183 -0.0369  0.1159 -0.1404
                                            0.0986  0.0357
   282. (0.00188) RY*( 2) C  14           s(  0.15%)p99.99( 97.03%)d18.79(  2.82%)
                                           -0.0000 -0.0182  0.0334 -0.0041  0.0058
                                           -0.0041 -0.2196  0.0287 -0.0020  0.0246
                                            0.8331 -0.1082 -0.1164  0.0170  0.4370
                                           -0.0118 -0.0998 -0.0592 -0.0537 -0.0871
                                           -0.0392 -0.1125
   283. (0.00110) RY*( 3) C  14           s(  0.30%)p99.99( 68.28%)d99.99( 31.42%)
                                           -0.0000 -0.0005 -0.0358  0.0410  0.0020
                                           -0.0009  0.5297  0.2858  0.0304  0.0018
                                            0.3446  0.2155  0.0026 -0.0000 -0.3335
                                           -0.2051 -0.0341 -0.3156 -0.2146  0.1850
                                            0.3423  0.1313
   284. (0.00054) RY*( 4) C  14           s(  0.41%)p91.99( 37.91%)d99.99( 61.68%)
                                            0.0000  0.0002  0.0615 -0.0181 -0.0026
                                           -0.0083  0.4584 -0.1071  0.0601 -0.0044
                                            0.2532 -0.0440  0.0471  0.0074 -0.2885
                                            0.0234 -0.0413  0.4768  0.3867 -0.0650
                                           -0.2355 -0.4246
   285. (0.00039) RY*( 5) C  14           s( 84.23%)p 0.14( 12.15%)d 0.04(  3.63%)
                                            0.0000 -0.0038  0.9132  0.0916 -0.0013
                                            0.0127  0.0432 -0.0045 -0.0684 -0.0022
                                           -0.0287 -0.3071  0.0324  0.0146 -0.0115
                                           -0.1234 -0.0545 -0.0058  0.0227  0.0827
                                            0.0626  0.1579
   286. (0.00035) RY*( 6) C  14           s( 39.97%)p 1.40( 56.00%)d 0.10(  4.03%)
                                            0.0000 -0.0065 -0.2850  0.5640 -0.0172
                                            0.0006  0.0261  0.2094  0.0216 -0.0080
                                           -0.0091 -0.6630  0.1311 -0.0062 -0.0496
                                           -0.1210  0.2024 -0.1088  0.0408  0.1139
                                           -0.1091 -0.0435
   287. (0.00013) RY*( 7) C  14           s( 46.59%)p 0.91( 42.42%)d 0.24( 10.99%)
                                            0.0000  0.0016  0.1145  0.6717  0.0400
                                            0.0015 -0.1888  0.2123 -0.0168 -0.0019
                                           -0.0761  0.4912 -0.0869 -0.0001  0.0143
                                           -0.2241 -0.1954  0.1227  0.0583 -0.2517
                                            0.0255 -0.1658
   288. (0.00013) RY*( 8) C  14           s(  2.44%)p20.87( 51.00%)d19.05( 46.56%)
                                           -0.0000  0.0016 -0.0839  0.0674  0.1134
                                           -0.0035 -0.0693 -0.0525 -0.1911  0.0138
                                            0.1696  0.1393  0.5958  0.0084  0.1098
                                           -0.1025  0.1997  0.4793  0.0670  0.1350
                                            0.2053  0.4135
   289. (0.00011) RY*( 9) C  14           s(  8.69%)p 4.79( 41.57%)d 5.73( 49.74%)
                                           -0.0000 -0.0036 -0.0969  0.2780 -0.0144
                                            0.0005  0.0554 -0.3170  0.0514  0.0087
                                            0.0710  0.0609 -0.4867  0.0084  0.0017
                                            0.1357 -0.2130  0.1408  0.1606  0.5081
                                           -0.1197  0.4234
   290. (0.00007) RY*(10) C  14           s( 10.95%)p 5.17( 56.59%)d 2.97( 32.47%)
   291. (0.00005) RY*(11) C  14           s(  2.80%)p15.57( 43.66%)d19.09( 53.54%)
   292. (0.00004) RY*(12) C  14           s(  9.66%)p 8.46( 81.72%)d 0.89(  8.62%)
   293. (0.00002) RY*(13) C  14           s(  2.08%)p10.07( 20.95%)d36.98( 76.96%)
   294. (0.00001) RY*(14) C  14           s(  0.65%)p27.17( 17.61%)d99.99( 81.74%)
   295. (0.00000) RY*(15) C  14           s( 88.34%)p 0.06(  4.90%)d 0.08(  6.76%)
   296. (0.00001) RY*(16) C  14           s(  0.62%)p99.99( 78.10%)d34.34( 21.28%)
   297. (0.00000) RY*(17) C  14           s(  1.57%)p60.92( 95.39%)d 1.94(  3.04%)
   298. (0.00972) RY*( 1) C  15           s(  2.50%)p34.71( 86.86%)d 4.25( 10.63%)
                                            0.0000  0.0270  0.1492  0.0087 -0.0443
                                            0.0200 -0.5134  0.0159  0.0248 -0.0400
                                            0.5245  0.0052 -0.0343  0.0610 -0.5660
                                           -0.0076  0.0416  0.1017  0.1168 -0.1369
                                           -0.1533  0.2003
   299. (0.00675) RY*( 2) C  15           s( 37.73%)p 0.48( 18.28%)d 1.17( 43.98%)
                                           -0.0000  0.0128  0.6137 -0.0223 -0.0032
                                            0.0501 -0.2724 -0.1817  0.0693 -0.0106
                                            0.0903  0.1499 -0.0168 -0.0165  0.1171
                                           -0.1483 -0.0357 -0.1955 -0.1762  0.2948
                                            0.2444 -0.4732
   300. (0.00638) RY*( 3) C  15           s(  0.08%)p15.89(  1.28%)d99.99( 98.64%)
                                           -0.0000  0.0006  0.0215  0.0180 -0.0042
                                           -0.0271 -0.0401 -0.0029  0.0215 -0.0601
                                           -0.0559  0.0341  0.0235 -0.0302 -0.0204
                                           -0.0121  0.0070  0.0783  0.4326  0.4337
                                            0.6313  0.4544
   301. (0.00264) RY*( 4) C  15           s( 10.37%)p 7.33( 75.95%)d 1.32( 13.69%)
                                           -0.0000  0.0030  0.3179 -0.0506 -0.0001
                                            0.0481  0.6140  0.1187  0.1756 -0.0259
                                           -0.0405 -0.0895 -0.1025  0.0044 -0.5604
                                            0.0013  0.0187  0.1454 -0.2990  0.1398
                                            0.0675  0.0473
   302. (0.00076) RY*( 5) C  15           s( 40.58%)p 0.69( 28.01%)d 0.77( 31.41%)
                                           -0.0000  0.0065  0.6193 -0.1342 -0.0655
                                            0.0207 -0.0547  0.1348  0.1143 -0.0091
                                           -0.1446 -0.1891 -0.0021 -0.0064  0.3805
                                            0.1838 -0.1003  0.1742  0.0354 -0.2776
                                           -0.1684  0.4208
   303. (0.00039) RY*( 6) C  15           s(  0.25%)p99.99( 95.26%)d17.67(  4.49%)
                                            0.0000  0.0021  0.0315  0.0381 -0.0096
                                           -0.0134 -0.3734  0.1500 -0.0012 -0.0254
                                           -0.7921  0.1320 -0.1020 -0.0149 -0.3629
                                           -0.0109 -0.0500 -0.1101  0.0369  0.0640
                                           -0.1651 -0.0060
   304. (0.00014) RY*( 7) C  15           s( 40.91%)p 0.92( 37.52%)d 0.53( 21.57%)
                                           -0.0000  0.0113  0.1217  0.6277  0.0118
                                            0.0065  0.0800  0.5408  0.1139  0.0064
                                            0.0953 -0.1575 -0.0429 -0.0078  0.0861
                                           -0.0598  0.1287 -0.0151  0.3466  0.1307
                                           -0.1583 -0.2307
   305. (0.00012) RY*( 8) C  15           s( 46.34%)p 0.94( 43.54%)d 0.22( 10.12%)
                                           -0.0000 -0.0017  0.1237  0.6662 -0.0658
                                            0.0065  0.0818 -0.4551 -0.2569 -0.0081
                                           -0.0872  0.0874  0.1559  0.0038 -0.0433
                                           -0.2589 -0.2168  0.0971 -0.1356 -0.1536
                                           -0.0084  0.2229
   306. (0.00006) RY*( 9) C  15           s(  8.24%)p 8.45( 69.60%)d 2.69( 22.16%)
   307. (0.00002) RY*(10) C  15           s(  2.13%)p41.04( 87.62%)d 4.80( 10.25%)
   308. (0.00002) RY*(11) C  15           s(  9.41%)p 8.61( 81.01%)d 1.02(  9.58%)
   309. (0.00003) RY*(12) C  15           s(  4.49%)p 7.35( 33.02%)d13.92( 62.49%)
   310. (0.00001) RY*(13) C  15           s(  3.14%)p 9.26( 29.03%)d21.63( 67.84%)
   311. (0.00001) RY*(14) C  15           s(  2.03%)p44.37( 90.21%)d 3.81(  7.75%)
   312. (0.00000) RY*(15) C  15           s(  6.57%)p13.15( 86.36%)d 1.08(  7.07%)
   313. (0.00001) RY*(16) C  15           s(  0.59%)p42.48( 25.06%)d99.99( 74.35%)
   314. (0.00000) RY*(17) C  15           s( 84.28%)p 0.15( 12.64%)d 0.04(  3.08%)
   315. (0.00176) RY*( 1) O  16           s(  1.31%)p74.01( 96.88%)d 1.38(  1.81%)
                                            0.0000  0.0008  0.1053 -0.0445 -0.0034
                                           -0.0050  0.5286  0.0142  0.0502 -0.0003
                                            0.1150 -0.0562 -0.0082  0.0056 -0.8153
                                            0.0680 -0.0281 -0.0526 -0.0286  0.0523
                                            0.0661 -0.0860
   316. (0.00127) RY*( 2) O  16           s(  0.01%)p 1.00( 99.00%)d 0.01(  0.99%)
                                            0.0000  0.0001  0.0051  0.0076  0.0000
                                           -0.0002  0.3942  0.0334  0.0237  0.0012
                                            0.8244  0.0980  0.0479  0.0003  0.3710
                                            0.0596  0.0146 -0.0042  0.0451  0.0464
                                            0.0496  0.0572
   317. (0.00078) RY*( 3) O  16           s( 96.28%)p 0.03(  3.37%)d 0.00(  0.36%)
                                            0.0000  0.0084  0.9646  0.1792 -0.0030
                                           -0.0287 -0.0667  0.0956  0.0282  0.0239
                                           -0.0095 -0.0717 -0.0338 -0.0209  0.0745
                                            0.0704  0.0237  0.0315  0.0082 -0.0098
                                           -0.0311  0.0381
   318. (0.00011) RY*( 4) O  16           s( 21.26%)p 3.38( 71.93%)d 0.32(  6.81%)
                                           -0.0000 -0.0106 -0.0830  0.4534 -0.0038
                                            0.0220  0.6318  0.1487 -0.0218 -0.0173
                                           -0.4322 -0.0854  0.0070  0.0137  0.2996
                                           -0.0842  0.0740 -0.1115  0.1919 -0.1296
                                           -0.0454 -0.0047
   319. (0.00008) RY*( 5) O  16           s( 18.11%)p 3.91( 70.75%)d 0.61( 11.14%)
   320. (0.00005) RY*( 6) O  16           s( 10.01%)p 8.47( 84.82%)d 0.52(  5.17%)
   321. (0.00004) RY*( 7) O  16           s( 10.99%)p 7.97( 87.58%)d 0.13(  1.43%)
   322. (0.00002) RY*( 8) O  16           s(  4.04%)p14.95( 60.37%)d 8.82( 35.60%)
   323. (0.00000) RY*( 9) O  16           s(  3.41%)p27.93( 95.12%)d 0.43(  1.47%)
   324. (0.00000) RY*(10) O  16           s( 99.89%)p 0.00(  0.08%)d 0.00(  0.03%)
   325. (0.00000) RY*(11) O  16           s(  8.59%)p10.50( 90.14%)d 0.15(  1.27%)
   326. (0.00000) RY*(12) O  16           s(  1.81%)p53.76( 97.52%)d 0.37(  0.66%)
   327. (0.00000) RY*(13) O  16           s(  7.20%)p 1.96( 14.15%)d10.92( 78.64%)
   328. (0.00001) RY*(14) O  16           s( 11.56%)p 1.22( 14.12%)d 6.43( 74.33%)
   329. (0.00000) RY*(15) O  16           s(  2.29%)p 2.25(  5.15%)d40.42( 92.56%)
   330. (0.00000) RY*(16) O  16           s(  0.07%)p61.98(  4.59%)d99.99( 95.33%)
   331. (0.00000) RY*(17) O  16           s(  3.01%)p 1.62(  4.88%)d30.59( 92.11%)
   332. (0.00095) RY*( 1) I  17           s(  2.24%)p43.69( 97.76%)
                                           -0.0082  0.1494 -0.0303 -0.3431  0.0335
                                           -0.6407 -0.0074 -0.6689
   333. (0.00063) RY*( 2) I  17           s(  0.08%)p99.99( 99.92%)
                                           -0.0002  0.0284  0.0092  0.6161  0.0086
                                            0.3903 -0.0102 -0.6834
   334. (0.00036) RY*( 3) I  17           s(  5.77%)p16.33( 94.23%)
                                           -0.0110  0.2399 -0.0260  0.6943  0.0577
                                           -0.6113  0.0083  0.2871
   335. (0.00004) RY*( 4) I  17           s( 91.80%)p 0.09(  8.20%)
   336. (0.00040) RY*( 1) H  18           s(100.00%)
                                           -0.0006  1.0000  0.0028
   337. (0.00022) RY*( 2) H  18           s(100.00%)
                                           -0.0012 -0.0028  1.0000
   338. (0.00046) RY*( 1) H  19           s(100.00%)
                                           -0.0006  1.0000  0.0023
   339. (0.00022) RY*( 2) H  19           s(100.00%)
                                           -0.0012 -0.0023  1.0000
   340. (0.00098) RY*( 1) H  20           s(100.00%)
                                           -0.0018  1.0000  0.0016
   341. (0.00021) RY*( 2) H  20           s(100.00%)
                                           -0.0009 -0.0016  1.0000
   342. (0.00063) RY*( 1) H  21           s(100.00%)
                                           -0.0015  1.0000  0.0022
   343. (0.00019) RY*( 2) H  21           s(100.00%)
                                           -0.0008 -0.0022  1.0000
   344. (0.00048) RY*( 1) H  22           s(100.00%)
                                           -0.0007  1.0000  0.0023
   345. (0.00022) RY*( 2) H  22           s(100.00%)
                                           -0.0011 -0.0023  1.0000
   346. (0.00257) RY*( 1) H  23           s(100.00%)
                                           -0.0048  1.0000  0.0003
   347. (0.00022) RY*( 2) H  23           s(100.00%)
                                           -0.0002 -0.0003  1.0000
   348. (0.00220) RY*( 1) H  24           s(100.00%)
                                           -0.0079  0.9999  0.0131
   349. (0.00079) RY*( 2) H  24           s(100.00%)
                                           -0.0039 -0.0132  0.9999
   350. (0.00052) RY*( 1) H  25           s(100.00%)
                                           -0.0016  1.0000  0.0047
   351. (0.00023) RY*( 2) H  25           s(100.00%)
                                           -0.0011 -0.0047  1.0000
   352. (0.00040) RY*( 1) H  26           s(100.00%)
                                           -0.0007  1.0000  0.0033
   353. (0.00022) RY*( 2) H  26           s(100.00%)
                                           -0.0010 -0.0033  1.0000
   354. (0.00043) RY*( 1) H  27           s(100.00%)
                                           -0.0010  1.0000  0.0034
   355. (0.00021) RY*( 2) H  27           s(100.00%)
                                           -0.0010 -0.0034  1.0000
   356. (0.00053) RY*( 1) H  28           s(100.00%)
                                           -0.0015  1.0000  0.0032
   357. (0.00027) RY*( 2) H  28           s(100.00%)
                                           -0.0007 -0.0032  1.0000
   358. (0.00098) RY*( 1) H  29           s(100.00%)
                                           -0.0047  1.0000 -0.0013
   359. (0.00012) RY*( 2) H  29           s(100.00%)
                                            0.0003  0.0013  1.0000
   360. (0.01568) BD*( 1) C   1 - C   2  
                ( 50.10%)   0.7078* C   1 s( 34.69%)p 1.88( 65.28%)d 0.00(  0.03%)
                                            0.0000  0.5889 -0.0106  0.0003 -0.0000
                                           -0.6908  0.0110 -0.0125 -0.0001  0.0814
                                           -0.0388 -0.0038  0.0000  0.4087 -0.0109
                                            0.0069  0.0001 -0.0000 -0.0146  0.0008
                                            0.0092 -0.0043
                ( 49.90%)  -0.7064* C   2 s( 34.62%)p 1.89( 65.35%)d 0.00(  0.03%)
                                            0.0000  0.5882 -0.0126 -0.0021 -0.0004
                                            0.6931 -0.0196 -0.0101  0.0003 -0.0475
                                           -0.0375  0.0059 -0.0003 -0.4110  0.0071
                                            0.0068 -0.0002 -0.0029 -0.0145  0.0026
                                            0.0085 -0.0041
   361. (0.32934) BD*( 2) C   1 - C   2  
                ( 49.79%)   0.7056* C   1 s(  0.00%)p 1.00( 99.96%)d 0.00(  0.04%)
                                            0.0000 -0.0009 -0.0001 -0.0000 -0.0000
                                           -0.4984 -0.0133  0.0064  0.0004  0.0976
                                            0.0027 -0.0014  0.0001 -0.8607 -0.0232
                                            0.0111  0.0005  0.0030  0.0093  0.0085
                                            0.0085 -0.0118
                ( 50.21%)  -0.7086* C   2 s(  0.00%)p 1.00( 99.96%)d 0.00(  0.04%)
                                           -0.0000 -0.0005  0.0002 -0.0002  0.0001
                                           -0.5021 -0.0127 -0.0066  0.0006  0.0973
                                            0.0024  0.0012 -0.0001 -0.8586 -0.0219
                                           -0.0113  0.0011  0.0071 -0.0067  0.0090
                                           -0.0053  0.0130
   362. (0.01551) BD*( 1) C   1 - C   6  
                ( 50.08%)   0.7077* C   1 s( 34.68%)p 1.88( 65.29%)d 0.00(  0.03%)
                                            0.0000  0.5887 -0.0117 -0.0002 -0.0001
                                            0.2739 -0.0365  0.0011 -0.0001 -0.7197
                                            0.0000 -0.0144 -0.0000 -0.2409  0.0211
                                           -0.0022  0.0001 -0.0065 -0.0049  0.0071
                                           -0.0114 -0.0086
                ( 49.92%)  -0.7065* C   6 s( 34.69%)p 1.88( 65.28%)d 0.00(  0.03%)
                                            0.0000  0.5888 -0.0136 -0.0025 -0.0005
                                           -0.2498 -0.0256  0.0080 -0.0004  0.7340
                                           -0.0322 -0.0091  0.0002  0.2230  0.0111
                                           -0.0054  0.0003 -0.0084 -0.0060  0.0078
                                           -0.0091 -0.0078
   363. (0.01148) BD*( 1) C   1 - H  18  
                ( 39.81%)   0.6309* C   1 s( 30.55%)p 2.27( 69.38%)d 0.00(  0.07%)
                                            0.0003 -0.5524 -0.0178  0.0002 -0.0001
                                           -0.4441 -0.0022  0.0045 -0.0010 -0.6811
                                           -0.0031  0.0066 -0.0014  0.1806  0.0009
                                           -0.0018  0.0004 -0.0202  0.0037  0.0085
                                            0.0084  0.0101
                ( 60.19%)  -0.7758* H  18 s(100.00%)
                                           -1.0000 -0.0006 -0.0012
   364. (0.01538) BD*( 1) C   2 - C   3  
                ( 50.40%)   0.7099* C   2 s( 34.82%)p 1.87( 65.15%)d 0.00(  0.03%)
                                            0.0000  0.5900 -0.0102  0.0013  0.0003
                                           -0.4374  0.0338  0.0045 -0.0001 -0.6521
                                           -0.0099  0.0137 -0.0006  0.1816 -0.0216
                                           -0.0018 -0.0002  0.0114 -0.0054 -0.0038
                                           -0.0078 -0.0095
                ( 49.60%)  -0.7043* C   3 s( 34.81%)p 1.87( 65.16%)d 0.00(  0.03%)
                                           -0.0001  0.5898  0.0147 -0.0020 -0.0002
                                            0.4253  0.0201 -0.0072 -0.0001  0.6633
                                           -0.0338 -0.0034  0.0007 -0.1701 -0.0146
                                            0.0044  0.0001  0.0123 -0.0067 -0.0044
                                           -0.0044 -0.0087
   365. (0.01138) BD*( 1) C   2 - H  19  
                ( 39.73%)   0.6303* C   2 s( 30.47%)p 2.28( 69.46%)d 0.00(  0.07%)
                                            0.0003 -0.5517 -0.0181 -0.0007 -0.0002
                                            0.2720  0.0018  0.0025  0.0002 -0.7491
                                           -0.0039 -0.0077 -0.0014 -0.2437 -0.0014
                                           -0.0023 -0.0002  0.0140  0.0028 -0.0121
                                            0.0157  0.0085
                ( 60.27%)  -0.7763* H  19 s(100.00%)
                                           -1.0000 -0.0006 -0.0012
   366. (0.02425) BD*( 1) C   3 - C   4  
                ( 50.95%)   0.7138* C   3 s( 34.88%)p 1.87( 65.10%)d 0.00(  0.03%)
                                            0.0001  0.5905  0.0061  0.0039  0.0005
                                            0.2352  0.0157 -0.0027  0.0017 -0.7356
                                            0.0148  0.0096 -0.0001 -0.2322 -0.0094
                                            0.0044 -0.0007 -0.0069 -0.0058  0.0074
                                           -0.0091 -0.0076
                ( 49.05%)  -0.7003* C   4 s( 34.08%)p 1.93( 65.90%)d 0.00(  0.03%)
                                            0.0000  0.5837  0.0070  0.0024  0.0002
                                           -0.2705  0.0125  0.0020 -0.0021  0.7267
                                           -0.0057 -0.0019  0.0025  0.2395 -0.0073
                                            0.0006  0.0008 -0.0072 -0.0044  0.0073
                                           -0.0107 -0.0072
   367. (0.35256) BD*( 2) C   3 - C   4  
                ( 50.55%)   0.7110* C   3 s(  0.00%)p 1.00( 99.96%)d 0.00(  0.04%)
                                            0.0001  0.0040  0.0020  0.0028 -0.0001
                                            0.5032  0.0074  0.0016  0.0002 -0.1064
                                            0.0025  0.0016  0.0014  0.8572  0.0095
                                            0.0057 -0.0017 -0.0067  0.0071 -0.0091
                                            0.0056 -0.0137
                ( 49.45%)  -0.7032* C   4 s(  0.01%)p 1.00( 99.96%)d 0.00(  0.03%)
                                           -0.0001 -0.0007  0.0088 -0.0009 -0.0004
                                            0.4991  0.0086  0.0070 -0.0014 -0.0974
                                            0.0034  0.0003  0.0005  0.8607  0.0061
                                            0.0051 -0.0046  0.0091  0.0023  0.0151
                                            0.0031  0.0027
   368. (0.01284) BD*( 1) C   3 - H  20  
                ( 39.69%)   0.6300* C   3 s( 30.22%)p 2.31( 69.71%)d 0.00(  0.07%)
                                           -0.0003  0.5495 -0.0163 -0.0017 -0.0002
                                           -0.7136 -0.0044 -0.0033 -0.0014  0.0781
                                           -0.0092  0.0035  0.0018  0.4262 -0.0014
                                            0.0016  0.0005 -0.0035 -0.0193  0.0019
                                            0.0171 -0.0020
                ( 60.31%)  -0.7766* H  20 s(100.00%)
                                            1.0000  0.0018  0.0009
   369. (0.02226) BD*( 1) C   4 - C   5  
                ( 49.15%)   0.7011* C   4 s( 33.82%)p 1.96( 66.14%)d 0.00(  0.03%)
                                            0.0000 -0.5816 -0.0044 -0.0012 -0.0004
                                           -0.6974  0.0103  0.0007 -0.0032  0.0715
                                           -0.0092 -0.0014  0.0011  0.4120 -0.0045
                                           -0.0015  0.0021  0.0018  0.0145 -0.0014
                                           -0.0099  0.0038
                ( 50.85%)  -0.7131* C   5 s( 35.04%)p 1.85( 64.93%)d 0.00(  0.03%)
                                           -0.0001 -0.5919 -0.0058 -0.0045 -0.0003
                                            0.7003 -0.0051 -0.0097  0.0009 -0.0417
                                           -0.0218  0.0003 -0.0018 -0.3956  0.0027
                                            0.0039 -0.0008  0.0019  0.0137 -0.0019
                                           -0.0083  0.0047
   370. (0.03619) BD*( 1) C   4 - C   7  
                ( 51.32%)   0.7164* C   4 s( 32.07%)p 2.12( 67.90%)d 0.00(  0.03%)
                                            0.0002  0.5662 -0.0086 -0.0048 -0.0006
                                           -0.4364 -0.0130  0.0019 -0.0012 -0.6756
                                           -0.0147  0.0026 -0.0013  0.1775 -0.0102
                                           -0.0025 -0.0002  0.0130 -0.0041 -0.0046
                                           -0.0059 -0.0086
                ( 48.68%)  -0.6977* C   7 s( 28.94%)p 2.45( 71.03%)d 0.00(  0.03%)
                                            0.0001  0.5379  0.0084 -0.0014 -0.0000
                                            0.3897 -0.0127  0.0005 -0.0005  0.7270
                                            0.0006 -0.0017  0.0021 -0.1713 -0.0210
                                           -0.0016 -0.0003  0.0088 -0.0027 -0.0064
                                           -0.0088 -0.0070
   371. (0.01491) BD*( 1) C   5 - C   6  
                ( 49.51%)   0.7036* C   5 s( 34.92%)p 1.86( 65.05%)d 0.00(  0.03%)
                                            0.0001 -0.5907 -0.0146  0.0018  0.0001
                                           -0.4374  0.0334  0.0010 -0.0004 -0.6523
                                           -0.0123  0.0092 -0.0004  0.1785 -0.0212
                                           -0.0002  0.0006 -0.0112  0.0053  0.0034
                                            0.0073  0.0093
                ( 50.49%)  -0.7106* C   6 s( 34.66%)p 1.88( 65.31%)d 0.00(  0.03%)
                                           -0.0000 -0.5887  0.0092 -0.0017 -0.0004
                                            0.4218  0.0184 -0.0100  0.0009  0.6667
                                           -0.0345 -0.0088  0.0001 -0.1695 -0.0139
                                            0.0053 -0.0004 -0.0122  0.0069  0.0047
                                            0.0043  0.0085
   372. (0.32420) BD*( 2) C   5 - C   6  
                ( 49.80%)   0.7057* C   5 s(  0.00%)p 1.00( 99.96%)d 0.00(  0.04%)
                                            0.0000 -0.0030 -0.0017 -0.0006  0.0000
                                           -0.4874 -0.0106 -0.0083  0.0011  0.0922
                                            0.0003  0.0048 -0.0002 -0.8678 -0.0151
                                           -0.0119  0.0018 -0.0088 -0.0026 -0.0162
                                           -0.0031 -0.0007
                ( 50.20%)  -0.7085* C   6 s(  0.00%)p 1.00( 99.96%)d 0.00(  0.04%)
                                            0.0000  0.0006  0.0001 -0.0003  0.0000
                                           -0.4941 -0.0122 -0.0056  0.0001  0.0937
                                            0.0022  0.0014 -0.0003 -0.8637 -0.0202
                                           -0.0087  0.0003  0.0029  0.0101  0.0084
                                            0.0088 -0.0127
   373. (0.01235) BD*( 1) C   5 - H  21  
                ( 39.66%)   0.6298* C   5 s( 29.95%)p 2.34( 69.98%)d 0.00(  0.07%)
                                           -0.0003  0.5470 -0.0163 -0.0025 -0.0001
                                            0.2819 -0.0078  0.0048  0.0022 -0.7501
                                           -0.0057 -0.0014 -0.0006 -0.2398  0.0031
                                           -0.0013 -0.0009 -0.0138 -0.0033  0.0113
                                           -0.0162 -0.0095
                ( 60.34%)  -0.7768* H  21 s(100.00%)
                                            1.0000  0.0015  0.0008
   374. (0.01111) BD*( 1) C   6 - H  22  
                ( 39.72%)   0.6302* C   6 s( 30.56%)p 2.27( 69.37%)d 0.00(  0.07%)
                                            0.0003 -0.5526 -0.0180 -0.0006 -0.0002
                                           -0.7169 -0.0038 -0.0071 -0.0013  0.0721
                                            0.0008  0.0002  0.0000  0.4176  0.0021
                                            0.0041  0.0007  0.0038  0.0185 -0.0017
                                           -0.0175  0.0019
                ( 60.28%)  -0.7764* H  22 s(100.00%)
                                           -1.0000 -0.0007 -0.0011
   375. (0.03427) BD*( 1) C   7 - C   8  
                ( 49.66%)   0.7047* C   7 s( 28.18%)p 2.55( 71.79%)d 0.00(  0.03%)
                                            0.0001  0.5309  0.0047  0.0012  0.0001
                                           -0.2212  0.0033  0.0018 -0.0016 -0.4371
                                            0.0160  0.0059 -0.0012 -0.6909 -0.0109
                                            0.0086 -0.0049  0.0043  0.0092  0.0112
                                           -0.0004  0.0080
                ( 50.34%)  -0.7095* C   8 s( 31.70%)p 2.15( 68.28%)d 0.00(  0.03%)
                                            0.0002  0.5628 -0.0143 -0.0012 -0.0005
                                            0.2021  0.0025  0.0012  0.0008  0.4483
                                            0.0292 -0.0078  0.0025  0.6633  0.0091
                                           -0.0016  0.0023  0.0020  0.0069  0.0125
                                           -0.0031  0.0079
   376. (0.03242) BD*( 1) C   7 - N   9  
                ( 61.49%)   0.7842* C   7 s( 21.66%)p 3.61( 78.25%)d 0.00(  0.09%)
                                           -0.0001  0.4647  0.0253  0.0024 -0.0002
                                           -0.7198  0.0183 -0.0064 -0.0005  0.1568
                                            0.0012 -0.0012 -0.0007  0.4888 -0.0209
                                            0.0086  0.0031 -0.0082 -0.0214  0.0043
                                            0.0181 -0.0036
                ( 38.51%)  -0.6205* N   9 s( 35.56%)p 1.81( 64.41%)d 0.00(  0.03%)
                                            0.0000  0.5962 -0.0069 -0.0038  0.0000
                                            0.6690 -0.0047 -0.0076  0.0006 -0.1337
                                           -0.0019 -0.0005 -0.0002 -0.4227  0.0029
                                            0.0017 -0.0005 -0.0072 -0.0122 -0.0017
                                            0.0110  0.0007
   377. (0.02241) BD*( 1) C   7 - H  23  
                ( 36.71%)   0.6059* C   7 s( 21.25%)p 3.70( 78.68%)d 0.00(  0.07%)
                                            0.0002 -0.4603  0.0249  0.0010 -0.0002
                                           -0.5280 -0.0202 -0.0011  0.0012  0.5043
                                            0.0196  0.0022 -0.0042 -0.5029 -0.0038
                                            0.0014  0.0006  0.0157 -0.0163  0.0147
                                           -0.0019  0.0005
                ( 63.29%)  -0.7956* H  23 s(100.00%)
                                           -1.0000 -0.0048 -0.0002
   378. (0.03693) BD*( 1) C   8 - C  10  
                ( 49.76%)   0.7054* C   8 s( 34.30%)p 1.91( 65.67%)d 0.00(  0.03%)
                                           -0.0000 -0.5854 -0.0159 -0.0009  0.0002
                                            0.5253 -0.0075  0.0026  0.0020 -0.3003
                                            0.0148  0.0018 -0.0013  0.5387  0.0001
                                            0.0038  0.0019  0.0085 -0.0143  0.0059
                                           -0.0037 -0.0038
                ( 50.24%)  -0.7088* C  10 s( 39.09%)p 1.56( 60.88%)d 0.00(  0.03%)
                                           -0.0000 -0.6250 -0.0156 -0.0047 -0.0003
                                           -0.4911  0.0068  0.0020 -0.0059  0.1950
                                            0.0052 -0.0025  0.0050 -0.5738  0.0154
                                            0.0011 -0.0044  0.0097 -0.0140  0.0035
                                           -0.0010 -0.0029
   379. (0.02443) BD*( 1) C   8 - C  14  
                ( 48.66%)   0.6976* C   8 s( 34.00%)p 1.94( 65.97%)d 0.00(  0.03%)
                                            0.0003 -0.5831 -0.0023  0.0009 -0.0005
                                           -0.3356  0.0114 -0.0012 -0.0028  0.7323
                                           -0.0055  0.0045  0.0037  0.1021  0.0131
                                           -0.0009 -0.0006  0.0112  0.0001 -0.0054
                                            0.0105  0.0071
                ( 51.34%)  -0.7165* C  14 s( 35.09%)p 1.85( 64.88%)d 0.00(  0.03%)
                                           -0.0002 -0.5924 -0.0051 -0.0031 -0.0003
                                            0.3275  0.0119 -0.0041  0.0017 -0.7280
                                            0.0063  0.0085 -0.0013 -0.1037  0.0234
                                            0.0006  0.0013  0.0118 -0.0021 -0.0025
                                            0.0085  0.0064
   380. (0.34253) BD*( 2) C   8 - C  14  
                ( 49.21%)   0.7015* C   8 s(  0.00%)p 1.00( 99.96%)d 0.00(  0.04%)
                                            0.0000  0.0027  0.0040 -0.0003  0.0000
                                           -0.7548 -0.0072 -0.0008  0.0050 -0.4144
                                           -0.0025 -0.0005  0.0026  0.5080  0.0014
                                            0.0016 -0.0037  0.0116  0.0084 -0.0043
                                           -0.0091 -0.0087
                ( 50.79%)  -0.7127* C  14 s(  0.00%)p 1.00( 99.96%)d 0.00(  0.04%)
                                            0.0000  0.0018  0.0008  0.0012  0.0000
                                           -0.7579 -0.0091 -0.0007  0.0019 -0.4142
                                           -0.0058 -0.0005  0.0008  0.5035  0.0040
                                            0.0019 -0.0015 -0.0063 -0.0014  0.0104
                                            0.0156 -0.0058
   381. (0.05701) BD*( 1) N   9 - C  15  
                ( 36.74%)   0.6062* N   9 s( 35.34%)p 1.83( 64.61%)d 0.00(  0.05%)
                                            0.0000 -0.5944 -0.0101 -0.0057 -0.0001
                                            0.1183 -0.0195  0.0067  0.0001  0.2857
                                            0.0009 -0.0022  0.0011 -0.7414  0.0199
                                           -0.0027 -0.0027  0.0008  0.0058  0.0132
                                           -0.0002 -0.0158
                ( 63.26%)  -0.7953* C  15 s( 32.95%)p 2.03( 66.98%)d 0.00(  0.07%)
                                           -0.0001 -0.5737  0.0192 -0.0014  0.0023
                                           -0.1560  0.0153  0.0045 -0.0003 -0.2792
                                           -0.0210  0.0016 -0.0006  0.7523  0.0287
                                           -0.0099  0.0018 -0.0054  0.0079  0.0135
                                            0.0038 -0.0214
   382. (0.02814) BD*( 1) N   9 - H  24  
                ( 28.89%)   0.5375* N   9 s( 29.00%)p 2.45( 70.93%)d 0.00(  0.07%)
                                            0.0002 -0.5385 -0.0014  0.0033  0.0000
                                            0.6085 -0.0196 -0.0016 -0.0018 -0.4645
                                            0.0112  0.0007  0.0007  0.3503 -0.0052
                                           -0.0025  0.0003  0.0190 -0.0099  0.0107
                                           -0.0072  0.0053
                ( 71.11%)  -0.8433* H  24 s(100.00%)
                                           -1.0000 -0.0079 -0.0040
   383. (0.02403) BD*( 1) C  10 - C  11  
                ( 49.19%)   0.7013* C  10 s( 38.18%)p 1.62( 61.79%)d 0.00(  0.03%)
                                            0.0001 -0.6175 -0.0209  0.0030  0.0001
                                            0.2022 -0.0178  0.0010 -0.0019  0.4098
                                           -0.0019  0.0003  0.0069  0.6387 -0.0275
                                            0.0017  0.0034  0.0009 -0.0077 -0.0143
                                            0.0066 -0.0061
                ( 50.81%)  -0.7128* C  11 s( 35.00%)p 1.86( 64.97%)d 0.00(  0.03%)
                                           -0.0000 -0.5913  0.0200 -0.0014  0.0002
                                           -0.1584 -0.0219  0.0040 -0.0007 -0.4693
                                            0.0367  0.0048  0.0023 -0.6343 -0.0028
                                            0.0108  0.0008 -0.0016 -0.0076 -0.0137
                                            0.0046 -0.0083
   384. (0.38055) BD*( 2) C  10 - C  11  
                ( 45.96%)   0.6780* C  10 s(  0.00%)p 1.00( 99.98%)d 0.00(  0.02%)
                                            0.0000 -0.0029 -0.0005  0.0008 -0.0001
                                           -0.7533  0.0168 -0.0137  0.0034 -0.4200
                                            0.0100 -0.0080  0.0021  0.5051 -0.0116
                                            0.0087 -0.0022  0.0083  0.0069 -0.0009
                                           -0.0032 -0.0090
                ( 54.04%)  -0.7351* C  11 s(  0.00%)p 1.00( 99.95%)d 0.00(  0.05%)
                                           -0.0000 -0.0019  0.0003 -0.0011 -0.0001
                                           -0.7549 -0.0047 -0.0109  0.0010 -0.4213
                                           -0.0029 -0.0061  0.0006  0.5019  0.0035
                                            0.0066 -0.0007 -0.0073 -0.0090 -0.0056
                                           -0.0056  0.0160
   385. (0.03153) BD*( 1) C  10 - I  17  
                ( 42.34%)   0.6507* C  10 s( 22.76%)p 3.39( 77.13%)d 0.00(  0.11%)
                                            0.0002 -0.4757  0.0362  0.0019  0.0001
                                            0.3853  0.0201 -0.0022 -0.0022 -0.7829
                                           -0.0517  0.0152  0.0039 -0.0790 -0.0171
                                            0.0057 -0.0011  0.0245 -0.0005 -0.0034
                                            0.0157  0.0148
                ( 57.66%)  -0.7593* I  17 s( 12.19%)p 7.20( 87.81%)
                                           -0.3473 -0.0361 -0.4508 -0.0285  0.8177
                                            0.0623  0.0382  0.0121
   386. (0.01899) BD*( 1) C  11 - C  12  
                ( 49.29%)   0.7021* C  11 s( 34.84%)p 1.87( 65.13%)d 0.00(  0.03%)
                                            0.0002 -0.5902  0.0070  0.0048 -0.0006
                                           -0.3378 -0.0166  0.0080 -0.0011  0.7248
                                           -0.0163 -0.0105  0.0019  0.0982 -0.0381
                                            0.0033  0.0000  0.0139 -0.0024 -0.0016
                                            0.0089  0.0076
                ( 50.71%)  -0.7121* C  12 s( 34.52%)p 1.90( 65.45%)d 0.00(  0.03%)
                                           -0.0001 -0.5875  0.0093  0.0004  0.0001
                                            0.3468 -0.0252  0.0036  0.0002 -0.7254
                                            0.0088 -0.0131 -0.0004 -0.0782 -0.0307
                                           -0.0056 -0.0000  0.0111 -0.0004 -0.0061
                                            0.0105  0.0065
   387. (0.01262) BD*( 1) C  11 - H  25  
                ( 39.21%)   0.6262* C  11 s( 30.08%)p 2.32( 69.85%)d 0.00(  0.07%)
                                           -0.0004  0.5481  0.0193  0.0026 -0.0004
                                           -0.5382 -0.0068 -0.0039 -0.0014  0.2737
                                            0.0115  0.0012  0.0004 -0.5777 -0.0003
                                           -0.0050 -0.0017 -0.0091  0.0197 -0.0109
                                            0.0074  0.0057
                ( 60.79%)  -0.7797* H  25 s(100.00%)
                                            1.0000  0.0016  0.0011
   388. (0.01500) BD*( 1) C  12 - C  13  
                ( 49.95%)   0.7068* C  12 s( 34.66%)p 1.88( 65.31%)d 0.00(  0.03%)
                                            0.0000  0.5886 -0.0110 -0.0004 -0.0000
                                            0.5201 -0.0151  0.0086  0.0001 -0.2865
                                            0.0394 -0.0021  0.0006  0.5463  0.0098
                                            0.0111  0.0007 -0.0066  0.0149 -0.0040
                                            0.0031  0.0052
                ( 50.05%)  -0.7075* C  13 s( 34.59%)p 1.89( 65.38%)d 0.00(  0.03%)
                                            0.0000  0.5880 -0.0113 -0.0026 -0.0005
                                           -0.5156  0.0062  0.0079 -0.0005  0.2579
                                            0.0275 -0.0076  0.0006 -0.5652  0.0322
                                            0.0057 -0.0002 -0.0089  0.0138 -0.0056
                                            0.0023  0.0025
   389. (0.31902) BD*( 2) C  12 - C  13  
                ( 49.75%)   0.7053* C  12 s(  0.00%)p 1.00( 99.96%)d 0.00(  0.04%)
                                           -0.0000 -0.0002 -0.0001 -0.0000 -0.0000
                                           -0.7570 -0.0170  0.0075  0.0011 -0.4159
                                           -0.0094  0.0046  0.0006  0.5029  0.0114
                                           -0.0051 -0.0006 -0.0068 -0.0086 -0.0055
                                           -0.0057  0.0152
                ( 50.25%)  -0.7089* C  13 s(  0.00%)p 1.00( 99.96%)d 0.00(  0.04%)
                                            0.0000  0.0005  0.0003  0.0008  0.0002
                                           -0.7576 -0.0173 -0.0074  0.0015 -0.4159
                                           -0.0095 -0.0042  0.0010  0.5020  0.0116
                                            0.0048 -0.0010 -0.0065 -0.0018  0.0102
                                            0.0156 -0.0051
   390. (0.01090) BD*( 1) C  12 - H  26  
                ( 39.45%)   0.6281* C  12 s( 30.71%)p 2.25( 69.22%)d 0.00(  0.07%)
                                           -0.0004  0.5539  0.0157  0.0005  0.0002
                                           -0.1856 -0.0015  0.0017 -0.0002 -0.4655
                                           -0.0018  0.0056 -0.0011 -0.6641 -0.0038
                                            0.0074 -0.0013  0.0067  0.0070  0.0198
                                           -0.0055  0.0117
                ( 60.55%)  -0.7781* H  26 s(100.00%)
                                            1.0000  0.0007  0.0010
   391. (0.01497) BD*( 1) C  13 - C  14  
                ( 50.42%)   0.7101* C  13 s( 34.68%)p 1.88( 65.28%)d 0.00(  0.03%)
                                            0.0000  0.5889 -0.0085  0.0012  0.0004
                                            0.1846 -0.0273 -0.0003 -0.0003  0.4454
                                            0.0202 -0.0097  0.0011  0.6469 -0.0247
                                           -0.0087  0.0005  0.0007  0.0060  0.0145
                                           -0.0063  0.0065
                ( 49.58%)  -0.7041* C  14 s( 34.52%)p 1.90( 65.45%)d 0.00(  0.03%)
                                           -0.0000  0.5874  0.0144 -0.0008 -0.0000
                                           -0.1700 -0.0228  0.0043 -0.0003 -0.4636
                                            0.0367 -0.0002 -0.0006 -0.6393 -0.0039
                                            0.0064 -0.0012  0.0015  0.0086  0.0124
                                           -0.0039  0.0083
   392. (0.01104) BD*( 1) C  13 - H  27  
                ( 39.52%)   0.6286* C  13 s( 30.62%)p 2.26( 69.31%)d 0.00(  0.07%)
                                           -0.0003  0.5531  0.0156  0.0011  0.0002
                                            0.3529  0.0024  0.0043  0.0005 -0.7488
                                           -0.0042 -0.0082 -0.0012 -0.0884 -0.0000
                                           -0.0009 -0.0004 -0.0167 -0.0033  0.0035
                                           -0.0138 -0.0132
                ( 60.48%)  -0.7777* H  27 s(100.00%)
                                            1.0000  0.0010  0.0010
   393. (0.01140) BD*( 1) C  14 - H  28  
                ( 39.44%)   0.6280* C  14 s( 30.27%)p 2.30( 69.66%)d 0.00(  0.07%)
                                            0.0004 -0.5500  0.0156  0.0012  0.0001
                                           -0.5372 -0.0004 -0.0032 -0.0010  0.2869
                                           -0.0086  0.0021  0.0018 -0.5706 -0.0068
                                           -0.0030 -0.0003  0.0098 -0.0193  0.0109
                                           -0.0071 -0.0052
                ( 60.56%)  -0.7782* H  28 s(100.00%)
                                           -1.0000 -0.0015 -0.0007
   394. (0.28005) BD*( 1) C  15 - O  16  
                ( 73.43%)   0.8569* C  15 s(  0.00%)p 1.00( 99.41%)d 0.01(  0.59%)
                                           -0.0000 -0.0018 -0.0002  0.0023 -0.0003
                                            0.4093 -0.0174  0.0047 -0.0009  0.8210
                                           -0.0353  0.0076 -0.0024  0.3882 -0.0168
                                            0.0024 -0.0009  0.0263  0.0349  0.0117
                                            0.0574  0.0230
                ( 26.57%)  -0.5154* O  16 s(  0.00%)p 1.00( 99.89%)d 0.00(  0.11%)
                                           -0.0000 -0.0016  0.0005 -0.0002  0.0000
                                            0.4131  0.0006 -0.0001 -0.0013  0.8223
                                            0.0018  0.0002 -0.0029  0.3900  0.0005
                                           -0.0003 -0.0013 -0.0107 -0.0150 -0.0055
                                           -0.0245 -0.0104
   395. (0.00613) BD*( 2) C  15 - O  16  
                ( 63.99%)   0.8000* C  15 s( 32.27%)p 2.09( 67.57%)d 0.00(  0.16%)
                                            0.0001  0.5654 -0.0556 -0.0030 -0.0009
                                            0.5655  0.0242 -0.0082 -0.0001 -0.4585
                                           -0.0356  0.0036 -0.0016  0.3760  0.0493
                                            0.0012  0.0037 -0.0273  0.0208 -0.0172
                                            0.0066 -0.0082
                ( 36.01%)  -0.6001* O  16 s( 36.94%)p 1.70( 62.95%)d 0.00(  0.11%)
                                            0.0000  0.6065 -0.0393  0.0017 -0.0000
                                           -0.5427  0.0187 -0.0010 -0.0000  0.4475
                                           -0.0128  0.0004  0.0002 -0.3662  0.0071
                                            0.0008 -0.0007 -0.0215  0.0193 -0.0150
                                            0.0033 -0.0058
   396. (0.03585) BD*( 1) C  15 - H  29  
                ( 41.65%)   0.6454* C  15 s( 35.14%)p 1.84( 64.78%)d 0.00(  0.08%)
                                           -0.0003  0.5913  0.0420  0.0008  0.0017
                                           -0.6937  0.0214 -0.0035  0.0025  0.1726
                                           -0.0100 -0.0008 -0.0022  0.3691 -0.0016
                                            0.0034  0.0019 -0.0075 -0.0181  0.0095
                                            0.0166 -0.0097
                ( 58.35%)  -0.7639* H  29 s(100.00%)
                                            1.0000  0.0047 -0.0003


 NHO Directionality and "Bond Bending" (deviations from line of nuclear centers)

         [Thresholds for printing:  angular deviation  >  1.0 degree]
                                    hybrid p-character > 25.0%
                                    orbital occupancy  >  0.10e

                                Line of Centers        Hybrid 1              Hybrid 2
                                ---------------  -------------------   ------------------
                NBO               Theta   Phi    Theta   Phi    Dev    Theta   Phi    Dev
 ========================================================================================
     1. BD (   1) C   1 - C   2    59.5  174.6    59.7  176.8   1.9    120.7  353.2   1.3
     2. BD (   2) C   1 - C   2    59.5  174.6    30.5  348.9  89.9     30.8  349.1  89.9
     3. BD (   1) C   1 - C   6   106.7  289.8   106.0  288.0   1.9     72.9  111.1   1.3
     5. BD (   1) C   2 - C   3    77.5  236.9    78.3  238.4   1.6    103.3   55.0   2.0
     8. BD (   2) C   3 - C   4   106.9  288.8    31.0  348.9  90.3     31.0  349.7  89.4
    11. BD (   1) C   4 - C   7    77.7  238.7    78.7  236.9   2.0    103.3   62.6   4.0
    12. BD (   1) C   5 - C   6   102.6   56.8   101.6   58.4   1.9     76.8  235.3   1.6
    13. BD (   2) C   5 - C   6   102.6   56.8    29.9  349.1  90.2    149.7  169.3  90.0
    16. BD (   1) C   7 - C   8   144.5  244.0   146.1  242.4   1.8     37.4   66.4   2.4
    17. BD (   1) C   7 - N   9    57.4  169.0    56.5  167.6   1.5      --     --    --
    18. BD (   1) C   7 - H  23    56.8  319.0    56.3  316.4   2.2      --     --    --
    19. BD (   1) C   8 - C  10   133.8  153.1   132.5  151.4   1.8     43.3  337.4   4.3
    20. BD (   1) C   8 - C  14    97.2  294.5     --     --    --      84.3  115.2   1.7
    21. BD (   2) C   8 - C  14    97.2  294.5    59.6  208.7  90.1     59.8  208.7  90.0
    22. BD (   1) N   9 - C  15    22.9  246.2    22.7  249.7   1.4      --     --    --
    24. BD (   1) C  10 - C  11   142.7  249.2   143.6  246.2   2.1     36.4   67.4   1.4
    25. BD (   2) C  10 - C  11   142.7  249.2   120.3   29.1  89.9    120.1   29.2  89.9
    26. BD (   1) C  10 - I  17    87.0  117.9    84.2  116.2   3.3      --     --    --
    27. BD (   1) C  11 - C  12    96.4  295.1    94.6  296.4   2.2     81.8  114.0   2.0
    29. BD (   1) C  12 - C  13    46.5  332.3    45.1  334.2   1.9    132.6  151.0   1.3
    30. BD (   2) C  12 - C  13    46.5  332.3   120.2   28.8  90.1     59.9  208.8  90.0
    32. BD (   1) C  13 - C  14    37.3   68.8    38.2   71.1   1.7    143.8  246.2   1.9
    34. BD (   1) C  14 - H  28    47.3  331.2    46.4  332.5   1.2      --     --    --
    35. BD (   1) C  15 - O  16    62.0  320.4    67.1   63.4  90.1    112.9  243.3  90.0
    36. BD (   2) C  15 - O  16    62.0  320.4    60.5  319.7   1.6      --     --    --
    54. LP (   1) N   9             --     --     67.4   63.8   --       --     --    --
    55. LP (   1) O  16             --     --     61.9  320.4   --       --     --    --
    56. LP (   2) O  16             --     --     37.2  187.2   --       --     --    --
    58. LP (   2) I  17             --     --     38.0   29.4   --       --     --    --
    59. LP (   3) I  17             --     --     52.1  209.4   --       --     --    --
   361. BD*(   2) C   1 - C   2    59.5  174.6    30.5  348.9  89.9     30.8  349.1  89.9
   367. BD*(   2) C   3 - C   4   106.9  288.8    31.0  348.9  90.3     31.0  349.7  89.4
   372. BD*(   2) C   5 - C   6   102.6   56.8    29.9  349.1  90.2    149.7  169.3  90.0
   380. BD*(   2) C   8 - C  14    97.2  294.5    59.6  208.7  90.1     59.8  208.7  90.0
   384. BD*(   2) C  10 - C  11   142.7  249.2   120.3   29.1  89.9    120.1   29.2  89.9
   389. BD*(   2) C  12 - C  13    46.5  332.3   120.2   28.8  90.1     59.9  208.8  90.0
   394. BD*(   1) C  15 - O  16    62.0  320.4    67.1   63.4  90.1    112.9  243.3  90.0


 Second Order Perturbation Theory Analysis of Fock Matrix in NBO Basis

     Threshold for printing:   0.50 kcal/mol
                                                                              E(2)  E(j)-E(i) F(i,j)
         Donor NBO (i)                     Acceptor NBO (j)                 kcal/mol   a.u.    a.u. 
 ===================================================================================================

 within unit  1
   1. BD (   1) C   1 - C   2        / 94. RY*(   1) C   3                    0.92    1.84    0.037
   1. BD (   1) C   1 - C   2        / 95. RY*(   2) C   3                    1.54    1.96    0.049
   1. BD (   1) C   1 - C   2        /145. RY*(   1) C   6                    1.03    1.86    0.039
   1. BD (   1) C   1 - C   2        /146. RY*(   2) C   6                    1.45    2.17    0.050
   1. BD (   1) C   1 - C   2        /362. BD*(   1) C   1 - C   6            2.53    1.39    0.053
   1. BD (   1) C   1 - C   2        /363. BD*(   1) C   1 - H  18            1.34    1.39    0.039
   1. BD (   1) C   1 - C   2        /364. BD*(   1) C   2 - C   3            2.69    1.39    0.055
   1. BD (   1) C   1 - C   2        /365. BD*(   1) C   2 - H  19            1.35    1.38    0.039
   1. BD (   1) C   1 - C   2        /368. BD*(   1) C   3 - H  20            2.50    1.38    0.053
   1. BD (   1) C   1 - C   2        /374. BD*(   1) C   6 - H  22            2.37    1.38    0.051
   2. BD (   2) C   1 - C   2        / 97. RY*(   4) C   3                    0.91    1.56    0.037
   2. BD (   2) C   1 - C   2        /147. RY*(   3) C   6                    0.52    0.92    0.021
   2. BD (   2) C   1 - C   2        /148. RY*(   4) C   6                    0.78    1.82    0.037
   2. BD (   2) C   1 - C   2        /367. BD*(   2) C   3 - C   4           28.61    0.35    0.089
   2. BD (   2) C   1 - C   2        /372. BD*(   2) C   5 - C   6           28.63    0.35    0.089
   3. BD (   1) C   1 - C   6        / 77. RY*(   1) C   2                    0.99    1.86    0.038
   3. BD (   1) C   1 - C   6        / 78. RY*(   2) C   2                    1.49    2.14    0.051
   3. BD (   1) C   1 - C   6        /128. RY*(   1) C   5                    0.96    1.86    0.038
   3. BD (   1) C   1 - C   6        /129. RY*(   2) C   5                    1.50    2.01    0.049
   3. BD (   1) C   1 - C   6        /360. BD*(   1) C   1 - C   2            2.53    1.39    0.053
   3. BD (   1) C   1 - C   6        /363. BD*(   1) C   1 - H  18            1.35    1.39    0.039
   3. BD (   1) C   1 - C   6        /365. BD*(   1) C   2 - H  19            2.37    1.38    0.051
   3. BD (   1) C   1 - C   6        /371. BD*(   1) C   5 - C   6            2.60    1.38    0.054
   3. BD (   1) C   1 - C   6        /373. BD*(   1) C   5 - H  21            2.46    1.38    0.052
   3. BD (   1) C   1 - C   6        /374. BD*(   1) C   6 - H  22            1.35    1.38    0.039
   4. BD (   1) C   1 - H  18        / 77. RY*(   1) C   2                    1.33    1.71    0.043
   4. BD (   1) C   1 - H  18        /145. RY*(   1) C   6                    1.32    1.71    0.042
   4. BD (   1) C   1 - H  18        /360. BD*(   1) C   1 - C   2            0.96    1.24    0.031
   4. BD (   1) C   1 - H  18        /362. BD*(   1) C   1 - C   6            0.94    1.24    0.030
   4. BD (   1) C   1 - H  18        /364. BD*(   1) C   2 - C   3            3.85    1.24    0.062
   4. BD (   1) C   1 - H  18        /365. BD*(   1) C   2 - H  19            0.56    1.23    0.023
   4. BD (   1) C   1 - H  18        /371. BD*(   1) C   5 - C   6            3.77    1.24    0.061
   4. BD (   1) C   1 - H  18        /374. BD*(   1) C   6 - H  22            0.55    1.23    0.023
   5. BD (   1) C   2 - C   3        / 60. RY*(   1) C   1                    0.96    1.88    0.038
   5. BD (   1) C   2 - C   3        / 61. RY*(   2) C   1                    1.41    2.18    0.050
   5. BD (   1) C   2 - C   3        /111. RY*(   1) C   4                    1.08    1.99    0.042
   5. BD (   1) C   2 - C   3        /112. RY*(   2) C   4                    0.81    1.86    0.035
   5. BD (   1) C   2 - C   3        /360. BD*(   1) C   1 - C   2            2.63    1.39    0.054
   5. BD (   1) C   2 - C   3        /363. BD*(   1) C   1 - H  18            2.31    1.39    0.051
   5. BD (   1) C   2 - C   3        /365. BD*(   1) C   2 - H  19            1.37    1.38    0.039
   5. BD (   1) C   2 - C   3        /366. BD*(   1) C   3 - C   4            3.68    1.37    0.064
   5. BD (   1) C   2 - C   3        /368. BD*(   1) C   3 - H  20            1.49    1.38    0.041
   5. BD (   1) C   2 - C   3        /370. BD*(   1) C   4 - C   7            3.97    1.26    0.063
   6. BD (   1) C   2 - H  19        / 60. RY*(   1) C   1                    1.24    1.73    0.041
   6. BD (   1) C   2 - H  19        / 94. RY*(   1) C   3                    1.18    1.69    0.040
   6. BD (   1) C   2 - H  19        /360. BD*(   1) C   1 - C   2            0.94    1.24    0.031
   6. BD (   1) C   2 - H  19        /362. BD*(   1) C   1 - C   6            3.71    1.24    0.060
   6. BD (   1) C   2 - H  19        /363. BD*(   1) C   1 - H  18            0.57    1.24    0.024
   6. BD (   1) C   2 - H  19        /364. BD*(   1) C   2 - C   3            1.03    1.24    0.032
   6. BD (   1) C   2 - H  19        /366. BD*(   1) C   3 - C   4            4.15    1.23    0.064
   6. BD (   1) C   2 - H  19        /368. BD*(   1) C   3 - H  20            0.55    1.24    0.023
   7. BD (   1) C   3 - C   4        / 77. RY*(   1) C   2                    1.22    1.86    0.043
   7. BD (   1) C   3 - C   4        / 78. RY*(   2) C   2                    1.55    2.14    0.052
   7. BD (   1) C   3 - C   4        /128. RY*(   1) C   5                    0.73    1.86    0.033
   7. BD (   1) C   3 - C   4        /129. RY*(   2) C   5                    0.56    2.01    0.030
   7. BD (   1) C   3 - C   4        /163. RY*(   2) C   7                    1.17    1.51    0.038
   7. BD (   1) C   3 - C   4        /364. BD*(   1) C   2 - C   3            3.17    1.39    0.059
   7. BD (   1) C   3 - C   4        /365. BD*(   1) C   2 - H  19            1.97    1.38    0.047
   7. BD (   1) C   3 - C   4        /368. BD*(   1) C   3 - H  20            1.59    1.38    0.042
   7. BD (   1) C   3 - C   4        /369. BD*(   1) C   4 - C   5            3.48    1.38    0.062
   7. BD (   1) C   3 - C   4        /370. BD*(   1) C   4 - C   7            2.07    1.26    0.046
   7. BD (   1) C   3 - C   4        /373. BD*(   1) C   5 - H  21            2.47    1.38    0.052
   7. BD (   1) C   3 - C   4        /375. BD*(   1) C   7 - C   8            0.83    1.24    0.029
   8. BD (   2) C   3 - C   4        / 79. RY*(   3) C   2                    2.07    0.87    0.042
   8. BD (   2) C   3 - C   4        /130. RY*(   3) C   5                    1.83    1.10    0.044
   8. BD (   2) C   3 - C   4        /361. BD*(   2) C   1 - C   2           28.19    0.35    0.089
   8. BD (   2) C   3 - C   4        /372. BD*(   2) C   5 - C   6           27.20    0.35    0.088
   8. BD (   2) C   3 - C   4        /375. BD*(   1) C   7 - C   8            2.97    0.77    0.046
   8. BD (   2) C   3 - C   4        /377. BD*(   1) C   7 - H  23            3.13    0.74    0.047
   8. BD (   2) C   3 - C   4        /380. BD*(   2) C   8 - C  14            0.57    0.34    0.013
   9. BD (   1) C   3 - H  20        / 77. RY*(   1) C   2                    1.21    1.71    0.041
   9. BD (   1) C   3 - H  20        /111. RY*(   1) C   4                    1.82    1.85    0.052
   9. BD (   1) C   3 - H  20        /360. BD*(   1) C   1 - C   2            3.69    1.24    0.060
   9. BD (   1) C   3 - H  20        /364. BD*(   1) C   2 - C   3            1.09    1.24    0.033
   9. BD (   1) C   3 - H  20        /365. BD*(   1) C   2 - H  19            0.57    1.23    0.024
   9. BD (   1) C   3 - H  20        /366. BD*(   1) C   3 - C   4            1.31    1.23    0.036
   9. BD (   1) C   3 - H  20        /369. BD*(   1) C   4 - C   5            4.72    1.23    0.068
  10. BD (   1) C   4 - C   5        / 94. RY*(   1) C   3                    0.84    1.84    0.035
  10. BD (   1) C   4 - C   5        / 95. RY*(   2) C   3                    0.56    1.96    0.030
  10. BD (   1) C   4 - C   5        /145. RY*(   1) C   6                    1.15    1.86    0.041
  10. BD (   1) C   4 - C   5        /146. RY*(   2) C   6                    1.60    2.17    0.053
  10. BD (   1) C   4 - C   5        /162. RY*(   1) C   7                    0.93    1.66    0.035
  10. BD (   1) C   4 - C   5        /163. RY*(   2) C   7                    1.51    1.51    0.043
  10. BD (   1) C   4 - C   5        /366. BD*(   1) C   3 - C   4            3.48    1.37    0.062
  10. BD (   1) C   4 - C   5        /368. BD*(   1) C   3 - H  20            2.60    1.38    0.054
  10. BD (   1) C   4 - C   5        /370. BD*(   1) C   4 - C   7            1.99    1.26    0.045
  10. BD (   1) C   4 - C   5        /371. BD*(   1) C   5 - C   6            3.13    1.38    0.059
  10. BD (   1) C   4 - C   5        /373. BD*(   1) C   5 - H  21            1.61    1.38    0.042
  10. BD (   1) C   4 - C   5        /374. BD*(   1) C   6 - H  22            1.95    1.38    0.047
  10. BD (   1) C   4 - C   5        /376. BD*(   1) C   7 - N   9            2.24    1.19    0.046
  11. BD (   1) C   4 - C   7        / 94. RY*(   1) C   3                    1.53    1.80    0.047
  11. BD (   1) C   4 - C   7        /128. RY*(   1) C   5                    1.48    1.83    0.047
  11. BD (   1) C   4 - C   7        /180. RY*(   2) C   8                    1.38    1.53    0.041
  11. BD (   1) C   4 - C   7        /196. RY*(   1) N   9                    1.04    1.45    0.035
  11. BD (   1) C   4 - C   7        /364. BD*(   1) C   2 - C   3            2.11    1.35    0.048
  11. BD (   1) C   4 - C   7        /366. BD*(   1) C   3 - C   4            2.16    1.34    0.048
  11. BD (   1) C   4 - C   7        /369. BD*(   1) C   4 - C   5            1.85    1.34    0.045
  11. BD (   1) C   4 - C   7        /371. BD*(   1) C   5 - C   6            2.14    1.35    0.048
  11. BD (   1) C   4 - C   7        /375. BD*(   1) C   7 - C   8            2.67    1.21    0.051
  11. BD (   1) C   4 - C   7        /376. BD*(   1) C   7 - N   9            0.86    1.15    0.028
  11. BD (   1) C   4 - C   7        /377. BD*(   1) C   7 - H  23            1.08    1.18    0.032
  11. BD (   1) C   4 - C   7        /379. BD*(   1) C   8 - C  14            1.66    1.33    0.042
  11. BD (   1) C   4 - C   7        /380. BD*(   2) C   8 - C  14            1.73    0.78    0.036
  11. BD (   1) C   4 - C   7        /381. BD*(   1) N   9 - C  15            1.74    1.26    0.042
  12. BD (   1) C   5 - C   6        / 60. RY*(   1) C   1                    0.97    1.88    0.038
  12. BD (   1) C   5 - C   6        / 61. RY*(   2) C   1                    1.44    2.18    0.050
  12. BD (   1) C   5 - C   6        /111. RY*(   1) C   4                    1.00    1.99    0.040
  12. BD (   1) C   5 - C   6        /112. RY*(   2) C   4                    0.87    1.86    0.036
  12. BD (   1) C   5 - C   6        /362. BD*(   1) C   1 - C   6            2.53    1.39    0.053
  12. BD (   1) C   5 - C   6        /363. BD*(   1) C   1 - H  18            2.32    1.39    0.051
  12. BD (   1) C   5 - C   6        /369. BD*(   1) C   4 - C   5            3.70    1.38    0.064
  12. BD (   1) C   5 - C   6        /370. BD*(   1) C   4 - C   7            3.75    1.26    0.062
  12. BD (   1) C   5 - C   6        /373. BD*(   1) C   5 - H  21            1.49    1.38    0.041
  12. BD (   1) C   5 - C   6        /374. BD*(   1) C   6 - H  22            1.31    1.38    0.038
  13. BD (   2) C   5 - C   6        / 62. RY*(   3) C   1                    1.30    0.77    0.031
  13. BD (   2) C   5 - C   6        /361. BD*(   2) C   1 - C   2           28.12    0.35    0.089
  13. BD (   2) C   5 - C   6        /367. BD*(   2) C   3 - C   4           28.76    0.35    0.090
  14. BD (   1) C   5 - H  21        /111. RY*(   1) C   4                    1.81    1.84    0.052
  14. BD (   1) C   5 - H  21        /145. RY*(   1) C   6                    1.13    1.71    0.039
  14. BD (   1) C   5 - H  21        /362. BD*(   1) C   1 - C   6            3.65    1.24    0.060
  14. BD (   1) C   5 - H  21        /366. BD*(   1) C   3 - C   4            4.83    1.23    0.069
  14. BD (   1) C   5 - H  21        /369. BD*(   1) C   4 - C   5            1.28    1.23    0.035
  14. BD (   1) C   5 - H  21        /371. BD*(   1) C   5 - C   6            1.08    1.24    0.033
  14. BD (   1) C   5 - H  21        /374. BD*(   1) C   6 - H  22            0.56    1.23    0.024
  15. BD (   1) C   6 - H  22        / 60. RY*(   1) C   1                    1.24    1.73    0.041
  15. BD (   1) C   6 - H  22        /128. RY*(   1) C   5                    1.17    1.72    0.040
  15. BD (   1) C   6 - H  22        /360. BD*(   1) C   1 - C   2            3.68    1.24    0.060
  15. BD (   1) C   6 - H  22        /362. BD*(   1) C   1 - C   6            0.94    1.24    0.030
  15. BD (   1) C   6 - H  22        /363. BD*(   1) C   1 - H  18            0.56    1.24    0.023
  15. BD (   1) C   6 - H  22        /369. BD*(   1) C   4 - C   5            4.06    1.23    0.063
  15. BD (   1) C   6 - H  22        /371. BD*(   1) C   5 - C   6            0.99    1.24    0.031
  15. BD (   1) C   6 - H  22        /373. BD*(   1) C   5 - H  21            0.56    1.23    0.024
  16. BD (   1) C   7 - C   8        /112. RY*(   2) C   4                    1.21    1.82    0.042
  16. BD (   1) C   7 - C   8        /196. RY*(   1) N   9                    1.44    1.45    0.041
  16. BD (   1) C   7 - C   8        /213. RY*(   1) C  10                    1.53    1.93    0.049
  16. BD (   1) C   7 - C   8        /214. RY*(   2) C  10                    1.36    2.28    0.050
  16. BD (   1) C   7 - C   8        /281. RY*(   1) C  14                    1.92    1.83    0.053
  16. BD (   1) C   7 - C   8        /366. BD*(   1) C   3 - C   4            2.22    1.34    0.049
  16. BD (   1) C   7 - C   8        /367. BD*(   2) C   3 - C   4            1.66    0.78    0.035
  16. BD (   1) C   7 - C   8        /370. BD*(   1) C   4 - C   7            2.62    1.22    0.051
  16. BD (   1) C   7 - C   8        /376. BD*(   1) C   7 - N   9            0.80    1.15    0.027
  16. BD (   1) C   7 - C   8        /377. BD*(   1) C   7 - H  23            0.97    1.18    0.030
  16. BD (   1) C   7 - C   8        /378. BD*(   1) C   8 - C  10            2.89    1.30    0.055
  16. BD (   1) C   7 - C   8        /379. BD*(   1) C   8 - C  14            1.99    1.33    0.046
  16. BD (   1) C   7 - C   8        /381. BD*(   1) N   9 - C  15            1.90    1.26    0.044
  16. BD (   1) C   7 - C   8        /383. BD*(   1) C  10 - C  11            2.39    1.32    0.050
  16. BD (   1) C   7 - C   8        /391. BD*(   1) C  13 - C  14            2.36    1.34    0.050
  17. BD (   1) C   7 - N   9        /112. RY*(   2) C   4                    0.74    1.96    0.034
  17. BD (   1) C   7 - N   9        /298. RY*(   1) C  15                    1.82    2.15    0.056
  17. BD (   1) C   7 - N   9        /302. RY*(   5) C  15                    0.71    2.96    0.041
  17. BD (   1) C   7 - N   9        /369. BD*(   1) C   4 - C   5            2.30    1.47    0.052
  17. BD (   1) C   7 - N   9        /370. BD*(   1) C   4 - C   7            0.95    1.35    0.032
  17. BD (   1) C   7 - N   9        /375. BD*(   1) C   7 - C   8            0.96    1.34    0.032
  17. BD (   1) C   7 - N   9        /379. BD*(   1) C   8 - C  14            1.25    1.46    0.038
  17. BD (   1) C   7 - N   9        /380. BD*(   2) C   8 - C  14            1.72    0.91    0.039
  17. BD (   1) C   7 - N   9        /381. BD*(   1) N   9 - C  15            1.24    1.40    0.038
  17. BD (   1) C   7 - N   9        /382. BD*(   1) N   9 - H  24            0.75    1.40    0.029
  17. BD (   1) C   7 - N   9        /396. BD*(   1) C  15 - H  29            1.24    1.40    0.037
  18. BD (   1) C   7 - H  23        /366. BD*(   1) C   3 - C   4            2.51    1.18    0.049
  18. BD (   1) C   7 - H  23        /367. BD*(   2) C   3 - C   4            5.03    0.63    0.055
  18. BD (   1) C   7 - H  23        /370. BD*(   1) C   4 - C   7            1.04    1.07    0.030
  18. BD (   1) C   7 - H  23        /375. BD*(   1) C   7 - C   8            0.80    1.05    0.026
  18. BD (   1) C   7 - H  23        /378. BD*(   1) C   8 - C  10            5.75    1.15    0.073
  18. BD (   1) C   7 - H  23        /382. BD*(   1) N   9 - H  24            4.84    1.11    0.066
  19. BD (   1) C   8 - C  10        /162. RY*(   1) C   7                    1.83    1.70    0.050
  19. BD (   1) C   8 - C  10        /230. RY*(   1) C  11                    2.07    1.98    0.057
  19. BD (   1) C   8 - C  10        /231. RY*(   2) C  11                    0.82    1.92    0.036
  19. BD (   1) C   8 - C  10        /281. RY*(   1) C  14                    0.71    1.90    0.033
  19. BD (   1) C   8 - C  10        /375. BD*(   1) C   7 - C   8            3.33    1.28    0.058
  19. BD (   1) C   8 - C  10        /377. BD*(   1) C   7 - H  23            0.81    1.25    0.029
  19. BD (   1) C   8 - C  10        /379. BD*(   1) C   8 - C  14            3.82    1.40    0.065
  19. BD (   1) C   8 - C  10        /383. BD*(   1) C  10 - C  11            3.34    1.39    0.061
  19. BD (   1) C   8 - C  10        /387. BD*(   1) C  11 - H  25            2.02    1.40    0.048
  19. BD (   1) C   8 - C  10        /393. BD*(   1) C  14 - H  28            1.78    1.41    0.045
  20. BD (   1) C   8 - C  14        /162. RY*(   1) C   7                    1.64    1.66    0.047
  20. BD (   1) C   8 - C  14        /213. RY*(   1) C  10                    1.11    1.97    0.042
  20. BD (   1) C   8 - C  14        /264. RY*(   1) C  13                    1.12    1.87    0.041
  20. BD (   1) C   8 - C  14        /265. RY*(   2) C  13                    1.61    2.19    0.053
  20. BD (   1) C   8 - C  14        /370. BD*(   1) C   4 - C   7            0.82    1.26    0.029
  20. BD (   1) C   8 - C  14        /375. BD*(   1) C   7 - C   8            2.04    1.25    0.045
  20. BD (   1) C   8 - C  14        /376. BD*(   1) C   7 - N   9            0.56    1.19    0.023
  20. BD (   1) C   8 - C  14        /377. BD*(   1) C   7 - H  23            0.56    1.22    0.024
  20. BD (   1) C   8 - C  14        /378. BD*(   1) C   8 - C  10            5.05    1.35    0.074
  20. BD (   1) C   8 - C  14        /385. BD*(   1) C  10 - I  17            5.66    0.90    0.064
  20. BD (   1) C   8 - C  14        /391. BD*(   1) C  13 - C  14            2.91    1.38    0.057
  20. BD (   1) C   8 - C  14        /392. BD*(   1) C  13 - H  27            1.83    1.38    0.045
  20. BD (   1) C   8 - C  14        /393. BD*(   1) C  14 - H  28            1.56    1.38    0.042
  21. BD (   2) C   8 - C  14        /215. RY*(   3) C  10                    1.50    1.11    0.040
  21. BD (   2) C   8 - C  14        /266. RY*(   3) C  13                    1.84    0.77    0.037
  21. BD (   2) C   8 - C  14        /370. BD*(   1) C   4 - C   7            3.07    0.79    0.048
  21. BD (   2) C   8 - C  14        /376. BD*(   1) C   7 - N   9            4.65    0.72    0.056
  21. BD (   2) C   8 - C  14        /384. BD*(   2) C  10 - C  11           26.96    0.33    0.085
  21. BD (   2) C   8 - C  14        /389. BD*(   2) C  12 - C  13           27.63    0.35    0.089
  22. BD (   1) N   9 - C  15        /162. RY*(   1) C   7                    2.04    1.83    0.055
  22. BD (   1) N   9 - C  15        /370. BD*(   1) C   4 - C   7            0.61    1.43    0.026
  22. BD (   1) N   9 - C  15        /376. BD*(   1) C   7 - N   9            1.64    1.36    0.042
  22. BD (   1) N   9 - C  15        /377. BD*(   1) C   7 - H  23            0.50    1.38    0.024
  22. BD (   1) N   9 - C  15        /382. BD*(   1) N   9 - H  24            0.95    1.47    0.034
  22. BD (   1) N   9 - C  15        /395. BD*(   2) C  15 - O  16            0.51    1.55    0.025
  23. BD (   1) N   9 - H  24        /162. RY*(   1) C   7                    0.88    1.67    0.034
  23. BD (   1) N   9 - H  24        /163. RY*(   2) C   7                    0.85    1.53    0.032
  23. BD (   1) N   9 - H  24        /301. RY*(   4) C  15                    1.62    1.92    0.050
  23. BD (   1) N   9 - H  24        /302. RY*(   5) C  15                    0.61    2.88    0.037
  23. BD (   1) N   9 - H  24        /376. BD*(   1) C   7 - N   9            0.57    1.20    0.023
  23. BD (   1) N   9 - H  24        /377. BD*(   1) C   7 - H  23            1.82    1.23    0.042
  23. BD (   1) N   9 - H  24        /395. BD*(   2) C  15 - O  16            3.44    1.40    0.062
  23. BD (   1) N   9 - H  24        /396. BD*(   1) C  15 - H  29            0.50    1.32    0.023
  24. BD (   1) C  10 - C  11        /179. RY*(   1) C   8                    2.11    2.13    0.060
  24. BD (   1) C  10 - C  11        /182. RY*(   4) C   8                    0.66    1.69    0.030
  24. BD (   1) C  10 - C  11        /213. RY*(   1) C  10                    0.60    2.01    0.031
  24. BD (   1) C  10 - C  11        /247. RY*(   1) C  12                    0.94    1.89    0.038
  24. BD (   1) C  10 - C  11        /248. RY*(   2) C  12                    1.48    2.27    0.052
  24. BD (   1) C  10 - C  11        /335. RY*(   4) I  17                    0.57   10.03    0.068
  24. BD (   1) C  10 - C  11        /375. BD*(   1) C   7 - C   8            4.21    1.28    0.066
  24. BD (   1) C  10 - C  11        /378. BD*(   1) C   8 - C  10            4.01    1.38    0.067
  24. BD (   1) C  10 - C  11        /386. BD*(   1) C  11 - C  12            3.07    1.42    0.059
  24. BD (   1) C  10 - C  11        /387. BD*(   1) C  11 - H  25            1.87    1.40    0.046
  24. BD (   1) C  10 - C  11        /390. BD*(   1) C  12 - H  26            1.73    1.42    0.044
  25. BD (   2) C  10 - C  11        /180. RY*(   2) C   8                    1.10    1.12    0.034
  25. BD (   2) C  10 - C  11        /249. RY*(   3) C  12                    0.88    0.82    0.026
  25. BD (   2) C  10 - C  11        /250. RY*(   4) C  12                    0.57    1.96    0.032
  25. BD (   2) C  10 - C  11        /380. BD*(   2) C   8 - C  14           27.63    0.37    0.091
  25. BD (   2) C  10 - C  11        /389. BD*(   2) C  12 - C  13           24.06    0.37    0.085
  26. BD (   1) C  10 - I  17        /179. RY*(   1) C   8                    4.42    1.92    0.083
  26. BD (   1) C  10 - I  17        /213. RY*(   1) C  10                    0.74    1.80    0.033
  26. BD (   1) C  10 - I  17        /214. RY*(   2) C  10                    1.32    2.15    0.048
  26. BD (   1) C  10 - I  17        /230. RY*(   1) C  11                    3.62    1.77    0.072
  26. BD (   1) C  10 - I  17        /233. RY*(   4) C  11                    0.60    1.60    0.028
  26. BD (   1) C  10 - I  17        /286. RY*(   6) C  14                    0.54    1.60    0.027
  26. BD (   1) C  10 - I  17        /332. RY*(   1) I  17                    0.65    1.35    0.026
  26. BD (   1) C  10 - I  17        /334. RY*(   3) I  17                    1.19    1.70    0.040
  26. BD (   1) C  10 - I  17        /335. RY*(   4) I  17                    1.93    9.82    0.124
  26. BD (   1) C  10 - I  17        /379. BD*(   1) C   8 - C  14            5.05    1.19    0.069
  26. BD (   1) C  10 - I  17        /386. BD*(   1) C  11 - C  12            4.48    1.21    0.066
  26. BD (   1) C  10 - I  17        /387. BD*(   1) C  11 - H  25            0.82    1.19    0.028
  27. BD (   1) C  11 - C  12        /214. RY*(   2) C  10                    1.80    2.33    0.058
  27. BD (   1) C  11 - C  12        /264. RY*(   1) C  13                    0.99    1.87    0.039
  27. BD (   1) C  11 - C  12        /265. RY*(   2) C  13                    1.50    2.19    0.052
  27. BD (   1) C  11 - C  12        /383. BD*(   1) C  10 - C  11            4.16    1.37    0.067
  27. BD (   1) C  11 - C  12        /385. BD*(   1) C  10 - I  17            4.77    0.91    0.059
  27. BD (   1) C  11 - C  12        /387. BD*(   1) C  11 - H  25            1.37    1.37    0.039
  27. BD (   1) C  11 - C  12        /388. BD*(   1) C  12 - C  13            2.38    1.39    0.052
  27. BD (   1) C  11 - C  12        /390. BD*(   1) C  12 - H  26            1.31    1.39    0.038
  27. BD (   1) C  11 - C  12        /392. BD*(   1) C  13 - H  27            2.26    1.39    0.050
  28. BD (   1) C  11 - H  25        /213. RY*(   1) C  10                    1.11    1.83    0.040
  28. BD (   1) C  11 - H  25        /247. RY*(   1) C  12                    1.26    1.72    0.042
  28. BD (   1) C  11 - H  25        /378. BD*(   1) C   8 - C  10            4.57    1.20    0.066
  28. BD (   1) C  11 - H  25        /383. BD*(   1) C  10 - C  11            1.51    1.22    0.038
  28. BD (   1) C  11 - H  25        /386. BD*(   1) C  11 - C  12            1.09    1.24    0.033
  28. BD (   1) C  11 - H  25        /388. BD*(   1) C  12 - C  13            3.57    1.24    0.059
  28. BD (   1) C  11 - H  25        /390. BD*(   1) C  12 - H  26            0.59    1.24    0.024
  29. BD (   1) C  12 - C  13        /231. RY*(   2) C  11                    2.13    1.89    0.057
  29. BD (   1) C  12 - C  13        /281. RY*(   1) C  14                    0.79    1.87    0.034
  29. BD (   1) C  12 - C  13        /282. RY*(   2) C  14                    1.69    2.04    0.053
  29. BD (   1) C  12 - C  13        /386. BD*(   1) C  11 - C  12            2.51    1.39    0.053
  29. BD (   1) C  12 - C  13        /387. BD*(   1) C  11 - H  25            2.35    1.37    0.051
  29. BD (   1) C  12 - C  13        /390. BD*(   1) C  12 - H  26            1.39    1.38    0.039
  29. BD (   1) C  12 - C  13        /391. BD*(   1) C  13 - C  14            2.51    1.39    0.053
  29. BD (   1) C  12 - C  13        /392. BD*(   1) C  13 - H  27            1.33    1.38    0.038
  29. BD (   1) C  12 - C  13        /393. BD*(   1) C  14 - H  28            2.42    1.38    0.052
  30. BD (   2) C  12 - C  13        /234. RY*(   5) C  11                    0.82    1.50    0.034
  30. BD (   2) C  12 - C  13        /284. RY*(   4) C  14                    1.23    1.58    0.043
  30. BD (   2) C  12 - C  13        /380. BD*(   2) C   8 - C  14           28.90    0.35    0.090
  30. BD (   2) C  12 - C  13        /384. BD*(   2) C  10 - C  11           32.50    0.33    0.093
  31. BD (   1) C  12 - H  26        /230. RY*(   1) C  11                    1.03    1.80    0.039
  31. BD (   1) C  12 - H  26        /264. RY*(   1) C  13                    1.23    1.72    0.041
  31. BD (   1) C  12 - H  26        /383. BD*(   1) C  10 - C  11            4.23    1.22    0.064
  31. BD (   1) C  12 - H  26        /386. BD*(   1) C  11 - C  12            1.01    1.24    0.032
  31. BD (   1) C  12 - H  26        /387. BD*(   1) C  11 - H  25            0.58    1.22    0.024
  31. BD (   1) C  12 - H  26        /388. BD*(   1) C  12 - C  13            0.98    1.24    0.031
  31. BD (   1) C  12 - H  26        /391. BD*(   1) C  13 - C  14            3.68    1.24    0.060
  31. BD (   1) C  12 - H  26        /392. BD*(   1) C  13 - H  27            0.56    1.23    0.024
  32. BD (   1) C  13 - C  14        /179. RY*(   1) C   8                    0.64    2.10    0.033
  32. BD (   1) C  13 - C  14        /181. RY*(   3) C   8                    1.74    1.74    0.049
  32. BD (   1) C  13 - C  14        /247. RY*(   1) C  12                    0.95    1.86    0.038
  32. BD (   1) C  13 - C  14        /248. RY*(   2) C  12                    1.40    2.24    0.050
  32. BD (   1) C  13 - C  14        /375. BD*(   1) C   7 - C   8            3.49    1.25    0.059
  32. BD (   1) C  13 - C  14        /379. BD*(   1) C   8 - C  14            3.38    1.37    0.061
  32. BD (   1) C  13 - C  14        /388. BD*(   1) C  12 - C  13            2.48    1.39    0.052
  32. BD (   1) C  13 - C  14        /390. BD*(   1) C  12 - H  26            2.33    1.38    0.051
  32. BD (   1) C  13 - C  14        /392. BD*(   1) C  13 - H  27            1.33    1.38    0.038
  32. BD (   1) C  13 - C  14        /393. BD*(   1) C  14 - H  28            1.40    1.38    0.039
  33. BD (   1) C  13 - H  27        /247. RY*(   1) C  12                    1.16    1.71    0.040
  33. BD (   1) C  13 - H  27        /281. RY*(   1) C  14                    1.09    1.72    0.039
  33. BD (   1) C  13 - H  27        /379. BD*(   1) C   8 - C  14            4.03    1.22    0.063
  33. BD (   1) C  13 - H  27        /386. BD*(   1) C  11 - C  12            3.67    1.24    0.060
  33. BD (   1) C  13 - H  27        /388. BD*(   1) C  12 - C  13            0.96    1.24    0.031
  33. BD (   1) C  13 - H  27        /390. BD*(   1) C  12 - H  26            0.56    1.23    0.024
  33. BD (   1) C  13 - H  27        /391. BD*(   1) C  13 - C  14            1.00    1.24    0.031
  33. BD (   1) C  13 - H  27        /393. BD*(   1) C  14 - H  28            0.57    1.23    0.024
  34. BD (   1) C  14 - H  28        /179. RY*(   1) C   8                    1.72    1.95    0.052
  34. BD (   1) C  14 - H  28        /264. RY*(   1) C  13                    1.06    1.72    0.038
  34. BD (   1) C  14 - H  28        /378. BD*(   1) C   8 - C  10            5.28    1.20    0.071
  34. BD (   1) C  14 - H  28        /379. BD*(   1) C   8 - C  14            1.35    1.22    0.036
  34. BD (   1) C  14 - H  28        /388. BD*(   1) C  12 - C  13            3.56    1.24    0.059
  34. BD (   1) C  14 - H  28        /391. BD*(   1) C  13 - C  14            1.05    1.24    0.032
  34. BD (   1) C  14 - H  28        /392. BD*(   1) C  13 - H  27            0.55    1.23    0.023
  35. BD (   1) C  15 - O  16        /196. RY*(   1) N   9                    0.98    1.16    0.030
  35. BD (   1) C  15 - O  16        /394. BD*(   1) C  15 - O  16            1.18    0.47    0.023
  36. BD (   2) C  15 - O  16        /163. RY*(   2) C   7                    0.72    1.85    0.033
  36. BD (   2) C  15 - O  16        /298. RY*(   1) C  15                    0.74    2.39    0.038
  36. BD (   2) C  15 - O  16        /381. BD*(   1) N   9 - C  15            0.61    1.64    0.029
  36. BD (   2) C  15 - O  16        /382. BD*(   1) N   9 - H  24            1.81    1.64    0.049
  37. BD (   1) C  15 - H  29        /197. RY*(   2) N   9                    0.84    1.76    0.034
  37. BD (   1) C  15 - H  29        /315. RY*(   1) O  16                    0.81    1.60    0.032
  37. BD (   1) C  15 - H  29        /376. BD*(   1) C   7 - N   9            5.70    1.09    0.071
  38. CR (   1) C   1                / 78. RY*(   2) C   2                    1.26   11.76    0.108
  38. CR (   1) C   1                /146. RY*(   2) C   6                    1.26   11.80    0.109
  38. CR (   1) C   1                /337. RY*(   2) H  18                    0.58   12.27    0.075
  38. CR (   1) C   1                /364. BD*(   1) C   2 - C   3            0.68   11.01    0.078
  38. CR (   1) C   1                /371. BD*(   1) C   5 - C   6            0.65   11.01    0.076
  39. CR (   1) C   2                / 61. RY*(   2) C   1                    1.30   11.81    0.111
  39. CR (   1) C   2                / 95. RY*(   2) C   3                    1.13   11.59    0.102
  39. CR (   1) C   2                /339. RY*(   2) H  19                    0.62   12.34    0.078
  39. CR (   1) C   2                /362. BD*(   1) C   1 - C   6            0.64   11.01    0.075
  39. CR (   1) C   2                /366. BD*(   1) C   3 - C   4            0.81   11.00    0.085
  40. CR (   1) C   3                / 78. RY*(   2) C   2                    1.37   11.76    0.113
  40. CR (   1) C   3                /111. RY*(   1) C   4                    0.51   11.61    0.069
  40. CR (   1) C   3                /112. RY*(   2) C   4                    0.83   11.48    0.087
  40. CR (   1) C   3                /113. RY*(   3) C   4                    0.93   11.22    0.091
  40. CR (   1) C   3                /340. RY*(   1) H  20                    0.54   11.56    0.070
  40. CR (   1) C   3                /360. BD*(   1) C   1 - C   2            0.66   11.01    0.076
  40. CR (   1) C   3                /369. BD*(   1) C   4 - C   5            0.77   11.00    0.083
  40. CR (   1) C   3                /370. BD*(   1) C   4 - C   7            0.85   10.88    0.087
  41. CR (   1) C   4                / 95. RY*(   2) C   3                    1.26   11.61    0.108
  41. CR (   1) C   4                /129. RY*(   2) C   5                    1.16   11.66    0.104
  41. CR (   1) C   4                /167. RY*(   6) C   7                    0.90   11.40    0.091
  41. CR (   1) C   4                /364. BD*(   1) C   2 - C   3            0.63   11.03    0.075
  41. CR (   1) C   4                /371. BD*(   1) C   5 - C   6            0.62   11.03    0.074
  42. CR (   1) C   5                /111. RY*(   1) C   4                    0.55   11.61    0.072
  42. CR (   1) C   5                /112. RY*(   2) C   4                    1.44   11.48    0.115
  42. CR (   1) C   5                /146. RY*(   2) C   6                    1.34   11.80    0.112
  42. CR (   1) C   5                /342. RY*(   1) H  21                    0.64   11.83    0.078
  42. CR (   1) C   5                /362. BD*(   1) C   1 - C   6            0.65   11.01    0.076
  42. CR (   1) C   5                /366. BD*(   1) C   3 - C   4            0.80   11.00    0.084
  42. CR (   1) C   5                /370. BD*(   1) C   4 - C   7            0.80   10.88    0.084
  43. CR (   1) C   6                / 61. RY*(   2) C   1                    1.32   11.81    0.111
  43. CR (   1) C   6                /129. RY*(   2) C   5                    1.13   11.63    0.103
  43. CR (   1) C   6                /345. RY*(   2) H  22                    0.63   12.34    0.079
  43. CR (   1) C   6                /360. BD*(   1) C   1 - C   2            0.64   11.01    0.075
  43. CR (   1) C   6                /369. BD*(   1) C   4 - C   5            0.80   11.00    0.084
  44. CR (   1) C   7                /111. RY*(   1) C   4                    1.04   11.67    0.098
  44. CR (   1) C   7                /179. RY*(   1) C   8                    0.80   11.77    0.087
  44. CR (   1) C   7                /347. RY*(   2) H  23                    0.51   12.85    0.073
  44. CR (   1) C   7                /366. BD*(   1) C   3 - C   4            0.71   11.05    0.079
  44. CR (   1) C   7                /369. BD*(   1) C   4 - C   5            0.53   11.06    0.069
  44. CR (   1) C   7                /378. BD*(   1) C   8 - C  10            0.79   11.02    0.084
  44. CR (   1) C   7                /381. BD*(   1) N   9 - C  15            0.76   10.98    0.083
  45. CR (   1) C   8                /214. RY*(   2) C  10                    1.86   11.97    0.133
  45. CR (   1) C   8                /282. RY*(   2) C  14                    1.17   11.69    0.104
  45. CR (   1) C   8                /378. BD*(   1) C   8 - C  10            0.53   11.00    0.069
  45. CR (   1) C   8                /383. BD*(   1) C  10 - C  11            0.75   11.01    0.082
  45. CR (   1) C   8                /385. BD*(   1) C  10 - I  17            1.28   10.55    0.104
  45. CR (   1) C   8                /391. BD*(   1) C  13 - C  14            0.64   11.03    0.075
  46. CR (   1) N   9                /163. RY*(   2) C   7                    1.50   15.35    0.136
  46. CR (   1) N   9                /298. RY*(   1) C  15                    1.03   15.89    0.115
  46. CR (   1) N   9                /302. RY*(   5) C  15                    0.84   16.70    0.106
  46. CR (   1) N   9                /349. RY*(   2) H  24                    0.64   16.57    0.092
  47. CR (   1) C  10                /180. RY*(   2) C   8                    0.52   11.26    0.068
  47. CR (   1) C  10                /181. RY*(   3) C   8                    1.80   11.43    0.128
  47. CR (   1) C  10                /231. RY*(   2) C  11                    1.69   11.58    0.125
  47. CR (   1) C  10                /375. BD*(   1) C   7 - C   8            1.03   10.94    0.095
  47. CR (   1) C  10                /378. BD*(   1) C   8 - C  10            0.54   11.04    0.070
  47. CR (   1) C  10                /379. BD*(   1) C   8 - C  14            0.68   11.06    0.078
  47. CR (   1) C  10                /385. BD*(   1) C  10 - I  17            1.74   10.60    0.122
  47. CR (   1) C  10                /386. BD*(   1) C  11 - C  12            0.64   11.08    0.076
  48. CR (   1) C  11                /213. RY*(   1) C  10                    2.16   11.60    0.141
  48. CR (   1) C  11                /248. RY*(   2) C  12                    1.27   11.86    0.109
  48. CR (   1) C  11                /350. RY*(   1) H  25                    0.59   11.82    0.075
  48. CR (   1) C  11                /378. BD*(   1) C   8 - C  10            0.96   10.97    0.092
  48. CR (   1) C  11                /385. BD*(   1) C  10 - I  17            1.08   10.53    0.096
  48. CR (   1) C  11                /388. BD*(   1) C  12 - C  13            0.64   11.01    0.075
  49. CR (   1) C  12                /230. RY*(   1) C  11                    0.55   11.57    0.071
  49. CR (   1) C  12                /231. RY*(   2) C  11                    1.03   11.51    0.097
  49. CR (   1) C  12                /265. RY*(   2) C  13                    1.28   11.82    0.110
  49. CR (   1) C  12                /353. RY*(   2) H  26                    0.56   12.23    0.074
  49. CR (   1) C  12                /383. BD*(   1) C  10 - C  11            0.87   10.99    0.088
  49. CR (   1) C  12                /391. BD*(   1) C  13 - C  14            0.64   11.01    0.075
  50. CR (   1) C  13                /248. RY*(   2) C  12                    1.33   11.86    0.112
  50. CR (   1) C  13                /282. RY*(   2) C  14                    1.23   11.67    0.107
  50. CR (   1) C  13                /354. RY*(   1) H  27                    0.50   11.48    0.068
  50. CR (   1) C  13                /379. BD*(   1) C   8 - C  14            0.76   11.00    0.082
  50. CR (   1) C  13                /386. BD*(   1) C  11 - C  12            0.63   11.01    0.074
  51. CR (   1) C  14                /179. RY*(   1) C   8                    1.10   11.72    0.102
  51. CR (   1) C  14                /181. RY*(   3) C   8                    0.87   11.36    0.089
  51. CR (   1) C  14                /265. RY*(   2) C  13                    1.31   11.81    0.111
  51. CR (   1) C  14                /356. RY*(   1) H  28                    0.61   11.76    0.075
  51. CR (   1) C  14                /375. BD*(   1) C   7 - C   8            0.73   10.87    0.080
  51. CR (   1) C  14                /378. BD*(   1) C   8 - C  10            1.04   10.97    0.096
  51. CR (   1) C  14                /388. BD*(   1) C  12 - C  13            0.64   11.01    0.075
  52. CR (   1) C  15                /376. BD*(   1) C   7 - N   9            1.35   10.94    0.109
  53. CR (   1) O  16                /298. RY*(   1) C  15                    3.72   20.65    0.248
  53. CR (   1) O  16                /299. RY*(   2) C  15                    0.93   20.90    0.125
  54. LP (   1) N   9                /164. RY*(   3) C   7                    0.92    1.33    0.034
  54. LP (   1) N   9                /300. RY*(   3) C  15                    2.61    1.98    0.070
  54. LP (   1) N   9                /303. RY*(   6) C  15                    1.47    0.95    0.036
  54. LP (   1) N   9                /369. BD*(   1) C   4 - C   5            0.54    0.93    0.022
  54. LP (   1) N   9                /370. BD*(   1) C   4 - C   7            6.21    0.81    0.068
  54. LP (   1) N   9                /375. BD*(   1) C   7 - C   8            5.05    0.80    0.061
  54. LP (   1) N   9                /380. BD*(   2) C   8 - C  14            2.24    0.37    0.026
  54. LP (   1) N   9                /394. BD*(   1) C  15 - O  16           88.15    0.35    0.158
  55. LP (   1) O  16                /298. RY*(   1) C  15                    9.26    2.11    0.125
  55. LP (   1) O  16                /299. RY*(   2) C  15                    2.36    2.36    0.067
  55. LP (   1) O  16                /381. BD*(   1) N   9 - C  15            0.56    1.35    0.025
  56. LP (   2) O  16                /298. RY*(   1) C  15                    0.77    1.63    0.032
  56. LP (   2) O  16                /299. RY*(   2) C  15                    2.74    1.88    0.066
  56. LP (   2) O  16                /381. BD*(   1) N   9 - C  15           23.82    0.87    0.130
  56. LP (   2) O  16                /396. BD*(   1) C  15 - H  29           17.20    0.88    0.111
  57. LP (   1) I  17                /378. BD*(   1) C   8 - C  10            1.62    1.23    0.040
  57. LP (   1) I  17                /382. BD*(   1) N   9 - H  24            0.51    1.19    0.022
  58. LP (   2) I  17                /378. BD*(   1) C   8 - C  10            3.23    0.90    0.048
  58. LP (   2) I  17                /382. BD*(   1) N   9 - H  24            2.86    0.86    0.044
  58. LP (   2) I  17                /383. BD*(   1) C  10 - C  11            3.29    0.91    0.049
  58. LP (   2) I  17                /386. BD*(   1) C  11 - C  12            0.64    0.93    0.022
  59. LP (   3) I  17                /382. BD*(   1) N   9 - H  24            2.31    0.85    0.040
  59. LP (   3) I  17                /384. BD*(   2) C  10 - C  11            9.80    0.35    0.057
 361. BD*(   2) C   1 - C   2        / 62. RY*(   3) C   1                    3.41    0.42    0.084
 361. BD*(   2) C   1 - C   2        / 70. RY*(  11) C   1                    0.63    0.40    0.035
 361. BD*(   2) C   1 - C   2        / 79. RY*(   3) C   2                    1.40    0.52    0.059
 361. BD*(   2) C   1 - C   2        / 80. RY*(   4) C   2                    0.66    1.50    0.069
 367. BD*(   2) C   3 - C   4        / 79. RY*(   3) C   2                    0.73    0.52    0.041
 367. BD*(   2) C   3 - C   4        / 96. RY*(   3) C   3                    2.95    0.67    0.094
 367. BD*(   2) C   3 - C   4        /130. RY*(   3) C   5                    0.66    0.75    0.047
 367. BD*(   2) C   3 - C   4        /375. BD*(   1) C   7 - C   8            1.25    0.42    0.047
 367. BD*(   2) C   3 - C   4        /377. BD*(   1) C   7 - H  23            1.18    0.39    0.044
 372. BD*(   2) C   5 - C   6        /131. RY*(   4) C   5                    0.82    1.17    0.068
 372. BD*(   2) C   5 - C   6        /132. RY*(   5) C   5                    0.75    1.02    0.061
 372. BD*(   2) C   5 - C   6        /147. RY*(   3) C   6                    2.81    0.57    0.089
 372. BD*(   2) C   5 - C   6        /155. RY*(  11) C   6                    0.56    0.56    0.039
 380. BD*(   2) C   8 - C  14        /266. RY*(   3) C  13                    0.65    0.42    0.036
 380. BD*(   2) C   8 - C  14        /283. RY*(   3) C  14                    2.31    0.77    0.091
 380. BD*(   2) C   8 - C  14        /370. BD*(   1) C   4 - C   7            1.05    0.44    0.044
 380. BD*(   2) C   8 - C  14        /376. BD*(   1) C   7 - N   9            1.51    0.37    0.049
 384. BD*(   2) C  10 - C  11        /215. RY*(   3) C  10                    1.48    0.78    0.069
 384. BD*(   2) C  10 - C  11        /216. RY*(   4) C  10                    0.64    1.33    0.060
 384. BD*(   2) C  10 - C  11        /232. RY*(   3) C  11                    3.85    0.72    0.107
 384. BD*(   2) C  10 - C  11        /367. BD*(   2) C   3 - C   4            0.68    0.03    0.006
 384. BD*(   2) C  10 - C  11        /380. BD*(   2) C   8 - C  14          184.86    0.02    0.091
 384. BD*(   2) C  10 - C  11        /389. BD*(   2) C  12 - C  13          183.67    0.02    0.098
 389. BD*(   2) C  12 - C  13        /249. RY*(   3) C  12                    3.22    0.45    0.085
 389. BD*(   2) C  12 - C  13        /257. RY*(  11) C  12                    0.80    0.47    0.044
 389. BD*(   2) C  12 - C  13        /266. RY*(   3) C  13                    2.32    0.41    0.069
 394. BD*(   1) C  15 - O  16        /300. RY*(   3) C  15                    2.25    1.62    0.143
 394. BD*(   1) C  15 - O  16        /303. RY*(   6) C  15                    2.65    0.60    0.095
 394. BD*(   1) C  15 - O  16        /316. RY*(   2) O  16                    2.06    0.56    0.081


 Natural Bond Orbitals (Summary):

                                                            Principal Delocalizations
           NBO                        Occupancy    Energy   (geminal,vicinal,remote)
 ====================================================================================
 Molecular unit  1  (C14H12INO)
     1. BD (   1) C   1 - C   2          1.98144    -0.76832  364(g),362(g),368(v),374(v)
                                                    95(v),146(v),365(g),363(g)
                                                    145(v),94(v)
     2. BD (   2) C   1 - C   2          1.66391    -0.29444  367(v),372(v),97(v),148(v)
                                                    147(v)
     3. BD (   1) C   1 - C   6          1.98153    -0.76904  371(g),360(g),373(v),365(v)
                                                    129(v),78(v),363(g),374(g)
                                                    77(v),128(v)
     4. BD (   1) C   1 - H  18          1.98171    -0.62102  364(v),371(v),77(v),145(v)
                                                    360(g),362(g),365(v),374(v)
     5. BD (   1) C   2 - C   3          1.97908    -0.76882  370(v),366(g),360(g),363(v)
                                                    368(g),61(v),365(g),111(v)
                                                    60(v),112(v)
     6. BD (   1) C   2 - H  19          1.98136    -0.62085  366(v),362(v),60(v),94(v)
                                                    364(g),360(g),363(v),368(v)
     7. BD (   1) C   3 - C   4          1.97410    -0.76934  369(g),364(g),373(v),370(g)
                                                    365(v),368(g),78(v),77(v)
                                                    163(v),375(v),128(v),129(v)
     8. BD (   2) C   3 - C   4          1.66201    -0.29741  361(v),372(v),377(v),375(v)
                                                    79(v),130(v)
     9. BD (   1) C   3 - H  20          1.98025    -0.62182  369(v),360(v),111(v),366(g)
                                                    77(v),364(g),365(v)
    10. BD (   1) C   4 - C   5          1.97294    -0.76788  366(g),371(g),368(v),376(v)
                                                    370(g),374(v),373(g),146(v)
                                                    163(v),145(v),162(v),94(v)
                                                    95(v)
    11. BD (   1) C   4 - C   7          1.96609    -0.73277  375(g),366(g),371(v),364(v)
                                                    380(v),369(g),381(v),379(v)
                                                    94(v),128(v),180(v),377(g)
                                                    196(v),376(g)
    12. BD (   1) C   5 - C   6          1.97915    -0.76895  370(v),369(g),362(g),363(v)
                                                    373(g),61(v),374(g),111(v)
                                                    60(v),112(v)
    13. BD (   2) C   5 - C   6          1.66846    -0.29611  367(v),361(v),62(v)
    14. BD (   1) C   5 - H  21          1.97983    -0.62097  366(v),362(v),111(v),369(g)
                                                    145(v),371(g),374(v)
    15. BD (   1) C   6 - H  22          1.98156    -0.62170  369(v),360(v),60(v),128(v)
                                                    371(g),362(g),373(v),363(v)
    16. BD (   1) C   7 - C   8          1.96280    -0.73209  378(g),370(g),383(v),391(v)
                                                    366(v),379(g),367(v),281(v)
                                                    381(v),213(v),196(v),214(v)
                                                    112(v),377(g),376(g)
    17. BD (   1) C   7 - N   9          1.98191    -0.86517  369(v),380(v),298(v),381(g)
                                                    379(v),396(v),375(g),370(g)
                                                    382(g),112(v),302(v)
    18. BD (   1) C   7 - H  23          1.95842    -0.57787  367(v),378(v),382(v),366(v)
                                                    370(g),375(g)
    19. BD (   1) C   8 - C  10          1.97500    -0.80799  379(g),375(g),383(g),230(v)
                                                    387(v),162(v),393(v),231(v)
                                                    377(v),281(v)
    20. BD (   1) C   8 - C  14          1.96460    -0.77575  385(v),378(g),391(g),375(g)
                                                    392(v),162(v),265(v),393(g)
                                                    264(v),213(v),370(v),377(v)
                                                    376(v)
    21. BD (   2) C   8 - C  14          1.65943    -0.30499  389(v),384(v),376(v),370(v)
                                                    266(v),215(v)
    22. BD (   1) N   9 - C  15          1.99136    -0.93794  162(v),376(g),382(g),370(v)
                                                    395(g),377(v)
    23. BD (   1) N   9 - H  24          1.98488    -0.78481  395(v),377(v),301(v),162(v)
                                                    163(v),302(v),376(g),396(v)
    24. BD (   1) C  10 - C  11          1.98047    -0.80883  375(v),378(g),386(g),179(v)
                                                    387(g),390(v),248(v),247(v)
                                                    182(v),213(g),335(v)
    25. BD (   2) C  10 - C  11          1.69389    -0.32385  380(v),389(v),180(v),249(v)
                                                    250(v)
    26. BD (   1) C  10 - I  17          1.97699    -0.59872  379(v),386(v),179(v),230(v)
                                                    335(g),214(g),334(g),387(v)
                                                    213(g),332(g),233(v),286(r)
    27. BD (   1) C  11 - C  12          1.97279    -0.77904  385(v),383(g),388(g),392(v)
                                                    214(v),265(v),387(g),390(g)
                                                    264(v)
    28. BD (   1) C  11 - H  25          1.98055    -0.63093  378(v),388(v),383(g),247(v)
                                                    213(v),386(g),390(v)
    29. BD (   1) C  12 - C  13          1.98136    -0.77750  386(g),391(g),393(v),387(v)
                                                    231(v),282(v),390(g),392(g)
                                                    281(v)
    30. BD (   2) C  12 - C  13          1.65086    -0.30087  384(v),380(v),284(v),234(v)
    31. BD (   1) C  12 - H  26          1.98048    -0.62820  383(v),391(v),264(v),230(v)
                                                    386(g),388(g),387(v),392(v)
    32. BD (   1) C  13 - C  14          1.97942    -0.77656  375(v),379(g),388(g),390(v)
                                                    181(v),248(v),393(g),392(g)
                                                    247(v),179(v)
    33. BD (   1) C  13 - H  27          1.98114    -0.62684  379(v),386(v),247(v),281(v)
                                                    391(g),388(g),393(v),390(v)
    34. BD (   1) C  14 - H  28          1.97934    -0.62806  378(v),388(v),179(v),379(g)
                                                    264(v),391(g),392(v)
    35. BD (   1) C  15 - O  16          1.99702    -0.44205  394(g),196(v)
    36. BD (   2) C  15 - O  16          1.99473    -1.10868  382(v),298(g),163(r),381(g)
    37. BD (   1) C  15 - H  29          1.98565    -0.67302  376(v),197(v),315(v)
    38. CR (   1) C   1                  1.99929   -10.39102  146(v),78(v),364(v),371(v)
                                                    337(v)
    39. CR (   1) C   2                  1.99928   -10.39226  61(v),95(v),366(v),362(v)
                                                    339(v)
    40. CR (   1) C   3                  1.99916   -10.39059  78(v),113(v),370(v),112(v)
                                                    369(v),360(v),340(v),111(v)
    41. CR (   1) C   4                  1.99911   -10.41587  95(v),129(v),167(v),364(v)
                                                    371(v)
    42. CR (   1) C   5                  1.99917   -10.39124  112(v),146(v),370(v),366(v)
                                                    362(v),342(v),111(v)
    43. CR (   1) C   6                  1.99929   -10.39327  61(v),129(v),369(v),360(v)
                                                    345(v)
    44. CR (   1) C   7                  1.99902   -10.44924  111(v),378(v),179(v),381(v)
                                                    366(v),369(v),347(v)
    45. CR (   1) C   8                  1.99894   -10.42593  214(v),385(v),282(v),383(v)
                                                    391(v),378(g)
    46. CR (   1) N   9                  1.99940   -14.60820  163(v),298(v),302(v),349(v)
    47. CR (   1) C  10                  1.99881   -10.46743  181(v),385(g),231(v),375(v)
                                                    379(v),386(v),378(g),180(v)
    48. CR (   1) C  11                  1.99913   -10.40249  213(v),248(v),385(v),378(v)
                                                    388(v),350(v)
    49. CR (   1) C  12                  1.99927   -10.40098  265(v),231(v),383(v),391(v)
                                                    353(v),230(v)
    50. CR (   1) C  13                  1.99928   -10.39992  248(v),282(v),379(v),386(v)
                                                    354(v)
    51. CR (   1) C  14                  1.99915   -10.40055  265(v),179(v),378(v),181(v)
                                                    375(v),388(v),356(v)
    52. CR (   1) C  15                  1.99947   -10.52134  376(v)
    53. CR (   1) O  16                  1.99981   -19.36675  298(v),299(v)
    54. LP (   1) N   9                  1.68870    -0.32221  394(v),370(v),375(v),300(v)
                                                    380(r),303(v),164(v),369(r)
    55. LP (   1) O  16                  1.98846    -0.82114  298(v),299(v),381(v)
    56. LP (   2) O  16                  1.90219    -0.34318  381(v),396(v),299(v),298(v)
    57. LP (   1) I  17                  1.99324    -0.65590  378(v),382(r)
    58. LP (   2) I  17                  1.95843    -0.32340  383(v),378(v),382(r),386(r)
    59. LP (   3) I  17                  1.93242    -0.31911  384(v),382(r)
    60. RY*(   1) C   1                  0.00553     1.10883   
    61. RY*(   2) C   1                  0.00194     1.41327   
    62. RY*(   3) C   1                  0.00094     0.47877   
    63. RY*(   4) C   1                  0.00056     1.65392   
    64. RY*(   5) C   1                  0.00043     0.91374   
    65. RY*(   6) C   1                  0.00041     1.11134   
    66. RY*(   7) C   1                  0.00019     1.27095   
    67. RY*(   8) C   1                  0.00007     2.83387   
    68. RY*(   9) C   1                  0.00007     1.36397   
    69. RY*(  10) C   1                  0.00001     2.01864   
    70. RY*(  11) C   1                  0.00001     0.45097   
    71. RY*(  12) C   1                  0.00000     2.54388   
    72. RY*(  13) C   1                  0.00000    22.60496   
    73. RY*(  14) C   1                  0.00000     1.53139   
    74. RY*(  15) C   1                  0.00001     1.80114   
    75. RY*(  16) C   1                  0.00000     2.09225   
    76. RY*(  17) C   1                  0.00001     2.02775   
    77. RY*(   1) C   2                  0.00581     1.08827   
    78. RY*(   2) C   2                  0.00204     1.37094   
    79. RY*(   3) C   2                  0.00089     0.57244   
    80. RY*(   4) C   2                  0.00057     1.55257   
    81. RY*(   5) C   2                  0.00048     1.13767   
    82. RY*(   6) C   2                  0.00030     1.07766   
    83. RY*(   7) C   2                  0.00016     1.18988   
    84. RY*(   8) C   2                  0.00008     2.07655   
    85. RY*(   9) C   2                  0.00006     2.35054   
    86. RY*(  10) C   2                  0.00003     0.72165   
    87. RY*(  11) C   2                  0.00003     2.09100   
    88. RY*(  12) C   2                  0.00000     2.77078   
    89. RY*(  13) C   2                  0.00001     2.18259   
    90. RY*(  14) C   2                  0.00000    22.40887   
    91. RY*(  15) C   2                  0.00001     1.49713   
    92. RY*(  16) C   2                  0.00001     1.60695   
    93. RY*(  17) C   2                  0.00001     1.54215   
    94. RY*(   1) C   3                  0.00587     1.06761   
    95. RY*(   2) C   3                  0.00201     1.19602   
    96. RY*(   3) C   3                  0.00123     0.72179   
    97. RY*(   4) C   3                  0.00062     1.26766   
    98. RY*(   5) C   3                  0.00051     1.04656   
    99. RY*(   6) C   3                  0.00029     1.14038   
   100. RY*(   7) C   3                  0.00025     0.78616   
   101. RY*(   8) C   3                  0.00015     2.03995   
   102. RY*(   9) C   3                  0.00009     1.48593   
   103. RY*(  10) C   3                  0.00009     1.17183   
   104. RY*(  11) C   3                  0.00006     2.53282   
   105. RY*(  12) C   3                  0.00004     1.98635   
   106. RY*(  13) C   3                  0.00003     1.98848   
   107. RY*(  14) C   3                  0.00000    22.54444   
   108. RY*(  15) C   3                  0.00001     2.76600   
   109. RY*(  16) C   3                  0.00001     2.64396   
   110. RY*(  17) C   3                  0.00001     1.60407   
   111. RY*(   1) C   4                  0.00654     1.22318   
   112. RY*(   2) C   4                  0.00376     1.09269   
   113. RY*(   3) C   4                  0.00274     0.83150   
   114. RY*(   4) C   4                  0.00072     1.39726   
   115. RY*(   5) C   4                  0.00065     1.17368   
   116. RY*(   6) C   4                  0.00048     0.94701   
   117. RY*(   7) C   4                  0.00030     1.42186   
   118. RY*(   8) C   4                  0.00026     1.93542   
   119. RY*(   9) C   4                  0.00016     1.50818   
   120. RY*(  10) C   4                  0.00011     1.90684   
   121. RY*(  11) C   4                  0.00009     2.85765   
   122. RY*(  12) C   4                  0.00007     1.98123   
   123. RY*(  13) C   4                  0.00007     2.69494   
   124. RY*(  14) C   4                  0.00005     1.25543   
   125. RY*(  15) C   4                  0.00002     3.57038   
   126. RY*(  16) C   4                  0.00001     2.79455   
   127. RY*(  17) C   4                  0.00001    21.68949   
   128. RY*(   1) C   5                  0.00557     1.09487   
   129. RY*(   2) C   5                  0.00192     1.24068   
   130. RY*(   3) C   5                  0.00112     0.80320   
   131. RY*(   4) C   5                  0.00054     1.22331   
   132. RY*(   5) C   5                  0.00047     1.07382   
   133. RY*(   6) C   5                  0.00024     1.39721   
   134. RY*(   7) C   5                  0.00017     0.62565   
   135. RY*(   8) C   5                  0.00013     2.60139   
   136. RY*(   9) C   5                  0.00011     1.55470   
   137. RY*(  10) C   5                  0.00008     1.49567   
   138. RY*(  11) C   5                  0.00005     1.99723   
   139. RY*(  12) C   5                  0.00004     2.20498   
   140. RY*(  13) C   5                  0.00002     2.03241   
   141. RY*(  14) C   5                  0.00001     2.48439   
   142. RY*(  15) C   5                  0.00001     1.87586   
   143. RY*(  16) C   5                  0.00000     2.69830   
   144. RY*(  17) C   5                  0.00000    21.73368   
   145. RY*(   1) C   6                  0.00569     1.08852   
   146. RY*(   2) C   6                  0.00202     1.40649   
   147. RY*(   3) C   6                  0.00091     0.62636   
   148. RY*(   4) C   6                  0.00059     1.52687   
   149. RY*(   5) C   6                  0.00049     1.11649   
   150. RY*(   6) C   6                  0.00028     1.01002   
   151. RY*(   7) C   6                  0.00017     1.13435   
   152. RY*(   8) C   6                  0.00008     2.17646   
   153. RY*(   9) C   6                  0.00005     2.50836   
   154. RY*(  10) C   6                  0.00003     1.95024   
   155. RY*(  11) C   6                  0.00002     0.61257   
   156. RY*(  12) C   6                  0.00000     2.69154   
   157. RY*(  13) C   6                  0.00001     2.37366   
   158. RY*(  14) C   6                  0.00000     1.66619   
   159. RY*(  15) C   6                  0.00000    22.29398   
   160. RY*(  16) C   6                  0.00001     1.59817   
   161. RY*(  17) C   6                  0.00000     1.45859   
   162. RY*(   1) C   7                  0.01179     0.88804   
   163. RY*(   2) C   7                  0.00752     0.74418   
   164. RY*(   3) C   7                  0.00233     1.00536   
   165. RY*(   4) C   7                  0.00156     1.23006   
   166. RY*(   5) C   7                  0.00109     1.45541   
   167. RY*(   6) C   7                  0.00085     0.98532   
   168. RY*(   7) C   7                  0.00061     1.46492   
   169. RY*(   8) C   7                  0.00052     1.51707   
   170. RY*(   9) C   7                  0.00049     1.27439   
   171. RY*(  10) C   7                  0.00025     1.70597   
   172. RY*(  11) C   7                  0.00023     1.79906   
   173. RY*(  12) C   7                  0.00019     2.37215   
   174. RY*(  13) C   7                  0.00014     1.53536   
   175. RY*(  14) C   7                  0.00010     2.02399   
   176. RY*(  15) C   7                  0.00007     2.07892   
   177. RY*(  16) C   7                  0.00004     3.60162   
   178. RY*(  17) C   7                  0.00001    20.99879   
   179. RY*(   1) C   8                  0.00874     1.32295   
   180. RY*(   2) C   8                  0.00380     0.79463   
   181. RY*(   3) C   8                  0.00315     0.96401   
   182. RY*(   4) C   8                  0.00188     0.87887   
   183. RY*(   5) C   8                  0.00125     0.74283   
   184. RY*(   6) C   8                  0.00101     0.79580   
   185. RY*(   7) C   8                  0.00068     0.84081   
   186. RY*(   8) C   8                  0.00054     1.60538   
   187. RY*(   9) C   8                  0.00032     1.70918   
   188. RY*(  10) C   8                  0.00026     2.08499   
   189. RY*(  11) C   8                  0.00018     1.48604   
   190. RY*(  12) C   8                  0.00012     3.11731   
   191. RY*(  13) C   8                  0.00009     2.64155   
   192. RY*(  14) C   8                  0.00005     3.99507   
   193. RY*(  15) C   8                  0.00003     2.88623   
   194. RY*(  16) C   8                  0.00001     2.88439   
   195. RY*(  17) C   8                  0.00001    21.43929   
   196. RY*(   1) N   9                  0.00661     0.71396   
   197. RY*(   2) N   9                  0.00295     1.09097   
   198. RY*(   3) N   9                  0.00123     1.40407   
   199. RY*(   4) N   9                  0.00098     0.77707   
   200. RY*(   5) N   9                  0.00039     2.47524   
   201. RY*(   6) N   9                  0.00029     1.14663   
   202. RY*(   7) N   9                  0.00021     2.28531   
   203. RY*(   8) N   9                  0.00012     1.15101   
   204. RY*(   9) N   9                  0.00011     3.08559   
   205. RY*(  10) N   9                  0.00009     2.10744   
   206. RY*(  11) N   9                  0.00004     1.68281   
   207. RY*(  12) N   9                  0.00004     3.20048   
   208. RY*(  13) N   9                  0.00001     2.03503   
   209. RY*(  14) N   9                  0.00002     2.11198   
   210. RY*(  15) N   9                  0.00000     3.99886   
   211. RY*(  16) N   9                  0.00000    34.98487   
   212. RY*(  17) N   9                  0.00001     4.12745   
   213. RY*(   1) C  10                  0.00742     1.19659   
   214. RY*(   2) C  10                  0.00601     1.54772   
   215. RY*(   3) C  10                  0.00251     0.80409   
   216. RY*(   4) C  10                  0.00096     1.35825   
   217. RY*(   5) C  10                  0.00067     0.90778   
   218. RY*(   6) C  10                  0.00039     1.94034   
   219. RY*(   7) C  10                  0.00023     1.32845   
   220. RY*(   8) C  10                  0.00016     1.02750   
   221. RY*(   9) C  10                  0.00011     0.81525   
   222. RY*(  10) C  10                  0.00009     1.18468   
   223. RY*(  11) C  10                  0.00006     2.32003   
   224. RY*(  12) C  10                  0.00005     3.43703   
   225. RY*(  13) C  10                  0.00005     1.26730   
   226. RY*(  14) C  10                  0.00003     1.78936   
   227. RY*(  15) C  10                  0.00002     2.37710   
   228. RY*(  16) C  10                  0.00000     2.77124   
   229. RY*(  17) C  10                  0.00000    22.50779   
   230. RY*(   1) C  11                  0.00769     1.17099   
   231. RY*(   2) C  11                  0.00248     1.11181   
   232. RY*(   3) C  11                  0.00166     0.74319   
   233. RY*(   4) C  11                  0.00105     1.00439   
   234. RY*(   5) C  11                  0.00046     1.20162   
   235. RY*(   6) C  11                  0.00029     1.42945   
   236. RY*(   7) C  11                  0.00022     0.80318   
   237. RY*(   8) C  11                  0.00015     2.37772   
   238. RY*(   9) C  11                  0.00010     1.01297   
   239. RY*(  10) C  11                  0.00006     2.51632   
   240. RY*(  11) C  11                  0.00004     1.51382   
   241. RY*(  12) C  11                  0.00003     2.00383   
   242. RY*(  13) C  11                  0.00001     1.50366   
   243. RY*(  14) C  11                  0.00001     1.82266   
   244. RY*(  15) C  11                  0.00001     2.76590   
   245. RY*(  16) C  11                  0.00000    21.95348   
   246. RY*(  17) C  11                  0.00000     2.55623   
   247. RY*(   1) C  12                  0.00572     1.08467   
   248. RY*(   2) C  12                  0.00195     1.45883   
   249. RY*(   3) C  12                  0.00084     0.49778   
   250. RY*(   4) C  12                  0.00057     1.63140   
   251. RY*(   5) C  12                  0.00043     0.93763   
   252. RY*(   6) C  12                  0.00030     1.17388   
   253. RY*(   7) C  12                  0.00014     1.12580   
   254. RY*(   8) C  12                  0.00009     2.23916   
   255. RY*(   9) C  12                  0.00005     2.20844   
   256. RY*(  10) C  12                  0.00003     2.02483   
   257. RY*(  11) C  12                  0.00003     0.52277   
   258. RY*(  12) C  12                  0.00000     2.35660   
   259. RY*(  13) C  12                  0.00001     1.75241   
   260. RY*(  14) C  12                  0.00001     2.83880   
   261. RY*(  15) C  12                  0.00000    21.70930   
   262. RY*(  16) C  12                  0.00001     2.17463   
   263. RY*(  17) C  12                  0.00000     1.46362   
   264. RY*(   1) C  13                  0.00544     1.09374   
   265. RY*(   2) C  13                  0.00204     1.41441   
   266. RY*(   3) C  13                  0.00095     0.46278   
   267. RY*(   4) C  13                  0.00057     1.67335   
   268. RY*(   5) C  13                  0.00039     1.17399   
   269. RY*(   6) C  13                  0.00023     1.08379   
   270. RY*(   7) C  13                  0.00013     1.78379   
   271. RY*(   8) C  13                  0.00007     2.58462   
   272. RY*(   9) C  13                  0.00004     0.91273   
   273. RY*(  10) C  13                  0.00003     1.75378   
   274. RY*(  11) C  13                  0.00003     3.46931   
   275. RY*(  12) C  13                  0.00004     0.92066   
   276. RY*(  13) C  13                  0.00001     1.62423   
   277. RY*(  14) C  13                  0.00000    19.46320   
   278. RY*(  15) C  13                  0.00000     2.69541   
   279. RY*(  16) C  13                  0.00000     1.62619   
   280. RY*(  17) C  13                  0.00000     3.51496   
   281. RY*(   1) C  14                  0.00617     1.09669   
   282. RY*(   2) C  14                  0.00188     1.26614   
   283. RY*(   3) C  14                  0.00110     0.81526   
   284. RY*(   4) C  14                  0.00054     1.28135   
   285. RY*(   5) C  14                  0.00039     0.95852   
   286. RY*(   6) C  14                  0.00035     1.00457   
   287. RY*(   7) C  14                  0.00013     0.93443   
   288. RY*(   8) C  14                  0.00013     3.21955   
   289. RY*(   9) C  14                  0.00011     1.84877   
   290. RY*(  10) C  14                  0.00007     2.64821   
   291. RY*(  11) C  14                  0.00005     1.65639   
   292. RY*(  12) C  14                  0.00004     1.85924   
   293. RY*(  13) C  14                  0.00002     2.08993   
   294. RY*(  14) C  14                  0.00001     2.04422   
   295. RY*(  15) C  14                  0.00000    20.45320   
   296. RY*(  16) C  14                  0.00001     1.99266   
   297. RY*(  17) C  14                  0.00000     2.79355   
   298. RY*(   1) C  15                  0.00972     1.28620   
   299. RY*(   2) C  15                  0.00675     1.53692   
   300. RY*(   3) C  15                  0.00638     1.65356   
   301. RY*(   4) C  15                  0.00264     1.13493   
   302. RY*(   5) C  15                  0.00076     2.09512   
   303. RY*(   6) C  15                  0.00039     0.63162   
   304. RY*(   7) C  15                  0.00014     0.93953   
   305. RY*(   8) C  15                  0.00012     0.75839   
   306. RY*(   9) C  15                  0.00006     2.98468   
   307. RY*(  10) C  15                  0.00002     1.30682   
   308. RY*(  11) C  15                  0.00002     0.58726   
   309. RY*(  12) C  15                  0.00003     3.36509   
   310. RY*(  13) C  15                  0.00001     2.12320   
   311. RY*(  14) C  15                  0.00001     2.17996   
   312. RY*(  15) C  15                  0.00000     2.51079   
   313. RY*(  16) C  15                  0.00001     1.55812   
   314. RY*(  17) C  15                  0.00000    19.21967   
   315. RY*(   1) O  16                  0.00176     0.93169   
   316. RY*(   2) O  16                  0.00127     0.58809   
   317. RY*(   3) O  16                  0.00078     0.73817   
   318. RY*(   4) O  16                  0.00011     1.14900   
   319. RY*(   5) O  16                  0.00008     1.60889   
   320. RY*(   6) O  16                  0.00005     1.24812   
   321. RY*(   7) O  16                  0.00004     1.52624   
   322. RY*(   8) O  16                  0.00002     2.26376   
   323. RY*(   9) O  16                  0.00000     4.80586   
   324. RY*(  10) O  16                  0.00000    49.53487   
   325. RY*(  11) O  16                  0.00000     4.66883   
   326. RY*(  12) O  16                  0.00000     5.10530   
   327. RY*(  13) O  16                  0.00000     2.90075   
   328. RY*(  14) O  16                  0.00001     2.78591   
   329. RY*(  15) O  16                  0.00000     3.03646   
   330. RY*(  16) O  16                  0.00000     3.07255   
   331. RY*(  17) O  16                  0.00000     2.97672   
   332. RY*(   1) I  17                  0.00095     0.75019   
   333. RY*(   2) I  17                  0.00063     0.46978   
   334. RY*(   3) I  17                  0.00036     1.09959   
   335. RY*(   4) I  17                  0.00004     9.21962   
   336. RY*(   1) H  18                  0.00040     0.86627   
   337. RY*(   2) H  18                  0.00022     1.87561   
   338. RY*(   1) H  19                  0.00046     0.81321   
   339. RY*(   2) H  19                  0.00022     1.94635   
   340. RY*(   1) H  20                  0.00098     1.17388   
   341. RY*(   2) H  20                  0.00021     1.66599   
   342. RY*(   1) H  21                  0.00063     1.43841   
   343. RY*(   2) H  21                  0.00019     1.39722   
   344. RY*(   1) H  22                  0.00048     0.80308   
   345. RY*(   2) H  22                  0.00022     1.94927   
   346. RY*(   1) H  23                  0.00257     0.62952   
   347. RY*(   2) H  23                  0.00022     2.40027   
   348. RY*(   1) H  24                  0.00220     0.84975   
   349. RY*(   2) H  24                  0.00079     1.96328   
   350. RY*(   1) H  25                  0.00052     1.41648   
   351. RY*(   2) H  25                  0.00023     1.35844   
   352. RY*(   1) H  26                  0.00040     0.90248   
   353. RY*(   2) H  26                  0.00022     1.82520   
   354. RY*(   1) H  27                  0.00043     1.07963   
   355. RY*(   2) H  27                  0.00021     1.64390   
   356. RY*(   1) H  28                  0.00053     1.35511   
   357. RY*(   2) H  28                  0.00027     1.46308   
   358. RY*(   1) H  29                  0.00098     0.93392   
   359. RY*(   2) H  29                  0.00012     1.84841   
   360. BD*(   1) C   1 - C   2          0.01568     0.61754   
   361. BD*(   2) C   1 - C   2          0.32934     0.05423  372(v),367(v),62(g),79(g)
                                                    80(g),70(g)
   362. BD*(   1) C   1 - C   6          0.01551     0.61674   
   363. BD*(   1) C   1 - H  18          0.01148     0.61716   
   364. BD*(   1) C   2 - C   3          0.01538     0.61829   
   365. BD*(   1) C   2 - H  19          0.01138     0.61164   
   366. BD*(   1) C   3 - C   4          0.02425     0.60454   
   367. BD*(   2) C   3 - C   4          0.35256     0.05271  372(v),361(v),380(r),96(g)
                                                    375(v),377(v),79(v),130(v)
   368. BD*(   1) C   3 - H  20          0.01284     0.61491   
   369. BD*(   1) C   4 - C   5          0.02226     0.60730   
   370. BD*(   1) C   4 - C   7          0.03619     0.48866   
   371. BD*(   1) C   5 - C   6          0.01491     0.61578   
   372. BD*(   2) C   5 - C   6          0.32420     0.05384  361(v),367(v),147(g),380(r)
                                                    131(g),132(g),155(g)
   373. BD*(   1) C   5 - H  21          0.01235     0.60829   
   374. BD*(   1) C   6 - H  22          0.01111     0.61314   
   375. BD*(   1) C   7 - C   8          0.03427     0.47289   
   376. BD*(   1) C   7 - N   9          0.03242     0.41925   
   377. BD*(   1) C   7 - H  23          0.02241     0.44512   
   378. BD*(   1) C   8 - C  10          0.03693     0.57170   
   379. BD*(   1) C   8 - C  14          0.02443     0.59550   
   380. BD*(   2) C   8 - C  14          0.34253     0.04648  389(v),384(v),367(r),283(g)
                                                    372(r),376(v),370(v),266(v)
   381. BD*(   1) N   9 - C  15          0.05701     0.53126   
   382. BD*(   1) N   9 - H  24          0.02814     0.53259   
   383. BD*(   1) C  10 - C  11          0.02403     0.58681   
   384. BD*(   2) C  10 - C  11          0.38055     0.02626  389(v),380(v),232(g),215(g)
                                                    216(g)
   385. BD*(   1) C  10 - I  17          0.03153     0.12894   
   386. BD*(   1) C  11 - C  12          0.01899     0.60918   
   387. BD*(   1) C  11 - H  25          0.01262     0.59398   
   388. BD*(   1) C  12 - C  13          0.01500     0.61089   
   389. BD*(   2) C  12 - C  13          0.31902     0.04902  380(v),384(v),249(g),266(g)
                                                    257(g)
   390. BD*(   1) C  12 - H  26          0.01090     0.60716   
   391. BD*(   1) C  13 - C  14          0.01497     0.60864   
   392. BD*(   1) C  13 - H  27          0.01104     0.60649   
   393. BD*(   1) C  14 - H  28          0.01140     0.60286   
   394. BD*(   1) C  15 - O  16          0.28005     0.02919  303(g),300(g),316(g)
   395. BD*(   2) C  15 - O  16          0.00613     0.61600   
   396. BD*(   1) C  15 - H  29          0.03585     0.53536   
       -------------------------------
              Total Lewis  160.79753  ( 98.0473%)
        Valence non-Lewis    2.95964  (  1.8047%)
        Rydberg non-Lewis    0.24282  (  0.1481%)
       -------------------------------
            Total unit  1  164.00000  (100.0000%)
           Charge unit  1    0.00000
   1 Symmetry operations used in ECPInt.
 ECPInt:  NShTT=    9316 NPrTT=   38001 LenC2=    8731 LenP2D=   24004.
 LDataN:  DoStor=T MaxTD1= 6 Len=  172
 D1PCM: PCM CHGder 1st derivatives, ID1Alg=3 FixD1E=F DoIter=F DoCFld=F I1PDM=0.
 Calling FoFJK, ICntrl=      2127 FMM=F ISym2X=0 I1Cent= 0 IOpClX= 0 NMat=1 NMatS=1 NMatT=0.
 -------------------------------------------------------------------
 Center     Atomic                   Forces (Hartrees/Bohr)
 Number     Number              X              Y              Z
 -------------------------------------------------------------------
      1        6          -0.034407165   -0.050839897    0.013830835
      2        6           0.023027767   -0.059538895   -0.019543978
      3        6           0.055417716   -0.010617838   -0.031925034
      4        6           0.018461417    0.038444534   -0.005527283
      5        6          -0.024005151    0.055612388    0.017906130
      6        6          -0.056768855    0.005176496    0.033287703
      7        6           0.005917892   -0.006976828    0.006423701
      8        6          -0.001969042   -0.018848903   -0.026499543
      9        7           0.007151809   -0.015091751    0.042034272
     10        6           0.018332278   -0.033403706   -0.003164331
     11        6           0.039927309   -0.021324412    0.043114191
     12        6           0.016154685    0.034479703    0.052776437
     13        6          -0.027067076    0.056704624    0.005905768
     14        6          -0.043583341    0.022608119   -0.048033975
     15        6           0.093335489   -0.039878668   -0.014114272
     16        8          -0.023907580    0.017670769   -0.011501485
     17       53          -0.011918394    0.020214304   -0.005194031
     18        1           0.028729904    0.044003758   -0.011760283
     19        1          -0.017739520    0.047239947    0.015814287
     20        1          -0.044716239    0.004798294    0.027046771
     21        1           0.017365188   -0.048498198   -0.015559478
     22        1           0.045316364   -0.005273613   -0.026367728
     23        1          -0.007452884   -0.003466603    0.001635246
     24        1          -0.030789518    0.022236455   -0.013986222
     25        1          -0.033629732    0.017887620   -0.035482971
     26        1          -0.012363169   -0.028485684   -0.042307777
     27        1           0.022167176   -0.046613998   -0.004984757
     28        1           0.033461499   -0.016015660    0.037275635
     29        1          -0.054448828    0.017797644    0.018902172
 -------------------------------------------------------------------
 Cartesian Forces:  Max     0.093335489 RMS     0.031593322

 GradGradGradGradGradGradGradGradGradGradGradGradGradGradGradGradGradGrad
 Berny optimization.
 FormGI is forming the generalized inverse of G from B-inverse, IUseBI=4.
 Internal  Forces:  Max     0.059379632 RMS     0.016041242
 Search for a local minimum.
 Step number   1 out of a maximum of  158
 All quantities printed in internal units (Hartrees-Bohrs-Radians)
 Mixed Optimization -- RFO/linear search
 Second derivative matrix not updated -- first step.
 ITU=  0
     Eigenvalues ---    0.00868   0.00882   0.01285   0.01464   0.01491
     Eigenvalues ---    0.01706   0.01876   0.01905   0.01918   0.01956
     Eigenvalues ---    0.01971   0.01976   0.01997   0.02003   0.02018
     Eigenvalues ---    0.02029   0.02031   0.02032   0.02033   0.02046
     Eigenvalues ---    0.02048   0.02056   0.02339   0.02339   0.05014
     Eigenvalues ---    0.06522   0.06888   0.15649   0.16000   0.16000
     Eigenvalues ---    0.16000   0.16000   0.16000   0.16000   0.16000
     Eigenvalues ---    0.16000   0.16000   0.16000   0.16000   0.18597
     Eigenvalues ---    0.19319   0.21999   0.22000   0.22000   0.22000
     Eigenvalues ---    0.22000   0.22487   0.23462   0.24474   0.24984
     Eigenvalues ---    0.24999   0.25000   0.33202   0.33317   0.34332
     Eigenvalues ---    0.40120   0.40374   0.40518   0.40546   0.40882
     Eigenvalues ---    0.43392   0.43705   0.44146   0.44148   0.44180
     Eigenvalues ---    0.44222   0.44256   0.44261   0.44272   0.44275
     Eigenvalues ---    0.44284   0.44287   0.44414   0.44421   0.44686
     Eigenvalues ---    0.44859   0.44920   0.45152   0.53524   0.54800
     Eigenvalues ---    0.83039
 RFO step:  Lambda=-7.97039432D-02 EMin= 8.68200796D-03
 Linear search not attempted -- first point.
 Maximum step size (   0.300) exceeded in Quadratic search.
    -- Step size scaled by   0.735
 Iteration  1 RMS(Cart)=  0.07898028 RMS(Int)=  0.00166138
 Iteration  2 RMS(Cart)=  0.00276850 RMS(Int)=  0.00014441
 Iteration  3 RMS(Cart)=  0.00000448 RMS(Int)=  0.00014438
 Iteration  4 RMS(Cart)=  0.00000000 RMS(Int)=  0.00014438
 Variable       Old X    -DE/DX   Delta X   Delta X   Delta X     New X
                                 (Linear)    (Quad)   (Total)
    R1        2.65342  -0.01148   0.00000  -0.01576  -0.01576   2.63766
    R2        2.65379  -0.01067   0.00000  -0.01463  -0.01464   2.63915
    R3        1.92654   0.05385   0.00000   0.07550   0.07550   2.00203
    R4        2.65480  -0.01096   0.00000  -0.01525  -0.01525   2.63955
    R5        1.92812   0.05287   0.00000   0.07432   0.07432   2.00244
    R6        2.67346  -0.01704   0.00000  -0.02462  -0.02461   2.64885
    R7        1.92816   0.05247   0.00000   0.07376   0.07376   2.00192
    R8        2.67118  -0.01474   0.00000  -0.02123  -0.02123   2.64995
    R9        2.81798   0.02314   0.00000   0.04116   0.04116   2.85914
   R10        2.65388  -0.01223   0.00000  -0.01698  -0.01698   2.63691
   R11        1.92939   0.05380   0.00000   0.07578   0.07578   2.00517
   R12        1.92844   0.05269   0.00000   0.07409   0.07409   2.00254
   R13        2.81998   0.02845   0.00000   0.05075   0.05075   2.87073
   R14        2.70372   0.01911   0.00000   0.02874   0.02874   2.73246
   R15        2.06774  -0.00191   0.00000  -0.00331  -0.00331   2.06443
   R16        2.68421  -0.00599   0.00000  -0.00843  -0.00843   2.67579
   R17        2.67003  -0.01276   0.00000  -0.01816  -0.01815   2.65188
   R18        2.55311  -0.00697   0.00000  -0.00816  -0.00816   2.54494
   R19        1.83167   0.04036   0.00000   0.04821   0.04821   1.87989
   R20        2.66014  -0.01075   0.00000  -0.01482  -0.01483   2.64531
   R21        3.88432   0.02314   0.00000   0.07197   0.07197   3.95629
   R22        2.65068  -0.01243   0.00000  -0.01721  -0.01722   2.63346
   R23        1.92890   0.05205   0.00000   0.07325   0.07325   2.00214
   R24        2.64996  -0.01486   0.00000  -0.02081  -0.02081   2.62915
   R25        1.92850   0.05246   0.00000   0.07378   0.07378   2.00228
   R26        2.65278  -0.01268   0.00000  -0.01784  -0.01783   2.63495
   R27        1.92978   0.05185   0.00000   0.07308   0.07308   2.00286
   R28        1.92980   0.05250   0.00000   0.07400   0.07400   2.00380
   R29        2.36317  -0.03162   0.00000  -0.02552  -0.02552   2.33765
   R30        1.92831   0.05938   0.00000   0.08349   0.08349   2.01179
    A1        2.09169  -0.00196   0.00000  -0.00405  -0.00406   2.08763
    A2        2.09529   0.00108   0.00000   0.00232   0.00232   2.09761
    A3        2.09620   0.00089   0.00000   0.00173   0.00174   2.09793
    A4        2.09458   0.00094   0.00000   0.00272   0.00271   2.09729
    A5        2.09435   0.00023   0.00000   0.00079   0.00080   2.09515
    A6        2.09425  -0.00117   0.00000  -0.00351  -0.00351   2.09074
    A7        2.11139  -0.00122   0.00000  -0.00325  -0.00324   2.10815
    A8        2.07446   0.00105   0.00000   0.00298   0.00297   2.07743
    A9        2.09733   0.00017   0.00000   0.00028   0.00028   2.09760
   A10        2.06171   0.00265   0.00000   0.00537   0.00538   2.06708
   A11        2.13796   0.00335   0.00000   0.00771   0.00770   2.14566
   A12        2.08301  -0.00601   0.00000  -0.01314  -0.01315   2.06986
   A13        2.11303  -0.00073   0.00000  -0.00200  -0.00199   2.11104
   A14        2.09135  -0.00048   0.00000  -0.00159  -0.00159   2.08976
   A15        2.07881   0.00121   0.00000   0.00359   0.00358   2.08239
   A16        2.09378   0.00031   0.00000   0.00121   0.00121   2.09499
   A17        2.09394   0.00067   0.00000   0.00191   0.00192   2.09586
   A18        2.09546  -0.00098   0.00000  -0.00313  -0.00312   2.09234
   A19        1.97194  -0.00501   0.00000  -0.00267  -0.00352   1.96843
   A20        1.98432  -0.00271   0.00000   0.00286   0.00210   1.98642
   A21        1.82800   0.00590   0.00000   0.01241   0.01225   1.84025
   A22        1.88807   0.01706   0.00000   0.05412   0.05404   1.94211
   A23        1.89741  -0.00707   0.00000  -0.03147  -0.03090   1.86650
   A24        1.89040  -0.00966   0.00000  -0.04222  -0.04171   1.84869
   A25        2.16137   0.02181   0.00000   0.04843   0.04841   2.20978
   A26        2.05713  -0.01565   0.00000  -0.03503  -0.03504   2.02209
   A27        2.06468  -0.00616   0.00000  -0.01338  -0.01337   2.05131
   A28        2.17676  -0.00805   0.00000  -0.01973  -0.01973   2.15703
   A29        2.05550   0.00679   0.00000   0.01833   0.01833   2.07383
   A30        2.05093   0.00126   0.00000   0.00139   0.00139   2.05232
   A31        2.09792  -0.00043   0.00000  -0.00026  -0.00028   2.09764
   A32        2.15777   0.01202   0.00000   0.02645   0.02642   2.18419
   A33        2.02746  -0.01157   0.00000  -0.02609  -0.02611   2.00135
   A34        2.10426   0.00258   0.00000   0.00648   0.00647   2.11073
   A35        2.09623  -0.00218   0.00000  -0.00598  -0.00598   2.09025
   A36        2.08269  -0.00039   0.00000  -0.00049  -0.00049   2.08221
   A37        2.09082  -0.00105   0.00000  -0.00339  -0.00340   2.08742
   A38        2.09685  -0.00080   0.00000  -0.00236  -0.00236   2.09449
   A39        2.09551   0.00185   0.00000   0.00576   0.00576   2.10127
   A40        2.09218  -0.00135   0.00000  -0.00452  -0.00451   2.08767
   A41        2.09507   0.00129   0.00000   0.00415   0.00415   2.09922
   A42        2.09594   0.00006   0.00000   0.00036   0.00036   2.09630
   A43        2.11650   0.00641   0.00000   0.01509   0.01510   2.13160
   A44        2.09376  -0.00614   0.00000  -0.01654  -0.01655   2.07721
   A45        2.07293  -0.00027   0.00000   0.00146   0.00145   2.07437
   A46        2.12440   0.01331   0.00000   0.03261   0.03261   2.15701
   A47        2.07947  -0.01691   0.00000  -0.04774  -0.04774   2.03173
   A48        2.07932   0.00361   0.00000   0.01513   0.01513   2.09444
    D1       -0.00396  -0.00017   0.00000  -0.00135  -0.00135  -0.00531
    D2        3.13710  -0.00012   0.00000  -0.00091  -0.00091   3.13620
    D3       -3.14153  -0.00008   0.00000  -0.00061  -0.00061   3.14105
    D4       -0.00047  -0.00003   0.00000  -0.00017  -0.00017  -0.00063
    D5        0.00406   0.00010   0.00000   0.00072   0.00072   0.00478
    D6       -3.13464   0.00011   0.00000   0.00089   0.00089  -3.13375
    D7       -3.14155   0.00000   0.00000  -0.00002  -0.00002  -3.14157
    D8        0.00293   0.00001   0.00000   0.00015   0.00015   0.00308
    D9       -0.00859   0.00017   0.00000   0.00125   0.00124  -0.00735
   D10        3.13746  -0.00012   0.00000  -0.00077  -0.00078   3.13668
   D11        3.13353   0.00012   0.00000   0.00080   0.00080   3.13433
   D12       -0.00360  -0.00017   0.00000  -0.00122  -0.00122  -0.00482
   D13        0.02048  -0.00004   0.00000  -0.00041  -0.00040   0.02008
   D14        3.12758  -0.00045   0.00000  -0.00284  -0.00285   3.12472
   D15       -3.12563   0.00025   0.00000   0.00165   0.00165  -3.12398
   D16       -0.01854  -0.00016   0.00000  -0.00078  -0.00080  -0.01934
   D17       -0.02039  -0.00004   0.00000  -0.00024  -0.00024  -0.02063
   D18        3.12210   0.00011   0.00000   0.00078   0.00078   3.12288
   D19       -3.12861   0.00017   0.00000   0.00170   0.00169  -3.12691
   D20        0.01389   0.00032   0.00000   0.00272   0.00272   0.01660
   D21        2.14426   0.00997   0.00000   0.05040   0.05026   2.19452
   D22       -0.01634  -0.00693   0.00000  -0.02311  -0.02299  -0.03933
   D23       -2.07666   0.00248   0.00000   0.01874   0.01875  -2.05791
   D24       -1.03223   0.00973   0.00000   0.04830   0.04817  -0.98407
   D25        3.09035  -0.00717   0.00000  -0.02522  -0.02509   3.06526
   D26        1.03003   0.00224   0.00000   0.01663   0.01665   1.04668
   D27        0.00840  -0.00002   0.00000   0.00002   0.00001   0.00841
   D28       -3.13609  -0.00003   0.00000  -0.00015  -0.00015  -3.13624
   D29       -3.13409  -0.00017   0.00000  -0.00100  -0.00101  -3.13510
   D30        0.00461  -0.00017   0.00000  -0.00116  -0.00117   0.00344
   D31       -1.15183   0.00078   0.00000   0.00676   0.00664  -1.14519
   D32        1.99449  -0.00015   0.00000  -0.00063  -0.00081   1.99368
   D33        1.06084   0.00683   0.00000   0.05049   0.05083   1.11167
   D34       -2.07602   0.00589   0.00000   0.04310   0.04338  -2.03264
   D35        3.11007   0.00091   0.00000   0.01301   0.01288   3.12295
   D36       -0.02680  -0.00003   0.00000   0.00562   0.00543  -0.02137
   D37       -2.04656   0.00176   0.00000   0.01690   0.01713  -2.02944
   D38        1.09867   0.00183   0.00000   0.01734   0.01757   1.11623
   D39        2.03115  -0.00310   0.00000  -0.02424  -0.02471   2.00645
   D40       -1.10680  -0.00304   0.00000  -0.02380  -0.02427  -1.13107
   D41       -0.02257   0.00122   0.00000   0.00651   0.00675  -0.01582
   D42        3.12266   0.00129   0.00000   0.00695   0.00719   3.12985
   D43        3.14027  -0.00010   0.00000  -0.00118  -0.00138   3.13889
   D44       -0.01084   0.00166   0.00000   0.01228   0.01230   0.00147
   D45       -0.00607   0.00082   0.00000   0.00618   0.00613   0.00006
   D46        3.12601   0.00258   0.00000   0.01964   0.01981  -3.13736
   D47       -3.14147   0.00005   0.00000   0.00032   0.00017  -3.14130
   D48       -0.00001   0.00047   0.00000   0.00347   0.00332   0.00331
   D49        0.00459  -0.00091   0.00000  -0.00683  -0.00675  -0.00217
   D50       -3.13714  -0.00049   0.00000  -0.00367  -0.00361  -3.14075
   D51       -0.00032   0.00023   0.00000   0.00167   0.00167   0.00135
   D52       -3.14127   0.00041   0.00000   0.00295   0.00295  -3.13832
   D53        3.13765   0.00018   0.00000   0.00126   0.00126   3.13891
   D54       -0.00330   0.00036   0.00000   0.00254   0.00255  -0.00076
   D55        0.00283  -0.00018   0.00000  -0.00154  -0.00160   0.00122
   D56       -3.14104   0.00028   0.00000   0.00194   0.00187  -3.13917
   D57       -3.12994  -0.00194   0.00000  -0.01429  -0.01418   3.13906
   D58        0.00938  -0.00147   0.00000  -0.01082  -0.01070  -0.00133
   D59        0.00208  -0.00035   0.00000  -0.00258  -0.00252  -0.00044
   D60        3.13936   0.00012   0.00000   0.00091   0.00093   3.14029
   D61       -3.13725  -0.00081   0.00000  -0.00602  -0.00597   3.13996
   D62        0.00003  -0.00034   0.00000  -0.00253  -0.00252  -0.00250
   D63       -0.00360   0.00026   0.00000   0.00197   0.00198  -0.00162
   D64        3.13970   0.00028   0.00000   0.00210   0.00207  -3.14142
   D65       -3.14088  -0.00021   0.00000  -0.00150  -0.00147   3.14083
   D66        0.00242  -0.00019   0.00000  -0.00137  -0.00138   0.00104
   D67        0.00022   0.00038   0.00000   0.00281   0.00277   0.00299
   D68       -3.14124  -0.00004   0.00000  -0.00031  -0.00037   3.14157
   D69        3.14010   0.00036   0.00000   0.00268   0.00268  -3.14040
   D70       -0.00136  -0.00006   0.00000  -0.00044  -0.00046  -0.00182
         Item               Value     Threshold  Converged?
 Maximum Force            0.059380     0.000450     NO 
 RMS     Force            0.016041     0.000300     NO 
 Maximum Displacement     0.435515     0.001800     NO 
 RMS     Displacement     0.080092     0.001200     NO 
 Predicted change in Energy=-4.119790D-02
 GradGradGradGradGradGradGradGradGradGradGradGradGradGradGradGradGradGrad

                          Input orientation:                          
 ---------------------------------------------------------------------
 Center     Atomic      Atomic             Coordinates (Angstroms)
 Number     Number       Type             X           Y           Z
 ---------------------------------------------------------------------
      1          6           0        3.609178    3.260109   -1.729726
      2          6           0        2.438301    3.386626   -0.980549
      3          6           0        1.668223    2.259135   -0.685984
      4          6           0        2.050510    0.990026   -1.142069
      5          6           0        3.237240    0.875299   -1.880269
      6          6           0        4.009183    1.999123   -2.177322
      7          6           0        1.265067   -0.265885   -0.833994
      8          6           0        0.885040   -1.043185   -2.082645
      9          7           0        0.116049   -0.042391    0.014882
     10          6           0        0.005659   -0.617330   -3.107483
     11          6           0       -0.247722   -1.445999   -4.206873
     12          6           0        0.354434   -2.698181   -4.314002
     13          6           0        1.220352   -3.132048   -3.315188
     14          6           0        1.476907   -2.308149   -2.219926
     15          6           0       -0.013220   -0.568961    1.247638
     16          8           0        0.839035   -1.294210    1.774826
     17         53           0       -0.997265    1.219930   -3.148565
     18          1           0        4.193222    4.115157   -1.953733
     19          1           0        2.131010    4.339437   -0.633315
     20          1           0        0.785272    2.375256   -0.112238
     21          1           0        3.555000   -0.078034   -2.221002
     22          1           0        4.900556    1.893503   -2.740575
     23          1           0        1.943919   -0.899673   -0.258742
     24          1           0       -0.626148    0.527418   -0.322868
     25          1           0       -0.905169   -1.119718   -4.970954
     26          1           0        0.151221   -3.313904   -5.152011
     27          1           0        1.684288   -4.082356   -3.385872
     28          1           0        2.138789   -2.650879   -1.465726
     29          1           0       -0.908831   -0.332115    1.772184
 ---------------------------------------------------------------------
                    Distance matrix (angstroms):
                    1          2          3          4          5
     1  C    0.000000
     2  C    1.395788   0.000000
     3  C    2.420465   1.396791   0.000000
     4  C    2.815681   2.433139   1.401711   0.000000
     5  C    2.418330   2.784702   2.408969   1.402294   0.000000
     6  C    1.396579   2.413525   2.787793   2.434425   1.395391
     7  C    4.327797   3.839114   2.561283   1.512992   2.507281
     8  C    5.105273   4.821874   3.670062   2.525262   3.042101
     9  N    5.113914   4.259331   2.863124   2.479226   3.765048
    10  C    5.469744   5.145218   4.111184   3.260040   3.765251
    11  C    6.569580   6.401418   5.458528   4.539725   4.790247
    12  C    7.264507   7.244259   6.282001   5.151767   5.196478
    13  C    7.005701   7.030438   6.014829   4.733192   4.710166
    14  C    5.982672   5.906843   4.821791   3.516924   3.653557
    15  C    6.053779   5.159597   3.816316   3.521381   4.736578
    16  O    6.379451   5.662153   4.401068   3.897908   4.880356
    17  I    5.234000   4.604127   3.774795   3.656201   4.433776
    18  H    1.059431   2.134851   3.380477   3.875107   3.378754
    19  H    2.133552   1.059644   2.131807   3.388784   3.844332
    20  H    3.372488   2.123521   1.059373   2.140150   3.374604
    21  H    3.374535   3.845727   3.373214   2.137368   1.061092
    22  H    2.134732   3.374879   3.847468   3.390318   2.131546
    23  H    4.716001   4.374675   3.199471   2.088682   2.729936
    24  H    5.233052   4.242460   2.897384   2.837180   4.179986
    25  H    7.075858   6.885439   6.033238   5.277065   5.540034
    26  H    8.178456   8.217599   7.301059   6.181484   6.146318
    27  H    7.769158   7.882881   6.892327   5.558582   5.408960
    28  H    6.096845   6.064370   4.993763   3.656329   3.716500
    29  H    6.751285   5.710506   4.404358   4.358741   5.655807
                    6          7          8          9         10
     6  C    0.000000
     7  C    3.803283   0.000000
     8  C    4.361750   1.519127   0.000000
     9  N    4.912233   1.445954   2.447970   0.000000
    10  C    4.872292   2.622666   1.415965   3.176776   0.000000
    11  C    5.840306   3.880401   2.440851   4.463817   1.399839
    12  C    6.323548   4.342323   2.828340   5.084219   2.430488
    13  C    5.949893   3.791202   2.448457   4.674915   2.800433
    14  C    4.996681   2.477201   1.403312   3.461208   2.410642
    15  C    5.874106   2.461516   3.481745   1.346727   4.355430
    16  O    6.042794   2.836353   3.865905   2.277534   4.998963
    17  I    5.158970   3.561324   3.130646   3.583339   2.093578
    18  H    2.135758   5.387155   6.129370   6.146868   6.423649
    19  H    3.374694   4.690322   5.711884   4.866276   5.933647
    20  H    3.847031   2.779705   3.946923   2.511780   4.305214
    21  H    2.126681   2.683817   2.842418   4.102052   3.697907
    22  H    1.059696   4.638404   5.018105   5.850790   5.513523
    23  H    4.043424   1.092448   2.113869   2.037379   3.457152
    24  H    5.204921   2.113592   2.801303   0.994793   3.076314
    25  H    6.456191   4.749041   3.398975   5.202123   2.134133
    26  H    7.208390   5.401513   3.887886   6.115621   3.387151
    27  H    6.621942   4.610128   3.402023   5.508704   3.860272
    28  H    5.062337   2.617379   2.130060   3.617719   3.373564
    29  H    6.724591   3.394463   4.310836   2.054855   4.972805
                   11         12         13         14         15
    11  C    0.000000
    12  C    1.393567   0.000000
    13  C    2.406887   1.391289   0.000000
    14  C    2.768683   2.407742   1.394356   0.000000
    15  C    5.529545   5.966622   5.376848   4.155629   0.000000
    16  O    6.081513   6.267360   5.425062   4.170492   1.237033
    17  I    2.964625   4.305453   4.887259   4.408087   4.847171
    18  H    7.464923   8.168766   7.950692   6.979117   7.062853
    19  H    7.204161   8.138288   7.990296   6.865535   5.676978
    20  H    5.695182   6.601531   6.385811   5.182180   3.339950
    21  H    4.502855   4.635670   3.996852   3.048259   5.000466
    22  H    6.309285   6.650298   6.255418   5.444844   6.790785
    23  H    4.548571   4.712348   3.853428   2.459298   2.491775
    24  H    4.372994   5.224479   5.074961   4.007756   2.011023
    25  H    1.059488   2.123612   3.362866   3.828159   6.306329
    26  H    2.131082   1.059561   2.133080   3.371366   6.965433
    27  H    3.370028   2.132107   1.059867   2.133131   6.057631
    28  H    3.828976   3.361374   2.120274   1.060363   4.040776
    29  H    6.117755   6.650997   6.185014   5.053058   1.064596
                   16         17         18         19         20
    16  O    0.000000
    17  I    5.825176   0.000000
    18  H    7.376583   6.062270   0.000000
    19  H    6.261495   5.083690   2.458967   0.000000
    20  H    4.126607   3.705604   4.246467   2.437322   0.000000
    21  H    4.982188   4.823712   4.249896   4.905359   4.258746
    22  H    6.859032   5.950164   2.460729   4.253647   4.906710
    23  H    2.347729   4.636200   5.751598   5.255814   3.476937
    24  H    3.140924   2.932893   6.225585   4.714847   2.334733
    25  H    6.969809   2.967075   7.905765   7.604989   6.219289
    26  H    7.247988   5.088071   9.041996   9.105591   7.626787
    27  H    5.926299   5.946535   8.691662   8.871456   7.295593
    28  H    3.745811   5.258321   7.087883   7.039708   5.378288
    29  H    1.995160   5.160468   7.726036   6.070458   3.708220
                   21         22         23         24         25
    21  H    0.000000
    22  H    2.442834   0.000000
    23  H    2.668546   4.764770   0.000000
    24  H    4.631574   6.185139   2.940398   0.000000
    25  H    5.342326   6.910900   5.510958   4.939192   0.000000
    26  H    5.536007   7.449047   5.743375   6.219379   2.441965
    27  H    4.570676   6.817015   4.469432   5.997510   4.242051
    28  H    3.032428   5.468455   2.135769   4.364925   4.888431
    29  H    5.994654   7.685528   3.547529   2.282093   6.788979
                   26         27         28         29
    26  H    0.000000
    27  H    2.461719   0.000000
    28  H    4.240132   2.437757   0.000000
    29  H    7.613097   6.884338   5.014850   0.000000
 Symmetry turned off by external request.
 Stoichiometry    C14H12INO
 Framework group  C1[X(C14H12INO)]
 Deg. of freedom    81
 Full point group                 C1      NOp   1
 Rotational constants (GHZ):           0.3514931           0.2960893           0.2419128
 Basis read from rwf:  (5D, 7F)
 Pseudo-potential data read from rwf file.
   396 basis functions,   648 primitive gaussians,   412 cartesian basis functions
    59 alpha electrons       59 beta electrons
       nuclear repulsion energy      1088.5845941635 Hartrees.
 NAtoms=   29 NActive=   29 NUniq=   29 SFac= 1.00D+00 NAtFMM=   60 NAOKFM=F Big=F
 Integral buffers will be    131072 words long.
 Raffenetti 2 integral format.
 Two-electron integral symmetry is turned off.
 ------------------------------------------------------------------------------
 Polarizable Continuum Model (PCM)
 =================================
 Model                : PCM.
 Atomic radii         : UFF (Universal Force Field).
 Polarization charges : Total charges.
 Charge compensation  : None.
 Solution method      : On-the-fly selection.
 Cavity type          : Scaled VdW (van der Waals Surface) (Alpha=1.100).
 Cavity algorithm     : GePol (No added spheres)
                        Default sphere list used, NSphG=   29.
                        Lebedev-Laikov grids with approx.  5.0 points / Ang**2.
                        Smoothing algorithm: York/Karplus (Gamma=1.0000).
                        Polarization charges: spherical gaussians, with
                                              point-specific exponents (IZeta= 3).
                        Self-potential: point-specific (ISelfS= 7).
                        Self-field    : sphere-specific E.n sum rule (ISelfD= 2).
 1st derivatives      : Analytical E(r).r(x)/FMM algorithm (CHGder, D1EAlg=3).
                        Cavity 1st derivative terms included.
 Solvent              : DiMethylSulfoxide, Eps=  46.826000 Eps(inf)=   2.007889
 ------------------------------------------------------------------------------
 One-electron integrals computed using PRISM.
   1 Symmetry operations used in ECPInt.
 ECPInt:  NShTT=    9316 NPrTT=   38001 LenC2=    8722 LenP2D=   23915.
 LDataN:  DoStor=T MaxTD1= 5 Len=  102
 NBasis=   396 RedAO= T EigKep=  1.04D-06  NBF=   396
 NBsUse=   395 1.00D-06 EigRej=  8.48D-07 NBFU=   395
 Initial guess from the checkpoint file:  "BHFA_oI_conf7.chk"
 B after Tr=    -0.104055    0.041014   -0.155059
         Rot=    0.999944    0.004843    0.009370   -0.000512 Ang=   1.21 deg.
 ExpMin= 4.38D-02 ExpMax= 8.59D+03 ExpMxC= 1.30D+03 IAcc=3 IRadAn=         5 AccDes= 0.00D+00
 Harris functional with IExCor= 1009 and IRadAn=       5 diagonalized for initial guess.
 HarFok:  IExCor= 1009 AccDes= 0.00D+00 IRadAn=         5 IDoV= 1 UseB2=F ITyADJ=14
 ICtDFT=  3500011 ScaDFX=  1.000000  1.000000  1.000000  1.000000
 Defaulting to unpruned grid for atomic number  53.
 FoFCou: FMM=F IPFlag=           0 FMFlag=      100000 FMFlg1=           0
         NFxFlg=           0 DoJE=T BraDBF=F KetDBF=T FulRan=T
         wScrn=  0.000000 ICntrl=       500 IOpCl=  0 I1Cent=   200000004 NGrid=           0
         NMat0=    1 NMatS0=      1 NMatT0=    0 NMatD0=    1 NMtDS0=    0 NMtDT0=    0
 Symmetry not used in FoFCou.
 Requested convergence on RMS density matrix=1.00D-08 within 128 cycles.
 Requested convergence on MAX density matrix=1.00D-06.
 Requested convergence on             energy=1.00D-06.
 No special actions if energy rises.
 Inv3:  Mode=1 IEnd=    16370688.
 Iteration    1 A*A^-1 deviation from unit magnitude is 4.00D-15 for   2316.
 Iteration    1 A*A^-1 deviation from orthogonality  is 2.13D-15 for   1988    159.
 Iteration    1 A^-1*A deviation from unit magnitude is 3.77D-15 for   2327.
 Iteration    1 A^-1*A deviation from orthogonality  is 1.50D-15 for   2336   2335.
 Error on total polarization charges =  0.01881
 SCF Done:  E(RM062X) =  -681.921394212     A.U. after   16 cycles
            NFock= 16  Conv=0.44D-08     -V/T= 2.0158
   1 Symmetry operations used in ECPInt.
 ECPInt:  NShTT=    9316 NPrTT=   38001 LenC2=    8722 LenP2D=   23915.
 LDataN:  DoStor=T MaxTD1= 6 Len=  172
 D1PCM: PCM CHGder 1st derivatives, ID1Alg=3 FixD1E=F DoIter=F DoCFld=F I1PDM=0.
 Calling FoFJK, ICntrl=      2127 FMM=F ISym2X=0 I1Cent= 0 IOpClX= 0 NMat=1 NMatS=1 NMatT=0.
 -------------------------------------------------------------------
 Center     Atomic                   Forces (Hartrees/Bohr)
 Number     Number              X              Y              Z
 -------------------------------------------------------------------
      1        6          -0.012581213   -0.016557415    0.004939457
      2        6           0.008043150   -0.020288678   -0.008074252
      3        6           0.017275015   -0.005649643   -0.011749948
      4        6           0.005931253    0.016183909   -0.001512319
      5        6          -0.007289625    0.018783988    0.005452070
      6        6          -0.019199075    0.001674382    0.012300857
      7        6           0.000755608   -0.000466503   -0.000671028
      8        6          -0.002943826   -0.005575372   -0.009279099
      9        7           0.001608582   -0.002816548    0.009813152
     10        6           0.012047978   -0.017260650    0.001708110
     11        6           0.012113427   -0.005394312    0.015320080
     12        6           0.005257830    0.011648680    0.018095441
     13        6          -0.008893400    0.018726737    0.001228370
     14        6          -0.014942567    0.005728902   -0.018278261
     15        6           0.041440273   -0.023118783   -0.000309263
     16        8          -0.013851130    0.011281129   -0.007106589
     17       53          -0.001654626    0.008581480    0.004521622
     18        1           0.010070595    0.014752980   -0.003938321
     19        1          -0.005550389    0.016132766    0.006138021
     20        1          -0.015266727    0.001686795    0.009982296
     21        1           0.004956315   -0.016709735   -0.006104414
     22        1           0.015220424   -0.002218800   -0.009482362
     23        1          -0.003986889   -0.001411443    0.000805665
     24        1          -0.011868048    0.008402851   -0.005289902
     25        1          -0.011082275    0.005678263   -0.012542055
     26        1          -0.003978878   -0.009683537   -0.014529352
     27        1           0.007966704   -0.015739830   -0.000662680
     28        1           0.011008337   -0.004804985    0.013497881
     29        1          -0.020606823    0.008433372    0.005726823
 -------------------------------------------------------------------
 Cartesian Forces:  Max     0.041440273 RMS     0.011631186

 GradGradGradGradGradGradGradGradGradGradGradGradGradGradGradGradGradGrad
 Berny optimization.
 Using GEDIIS/GDIIS optimizer.
 FormGI is forming the generalized inverse of G from B-inverse, IUseBI=4.
 Internal  Forces:  Max     0.022033521 RMS     0.006030620
 Search for a local minimum.
 Step number   2 out of a maximum of  158
 All quantities printed in internal units (Hartrees-Bohrs-Radians)
 Mixed Optimization -- RFO/linear search
 Update second derivatives using D2CorX and points    1    2
 DE= -3.69D-02 DEPred=-4.12D-02 R= 8.97D-01
 TightC=F SS=  1.41D+00  RLast= 3.23D-01 DXNew= 5.0454D-01 9.6799D-01
 Trust test= 8.97D-01 RLast= 3.23D-01 DXMaxT set to 5.05D-01
 ITU=  1  0
 Use linear search instead of GDIIS.
     Eigenvalues ---    0.00874   0.00886   0.01285   0.01458   0.01493
     Eigenvalues ---    0.01701   0.01882   0.01905   0.01918   0.01957
     Eigenvalues ---    0.01971   0.01976   0.01997   0.02003   0.02018
     Eigenvalues ---    0.02029   0.02031   0.02032   0.02033   0.02046
     Eigenvalues ---    0.02048   0.02056   0.02339   0.02340   0.04905
     Eigenvalues ---    0.06663   0.06930   0.15653   0.15880   0.16000
     Eigenvalues ---    0.16000   0.16000   0.16000   0.16000   0.16000
     Eigenvalues ---    0.16000   0.16000   0.16000   0.16017   0.19284
     Eigenvalues ---    0.19678   0.21721   0.21999   0.22000   0.22000
     Eigenvalues ---    0.22003   0.22575   0.23441   0.24396   0.24884
     Eigenvalues ---    0.24992   0.25693   0.33202   0.33835   0.34330
     Eigenvalues ---    0.38262   0.40344   0.40464   0.40476   0.40924
     Eigenvalues ---    0.43146   0.43695   0.44147   0.44162   0.44194
     Eigenvalues ---    0.44228   0.44252   0.44259   0.44274   0.44278
     Eigenvalues ---    0.44285   0.44397   0.44411   0.44676   0.44852
     Eigenvalues ---    0.44915   0.45151   0.50821   0.53423   0.54947
     Eigenvalues ---    0.82406
 RFO step:  Lambda=-1.22128542D-02 EMin= 8.74044276D-03
 Quartic linear search produced a step of  0.52406.
 Iteration  1 RMS(Cart)=  0.07874427 RMS(Int)=  0.00222427
 Iteration  2 RMS(Cart)=  0.00473328 RMS(Int)=  0.00012422
 Iteration  3 RMS(Cart)=  0.00001165 RMS(Int)=  0.00012404
 Iteration  4 RMS(Cart)=  0.00000000 RMS(Int)=  0.00012404
 Variable       Old X    -DE/DX   Delta X   Delta X   Delta X     New X
                                 (Linear)    (Quad)   (Total)
    R1        2.63766  -0.00421  -0.00826  -0.00547  -0.01374   2.62392
    R2        2.63915  -0.00308  -0.00767  -0.00231  -0.00999   2.62916
    R3        2.00203   0.01829   0.03957   0.02175   0.06132   2.06335
    R4        2.63955  -0.00327  -0.00799  -0.00295  -0.01094   2.62861
    R5        2.00244   0.01813   0.03895   0.02199   0.06093   2.06337
    R6        2.64885  -0.00733  -0.01290  -0.01253  -0.02541   2.62344
    R7        2.00192   0.01831   0.03865   0.02291   0.06156   2.06349
    R8        2.64995  -0.00490  -0.01112  -0.00587  -0.01698   2.63297
    R9        2.85914   0.00773   0.02157   0.01241   0.03398   2.89312
   R10        2.63691  -0.00458  -0.00890  -0.00623  -0.01513   2.62178
   R11        2.00517   0.01846   0.03971   0.02248   0.06219   2.06736
   R12        2.00254   0.01807   0.03883   0.02193   0.06076   2.06330
   R13        2.87073   0.00367   0.02660  -0.01044   0.01616   2.88689
   R14        2.73246   0.00460   0.01506   0.00167   0.01673   2.74919
   R15        2.06443  -0.00123  -0.00173  -0.00354  -0.00528   2.05915
   R16        2.67579  -0.01654  -0.00442  -0.05465  -0.05903   2.61675
   R17        2.65188  -0.00431  -0.00951  -0.00592  -0.01542   2.63645
   R18        2.54494  -0.00088  -0.00428   0.00180  -0.00247   2.54247
   R19        1.87989   0.01546   0.02527   0.01807   0.04334   1.92322
   R20        2.64531  -0.00529  -0.00777  -0.01054  -0.01828   2.62704
   R21        3.95629   0.00823   0.03772   0.03462   0.07234   4.02863
   R22        2.63346  -0.00239  -0.00903   0.00180  -0.00723   2.62623
   R23        2.00214   0.01767   0.03839   0.02110   0.05949   2.06163
   R24        2.62915  -0.00238  -0.01090   0.00430  -0.00664   2.62251
   R25        2.00228   0.01788   0.03867   0.02149   0.06015   2.06243
   R26        2.63495  -0.00349  -0.00935  -0.00164  -0.01102   2.62394
   R27        2.00286   0.01764   0.03830   0.02120   0.05950   2.06235
   R28        2.00380   0.01803   0.03878   0.02200   0.06078   2.06458
   R29        2.33765  -0.01918  -0.01337  -0.02158  -0.03495   2.30270
   R30        2.01179   0.02203   0.04375   0.03031   0.07406   2.08585
    A1        2.08763  -0.00065  -0.00213  -0.00086  -0.00302   2.08461
    A2        2.09761   0.00036   0.00122   0.00058   0.00181   2.09942
    A3        2.09793   0.00029   0.00091   0.00029   0.00122   2.09915
    A4        2.09729   0.00042   0.00142   0.00187   0.00327   2.10056
    A5        2.09515   0.00018   0.00042   0.00131   0.00174   2.09689
    A6        2.09074  -0.00060  -0.00184  -0.00318  -0.00501   2.08574
    A7        2.10815  -0.00105  -0.00170  -0.00548  -0.00718   2.10097
    A8        2.07743   0.00083   0.00156   0.00475   0.00630   2.08373
    A9        2.09760   0.00021   0.00014   0.00074   0.00087   2.09847
   A10        2.06708   0.00214   0.00282   0.00909   0.01187   2.07896
   A11        2.14566  -0.00048   0.00404  -0.00640  -0.00243   2.14323
   A12        2.06986  -0.00164  -0.00689  -0.00203  -0.00899   2.06088
   A13        2.11104  -0.00091  -0.00104  -0.00498  -0.00602   2.10502
   A14        2.08976   0.00002  -0.00083   0.00005  -0.00079   2.08897
   A15        2.08239   0.00089   0.00188   0.00493   0.00681   2.08919
   A16        2.09499   0.00006   0.00063   0.00064   0.00125   2.09623
   A17        2.09586   0.00037   0.00100   0.00186   0.00287   2.09873
   A18        2.09234  -0.00043  -0.00164  -0.00249  -0.00412   2.08822
   A19        1.96843  -0.00123  -0.00184  -0.00623  -0.00852   1.95990
   A20        1.98642  -0.00168   0.00110  -0.01481  -0.01406   1.97236
   A21        1.84025   0.00308   0.00642   0.03828   0.04463   1.88488
   A22        1.94211   0.00281   0.02832  -0.01554   0.01270   1.95481
   A23        1.86650  -0.00118  -0.01619   0.00565  -0.01025   1.85626
   A24        1.84869  -0.00185  -0.02186  -0.00213  -0.02358   1.82511
   A25        2.20978  -0.01114   0.02537  -0.08870  -0.06337   2.14642
   A26        2.02209   0.00991  -0.01836   0.07770   0.05929   2.08139
   A27        2.05131   0.00123  -0.00701   0.01099   0.00401   2.05531
   A28        2.15703  -0.00280  -0.01034  -0.00774  -0.01811   2.13892
   A29        2.07383   0.00158   0.00961   0.00080   0.01037   2.08420
   A30        2.05232   0.00122   0.00073   0.00688   0.00757   2.05989
   A31        2.09764   0.00401  -0.00015   0.02045   0.02035   2.11798
   A32        2.18419  -0.01266   0.01385  -0.08593  -0.07213   2.11205
   A33        2.00135   0.00865  -0.01368   0.06553   0.05178   2.05313
   A34        2.11073  -0.00267   0.00339  -0.02018  -0.01677   2.09396
   A35        2.09025   0.00102  -0.00313   0.00878   0.00563   2.09588
   A36        2.08221   0.00166  -0.00025   0.01140   0.01113   2.09334
   A37        2.08742  -0.00042  -0.00178   0.00374   0.00192   2.08934
   A38        2.09449  -0.00076  -0.00123  -0.00824  -0.00945   2.08504
   A39        2.10127   0.00118   0.00302   0.00450   0.00754   2.10881
   A40        2.08767  -0.00123  -0.00236  -0.00123  -0.00367   2.08400
   A41        2.09922   0.00119   0.00217   0.00466   0.00687   2.10608
   A42        2.09630   0.00004   0.00019  -0.00342  -0.00320   2.09310
   A43        2.13160  -0.00091   0.00791  -0.01376  -0.00587   2.12573
   A44        2.07721  -0.00079  -0.00868   0.00080  -0.00786   2.06935
   A45        2.07437   0.00170   0.00076   0.01296   0.01373   2.08811
   A46        2.15701   0.00632   0.01709   0.02388   0.04097   2.19798
   A47        2.03173  -0.00976  -0.02502  -0.05294  -0.07796   1.95377
   A48        2.09444   0.00344   0.00793   0.02906   0.03699   2.13143
    D1       -0.00531  -0.00000  -0.00071   0.00112   0.00039  -0.00492
    D2        3.13620   0.00002  -0.00048   0.00207   0.00157   3.13776
    D3        3.14105  -0.00004  -0.00032  -0.00128  -0.00159   3.13946
    D4       -0.00063  -0.00001  -0.00009  -0.00033  -0.00041  -0.00105
    D5        0.00478   0.00003   0.00038   0.00070   0.00110   0.00589
    D6       -3.13375  -0.00003   0.00047  -0.00231  -0.00181  -3.13556
    D7       -3.14157   0.00006  -0.00001   0.00310   0.00308  -3.13849
    D8        0.00308   0.00000   0.00008   0.00009   0.00017   0.00325
    D9       -0.00735   0.00014   0.00065   0.00609   0.00671  -0.00064
   D10        3.13668  -0.00002  -0.00041  -0.00019  -0.00062   3.13607
   D11        3.13433   0.00012   0.00042   0.00514   0.00554   3.13988
   D12       -0.00482  -0.00005  -0.00064  -0.00114  -0.00179  -0.00660
   D13        0.02008  -0.00027  -0.00021  -0.01464  -0.01490   0.00518
   D14        3.12472   0.00004  -0.00149   0.00650   0.00509   3.12981
   D15       -3.12398  -0.00010   0.00087  -0.00829  -0.00750  -3.13149
   D16       -0.01934   0.00020  -0.00042   0.01286   0.01248  -0.00685
   D17       -0.02063   0.00030  -0.00013   0.01650   0.01643  -0.00420
   D18        3.12288   0.00033   0.00041   0.01695   0.01742   3.14030
   D19       -3.12691  -0.00002   0.00089  -0.00360  -0.00272  -3.12964
   D20        0.01660   0.00001   0.00142  -0.00315  -0.00174   0.01487
   D21        2.19452   0.00122   0.02634   0.01868   0.04502   2.23954
   D22       -0.03933  -0.00015  -0.01205   0.05900   0.04694   0.00761
   D23       -2.05791   0.00103   0.00983   0.04543   0.05541  -2.00250
   D24       -0.98407   0.00161   0.02524   0.04009   0.06523  -0.91884
   D25        3.06526   0.00023  -0.01315   0.08040   0.06715   3.13241
   D26        1.04668   0.00142   0.00873   0.06683   0.07562   1.12230
   D27        0.00841  -0.00021   0.00001  -0.00980  -0.00974  -0.00133
   D28       -3.13624  -0.00014  -0.00008  -0.00679  -0.00684   3.14011
   D29       -3.13510  -0.00024  -0.00053  -0.01025  -0.01074   3.13735
   D30        0.00344  -0.00017  -0.00061  -0.00724  -0.00784  -0.00440
   D31       -1.14519   0.00159   0.00348   0.04233   0.04574  -1.09945
   D32        1.99368   0.00137  -0.00043   0.03602   0.03549   2.02917
   D33        1.11167   0.00066   0.02664   0.00327   0.03007   1.14174
   D34       -2.03264   0.00045   0.02273  -0.00303   0.01982  -2.01283
   D35        3.12295  -0.00076   0.00675  -0.00411   0.00261   3.12555
   D36       -0.02137  -0.00097   0.00285  -0.01042  -0.00765  -0.02902
   D37       -2.02944  -0.00085   0.00898  -0.02607  -0.01704  -2.04648
   D38        1.11623  -0.00053   0.00921  -0.00978  -0.00051   1.11572
   D39        2.00645  -0.00018  -0.01295   0.00887  -0.00433   2.00211
   D40       -1.13107   0.00014  -0.01272   0.02516   0.01220  -1.11887
   D41       -0.01582   0.00085   0.00354   0.01124   0.01496  -0.00086
   D42        3.12985   0.00117   0.00377   0.02753   0.03150  -3.12184
   D43        3.13889   0.00003  -0.00072   0.00080   0.00028   3.13917
   D44        0.00147  -0.00014   0.00645  -0.01661  -0.00961  -0.00815
   D45        0.00006   0.00023   0.00321   0.00711   0.01031   0.01037
   D46       -3.13736   0.00007   0.01038  -0.01030   0.00042  -3.13694
   D47       -3.14130   0.00013   0.00009   0.00673   0.00726  -3.13404
   D48        0.00331   0.00015   0.00174   0.00498   0.00700   0.01031
   D49       -0.00217  -0.00008  -0.00354   0.00084  -0.00258  -0.00475
   D50       -3.14075  -0.00007  -0.00189  -0.00090  -0.00283   3.13960
   D51        0.00135   0.00032   0.00087   0.01376   0.01462   0.01597
   D52       -3.13832   0.00022   0.00155   0.00885   0.01038  -3.12793
   D53        3.13891   0.00000   0.00066  -0.00236  -0.00169   3.13723
   D54       -0.00076  -0.00009   0.00133  -0.00727  -0.00592  -0.00668
   D55        0.00122  -0.00023  -0.00084  -0.01031  -0.01117  -0.00995
   D56       -3.13917  -0.00014   0.00098  -0.00846  -0.00766   3.13635
   D57        3.13906  -0.00013  -0.00743   0.00501  -0.00188   3.13718
   D58       -0.00133  -0.00004  -0.00561   0.00686   0.00163   0.00030
   D59       -0.00044   0.00007  -0.00132   0.00532   0.00398   0.00355
   D60        3.14029   0.00010   0.00049   0.00419   0.00459  -3.13830
   D61        3.13996  -0.00002  -0.00313   0.00348   0.00048   3.14044
   D62       -0.00250   0.00001  -0.00132   0.00235   0.00108  -0.00141
   D63       -0.00162   0.00009   0.00104   0.00266   0.00358   0.00196
[truncated: 1,410,960 more chars]
