# Supplementary material for: Rotational Barriers in N-Benzhydrylformamides: An NMR and DFT Study
Source: Molecules. 2023 Jan 5;28(2):535. doi: 10.3390/molecules28020535 (PMC9863877; doi:10.3390/molecules28020535)
Supplement: Supplementary file 1 [file molecules-28-00535-s001.zip › Supplementary_Materials/Quantum_chemistry_output_files/Gaussian_output_files/Conformations/BHFA_oI/BHFA_oI_conf8.log]

 Entering Gaussian System, Link 0=g16
 Initial command:
 /usr/local/gaussian/g16/l1.exe "/home/gauss/GAUSS_SCRDIR/Gau-20527.inp" -scrdir="/home/gauss/GAUSS_SCRDIR/"
 Entering Link 1 = /usr/local/gaussian/g16/l1.exe PID=     20529.
  
 Copyright (c) 1988,1990,1992,1993,1995,1998,2003,2009,2016,
            Gaussian, Inc.  All Rights Reserved.
  
 This is part of the Gaussian(R) 16 program.  It is based on
 the Gaussian(R) 09 system (copyright 2009, Gaussian, Inc.),
 the Gaussian(R) 03 system (copyright 2003, Gaussian, Inc.),
 the Gaussian(R) 98 system (copyright 1998, Gaussian, Inc.),
 the Gaussian(R) 94 system (copyright 1995, Gaussian, Inc.),
 the Gaussian 92(TM) system (copyright 1992, Gaussian, Inc.),
 the Gaussian 90(TM) system (copyright 1990, Gaussian, Inc.),
 the Gaussian 88(TM) system (copyright 1988, Gaussian, Inc.),
 the Gaussian 86(TM) system (copyright 1986, Carnegie Mellon
 University), and the Gaussian 82(TM) system (copyright 1983,
 Carnegie Mellon University). Gaussian is a federally registered
 trademark of Gaussian, Inc.
  
 This software contains proprietary and confidential information,
 including trade secrets, belonging to Gaussian, Inc.
  
 This software is provided under written license and may be
 used, copied, transmitted, or stored only in accord with that
 written license.
  
 The following legend is applicable only to US Government
 contracts under FAR:
  
                    RESTRICTED RIGHTS LEGEND
  
 Use, reproduction and disclosure by the US Government is
 subject to restrictions as set forth in subparagraphs (a)
 and (c) of the Commercial Computer Software - Restricted
 Rights clause in FAR 52.227-19.
  
 Gaussian, Inc.
 340 Quinnipiac St., Bldg. 40, Wallingford CT 06492
  
  
 ---------------------------------------------------------------
 Warning -- This program may not be used in any manner that
 competes with the business of Gaussian, Inc. or will provide
 assistance to any competitor of Gaussian, Inc.  The licensee
 of this program is prohibited from giving any competitor of
 Gaussian, Inc. access to this program.  By using this program,
 the user acknowledges that Gaussian, Inc. is engaged in the
 business of creating and licensing software in the field of
 computational chemistry and represents and warrants to the
 licensee that it is not a competitor of Gaussian, Inc. and that
 it will not use this program in any manner prohibited above.
 ---------------------------------------------------------------
  

 Cite this work as:
 Gaussian 16, Revision A.03,
 M. J. Frisch, G. W. Trucks, H. B. Schlegel, G. E. Scuseria, 
 M. A. Robb, J. R. Cheeseman, G. Scalmani, V. Barone, 
 G. A. Petersson, H. Nakatsuji, X. Li, M. Caricato, A. V. Marenich, 
 J. Bloino, B. G. Janesko, R. Gomperts, B. Mennucci, H. P. Hratchian, 
 J. V. Ortiz, A. F. Izmaylov, J. L. Sonnenberg, D. Williams-Young, 
 F. Ding, F. Lipparini, F. Egidi, J. Goings, B. Peng, A. Petrone, 
 T. Henderson, D. Ranasinghe, V. G. Zakrzewski, J. Gao, N. Rega, 
 G. Zheng, W. Liang, M. Hada, M. Ehara, K. Toyota, R. Fukuda, 
 J. Hasegawa, M. Ishida, T. Nakajima, Y. Honda, O. Kitao, H. Nakai, 
 T. Vreven, K. Throssell, J. A. Montgomery, Jr., J. E. Peralta, 
 F. Ogliaro, M. J. Bearpark, J. J. Heyd, E. N. Brothers, K. N. Kudin, 
 V. N. Staroverov, T. A. Keith, R. Kobayashi, J. Normand, 
 K. Raghavachari, A. P. Rendell, J. C. Burant, S. S. Iyengar, 
 J. Tomasi, M. Cossi, J. M. Millam, M. Klene, C. Adamo, R. Cammi, 
 J. W. Ochterski, R. L. Martin, K. Morokuma, O. Farkas, 
 J. B. Foresman, and D. J. Fox, Gaussian, Inc., Wallingford CT, 2016.
 
 ******************************************
 Gaussian 16:  ES64L-G16RevA.03 25-Dec-2016
                15-Dec-2022 
 ******************************************
 %chk=BHFA_oI_conf8.chk
 %nprocshared=4
 Will use up to    4 processors via shared memory.
 %mem=2GB
 ----------------------------------------------------------------------
 # opt freq M062X/gen pseudo=read nosymm Integral(Grid=SuperFine) scrf=
 (IEFPCM, solvent=dimethylsulfoxide) pop=(nboread,mkuff,dipole)
 ----------------------------------------------------------------------
 1/18=20,19=15,26=6,38=1/1,3;
 2/9=110,12=2,15=1,17=6,18=5,40=1/2;
 3/5=7,11=2,16=1,17=8,25=1,30=1,70=2201,71=1,72=21,74=-55,75=-7/1,2,3;
 4//1;
 5/5=2,38=5,53=21/2;
 6/7=2,8=2,9=2,10=2,15=24,20=4,28=1,40=2/1,2,7;
 7/30=1/1,2,3,16;
 1/18=20,19=15,26=6/3(2);
 2/9=110,15=1/2;
 99//99;
 2/9=110,15=1/2;
 3/5=7,6=1,11=2,16=1,17=8,25=1,30=1,70=2205,71=1,72=21,74=-55,75=-7,82=7/1,2,3;
 4/5=5,16=3,69=1/1;
 5/5=2,38=5,53=21/2;
 7/30=1/1,2,3,16;
 1/18=20,19=15,26=6/3(-5);
 2/9=110,15=1/2;
 6/7=2,8=2,9=2,10=2,15=24,19=2,20=4,28=1,40=2/1,2,7;
 99/9=1/99;
 -------------
 BHFA_oI_conf8
 -------------
 Symbolic Z-matrix:
 Charge =  0 Multiplicity = 1
 C                     2.8077    3.6277   -1.9727 
 C                     1.4346    3.3696   -1.8338 
 C                     0.9953    2.0921   -1.4472 
 C                     1.9207    1.0542   -1.1933 
 C                     3.2979    1.3315   -1.3363 
 C                     3.74      2.6083   -1.7227 
 C                     1.4856   -0.3111   -0.7945 
 C                     1.1787   -1.1522   -1.9865 
 N                     0.3532   -0.2687    0.0764 
 C                     2.0003   -2.2388   -2.3875 
 C                     1.6631   -3.0037   -3.5203 
 C                     0.5145   -2.7036   -4.2674 
 C                    -0.306    -1.6337   -3.8837 
 C                     0.0254   -0.8689   -2.7538 
 C                     0.361    -0.7371    1.3396 
 O                    -0.6815   -0.6592    2.0236 
 I                     3.7242   -2.7835   -1.4066 
 H                     3.1274    4.5547   -2.2537 
 H                     0.7558    4.1092   -2.0139 
 H                    -0.006     1.9195   -1.3496 
 H                     3.9857    0.5976   -1.1623 
 H                     4.738     2.794    -1.8237 
 H                     2.3103   -0.7559   -0.237 
 H                    -0.4727    0.1146   -0.2577 
 H                     2.2569   -3.7825   -3.8063 
 H                     0.2773   -3.2616   -5.0875 
 H                    -1.143    -1.4126   -4.4242 
 H                    -0.5868   -0.0983   -2.488 
 H                     1.2025   -1.1538    1.7386 
 

 GradGradGradGradGradGradGradGradGradGradGradGradGradGradGradGradGradGrad
 Berny optimization.
 Initialization pass.
                           ----------------------------
                           !    Initial Parameters    !
                           ! (Angstroms and Degrees)  !
 --------------------------                            --------------------------
 ! Name  Definition              Value          Derivative Info.                !
 --------------------------------------------------------------------------------
 ! R1    R(1,2)                  1.404          estimate D2E/DX2                !
 ! R2    R(1,6)                  1.4039         estimate D2E/DX2                !
 ! R3    R(1,18)                 1.02           estimate D2E/DX2                !
 ! R4    R(2,3)                  1.4052         estimate D2E/DX2                !
 ! R5    R(2,19)                 1.0199         estimate D2E/DX2                !
 ! R6    R(3,4)                  1.4135         estimate D2E/DX2                !
 ! R7    R(3,20)                 1.0207         estimate D2E/DX2                !
 ! R8    R(4,5)                  1.4121         estimate D2E/DX2                !
 ! R9    R(4,7)                  1.4874         estimate D2E/DX2                !
 ! R10   R(5,6)                  1.4053         estimate D2E/DX2                !
 ! R11   R(5,21)                 1.0208         estimate D2E/DX2                !
 ! R12   R(6,22)                 1.0201         estimate D2E/DX2                !
 ! R13   R(7,8)                  1.4908         estimate D2E/DX2                !
 ! R14   R(7,9)                  1.4292         estimate D2E/DX2                !
 ! R15   R(7,23)                 1.0903         estimate D2E/DX2                !
 ! R16   R(8,10)                 1.42           estimate D2E/DX2                !
 ! R17   R(8,14)                 1.4139         estimate D2E/DX2                !
 ! R18   R(9,15)                 1.3473         estimate D2E/DX2                !
 ! R19   R(9,24)                 0.9699         estimate D2E/DX2                !
 ! R20   R(10,11)                1.4078         estimate D2E/DX2                !
 ! R21   R(10,17)                2.0569         estimate D2E/DX2                !
 ! R22   R(11,12)                1.4027         estimate D2E/DX2                !
 ! R23   R(11,25)                1.0203         estimate D2E/DX2                !
 ! R24   R(12,13)                1.4018         estimate D2E/DX2                !
 ! R25   R(12,26)                1.0199         estimate D2E/DX2                !
 ! R26   R(13,14)                1.4041         estimate D2E/DX2                !
 ! R27   R(13,27)                1.0206         estimate D2E/DX2                !
 ! R28   R(14,28)                1.0194         estimate D2E/DX2                !
 ! R29   R(15,16)                1.2493         estimate D2E/DX2                !
 ! R30   R(15,29)                1.0203         estimate D2E/DX2                !
 ! A1    A(2,1,6)              119.8915         estimate D2E/DX2                !
 ! A2    A(2,1,18)             120.0545         estimate D2E/DX2                !
 ! A3    A(6,1,18)             120.054          estimate D2E/DX2                !
 ! A4    A(1,2,3)              120.0062         estimate D2E/DX2                !
 ! A5    A(1,2,19)             120.0074         estimate D2E/DX2                !
 ! A6    A(3,2,19)             119.9864         estimate D2E/DX2                !
 ! A7    A(2,3,4)              120.8173         estimate D2E/DX2                !
 ! A8    A(2,3,20)             119.1251         estimate D2E/DX2                !
 ! A9    A(4,3,20)             120.0576         estimate D2E/DX2                !
 ! A10   A(3,4,5)              118.4319         estimate D2E/DX2                !
 ! A11   A(3,4,7)              122.0483         estimate D2E/DX2                !
 ! A12   A(5,4,7)              119.5179         estimate D2E/DX2                !
 ! A13   A(4,5,6)              120.8684         estimate D2E/DX2                !
 ! A14   A(4,5,21)             119.9145         estimate D2E/DX2                !
 ! A15   A(6,5,21)             119.2164         estimate D2E/DX2                !
 ! A16   A(1,6,5)              119.9846         estimate D2E/DX2                !
 ! A17   A(1,6,22)             119.9911         estimate D2E/DX2                !
 ! A18   A(5,6,22)             120.0241         estimate D2E/DX2                !
 ! A19   A(4,7,8)              111.3285         estimate D2E/DX2                !
 ! A20   A(4,7,9)              111.5876         estimate D2E/DX2                !
 ! A21   A(4,7,23)             106.8758         estimate D2E/DX2                !
 ! A22   A(8,7,9)              109.929          estimate D2E/DX2                !
 ! A23   A(8,7,23)             109.5349         estimate D2E/DX2                !
 ! A24   A(9,7,23)             107.4477         estimate D2E/DX2                !
 ! A25   A(7,8,10)             122.5743         estimate D2E/DX2                !
 ! A26   A(7,8,14)             119.2608         estimate D2E/DX2                !
 ! A27   A(10,8,14)            118.1647         estimate D2E/DX2                !
 ! A28   A(7,9,15)             123.8099         estimate D2E/DX2                !
 ! A29   A(7,9,24)             118.4589         estimate D2E/DX2                !
 ! A30   A(15,9,24)            117.7305         estimate D2E/DX2                !
 ! A31   A(8,10,11)            120.2901         estimate D2E/DX2                !
 ! A32   A(8,10,17)            123.5651         estimate D2E/DX2                !
 ! A33   A(11,10,17)           116.1413         estimate D2E/DX2                !
 ! A34   A(10,11,12)           120.5613         estimate D2E/DX2                !
 ! A35   A(10,11,25)           120.0588         estimate D2E/DX2                !
 ! A36   A(12,11,25)           119.3797         estimate D2E/DX2                !
 ! A37   A(11,12,13)           119.7877         estimate D2E/DX2                !
 ! A38   A(11,12,26)           120.1108         estimate D2E/DX2                !
 ! A39   A(13,12,26)           120.1015         estimate D2E/DX2                !
 ! A40   A(12,13,14)           119.8573         estimate D2E/DX2                !
 ! A41   A(12,13,27)           120.0268         estimate D2E/DX2                !
 ! A42   A(14,13,27)           120.1158         estimate D2E/DX2                !
 ! A43   A(8,14,13)            121.3389         estimate D2E/DX2                !
 ! A44   A(8,14,28)            119.9871         estimate D2E/DX2                !
 ! A45   A(13,14,28)           118.6736         estimate D2E/DX2                !
 ! A46   A(9,15,16)            119.1328         estimate D2E/DX2                !
 ! A47   A(9,15,29)            120.893          estimate D2E/DX2                !
 ! A48   A(16,15,29)           119.9739         estimate D2E/DX2                !
 ! D1    D(6,1,2,3)             -0.1008         estimate D2E/DX2                !
 ! D2    D(6,1,2,19)           179.9272         estimate D2E/DX2                !
 ! D3    D(18,1,2,3)           179.9735         estimate D2E/DX2                !
 ! D4    D(18,1,2,19)            0.0015         estimate D2E/DX2                !
 ! D5    D(2,1,6,5)              0.1066         estimate D2E/DX2                !
 ! D6    D(2,1,6,22)           179.9633         estimate D2E/DX2                !
 ! D7    D(18,1,6,5)          -179.9677         estimate D2E/DX2                !
 ! D8    D(18,1,6,22)           -0.111          estimate D2E/DX2                !
 ! D9    D(1,2,3,4)              0.0229         estimate D2E/DX2                !
 ! D10   D(1,2,3,20)           179.9518         estimate D2E/DX2                !
 ! D11   D(19,2,3,4)           179.9949         estimate D2E/DX2                !
 ! D12   D(19,2,3,20)           -0.0762         estimate D2E/DX2                !
 ! D13   D(2,3,4,5)              0.0482         estimate D2E/DX2                !
 ! D14   D(2,3,4,7)           -179.4433         estimate D2E/DX2                !
 ! D15   D(20,3,4,5)          -179.8801         estimate D2E/DX2                !
 ! D16   D(20,3,4,7)             0.6285         estimate D2E/DX2                !
 ! D17   D(3,4,5,6)             -0.0423         estimate D2E/DX2                !
 ! D18   D(3,4,5,21)          -179.7521         estimate D2E/DX2                !
 ! D19   D(7,4,5,6)            179.4624         estimate D2E/DX2                !
 ! D20   D(7,4,5,21)            -0.2475         estimate D2E/DX2                !
 ! D21   D(3,4,7,8)             85.8508         estimate D2E/DX2                !
 ! D22   D(3,4,7,9)            -37.3801         estimate D2E/DX2                !
 ! D23   D(3,4,7,23)          -154.5736         estimate D2E/DX2                !
 ! D24   D(5,4,7,8)            -93.6353         estimate D2E/DX2                !
 ! D25   D(5,4,7,9)            143.1338         estimate D2E/DX2                !
 ! D26   D(5,4,7,23)            25.9403         estimate D2E/DX2                !
 ! D27   D(4,5,6,1)             -0.0347         estimate D2E/DX2                !
 ! D28   D(4,5,6,22)          -179.8913         estimate D2E/DX2                !
 ! D29   D(21,5,6,1)           179.6772         estimate D2E/DX2                !
 ! D30   D(21,5,6,22)           -0.1795         estimate D2E/DX2                !
 ! D31   D(4,7,8,10)           109.4657         estimate D2E/DX2                !
 ! D32   D(4,7,8,14)           -70.7            estimate D2E/DX2                !
 ! D33   D(9,7,8,10)          -126.3607         estimate D2E/DX2                !
 ! D34   D(9,7,8,14)            53.4735         estimate D2E/DX2                !
 ! D35   D(23,7,8,10)           -8.5175         estimate D2E/DX2                !
 ! D36   D(23,7,8,14)          171.3168         estimate D2E/DX2                !
 ! D37   D(4,7,9,15)          -118.1153         estimate D2E/DX2                !
 ! D38   D(4,7,9,24)            62.1934         estimate D2E/DX2                !
 ! D39   D(8,7,9,15)           117.8616         estimate D2E/DX2                !
 ! D40   D(8,7,9,24)           -61.8297         estimate D2E/DX2                !
 ! D41   D(23,7,9,15)           -1.2681         estimate D2E/DX2                !
 ! D42   D(23,7,9,24)          179.0407         estimate D2E/DX2                !
 ! D43   D(7,8,10,11)          179.8501         estimate D2E/DX2                !
 ! D44   D(7,8,10,17)           -0.8613         estimate D2E/DX2                !
 ! D45   D(14,8,10,11)           0.0142         estimate D2E/DX2                !
 ! D46   D(14,8,10,17)         179.3028         estimate D2E/DX2                !
 ! D47   D(7,8,14,13)         -179.9273         estimate D2E/DX2                !
 ! D48   D(7,8,14,28)           -0.1721         estimate D2E/DX2                !
 ! D49   D(10,8,14,13)          -0.0857         estimate D2E/DX2                !
 ! D50   D(10,8,14,28)         179.6695         estimate D2E/DX2                !
 ! D51   D(7,9,15,16)         -179.7846         estimate D2E/DX2                !
 ! D52   D(7,9,15,29)            0.0388         estimate D2E/DX2                !
 ! D53   D(24,9,15,16)          -0.0913         estimate D2E/DX2                !
 ! D54   D(24,9,15,29)         179.7322         estimate D2E/DX2                !
 ! D55   D(8,10,11,12)           0.0446         estimate D2E/DX2                !
 ! D56   D(8,10,11,25)         179.8813         estimate D2E/DX2                !
 ! D57   D(17,10,11,12)       -179.2951         estimate D2E/DX2                !
 ! D58   D(17,10,11,25)          0.5416         estimate D2E/DX2                !
 ! D59   D(10,11,12,13)         -0.033          estimate D2E/DX2                !
 ! D60   D(10,11,12,26)        179.9292         estimate D2E/DX2                !
 ! D61   D(25,11,12,13)       -179.8708         estimate D2E/DX2                !
 ! D62   D(25,11,12,26)          0.0914         estimate D2E/DX2                !
 ! D63   D(11,12,13,14)         -0.0377         estimate D2E/DX2                !
 ! D64   D(11,12,13,27)       -179.9502         estimate D2E/DX2                !
 ! D65   D(26,12,13,14)       -180.0            estimate D2E/DX2                !
 ! D66   D(26,12,13,27)          0.0875         estimate D2E/DX2                !
 ! D67   D(12,13,14,8)           0.0984         estimate D2E/DX2                !
 ! D68   D(12,13,14,28)       -179.6599         estimate D2E/DX2                !
 ! D69   D(27,13,14,8)        -179.9891         estimate D2E/DX2                !
 ! D70   D(27,13,14,28)          0.2526         estimate D2E/DX2                !
 --------------------------------------------------------------------------------
 Trust Radius=3.00D-01 FncErr=5.00D-06 GrdErr=5.00D-06 EigMax=2.50D+02 EigMin=1.00D-04
 Number of steps in this run=    158 maximum allowed number of steps=    174.
 GradGradGradGradGradGradGradGradGradGradGradGradGradGradGradGradGradGrad

                          Input orientation:                          
 ---------------------------------------------------------------------
 Center     Atomic      Atomic             Coordinates (Angstroms)
 Number     Number       Type             X           Y           Z
 ---------------------------------------------------------------------
      1          6           0        2.807700    3.627700   -1.972700
      2          6           0        1.434600    3.369600   -1.833800
      3          6           0        0.995300    2.092100   -1.447200
      4          6           0        1.920700    1.054200   -1.193300
      5          6           0        3.297900    1.331500   -1.336300
      6          6           0        3.740000    2.608300   -1.722700
      7          6           0        1.485600   -0.311100   -0.794500
      8          6           0        1.178700   -1.152200   -1.986500
      9          7           0        0.353200   -0.268700    0.076400
     10          6           0        2.000300   -2.238800   -2.387500
     11          6           0        1.663100   -3.003700   -3.520300
     12          6           0        0.514500   -2.703600   -4.267400
     13          6           0       -0.306000   -1.633700   -3.883700
     14          6           0        0.025400   -0.868900   -2.753800
     15          6           0        0.361000   -0.737100    1.339600
     16          8           0       -0.681500   -0.659200    2.023600
     17         53           0        3.724200   -2.783500   -1.406600
     18          1           0        3.127400    4.554700   -2.253700
     19          1           0        0.755800    4.109200   -2.013900
     20          1           0       -0.006000    1.919500   -1.349600
     21          1           0        3.985700    0.597600   -1.162300
     22          1           0        4.738000    2.794000   -1.823700
     23          1           0        2.310300   -0.755900   -0.237000
     24          1           0       -0.472700    0.114600   -0.257700
     25          1           0        2.256900   -3.782500   -3.806300
     26          1           0        0.277300   -3.261600   -5.087500
     27          1           0       -1.143000   -1.412600   -4.424200
     28          1           0       -0.586800   -0.098300   -2.488000
     29          1           0        1.202500   -1.153800    1.738600
 ---------------------------------------------------------------------
                    Distance matrix (angstroms):
                    1          2          3          4          5
     1  C    0.000000
     2  C    1.404034   0.000000
     3  C    2.432902   1.405151   0.000000
     4  C    2.831455   2.451043   1.413530   0.000000
     5  C    2.432660   2.805930   2.427504   1.412099   0.000000
     6  C    1.403873   2.430389   2.806375   2.450580   1.405338
     7  C    4.318593   3.824957   2.538067   1.487413   2.505217
     8  C    5.049879   4.531609   3.293928   2.459254   3.329044
     9  N    5.040368   4.249178   2.882191   2.412314   3.636979
    10  C    5.936310   5.663987   4.544324   3.503755   3.941552
    11  C    6.905117   6.596624   5.541740   4.684852   5.122147
    12  C    7.114055   6.607023   5.584213   5.054557   5.711453
    13  C    6.405418   5.680210   4.638049   4.406955   5.316931
    14  C    5.345159   4.560387   3.378673   3.118595   4.190504
    15  C    6.000763   5.299818   4.021562   3.472319   4.479389
    16  O    6.820736   5.965622   4.735796   4.478351   5.575611
    17  I    6.501071   6.579165   5.587488   4.245710   4.137620
    18  H    1.020048   2.108637   3.355695   3.851503   3.355549
    19  H    2.108040   1.019909   2.108839   3.370964   3.825837
    20  H    3.350091   2.100611   1.020744   2.117864   3.355842
    21  H    3.350513   3.826618   3.355174   2.115105   1.020762
    22  H    2.107917   3.353188   3.826515   3.370681   2.109586
    23  H    4.740887   4.509587   3.362278   2.083929   2.557548
    24  H    5.103344   4.088632   2.735039   2.736158   4.106294
    25  H    7.653531   7.464547   6.455069   5.507673   5.773870
    26  H    7.972914   7.476545   6.513786   6.040835   6.655231
    27  H    6.857296   6.018607   5.071270   5.090194   6.065213
    28  H    5.066679   4.066985   2.895541   3.048288   4.296700
    29  H    6.262041   5.768627   4.552815   3.739935   4.474643
                    6          7          8          9         10
     6  C    0.000000
     7  C    3.803521   0.000000
     8  C    4.557544   1.490805   0.000000
     9  N    4.794195   1.429194   2.391146   0.000000
    10  C    5.192581   2.553153   1.420045   3.558797   0.000000
    11  C    6.248154   3.835569   2.452598   4.704499   1.407839
    12  C    6.715328   4.327600   2.837342   4.982304   2.440833
    13  C    6.247768   3.808183   2.456734   4.240302   2.814921
    14  C    5.191564   2.506428   1.413899   2.911653   2.431261
    15  C    5.655707   2.449609   3.450200   1.347269   4.339779
    16  O    6.652893   3.572000   4.447954   2.239349   5.398610
    17  I    5.401081   3.390982   3.078473   4.459501   2.056865
    18  H    2.108486   5.338612   6.036351   6.032474   6.887663
    19  H    3.353051   4.643124   5.278440   4.868003   6.479619
    20  H    3.827031   2.740179   3.353281   2.636422   4.732223
    21  H    2.101745   2.685426   3.408864   3.934452   3.672614
    22  H    1.020142   4.612917   5.316730   5.676001   5.756904
    23  H    3.945781   1.090313   2.120925   2.041035   2.630540
    24  H    5.109952   2.074684   2.705671   0.969872   4.023713
    25  H    6.883553   4.660092   3.375302   5.571914   2.112308
    26  H    7.600519   5.347456   3.857239   5.969010   3.362268
    27  H    6.878185   4.614928   3.376460   4.878783   3.835504
    28  H    5.160675   2.684785   2.116412   2.736564   3.359305
    29  H    5.707267   2.684564   3.725176   2.065822   4.340324
                   11         12         13         14         15
    11  C    0.000000
    12  C    1.402676   0.000000
    13  C    2.426173   1.401832   0.000000
    14  C    2.797669   2.428236   1.404072   0.000000
    15  C    5.518294   5.943832   5.341502   4.109248   0.000000
    16  O    6.459772   6.722103   5.998904   4.833967   1.249292
    17  I    2.960464   4.300318   4.868324   4.377415   4.800050
    18  H    7.802427   7.972776   7.262330   6.268009   6.969069
    19  H    7.327058   7.179884   6.132249   5.085510   5.906645
    20  H    5.633448   5.491587   4.374573   3.122169   3.797895
    21  H    4.891216   5.708660   5.550082   4.513033   4.602106
    22  H    6.778406   7.350730   7.020688   6.040738   6.452384
    23  H    4.031319   4.823127   4.573180   3.401150   2.507148
    24  H    4.992995   4.999451   4.028923   2.728716   1.992942
    25  H    1.020257   2.100618   3.345413   3.817907   6.272893
    26  H    2.107859   1.019898   2.106996   3.351809   6.905630
    27  H    3.350049   2.106792   1.020585   2.109740   5.994973
    28  H    3.816942   3.341663   2.093867   1.019442   3.994610
    29  H    5.593774   6.240774   5.840902   4.652783   1.020276
                   16         17         18         19         20
    16  O    0.000000
    17  I    5.974037   0.000000
    18  H    7.745177   7.411000   0.000000
    19  H    6.411308   7.529245   2.424966   0.000000
    20  H    4.299357   6.002987   4.192836   2.411725   0.000000
    21  H    5.788978   3.399986   4.193623   4.846526   4.209058
    22  H    7.489812   5.684212   2.424664   4.198076   4.847170
    23  H    3.751071   2.734637   5.739094   5.407684   3.709567
    24  H    2.417994   5.228090   6.054686   4.533242   2.160490
    25  H    7.237191   2.984884   8.525095   8.230731   6.608244
    26  H    7.632793   5.065444   8.789086   8.000292   6.394994
    27  H    6.508050   5.888541   7.652193   6.317061   4.674273
    28  H    4.547319   5.192730   5.958237   4.441892   2.388472
    29  H    1.968581   4.348238   7.227079   6.479195   4.521352
                   21         22         23         24         25
    21  H    0.000000
    22  H    2.414038   0.000000
    23  H    2.344165   4.584009   0.000000
    24  H    4.574814   6.064894   2.916040   0.000000
    25  H    5.400441   7.303212   4.680071   5.935543   0.000000
    26  H    6.637232   8.198812   5.825716   5.940387   2.414876
    27  H    6.401911   7.684025   5.467100   4.487913   4.190173
    28  H    4.811394   6.095916   3.727281   2.243342   4.837135
    29  H    4.385068   6.385520   2.299683   2.898335   6.226374
                   26         27         28         29
    26  H    0.000000
    27  H    2.424050   0.000000
    28  H    4.184559   2.405330   0.000000
    29  H    7.203781   6.599125   4.709546   0.000000
 Symmetry turned off by external request.
 Stoichiometry    C14H12INO
 Framework group  C1[X(C14H12INO)]
 Deg. of freedom    81
 Full point group                 C1      NOp   1
 Rotational constants (GHZ):           0.3803452           0.2273026           0.2153317
 General basis read from cards:  (5D, 7F)
 ======================================================================================================
                                       Pseudopotential Parameters
 ======================================================================================================
  Center     Atomic      Valence      Angular      Power
  Number     Number     Electrons     Momentum     of R      Exponent        Coefficient   SO-Coeffient
 ======================================================================================================
    1          6
                                   No pseudopotential on this center.
    2          6
                                   No pseudopotential on this center.
    3          6
                                   No pseudopotential on this center.
    4          6
                                   No pseudopotential on this center.
    5          6
                                   No pseudopotential on this center.
    6          6
                                   No pseudopotential on this center.
    7          6
                                   No pseudopotential on this center.
    8          6
                                   No pseudopotential on this center.
    9          7
                                   No pseudopotential on this center.
   10          6
                                   No pseudopotential on this center.
   11          6
                                   No pseudopotential on this center.
   12          6
                                   No pseudopotential on this center.
   13          6
                                   No pseudopotential on this center.
   14          6
                                   No pseudopotential on this center.
   15          6
                                   No pseudopotential on this center.
   16          8
                                   No pseudopotential on this center.
   17         53            7
                                      F and up 
                                                     0        1.0715702       -0.07476210    0.00000000
                                                     1       44.1936028      -30.08112240    0.00000000
                                                     2       12.9367609      -75.37227210    0.00000000
                                                     2        3.1956412      -22.05637580    0.00000000
                                                     2        0.8589806       -1.69795850    0.00000000
                                      S - F
                                                     0      127.9202670        2.93800360    0.00000000
                                                     1       78.6211465       41.24712670    0.00000000
                                                     2       36.5146237      287.86800950    0.00000000
                                                     2        9.9065681      114.37585060    0.00000000
                                                     2        1.9420086       37.65477140    0.00000000
                                      P - F
                                                     0       13.0035304        2.22226300    0.00000000
                                                     1       76.0331404       39.40908310    0.00000000
                                                     2       24.1961684      177.40750020    0.00000000
                                                     2        6.4053433       77.98894620    0.00000000
                                                     2        1.5851786       25.75476410    0.00000000
                                      D - F
                                                     0       40.4278108        7.05243600    0.00000000
                                                     1       28.9084375       33.30416350    0.00000000
                                                     2       15.6268936      186.94538750    0.00000000
                                                     2        4.1442856       71.96883610    0.00000000
                                                     2        0.9377235        9.36306570    0.00000000
   18          1
                                   No pseudopotential on this center.
   19          1
                                   No pseudopotential on this center.
   20          1
                                   No pseudopotential on this center.
   21          1
                                   No pseudopotential on this center.
   22          1
                                   No pseudopotential on this center.
   23          1
                                   No pseudopotential on this center.
   24          1
                                   No pseudopotential on this center.
   25          1
                                   No pseudopotential on this center.
   26          1
                                   No pseudopotential on this center.
   27          1
                                   No pseudopotential on this center.
   28          1
                                   No pseudopotential on this center.
   29          1
                                   No pseudopotential on this center.
 ======================================================================================================
   396 basis functions,   648 primitive gaussians,   412 cartesian basis functions
    59 alpha electrons       59 beta electrons
       nuclear repulsion energy      1082.1359919997 Hartrees.
 NAtoms=   29 NActive=   29 NUniq=   29 SFac= 1.00D+00 NAtFMM=   60 NAOKFM=F Big=F
 Integral buffers will be    131072 words long.
 Raffenetti 2 integral format.
 Two-electron integral symmetry is turned off.
 ------------------------------------------------------------------------------
 Polarizable Continuum Model (PCM)
 =================================
 Model                : PCM.
 Atomic radii         : UFF (Universal Force Field).
 Polarization charges : Total charges.
 Charge compensation  : None.
 Solution method      : On-the-fly selection.
 Cavity type          : Scaled VdW (van der Waals Surface) (Alpha=1.100).
 Cavity algorithm     : GePol (No added spheres)
                        Default sphere list used, NSphG=   29.
                        Lebedev-Laikov grids with approx.  5.0 points / Ang**2.
                        Smoothing algorithm: York/Karplus (Gamma=1.0000).
                        Polarization charges: spherical gaussians, with
                                              point-specific exponents (IZeta= 3).
                        Self-potential: point-specific (ISelfS= 7).
                        Self-field    : sphere-specific E.n sum rule (ISelfD= 2).
 1st derivatives      : Analytical E(r).r(x)/FMM algorithm (CHGder, D1EAlg=3).
                        Cavity 1st derivative terms included.
 Solvent              : DiMethylSulfoxide, Eps=  46.826000 Eps(inf)=   2.007889
 ------------------------------------------------------------------------------
 One-electron integrals computed using PRISM.
   1 Symmetry operations used in ECPInt.
 ECPInt:  NShTT=    9316 NPrTT=   38001 LenC2=    8729 LenP2D=   23952.
 LDataN:  DoStor=T MaxTD1= 5 Len=  102
 NBasis=   396 RedAO= T EigKep=  1.03D-06  NBF=   396
 NBsUse=   396 1.00D-06 EigRej= -1.00D+00 NBFU=   396
 ExpMin= 4.38D-02 ExpMax= 8.59D+03 ExpMxC= 1.30D+03 IAcc=3 IRadAn=         7 AccDes= 0.00D+00
 Harris functional with IExCor= 1009 and IRadAn=       7 diagonalized for initial guess.
 HarFok:  IExCor= 1009 AccDes= 0.00D+00 IRadAn=         7 IDoV= 1 UseB2=F ITyADJ=14
 ICtDFT=  3500011 ScaDFX=  1.000000  1.000000  1.000000  1.000000
 FoFCou: FMM=F IPFlag=           0 FMFlag=      100000 FMFlg1=           0
         NFxFlg=           0 DoJE=T BraDBF=F KetDBF=T FulRan=T
         wScrn=  0.000000 ICntrl=       500 IOpCl=  0 I1Cent=   200000004 NGrid=           0
         NMat0=    1 NMatS0=      1 NMatT0=    0 NMatD0=    1 NMtDS0=    0 NMtDT0=    0
 Symmetry not used in FoFCou.
 Requested convergence on RMS density matrix=1.00D-08 within 128 cycles.
 Requested convergence on MAX density matrix=1.00D-06.
 Requested convergence on             energy=1.00D-06.
 No special actions if energy rises.
 Inv3:  Mode=1 IEnd=    16864923.
 Iteration    1 A*A^-1 deviation from unit magnitude is 6.66D-15 for    553.
 Iteration    1 A*A^-1 deviation from orthogonality  is 2.24D-15 for   1855   1158.
 Iteration    1 A^-1*A deviation from unit magnitude is 7.33D-15 for    553.
 Iteration    1 A^-1*A deviation from orthogonality  is 3.14D-15 for   1614    591.
 Error on total polarization charges =  0.01959
 SCF Done:  E(RM062X) =  -681.881438079     A.U. after   16 cycles
            NFock= 16  Conv=0.83D-08     -V/T= 2.0149

 **********************************************************************

            Population analysis using the SCF density.

 **********************************************************************

 Alpha  occ. eigenvalues --  -19.60355 -14.78877 -10.65412 -10.60657 -10.60601
 Alpha  occ. eigenvalues --  -10.58205 -10.56815 -10.56072 -10.56067 -10.55508
 Alpha  occ. eigenvalues --  -10.55427 -10.55260 -10.54998 -10.54958 -10.54844
 Alpha  occ. eigenvalues --  -10.54629  -1.16633  -1.07190  -0.98368  -0.96930
 Alpha  occ. eigenvalues --   -0.90524  -0.87861  -0.85989  -0.85806  -0.80039
 Alpha  occ. eigenvalues --   -0.76965  -0.75541  -0.71517  -0.70875  -0.69367
 Alpha  occ. eigenvalues --   -0.67987  -0.62443  -0.61724  -0.61150  -0.57811
 Alpha  occ. eigenvalues --   -0.56357  -0.56063  -0.53612  -0.52565  -0.52422
 Alpha  occ. eigenvalues --   -0.50837  -0.50580  -0.49185  -0.47950  -0.47637
 Alpha  occ. eigenvalues --   -0.45826  -0.44551  -0.43638  -0.42291  -0.41920
 Alpha  occ. eigenvalues --   -0.40608  -0.36400  -0.35501  -0.33751  -0.33024
 Alpha  occ. eigenvalues --   -0.32105  -0.31567  -0.30305  -0.29180
 Alpha virt. eigenvalues --   -0.01388  -0.00728   0.00333   0.00657   0.01062
 Alpha virt. eigenvalues --    0.01687   0.02150   0.02363   0.02742   0.03169
 Alpha virt. eigenvalues --    0.04094   0.04395   0.04477   0.04783   0.05247
 Alpha virt. eigenvalues --    0.05662   0.06330   0.07234   0.07865   0.07975
 Alpha virt. eigenvalues --    0.08345   0.09280   0.09681   0.10248   0.10612
 Alpha virt. eigenvalues --    0.11472   0.11603   0.12156   0.12733   0.13421
 Alpha virt. eigenvalues --    0.13648   0.14251   0.14559   0.14878   0.15087
 Alpha virt. eigenvalues --    0.15513   0.16012   0.16148   0.16767   0.17075
 Alpha virt. eigenvalues --    0.17619   0.18326   0.18819   0.19144   0.19182
 Alpha virt. eigenvalues --    0.19803   0.20072   0.20408   0.20823   0.21202
 Alpha virt. eigenvalues --    0.21371   0.21680   0.22090   0.22226   0.22806
 Alpha virt. eigenvalues --    0.22911   0.23500   0.23886   0.24256   0.24355
 Alpha virt. eigenvalues --    0.24941   0.25249   0.25437   0.25914   0.26474
 Alpha virt. eigenvalues --    0.26487   0.26972   0.27339   0.27483   0.27677
 Alpha virt. eigenvalues --    0.28311   0.29398   0.29488   0.29753   0.30030
 Alpha virt. eigenvalues --    0.30556   0.31039   0.31332   0.32528   0.32778
 Alpha virt. eigenvalues --    0.33514   0.33812   0.34155   0.34398   0.35065
 Alpha virt. eigenvalues --    0.35303   0.36092   0.37089   0.38554   0.39060
 Alpha virt. eigenvalues --    0.39987   0.40564   0.41226   0.41699   0.44442
 Alpha virt. eigenvalues --    0.45440   0.46841   0.48615   0.50947   0.51913
 Alpha virt. eigenvalues --    0.53490   0.54570   0.55309   0.55930   0.56791
 Alpha virt. eigenvalues --    0.57640   0.57878   0.58469   0.58731   0.58982
 Alpha virt. eigenvalues --    0.59770   0.60435   0.61095   0.61393   0.61769
 Alpha virt. eigenvalues --    0.63429   0.64759   0.65141   0.65486   0.66640
 Alpha virt. eigenvalues --    0.67382   0.67716   0.68018   0.69322   0.69785
 Alpha virt. eigenvalues --    0.70678   0.71858   0.72385   0.72532   0.73333
 Alpha virt. eigenvalues --    0.73984   0.74782   0.75180   0.75653   0.76235
 Alpha virt. eigenvalues --    0.76592   0.77141   0.77748   0.78127   0.79154
 Alpha virt. eigenvalues --    0.79474   0.80988   0.81518   0.82221   0.83673
 Alpha virt. eigenvalues --    0.84874   0.85395   0.86429   0.87167   0.87272
 Alpha virt. eigenvalues --    0.88348   0.88743   0.89405   0.90029   0.91662
 Alpha virt. eigenvalues --    0.91979   0.94383   0.95547   0.96353   0.96637
 Alpha virt. eigenvalues --    0.98309   0.99230   1.00105   1.02360   1.02918
 Alpha virt. eigenvalues --    1.04359   1.07510   1.08208   1.09577   1.09906
 Alpha virt. eigenvalues --    1.10749   1.14264   1.15264   1.16116   1.16646
 Alpha virt. eigenvalues --    1.18355   1.20011   1.20228   1.22099   1.22462
 Alpha virt. eigenvalues --    1.23743   1.26064   1.26812   1.27195   1.27965
 Alpha virt. eigenvalues --    1.29461   1.34794   1.35368   1.37448   1.39324
 Alpha virt. eigenvalues --    1.40454   1.41825   1.46807   1.48749   1.50634
 Alpha virt. eigenvalues --    1.51653   1.54829   1.55462   1.56700   1.58335
 Alpha virt. eigenvalues --    1.59744   1.60571   1.62885   1.63256   1.64323
 Alpha virt. eigenvalues --    1.65913   1.69624   1.75394   1.76192   1.76948
 Alpha virt. eigenvalues --    1.77618   1.79785   1.81246   1.81610   1.82194
 Alpha virt. eigenvalues --    1.85594   1.86340   1.87254   1.88894   1.91052
 Alpha virt. eigenvalues --    1.91414   1.92176   1.93049   1.94416   1.95184
 Alpha virt. eigenvalues --    1.96686   1.97540   1.99930   2.00918   2.02012
 Alpha virt. eigenvalues --    2.02919   2.03545   2.04507   2.14081   2.15312
 Alpha virt. eigenvalues --    2.20038   2.24949   2.26733   2.27445   2.29005
 Alpha virt. eigenvalues --    2.30235   2.30720   2.32365   2.33830   2.34764
 Alpha virt. eigenvalues --    2.35048   2.36553   2.37005   2.46879   2.48870
 Alpha virt. eigenvalues --    2.50293   2.51176   2.51372   2.53816   2.58057
 Alpha virt. eigenvalues --    2.63474   2.66128   2.70097   2.71811   2.72005
 Alpha virt. eigenvalues --    2.74208   2.75144   2.82133   2.83398   2.84446
 Alpha virt. eigenvalues --    2.86128   2.86722   2.87917   2.90402   2.91854
 Alpha virt. eigenvalues --    2.96336   2.97298   2.98198   2.98594   2.99929
 Alpha virt. eigenvalues --    3.00777   3.03997   3.08787   3.10624   3.11999
 Alpha virt. eigenvalues --    3.14845   3.21440   3.21749   3.24631   3.31392
 Alpha virt. eigenvalues --    3.34771   3.36638   3.36878   3.38584   3.38895
 Alpha virt. eigenvalues --    3.40263   3.41239   3.43333   3.43898   3.45650
 Alpha virt. eigenvalues --    3.47848   3.56942   3.59447   3.65269   3.69791
 Alpha virt. eigenvalues --    3.70166   3.71428   3.71865   3.73624   3.77638
 Alpha virt. eigenvalues --    3.94899   3.98521   4.00774   4.04431   4.08650
 Alpha virt. eigenvalues --    4.11206   4.22075   4.35129   4.59694   4.77690
 Alpha virt. eigenvalues --    4.78865   4.98282   5.16631   5.26033   5.80823
 Alpha virt. eigenvalues --   12.69533  23.45720  23.47725  23.84458  23.88450
 Alpha virt. eigenvalues --   23.90525  23.93728  23.94791  23.95422  24.04794
 Alpha virt. eigenvalues --   24.06523  24.07814  24.09073  24.15778  24.17542
 Alpha virt. eigenvalues --   35.61662  50.06464
          Condensed to atoms (all electrons):
               1          2          3          4          5          6
     1  C    7.410315  -1.183317   2.276441  -3.115187   1.895141  -1.292424
     2  C   -1.183317  11.981469  -4.763992   3.135686  -3.057074   2.318340
     3  C    2.276441  -4.763992  27.037280  -1.575820  -9.365297  -1.247552
     4  C   -3.115187   3.135686  -1.575820  45.717180 -15.816292   3.998569
     5  C    1.895141  -3.057074  -9.365297 -15.816292  28.291595  -5.459158
     6  C   -1.292424   2.318340  -1.247552   3.998569  -5.459158  10.546301
     7  C    0.126950  -3.519055  -5.753307 -31.827673  11.516011  -2.459747
     8  C   -0.073403   0.816638  -1.096185   0.519118   0.780264   0.089310
     9  N   -0.024165   0.329165   0.534012   1.579838  -0.938693  -0.016576
    10  C    0.063059   0.253829   1.841942  -0.654772  -1.044016   0.113838
    11  C    0.014313  -0.143980  -0.871048  -2.861013   1.001345  -0.200960
    12  C   -0.001166   0.069461   0.259824   0.127338  -0.235161   0.026452
    13  C    0.014798  -0.277694  -0.101240   1.878568  -0.047622  -0.056517
    14  C   -0.276881   0.600863  -1.284971   4.795521  -1.780160   0.119060
    15  C   -0.015583   0.036709  -0.176537   0.016411  -0.041339  -0.009071
    16  O    0.000511  -0.007995  -0.009575   0.050978   0.005733   0.000987
    17  I   -0.021915   0.016799  -0.012903   0.418300  -0.159200  -0.020820
    18  H    0.240522   0.081472  -0.063575   0.059346  -0.084793   0.098460
    19  H    0.073419   0.227025   0.046107  -0.012471   0.018936  -0.039101
    20  H   -0.038175  -0.003757   0.114222   0.109987   0.026296   0.000317
    21  H   -0.022675   0.014618  -0.028729   0.001496   0.132243   0.108759
    22  H    0.083239  -0.046341   0.039772  -0.000865   0.020171   0.226730
    23  H   -0.002279  -0.009482  -0.200465   0.018721   0.192003   0.019656
    24  H   -0.001710  -0.006086  -0.073769   0.046990   0.026480   0.003659
    25  H   -0.000027   0.000114  -0.001181  -0.000725   0.003034   0.000393
    26  H    0.000045  -0.000185   0.000184  -0.001996   0.000212  -0.000146
    27  H    0.000098   0.000388   0.003089   0.000631  -0.000521  -0.000023
    28  H   -0.003711  -0.022117  -0.102135  -0.018836   0.050886   0.000267
    29  H   -0.000435  -0.002869  -0.047606   0.088210   0.019679  -0.000502
               7          8          9         10         11         12
     1  C    0.126950  -0.073403  -0.024165   0.063059   0.014313  -0.001166
     2  C   -3.519055   0.816638   0.329165   0.253829  -0.143980   0.069461
     3  C   -5.753307  -1.096185   0.534012   1.841942  -0.871048   0.259824
     4  C  -31.827673   0.519118   1.579838  -0.654772  -2.861013   0.127338
     5  C   11.516011   0.780264  -0.938693  -1.044016   1.001345  -0.235161
     6  C   -2.459747   0.089310  -0.016576   0.113838  -0.200960   0.026452
     7  C   63.293364 -16.734937  -3.643618   3.746690   0.337560  -0.180262
     8  C  -16.734937  32.963627   0.225941 -15.506023   5.905983  -2.612512
     9  N   -3.643618   0.225941   7.924674  -0.346611  -0.020729  -0.005009
    10  C    3.746690 -15.506023  -0.346611  38.985334 -12.372454   2.088156
    11  C    0.337560   5.905983  -0.020729 -12.372454  15.840088  -1.508477
    12  C   -0.180262  -2.612512  -0.005009   2.088156  -1.508477   7.607367
    13  C   -3.448963   2.434528   0.331412  -2.785965   2.220552  -1.314916
    14  C   -5.463748  -3.360216   1.081272  -7.352446  -1.886995   1.657503
    15  C   -0.235905   0.173881   0.147499  -0.021677   0.101177  -0.027045
    16  O   -0.039493   0.044132  -0.109072  -0.026563   0.004957  -0.001678
    17  I   -0.118181   0.188796   0.021205   0.389242  -0.623368   0.038020
    18  H    0.003124  -0.000562  -0.000018   0.000252  -0.000067   0.000032
    19  H    0.018178  -0.002441  -0.000108  -0.000288   0.000039  -0.000020
    20  H    0.093760   0.032339   0.002690   0.014508   0.002306  -0.001391
    21  H    0.039403   0.072707   0.005192  -0.007321   0.011664  -0.000258
    22  H    0.011511  -0.003874   0.000099   0.002979   0.000282  -0.000020
    23  H   -0.002386   0.534587  -0.051045  -0.358218   0.039722  -0.013485
    24  H    0.136832   0.043643   0.197509   0.001135  -0.003141   0.000317
    25  H    0.016196  -0.004155   0.000228  -0.023421   0.292161   0.069538
    26  H    0.006356   0.084378  -0.000097  -0.152489   0.141476   0.226394
    27  H    0.003468  -0.043238  -0.000067   0.034337  -0.048834   0.093195
    28  H    0.229297   0.139443   0.002745  -0.081551   0.070188  -0.065272
    29  H   -0.118970   0.133981  -0.190403  -0.002202   0.007835  -0.000480
              13         14         15         16         17         18
     1  C    0.014798  -0.276881  -0.015583   0.000511  -0.021915   0.240522
     2  C   -0.277694   0.600863   0.036709  -0.007995   0.016799   0.081472
     3  C   -0.101240  -1.284971  -0.176537  -0.009575  -0.012903  -0.063575
     4  C    1.878568   4.795521   0.016411   0.050978   0.418300   0.059346
     5  C   -0.047622  -1.780160  -0.041339   0.005733  -0.159200  -0.084793
     6  C   -0.056517   0.119060  -0.009071   0.000987  -0.020820   0.098460
     7  C   -3.448963  -5.463748  -0.235905  -0.039493  -0.118181   0.003124
     8  C    2.434528  -3.360216   0.173881   0.044132   0.188796  -0.000562
     9  N    0.331412   1.081272   0.147499  -0.109072   0.021205  -0.000018
    10  C   -2.785965  -7.352446  -0.021677  -0.026563   0.389242   0.000252
    11  C    2.220552  -1.886995   0.101177   0.004957  -0.623368  -0.000067
    12  C   -1.314916   1.657503  -0.027045  -0.001678   0.038020   0.000032
    13  C   12.694495  -4.862110   0.013240  -0.005104   0.003099  -0.000054
    14  C   -4.862110  24.173600  -0.060258  -0.016820   0.048500   0.000431
    15  C    0.013240  -0.060258   5.078487   0.418687   0.022822  -0.000024
    16  O   -0.005104  -0.016820   0.418687   8.170460  -0.000287  -0.000000
    17  I    0.003099   0.048500   0.022822  -0.000287   6.477184   0.000000
    18  H   -0.000054   0.000431  -0.000024  -0.000000   0.000000   0.391669
    19  H   -0.000183   0.001765   0.000214   0.000002  -0.000000  -0.004313
    20  H   -0.002569  -0.023620   0.009317   0.000130  -0.000002  -0.000269
    21  H    0.001103   0.005353   0.002877  -0.000033  -0.002911  -0.000258
    22  H   -0.000033  -0.003022   0.000070   0.000000  -0.000053  -0.004217
    23  H    0.009734   0.079883   0.030457   0.002849   0.011382  -0.000003
    24  H   -0.020513  -0.048489  -0.021579   0.022358  -0.000406  -0.000002
    25  H   -0.026752   0.011520   0.000197  -0.000001  -0.007286   0.000000
    26  H    0.096176  -0.068593  -0.000027  -0.000000  -0.000164  -0.000000
    27  H    0.230583   0.058550  -0.000090   0.000001   0.000069   0.000000
    28  H    0.022527   0.098498   0.010100   0.000378  -0.000365   0.000002
    29  H   -0.002951  -0.026666   0.428013  -0.029174  -0.001124  -0.000000
              19         20         21         22         23         24
     1  C    0.073419  -0.038175  -0.022675   0.083239  -0.002279  -0.001710
     2  C    0.227025  -0.003757   0.014618  -0.046341  -0.009482  -0.006086
     3  C    0.046107   0.114222  -0.028729   0.039772  -0.200465  -0.073769
     4  C   -0.012471   0.109987   0.001496  -0.000865   0.018721   0.046990
     5  C    0.018936   0.026296   0.132243   0.020171   0.192003   0.026480
     6  C   -0.039101   0.000317   0.108759   0.226730   0.019656   0.003659
     7  C    0.018178   0.093760   0.039403   0.011511  -0.002386   0.136832
     8  C   -0.002441   0.032339   0.072707  -0.003874   0.534587   0.043643
     9  N   -0.000108   0.002690   0.005192   0.000099  -0.051045   0.197509
    10  C   -0.000288   0.014508  -0.007321   0.002979  -0.358218   0.001135
    11  C    0.000039   0.002306   0.011664   0.000282   0.039722  -0.003141
    12  C   -0.000020  -0.001391  -0.000258  -0.000020  -0.013485   0.000317
    13  C   -0.000183  -0.002569   0.001103  -0.000033   0.009734  -0.020513
    14  C    0.001765  -0.023620   0.005353  -0.003022   0.079883  -0.048489
    15  C    0.000214   0.009317   0.002877   0.000070   0.030457  -0.021579
    16  O    0.000002   0.000130  -0.000033   0.000000   0.002849   0.022358
    17  I   -0.000000  -0.000002  -0.002911  -0.000053   0.011382  -0.000406
    18  H   -0.004313  -0.000269  -0.000258  -0.004217  -0.000003  -0.000002
    19  H    0.389291  -0.002936   0.000077  -0.000199   0.000020   0.000020
    20  H   -0.002936   0.407389  -0.000207   0.000085   0.000136   0.002525
    21  H    0.000077  -0.000207   0.407359  -0.004245   0.003210  -0.000042
    22  H   -0.000199   0.000085  -0.004245   0.390699  -0.000050   0.000001
    23  H    0.000020   0.000136   0.003210  -0.000050   0.411852   0.001868
    24  H    0.000020   0.002525  -0.000042   0.000001   0.001868   0.287789
    25  H   -0.000000  -0.000000  -0.000008  -0.000000  -0.000000  -0.000000
    26  H    0.000000   0.000000  -0.000000   0.000000  -0.000004   0.000000
    27  H   -0.000000  -0.000021  -0.000000  -0.000000   0.000009   0.000033
    28  H   -0.000017  -0.001310   0.000004   0.000001   0.000722  -0.000998
    29  H    0.000000  -0.000015   0.000024   0.000000   0.012601   0.003826
              25         26         27         28         29
     1  C   -0.000027   0.000045   0.000098  -0.003711  -0.000435
     2  C    0.000114  -0.000185   0.000388  -0.022117  -0.002869
     3  C   -0.001181   0.000184   0.003089  -0.102135  -0.047606
     4  C   -0.000725  -0.001996   0.000631  -0.018836   0.088210
     5  C    0.003034   0.000212  -0.000521   0.050886   0.019679
     6  C    0.000393  -0.000146  -0.000023   0.000267  -0.000502
     7  C    0.016196   0.006356   0.003468   0.229297  -0.118970
     8  C   -0.004155   0.084378  -0.043238   0.139443   0.133981
     9  N    0.000228  -0.000097  -0.000067   0.002745  -0.190403
    10  C   -0.023421  -0.152489   0.034337  -0.081551  -0.002202
    11  C    0.292161   0.141476  -0.048834   0.070188   0.007835
    12  C    0.069538   0.226394   0.093195  -0.065272  -0.000480
    13  C   -0.026752   0.096176   0.230583   0.022527  -0.002951
    14  C    0.011520  -0.068593   0.058550   0.098498  -0.026666
    15  C    0.000197  -0.000027  -0.000090   0.010100   0.428013
    16  O   -0.000001  -0.000000   0.000001   0.000378  -0.029174
    17  I   -0.007286  -0.000164   0.000069  -0.000365  -0.001124
    18  H    0.000000  -0.000000   0.000000   0.000002  -0.000000
    19  H   -0.000000   0.000000  -0.000000  -0.000017   0.000000
    20  H   -0.000000   0.000000  -0.000021  -0.001310  -0.000015
    21  H   -0.000008  -0.000000  -0.000000   0.000004   0.000024
    22  H   -0.000000   0.000000  -0.000000   0.000001   0.000000
    23  H   -0.000000  -0.000004   0.000009   0.000722   0.012601
    24  H   -0.000000   0.000000   0.000033  -0.000998   0.003826
    25  H    0.380396  -0.004604  -0.000182   0.000066  -0.000001
    26  H   -0.004604   0.387918  -0.004590  -0.000259  -0.000000
    27  H   -0.000182  -0.004590   0.385543  -0.004279  -0.000000
    28  H    0.000066  -0.000259  -0.004279   0.408839   0.000088
    29  H   -0.000001  -0.000000  -0.000000   0.000088   0.479611
 Mulliken charges:
               1
     1  C   -0.125797
     2  C   -0.838632
     3  C    0.623012
     4  C   -0.677238
     5  C    0.049300
     6  C   -0.868502
     7  C   -0.032453
     8  C    0.254250
     9  N   -0.037271
    10  C   -0.799282
    11  C    0.549416
    12  C   -0.296445
    13  C   -0.997630
    14  C   -0.217324
    15  C    0.118974
    16  O   -0.476365
    17  I    0.333568
    18  H    0.282846
    19  H    0.286985
    20  H    0.258266
    21  H    0.260597
    22  H    0.287278
    23  H    0.268003
    24  H    0.401748
    25  H    0.294500
    26  H    0.290018
    27  H    0.291849
    28  H    0.266799
    29  H    0.249530
 Sum of Mulliken charges =  -0.00000
 Mulliken charges with hydrogens summed into heavy atoms:
               1
     1  C    0.157049
     2  C   -0.551648
     3  C    0.881278
     4  C   -0.677238
     5  C    0.309896
     6  C   -0.581224
     7  C    0.235550
     8  C    0.254250
     9  N    0.364477
    10  C   -0.799282
    11  C    0.843916
    12  C   -0.006427
    13  C   -0.705780
    14  C    0.049475
    15  C    0.368505
    16  O   -0.476365
    17  I    0.333568
 Electronic spatial extent (au):  <R**2>=           5995.4536
 Charge=              0.0000 electrons
 Dipole moment (field-independent basis, Debye):
    X=              2.4380    Y=              0.8493    Z=             -5.3384  Tot=              5.9299
 Quadrupole moment (field-independent basis, Debye-Ang):
   XX=           -105.3624   YY=           -104.7988   ZZ=           -113.8816
   XY=             -2.6235   XZ=              9.8995   YZ=              3.6995
 Traceless Quadrupole moment (field-independent basis, Debye-Ang):
   XX=              2.6518   YY=              3.2155   ZZ=             -5.8673
   XY=             -2.6235   XZ=              9.8995   YZ=              3.6995
 Octapole moment (field-independent basis, Debye-Ang**2):
  XXX=           -533.6008  YYY=            184.8598  ZZZ=            477.5332  XYY=           -170.1299
  XXY=             60.2292  XXZ=            171.2222  XZZ=           -206.7476  YZZ=             15.1470
  YYZ=            129.2221  XYZ=            -12.8423
 Hexadecapole moment (field-independent basis, Debye-Ang**3):
 XXXX=          -3368.3819 YYYY=          -3249.6901 ZZZZ=          -3260.5739 XXXY=            288.7917
 XXXZ=            964.2808 YYYX=            296.7693 YYYZ=           -474.9863 ZZZX=           1123.9069
 ZZZY=           -185.8693 XXYY=          -1078.4956 XXZZ=          -1205.7673 YYZZ=           -958.3516
 XXYZ=           -208.7913 YYXZ=            247.4159 ZZXY=             68.0792
 N-N= 1.082135992000D+03 E-N=-3.744756021541D+03  KE= 6.718604983763D+02
 UFF atomic radii scaled by 1 / 1.20 used.

 **********************************************************************

            Electrostatic Properties Using The SCF Density

 **********************************************************************

       Atomic Center    1 is at   2.807700  3.627700 -1.972700
       Atomic Center    2 is at   1.434600  3.369600 -1.833800
       Atomic Center    3 is at   0.995300  2.092100 -1.447200
       Atomic Center    4 is at   1.920700  1.054200 -1.193300
       Atomic Center    5 is at   3.297900  1.331500 -1.336300
       Atomic Center    6 is at   3.740000  2.608300 -1.722700
       Atomic Center    7 is at   1.485600 -0.311100 -0.794500
       Atomic Center    8 is at   1.178700 -1.152200 -1.986500
       Atomic Center    9 is at   0.353200 -0.268700  0.076400
       Atomic Center   10 is at   2.000300 -2.238800 -2.387500
       Atomic Center   11 is at   1.663100 -3.003700 -3.520300
       Atomic Center   12 is at   0.514500 -2.703600 -4.267400
       Atomic Center   13 is at  -0.306000 -1.633700 -3.883700
       Atomic Center   14 is at   0.025400 -0.868900 -2.753800
       Atomic Center   15 is at   0.361000 -0.737100  1.339600
       Atomic Center   16 is at  -0.681500 -0.659200  2.023600
       Atomic Center   17 is at   3.724200 -2.783500 -1.406600
       Atomic Center   18 is at   3.127400  4.554700 -2.253700
       Atomic Center   19 is at   0.755800  4.109200 -2.013900
       Atomic Center   20 is at  -0.006000  1.919500 -1.349600
       Atomic Center   21 is at   3.985700  0.597600 -1.162300
       Atomic Center   22 is at   4.738000  2.794000 -1.823700
       Atomic Center   23 is at   2.310300 -0.755900 -0.237000
       Atomic Center   24 is at  -0.472700  0.114600 -0.257700
       Atomic Center   25 is at   2.256900 -3.782500 -3.806300
       Atomic Center   26 is at   0.277300 -3.261600 -5.087500
       Atomic Center   27 is at  -1.143000 -1.412600 -4.424200
       Atomic Center   28 is at  -0.586800 -0.098300 -2.488000
       Atomic Center   29 is at   1.202500 -1.153800  1.738600
    1463 points will be used for fitting atomic charges
 Fitting point charges to electrostatic potential
 The dipole moment will be constrained to the correct value
 Charges from ESP fit, RMS=   0.00228 RRMS=   0.11868:
 ESP charges:
               1
     1  C   -0.195792
     2  C   -0.112821
     3  C   -0.341133
     4  C    0.240297
     5  C   -0.213519
     6  C   -0.178084
     7  C   -0.254398
     8  C    0.672324
     9  N   -0.393726
    10  C   -0.632964
    11  C    0.295198
    12  C   -0.420233
    13  C    0.076989
    14  C   -0.602767
    15  C    0.527304
    16  O   -0.683376
    17  I    0.072702
    18  H    0.176868
    19  H    0.169249
    20  H    0.207553
    21  H    0.143109
    22  H    0.188651
    23  H    0.134877
    24  H    0.331588
    25  H    0.069028
    26  H    0.218526
    27  H    0.144675
    28  H    0.272389
    29  H    0.087487
 Sum of ESP charges =  -0.00000
 ESP charges with hydrogens summed into heavy atoms:
               1
     1  C   -0.018924
     2  C    0.056428
     3  C   -0.133580
     4  C    0.240297
     5  C   -0.070409
     6  C    0.010567
     7  C   -0.119522
     8  C    0.672324
     9  N   -0.062138
    10  C   -0.632964
    11  C    0.364226
    12  C   -0.201707
    13  C    0.221664
    14  C   -0.330378
    15  C    0.614791
    16  O   -0.683376
    17  I    0.072702
 Charge=  -0.00000 Dipole=     2.4380     0.8493    -5.3384 Tot=     5.9299
 -----------------------------------------------------------------

              Electrostatic Properties (Atomic Units)

 -----------------------------------------------------------------
    Center     Electric         -------- Electric Field --------
               Potential          X             Y             Z
 -----------------------------------------------------------------
    1 Atom    -14.764662
    2 Atom    -14.760428
    3 Atom    -14.756901
    4 Atom    -14.742865
    5 Atom    -14.762204
    6 Atom    -14.763091
    7 Atom    -14.694555
    8 Atom    -14.727515
    9 Atom    -18.348748
   10 Atom    -14.703015
   11 Atom    -14.748746
   12 Atom    -14.751484
   13 Atom    -14.750399
   14 Atom    -14.746213
   15 Atom    -14.671406
   16 Atom    -22.423900
   17 Atom     -3.384459
   18 Atom     -1.093244
   19 Atom     -1.089362
   20 Atom     -1.078987
   21 Atom     -1.090726
   22 Atom     -1.092064
   23 Atom     -1.064323
   24 Atom     -0.989549
   25 Atom     -1.080683
   26 Atom     -1.079455
   27 Atom     -1.079419
   28 Atom     -1.069576
   29 Atom     -1.064670
 -----------------------------------------------------------------
 ******************************Gaussian NBO Version 3.1******************************
             N A T U R A L   A T O M I C   O R B I T A L   A N D
          N A T U R A L   B O N D   O R B I T A L   A N A L Y S I S
 ******************************Gaussian NBO Version 3.1******************************

       /RESON  / : Allow strongly delocalized NBO set
       /BNDIDX / : Print bond indices based on the NAO density matrix

 Analyzing the SCF density

 Job title: BHFA_oI_conf8                                                   

 Storage needed:    473396 in NPA,    629315 in NBO ( 268430961 available)
 GSVD:  LWork=       61776 too small for GESVD, short by      126360 words or      126360 for optimal perf.


 NATURAL POPULATIONS:  Natural atomic orbital occupancies 
                                                          
   NAO  Atom  No  lang   Type(AO)    Occupancy      Energy
 ----------------------------------------------------------
     1    C    1  S      Cor( 1S)     1.99929     -10.39359
     2    C    1  S      Val( 2S)     0.95030      -0.17557
     3    C    1  S      Ryd( 3S)     0.00109       0.75342
     4    C    1  S      Ryd( 4S)     0.00014       0.94107
     5    C    1  S      Ryd( 5S)     0.00000      22.97734
     6    C    1  px     Val( 2p)     1.07002      -0.05999
     7    C    1  px     Ryd( 4p)     0.00414       0.87688
     8    C    1  px     Ryd( 3p)     0.00057       0.38983
     9    C    1  px     Ryd( 5p)     0.00015       3.07662
    10    C    1  py     Val( 2p)     1.15252      -0.05783
    11    C    1  py     Ryd( 4p)     0.00536       1.02178
    12    C    1  py     Ryd( 3p)     0.00041       0.29957
    13    C    1  py     Ryd( 5p)     0.00006       3.11298
    14    C    1  pz     Val( 2p)     1.00954      -0.11470
    15    C    1  pz     Ryd( 4p)     0.00197       0.60911
    16    C    1  pz     Ryd( 3p)     0.00025       0.34291
    17    C    1  pz     Ryd( 5p)     0.00001       2.71686
    18    C    1  dxy    Ryd( 3d)     0.00062       2.38822
    19    C    1  dxz    Ryd( 3d)     0.00046       1.74214
    20    C    1  dyz    Ryd( 3d)     0.00044       1.67303
    21    C    1  dx2y2  Ryd( 3d)     0.00074       2.35084
    22    C    1  dz2    Ryd( 3d)     0.00039       1.92883

    23    C    2  S      Cor( 1S)     1.99929     -10.39646
    24    C    2  S      Val( 2S)     0.94758      -0.17585
    25    C    2  S      Ryd( 4S)     0.00107       0.86916
    26    C    2  S      Ryd( 3S)     0.00012       0.78952
    27    C    2  S      Ryd( 5S)     0.00000      23.00056
    28    C    2  px     Val( 2p)     1.11394      -0.05971
    29    C    2  px     Ryd( 4p)     0.00506       0.96572
    30    C    2  px     Ryd( 3p)     0.00036       0.34185
    31    C    2  px     Ryd( 5p)     0.00011       3.11494
    32    C    2  py     Val( 2p)     1.11126      -0.05933
    33    C    2  py     Ryd( 4p)     0.00493       0.95377
    34    C    2  py     Ryd( 3p)     0.00039       0.31231
    35    C    2  py     Ryd( 5p)     0.00009       3.09763
    36    C    2  pz     Val( 2p)     0.99426      -0.11501
    37    C    2  pz     Ryd( 4p)     0.00168       0.60664
    38    C    2  pz     Ryd( 3p)     0.00026       0.30394
    39    C    2  pz     Ryd( 5p)     0.00002       2.77244
    40    C    2  dxy    Ryd( 3d)     0.00095       2.29131
    41    C    2  dxz    Ryd( 3d)     0.00045       1.67341
    42    C    2  dyz    Ryd( 3d)     0.00044       1.74475
    43    C    2  dx2y2  Ryd( 3d)     0.00045       2.43340
    44    C    2  dz2    Ryd( 3d)     0.00045       1.93460

    45    C    3  S      Cor( 1S)     1.99916     -10.39617
    46    C    3  S      Val( 2S)     0.93333      -0.16962
    47    C    3  S      Ryd( 4S)     0.00102       0.89160
    48    C    3  S      Ryd( 3S)     0.00015       0.61670
    49    C    3  S      Ryd( 5S)     0.00001      23.29597
    50    C    3  px     Val( 2p)     1.16862      -0.05852
    51    C    3  px     Ryd( 4p)     0.00601       1.06001
    52    C    3  px     Ryd( 3p)     0.00024       0.31223
    53    C    3  px     Ryd( 5p)     0.00006       3.20195
    54    C    3  py     Val( 2p)     1.07388      -0.07689
    55    C    3  py     Ryd( 4p)     0.00288       0.91342
    56    C    3  py     Ryd( 3p)     0.00036       0.53454
    57    C    3  py     Ryd( 5p)     0.00014       3.17380
    58    C    3  pz     Val( 2p)     1.01272      -0.12194
    59    C    3  pz     Ryd( 4p)     0.00141       0.63799
    60    C    3  pz     Ryd( 3p)     0.00030       0.47690
    61    C    3  pz     Ryd( 5p)     0.00003       2.77828
    62    C    3  dxy    Ryd( 3d)     0.00048       2.40717
    63    C    3  dxz    Ryd( 3d)     0.00035       1.61619
    64    C    3  dyz    Ryd( 3d)     0.00048       1.84572
    65    C    3  dx2y2  Ryd( 3d)     0.00091       2.32587
    66    C    3  dz2    Ryd( 3d)     0.00047       1.95519

    67    C    4  S      Cor( 1S)     1.99910     -10.41800
    68    C    4  S      Val( 2S)     0.88143      -0.15849
    69    C    4  S      Ryd( 4S)     0.00121       0.90354
    70    C    4  S      Ryd( 3S)     0.00024       0.71532
    71    C    4  S      Ryd( 5S)     0.00001      23.39304
    72    C    4  px     Val( 2p)     1.08229      -0.08302
    73    C    4  px     Ryd( 4p)     0.00387       1.00708
    74    C    4  px     Ryd( 3p)     0.00023       0.72665
    75    C    4  px     Ryd( 5p)     0.00017       3.46212
    76    C    4  py     Val( 2p)     1.03560      -0.07274
    77    C    4  py     Ryd( 4p)     0.00605       1.16440
    78    C    4  py     Ryd( 3p)     0.00018       0.56503
    79    C    4  py     Ryd( 5p)     0.00011       3.45504
    80    C    4  pz     Val( 2p)     1.01435      -0.11878
    81    C    4  pz     Ryd( 4p)     0.00292       0.67029
    82    C    4  pz     Ryd( 3p)     0.00013       0.49794
    83    C    4  pz     Ryd( 5p)     0.00007       2.89955
    84    C    4  dxy    Ryd( 3d)     0.00058       2.48795
    85    C    4  dxz    Ryd( 3d)     0.00061       1.81002
    86    C    4  dyz    Ryd( 3d)     0.00052       1.89614
    87    C    4  dx2y2  Ryd( 3d)     0.00061       2.47955
    88    C    4  dz2    Ryd( 3d)     0.00039       2.01876

    89    C    5  S      Cor( 1S)     1.99918     -10.39319
    90    C    5  S      Val( 2S)     0.93689      -0.16910
    91    C    5  S      Ryd( 4S)     0.00092       0.91602
    92    C    5  S      Ryd( 3S)     0.00021       0.56261
    93    C    5  S      Ryd( 5S)     0.00001      23.27451
    94    C    5  px     Val( 2p)     1.11264      -0.05948
    95    C    5  px     Ryd( 4p)     0.00452       0.94191
    96    C    5  px     Ryd( 3p)     0.00038       0.38892
    97    C    5  px     Ryd( 5p)     0.00010       3.19757
    98    C    5  py     Val( 2p)     1.12483      -0.06993
    99    C    5  py     Ryd( 4p)     0.00467       1.03954
   100    C    5  py     Ryd( 3p)     0.00034       0.46879
   101    C    5  py     Ryd( 5p)     0.00008       3.12296
   102    C    5  pz     Val( 2p)     1.00680      -0.11821
   103    C    5  pz     Ryd( 4p)     0.00139       0.64099
   104    C    5  pz     Ryd( 3p)     0.00039       0.42538
   105    C    5  pz     Ryd( 5p)     0.00003       2.80101
   106    C    5  dxy    Ryd( 3d)     0.00095       2.31213
   107    C    5  dxz    Ryd( 3d)     0.00049       1.69739
   108    C    5  dyz    Ryd( 3d)     0.00040       1.75555
   109    C    5  dx2y2  Ryd( 3d)     0.00043       2.42007
   110    C    5  dz2    Ryd( 3d)     0.00043       1.94514

   111    C    6  S      Cor( 1S)     1.99929     -10.39540
   112    C    6  S      Val( 2S)     0.94876      -0.17579
   113    C    6  S      Ryd( 4S)     0.00105       0.85875
   114    C    6  S      Ryd( 3S)     0.00018       0.77301
   115    C    6  S      Ryd( 5S)     0.00000      23.02571
   116    C    6  px     Val( 2p)     1.17287      -0.05336
   117    C    6  px     Ryd( 4p)     0.00624       1.08578
   118    C    6  px     Ryd( 3p)     0.00032       0.28905
   119    C    6  px     Ryd( 5p)     0.00006       3.12981
   120    C    6  py     Val( 2p)     1.05499      -0.06358
   121    C    6  py     Ryd( 4p)     0.00375       0.84688
   122    C    6  py     Ryd( 3p)     0.00042       0.36993
   123    C    6  py     Ryd( 5p)     0.00014       3.07817
   124    C    6  pz     Val( 2p)     0.99159      -0.11475
   125    C    6  pz     Ryd( 4p)     0.00161       0.59894
   126    C    6  pz     Ryd( 3p)     0.00024       0.31731
   127    C    6  pz     Ryd( 5p)     0.00002       2.75773
   128    C    6  dxy    Ryd( 3d)     0.00050       2.40651
   129    C    6  dxz    Ryd( 3d)     0.00036       1.58885
   130    C    6  dyz    Ryd( 3d)     0.00047       1.83337
   131    C    6  dx2y2  Ryd( 3d)     0.00091       2.31095
   132    C    6  dz2    Ryd( 3d)     0.00046       1.93728

   133    C    7  S      Cor( 1S)     1.99903     -10.45103
   134    C    7  S      Val( 2S)     0.89679      -0.19203
   135    C    7  S      Ryd( 4S)     0.00198       1.19141
   136    C    7  S      Ryd( 3S)     0.00023       0.77348
   137    C    7  S      Ryd( 5S)     0.00001      23.45396
   138    C    7  px     Val( 2p)     1.01742      -0.11984
   139    C    7  px     Ryd( 4p)     0.00833       0.92001
   140    C    7  px     Ryd( 3p)     0.00102       0.68361
   141    C    7  px     Ryd( 5p)     0.00019       2.28861
   142    C    7  py     Val( 2p)     1.10729      -0.13218
   143    C    7  py     Ryd( 4p)     0.00444       0.71160
   144    C    7  py     Ryd( 3p)     0.00182       0.44950
   145    C    7  py     Ryd( 5p)     0.00022       2.45218
   146    C    7  pz     Val( 2p)     1.03611      -0.12131
   147    C    7  pz     Ryd( 4p)     0.00519       0.72489
   148    C    7  pz     Ryd( 3p)     0.00212       0.45657
   149    C    7  pz     Ryd( 5p)     0.00023       2.65444
   150    C    7  dxy    Ryd( 3d)     0.00105       1.97664
   151    C    7  dxz    Ryd( 3d)     0.00125       2.18583
   152    C    7  dyz    Ryd( 3d)     0.00105       2.13192
   153    C    7  dx2y2  Ryd( 3d)     0.00085       2.16959
   154    C    7  dz2    Ryd( 3d)     0.00068       1.94184

   155    C    8  S      Cor( 1S)     1.99894     -10.42730
   156    C    8  S      Val( 2S)     0.87531      -0.16502
   157    C    8  S      Ryd( 4S)     0.00188       1.02583
   158    C    8  S      Ryd( 3S)     0.00021       0.69475
   159    C    8  S      Ryd( 5S)     0.00001      23.41696
   160    C    8  px     Val( 2p)     1.06976      -0.11209
   161    C    8  px     Ryd( 4p)     0.00500       0.77143
   162    C    8  px     Ryd( 3p)     0.00172       0.65453
   163    C    8  px     Ryd( 5p)     0.00013       3.22526
   164    C    8  py     Val( 2p)     1.04581      -0.11608
   165    C    8  py     Ryd( 4p)     0.00479       0.90979
   166    C    8  py     Ryd( 3p)     0.00148       0.58582
   167    C    8  py     Ryd( 5p)     0.00010       3.17730
   168    C    8  pz     Val( 2p)     1.03925      -0.09958
   169    C    8  pz     Ryd( 4p)     0.00579       1.08018
   170    C    8  pz     Ryd( 3p)     0.00092       0.53157
   171    C    8  pz     Ryd( 5p)     0.00012       3.18176
   172    C    8  dxy    Ryd( 3d)     0.00050       2.14051
   173    C    8  dxz    Ryd( 3d)     0.00061       2.22582
   174    C    8  dyz    Ryd( 3d)     0.00051       2.17881
   175    C    8  dx2y2  Ryd( 3d)     0.00064       2.00904
   176    C    8  dz2    Ryd( 3d)     0.00057       1.99297

   177    N    9  S      Cor( 1S)     1.99940     -14.61054
   178    N    9  S      Val( 2S)     1.24196      -0.59217
   179    N    9  S      Ryd( 4S)     0.00159       1.19400
   180    N    9  S      Ryd( 3S)     0.00019       1.01555
   181    N    9  S      Ryd( 5S)     0.00000      35.31123
   182    N    9  px     Val( 2p)     1.38155      -0.28039
   183    N    9  px     Ryd( 3p)     0.00446       1.00290
   184    N    9  px     Ryd( 4p)     0.00018       1.01163
   185    N    9  px     Ryd( 5p)     0.00003       4.08329
   186    N    9  py     Val( 2p)     1.62750      -0.31757
   187    N    9  py     Ryd( 3p)     0.00578       0.76568
   188    N    9  py     Ryd( 4p)     0.00018       0.83366
   189    N    9  py     Ryd( 5p)     0.00003       3.99437
   190    N    9  pz     Val( 2p)     1.34184      -0.29356
   191    N    9  pz     Ryd( 4p)     0.00294       0.96439
   192    N    9  pz     Ryd( 3p)     0.00023       0.96438
   193    N    9  pz     Ryd( 5p)     0.00008       4.35898
   194    N    9  dxy    Ryd( 3d)     0.00054       2.32566
   195    N    9  dxz    Ryd( 3d)     0.00046       2.71806
   196    N    9  dyz    Ryd( 3d)     0.00066       2.50472
   197    N    9  dx2y2  Ryd( 3d)     0.00059       2.43126
   198    N    9  dz2    Ryd( 3d)     0.00074       2.74613

   199    C   10  S      Cor( 1S)     1.99882     -10.46748
   200    C   10  S      Val( 2S)     0.98250      -0.26724
   201    C   10  S      Ryd( 4S)     0.00231       0.93695
   202    C   10  S      Ryd( 3S)     0.00013       0.60368
   203    C   10  S      Ryd( 5S)     0.00001      23.46008
   204    C   10  px     Val( 2p)     1.09339      -0.17961
   205    C   10  px     Ryd( 4p)     0.00700       1.70760
   206    C   10  px     Ryd( 3p)     0.00033       0.53745
   207    C   10  px     Ryd( 5p)     0.00019       2.87028
   208    C   10  py     Val( 2p)     1.08714      -0.13798
   209    C   10  py     Ryd( 4p)     0.00510       0.75582
   210    C   10  py     Ryd( 3p)     0.00034       0.47196
   211    C   10  py     Ryd( 5p)     0.00014       3.00776
   212    C   10  pz     Val( 2p)     1.08786      -0.14942
   213    C   10  pz     Ryd( 4p)     0.00710       0.99314
   214    C   10  pz     Ryd( 3p)     0.00033       0.54141
   215    C   10  pz     Ryd( 5p)     0.00011       3.00245
   216    C   10  dxy    Ryd( 3d)     0.00090       2.02640
   217    C   10  dxz    Ryd( 3d)     0.00128       1.86115
   218    C   10  dyz    Ryd( 3d)     0.00063       2.04986
   219    C   10  dx2y2  Ryd( 3d)     0.00112       1.70161
   220    C   10  dz2    Ryd( 3d)     0.00077       1.85185

   221    C   11  S      Cor( 1S)     1.99913     -10.40161
   222    C   11  S      Val( 2S)     0.93917      -0.17901
   223    C   11  S      Ryd( 3S)     0.00163       0.93469
   224    C   11  S      Ryd( 4S)     0.00012       1.30952
   225    C   11  S      Ryd( 5S)     0.00001      22.54455
   226    C   11  px     Val( 2p)     1.08803      -0.09118
   227    C   11  px     Ryd( 4p)     0.00621       0.91503
   228    C   11  px     Ryd( 3p)     0.00038       0.33612
   229    C   11  px     Ryd( 5p)     0.00011       3.09546
   230    C   11  py     Val( 2p)     1.10695      -0.09747
   231    C   11  py     Ryd( 4p)     0.00508       0.87487
   232    C   11  py     Ryd( 3p)     0.00033       0.29844
   233    C   11  py     Ryd( 5p)     0.00003       3.04864
   234    C   11  pz     Val( 2p)     1.04977      -0.10128
   235    C   11  pz     Ryd( 4p)     0.00350       0.71804
   236    C   11  pz     Ryd( 3p)     0.00036       0.35636
   237    C   11  pz     Ryd( 5p)     0.00012       3.06427
   238    C   11  dxy    Ryd( 3d)     0.00079       2.01529
   239    C   11  dxz    Ryd( 3d)     0.00052       2.13055
   240    C   11  dyz    Ryd( 3d)     0.00051       2.08169
   241    C   11  dx2y2  Ryd( 3d)     0.00046       1.83174
   242    C   11  dz2    Ryd( 3d)     0.00061       1.89548

   243    C   12  S      Cor( 1S)     1.99927     -10.40118
   244    C   12  S      Val( 2S)     0.94767      -0.17936
   245    C   12  S      Ryd( 4S)     0.00087       0.87737
   246    C   12  S      Ryd( 3S)     0.00011       0.65226
   247    C   12  S      Ryd( 5S)     0.00001      23.18395
   248    C   12  px     Val( 2p)     1.03798      -0.08107
   249    C   12  px     Ryd( 4p)     0.00322       0.81262
   250    C   12  px     Ryd( 3p)     0.00042       0.36558
   251    C   12  px     Ryd( 5p)     0.00011       2.94439
   252    C   12  py     Val( 2p)     1.06786      -0.08770
   253    C   12  py     Ryd( 4p)     0.00358       0.83670
   254    C   12  py     Ryd( 3p)     0.00039       0.34221
   255    C   12  py     Ryd( 5p)     0.00008       2.93725
   256    C   12  pz     Val( 2p)     1.11099      -0.08114
   257    C   12  pz     Ryd( 4p)     0.00462       0.91663
   258    C   12  pz     Ryd( 3p)     0.00033       0.30340
   259    C   12  pz     Ryd( 5p)     0.00004       2.98019
   260    C   12  dxy    Ryd( 3d)     0.00047       2.13716
   261    C   12  dxz    Ryd( 3d)     0.00045       2.14051
   262    C   12  dyz    Ryd( 3d)     0.00072       2.03310
   263    C   12  dx2y2  Ryd( 3d)     0.00050       1.94599
   264    C   12  dz2    Ryd( 3d)     0.00054       1.79258

   265    C   13  S      Cor( 1S)     1.99929     -10.40170
   266    C   13  S      Val( 2S)     0.94754      -0.18069
   267    C   13  S      Ryd( 4S)     0.00089       0.95085
   268    C   13  S      Ryd( 3S)     0.00014       0.72843
   269    C   13  S      Ryd( 5S)     0.00000      23.02001
   270    C   13  px     Val( 2p)     1.11882      -0.07892
   271    C   13  px     Ryd( 4p)     0.00471       0.94432
   272    C   13  px     Ryd( 3p)     0.00031       0.30879
   273    C   13  px     Ryd( 5p)     0.00004       2.99991
   274    C   13  py     Val( 2p)     1.03302      -0.08778
   275    C   13  py     Ryd( 4p)     0.00306       0.77810
   276    C   13  py     Ryd( 3p)     0.00032       0.33826
   277    C   13  py     Ryd( 5p)     0.00009       2.96715
   278    C   13  pz     Val( 2p)     1.06256      -0.08152
   279    C   13  pz     Ryd( 4p)     0.00366       0.84231
   280    C   13  pz     Ryd( 3p)     0.00033       0.31896
   281    C   13  pz     Ryd( 5p)     0.00008       2.98569
   282    C   13  dxy    Ryd( 3d)     0.00046       2.12794
   283    C   13  dxz    Ryd( 3d)     0.00072       2.05078
   284    C   13  dyz    Ryd( 3d)     0.00046       2.13250
   285    C   13  dx2y2  Ryd( 3d)     0.00062       1.83916
   286    C   13  dz2    Ryd( 3d)     0.00048       1.91311

   287    C   14  S      Cor( 1S)     1.99915     -10.40420
   288    C   14  S      Val( 2S)     0.93187      -0.17514
   289    C   14  S      Ryd( 4S)     0.00098       0.96704
   290    C   14  S      Ryd( 3S)     0.00017       0.67102
   291    C   14  S      Ryd( 5S)     0.00001      23.30025
   292    C   14  px     Val( 2p)     1.07880      -0.08441
   293    C   14  px     Ryd( 4p)     0.00379       0.84363
   294    C   14  px     Ryd( 3p)     0.00033       0.39165
   295    C   14  px     Ryd( 5p)     0.00009       3.07907
   296    C   14  py     Val( 2p)     1.10496      -0.09373
   297    C   14  py     Ryd( 4p)     0.00406       0.94598
   298    C   14  py     Ryd( 3p)     0.00019       0.45090
   299    C   14  py     Ryd( 5p)     0.00005       3.00575
   300    C   14  pz     Val( 2p)     1.05307      -0.09647
   301    C   14  pz     Ryd( 4p)     0.00250       0.85870
   302    C   14  pz     Ryd( 3p)     0.00022       0.48997
   303    C   14  pz     Ryd( 5p)     0.00013       3.06421
   304    C   14  dxy    Ryd( 3d)     0.00078       2.03930
   305    C   14  dxz    Ryd( 3d)     0.00048       2.13997
   306    C   14  dyz    Ryd( 3d)     0.00049       2.15143
   307    C   14  dx2y2  Ryd( 3d)     0.00041       1.85040
   308    C   14  dz2    Ryd( 3d)     0.00058       1.93922

   309    C   15  S      Cor( 1S)     1.99948     -10.52283
   310    C   15  S      Val( 2S)     0.86227      -0.17872
   311    C   15  S      Ryd( 4S)     0.00832       0.70957
   312    C   15  S      Ryd( 3S)     0.00020       0.67784
   313    C   15  S      Ryd( 5S)     0.00004      22.92378
   314    C   15  px     Val( 2p)     0.93521      -0.05921
   315    C   15  px     Ryd( 4p)     0.00760       1.28029
   316    C   15  px     Ryd( 3p)     0.00032       0.46321
   317    C   15  px     Ryd( 5p)     0.00027       2.41751
   318    C   15  py     Val( 2p)     0.78580      -0.10794
   319    C   15  py     Ryd( 4p)     0.00191       0.92584
   320    C   15  py     Ryd( 3p)     0.00045       0.36079
   321    C   15  py     Ryd( 5p)     0.00008       2.42684
   322    C   15  pz     Val( 2p)     0.80717      -0.02598
   323    C   15  pz     Ryd( 4p)     0.00605       1.08343
   324    C   15  pz     Ryd( 3p)     0.00044       0.38043
   325    C   15  pz     Ryd( 5p)     0.00013       2.53762
   326    C   15  dxy    Ryd( 3d)     0.00277       1.71313
   327    C   15  dxz    Ryd( 3d)     0.00193       2.29959
   328    C   15  dyz    Ryd( 3d)     0.00272       1.87261
   329    C   15  dx2y2  Ryd( 3d)     0.00149       1.90506
   330    C   15  dz2    Ryd( 3d)     0.00357       2.18887

   331    O   16  S      Cor( 1S)     1.99981     -19.36517
   332    O   16  S      Val( 2S)     1.72636      -0.98352
   333    O   16  S      Ryd( 3S)     0.00416       0.74478
   334    O   16  S      Ryd( 4S)     0.00019       1.59209
   335    O   16  S      Ryd( 5S)     0.00000      49.83287
   336    O   16  px     Val( 2p)     1.61072      -0.33001
   337    O   16  px     Ryd( 3p)     0.00128       0.78279
   338    O   16  px     Ryd( 4p)     0.00006       1.40409
   339    O   16  px     Ryd( 5p)     0.00006       4.71311
   340    O   16  py     Val( 2p)     1.60535      -0.30517
   341    O   16  py     Ryd( 3p)     0.00125       0.69960
   342    O   16  py     Ryd( 4p)     0.00002       1.61557
   343    O   16  py     Ryd( 5p)     0.00001       4.31461
   344    O   16  pz     Val( 2p)     1.75495      -0.33443
   345    O   16  pz     Ryd( 3p)     0.00211       0.79845
   346    O   16  pz     Ryd( 4p)     0.00006       1.59885
   347    O   16  pz     Ryd( 5p)     0.00003       4.46500
   348    O   16  dxy    Ryd( 3d)     0.00109       3.11037
   349    O   16  dxz    Ryd( 3d)     0.00124       3.52887
   350    O   16  dyz    Ryd( 3d)     0.00048       3.01183
   351    O   16  dx2y2  Ryd( 3d)     0.00084       3.28845
   352    O   16  dz2    Ryd( 3d)     0.00082       3.11914

   353    I   17  S      Val( 5S)     1.85798      -0.66268
   354    I   17  S      Ryd( 6S)     0.00065       9.67867
   355    I   17  px     Val( 5p)     1.26154      -0.23749
   356    I   17  px     Ryd( 6p)     0.00319       0.64092
   357    I   17  py     Val( 5p)     1.87956      -0.30939
   358    I   17  py     Ryd( 6p)     0.00103       0.62428
   359    I   17  pz     Val( 5p)     1.74389      -0.29268
   360    I   17  pz     Ryd( 6p)     0.00188       0.58891

   361    H   18  S      Val( 1S)     0.79424       0.10955
   362    H   18  S      Ryd( 2S)     0.00039       0.81954
   363    H   18  S      Ryd( 3S)     0.00022       1.92019

   364    H   19  S      Val( 1S)     0.79248       0.10794
   365    H   19  S      Ryd( 2S)     0.00046       0.82516
   366    H   19  S      Ryd( 3S)     0.00022       1.93993

   367    H   20  S      Val( 1S)     0.80182       0.09462
   368    H   20  S      Ryd( 2S)     0.00069       1.39727
   369    H   20  S      Ryd( 3S)     0.00016       1.43940

   370    H   21  S      Val( 1S)     0.79245       0.10551
   371    H   21  S      Ryd( 3S)     0.00062       1.41636
   372    H   21  S      Ryd( 2S)     0.00024       1.39634

   373    H   22  S      Val( 1S)     0.79311       0.10837
   374    H   22  S      Ryd( 2S)     0.00046       0.82470
   375    H   22  S      Ryd( 3S)     0.00022       1.92768

   376    H   23  S      Val( 1S)     0.75315       0.03330
   377    H   23  S      Ryd( 2S)     0.00255       0.58535
   378    H   23  S      Ryd( 3S)     0.00038       2.42878

   379    H   24  S      Val( 1S)     0.59608       0.13407
   380    H   24  S      Ryd( 2S)     0.00238       0.60815
   381    H   24  S      Ryd( 3S)     0.00037       2.24112

   382    H   25  S      Val( 1S)     0.78439       0.10098
   383    H   25  S      Ryd( 2S)     0.00050       1.37398
   384    H   25  S      Ryd( 3S)     0.00023       1.38521

   385    H   26  S      Val( 1S)     0.78770       0.10657
   386    H   26  S      Ryd( 2S)     0.00039       0.87291
   387    H   26  S      Ryd( 3S)     0.00022       1.85449

   388    H   27  S      Val( 1S)     0.78881       0.10533
   389    H   27  S      Ryd( 2S)     0.00043       1.13292
   390    H   27  S      Ryd( 3S)     0.00021       1.60342

   391    H   28  S      Val( 1S)     0.79505       0.09298
   392    H   28  S      Ryd( 2S)     0.00071       1.37082
   393    H   28  S      Ryd( 3S)     0.00027       1.42541

   394    H   29  S      Val( 1S)     0.84851       0.02782
   395    H   29  S      Ryd( 2S)     0.00073       1.15975
   396    H   29  S      Ryd( 3S)     0.00018       1.62988

 [ 46 electrons found in the effective core potential]

 WARNING:  1 low occupancy (<1.9990e) core orbital  found on  C    8
           1 low occupancy (<1.9990e) core orbital  found on  C   10

 WARNING:  Population inversion found on atom  C    1
           Population inversion found on atom  C    2
           Population inversion found on atom  C    3
           Population inversion found on atom  C    4
           Population inversion found on atom  C    5
           Population inversion found on atom  C    6
           Population inversion found on atom  C    7
           Population inversion found on atom  C    8
           Population inversion found on atom  N    9
           Population inversion found on atom  C   10
           Population inversion found on atom  C   11
           Population inversion found on atom  C   12
           Population inversion found on atom  C   13
           Population inversion found on atom  C   14
           Population inversion found on atom  C   15
           Population inversion found on atom  H   21


 Summary of Natural Population Analysis:                  
                                                          
                                       Natural Population 
                Natural  -----------------------------------------------
    Atom  No    Charge         Core      Valence    Rydberg      Total
 -----------------------------------------------------------------------
      C    1   -0.19850      1.99929     4.18238    0.01683     6.19850
      C    2   -0.18314      1.99929     4.16704    0.01681     6.18314
      C    3   -0.20302      1.99916     4.18855    0.01531     6.20302
      C    4   -0.03066      1.99910     4.01366    0.01790     6.03066
      C    5   -0.19606      1.99918     4.18115    0.01573     6.19606
      C    6   -0.18423      1.99929     4.16821    0.01674     6.18423
      C    7   -0.08731      1.99903     4.05761    0.03066     6.08731
      C    8   -0.05406      1.99894     4.03014    0.02498     6.05406
      N    9   -0.61092      1.99940     5.59284    0.01868     7.61092
      C   10   -0.27747      1.99882     4.25088    0.02777     6.27747
      C   11   -0.20383      1.99913     4.18392    0.02078     6.20383
      C   12   -0.18021      1.99927     4.16450    0.01645     6.18021
      C   13   -0.17762      1.99929     4.16194    0.01639     6.17762
      C   14   -0.18309      1.99915     4.16870    0.01524     6.18309
      C   15    0.57179      1.99948     3.39045    0.03829     5.42821
      O   16   -0.71091      1.99981     6.69738    0.01372     8.71091
      I   17    0.25029     46.00000     6.74297    0.00674    52.74971
      H   18    0.20515      0.00000     0.79424    0.00061     0.79485
      H   19    0.20685      0.00000     0.79248    0.00068     0.79315
      H   20    0.19733      0.00000     0.80182    0.00085     0.80267
      H   21    0.20668      0.00000     0.79245    0.00086     0.79332
      H   22    0.20621      0.00000     0.79311    0.00068     0.79379
      H   23    0.24391      0.00000     0.75315    0.00293     0.75609
      H   24    0.40117      0.00000     0.59608    0.00275     0.59883
      H   25    0.21488      0.00000     0.78439    0.00073     0.78512
      H   26    0.21169      0.00000     0.78770    0.00061     0.78831
      H   27    0.21054      0.00000     0.78881    0.00064     0.78946
      H   28    0.20398      0.00000     0.79505    0.00098     0.79602
      H   29    0.15058      0.00000     0.84851    0.00091     0.84942
 =======================================================================
   * Total *    0.00000     77.98763    85.67013    0.34224   164.00000

                                 Natural Population      
 --------------------------------------------------------
   Effective Core            46.00000
   Core                      31.98763 ( 99.9613% of  32)
   Valence                   85.67013 ( 99.6164% of  86)
   Natural Minimal Basis    163.65776 ( 99.7913% of 164)
   Natural Rydberg Basis      0.34224 (  0.2087% of 164)
 --------------------------------------------------------

    Atom  No          Natural Electron Configuration
 ----------------------------------------------------------------------------
      C    1      [core]2S( 0.95)2p( 3.23)4p( 0.01)
      C    2      [core]2S( 0.95)2p( 3.22)4p( 0.01)
      C    3      [core]2S( 0.93)2p( 3.26)4p( 0.01)
      C    4      [core]2S( 0.88)2p( 3.13)4p( 0.01)
      C    5      [core]2S( 0.94)2p( 3.24)4p( 0.01)
      C    6      [core]2S( 0.95)2p( 3.22)4p( 0.01)
      C    7      [core]2S( 0.90)2p( 3.16)4p( 0.02)
      C    8      [core]2S( 0.88)2p( 3.15)4p( 0.02)
      N    9      [core]2S( 1.24)2p( 4.35)3p( 0.01)
      C   10      [core]2S( 0.98)2p( 3.27)4p( 0.02)
      C   11      [core]2S( 0.94)2p( 3.24)4p( 0.01)
      C   12      [core]2S( 0.95)2p( 3.22)4p( 0.01)
      C   13      [core]2S( 0.95)2p( 3.21)4p( 0.01)
      C   14      [core]2S( 0.93)2p( 3.24)4p( 0.01)
      C   15      [core]2S( 0.86)2p( 2.53)4S( 0.01)3d( 0.01)4p( 0.02)
      O   16      [core]2S( 1.73)2p( 4.97)
      I   17      [core]5S( 1.86)5p( 4.88)6p( 0.01)
      H   18            1S( 0.79)
      H   19            1S( 0.79)
      H   20            1S( 0.80)
      H   21            1S( 0.79)
      H   22            1S( 0.79)
      H   23            1S( 0.75)
      H   24            1S( 0.60)
      H   25            1S( 0.78)
      H   26            1S( 0.79)
      H   27            1S( 0.79)
      H   28            1S( 0.80)
      H   29            1S( 0.85)


 Wiberg bond index matrix in the NAO basis:                                    

     Atom    1       2       3       4       5       6       7       8       9
     ---- ------  ------  ------  ------  ------  ------  ------  ------  ------
   1.  C  0.0000  1.4316  0.0112  0.1087  0.0112  1.4376  0.0012  0.0032  0.0017
   2.  C  1.4316  0.0000  1.4387  0.0130  0.1115  0.0114  0.0081  0.0009  0.0009
   3.  C  0.0112  1.4387  0.0000  1.3971  0.0124  0.1122  0.0096  0.0083  0.0045
   4.  C  0.1087  0.0130  1.3971  0.0000  1.4048  0.0125  0.9835  0.0171  0.0170
   5.  C  0.0112  0.1115  0.0124  1.4048  0.0000  1.4334  0.0107  0.0075  0.0093
   6.  C  1.4376  0.0114  0.1122  0.0125  1.4334  0.0000  0.0078  0.0005  0.0006
   7.  C  0.0012  0.0081  0.0096  0.9835  0.0107  0.0078  0.0000  0.9768  0.9600
   8.  C  0.0032  0.0009  0.0083  0.0171  0.0075  0.0005  0.9768  0.0000  0.0191
   9.  N  0.0017  0.0009  0.0045  0.0170  0.0093  0.0006  0.9600  0.0191  0.0000
  10.  C  0.0011  0.0003  0.0022  0.0079  0.0015  0.0002  0.0123  1.3874  0.0099
  11.  C  0.0002  0.0002  0.0004  0.0003  0.0002  0.0001  0.0077  0.0152  0.0006
  12.  C  0.0008  0.0001  0.0009  0.0026  0.0011  0.0001  0.0013  0.1076  0.0030
  13.  C  0.0001  0.0001  0.0004  0.0007  0.0002  0.0003  0.0079  0.0130  0.0010
  14.  C  0.0009  0.0005  0.0012  0.0061  0.0025  0.0003  0.0095  1.3830  0.0060
  15.  C  0.0002  0.0002  0.0007  0.0076  0.0007  0.0004  0.0113  0.0077  1.2452
  16.  O  0.0003  0.0002  0.0007  0.0038  0.0010  0.0003  0.0143  0.0040  0.1668
  17.  I  0.0004  0.0001  0.0007  0.0007  0.0025  0.0003  0.0112  0.0449  0.0011
  18.  H  0.9299  0.0036  0.0076  0.0003  0.0076  0.0037  0.0004  0.0000  0.0000
  19.  H  0.0037  0.9295  0.0036  0.0069  0.0003  0.0076  0.0003  0.0000  0.0001
  20.  H  0.0075  0.0040  0.9306  0.0036  0.0089  0.0004  0.0020  0.0001  0.0004
  21.  H  0.0075  0.0004  0.0087  0.0038  0.9265  0.0038  0.0019  0.0002  0.0004
  22.  H  0.0037  0.0075  0.0004  0.0069  0.0036  0.9299  0.0003  0.0000  0.0002
  23.  H  0.0010  0.0002  0.0102  0.0035  0.0028  0.0006  0.8818  0.0027  0.0014
  24.  H  0.0001  0.0001  0.0003  0.0005  0.0004  0.0001  0.0057  0.0005  0.8040
  25.  H  0.0000  0.0000  0.0000  0.0001  0.0000  0.0000  0.0002  0.0075  0.0002
  26.  H  0.0000  0.0000  0.0000  0.0000  0.0000  0.0000  0.0004  0.0004  0.0000
  27.  H  0.0000  0.0000  0.0000  0.0000  0.0000  0.0000  0.0002  0.0070  0.0000
  28.  H  0.0001  0.0001  0.0006  0.0001  0.0001  0.0000  0.0020  0.0038  0.0002
  29.  H  0.0000  0.0000  0.0001  0.0002  0.0001  0.0000  0.0007  0.0001  0.0031

     Atom   10      11      12      13      14      15      16      17      18
     ---- ------  ------  ------  ------  ------  ------  ------  ------  ------
   1.  C  0.0011  0.0002  0.0008  0.0001  0.0009  0.0002  0.0003  0.0004  0.9299
   2.  C  0.0003  0.0002  0.0001  0.0001  0.0005  0.0002  0.0002  0.0001  0.0036
   3.  C  0.0022  0.0004  0.0009  0.0004  0.0012  0.0007  0.0007  0.0007  0.0076
   4.  C  0.0079  0.0003  0.0026  0.0007  0.0061  0.0076  0.0038  0.0007  0.0003
   5.  C  0.0015  0.0002  0.0011  0.0002  0.0025  0.0007  0.0010  0.0025  0.0076
   6.  C  0.0002  0.0001  0.0001  0.0003  0.0003  0.0004  0.0003  0.0003  0.0037
   7.  C  0.0123  0.0077  0.0013  0.0079  0.0095  0.0113  0.0143  0.0112  0.0004
   8.  C  1.3874  0.0152  0.1076  0.0130  1.3830  0.0077  0.0040  0.0449  0.0000
   9.  N  0.0099  0.0006  0.0030  0.0010  0.0060  1.2452  0.1668  0.0011  0.0000
  10.  C  0.0000  1.4074  0.0147  0.1013  0.0161  0.0008  0.0012  1.0057  0.0000
  11.  C  1.4074  0.0000  1.4328  0.0112  0.1112  0.0004  0.0003  0.0382  0.0000
  12.  C  0.0147  1.4328  0.0000  1.4227  0.0113  0.0004  0.0006  0.0193  0.0000
  13.  C  0.1013  0.0112  1.4227  0.0000  1.4439  0.0002  0.0002  0.0149  0.0000
  14.  C  0.0161  0.1112  0.0113  1.4439  0.0000  0.0009  0.0008  0.0196  0.0000
  15.  C  0.0008  0.0004  0.0004  0.0002  0.0009  0.0000  1.6086  0.0006  0.0000
  16.  O  0.0012  0.0003  0.0006  0.0002  0.0008  1.6086  0.0000  0.0003  0.0000
  17.  I  1.0057  0.0382  0.0193  0.0149  0.0196  0.0006  0.0003  0.0000  0.0000
  18.  H  0.0000  0.0000  0.0000  0.0000  0.0000  0.0000  0.0000  0.0000  0.0000
  19.  H  0.0000  0.0000  0.0000  0.0000  0.0000  0.0000  0.0000  0.0000  0.0026
  20.  H  0.0001  0.0000  0.0000  0.0000  0.0002  0.0001  0.0001  0.0000  0.0002
  21.  H  0.0001  0.0001  0.0000  0.0000  0.0001  0.0001  0.0001  0.0012  0.0002
  22.  H  0.0000  0.0000  0.0000  0.0000  0.0000  0.0000  0.0000  0.0001  0.0026
  23.  H  0.0028  0.0010  0.0003  0.0002  0.0082  0.0016  0.0020  0.0120  0.0000
  24.  H  0.0003  0.0001  0.0000  0.0001  0.0003  0.0045  0.0045  0.0006  0.0000
  25.  H  0.0045  0.9238  0.0040  0.0074  0.0004  0.0000  0.0000  0.0033  0.0000
  26.  H  0.0067  0.0038  0.9271  0.0037  0.0076  0.0000  0.0000  0.0009  0.0000
  27.  H  0.0003  0.0073  0.0037  0.9279  0.0036  0.0000  0.0000  0.0009  0.0000
  28.  H  0.0080  0.0004  0.0074  0.0041  0.9274  0.0001  0.0000  0.0013  0.0000
  29.  H  0.0000  0.0000  0.0000  0.0000  0.0001  0.9252  0.0381  0.0001  0.0000

     Atom   19      20      21      22      23      24      25      26      27
     ---- ------  ------  ------  ------  ------  ------  ------  ------  ------
   1.  C  0.0037  0.0075  0.0075  0.0037  0.0010  0.0001  0.0000  0.0000  0.0000
   2.  C  0.9295  0.0040  0.0004  0.0075  0.0002  0.0001  0.0000  0.0000  0.0000
   3.  C  0.0036  0.9306  0.0087  0.0004  0.0102  0.0003  0.0000  0.0000  0.0000
   4.  C  0.0069  0.0036  0.0038  0.0069  0.0035  0.0005  0.0001  0.0000  0.0000
   5.  C  0.0003  0.0089  0.9265  0.0036  0.0028  0.0004  0.0000  0.0000  0.0000
   6.  C  0.0076  0.0004  0.0038  0.9299  0.0006  0.0001  0.0000  0.0000  0.0000
   7.  C  0.0003  0.0020  0.0019  0.0003  0.8818  0.0057  0.0002  0.0004  0.0002
   8.  C  0.0000  0.0001  0.0002  0.0000  0.0027  0.0005  0.0075  0.0004  0.0070
   9.  N  0.0001  0.0004  0.0004  0.0002  0.0014  0.8040  0.0002  0.0000  0.0000
  10.  C  0.0000  0.0001  0.0001  0.0000  0.0028  0.0003  0.0045  0.0067  0.0003
  11.  C  0.0000  0.0000  0.0001  0.0000  0.0010  0.0001  0.9238  0.0038  0.0073
  12.  C  0.0000  0.0000  0.0000  0.0000  0.0003  0.0000  0.0040  0.9271  0.0037
  13.  C  0.0000  0.0000  0.0000  0.0000  0.0002  0.0001  0.0074  0.0037  0.9279
  14.  C  0.0000  0.0002  0.0001  0.0000  0.0082  0.0003  0.0004  0.0076  0.0036
  15.  C  0.0000  0.0001  0.0001  0.0000  0.0016  0.0045  0.0000  0.0000  0.0000
  16.  O  0.0000  0.0001  0.0001  0.0000  0.0020  0.0045  0.0000  0.0000  0.0000
  17.  I  0.0000  0.0000  0.0012  0.0001  0.0120  0.0006  0.0033  0.0009  0.0009
  18.  H  0.0026  0.0002  0.0002  0.0026  0.0000  0.0000  0.0000  0.0000  0.0000
  19.  H  0.0000  0.0026  0.0004  0.0002  0.0003  0.0000  0.0000  0.0000  0.0000
  20.  H  0.0026  0.0000  0.0002  0.0004  0.0002  0.0004  0.0000  0.0000  0.0000
  21.  H  0.0004  0.0002  0.0000  0.0026  0.0003  0.0000  0.0000  0.0000  0.0000
  22.  H  0.0002  0.0004  0.0026  0.0000  0.0000  0.0000  0.0000  0.0000  0.0000
  23.  H  0.0003  0.0002  0.0003  0.0000  0.0000  0.0099  0.0001  0.0000  0.0003
  24.  H  0.0000  0.0004  0.0000  0.0000  0.0099  0.0000  0.0000  0.0000  0.0000
  25.  H  0.0000  0.0000  0.0000  0.0000  0.0001  0.0000  0.0000  0.0027  0.0002
  26.  H  0.0000  0.0000  0.0000  0.0000  0.0000  0.0000  0.0027  0.0000  0.0026
  27.  H  0.0000  0.0000  0.0000  0.0000  0.0003  0.0000  0.0002  0.0026  0.0000
  28.  H  0.0000  0.0002  0.0000  0.0000  0.0004  0.0004  0.0004  0.0002  0.0025
  29.  H  0.0000  0.0000  0.0000  0.0000  0.0013  0.0096  0.0000  0.0000  0.0000

     Atom   28      29
     ---- ------  ------
   1.  C  0.0001  0.0000
   2.  C  0.0001  0.0000
   3.  C  0.0006  0.0001
   4.  C  0.0001  0.0002
   5.  C  0.0001  0.0001
   6.  C  0.0000  0.0000
   7.  C  0.0020  0.0007
   8.  C  0.0038  0.0001
   9.  N  0.0002  0.0031
  10.  C  0.0080  0.0000
  11.  C  0.0004  0.0000
  12.  C  0.0074  0.0000
  13.  C  0.0041  0.0000
  14.  C  0.9274  0.0001
  15.  C  0.0001  0.9252
  16.  O  0.0000  0.0381
  17.  I  0.0013  0.0001
  18.  H  0.0000  0.0000
  19.  H  0.0000  0.0000
  20.  H  0.0002  0.0000
  21.  H  0.0000  0.0000
  22.  H  0.0000  0.0000
  23.  H  0.0004  0.0013
  24.  H  0.0004  0.0096
  25.  H  0.0004  0.0000
  26.  H  0.0002  0.0000
  27.  H  0.0025  0.0000
  28.  H  0.0000  0.0000
  29.  H  0.0000  0.0000


 Wiberg bond index, Totals by atom:                                            

     Atom    1
     ---- ------
   1.  C  3.9641
   2.  C  3.9635
   3.  C  3.9631
   4.  C  4.0095
   5.  C  3.9610
   6.  C  3.9639
   7.  C  3.9291
   8.  C  4.0187
   9.  N  3.2565
  10.  C  3.9931
  11.  C  3.9629
  12.  C  3.9619
  13.  C  3.9617
  14.  C  3.9616
  15.  C  3.8176
  16.  O  1.8483
  17.  I  1.1809
  18.  H  0.9589
  19.  H  0.9583
  20.  H  0.9624
  21.  H  0.9587
  22.  H  0.9586
  23.  H  0.9449
  24.  H  0.8423
  25.  H  0.9550
  26.  H  0.9561
  27.  H  0.9567
  28.  H  0.9599
  29.  H  0.9789


 Atom-atom overlap-weighted NAO bond order:                                    

     Atom    1       2       3       4       5       6       7       8       9
     ---- ------  ------  ------  ------  ------  ------  ------  ------  ------
   1.  C  0.0000  1.1453  0.0143 -0.0451  0.0143  1.1479  0.0008 -0.0002 -0.0005
   2.  C  1.1453  0.0000  1.1419  0.0232 -0.0407  0.0169  0.0095 -0.0004 -0.0008
   3.  C  0.0143  1.1419  0.0000  1.1260  0.0125 -0.0426  0.0140 -0.0059 -0.0054
   4.  C -0.0451  0.0232  1.1260  0.0000  1.1288  0.0224  0.8657  0.0310  0.0037
   5.  C  0.0143 -0.0407  0.0125  1.1288  0.0000  1.1413  0.0227 -0.0040  0.0035
   6.  C  1.1479  0.0169 -0.0426  0.0224  1.1413  0.0000  0.0086 -0.0001 -0.0013
   7.  C  0.0008  0.0095  0.0140  0.8657  0.0227  0.0086  0.0000  0.8548  0.8168
   8.  C -0.0002 -0.0004 -0.0059  0.0310 -0.0040 -0.0001  0.8548  0.0000  0.0113
   9.  N -0.0005 -0.0008 -0.0054  0.0037  0.0035 -0.0013  0.8168  0.0113  0.0000
  10.  C  0.0000 -0.0002  0.0010 -0.0013 -0.0029  0.0003  0.0166  1.1378  0.0033
  11.  C -0.0000  0.0000  0.0000 -0.0011  0.0005 -0.0000  0.0086  0.0165 -0.0020
  12.  C -0.0000  0.0000 -0.0001 -0.0004 -0.0001 -0.0000  0.0007 -0.0455 -0.0002
  13.  C  0.0000 -0.0001  0.0008 -0.0005  0.0001 -0.0000  0.0087  0.0201 -0.0011
  14.  C  0.0001  0.0006 -0.0023 -0.0104  0.0019 -0.0001  0.0160  1.1177 -0.0057
  15.  C -0.0000  0.0000  0.0010  0.0021  0.0010 -0.0001  0.0107  0.0028  1.0328
  16.  O  0.0000 -0.0000 -0.0004 -0.0004 -0.0000  0.0000  0.0054 -0.0003 -0.0353
  17.  I -0.0001  0.0000 -0.0000  0.0020  0.0014 -0.0001 -0.0014 -0.0268  0.0008
  18.  H  0.8058  0.0176  0.0023  0.0004  0.0021  0.0175 -0.0001  0.0000  0.0000
  19.  H  0.0182  0.8074  0.0164  0.0012 -0.0004  0.0029 -0.0006 -0.0000 -0.0000
  20.  H  0.0027  0.0183  0.8019  0.0149  0.0028  0.0012 -0.0029  0.0006 -0.0011
  21.  H  0.0028  0.0015  0.0028  0.0161  0.7998  0.0173 -0.0024  0.0004  0.0002
  22.  H  0.0183  0.0025 -0.0004  0.0013  0.0163  0.8059 -0.0006  0.0000  0.0000
  23.  H -0.0002 -0.0003  0.0013  0.0175 -0.0030 -0.0001  0.7554  0.0144 -0.0021
  24.  H -0.0000 -0.0001  0.0026 -0.0021  0.0003 -0.0001  0.0024 -0.0017  0.7117
  25.  H  0.0000 -0.0000  0.0000  0.0001  0.0000  0.0000 -0.0002  0.0015  0.0000
  26.  H  0.0000 -0.0000 -0.0000  0.0000  0.0000  0.0000 -0.0000 -0.0005  0.0000
  27.  H  0.0000  0.0000  0.0000  0.0001  0.0000  0.0000 -0.0002  0.0007 -0.0000
  28.  H -0.0001  0.0002 -0.0005  0.0006  0.0000  0.0000 -0.0018  0.0165 -0.0010
  29.  H  0.0000 -0.0000  0.0004  0.0012  0.0003  0.0000 -0.0024  0.0007 -0.0060

     Atom   10      11      12      13      14      15      16      17      18
     ---- ------  ------  ------  ------  ------  ------  ------  ------  ------
   1.  C  0.0000 -0.0000 -0.0000  0.0000  0.0001 -0.0000  0.0000 -0.0001  0.8058
   2.  C -0.0002  0.0000  0.0000 -0.0001  0.0006  0.0000 -0.0000  0.0000  0.0176
   3.  C  0.0010  0.0000 -0.0001  0.0008 -0.0023  0.0010 -0.0004 -0.0000  0.0023
   4.  C -0.0013 -0.0011 -0.0004 -0.0005 -0.0104  0.0021 -0.0004  0.0020  0.0004
   5.  C -0.0029  0.0005 -0.0001  0.0001  0.0019  0.0010 -0.0000  0.0014  0.0021
   6.  C  0.0003 -0.0000 -0.0000 -0.0000 -0.0001 -0.0001  0.0000 -0.0001  0.0175
   7.  C  0.0166  0.0086  0.0007  0.0087  0.0160  0.0107  0.0054 -0.0014 -0.0001
   8.  C  1.1378  0.0165 -0.0455  0.0201  1.1177  0.0028 -0.0003 -0.0268  0.0000
   9.  N  0.0033 -0.0020 -0.0002 -0.0011 -0.0057  1.0328 -0.0353  0.0008  0.0000
  10.  C  0.0000  1.1583  0.0297 -0.0400  0.0224  0.0028 -0.0001  0.7640  0.0000
  11.  C  1.1583  0.0000  1.1428  0.0216 -0.0379 -0.0003 -0.0000 -0.0219 -0.0000
  12.  C  0.0297  1.1428  0.0000  1.1401  0.0172 -0.0000  0.0000  0.0074  0.0000
  13.  C -0.0400  0.0216  1.1401  0.0000  1.1429 -0.0001 -0.0000  0.0003 -0.0000
  14.  C  0.0224 -0.0379  0.0172  1.1429  0.0000  0.0011 -0.0003  0.0066 -0.0000
  15.  C  0.0028 -0.0003 -0.0000 -0.0001  0.0011  0.0000  1.2230  0.0019 -0.0000
  16.  O -0.0001 -0.0000  0.0000 -0.0000 -0.0003  1.2230  0.0000 -0.0000 -0.0000
  17.  I  0.7640 -0.0219  0.0074  0.0003  0.0066  0.0019 -0.0000  0.0000 -0.0000
  18.  H  0.0000 -0.0000  0.0000 -0.0000 -0.0000 -0.0000 -0.0000 -0.0000  0.0000
  19.  H  0.0000 -0.0000  0.0000 -0.0000  0.0000 -0.0000  0.0000  0.0000 -0.0034
  20.  H -0.0001 -0.0000 -0.0000  0.0003 -0.0012 -0.0002 -0.0001  0.0000  0.0000
  21.  H  0.0004 -0.0000  0.0000 -0.0001  0.0001 -0.0003  0.0000 -0.0003  0.0000
  22.  H  0.0000 -0.0000  0.0000 -0.0000  0.0000 -0.0000  0.0000 -0.0000 -0.0034
  23.  H  0.0028 -0.0002  0.0001 -0.0002  0.0018 -0.0084  0.0003  0.0191 -0.0000
  24.  H  0.0007 -0.0003 -0.0001  0.0001  0.0039  0.0080  0.0074 -0.0002  0.0000
  25.  H  0.0197  0.8026  0.0181  0.0036 -0.0000 -0.0000 -0.0000 -0.0031 -0.0000
  26.  H  0.0016  0.0174  0.8035  0.0171  0.0024  0.0000 -0.0000  0.0000 -0.0000
  27.  H  0.0004  0.0033  0.0168  0.8047  0.0159 -0.0000  0.0000 -0.0000 -0.0000
  28.  H  0.0023  0.0014  0.0029  0.0184  0.8006 -0.0004 -0.0001 -0.0000  0.0000
  29.  H -0.0000 -0.0001  0.0000 -0.0000  0.0003  0.8076 -0.0121 -0.0003 -0.0000

     Atom   19      20      21      22      23      24      25      26      27
     ---- ------  ------  ------  ------  ------  ------  ------  ------  ------
   1.  C  0.0182  0.0027  0.0028  0.0183 -0.0002 -0.0000  0.0000  0.0000  0.0000
   2.  C  0.8074  0.0183  0.0015  0.0025 -0.0003 -0.0001 -0.0000 -0.0000  0.0000
   3.  C  0.0164  0.8019  0.0028 -0.0004  0.0013  0.0026  0.0000 -0.0000  0.0000
   4.  C  0.0012  0.0149  0.0161  0.0013  0.0175 -0.0021  0.0001  0.0000  0.0001
   5.  C -0.0004  0.0028  0.7998  0.0163 -0.0030  0.0003  0.0000  0.0000  0.0000
   6.  C  0.0029  0.0012  0.0173  0.8059 -0.0001 -0.0001  0.0000  0.0000  0.0000
   7.  C -0.0006 -0.0029 -0.0024 -0.0006  0.7554  0.0024 -0.0002 -0.0000 -0.0002
   8.  C -0.0000  0.0006  0.0004  0.0000  0.0144 -0.0017  0.0015 -0.0005  0.0007
   9.  N -0.0000 -0.0011  0.0002  0.0000 -0.0021  0.7117  0.0000  0.0000 -0.0000
  10.  C  0.0000 -0.0001  0.0004  0.0000  0.0028  0.0007  0.0197  0.0016  0.0004
  11.  C -0.0000 -0.0000 -0.0000 -0.0000 -0.0002 -0.0003  0.8026  0.0174  0.0033
  12.  C  0.0000 -0.0000  0.0000  0.0000  0.0001 -0.0001  0.0181  0.8035  0.0168
  13.  C -0.0000  0.0003 -0.0001 -0.0000 -0.0002  0.0001  0.0036  0.0171  0.8047
  14.  C  0.0000 -0.0012  0.0001  0.0000  0.0018  0.0039 -0.0000  0.0024  0.0159
  15.  C -0.0000 -0.0002 -0.0003 -0.0000 -0.0084  0.0080 -0.0000  0.0000 -0.0000
  16.  O  0.0000 -0.0001  0.0000  0.0000  0.0003  0.0074 -0.0000 -0.0000  0.0000
  17.  I  0.0000  0.0000 -0.0003 -0.0000  0.0191 -0.0002 -0.0031  0.0000 -0.0000
  18.  H -0.0034  0.0000  0.0000 -0.0034 -0.0000  0.0000 -0.0000 -0.0000 -0.0000
  19.  H  0.0000 -0.0036 -0.0000  0.0000 -0.0000 -0.0000  0.0000 -0.0000 -0.0000
  20.  H -0.0036  0.0000  0.0000 -0.0000 -0.0002  0.0014  0.0000  0.0000 -0.0000
  21.  H -0.0000  0.0000  0.0000 -0.0034 -0.0009  0.0000 -0.0000 -0.0000 -0.0000
  22.  H  0.0000 -0.0000 -0.0034  0.0000  0.0000  0.0000 -0.0000 -0.0000 -0.0000
  23.  H -0.0000 -0.0002 -0.0009  0.0000  0.0000  0.0021 -0.0000 -0.0000 -0.0000
  24.  H -0.0000  0.0014  0.0000  0.0000  0.0021  0.0000  0.0000  0.0000  0.0000
  25.  H  0.0000  0.0000 -0.0000 -0.0000 -0.0000  0.0000  0.0000 -0.0033  0.0000
  26.  H -0.0000  0.0000 -0.0000 -0.0000 -0.0000  0.0000 -0.0033  0.0000 -0.0031
  27.  H -0.0000 -0.0000 -0.0000 -0.0000 -0.0000  0.0000  0.0000 -0.0031  0.0000
  28.  H -0.0000 -0.0013  0.0000  0.0000 -0.0002  0.0011 -0.0000  0.0000 -0.0034
  29.  H -0.0000 -0.0000 -0.0000 -0.0000 -0.0019  0.0037 -0.0000 -0.0000 -0.0000

     Atom   28      29
     ---- ------  ------
   1.  C -0.0001  0.0000
   2.  C  0.0002 -0.0000
   3.  C -0.0005  0.0004
   4.  C  0.0006  0.0012
   5.  C  0.0000  0.0003
   6.  C  0.0000  0.0000
   7.  C -0.0018 -0.0024
   8.  C  0.0165  0.0007
   9.  N -0.0010 -0.0060
  10.  C  0.0023 -0.0000
  11.  C  0.0014 -0.0001
  12.  C  0.0029  0.0000
  13.  C  0.0184 -0.0000
  14.  C  0.8006  0.0003
  15.  C -0.0004  0.8076
  16.  O -0.0001 -0.0121
  17.  I -0.0000 -0.0003
  18.  H  0.0000 -0.0000
  19.  H -0.0000 -0.0000
  20.  H -0.0013 -0.0000
  21.  H  0.0000 -0.0000
  22.  H  0.0000 -0.0000
  23.  H -0.0002 -0.0019
  24.  H  0.0011  0.0037
  25.  H -0.0000 -0.0000
  26.  H  0.0000 -0.0000
  27.  H -0.0034 -0.0000
  28.  H  0.0000 -0.0000
  29.  H -0.0000  0.0000


 Atom-atom overlap-weighted NAO bond order, Totals by atom:                    

     Atom    1
     ---- ------
   1.  C  3.1242
   2.  C  3.1422
   3.  C  3.0815
   4.  C  3.1967
   5.  C  3.0981
   6.  C  3.1375
   7.  C  3.4048
   8.  C  3.1414
   9.  N  2.5213
  10.  C  3.1194
  11.  C  3.1092
  12.  C  3.1327
  13.  C  3.1367
  14.  C  3.0936
  15.  C  3.0850
  16.  O  1.1871
  17.  I  0.7492
  18.  H  0.8388
  19.  H  0.8380
  20.  H  0.8334
  21.  H  0.8338
  22.  H  0.8366
  23.  H  0.7971
  24.  H  0.7410
  25.  H  0.8390
  26.  H  0.8352
  27.  H  0.8353
  28.  H  0.8352
  29.  H  0.7913


 MO bond order:                                                                

     Atom    1       2       3       4       5       6       7       8       9
     ---- ------  ------  ------  ------  ------  ------  ------  ------  ------
   1.  C  0.0000  0.8857 -0.0083 -0.5949  0.1558  1.4736  0.0263 -0.1513  0.0632
   2.  C  0.8857  0.0000  0.9018 -0.1252 -0.6607  0.1930 -0.0788 -0.0038 -0.0405
   3.  C -0.0083  0.9018  0.0000  1.3573 -0.1568 -0.6103  0.0728  0.2900 -0.0807
   4.  C -0.5949 -0.1252  1.3573  0.0000  0.7226  0.1160 -0.2122  0.0425  0.0900
   5.  C  0.1558 -0.6607 -0.1568  0.7226  0.0000  0.8807 -0.0124  0.2107 -0.1586
   6.  C  1.4736  0.1930 -0.6103  0.1160  0.8807  0.0000 -0.0625  0.0066  0.0405
   7.  C  0.0263 -0.0788  0.0728 -0.2122 -0.0124 -0.0625  0.0000 -1.3191  0.6168
   8.  C -0.1513 -0.0038  0.2900  0.0425  0.2107  0.0066 -1.3191  0.0000  0.5765
   9.  N  0.0632 -0.0405 -0.0807  0.0900 -0.1586  0.0405  0.6168  0.5765  0.0000
  10.  C -0.0127 -0.0016  0.0104  0.0471 -0.0161  0.0020 -0.0031  0.3336  0.0052
  11.  C -0.0076 -0.0083  0.0355  0.0203  0.0086  0.0153 -0.1440  0.1382  0.0724
  12.  C  0.0261  0.0081 -0.0134 -0.0048 -0.0142 -0.0090 -0.0477  0.0595  0.0404
  13.  C -0.0240 -0.0144 -0.0021 -0.0109  0.0323  0.0128 -0.1710  0.0878 -0.0109
  14.  C -0.0180  0.0001 -0.0184  0.1273  0.0072  0.0027  0.0163 -0.3198  0.0543
  15.  C  0.0094 -0.0184 -0.0139  0.0648 -0.0284  0.0350 -0.1260  0.2321  1.2690
  16.  O -0.0384  0.0326  0.0471 -0.0488  0.0467 -0.0376 -0.0448 -0.2216 -0.7339
  17.  I -0.0318 -0.0249  0.0073 -0.0159 -0.0398  0.0150 -0.2360  0.0025  0.0248
  18.  H  1.2832  0.0830  0.1054  0.0308  0.0993 -0.0384  0.0292  0.0070  0.0027
  19.  H -0.0527  0.4031  0.0706  0.0397  0.0017  0.0231 -0.0009  0.0154  0.0024
  20.  H -0.0302 -0.0114 -0.3665  0.0265 -0.0240  0.0069 -0.0534  0.0086  0.0033
  21.  H  0.0409  0.0182  0.0552  0.0807  0.5544 -0.0705 -0.0467  0.0189  0.0244
  22.  H  0.0133  0.1127  0.0215  0.1111  0.0659  1.4041 -0.0011  0.0134  0.0179
  23.  H  0.0360  0.0060 -0.0170 -0.0720 -0.0392 -0.0192  1.1302  0.1017 -0.0213
  24.  H  0.0002  0.0145 -0.0074  0.0011 -0.0307  0.0005  0.0874 -0.0152 -0.1388
  25.  H  0.0052 -0.0011 -0.0117 -0.0057 -0.0045  0.0024  0.0053 -0.0151 -0.0122
  26.  H -0.0011 -0.0006  0.0044 -0.0034 -0.0003  0.0040 -0.0072 -0.0279 -0.0012
  27.  H  0.0046  0.0029 -0.0002  0.0006 -0.0082  0.0001  0.0124 -0.0728 -0.0052
  28.  H  0.0073  0.0116 -0.0340 -0.0113 -0.0039 -0.0115  0.0256 -0.0718 -0.0061
  29.  H  0.0009 -0.0008  0.0031 -0.0025 -0.0004  0.0030 -0.0192  0.0172 -0.0664

     Atom   10      11      12      13      14      15      16      17      18
     ---- ------  ------  ------  ------  ------  ------  ------  ------  ------
   1.  C -0.0127 -0.0076  0.0261 -0.0240 -0.0180  0.0094 -0.0384 -0.0318  1.2832
   2.  C -0.0016 -0.0083  0.0081 -0.0144  0.0001 -0.0184  0.0326 -0.0249  0.0830
   3.  C  0.0104  0.0355 -0.0134 -0.0021 -0.0184 -0.0139  0.0471  0.0073  0.1054
   4.  C  0.0471  0.0203 -0.0048 -0.0109  0.1273  0.0648 -0.0488 -0.0159  0.0308
   5.  C -0.0161  0.0086 -0.0142  0.0323  0.0072 -0.0284  0.0467 -0.0398  0.0993
   6.  C  0.0020  0.0153 -0.0090  0.0128  0.0027  0.0350 -0.0376  0.0150 -0.0384
   7.  C -0.0031 -0.1440 -0.0477 -0.1710  0.0163 -0.1260 -0.0448 -0.2360  0.0292
   8.  C  0.3336  0.1382  0.0595  0.0878 -0.3198  0.2321 -0.2216  0.0025  0.0070
   9.  N  0.0052  0.0724  0.0404 -0.0109  0.0543  1.2690 -0.7339  0.0248  0.0027
  10.  C  0.0000 -0.7465 -0.0013 -0.0815  0.2396 -0.0382  0.0205 -0.4060  0.0014
  11.  C -0.7465  0.0000 -0.2019 -0.0309 -0.1147  0.0351 -0.0506  0.2303  0.0018
  12.  C -0.0013 -0.2019  0.0000  0.4139  0.0003  0.0174 -0.0328 -0.2484  0.0012
  13.  C -0.0815 -0.0309  0.4139  0.0000 -0.8629  0.0253 -0.0114  0.0154  0.0009
  14.  C  0.2396 -0.1147  0.0003 -0.8629  0.0000 -0.0334  0.0253 -0.1018  0.0016
  15.  C -0.0382  0.0351  0.0174  0.0253 -0.0334  0.0000  2.2549  0.0151  0.0005
  16.  O  0.0205 -0.0506 -0.0328 -0.0114  0.0253  2.2549  0.0000 -0.0183 -0.0012
  17.  I -0.4060  0.2303 -0.2484  0.0154 -0.1018  0.0151 -0.0183  0.0000  0.0039
  18.  H  0.0014  0.0018  0.0012  0.0009  0.0016  0.0005 -0.0012  0.0039  0.0000
  19.  H  0.0039  0.0056 -0.0001  0.0002  0.0070  0.0009 -0.0033 -0.0018 -0.0560
  20.  H  0.0015  0.0048 -0.0056  0.0042  0.0168  0.0016  0.0114 -0.0032 -0.0098
  21.  H  0.0141  0.0048  0.0055  0.0080  0.0038  0.0071 -0.0076  0.0184 -0.0100
  22.  H  0.0018  0.0032  0.0002  0.0022  0.0073  0.0084 -0.0080  0.0094 -0.0559
  23.  H -0.0117  0.0313 -0.0004 -0.0196  0.1276 -0.0280  0.0051  0.0735  0.0012
  24.  H -0.0039  0.0079 -0.0047  0.0068  0.0152  0.1003 -0.0352 -0.0306  0.0004
  25.  H -0.1016  0.1192  0.1215  0.0297  0.0183 -0.0079  0.0071  0.0673  0.0002
  26.  H -0.0655 -0.0297 -0.7013  0.0210 -0.0601  0.0021 -0.0009  0.0273 -0.0003
  27.  H -0.0072 -0.0124  0.0862 -0.3828 -0.0633 -0.0004  0.0041 -0.0133 -0.0003
  28.  H  0.0727  0.0411  0.0862  0.1366  0.8200 -0.0041  0.0104  0.0288  0.0005
  29.  H  0.0012  0.0041 -0.0013  0.0108  0.0004  1.2399 -0.1138  0.0075  0.0009

     Atom   19      20      21      22      23      24      25      26      27
     ---- ------  ------  ------  ------  ------  ------  ------  ------  ------
   1.  C -0.0527 -0.0302  0.0409  0.0133  0.0360  0.0002  0.0052 -0.0011  0.0046
   2.  C  0.4031 -0.0114  0.0182  0.1127  0.0060  0.0145 -0.0011 -0.0006  0.0029
   3.  C  0.0706 -0.3665  0.0552  0.0215 -0.0170 -0.0074 -0.0117  0.0044 -0.0002
   4.  C  0.0397  0.0265  0.0807  0.1111 -0.0720  0.0011 -0.0057 -0.0034  0.0006
   5.  C  0.0017 -0.0240  0.5544  0.0659 -0.0392 -0.0307 -0.0045 -0.0003 -0.0082
   6.  C  0.0231  0.0069 -0.0705  1.4041 -0.0192  0.0005  0.0024  0.0040  0.0001
   7.  C -0.0009 -0.0534 -0.0467 -0.0011  1.1302  0.0874  0.0053 -0.0072  0.0124
   8.  C  0.0154  0.0086  0.0189  0.0134  0.1017 -0.0152 -0.0151 -0.0279 -0.0728
   9.  N  0.0024  0.0033  0.0244  0.0179 -0.0213 -0.1388 -0.0122 -0.0012 -0.0052
  10.  C  0.0039  0.0015  0.0141  0.0018 -0.0117 -0.0039 -0.1016 -0.0655 -0.0072
  11.  C  0.0056  0.0048  0.0048  0.0032  0.0313  0.0079  0.1192 -0.0297 -0.0124
  12.  C -0.0001 -0.0056  0.0055  0.0002 -0.0004 -0.0047  0.1215 -0.7013  0.0862
  13.  C  0.0002  0.0042  0.0080  0.0022 -0.0196  0.0068  0.0297  0.0210 -0.3828
  14.  C  0.0070  0.0168  0.0038  0.0073  0.1276  0.0152  0.0183 -0.0601 -0.0633
  15.  C  0.0009  0.0016  0.0071  0.0084 -0.0280  0.1003 -0.0079  0.0021 -0.0004
  16.  O -0.0033  0.0114 -0.0076 -0.0080  0.0051 -0.0352  0.0071 -0.0009  0.0041
  17.  I -0.0018 -0.0032  0.0184  0.0094  0.0735 -0.0306  0.0673  0.0273 -0.0133
  18.  H -0.0560 -0.0098 -0.0100 -0.0559  0.0012  0.0004  0.0002 -0.0003 -0.0003
  19.  H  0.0000 -0.0552  0.0099 -0.0097  0.0076 -0.0001 -0.0003 -0.0001 -0.0000
  20.  H -0.0552  0.0000 -0.0142  0.0099  0.0100  0.0155 -0.0011  0.0014  0.0016
  21.  H  0.0099 -0.0142  0.0000 -0.0543  0.0024  0.0017 -0.0015 -0.0001 -0.0002
  22.  H -0.0097  0.0099 -0.0543  0.0000 -0.0047  0.0062 -0.0002 -0.0003 -0.0001
  23.  H  0.0076  0.0100  0.0024 -0.0047  0.0000  0.0958 -0.0069 -0.0003  0.0091
  24.  H -0.0001  0.0155  0.0017  0.0062  0.0958  0.0000  0.0086  0.0031  0.0021
  25.  H -0.0003 -0.0011 -0.0015 -0.0002 -0.0069  0.0086  0.0000 -0.0574 -0.0111
  26.  H -0.0001  0.0014 -0.0001 -0.0003 -0.0003  0.0031 -0.0574  0.0000 -0.0557
  27.  H -0.0000  0.0016 -0.0002 -0.0001  0.0091  0.0021 -0.0111 -0.0557  0.0000
  28.  H -0.0005  0.0053  0.0001 -0.0010  0.0110  0.0131  0.0114 -0.0106 -0.0546
  29.  H  0.0001 -0.0052 -0.0008  0.0000  0.0092  0.1128 -0.0001  0.0007 -0.0001

     Atom   28      29
     ---- ------  ------
   1.  C  0.0073  0.0009
   2.  C  0.0116 -0.0008
   3.  C -0.0340  0.0031
   4.  C -0.0113 -0.0025
   5.  C -0.0039 -0.0004
   6.  C -0.0115  0.0030
   7.  C  0.0256 -0.0192
   8.  C -0.0718  0.0172
   9.  N -0.0061 -0.0664
  10.  C  0.0727  0.0012
  11.  C  0.0411  0.0041
  12.  C  0.0862 -0.0013
  13.  C  0.1366  0.0108
  14.  C  0.8200  0.0004
  15.  C -0.0041  1.2399
  16.  O  0.0104 -0.1138
  17.  I  0.0288  0.0075
  18.  H  0.0005  0.0009
  19.  H -0.0005  0.0001
  20.  H  0.0053 -0.0052
  21.  H  0.0001 -0.0008
  22.  H -0.0010  0.0000
  23.  H  0.0110  0.0092
  24.  H  0.0131  0.1128
  25.  H  0.0114 -0.0001
  26.  H -0.0106  0.0007
  27.  H -0.0546 -0.0001
  28.  H  0.0000 -0.0049
  29.  H -0.0049  0.0000


 MO atomic valencies:                                                          

     Atom    1
     ---- ------
   1.  C  3.0605
   2.  C  1.6827
   3.  C  1.6420
   4.  C  1.7707
   5.  C  1.5875
   6.  C  3.3782
   7.  C -0.5638
   8.  C -0.0560
   9.  N  1.6280
  10.  C -0.7419
  11.  C -0.5673
  12.  C -0.4207
  13.  C -0.8145
  14.  C -0.1015
  15.  C  5.0203
  16.  O  1.0573
  17.  I -0.6254
  18.  H  1.4829
  19.  H  0.4105
  20.  H -0.4505
  21.  H  0.6627
  22.  H  1.6730
  23.  H  1.4172
  24.  H  0.2266
  25.  H  0.1578
  26.  H -0.9600
  27.  H -0.5641
  28.  H  1.0674
  29.  H  1.1962


 NATURAL BOND ORBITAL ANALYSIS:

                       Occupancies       Lewis Structure    Low   High
           Occ.    -------------------  -----------------   occ   occ
  Cycle   Thresh.   Lewis   Non-Lewis     CR  BD  3C  LP    (L)   (NL)   Dev
 =============================================================================
   1(1)    1.90   156.93521   7.06479     16  31   0  12     7      7    0.44
   2(2)    1.90   156.93521   7.06479     16  31   0  12     7      7    0.44
   3(1)    1.80   156.93521   7.06479     16  31   0  12     7      7    0.44
   4(2)    1.80   156.93521   7.06479     16  31   0  12     7      7    0.44
   5(1)    1.70   156.53305   7.46695     16  32   0  11     6      8    0.44
   6(2)    1.70   156.53305   7.46695     16  32   0  11     6      8    0.44
   7(1)    1.60   160.81769   3.18231     16  37   0   6     0      7    0.43
   8(2)    1.60   160.80470   3.19530     16  37   0   6     0      7    0.44
   9(3)    1.60   160.16931   3.83069     16  36   0   7     1      7    0.44
  10(4)    1.60   160.81769   3.18231     16  37   0   6     0      7    0.43
  11(1)    1.50   160.35886   3.64114     16  36   0   7     0      7    0.61
  12(2)    1.50   160.34588   3.65412     16  36   0   7     0      7    0.61
  13(3)    1.50   160.34588   3.65412     16  36   0   7     0      7    0.61
  14(4)    1.50   159.71049   4.28951     16  35   0   8     1      7    0.61
  15(5)    1.50   159.71049   4.28951     16  35   0   8     1      7    0.61
  16(6)    1.50   160.35886   3.64114     16  36   0   7     0      7    0.61
  17(1)    1.60   160.81769   3.18231     16  37   0   6     0      7    0.43
 -----------------------------------------------------------------------------

 Structure accepted: RESONANCE keyword permits strongly delocalized structure

 WARNING:  1 low occupancy (<1.9990e) core orbital  found on  C    8
           1 low occupancy (<1.9990e) core orbital  found on  C   10

 --------------------------------------------------------
   Effective Core           46.00000
   Core                     31.98762 ( 99.961% of  32)
   Valence Lewis            82.83006 ( 96.314% of  86)
  ==================       ============================
   Total Lewis             160.81769 ( 98.060% of 164)
  -----------------------------------------------------
   Valence non-Lewis         2.94299 (  1.795% of 164)
   Rydberg non-Lewis         0.23933 (  0.146% of 164)
  ==================       ============================
   Total non-Lewis           3.18231 (  1.940% of 164)
 --------------------------------------------------------


       (Occupancy)   Bond orbital/ Coefficients/ Hybrids
 ---------------------------------------------------------------------------------
     1. (1.98147) BD ( 1) C   1 - C   2  
                ( 49.87%)   0.7062* C   1 s( 34.65%)p 1.89( 65.32%)d 0.00(  0.03%)
                                            0.0000  0.5885 -0.0110  0.0003 -0.0000
                                           -0.7922  0.0251  0.0128  0.0001 -0.1337
                                           -0.0322  0.0071  0.0000  0.0758  0.0080
                                           -0.0026 -0.0000  0.0064 -0.0034 -0.0026
                                            0.0120 -0.0109
                ( 50.13%)   0.7080* C   2 s( 34.72%)p 1.88( 65.25%)d 0.00(  0.03%)
                                            0.0000  0.5891 -0.0122 -0.0028 -0.0004
                                            0.7853 -0.0087 -0.0135  0.0008  0.1633
                                           -0.0400  0.0023 -0.0003 -0.0841  0.0119
                                           -0.0001  0.0000  0.0031 -0.0024 -0.0021
                                            0.0131 -0.0110
     2. (1.98156) BD ( 1) C   1 - C   6  
                ( 49.94%)   0.7066* C   1 s( 34.68%)p 1.88( 65.29%)d 0.00(  0.03%)
                                            0.0000  0.5888 -0.0116 -0.0002 -0.0001
                                            0.5474 -0.0401 -0.0061 -0.0002 -0.5761
                                           -0.0111  0.0129  0.0000  0.1395  0.0049
                                           -0.0034 -0.0000 -0.0128  0.0029 -0.0059
                                           -0.0027 -0.0104
                ( 50.06%)   0.7076* C   6 s( 34.69%)p 1.88( 65.28%)d 0.00(  0.03%)
                                            0.0000  0.5888 -0.0130 -0.0023 -0.0005
                                           -0.5236 -0.0174 -0.0118 -0.0006  0.5957
                                           -0.0371  0.0063  0.0001 -0.1477  0.0115
                                           -0.0013 -0.0001 -0.0131  0.0028 -0.0048
                                            0.0008 -0.0105
     3. (1.65895) BD ( 2) C   1 - C   6  
                ( 50.39%)   0.7099* C   1 s(  0.00%)p 1.00( 99.96%)d 0.00(  0.04%)
                                            0.0000 -0.0000 -0.0004 -0.0007 -0.0001
                                            0.0453  0.0011  0.0009 -0.0002  0.2754
                                            0.0074  0.0039  0.0000  0.9596  0.0252
                                            0.0122 -0.0005  0.0000  0.0031 -0.0165
                                            0.0052  0.0087
                ( 49.61%)   0.7044* C   6 s(  0.00%)p 1.00( 99.96%)d 0.00(  0.04%)
                                            0.0000  0.0018 -0.0001 -0.0005 -0.0001
                                            0.0442  0.0011 -0.0006  0.0000  0.2750
                                            0.0070 -0.0042 -0.0003  0.9598  0.0236
                                           -0.0117 -0.0016 -0.0049 -0.0182  0.0051
                                           -0.0023 -0.0012
     4. (1.98159) BD ( 1) C   1 - H  18  
                ( 60.27%)   0.7763* C   1 s( 30.59%)p 2.27( 69.35%)d 0.00(  0.07%)
                                           -0.0003  0.5528  0.0180 -0.0002  0.0001
                                            0.2607  0.0013  0.0027  0.0006  0.7568
                                            0.0037  0.0074  0.0016 -0.2295 -0.0011
                                           -0.0022 -0.0005  0.0133 -0.0038 -0.0105
                                           -0.0171 -0.0084
                ( 39.73%)   0.6303* H  18 s(100.00%)
                                            1.0000  0.0005  0.0012
     5. (1.97926) BD ( 1) C   2 - C   3  
                ( 49.42%)   0.7030* C   2 s( 34.65%)p 1.89( 65.32%)d 0.00(  0.03%)
                                            0.0000  0.5886 -0.0106  0.0015  0.0002
                                           -0.2658  0.0415  0.0006  0.0005 -0.7290
                                            0.0009  0.0129 -0.0010  0.2219 -0.0025
                                           -0.0039  0.0002  0.0058 -0.0021 -0.0088
                                           -0.0105 -0.0092
                ( 50.58%)   0.7112* C   3 s( 35.06%)p 1.85( 64.91%)d 0.00(  0.03%)
                                           -0.0001  0.5919  0.0147 -0.0008 -0.0001
                                            0.2417  0.0333 -0.0061 -0.0005  0.7348
                                           -0.0221 -0.0051  0.0011 -0.2215  0.0054
                                            0.0027 -0.0004  0.0088 -0.0030 -0.0081
                                           -0.0080 -0.0096
     6. (1.66749) BD ( 2) C   2 - C   3  
                ( 49.18%)   0.7012* C   2 s(  0.00%)p 1.00( 99.96%)d 0.00(  0.04%)
                                            0.0000 -0.0000  0.0002  0.0015  0.0000
                                            0.0456  0.0010  0.0006  0.0001  0.2754
                                            0.0058  0.0019 -0.0002  0.9597  0.0202
                                            0.0099 -0.0007  0.0003  0.0042 -0.0173
                                            0.0058  0.0092
                ( 50.82%)   0.7129* C   3 s(  0.00%)p 1.00( 99.97%)d 0.00(  0.03%)
                                            0.0000  0.0012  0.0003  0.0024  0.0000
                                            0.0457  0.0021 -0.0004  0.0002  0.2735
                                            0.0070  0.0021 -0.0001  0.9604  0.0160
                                            0.0129 -0.0027  0.0044  0.0127  0.0100
                                           -0.0025 -0.0068
     7. (1.98141) BD ( 1) C   2 - H  19  
                ( 60.34%)   0.7768* C   2 s( 30.54%)p 2.27( 69.40%)d 0.00(  0.07%)
                                            0.0003 -0.5523 -0.0180 -0.0011 -0.0003
                                            0.5552  0.0037  0.0052  0.0008 -0.6034
                                           -0.0033 -0.0063 -0.0011  0.1468  0.0009
                                            0.0018  0.0003  0.0225 -0.0057  0.0047
                                            0.0017  0.0102
                ( 39.66%)   0.6297* H  19 s(100.00%)
                                           -1.0000 -0.0006 -0.0012
     8. (1.97385) BD ( 1) C   3 - C   4  
                ( 49.24%)   0.7017* C   3 s( 34.89%)p 1.87( 65.08%)d 0.00(  0.03%)
                                            0.0001  0.5907  0.0059  0.0037  0.0002
                                            0.5165  0.0126 -0.0062  0.0018 -0.6018
                                            0.0169  0.0089  0.0007  0.1460 -0.0067
                                           -0.0007  0.0001 -0.0118  0.0026 -0.0049
                                           -0.0003 -0.0103
                ( 50.76%)   0.7124* C   4 s( 33.86%)p 1.95( 66.11%)d 0.00(  0.03%)
                                           -0.0000  0.5818  0.0066  0.0012  0.0001
                                           -0.5487  0.0141  0.0028 -0.0035  0.5822
                                           -0.0048 -0.0003  0.0015 -0.1443 -0.0006
                                            0.0019 -0.0007 -0.0135  0.0038 -0.0056
                                           -0.0016 -0.0094
     9. (1.98026) BD ( 1) C   3 - H  20  
                ( 59.89%)   0.7739* C   3 s( 29.95%)p 2.34( 69.98%)d 0.00(  0.07%)
                                            0.0003 -0.5471  0.0164  0.0028  0.0000
                                            0.8194 -0.0015  0.0055  0.0027  0.1472
                                            0.0148 -0.0034 -0.0002 -0.0803 -0.0031
                                            0.0007 -0.0001 -0.0084  0.0042  0.0003
                                           -0.0213  0.0119
                ( 40.11%)   0.6333* H  20 s(100.00%)
                                           -1.0000 -0.0014 -0.0007
    10. (1.97399) BD ( 1) C   4 - C   5  
                ( 50.90%)   0.7135* C   4 s( 34.11%)p 1.93( 65.86%)d 0.00(  0.03%)
                                           -0.0000  0.5840  0.0050  0.0005  0.0003
                                            0.7940 -0.0130 -0.0005  0.0043  0.1443
                                            0.0078  0.0010 -0.0006 -0.0838 -0.0031
                                            0.0005 -0.0003  0.0057 -0.0040 -0.0018
                                            0.0131 -0.0102
                ( 49.10%)   0.7007* C   5 s( 35.01%)p 1.86( 64.96%)d 0.00(  0.03%)
                                            0.0001  0.5916  0.0069  0.0044  0.0002
                                           -0.7834  0.0003  0.0096 -0.0019 -0.1699
                                            0.0243  0.0022  0.0010  0.0790 -0.0083
                                           -0.0004 -0.0003  0.0034 -0.0020 -0.0020
                                            0.0119 -0.0106
    11. (1.65911) BD ( 2) C   4 - C   5  
                ( 50.49%)   0.7106* C   4 s(  0.01%)p 1.00( 99.96%)d 0.00(  0.03%)
                                           -0.0001  0.0083  0.0040  0.0011  0.0001
                                            0.0457  0.0029  0.0007  0.0002  0.2728
                                            0.0066  0.0035 -0.0010  0.9607  0.0068
                                            0.0051 -0.0062  0.0050  0.0137  0.0087
                                           -0.0021 -0.0063
                ( 49.51%)   0.7036* C   5 s(  0.00%)p 1.00( 99.96%)d 0.00(  0.04%)
                                            0.0000  0.0065  0.0003  0.0025  0.0000
                                            0.0424  0.0015 -0.0004 -0.0001  0.2740
                                            0.0069 -0.0008 -0.0005  0.9605  0.0099
                                            0.0055 -0.0020 -0.0049 -0.0184  0.0056
                                           -0.0022 -0.0016
    12. (1.96431) BD ( 1) C   4 - C   7  
                ( 48.67%)   0.6976* C   4 s( 31.99%)p 2.12( 67.98%)d 0.00(  0.03%)
                                            0.0002  0.5656 -0.0090 -0.0032 -0.0005
                                           -0.2560 -0.0126  0.0018 -0.0010 -0.7515
                                           -0.0189  0.0017 -0.0030  0.2209 -0.0084
                                           -0.0025  0.0001  0.0078 -0.0020 -0.0067
                                           -0.0099 -0.0080
                ( 51.33%)   0.7164* C   7 s( 28.42%)p 2.52( 71.56%)d 0.00(  0.03%)
                                            0.0002  0.5330  0.0065 -0.0004  0.0001
                                            0.2241 -0.0129  0.0017 -0.0010  0.7867
                                           -0.0028  0.0007  0.0029 -0.2140 -0.0223
                                            0.0003 -0.0025  0.0036 -0.0015 -0.0079
                                           -0.0124 -0.0065
    13. (1.97944) BD ( 1) C   5 - C   6  
                ( 50.45%)   0.7102* C   5 s( 34.68%)p 1.88( 65.29%)d 0.00(  0.03%)
                                            0.0001 -0.5887 -0.0132  0.0014  0.0001
                                           -0.2640  0.0409 -0.0019 -0.0005 -0.7290
                                           -0.0011  0.0087 -0.0008  0.2236 -0.0023
                                           -0.0024  0.0005 -0.0059  0.0024  0.0087
                                            0.0105  0.0094
                ( 49.55%)   0.7040* C   6 s( 34.64%)p 1.89( 65.32%)d 0.00(  0.03%)
                                           -0.0000 -0.5885  0.0091 -0.0017 -0.0004
                                            0.2407  0.0322  0.0080  0.0010  0.7378
                                           -0.0255  0.0105  0.0004 -0.2214  0.0063
                                           -0.0037 -0.0001 -0.0091  0.0032  0.0082
                                            0.0083  0.0095
    14. (1.98028) BD ( 1) C   5 - H  21  
                ( 60.37%)   0.7770* C   5 s( 30.22%)p 2.31( 69.72%)d 0.00(  0.07%)
                                           -0.0004  0.5495 -0.0159 -0.0029 -0.0000
                                            0.5597 -0.0071  0.0044  0.0017 -0.6026
                                           -0.0085 -0.0015 -0.0001  0.1435  0.0021
                                            0.0010  0.0002 -0.0222  0.0058 -0.0052
                                           -0.0019 -0.0108
                ( 39.63%)   0.6295* H  21 s(100.00%)
                                            1.0000  0.0016  0.0008
    15. (1.98155) BD ( 1) C   6 - H  22  
                ( 60.31%)   0.7766* C   6 s( 30.57%)p 2.27( 69.36%)d 0.00(  0.07%)
                                           -0.0003  0.5527  0.0174  0.0005  0.0002
                                            0.8150  0.0047 -0.0080  0.0014  0.1502
                                            0.0005 -0.0021  0.0003 -0.0817 -0.0003
                                            0.0010 -0.0001  0.0081 -0.0042  0.0003
                                            0.0216 -0.0110
                ( 39.69%)   0.6300* H  22 s(100.00%)
                                            1.0000  0.0007  0.0011
    16. (1.96261) BD ( 1) C   7 - C   8  
                ( 50.45%)   0.7103* C   7 s( 27.89%)p 2.58( 72.08%)d 0.00(  0.03%)
                                           -0.0001 -0.5281 -0.0050 -0.0016 -0.0001
                                            0.1828  0.0004 -0.0009  0.0009  0.4881
                                           -0.0170 -0.0029  0.0006  0.6698  0.0111
                                           -0.0070  0.0054 -0.0050 -0.0083 -0.0122
                                            0.0016 -0.0075
                ( 49.55%)   0.7039* C   8 s( 31.64%)p 2.16( 68.33%)d 0.00(  0.02%)
                                           -0.0002 -0.5624  0.0135  0.0009  0.0004
                                           -0.1737 -0.0071 -0.0019 -0.0011 -0.4666
                                           -0.0206  0.0085 -0.0030 -0.6593 -0.0119
                                            0.0034 -0.0031 -0.0011 -0.0048 -0.0122
                                            0.0030 -0.0067
    17. (1.98137) BD ( 1) C   7 - N   9  
                ( 38.80%)   0.6229* C   7 s( 21.61%)p 3.62( 78.29%)d 0.00(  0.09%)
                                           -0.0000  0.4642  0.0252  0.0008 -0.0004
                                           -0.7030  0.0141 -0.0059  0.0017  0.0311
                                            0.0036 -0.0012 -0.0002  0.5355 -0.0248
                                            0.0056  0.0013 -0.0031 -0.0243  0.0007
                                            0.0181 -0.0003
                ( 61.20%)   0.7823* N   9 s( 35.30%)p 1.83( 64.67%)d 0.00(  0.03%)
                                           -0.0000  0.5942 -0.0027 -0.0039  0.0001
                                            0.6350  0.0014 -0.0044  0.0014 -0.0258
                                           -0.0015 -0.0025  0.0002 -0.4927  0.0003
                                            0.0012 -0.0004 -0.0042 -0.0114 -0.0027
                                            0.0116  0.0020
    18. (1.96597) BD ( 1) C   7 - H  23  
                ( 62.54%)   0.7908* C   7 s( 22.11%)p 3.52( 77.81%)d 0.00(  0.07%)
                                           -0.0003  0.4696 -0.0238 -0.0015  0.0001
                                            0.6476  0.0214 -0.0025 -0.0029 -0.3752
                                           -0.0138 -0.0006  0.0016  0.4662  0.0047
                                           -0.0015 -0.0005 -0.0141  0.0186 -0.0110
                                            0.0089 -0.0006
                ( 37.46%)   0.6121* H  23 s(100.00%)
                                            1.0000  0.0044  0.0015
    19. (1.97674) BD ( 1) C   8 - C  10  
                ( 50.44%)   0.7102* C   8 s( 34.69%)p 1.88( 65.28%)d 0.00(  0.03%)
                                           -0.0000  0.5888  0.0155  0.0001 -0.0001
                                            0.4917 -0.0158  0.0021  0.0014 -0.6085
                                            0.0020 -0.0051 -0.0010 -0.2005 -0.0129
                                           -0.0024 -0.0002 -0.0141 -0.0031  0.0075
                                           -0.0028 -0.0065
                ( 49.56%)   0.7040* C  10 s( 39.13%)p 1.55( 60.84%)d 0.00(  0.03%)
                                            0.0001  0.6254  0.0152  0.0046  0.0003
                                           -0.4059 -0.0001  0.0013 -0.0074  0.6086
                                           -0.0147 -0.0006  0.0067  0.2695 -0.0159
                                            0.0009  0.0002 -0.0144  0.0008  0.0074
                                           -0.0012 -0.0060
    20. (1.68832) BD ( 2) C   8 - C  10  
                ( 46.78%)   0.6840* C   8 s(  0.00%)p 1.00( 99.96%)d 0.00(  0.04%)
                                            0.0001 -0.0017 -0.0030  0.0002 -0.0000
                                            0.5327 -0.0043 -0.0000 -0.0040  0.6187
                                           -0.0046 -0.0005 -0.0045 -0.5769  0.0086
                                           -0.0004  0.0045 -0.0049 -0.0093  0.0017
                                            0.0130  0.0119
                ( 53.22%)   0.7295* C  10 s(  0.00%)p 1.00( 99.98%)d 0.00(  0.02%)
                                           -0.0000 -0.0059 -0.0002 -0.0006  0.0001
                                            0.5313 -0.0150  0.0008 -0.0020  0.6171
                                           -0.0162  0.0014 -0.0020 -0.5795  0.0177
                                           -0.0022  0.0029 -0.0013  0.0062 -0.0057
                                           -0.0117 -0.0001
    21. (1.96401) BD ( 1) C   8 - C  14  
                ( 51.22%)   0.7157* C   8 s( 33.66%)p 1.97( 66.30%)d 0.00(  0.03%)
                                           -0.0003  0.5802  0.0018 -0.0010  0.0003
                                           -0.6660  0.0080 -0.0047 -0.0041  0.1672
                                           -0.0072  0.0026  0.0024 -0.4375 -0.0012
                                           -0.0008 -0.0016 -0.0057  0.0149 -0.0007
                                            0.0091  0.0000
                ( 48.78%)   0.6984* C  14 s( 34.76%)p 1.88( 65.21%)d 0.00(  0.03%)
                                            0.0002  0.5895  0.0047  0.0029  0.0002
                                            0.6564  0.0022 -0.0073  0.0013 -0.1561
                                           -0.0147  0.0015 -0.0012  0.4431 -0.0145
                                           -0.0048 -0.0000 -0.0077  0.0125 -0.0005
                                            0.0079 -0.0014
    22. (1.99119) BD ( 1) N   9 - C  15  
                ( 63.21%)   0.7950* N   9 s( 35.73%)p 1.80( 64.22%)d 0.00(  0.05%)
                                            0.0000  0.5977  0.0102  0.0053 -0.0000
                                            0.0118  0.0189 -0.0036  0.0005 -0.2787
                                            0.0011  0.0002 -0.0008  0.7507 -0.0198
                                            0.0030  0.0018 -0.0024  0.0000 -0.0133
                                            0.0010  0.0167
                ( 36.79%)   0.6066* C  15 s( 32.54%)p 2.07( 67.38%)d 0.00(  0.08%)
                                            0.0001  0.5701 -0.0202  0.0022 -0.0022
                                           -0.0155  0.0023 -0.0048 -0.0011  0.2888
                                           -0.0107 -0.0009  0.0015 -0.7676  0.0269
                                            0.0080 -0.0035  0.0009  0.0021 -0.0151
                                           -0.0052  0.0226
    23. (1.98485) BD ( 1) N   9 - H  24  
                ( 70.60%)   0.8402* N   9 s( 28.85%)p 2.46( 71.08%)d 0.00(  0.06%)
                                           -0.0002  0.5371 -0.0032 -0.0028 -0.0001
                                           -0.7163  0.0180  0.0000  0.0023  0.3344
                                           -0.0067  0.0002 -0.0005 -0.2926  0.0034
                                            0.0015 -0.0010 -0.0152  0.0099 -0.0078
                                            0.0146 -0.0054
                ( 29.40%)   0.5422* H  24 s(100.00%)
                                            1.0000 -0.0066  0.0021
    24. (1.98025) BD ( 1) C  10 - C  11  
                ( 50.76%)   0.7124* C  10 s( 38.02%)p 1.63( 61.94%)d 0.00(  0.04%)
                                           -0.0001  0.6163  0.0197 -0.0035 -0.0001
                                           -0.1470 -0.0095 -0.0011 -0.0055 -0.4542
                                            0.0267 -0.0011 -0.0010 -0.6247  0.0199
                                           -0.0019 -0.0061 -0.0002  0.0095  0.0145
                                           -0.0014  0.0072
                ( 49.24%)   0.7017* C  11 s( 34.97%)p 1.86( 64.99%)d 0.00(  0.03%)
                                            0.0000  0.5911 -0.0189  0.0018 -0.0000
                                            0.2088 -0.0359 -0.0015 -0.0016  0.4260
                                            0.0152 -0.0078 -0.0002  0.6503 -0.0174
                                           -0.0099 -0.0018  0.0013  0.0068  0.0148
                                           -0.0034  0.0075
    25. (1.97602) BD ( 1) C  10 - I  17  
                ( 57.83%)   0.7605* C  10 s( 22.85%)p 3.37( 77.01%)d 0.01(  0.14%)
                                           -0.0002  0.4768 -0.0341 -0.0017 -0.0002
                                            0.7259  0.0476 -0.0095 -0.0049 -0.2019
                                           -0.0074 -0.0049  0.0038  0.4457  0.0354
                                           -0.0098 -0.0008 -0.0152  0.0258 -0.0058
                                            0.0199 -0.0061
                ( 42.17%)   0.6493* I  17 s( 12.04%)p 7.30( 87.96%)
                                            0.3461  0.0262 -0.7873 -0.0564  0.2612
                                            0.0142 -0.4323 -0.0352
    26. (1.97269) BD ( 1) C  11 - C  12  
                ( 50.67%)   0.7118* C  11 s( 34.81%)p 1.87( 65.16%)d 0.00(  0.03%)
                                           -0.0002  0.5900 -0.0070 -0.0042  0.0003
                                           -0.6590  0.0012  0.0115 -0.0016  0.1657
                                            0.0298 -0.0070  0.0002 -0.4332  0.0333
                                            0.0034 -0.0013 -0.0093  0.0126 -0.0014
                                            0.0088 -0.0030
                ( 49.33%)   0.7024* C  12 s( 34.53%)p 1.90( 65.44%)d 0.00(  0.03%)
                                            0.0001  0.5875 -0.0095 -0.0003 -0.0001
                                            0.6637 -0.0198  0.0101  0.0003 -0.1838
                                            0.0319  0.0006 -0.0001  0.4222  0.0158
                                            0.0100  0.0002 -0.0051  0.0145  0.0000
                                            0.0085  0.0004
    27. (1.65941) BD ( 2) C  11 - C  12  
                ( 49.97%)   0.7069* C  11 s(  0.00%)p 1.00( 99.96%)d 0.00(  0.04%)
                                           -0.0000  0.0001 -0.0000 -0.0003 -0.0000
                                            0.5342  0.0123  0.0070 -0.0010  0.6176
                                            0.0147  0.0076 -0.0011 -0.5762 -0.0136
                                           -0.0067  0.0011 -0.0033  0.0082 -0.0080
                                           -0.0158  0.0017
                ( 50.03%)   0.7073* C  12 s(  0.00%)p 1.00( 99.96%)d 0.00(  0.04%)
                                            0.0000  0.0001 -0.0004 -0.0003 -0.0001
                                            0.5365  0.0123 -0.0063 -0.0004  0.6168
                                            0.0142 -0.0073 -0.0006 -0.5750 -0.0133
                                            0.0068  0.0004  0.0098  0.0017  0.0072
                                            0.0035 -0.0160
    28. (1.98057) BD ( 1) C  11 - H  25  
                ( 60.78%)   0.7796* C  11 s( 30.13%)p 2.32( 69.81%)d 0.00(  0.07%)
                                            0.0004 -0.5486 -0.0186 -0.0018  0.0004
                                           -0.4849 -0.0114 -0.0040 -0.0012  0.6384
                                            0.0044  0.0054  0.0018  0.2347 -0.0058
                                            0.0024  0.0010  0.0198  0.0081 -0.0092
                                            0.0057  0.0101
                ( 39.22%)   0.6263* H  25 s(100.00%)
                                           -1.0000 -0.0016 -0.0011
    29. (1.98134) BD ( 1) C  12 - C  13  
                ( 49.98%)   0.7070* C  12 s( 34.63%)p 1.89( 65.34%)d 0.00(  0.03%)
                                            0.0000  0.5884 -0.0108  0.0001 -0.0000
                                           -0.4825  0.0338 -0.0062  0.0003  0.6128
                                           -0.0050  0.0113  0.0004  0.2072  0.0261
                                            0.0066  0.0007 -0.0135 -0.0029  0.0094
                                           -0.0040 -0.0052
                ( 50.02%)   0.7072* C  13 s( 34.63%)p 1.89( 65.33%)d 0.00(  0.03%)
                                            0.0000  0.5884 -0.0107 -0.0034 -0.0004
                                            0.4628  0.0144 -0.0100  0.0009 -0.6183
                                            0.0201  0.0080 -0.0005 -0.2342  0.0349
                                           -0.0004  0.0002 -0.0148 -0.0016  0.0068
                                           -0.0019 -0.0067
    30. (1.98043) BD ( 1) C  12 - H  26  
                ( 60.56%)   0.7782* C  12 s( 30.73%)p 2.25( 69.20%)d 0.00(  0.07%)
                                            0.0004 -0.5542 -0.0158  0.0001 -0.0002
                                            0.1915  0.0004 -0.0027  0.0005  0.4566
                                            0.0027 -0.0047  0.0009  0.6684  0.0033
                                           -0.0076  0.0015 -0.0068 -0.0076 -0.0190
                                            0.0058 -0.0124
                ( 39.44%)   0.6280* H  26 s(100.00%)
                                           -1.0000 -0.0007 -0.0010
    31. (1.97948) BD ( 1) C  13 - C  14  
                ( 49.34%)   0.7025* C  13 s( 34.59%)p 1.89( 65.38%)d 0.00(  0.03%)
                                            0.0000  0.5880 -0.0098  0.0018  0.0002
                                            0.1778  0.0287 -0.0056  0.0010  0.4465
                                           -0.0299 -0.0042  0.0001  0.6488 -0.0053
                                           -0.0100  0.0011  0.0018  0.0086  0.0130
                                           -0.0017  0.0078
                ( 50.66%)   0.7117* C  14 s( 35.02%)p 1.85( 64.95%)d 0.00(  0.03%)
                                           -0.0000  0.5916  0.0149 -0.0011  0.0001
                                           -0.1979  0.0349 -0.0024 -0.0005 -0.4350
                                           -0.0174  0.0057 -0.0005 -0.6476  0.0138
                                            0.0046 -0.0014  0.0003  0.0055  0.0147
                                           -0.0040  0.0064
    32. (1.66281) BD ( 2) C  13 - C  14  
                ( 49.46%)   0.7033* C  13 s(  0.00%)p 1.00( 99.95%)d 0.00(  0.05%)
                                            0.0000  0.0015 -0.0005 -0.0008 -0.0001
                                            0.5349  0.0103  0.0041 -0.0007  0.6192
                                            0.0123  0.0044 -0.0007 -0.5741 -0.0115
                                           -0.0042  0.0006  0.0103  0.0011  0.0080
                                            0.0048 -0.0163
                ( 50.54%)   0.7109* C  14 s(  0.00%)p 1.00( 99.96%)d 0.00(  0.04%)
                                           -0.0000  0.0029 -0.0000  0.0002  0.0000
                                            0.5334  0.0079  0.0066 -0.0020  0.6189
                                            0.0085  0.0046 -0.0025 -0.5760 -0.0084
                                           -0.0074  0.0017 -0.0051 -0.0085  0.0011
                                            0.0110  0.0116
    33. (1.98125) BD ( 1) C  13 - H  27  
                ( 60.52%)   0.7780* C  13 s( 30.67%)p 2.26( 69.26%)d 0.00(  0.07%)
                                            0.0003 -0.5536 -0.0160 -0.0013 -0.0003
                                            0.6831  0.0043  0.0075  0.0010 -0.1817
                                           -0.0016 -0.0023 -0.0000  0.4392  0.0022
                                            0.0047  0.0008  0.0074 -0.0189  0.0066
                                           -0.0143  0.0023
                ( 39.48%)   0.6283* H  27 s(100.00%)
                                           -1.0000 -0.0010 -0.0010
    34. (1.97860) BD ( 1) C  14 - H  28  
                ( 60.18%)   0.7758* C  14 s( 30.11%)p 2.32( 69.82%)d 0.00(  0.07%)
                                            0.0004 -0.5485  0.0157  0.0011  0.0001
                                            0.4943 -0.0091  0.0047  0.0019 -0.6343
                                           -0.0042 -0.0023 -0.0017 -0.2265 -0.0139
                                            0.0007 -0.0007  0.0204  0.0079 -0.0089
                                            0.0048  0.0100
                ( 39.82%)   0.6310* H  28 s(100.00%)
                                           -1.0000 -0.0014 -0.0007
    35. (1.99748) BD ( 1) C  15 - O  16  
                ( 26.67%)   0.5164* C  15 s(  0.01%)p99.99( 99.39%)d57.79(  0.60%)
                                           -0.0000 -0.0101  0.0009 -0.0007  0.0001
                                            0.2972  0.0129  0.0062 -0.0016  0.8936
                                            0.0430  0.0207 -0.0056  0.3227  0.0170
                                            0.0080 -0.0022 -0.0565 -0.0085  0.0402
                                           -0.0228  0.0247
                ( 73.33%)   0.8563* O  16 s(  0.01%)p99.99( 99.88%)d 8.46(  0.11%)
                                           -0.0000 -0.0114  0.0007  0.0002  0.0000
                                            0.2729  0.0009  0.0009 -0.0007  0.8994
                                            0.0013  0.0023 -0.0024  0.3397  0.0002
                                            0.0008 -0.0009  0.0244  0.0046 -0.0169
                                            0.0095 -0.0103
    36. (1.99397) BD ( 2) C  15 - O  16  
                ( 36.15%)   0.6012* C  15 s( 31.96%)p 2.12( 67.88%)d 0.00(  0.16%)
                                           -0.0001  0.5619 -0.0618 -0.0021 -0.0013
                                           -0.6800  0.0387  0.0057 -0.0036  0.0678
                                            0.0056 -0.0028 -0.0003  0.4562 -0.0456
                                            0.0035  0.0037 -0.0067 -0.0296  0.0026
                                            0.0250 -0.0033
                ( 63.85%)   0.7991* O  16 s( 36.92%)p 1.71( 62.97%)d 0.00(  0.11%)
                                            0.0000  0.6060 -0.0439 -0.0017 -0.0000
                                            0.6723 -0.0213 -0.0007  0.0000 -0.0379
                                            0.0017 -0.0007 -0.0005 -0.4191  0.0137
                                            0.0024  0.0010 -0.0018 -0.0266  0.0025
                                            0.0194 -0.0022
    37. (1.98757) BD ( 1) C  15 - H  29  
                ( 58.40%)   0.7642* C  15 s( 35.86%)p 1.79( 64.05%)d 0.00(  0.09%)
                                           -0.0002  0.5971  0.0456 -0.0004  0.0019
                                            0.6638  0.0217 -0.0070 -0.0052 -0.3247
                                           -0.0047 -0.0002  0.0011  0.3063 -0.0064
                                            0.0057  0.0010 -0.0157  0.0184 -0.0039
                                            0.0109 -0.0131
                ( 41.60%)   0.6449* H  29 s(100.00%)
                                            1.0000  0.0041 -0.0002
    38. (1.99929) CR ( 1) C   1           s(100.00%)p 0.00(  0.00%)
                                            1.0000  0.0002  0.0000 -0.0000  0.0000
                                            0.0001  0.0000  0.0000  0.0000  0.0003
                                            0.0000  0.0000  0.0000 -0.0001 -0.0000
                                           -0.0000 -0.0000  0.0000 -0.0000 -0.0000
                                           -0.0000 -0.0000
    39. (1.99929) CR ( 1) C   2           s(100.00%)p 0.00(  0.00%)
                                            1.0000  0.0001  0.0000  0.0000  0.0000
                                           -0.0002 -0.0000 -0.0000 -0.0000  0.0002
                                            0.0000  0.0000  0.0000 -0.0001 -0.0000
                                           -0.0000 -0.0000 -0.0000  0.0000 -0.0000
                                           -0.0000 -0.0000
    40. (1.99916) CR ( 1) C   3           s(100.00%)p 0.00(  0.00%)
                                            1.0000  0.0002 -0.0000 -0.0000 -0.0000
                                           -0.0003  0.0000 -0.0000 -0.0000  0.0000
                                           -0.0000 -0.0000  0.0000 -0.0000  0.0000
                                           -0.0000  0.0000  0.0000 -0.0000 -0.0000
                                            0.0000 -0.0000
    41. (1.99910) CR ( 1) C   4           s(100.00%)p 0.00(  0.00%)
                                            1.0000 -0.0001  0.0000  0.0000  0.0000
                                            0.0001  0.0000 -0.0000  0.0000  0.0002
                                            0.0000 -0.0000  0.0000  0.0000  0.0000
                                            0.0000 -0.0000 -0.0000  0.0000  0.0000
                                            0.0000  0.0000
    42. (1.99918) CR ( 1) C   5           s(100.00%)p 0.00(  0.00%)
                                            1.0000  0.0002 -0.0000 -0.0000 -0.0000
                                            0.0003 -0.0000  0.0000  0.0000 -0.0002
                                           -0.0000 -0.0000 -0.0000  0.0000  0.0000
                                            0.0000  0.0000 -0.0000  0.0000 -0.0000
                                           -0.0000 -0.0000
    43. (1.99929) CR ( 1) C   6           s(100.00%)p 0.00(  0.00%)
                                            1.0000  0.0001  0.0000  0.0000  0.0000
                                            0.0003  0.0000 -0.0000  0.0000  0.0001
                                            0.0000 -0.0000  0.0000 -0.0001 -0.0000
                                            0.0000 -0.0000  0.0000 -0.0000  0.0000
                                            0.0000 -0.0000
    44. (1.99903) CR ( 1) C   7           s(100.00%)p 0.00(  0.00%)
                                            1.0000 -0.0000 -0.0000 -0.0000 -0.0000
                                            0.0001  0.0000 -0.0000 -0.0000 -0.0002
                                           -0.0000 -0.0000 -0.0000  0.0003  0.0000
                                           -0.0000  0.0000 -0.0000  0.0000 -0.0000
                                            0.0000  0.0000
    45. (1.99894) CR ( 1) C   8           s(100.00%)p 0.00(  0.00%)
                                            1.0000  0.0001  0.0000 -0.0000  0.0000
                                           -0.0003  0.0000 -0.0000 -0.0000 -0.0001
                                           -0.0000  0.0000  0.0000 -0.0002 -0.0000
                                            0.0000 -0.0000 -0.0000  0.0000 -0.0000
                                            0.0000 -0.0000
    46. (1.99940) CR ( 1) N   9           s(100.00%)
                                            1.0000  0.0001 -0.0000 -0.0000 -0.0000
                                           -0.0001  0.0000 -0.0000  0.0000  0.0001
                                           -0.0000 -0.0000 -0.0000 -0.0001  0.0000
                                            0.0000 -0.0000 -0.0000  0.0000 -0.0000
                                            0.0000 -0.0000
    47. (1.99882) CR ( 1) C  10           s(100.00%)p 0.00(  0.00%)
                                            1.0000  0.0001 -0.0000 -0.0000 -0.0000
                                            0.0001  0.0000 -0.0000 -0.0000 -0.0001
                                            0.0000 -0.0000  0.0000 -0.0000  0.0000
                                           -0.0000 -0.0000 -0.0000  0.0000 -0.0000
                                            0.0000  0.0000
    48. (1.99913) CR ( 1) C  11           s(100.00%)p 0.00(  0.00%)
                                            1.0000  0.0003  0.0000 -0.0000 -0.0000
                                            0.0001  0.0000  0.0000  0.0000 -0.0002
                                            0.0000 -0.0000 -0.0000 -0.0002  0.0000
                                           -0.0000 -0.0000 -0.0000 -0.0000  0.0000
                                           -0.0000 -0.0000
    49. (1.99927) CR ( 1) C  12           s(100.00%)p 0.00(  0.00%)
                                            1.0000  0.0001  0.0000  0.0000  0.0000
                                           -0.0001  0.0000  0.0000 -0.0000 -0.0002
                                           -0.0000  0.0000 -0.0000 -0.0003 -0.0000
                                            0.0000 -0.0000  0.0000  0.0000  0.0000
                                           -0.0000  0.0000
    50. (1.99929) CR ( 1) C  13           s(100.00%)p 0.00(  0.00%)
                                            1.0000  0.0001  0.0000  0.0000  0.0000
                                           -0.0003 -0.0000 -0.0000 -0.0000  0.0001
                                            0.0000  0.0000  0.0000 -0.0002 -0.0000
                                           -0.0000 -0.0000 -0.0000  0.0000 -0.0000
                                            0.0000 -0.0000
    51. (1.99915) CR ( 1) C  14           s(100.00%)p 0.00(  0.00%)
                                            1.0000  0.0001 -0.0000 -0.0000 -0.0000
                                           -0.0003  0.0000 -0.0000 -0.0000  0.0003
                                            0.0000  0.0000  0.0000 -0.0000  0.0000
                                            0.0000  0.0000 -0.0000 -0.0000  0.0000
                                           -0.0000 -0.0000
    52. (1.99947) CR ( 1) C  15           s(100.00%)p 0.00(  0.00%)
                                            1.0000  0.0001  0.0000 -0.0000  0.0000
                                            0.0001  0.0000 -0.0000 -0.0000 -0.0001
                                            0.0000 -0.0000 -0.0000  0.0002 -0.0000
                                            0.0000  0.0000 -0.0000  0.0000  0.0000
                                            0.0000 -0.0000
    53. (1.99981) CR ( 1) O  16           s(100.00%)p 0.00(  0.00%)
                                            1.0000  0.0002  0.0000 -0.0000  0.0000
                                           -0.0001  0.0000  0.0000 -0.0000 -0.0000
                                           -0.0000 -0.0000  0.0000  0.0002 -0.0000
                                           -0.0000  0.0000 -0.0000  0.0000  0.0000
                                           -0.0000 -0.0000
    54. (1.68851) LP ( 1) N   9           s(  0.00%)p 1.00( 99.99%)d 0.00(  0.01%)
                                           -0.0000  0.0026 -0.0000  0.0005 -0.0000
                                            0.2881  0.0073  0.0003 -0.0003  0.8994
                                            0.0241  0.0012 -0.0001  0.3273  0.0090
                                            0.0003  0.0003  0.0006  0.0032  0.0080
                                            0.0052  0.0062
    55. (1.98863) LP ( 1) O  16           s( 63.27%)p 0.58( 36.73%)d 0.00(  0.01%)
                                           -0.0003  0.7951  0.0213  0.0008  0.0000
                                           -0.5119  0.0073  0.0036 -0.0033  0.0440
                                           -0.0005 -0.0006  0.0001  0.3213 -0.0049
                                           -0.0017  0.0026  0.0014  0.0065  0.0001
                                           -0.0057  0.0001
    56. (1.90428) LP ( 2) O  16           s(  0.00%)p 1.00( 99.93%)d 0.00(  0.06%)
                                            0.0001 -0.0039  0.0009  0.0056 -0.0001
                                           -0.4566 -0.0059 -0.0018 -0.0015  0.4320
                                            0.0059  0.0009  0.0000 -0.7772 -0.0106
                                           -0.0007  0.0013  0.0096 -0.0102 -0.0048
                                           -0.0086  0.0183
    57. (1.99384) LP ( 1) I  17           s( 87.78%)p 0.14( 12.22%)
                                            0.9369 -0.0039  0.2976  0.0098 -0.1338
                                           -0.0020  0.1250  0.0068
    58. (1.96461) LP ( 2) I  17           s(  0.23%)p99.99( 99.77%)
                                            0.0480 -0.0016 -0.0744  0.0018  0.7658
                                           -0.0120  0.6368 -0.0088
    59. (1.93874) LP ( 3) I  17           s(  0.00%)p 1.00(100.00%)
                                            0.0037  0.0000 -0.5312  0.0083 -0.5716
                                            0.0093  0.6251 -0.0101
    60. (0.00547) RY*( 1) C   1           s(  1.27%)p73.81( 93.37%)d 4.24(  5.36%)
                                            0.0000 -0.0242  0.1088  0.0020  0.0153
                                            0.0072 -0.3044  0.0306 -0.0163  0.0222
                                           -0.8699  0.1057 -0.0490 -0.0065  0.2605
                                           -0.0285  0.0150 -0.1322  0.0311  0.0656
                                            0.1757  0.0067
    61. (0.00193) RY*( 2) C   1           s(  0.02%)p99.99( 98.11%)d98.10(  1.87%)
                                            0.0000 -0.0000  0.0130  0.0047  0.0002
                                            0.0391  0.8986 -0.1470 -0.2246 -0.0132
                                           -0.2979  0.0546  0.0769  0.0021  0.0445
                                           -0.0098 -0.0107 -0.1059  0.0318 -0.0166
                                           -0.0786  0.0031
    62. (0.00090) RY*( 3) C   1           s(  0.11%)p99.99( 91.00%)d78.56(  8.88%)
                                           -0.0000  0.0006  0.0168  0.0288  0.0040
                                            0.0013 -0.0371 -0.0066 -0.0055  0.0055
                                           -0.2529 -0.0941 -0.0345  0.0205 -0.8824
                                           -0.2099 -0.1070 -0.0092  0.0085 -0.2505
                                            0.0834  0.1378
    63. (0.00054) RY*( 4) C   1           s(  0.03%)p68.14(  1.76%)d99.99( 98.21%)
                                           -0.0000  0.0002  0.0130  0.0095  0.0001
                                           -0.0014 -0.0144 -0.0845  0.0272  0.0033
                                           -0.0214  0.0144 -0.0133  0.0106 -0.0918
                                           -0.0104 -0.0061 -0.2601 -0.9088  0.2606
                                           -0.1290 -0.0633
    64. (0.00043) RY*( 5) C   1           s( 31.13%)p 2.08( 64.88%)d 0.13(  4.00%)
                                           -0.0000  0.0029  0.5553  0.0501 -0.0197
                                            0.0127  0.0993  0.7127 -0.1809 -0.0177
                                            0.0371 -0.2500  0.1768  0.0048  0.0033
                                            0.0300 -0.0422  0.0715 -0.0996  0.0310
                                            0.1402 -0.0658
    65. (0.00041) RY*( 6) C   1           s( 60.20%)p 0.60( 36.27%)d 0.06(  3.53%)
                                           -0.0000  0.0035  0.7738  0.0423 -0.0368
                                           -0.0180 -0.0353 -0.4949  0.2289 -0.0132
                                            0.1191  0.1801  0.1143  0.0042 -0.0148
                                           -0.0482 -0.0375 -0.1357  0.0927 -0.0547
                                            0.0083 -0.0724
    66. (0.00018) RY*( 7) C   1           s( 78.99%)p 0.04(  2.86%)d 0.23( 18.14%)
                                            0.0000 -0.0058 -0.1655  0.8732 -0.0042
                                            0.0032  0.0122  0.0078  0.0663  0.0081
                                            0.0328  0.0454  0.1377 -0.0024  0.0081
                                           -0.0027 -0.0424 -0.1438  0.0118 -0.0914
                                            0.2177 -0.3238
    67. (0.00007) RY*( 8) C   1           s(  0.13%)p99.99( 23.38%)d99.99( 76.48%)
    68. (0.00005) RY*( 9) C   1           s(  4.99%)p13.19( 65.86%)d 5.84( 29.15%)
    69. (0.00002) RY*(10) C   1           s( 12.27%)p 1.29( 15.84%)d 5.86( 71.89%)
    70. (0.00001) RY*(11) C   1           s(  0.03%)p99.99( 96.65%)d99.99(  3.32%)
    71. (0.00000) RY*(12) C   1           s(  0.17%)p99.99( 99.46%)d 2.25(  0.38%)
    72. (0.00000) RY*(13) C   1           s(  0.80%)p99.99( 84.08%)d18.94( 15.12%)
    73. (0.00001) RY*(14) C   1           s(  3.26%)p26.67( 86.85%)d 3.04(  9.90%)
    74. (0.00000) RY*(15) C   1           s(  0.90%)p12.29( 11.07%)d97.72( 88.03%)
    75. (0.00000) RY*(16) C   1           s( 98.24%)p 0.01(  1.39%)d 0.00(  0.36%)
    76. (0.00000) RY*(17) C   1           s(  7.55%)p 3.61( 27.25%)d 8.63( 65.20%)
    77. (0.00577) RY*( 1) C   2           s(  0.40%)p99.99( 94.74%)d12.18(  4.86%)
                                            0.0000 -0.0258  0.0535 -0.0187  0.0105
                                           -0.0163  0.6657 -0.0093  0.0249  0.0218
                                           -0.6823  0.0812 -0.0489 -0.0055  0.1655
                                           -0.0246  0.0154  0.2092 -0.0588  0.0094
                                            0.0241  0.0263
    78. (0.00203) RY*( 2) C   2           s(  0.42%)p99.99( 97.57%)d 4.77(  2.01%)
                                            0.0000  0.0017 -0.0435  0.0478  0.0057
                                            0.0298  0.6933 -0.1376 -0.1657  0.0250
                                            0.6042 -0.1086 -0.1306 -0.0086 -0.2212
                                            0.0483  0.0426 -0.0334  0.0013  0.0363
                                            0.1325 -0.0097
    79. (0.00098) RY*( 3) C   2           s(  0.22%)p99.99( 73.72%)d99.99( 26.06%)
                                            0.0000  0.0002 -0.0150  0.0445  0.0004
                                           -0.0007 -0.0482 -0.0142  0.0027  0.0026
                                           -0.2404 -0.1162 -0.0142  0.0102 -0.7753
                                           -0.2454 -0.0412 -0.0643 -0.1527 -0.3994
                                            0.1280  0.2391
    80. (0.00055) RY*( 4) C   2           s(  0.35%)p57.72( 20.04%)d99.99( 79.61%)
                                            0.0000  0.0007 -0.0359  0.0466 -0.0028
                                           -0.0025  0.0159 -0.0124  0.0142 -0.0044
                                            0.1065 -0.0549  0.0308 -0.0151  0.4126
                                            0.0466  0.1090 -0.2248 -0.7192 -0.3736
                                            0.1037  0.2793
    81. (0.00045) RY*( 5) C   2           s( 88.42%)p 0.10(  8.45%)d 0.04(  3.13%)
                                           -0.0000  0.0040  0.9391 -0.0305 -0.0365
                                            0.0189 -0.0098  0.0722 -0.1723 -0.0118
                                            0.1077  0.1340  0.1019  0.0020 -0.0147
                                           -0.0938 -0.0094  0.1284 -0.0764 -0.0790
                                            0.0131 -0.0506
    82. (0.00026) RY*( 6) C   2           s( 15.64%)p 4.88( 76.42%)d 0.51(  7.93%)
                                            0.0000 -0.0006 -0.1789  0.3527 -0.0051
                                            0.0113  0.0278  0.6010 -0.2780  0.0151
                                            0.0804  0.4836 -0.2375 -0.0055 -0.0258
                                           -0.1470  0.0750  0.0897 -0.0451 -0.1285
                                           -0.2238 -0.0515
    83. (0.00012) RY*( 7) C   2           s( 51.26%)p 0.40( 20.74%)d 0.55( 28.00%)
                                            0.0000 -0.0089 -0.0559  0.7122 -0.0469
                                           -0.0102 -0.0705 -0.3357 -0.0674 -0.0006
                                           -0.0390 -0.0392  0.2646  0.0002  0.0144
                                            0.0590 -0.0907  0.2586 -0.0905 -0.1195
                                            0.1734 -0.4008
    84. (0.00007) RY*( 8) C   2           s(  0.03%)p99.99( 28.62%)d99.99( 71.36%)
    85. (0.00006) RY*( 9) C   2           s( 16.47%)p 3.88( 63.86%)d 1.19( 19.67%)
    86. (0.00003) RY*(10) C   2           s( 17.29%)p 0.72( 12.52%)d 4.06( 70.19%)
    87. (0.00003) RY*(11) C   2           s(  0.16%)p99.99( 95.20%)d28.59(  4.64%)
    88. (0.00000) RY*(12) C   2           s(  0.02%)p99.99( 98.09%)d95.13(  1.89%)
    89. (0.00000) RY*(13) C   2           s(  3.58%)p 9.59( 34.30%)d17.36( 62.12%)
    90. (0.00001) RY*(14) C   2           s(  1.15%)p72.19( 82.86%)d13.93( 15.99%)
    91. (0.00000) RY*(15) C   2           s(  0.26%)p50.11( 12.97%)d99.99( 86.77%)
    92. (0.00001) RY*(16) C   2           s(  6.34%)p12.48( 79.15%)d 2.29( 14.51%)
    93. (0.00000) RY*(17) C   2           s( 98.08%)p 0.01(  0.81%)d 0.01(  1.11%)
    94. (0.00563) RY*( 1) C   3           s(  0.17%)p99.99( 94.62%)d30.55(  5.21%)
                                            0.0000 -0.0218  0.0224  0.0263  0.0062
                                           -0.0228  0.9271 -0.0344  0.0380 -0.0092
                                            0.2458  0.0426  0.0199  0.0024 -0.1403
                                           -0.0320 -0.0125 -0.0821  0.0432 -0.0419
                                           -0.2023  0.0287
    95. (0.00184) RY*( 2) C   3           s(  0.59%)p99.99( 96.14%)d 5.59(  3.28%)
                                            0.0000  0.0179  0.0733  0.0007 -0.0130
                                           -0.0125 -0.2706  0.0658  0.0092  0.0236
                                            0.8638 -0.1313 -0.1436 -0.0057 -0.3120
                                           -0.0276  0.0310  0.1451 -0.0047 -0.0907
                                           -0.0587 -0.0052
    96. (0.00111) RY*( 3) C   3           s(  0.25%)p99.99( 80.08%)d78.06( 19.67%)
                                            0.0000  0.0012  0.0430 -0.0257 -0.0030
                                           -0.0040  0.0398 -0.0197 -0.0009 -0.0049
                                            0.3293  0.0367 -0.0153 -0.0183  0.7763
                                            0.2862  0.0627 -0.0424 -0.2648  0.3029
                                           -0.1159 -0.1399
    97. (0.00060) RY*( 4) C   3           s(  0.46%)p62.33( 28.76%)d99.99( 70.78%)
                                            0.0000  0.0003  0.0638  0.0226 -0.0053
                                           -0.0006  0.0385  0.0186 -0.0022 -0.0012
                                            0.0954 -0.1316  0.0563  0.0062  0.4421
                                           -0.2456  0.0189 -0.0355  0.0337 -0.7093
                                            0.2314  0.3856
    98. (0.00052) RY*( 5) C   3           s( 89.71%)p 0.09(  8.17%)d 0.02(  2.11%)
                                            0.0000 -0.0054  0.9255 -0.2010  0.0124
                                           -0.0150  0.0174 -0.1321  0.0781 -0.0148
                                           -0.0941 -0.1623  0.1175  0.0048 -0.0386
                                            0.0485 -0.0675  0.1339 -0.0055  0.0539
                                            0.0155 -0.0043
    99. (0.00026) RY*( 6) C   3           s( 10.90%)p 7.84( 85.52%)d 0.33(  3.58%)
                                            0.0000 -0.0055  0.2313  0.2286 -0.0570
                                           -0.0072 -0.0810 -0.3097  0.0310  0.0099
                                            0.0374  0.7669 -0.3478 -0.0019  0.0092
                                           -0.1403  0.1458 -0.1270  0.0289 -0.1204
                                           -0.0052 -0.0656
   100. (0.00015) RY*( 7) C   3           s(  2.42%)p27.60( 66.91%)d12.65( 30.67%)
                                            0.0000  0.0003  0.1454  0.0515 -0.0211
                                           -0.0047 -0.0356  0.4913 -0.1540  0.0126
                                            0.1457  0.2572  0.5149 -0.0042  0.0052
                                           -0.2021 -0.0952 -0.3972  0.1158  0.0318
                                            0.1980 -0.3088
   101. (0.00011) RY*( 8) C   3           s(  9.01%)p 8.58( 77.24%)d 1.53( 13.75%)
                                            0.0000  0.0105  0.1228  0.2345  0.1410
                                           -0.0042  0.0067  0.6802  0.4730 -0.0052
                                           -0.1081  0.1367 -0.1665  0.0029 -0.0046
                                            0.0794  0.1469  0.1692 -0.1144  0.0385
                                           -0.1485  0.2689
   102. (0.00009) RY*( 9) C   3           s( 78.10%)p 0.23( 17.87%)d 0.05(  4.03%)
   103. (0.00009) RY*(10) C   3           s(  0.41%)p99.99( 68.55%)d75.40( 31.04%)
   104. (0.00006) RY*(11) C   3           s(  2.58%)p10.77( 27.78%)d27.01( 69.64%)
   105. (0.00004) RY*(12) C   3           s(  3.27%)p 6.21( 20.29%)d23.40( 76.44%)
   106. (0.00002) RY*(13) C   3           s(  0.39%)p36.00( 14.16%)d99.99( 85.44%)
   107. (0.00001) RY*(14) C   3           s(  3.72%)p15.97( 59.42%)d 9.90( 36.85%)
   108. (0.00002) RY*(15) C   3           s(  2.75%)p20.35( 56.07%)d14.95( 41.18%)
   109. (0.00000) RY*(16) C   3           s( 95.34%)p 0.02(  1.44%)d 0.03(  3.21%)
   110. (0.00000) RY*(17) C   3           s(  0.01%)p 1.00( 97.04%)d 0.03(  2.95%)
   111. (0.00653) RY*( 1) C   4           s(  0.67%)p99.99( 95.75%)d 5.33(  3.58%)
                                            0.0000 -0.0105  0.0714 -0.0385  0.0055
                                            0.0084 -0.3763  0.0235 -0.0197  0.0199
                                           -0.8933  0.0117 -0.0291  0.0003  0.1230
                                            0.0150  0.0127  0.0764 -0.0201 -0.0775
                                           -0.1526 -0.0154
   112. (0.00323) RY*( 2) C   4           s( 10.57%)p 7.91( 83.57%)d 0.55(  5.86%)
                                           -0.0000  0.0082  0.3208  0.0517 -0.0076
                                           -0.0018  0.0860 -0.0315  0.0050 -0.0134
                                            0.1185 -0.0640  0.0400 -0.0084  0.8981
                                            0.0238  0.0099  0.1040  0.0607  0.1761
                                           -0.1027 -0.0506
   113. (0.00304) RY*( 3) C   4           s(  0.11%)p99.99( 95.96%)d35.83(  3.93%)
                                           -0.0000  0.0019  0.0190  0.0268  0.0040
                                            0.0157  0.8964  0.0007 -0.0604 -0.0079
                                           -0.3855 -0.0253  0.0163  0.0022 -0.0494
                                            0.0005 -0.0072  0.1517 -0.0870  0.0124
                                            0.0925 -0.0075
   114. (0.00087) RY*( 4) C   4           s( 76.84%)p 0.25( 19.24%)d 0.05(  3.92%)
                                           -0.0000 -0.0009  0.8656 -0.1385 -0.0023
                                           -0.0036 -0.0245 -0.2813  0.0173 -0.0072
                                            0.0369 -0.1004  0.1053  0.0043 -0.2931
                                           -0.0209 -0.0583 -0.0093 -0.1060 -0.0753
                                           -0.0012  0.1489
   115. (0.00069) RY*( 5) C   4           s(  0.46%)p 2.78(  1.28%)d99.99( 98.25%)
                                           -0.0000 -0.0004  0.0657  0.0167 -0.0041
                                            0.0030  0.0409 -0.0270 -0.0747 -0.0051
                                           -0.0163  0.0457  0.0318 -0.0098 -0.0367
                                            0.0041  0.0019  0.1684  0.9269 -0.2858
                                            0.0947  0.0661
   116. (0.00032) RY*( 6) C   4           s( 29.88%)p 0.85( 25.44%)d 1.50( 44.68%)
                                           -0.0000  0.0011  0.0158  0.5464  0.0055
                                            0.0046  0.0241 -0.0274 -0.0641 -0.0044
                                           -0.0338  0.2346  0.2041  0.0094  0.1518
                                           -0.3281 -0.1427 -0.3810 -0.1307 -0.4618
                                            0.1053  0.2451
   117. (0.00026) RY*( 7) C   4           s( 17.08%)p 2.21( 37.72%)d 2.65( 45.20%)
                                           -0.0000 -0.0020  0.2134  0.3536  0.0126
                                            0.0093  0.0591  0.4008 -0.0606 -0.0084
                                           -0.0290  0.2040  0.2525 -0.0063 -0.1943
                                            0.2522  0.0407 -0.2953  0.1764  0.3662
                                           -0.3927 -0.2131
   118. (0.00024) RY*( 8) C   4           s( 18.16%)p 3.41( 61.97%)d 1.09( 19.87%)
                                           -0.0000 -0.0010  0.1373  0.4010  0.0446
                                           -0.0112 -0.0701  0.4005  0.6133  0.0025
                                            0.0040 -0.1961 -0.1406 -0.0012 -0.0810
                                           -0.1066 -0.0437  0.3891 -0.0281  0.0251
                                            0.2099  0.0428
   119. (0.00015) RY*( 9) C   4           s(  3.60%)p19.07( 68.64%)d 7.71( 27.76%)
                                            0.0000  0.0012 -0.0480  0.1831  0.0129
                                           -0.0103 -0.0783 -0.4732  0.1323  0.0027
                                           -0.0335  0.6380  0.1464 -0.0068 -0.0488
                                            0.0040 -0.0821  0.3268 -0.0020  0.3599
                                            0.1930 -0.0626
   120. (0.00011) RY*(10) C   4           s( 12.13%)p 6.57( 79.68%)d 0.67(  8.19%)
                                           -0.0000 -0.0024 -0.1280  0.3125 -0.0851
                                           -0.0026 -0.0484 -0.3616  0.0711 -0.0040
                                           -0.0465 -0.4549  0.2749  0.0007  0.0052
                                            0.5934 -0.1481 -0.0712 -0.0130 -0.0996
                                            0.1827 -0.1825
   121. (0.00007) RY*(11) C   4           s(  7.91%)p 7.04( 55.69%)d 4.60( 36.40%)
   122. (0.00007) RY*(12) C   4           s(  1.71%)p11.88( 20.30%)d45.65( 77.99%)
   123. (0.00007) RY*(13) C   4           s(  8.75%)p 3.20( 28.02%)d 7.22( 63.23%)
   124. (0.00004) RY*(14) C   4           s( 16.91%)p 3.56( 60.16%)d 1.36( 22.93%)
   125. (0.00002) RY*(15) C   4           s(  2.15%)p30.71( 66.10%)d14.75( 31.75%)
   126. (0.00001) RY*(16) C   4           s(  0.76%)p99.99( 97.29%)d 2.57(  1.95%)
   127. (0.00001) RY*(17) C   4           s( 92.33%)p 0.04(  3.26%)d 0.05(  4.41%)
   128. (0.00574) RY*( 1) C   5           s(  0.12%)p99.99( 94.89%)d41.30(  4.99%)
                                            0.0000 -0.0224  0.0062  0.0255  0.0042
                                            0.0153 -0.5557  0.0461 -0.0277 -0.0197
                                            0.7764  0.0106  0.0276  0.0023 -0.1783
                                           -0.0328 -0.0067  0.2105 -0.0655  0.0033
                                            0.0255  0.0244
   129. (0.00191) RY*( 2) C   5           s(  0.19%)p99.99( 97.08%)d14.04(  2.73%)
                                            0.0000  0.0158  0.0043  0.0395 -0.0109
                                            0.0228  0.7793 -0.1338 -0.0798  0.0155
                                            0.5252 -0.1238 -0.1145 -0.0093 -0.1811
                                           -0.0116  0.0333  0.0128 -0.0324 -0.0771
                                           -0.1413 -0.0122
   130. (0.00121) RY*( 3) C   5           s(  0.00%)p 1.00( 73.43%)d 0.36( 26.56%)
                                           -0.0000  0.0004  0.0056  0.0021  0.0009
                                           -0.0001  0.0570  0.0043  0.0056 -0.0006
                                            0.2353  0.0586  0.0215 -0.0029  0.7421
                                            0.3461  0.0356  0.1178  0.4601  0.1580
                                           -0.0285 -0.1198
   131. (0.00055) RY*( 4) C   5           s(  6.48%)p 6.71( 43.48%)d 7.72( 50.03%)
                                            0.0000 -0.0001  0.2115 -0.1417 -0.0028
                                            0.0052  0.0222  0.1013 -0.0731  0.0004
                                           -0.1040  0.2156 -0.0048  0.0088 -0.5260
                                            0.2864 -0.0519  0.1710  0.3710  0.4713
                                           -0.2019 -0.2656
   132. (0.00046) RY*( 5) C   5           s( 86.12%)p 0.08(  7.14%)d 0.08(  6.74%)
                                           -0.0000 -0.0036  0.9001 -0.2254  0.0105
                                            0.0041 -0.0296 -0.0912 -0.0066 -0.0197
                                            0.0174 -0.1451  0.1648  0.0029  0.0960
                                            0.0631 -0.0060 -0.0805 -0.0995 -0.1725
                                           -0.0834  0.1196
   133. (0.00027) RY*( 6) C   5           s( 15.14%)p 5.44( 82.35%)d 0.17(  2.51%)
                                            0.0000 -0.0083  0.1949  0.3321 -0.0554
                                            0.0096  0.0757  0.8345 -0.1338 -0.0004
                                           -0.0108 -0.2363 -0.1909 -0.0009  0.0419
                                           -0.0876  0.0385  0.0487 -0.0106 -0.0048
                                            0.1089 -0.1037
   134. (0.00025) RY*( 7) C   5           s(  1.12%)p76.45( 85.57%)d11.89( 13.31%)
                                           -0.0000 -0.0053 -0.0726  0.0735  0.0220
                                           -0.0085 -0.0843 -0.1488  0.2951 -0.0029
                                           -0.0126 -0.8196  0.1577  0.0026 -0.0590
                                           -0.0953 -0.1731 -0.0842  0.1852  0.2636
                                           -0.0734 -0.1297
   135. (0.00016) RY*( 8) C   5           s( 23.41%)p 2.55( 59.61%)d 0.73( 16.99%)
                                           -0.0000  0.0026  0.1827  0.4463  0.0384
                                           -0.0010 -0.0875 -0.3149 -0.3370 -0.0076
                                           -0.0857  0.0977 -0.1745  0.0082  0.0918
                                           -0.5571 -0.0974  0.1713  0.2444  0.0268
                                           -0.2751 -0.0664
   136. (0.00013) RY*( 9) C   5           s( 42.86%)p 0.97( 41.51%)d 0.36( 15.63%)
                                            0.0000  0.0014  0.0767  0.6467  0.0672
                                            0.0016 -0.0672 -0.2343 -0.1970 -0.0005
                                           -0.0179 -0.0506  0.0157 -0.0060 -0.1256
                                            0.5324  0.1205 -0.2606 -0.0903  0.1040
                                            0.1750  0.1970
   137. (0.00010) RY*(10) C   5           s(  7.89%)p 4.20( 33.13%)d 7.48( 58.98%)
   138. (0.00007) RY*(11) C   5           s( 12.61%)p 2.29( 28.92%)d 4.63( 58.47%)
   139. (0.00003) RY*(12) C   5           s(  6.40%)p 9.84( 63.00%)d 4.78( 30.60%)
   140. (0.00003) RY*(13) C   5           s(  0.09%)p99.99( 15.63%)d99.99( 84.29%)
   141. (0.00001) RY*(14) C   5           s(  0.97%)p15.02( 14.57%)d87.02( 84.46%)
   142. (0.00000) RY*(15) C   5           s( 94.77%)p 0.02(  1.45%)d 0.04(  3.78%)
   143. (0.00000) RY*(16) C   5           s(  0.30%)p99.99( 97.06%)d 8.83(  2.64%)
   144. (0.00001) RY*(17) C   5           s(  1.62%)p37.83( 61.25%)d22.94( 37.13%)
   145. (0.00573) RY*( 1) C   6           s(  0.44%)p99.99( 94.64%)d11.26(  4.92%)
                                            0.0000 -0.0256  0.0549 -0.0248  0.0089
                                            0.0262 -0.9491 -0.0650 -0.0512  0.0072
                                           -0.1611 -0.0559 -0.0231 -0.0031  0.0885
                                            0.0210  0.0088 -0.0800  0.0336 -0.0359
                                           -0.1981  0.0340
   146. (0.00200) RY*( 2) C   6           s(  0.14%)p99.99( 97.95%)d13.55(  1.91%)
                                            0.0000  0.0014 -0.0262  0.0264  0.0049
                                           -0.0084 -0.1850 -0.0421  0.0536  0.0382
                                            0.8949  0.1461 -0.2085 -0.0104 -0.2610
                                           -0.0448  0.0564 -0.1185  0.0296  0.0239
                                            0.0591 -0.0108
   147. (0.00082) RY*( 3) C   6           s(  0.36%)p99.99( 84.16%)d42.77( 15.48%)
                                            0.0000  0.0003 -0.0073  0.0596  0.0026
                                            0.0017 -0.0389  0.0309 -0.0127  0.0055
                                           -0.2577  0.1131 -0.0210  0.0217 -0.8341
                                            0.2422 -0.0665 -0.0805 -0.2072 -0.2655
                                            0.0749  0.1710
   148. (0.00059) RY*( 4) C   6           s(  0.72%)p11.71(  8.46%)d99.99( 90.82%)
                                            0.0000  0.0005  0.0036  0.0849  0.0021
                                            0.0007  0.0062  0.0084  0.0014  0.0001
                                            0.0671  0.0706  0.0339  0.0044  0.2568
                                           -0.0164  0.0870  0.0257  0.2960 -0.7763
                                            0.2448  0.3967
   149. (0.00047) RY*( 5) C   6           s( 90.77%)p 0.08(  6.86%)d 0.03(  2.37%)
                                           -0.0000  0.0041  0.9523 -0.0073 -0.0278
                                           -0.0221  0.0743 -0.0114  0.1753  0.0025
                                            0.0496 -0.1506 -0.0337  0.0007 -0.0236
                                            0.0699  0.0000 -0.0367  0.0035 -0.0797
                                           -0.1138 -0.0551
   150. (0.00026) RY*( 6) C   6           s(  6.54%)p12.98( 84.89%)d 1.31(  8.57%)
                                           -0.0000  0.0022  0.1883 -0.1731 -0.0009
                                            0.0002 -0.0200 -0.1301 -0.0690 -0.0192
                                           -0.0842  0.7952  0.3441  0.0052  0.0299
                                           -0.2426 -0.0938 -0.2328  0.0547  0.1291
                                            0.1026  0.0369
   151. (0.00018) RY*( 7) C   6           s( 82.17%)p 0.07(  5.94%)d 0.14( 11.89%)
                                            0.0000 -0.0015 -0.0214  0.9061 -0.0171
                                            0.0056  0.0170 -0.0027  0.0894 -0.0014
                                           -0.0409  0.1602  0.0579 -0.0013  0.0161
                                           -0.1413 -0.0124 -0.0902  0.0109 -0.0679
                                           -0.2374 -0.2228
   152. (0.00008) RY*( 8) C   6           s(  3.86%)p11.29( 43.59%)d13.61( 52.55%)
   153. (0.00006) RY*( 9) C   6           s(  3.35%)p14.89( 49.89%)d13.96( 46.76%)
   154. (0.00003) RY*(10) C   6           s(  7.26%)p 2.83( 20.56%)d 9.95( 72.19%)
   155. (0.00001) RY*(11) C   6           s(  1.43%)p67.02( 95.77%)d 1.96(  2.80%)
   156. (0.00000) RY*(12) C   6           s(  0.24%)p99.99( 98.27%)d 6.23(  1.49%)
   157. (0.00001) RY*(13) C   6           s(  1.51%)p23.91( 36.07%)d41.39( 62.43%)
   158. (0.00000) RY*(14) C   6           s(  0.02%)p99.99( 10.24%)d99.99( 89.73%)
   159. (0.00001) RY*(15) C   6           s(  1.16%)p74.87( 87.13%)d10.06( 11.71%)
   160. (0.00001) RY*(16) C   6           s(  2.66%)p28.01( 74.50%)d 8.59( 22.84%)
   161. (0.00000) RY*(17) C   6           s( 97.46%)p 0.01(  1.17%)d 0.01(  1.38%)
   162. (0.01073) RY*( 1) C   7           s(  3.55%)p26.62( 94.46%)d 0.56(  1.99%)
                                            0.0000 -0.0042  0.1879  0.0124 -0.0030
                                            0.0243 -0.7686 -0.0068  0.0045 -0.0200
                                            0.4814 -0.0158  0.0127  0.0250 -0.3429
                                            0.0326 -0.0362  0.0621 -0.1141  0.0375
                                           -0.0341  0.0208
   163. (0.00402) RY*( 2) C   7           s(  2.27%)p41.43( 94.08%)d 1.61(  3.65%)
                                            0.0000 -0.0276  0.1465 -0.0219 -0.0011
                                            0.0198  0.5024  0.0478 -0.0025 -0.0044
                                            0.1562  0.0232 -0.0360 -0.0039 -0.8104
                                            0.0490  0.0176  0.0044  0.0070 -0.0328
                                           -0.1218  0.1433
   164. (0.00353) RY*( 3) C   7           s(  0.12%)p99.99( 70.88%)d99.99( 29.01%)
                                           -0.0000 -0.0021 -0.0196  0.0276 -0.0006
                                           -0.0055 -0.1720 -0.0804 -0.0126 -0.0144
                                           -0.4515 -0.4962  0.0156 -0.0084 -0.2693
                                           -0.3863  0.0141  0.3639  0.0105 -0.3457
                                            0.1435 -0.1320
   165. (0.00210) RY*( 4) C   7           s(  2.96%)p32.33( 95.57%)d 0.50(  1.47%)
                                           -0.0000  0.0060 -0.0512  0.1639  0.0073
                                           -0.0032  0.0974  0.3662  0.0602  0.0029
                                            0.3028  0.1754 -0.0825  0.0005  0.0795
                                           -0.8200  0.0228 -0.1051 -0.0515 -0.0128
                                            0.0283 -0.0088
   166. (0.00168) RY*( 5) C   7           s(  0.48%)p99.99( 94.74%)d10.01(  4.78%)
                                           -0.0000 -0.0031  0.0669  0.0164 -0.0047
                                           -0.0007 -0.2518  0.2014  0.0515 -0.0080
                                           -0.5718  0.6745  0.0527  0.0007 -0.2330
                                           -0.0394 -0.0130  0.0416  0.0431  0.1358
                                            0.1213  0.1053
   167. (0.00099) RY*( 6) C   7           s( 10.34%)p 1.47( 15.17%)d 7.20( 74.49%)
                                            0.0000  0.0021  0.2981 -0.1206  0.0012
                                           -0.0000  0.0548  0.3489 -0.0585 -0.0052
                                            0.0167 -0.0510  0.0226  0.0161  0.0471
                                            0.0326 -0.1289  0.3547  0.3595  0.3223
                                           -0.2775 -0.5558
   168. (0.00070) RY*( 7) C   7           s(  1.80%)p49.14( 88.51%)d 5.38(  9.69%)
                                            0.0000 -0.0015  0.1314  0.0248  0.0115
                                            0.0010  0.0492 -0.8247 -0.0942 -0.0000
                                            0.0546  0.2963 -0.0385  0.0019 -0.0077
                                           -0.3131 -0.0584  0.0827  0.1645  0.1227
                                           -0.1342 -0.1731
   169. (0.00038) RY*( 8) C   7           s( 25.04%)p 1.74( 43.48%)d 1.26( 31.49%)
                                           -0.0000 -0.0021  0.4064 -0.2877  0.0492
                                            0.0129  0.1078  0.0443 -0.3293 -0.0061
                                            0.1392  0.2353  0.3721 -0.0093  0.1444
                                            0.0207  0.2792  0.1409 -0.1786 -0.4551
                                            0.2158 -0.0974
   170. (0.00031) RY*( 9) C   7           s( 48.38%)p 0.45( 21.81%)d 0.62( 29.80%)
                                           -0.0000 -0.0008  0.6929 -0.0118  0.0593
                                            0.0188 -0.0130 -0.0005 -0.1260 -0.0047
                                           -0.2394 -0.2840 -0.0369 -0.0030  0.1053
                                           -0.1497 -0.1700 -0.3798 -0.1121  0.2186
                                           -0.0804  0.2949
   171. (0.00027) RY*(10) C   7           s( 29.43%)p 1.95( 57.51%)d 0.44( 13.06%)
                                            0.0000 -0.0057  0.1661  0.5149  0.0392
                                            0.0019  0.0828 -0.0024  0.2475  0.0012
                                            0.0867  0.0747  0.3309 -0.0008  0.0518
                                            0.1201 -0.6060  0.0408  0.1176 -0.3054
                                            0.1450 -0.0283
   172. (0.00019) RY*(11) C   7           s(  0.52%)p17.31(  9.09%)d99.99( 90.39%)
                                            0.0000  0.0006  0.0537  0.0466  0.0141
                                            0.0046  0.0620  0.0049 -0.1876  0.0173
                                            0.1682 -0.0575 -0.1030  0.0071  0.0948
                                           -0.0032  0.0153  0.4600  0.3683  0.2662
                                            0.4819  0.5036
   173. (0.00016) RY*(12) C   7           s(  1.90%)p42.67( 80.95%)d 9.04( 17.15%)
                                           -0.0000 -0.0008  0.1135 -0.0763 -0.0162
                                            0.0087  0.0334  0.0415 -0.1453 -0.0032
                                            0.0121  0.1554 -0.7937 -0.0037  0.0596
                                            0.1111 -0.3395  0.1243 -0.2297 -0.2760
                                            0.1130 -0.1197
   174. (0.00012) RY*(13) C   7           s( 23.87%)p 2.69( 64.10%)d 0.50( 12.03%)
                                            0.0000 -0.0039 -0.1733  0.4492  0.0832
                                           -0.0116 -0.0628  0.0698 -0.7818  0.0022
                                           -0.0430 -0.0226  0.0028 -0.0015 -0.1160
                                            0.0639  0.0305 -0.2634  0.1432  0.0036
                                            0.0310 -0.1715
   175. (0.00007) RY*(14) C   7           s(  1.44%)p 4.91(  7.09%)d63.32( 91.47%)
   176. (0.00003) RY*(15) C   7           s(  7.53%)p 1.45( 10.89%)d10.83( 81.57%)
   177. (0.00003) RY*(16) C   7           s( 48.34%)p 0.98( 47.41%)d 0.09(  4.25%)
   178. (0.00001) RY*(17) C   7           s( 92.00%)p 0.05(  4.52%)d 0.04(  3.48%)
   179. (0.00873) RY*( 1) C   8           s(  0.76%)p99.99( 96.20%)d 4.03(  3.05%)
                                            0.0000 -0.0030  0.0838  0.0211  0.0086
                                            0.0016  0.5407  0.2292 -0.0029 -0.0203
                                            0.3162 -0.2004  0.0052 -0.0166  0.6897
                                           -0.0224 -0.0024  0.0755  0.0107  0.1076
                                           -0.0599  0.0975
   180. (0.00444) RY*( 2) C   8           s(  9.07%)p 9.62( 87.25%)d 0.41(  3.68%)
                                           -0.0000  0.0077  0.2977  0.0443  0.0065
                                            0.0067  0.2877  0.0453  0.0122  0.0061
                                           -0.8725 -0.0708 -0.0306  0.0156  0.1000
                                           -0.0890 -0.0461  0.0295 -0.1313  0.0480
                                           -0.0669 -0.1092
   181. (0.00333) RY*( 3) C   8           s(  1.01%)p93.80( 94.58%)d 4.38(  4.41%)
                                           -0.0000  0.0023  0.0965 -0.0259 -0.0097
                                           -0.0077 -0.7029 -0.0045  0.0113 -0.0014
                                           -0.1265  0.1734 -0.0136  0.0040  0.6351
                                           -0.0404 -0.0120  0.1431  0.0531  0.0972
                                            0.0522 -0.0931
   182. (0.00177) RY*( 4) C   8           s(  0.37%)p99.99( 98.02%)d 4.31(  1.60%)
                                            0.0000 -0.0029 -0.0113  0.0578  0.0159
                                           -0.0091 -0.2745  0.7311  0.0716  0.0058
                                           -0.0259 -0.5496 -0.0791 -0.0015 -0.1745
                                           -0.1599  0.0079  0.0646  0.0568 -0.0669
                                            0.0627  0.0150
   183. (0.00133) RY*( 5) C   8           s( 64.18%)p 0.53( 34.03%)d 0.03(  1.79%)
                                           -0.0000 -0.0003  0.7975 -0.0755 -0.0110
                                           -0.0031 -0.0806  0.0014  0.0472  0.0171
                                            0.1937 -0.0629 -0.1064  0.0060 -0.1255
                                            0.4926 -0.1414  0.0739 -0.0069 -0.0882
                                           -0.0605  0.0306
   184. (0.00080) RY*( 6) C   8           s(  0.16%)p99.99( 29.79%)d99.99( 70.04%)
                                           -0.0000  0.0026  0.0301  0.0260 -0.0046
                                            0.0086  0.0300  0.3165 -0.0918  0.0088
                                           -0.0075  0.4219 -0.0215 -0.0054 -0.0142
                                           -0.0955  0.0214 -0.0626  0.3850 -0.2962
                                           -0.6765 -0.0544
   185. (0.00077) RY*( 7) C   8           s( 11.45%)p 7.08( 81.09%)d 0.65(  7.47%)
                                            0.0000 -0.0078  0.3309  0.0690 -0.0128
                                           -0.0004 -0.0665 -0.4486  0.0023  0.0074
                                            0.1469 -0.3532 -0.0083 -0.0018 -0.0303
                                           -0.6766  0.0030 -0.0183  0.1933 -0.0908
                                           -0.1674 -0.0272
   186. (0.00058) RY*( 8) C   8           s(  9.93%)p 5.73( 56.88%)d 3.34( 33.19%)
                                           -0.0000 -0.0005  0.3126 -0.0403  0.0005
                                           -0.0044  0.0538  0.2794 -0.1559 -0.0022
                                            0.0891  0.4939 -0.0893  0.0118 -0.0705
                                           -0.4454  0.0131 -0.1443 -0.2031 -0.0083
                                            0.4176  0.3088
   187. (0.00026) RY*( 9) C   8           s( 31.32%)p 0.45( 14.07%)d 1.74( 54.61%)
                                           -0.0000  0.0025 -0.0648  0.5556 -0.0164
                                           -0.0079 -0.1228 -0.0897  0.2442 -0.0038
                                           -0.0669 -0.0663 -0.0906  0.0041  0.1286
                                            0.1093 -0.1107 -0.3896 -0.2088 -0.2314
                                           -0.1453  0.5255
   188. (0.00018) RY*(10) C   8           s(  1.13%)p16.56( 18.72%)d70.89( 80.15%)
                                            0.0000 -0.0017  0.0741  0.0759  0.0079
                                           -0.0161 -0.0733  0.0880  0.2265  0.0109
                                            0.1691  0.0794 -0.0934 -0.0082 -0.0959
                                           -0.1146  0.2374 -0.0990 -0.5570  0.4940
                                           -0.4138 -0.2572
   189. (0.00015) RY*(11) C   8           s( 58.33%)p 0.20( 11.92%)d 0.51( 29.75%)
                                           -0.0000 -0.0004  0.0339  0.7626 -0.0262
                                            0.0059  0.0771  0.0341 -0.1107  0.0037
                                            0.0915  0.1464 -0.1460 -0.0007 -0.0777
                                            0.0036 -0.2064  0.2187  0.1864  0.1594
                                            0.2021 -0.3856
   190. (0.00011) RY*(12) C   8           s(  2.13%)p11.59( 24.71%)d34.32( 73.16%)
                                            0.0000  0.0039 -0.0653  0.0465  0.1220
                                           -0.0022 -0.0707 -0.0417 -0.4067 -0.0063
                                           -0.0392 -0.0319  0.0599 -0.0064 -0.1218
                                           -0.0235 -0.2309  0.5375 -0.1146  0.3037
                                           -0.2810  0.5083
   191. (0.00008) RY*(13) C   8           s(  3.97%)p10.84( 43.07%)d13.33( 52.95%)
   192. (0.00003) RY*(14) C   8           s(  8.32%)p10.31( 85.77%)d 0.71(  5.91%)
   193. (0.00004) RY*(15) C   8           s(  2.28%)p11.22( 25.53%)d31.72( 72.20%)
   194. (0.00000) RY*(16) C   8           s(  0.14%)p99.99( 94.98%)d34.60(  4.88%)
   195. (0.00001) RY*(17) C   8           s( 95.45%)p 0.04(  3.53%)d 0.01(  1.02%)
   196. (0.00569) RY*( 1) N   9           s(  0.08%)p99.99( 96.75%)d39.72(  3.17%)
                                           -0.0000 -0.0014  0.0279 -0.0043  0.0004
                                            0.0075 -0.2432 -0.0112  0.0018  0.0249
                                           -0.8931 -0.0344 -0.0030  0.0086 -0.3294
                                           -0.0075 -0.0052  0.1175  0.0020 -0.1110
                                            0.0269 -0.0696
   197. (0.00383) RY*( 2) N   9           s(  3.38%)p28.01( 94.59%)d 0.60(  2.03%)
                                           -0.0000 -0.0236  0.1769  0.0432  0.0059
                                            0.0063  0.8606 -0.0760 -0.0189  0.0033
                                           -0.0682  0.0316  0.0013 -0.0169 -0.4394
                                            0.0122  0.0017  0.0523 -0.1187  0.0249
                                           -0.0141  0.0513
   198. (0.00187) RY*( 3) N   9           s( 61.22%)p 0.58( 35.69%)d 0.05(  3.09%)
                                            0.0000  0.0009  0.7819 -0.0283 -0.0016
                                           -0.0018  0.0472 -0.1236  0.0663 -0.0004
                                           -0.1755 -0.0392 -0.0455  0.0001  0.5080
                                            0.1831  0.0951  0.0688 -0.1479  0.0575
                                           -0.0057  0.0310
   199. (0.00102) RY*( 4) N   9           s( 21.75%)p 2.78( 60.55%)d 0.81( 17.70%)
                                            0.0000  0.0005  0.4343 -0.1697  0.0021
                                           -0.0045 -0.3426 -0.1118  0.0504  0.0027
                                            0.3184  0.0621 -0.0585 -0.0039 -0.5895
                                            0.0585  0.1157 -0.1312  0.0032  0.1439
                                            0.2115 -0.3072
   200. (0.00032) RY*( 5) N   9           s(  0.95%)p47.74( 45.31%)d56.62( 53.74%)
                                            0.0000  0.0001 -0.0103  0.0967  0.0062
                                           -0.0032 -0.0008 -0.1732  0.0244  0.0042
                                            0.1768 -0.6179  0.0655 -0.0010 -0.0246
                                           -0.0155  0.0653  0.4466 -0.0909 -0.4859
                                           -0.0025 -0.3060
   201. (0.00024) RY*( 6) N   9           s(  9.76%)p 7.61( 74.29%)d 1.63( 15.95%)
                                           -0.0000  0.0001  0.2746 -0.1483 -0.0159
                                            0.0085  0.0911  0.3557 -0.0501 -0.0023
                                           -0.0112  0.0596  0.1090  0.0018  0.0849
                                           -0.7459 -0.1622 -0.0625  0.2619 -0.2139
                                            0.0398 -0.1992
   202. (0.00017) RY*( 7) N   9           s( 10.46%)p 2.37( 24.78%)d 6.19( 64.76%)
                                           -0.0000 -0.0071 -0.1476  0.2876  0.0045
                                            0.0121  0.1740 -0.3159 -0.0362 -0.0085
                                           -0.1179  0.1701 -0.0140  0.0149  0.2373
                                            0.0906 -0.0920 -0.2786  0.1544 -0.0130
                                            0.3987 -0.6221
   203. (0.00009) RY*( 8) N   9           s( 40.84%)p 0.93( 38.15%)d 0.51( 21.01%)
   204. (0.00007) RY*( 9) N   9           s( 33.30%)p 1.14( 37.83%)d 0.87( 28.87%)
   205. (0.00005) RY*(10) N   9           s(  8.74%)p 5.96( 52.04%)d 4.49( 39.22%)
   206. (0.00005) RY*(11) N   9           s(  0.69%)p94.78( 65.80%)d48.26( 33.51%)
   207. (0.00003) RY*(12) N   9           s(  5.51%)p 3.39( 18.66%)d13.77( 75.83%)
   208. (0.00002) RY*(13) N   9           s(  2.69%)p15.54( 41.86%)d20.59( 55.45%)
   209. (0.00002) RY*(14) N   9           s(  0.14%)p99.99( 26.13%)d99.99( 73.73%)
   210. (0.00001) RY*(15) N   9           s(  1.76%)p52.78( 92.81%)d 3.09(  5.43%)
   211. (0.00000) RY*(16) N   9           s( 98.72%)p 0.01(  0.84%)d 0.00(  0.45%)
   212. (0.00000) RY*(17) N   9           s(  0.12%)p99.99( 93.96%)d48.24(  5.92%)
   213. (0.00763) RY*( 1) C  10           s(  0.38%)p99.99( 94.81%)d12.69(  4.81%)
                                            0.0000 -0.0259  0.0545 -0.0117 -0.0021
                                           -0.0428  0.4810  0.0226  0.0489  0.0295
                                            0.3069  0.0357 -0.0230 -0.0047  0.7815
                                            0.0637  0.0183  0.0303  0.1644 -0.0818
                                            0.1143  0.0202
   214. (0.00593) RY*( 2) C  10           s(  0.65%)p99.99( 95.35%)d 6.16(  4.00%)
                                           -0.0000 -0.0080  0.0770 -0.0190 -0.0122
                                           -0.0218  0.6553  0.0342  0.0363 -0.0146
                                           -0.7010 -0.0214  0.0013 -0.0379 -0.1606
                                           -0.0138  0.0386 -0.1222  0.0392 -0.0863
                                            0.0919 -0.0877
   215. (0.00261) RY*( 3) C  10           s(  0.05%)p99.99( 67.51%)d99.99( 32.44%)
                                           -0.0000  0.0002  0.0001  0.0227 -0.0017
                                           -0.0157 -0.4180 -0.1162 -0.0098 -0.0189
                                           -0.5031 -0.1280 -0.0078  0.0167  0.4498
                                            0.1177  0.0022 -0.1551  0.1992 -0.2529
                                           -0.4170  0.1511
   216. (0.00090) RY*( 4) C  10           s(  0.05%)p99.99( 21.30%)d99.99( 78.65%)
                                            0.0000  0.0013  0.0171 -0.0148 -0.0020
                                            0.0022 -0.0868  0.2624 -0.0386 -0.0005
                                           -0.0790  0.2890 -0.0512  0.0023  0.0873
                                           -0.1864  0.0193 -0.3526 -0.3303 -0.0840
                                            0.3275  0.6624
   217. (0.00052) RY*( 5) C  10           s( 72.48%)p 0.22( 15.99%)d 0.16( 11.53%)
                                           -0.0000 -0.0022  0.8436 -0.1148 -0.0063
                                            0.0347  0.0169  0.1973 -0.1041 -0.0043
                                            0.0310 -0.2995  0.0686  0.0265 -0.0164
                                           -0.1061 -0.0320  0.1880 -0.0600  0.1175
                                           -0.1754  0.1782
   218. (0.00041) RY*( 6) C  10           s(  8.28%)p 1.35( 11.20%)d 9.72( 80.52%)
                                           -0.0000 -0.0042  0.2113 -0.1945  0.0189
                                            0.0065 -0.0708  0.0040 -0.1313 -0.0086
                                            0.1248  0.0459  0.2253 -0.0016  0.0666
                                            0.0249  0.1267 -0.5679 -0.3513 -0.2784
                                           -0.0070 -0.5307
   219. (0.00023) RY*( 7) C  10           s( 14.99%)p 5.05( 75.62%)d 0.63(  9.39%)
                                           -0.0000  0.0006  0.3741  0.0422  0.0902
                                            0.0093 -0.0567 -0.5021 -0.1167 -0.0019
                                           -0.0440  0.6156 -0.1722  0.0082 -0.0441
                                            0.0284 -0.2717  0.1542  0.0932 -0.2089
                                            0.1243 -0.0486
   220. (0.00014) RY*( 8) C  10           s(  6.68%)p 8.43( 56.26%)d 5.55( 37.07%)
                                            0.0000 -0.0115  0.0654  0.2477 -0.0314
                                           -0.0116 -0.2406 -0.2157 -0.0626  0.0000
                                           -0.1984 -0.2468 -0.0050 -0.0021  0.2301
                                           -0.5335  0.1274  0.0403  0.0324  0.2106
                                            0.5168 -0.2377
   221. (0.00009) RY*( 9) C  10           s( 26.79%)p 1.32( 35.42%)d 1.41( 37.79%)
   222. (0.00009) RY*(10) C  10           s(  5.43%)p12.97( 70.51%)d 4.43( 24.06%)
   223. (0.00007) RY*(11) C  10           s( 34.98%)p 0.88( 30.85%)d 0.98( 34.17%)
   224. (0.00005) RY*(12) C  10           s(  7.32%)p 6.37( 46.59%)d 6.30( 46.10%)
   225. (0.00004) RY*(13) C  10           s( 15.34%)p 4.07( 62.40%)d 1.45( 22.26%)
   226. (0.00003) RY*(14) C  10           s(  1.47%)p56.72( 83.39%)d10.30( 15.14%)
   227. (0.00002) RY*(15) C  10           s(  7.76%)p 4.25( 33.03%)d 7.63( 59.21%)
   228. (0.00000) RY*(16) C  10           s( 96.79%)p 0.01(  1.31%)d 0.02(  1.89%)
   229. (0.00000) RY*(17) C  10           s(  0.54%)p99.99( 98.71%)d 1.41(  0.76%)
   230. (0.00788) RY*( 1) C  11           s(  0.43%)p99.99( 95.87%)d 8.56(  3.70%)
                                            0.0000  0.0255  0.0252  0.0552  0.0009
                                           -0.0131  0.7369 -0.0208  0.0253  0.0299
                                           -0.6403  0.0421 -0.0119  0.0193 -0.0069
                                            0.0331  0.0106 -0.1028 -0.1164  0.0522
                                           -0.0724 -0.0702
   231. (0.00248) RY*( 2) C  11           s(  0.09%)p99.99( 97.44%)d27.55(  2.47%)
                                            0.0000  0.0142  0.0159  0.0208 -0.0031
                                           -0.0257 -0.3735  0.0747  0.1049 -0.0050
                                           -0.3918  0.0492  0.0021 -0.0280 -0.7999
                                            0.1075  0.0980 -0.1088  0.0003 -0.0691
                                            0.0469 -0.0766
   232. (0.00141) RY*( 3) C  11           s(  0.15%)p99.99( 79.82%)d99.99( 20.03%)
                                            0.0000  0.0005  0.0386  0.0056  0.0009
                                            0.0119 -0.4811 -0.0652 -0.0024  0.0154
                                           -0.5541 -0.0787 -0.0149 -0.0136  0.4932
                                            0.0704  0.0160  0.2073  0.0882  0.1216
                                           -0.0075 -0.3670
   233. (0.00095) RY*( 4) C  11           s( 93.52%)p 0.03(  2.79%)d 0.04(  3.69%)
                                            0.0000  0.0037  0.9663 -0.0353  0.0152
                                           -0.0126 -0.0223 -0.0563  0.1129  0.0192
                                            0.0443  0.0295 -0.0779  0.0103 -0.0104
                                           -0.0403  0.0159  0.0085 -0.0757  0.1204
                                           -0.1030  0.0772
   234. (0.00047) RY*( 5) C  11           s(  0.07%)p99.99( 23.82%)d99.99( 76.11%)
                                            0.0000 -0.0002  0.0154  0.0206  0.0013
                                           -0.0005  0.1682  0.1801  0.0571  0.0003
                                            0.1981  0.2185  0.0544 -0.0002 -0.1822
                                           -0.2194 -0.0541  0.3858 -0.0716  0.3814
                                            0.3716 -0.5688
   235. (0.00030) RY*( 6) C  11           s( 11.66%)p 6.43( 74.98%)d 1.15( 13.36%)
                                            0.0000  0.0030 -0.1407  0.3108  0.0139
                                           -0.0088 -0.0286 -0.4986  0.3859 -0.0072
                                           -0.0139 -0.0007  0.0505 -0.0168 -0.0425
                                           -0.4182  0.4142  0.1582  0.0299  0.2336
                                           -0.1305  0.1900
   236. (0.00019) RY*( 7) C  11           s(  0.75%)p99.18( 74.80%)d32.42( 24.45%)
                                           -0.0000 -0.0005  0.0374  0.0770  0.0144
                                            0.0012  0.1832 -0.3209  0.0450 -0.0005
                                            0.2088 -0.5331  0.0169  0.0035 -0.1678
                                            0.4997  0.0588  0.1836  0.2372 -0.0203
                                           -0.1785 -0.3496
   237. (0.00014) RY*( 8) C  11           s( 18.42%)p 2.08( 38.27%)d 2.35( 43.31%)
                                           -0.0000 -0.0085  0.1068  0.4098 -0.0692
                                            0.0089  0.0683  0.3878  0.1855 -0.0005
                                           -0.0601 -0.3547 -0.1364  0.0077  0.0644
                                           -0.2014  0.0192 -0.0914  0.4935 -0.1594
                                            0.3854  0.0850
   238. (0.00008) RY*( 9) C  11           s(  3.11%)p23.84( 74.14%)d 7.32( 22.75%)
   239. (0.00005) RY*(10) C  11           s(  7.47%)p 6.48( 48.39%)d 5.91( 44.13%)
   240. (0.00006) RY*(11) C  11           s(  9.39%)p 3.12( 29.33%)d 6.53( 61.28%)
   241. (0.00001) RY*(12) C  11           s(  6.31%)p 3.47( 21.93%)d11.37( 71.76%)
   242. (0.00001) RY*(13) C  11           s(  0.87%)p99.99( 97.69%)d 1.64(  1.43%)
   243. (0.00001) RY*(14) C  11           s( 26.68%)p 2.16( 57.69%)d 0.59( 15.63%)
   244. (0.00001) RY*(15) C  11           s(  7.01%)p 3.16( 22.11%)d10.12( 70.88%)
   245. (0.00000) RY*(16) C  11           s( 94.35%)p 0.02(  2.25%)d 0.04(  3.40%)
   246. (0.00001) RY*(17) C  11           s( 19.80%)p 2.97( 58.75%)d 1.08( 21.45%)
   247. (0.00569) RY*( 1) C  12           s(  0.83%)p99.99( 94.38%)d 5.76(  4.79%)
                                            0.0000 -0.0265  0.0728 -0.0475  0.0077
                                           -0.0059  0.2133  0.0054  0.0223 -0.0145
                                            0.5343  0.0743  0.0232 -0.0214  0.7731
                                            0.0750  0.0472 -0.1119 -0.0281 -0.1304
                                            0.0602 -0.1181
   248. (0.00194) RY*( 2) C  12           s(  0.03%)p99.99( 98.35%)d50.88(  1.61%)
                                           -0.0000 -0.0017  0.0164  0.0067 -0.0002
                                            0.0332  0.7761  0.0796 -0.1913 -0.0234
                                           -0.5360 -0.0583  0.1463  0.0056  0.1550
                                            0.0100 -0.0199  0.0228  0.0867 -0.0571
                                            0.0685  0.0125
   249. (0.00081) RY*( 3) C  12           s(  0.09%)p99.99( 91.48%)d89.21(  8.43%)
                                           -0.0000  0.0003  0.0302 -0.0054  0.0013
                                            0.0104 -0.4863  0.1505 -0.0604  0.0122
                                           -0.5554  0.1997 -0.0640 -0.0103  0.5124
                                           -0.1823  0.0581  0.1262  0.0890  0.0509
                                           -0.0657 -0.2314
   250. (0.00058) RY*( 4) C  12           s(  0.61%)p 0.87(  0.53%)d99.99( 98.86%)
                                           -0.0000  0.0004  0.0680  0.0378  0.0040
                                            0.0052  0.0100  0.0434 -0.0123  0.0071
                                            0.0161  0.0257 -0.0191 -0.0046 -0.0199
                                           -0.0370  0.0055 -0.2115  0.3857 -0.4183
                                           -0.7721  0.1547
   251. (0.00039) RY*( 5) C  12           s( 48.77%)p 0.99( 48.13%)d 0.06(  3.10%)
                                           -0.0000  0.0043  0.6962 -0.0463 -0.0285
                                            0.0128  0.0160 -0.5285 -0.1891  0.0006
                                           -0.0385  0.3648  0.0698  0.0138 -0.0799
                                           -0.0859 -0.1113 -0.1038 -0.1141  0.0415
                                           -0.0179 -0.0719
   252. (0.00034) RY*( 6) C  12           s( 47.44%)p 0.95( 44.96%)d 0.16(  7.60%)
                                           -0.0000  0.0013  0.6373  0.2606 -0.0195
                                           -0.0102 -0.0613  0.5065  0.0785  0.0154
                                            0.0181 -0.3630 -0.1626  0.0078 -0.0402
                                            0.1032 -0.1090 -0.0935  0.1666 -0.0186
                                            0.1937 -0.0402
   253. (0.00012) RY*( 7) C  12           s( 56.54%)p 0.17(  9.63%)d 0.60( 33.83%)
                                            0.0000 -0.0087 -0.2657  0.7027 -0.0313
                                            0.0017 -0.0194 -0.1808 -0.1265 -0.0105
                                           -0.0300  0.0811 -0.0323 -0.0088  0.0177
                                            0.0903 -0.1734 -0.4921  0.1223  0.1710
                                            0.0585 -0.2201
   254. (0.00008) RY*( 8) C  12           s(  8.23%)p 7.19( 59.24%)d 3.95( 32.53%)
   255. (0.00006) RY*( 9) C  12           s( 10.23%)p 3.50( 35.76%)d 5.28( 54.01%)
   256. (0.00003) RY*(10) C  12           s(  5.22%)p 5.82( 30.35%)d12.35( 64.43%)
   257. (0.00001) RY*(11) C  12           s(  0.59%)p99.99( 72.68%)d44.94( 26.72%)
   258. (0.00000) RY*(12) C  12           s(  2.43%)p39.15( 95.23%)d 0.96(  2.34%)
   259. (0.00001) RY*(13) C  12           s( 18.47%)p 3.04( 56.06%)d 1.38( 25.47%)
   260. (0.00001) RY*(14) C  12           s(  5.20%)p 8.27( 43.01%)d 9.95( 51.79%)
   261. (0.00000) RY*(15) C  12           s(  0.58%)p99.99( 96.77%)d 4.55(  2.64%)
   262. (0.00000) RY*(16) C  12           s( 93.64%)p 0.04(  4.08%)d 0.02(  2.29%)
   263. (0.00001) RY*(17) C  12           s(  1.19%)p16.32( 19.41%)d66.76( 79.40%)
   264. (0.00543) RY*( 1) C  13           s(  0.32%)p99.99( 94.57%)d16.09(  5.11%)
                                            0.0000 -0.0264  0.0387 -0.0299  0.0094
                                           -0.0229  0.7973 -0.0477  0.0419  0.0047
                                           -0.2292 -0.0144 -0.0013 -0.0169  0.4971
                                           -0.0629  0.0372  0.0229 -0.1396  0.1166
                                           -0.1301  0.0243
   265. (0.00208) RY*( 2) C  13           s(  0.52%)p99.99( 97.30%)d 4.20(  2.18%)
                                           -0.0000 -0.0019  0.0619 -0.0366 -0.0038
                                           -0.0079 -0.1840  0.0286  0.0449  0.0301
                                            0.7130 -0.1178 -0.1597  0.0251  0.6001
                                           -0.1049 -0.1262  0.0981  0.0500  0.0472
                                           -0.0090  0.0857
   266. (0.00104) RY*( 3) C  13           s(  0.03%)p99.99( 83.74%)d99.99( 16.23%)
                                            0.0000 -0.0001 -0.0105  0.0121  0.0010
                                           -0.0062  0.4529  0.1795  0.0428 -0.0068
                                            0.5256  0.2162  0.0485  0.0064 -0.4841
                                           -0.1903 -0.0471 -0.1836 -0.0956 -0.0974
                                            0.0414  0.3291
   267. (0.00057) RY*( 4) C  13           s(  0.16%)p66.46( 10.67%)d99.99( 89.17%)
                                           -0.0000 -0.0001  0.0389 -0.0094  0.0007
                                            0.0081 -0.1661 -0.0360 -0.0600  0.0088
                                           -0.1834  0.0119 -0.0682 -0.0072  0.1730
                                            0.0299  0.0690 -0.2322 -0.4415  0.0938
                                            0.5942  0.5301
   268. (0.00042) RY*( 5) C  13           s( 81.08%)p 0.21( 17.01%)d 0.02(  1.91%)
                                           -0.0000  0.0041  0.8981 -0.0550 -0.0346
                                            0.0173 -0.0310  0.0612 -0.1560 -0.0115
                                           -0.0612 -0.2368  0.0931  0.0036 -0.1095
                                           -0.2422 -0.0392 -0.0092  0.0096  0.1084
                                           -0.0780  0.0326
   269. (0.00023) RY*( 6) C  13           s( 18.87%)p 4.05( 76.42%)d 0.25(  4.71%)
                                           -0.0000  0.0027  0.3326 -0.2793  0.0030
                                            0.0020  0.0259 -0.1235  0.0838  0.0095
                                            0.0398  0.5367 -0.3117  0.0132  0.0171
                                            0.5323 -0.2657 -0.0864 -0.1013 -0.0997
                                           -0.0237 -0.1376
   270. (0.00015) RY*( 7) C  13           s( 54.06%)p 0.40( 21.79%)d 0.45( 24.15%)
                                            0.0000 -0.0074  0.0513  0.7322 -0.0418
                                           -0.0043 -0.0664 -0.2556 -0.1570  0.0065
                                            0.0645  0.3159  0.0880  0.0027  0.0504
                                            0.0007 -0.0963 -0.2494 -0.0449  0.3839
                                           -0.1639 -0.0549
   271. (0.00007) RY*( 8) C  13           s(  0.56%)p23.85( 13.24%)d99.99( 86.20%)
   272. (0.00006) RY*( 9) C  13           s( 11.65%)p 6.81( 79.29%)d 0.78(  9.07%)
   273. (0.00004) RY*(10) C  13           s(  9.28%)p 6.23( 57.81%)d 3.55( 32.91%)
   274. (0.00003) RY*(11) C  13           s( 16.90%)p 4.09( 69.10%)d 0.83( 13.99%)
   275. (0.00003) RY*(12) C  13           s(  1.94%)p15.05( 29.24%)d35.42( 68.81%)
   276. (0.00000) RY*(13) C  13           s(  4.46%)p18.72( 83.51%)d 2.70( 12.03%)
   277. (0.00000) RY*(14) C  13           s( 96.64%)p 0.02(  1.62%)d 0.02(  1.75%)
   278. (0.00001) RY*(15) C  13           s(  2.98%)p26.79( 79.84%)d 5.76( 17.18%)
   279. (0.00000) RY*(16) C  13           s(  0.55%)p99.99( 71.98%)d49.92( 27.47%)
   280. (0.00000) RY*(17) C  13           s(  0.12%)p99.99( 12.92%)d99.99( 86.96%)
   281. (0.00582) RY*( 1) C  14           s(  0.30%)p99.99( 94.87%)d16.22(  4.83%)
                                            0.0000 -0.0229  0.0410 -0.0271  0.0058
                                           -0.0110  0.5293 -0.0426  0.0275  0.0205
                                           -0.7446  0.0099 -0.0281  0.0125 -0.3306
                                           -0.0225 -0.0119  0.1349  0.1311 -0.0246
                                            0.0582  0.0945
   282. (0.00178) RY*( 2) C  14           s(  0.79%)p99.99( 95.73%)d 4.40(  3.48%)
                                            0.0000  0.0197  0.0780  0.0349 -0.0143
                                           -0.0207 -0.5979  0.0743  0.0779  0.0007
                                           -0.0931 -0.0135  0.0467 -0.0165 -0.7493
                                            0.0114  0.1222  0.0316 -0.0149  0.1229
                                           -0.1016  0.0902
   283. (0.00111) RY*( 3) C  14           s(  0.21%)p99.99( 73.00%)d99.99( 26.79%)
                                            0.0000 -0.0009  0.0428  0.0156 -0.0064
                                           -0.0084  0.4444  0.2028  0.0184 -0.0088
                                            0.4899  0.2329  0.0206  0.0111 -0.3827
                                           -0.2120 -0.0677 -0.2183  0.0620 -0.2313
                                           -0.2291  0.3323
   284. (0.00057) RY*( 4) C  14           s(  4.27%)p 8.44( 36.09%)d13.95( 59.63%)
                                            0.0000 -0.0012  0.2028 -0.0400 -0.0003
                                            0.0009  0.2835 -0.2002  0.0152  0.0059
                                            0.3577 -0.1275  0.0011 -0.0002 -0.2975
                                            0.0659 -0.0566  0.3633  0.1210  0.2610
                                            0.0246 -0.6172
   285. (0.00046) RY*( 5) C  14           s( 88.28%)p 0.09(  7.76%)d 0.04(  3.96%)
                                            0.0000 -0.0033  0.9382 -0.0501  0.0009
                                           -0.0046 -0.0597  0.0010 -0.0461  0.0144
                                           -0.0666 -0.0550 -0.1491  0.0116  0.1308
                                           -0.0349 -0.1534 -0.0946 -0.1159 -0.0124
                                           -0.0586  0.1166
   286. (0.00030) RY*( 6) C  14           s( 26.96%)p 2.51( 67.81%)d 0.19(  5.22%)
                                            0.0000 -0.0101  0.0686  0.5145 -0.0111
                                           -0.0047 -0.0263 -0.6647  0.0491 -0.0003
                                            0.0012  0.1300  0.1135 -0.0055  0.0220
                                           -0.3967  0.2132 -0.1723  0.1321  0.0447
                                            0.0382  0.0404
   287. (0.00015) RY*( 7) C  14           s( 16.46%)p 4.29( 70.57%)d 0.79( 12.97%)
                                            0.0000 -0.0017 -0.0708  0.3954 -0.0574
                                           -0.0046 -0.0841  0.0495 -0.5383 -0.0006
                                           -0.0384  0.0068 -0.0770 -0.0067 -0.1217
                                            0.1740 -0.5948 -0.2084  0.2222 -0.0558
                                            0.1505 -0.1056
   288. (0.00011) RY*( 8) C  14           s(  2.22%)p28.75( 63.70%)d15.38( 34.09%)
                                            0.0000  0.0030  0.0935  0.1158  0.0006
                                           -0.0011 -0.1506  0.3537  0.1968  0.0040
                                           -0.1634  0.5735  0.1015 -0.0065  0.1052
                                           -0.2679 -0.0408  0.1003  0.1604 -0.2758
                                           -0.0712 -0.4732
   289. (0.00010) RY*( 9) C  14           s( 44.89%)p 0.38( 16.89%)d 0.85( 38.22%)
   290. (0.00007) RY*(10) C  14           s(  0.99%)p33.94( 33.57%)d66.17( 65.44%)
   291. (0.00007) RY*(11) C  14           s(  1.32%)p59.54( 78.45%)d15.36( 20.23%)
   292. (0.00005) RY*(12) C  14           s( 12.10%)p 1.91( 23.13%)d 5.35( 64.78%)
   293. (0.00002) RY*(13) C  14           s(  0.64%)p29.97( 19.15%)d99.99( 80.21%)
   294. (0.00002) RY*(14) C  14           s(  2.24%)p12.60( 28.25%)d31.01( 69.51%)
   295. (0.00001) RY*(15) C  14           s( 92.27%)p 0.00(  0.29%)d 0.08(  7.45%)
   296. (0.00001) RY*(16) C  14           s(  3.58%)p26.39( 94.45%)d 0.55(  1.97%)
   297. (0.00001) RY*(17) C  14           s(  2.60%)p37.10( 96.35%)d 0.41(  1.05%)
   298. (0.00939) RY*( 1) C  15           s(  9.73%)p 8.76( 85.21%)d 0.52(  5.06%)
                                            0.0000  0.0420  0.3060 -0.0176 -0.0392
                                           -0.0415 -0.7246  0.0500 -0.0371 -0.0025
                                            0.0228 -0.0126 -0.0099  0.0447  0.5611
                                           -0.0241  0.0566  0.1053 -0.1054 -0.0290
                                           -0.0857  0.1423
   299. (0.00703) RY*( 2) C  15           s(  1.05%)p 9.63( 10.12%)d84.53( 88.82%)
                                           -0.0000  0.0019  0.1024  0.0033  0.0001
                                            0.0142 -0.0723 -0.0602 -0.0194  0.0747
                                           -0.0982 -0.2158  0.0282  0.0192 -0.1139
                                           -0.1259  0.0035  0.4181 -0.0112 -0.6328
                                            0.0651 -0.5556
   300. (0.00677) RY*( 3) C  15           s( 27.45%)p 0.64( 17.54%)d 2.00( 55.00%)
                                           -0.0000  0.0113  0.5232 -0.0263 -0.0038
                                           -0.0479 -0.1684  0.0563 -0.1331  0.0104
                                            0.1756  0.0890  0.0483 -0.0334 -0.2411
                                           -0.1501 -0.0306 -0.3637  0.2830  0.2861
                                            0.2493 -0.4401
   301. (0.00243) RY*( 4) C  15           s( 18.31%)p 3.69( 67.55%)d 0.77( 14.14%)
                                           -0.0000 -0.0047  0.3978  0.1554 -0.0262
                                           -0.0534  0.4902 -0.2009 -0.1713  0.0104
                                           -0.3379  0.0527  0.0461  0.0202  0.4805
                                            0.1049  0.0344 -0.0291  0.3351 -0.0714
                                           -0.1520 -0.0068
   302. (0.00083) RY*( 5) C  15           s( 31.97%)p 1.06( 33.82%)d 1.07( 34.20%)
                                           -0.0000  0.0033  0.5582 -0.0756 -0.0497
                                           -0.0242  0.0247  0.0543 -0.0000  0.0113
                                            0.0891 -0.1650  0.0890 -0.0023 -0.4639
                                            0.2177 -0.1683  0.1265 -0.0444 -0.1960
                                           -0.2250  0.4848
   303. (0.00037) RY*( 6) C  15           s(  0.17%)p99.99( 95.16%)d27.71(  4.67%)
                                           -0.0000  0.0009  0.0264 -0.0203 -0.0240
                                           -0.0133  0.2253 -0.1153 -0.0507 -0.0331
                                            0.8499  0.2154 -0.1587 -0.0108  0.2461
                                            0.0603 -0.1596  0.0812 -0.0153 -0.1853
                                           -0.0493 -0.0558
   304. (0.00016) RY*( 7) C  15           s( 61.16%)p 0.50( 30.45%)d 0.14(  8.39%)
                                            0.0000  0.0086 -0.0032  0.7783  0.0759
                                           -0.0032 -0.0267  0.3997  0.1930 -0.0043
                                            0.1508 -0.1889 -0.0847 -0.0011 -0.0363
                                            0.1336  0.1485  0.0664  0.1425  0.0846
                                           -0.2067 -0.0962
   305. (0.00009) RY*( 8) C  15           s( 20.75%)p 3.77( 78.15%)d 0.05(  1.10%)
   306. (0.00005) RY*( 9) C  15           s( 19.50%)p 3.08( 60.07%)d 1.05( 20.43%)
   307. (0.00006) RY*(10) C  15           s(  9.74%)p 6.43( 62.65%)d 2.83( 27.60%)
   308. (0.00002) RY*(11) C  15           s(  7.94%)p 4.29( 34.07%)d 7.31( 57.99%)
   309. (0.00002) RY*(12) C  15           s(  0.38%)p99.99( 83.71%)d42.23( 15.91%)
   310. (0.00002) RY*(13) C  15           s(  3.02%)p29.91( 90.46%)d 2.15(  6.51%)
   311. (0.00000) RY*(14) C  15           s(  0.72%)p30.69( 21.95%)d99.99( 77.33%)
   312. (0.00001) RY*(15) C  15           s(  1.39%)p65.22( 90.35%)d 5.96(  8.26%)
   313. (0.00001) RY*(16) C  15           s(  6.16%)p 4.38( 27.01%)d10.84( 66.82%)
   314. (0.00000) RY*(17) C  15           s( 80.19%)p 0.16( 12.99%)d 0.09(  6.82%)
   315. (0.00243) RY*( 1) O  16           s(  4.20%)p22.54( 94.58%)d 0.29(  1.22%)
                                            0.0000  0.0019  0.1830  0.0921 -0.0018
                                            0.0137 -0.3969 -0.0129 -0.0635 -0.0054
                                            0.4123 -0.0282  0.0139  0.0031 -0.7791
                                            0.0757  0.0140 -0.0489  0.0389  0.0144
                                            0.0492 -0.0752
   316. (0.00094) RY*( 2) O  16           s(  1.99%)p48.12( 95.98%)d 1.01(  2.02%)
                                            0.0000  0.0013  0.1335 -0.0460 -0.0011
                                            0.0060  0.2818 -0.0267 -0.0005  0.0018
                                            0.8699 -0.0511  0.0380 -0.0026  0.3441
                                           -0.0089  0.0225 -0.0524  0.0218  0.1003
                                            0.0087  0.0828
   317. (0.00085) RY*( 3) O  16           s( 91.95%)p 0.07(  6.86%)d 0.01(  1.19%)
                                            0.0000  0.0092  0.9301 -0.2333 -0.0042
                                            0.0368 -0.0322 -0.0897 -0.0663 -0.0031
                                           -0.1887  0.0223 -0.0013 -0.0240  0.1102
                                            0.0565  0.0418  0.0223  0.0339 -0.0593
                                           -0.0517  0.0634
   318. (0.00012) RY*( 4) O  16           s( 32.04%)p 2.06( 66.02%)d 0.06(  1.94%)
                                            0.0000  0.0094  0.1602  0.5428  0.0016
                                            0.0268  0.7311 -0.0380 -0.0993 -0.0022
                                           -0.1159 -0.0536  0.0085 -0.0175 -0.3072
                                            0.0410  0.0305  0.0045  0.0992  0.0399
                                           -0.0523 -0.0724
   319. (0.00005) RY*( 5) O  16           s( 24.02%)p 3.00( 72.17%)d 0.16(  3.81%)
   320. (0.00003) RY*( 6) O  16           s(  6.47%)p10.48( 67.88%)d 3.96( 25.65%)
   321. (0.00003) RY*( 7) O  16           s( 33.73%)p 1.88( 63.51%)d 0.08(  2.76%)
   322. (0.00001) RY*( 8) O  16           s(  0.06%)p99.99( 96.37%)d62.07(  3.57%)
   323. (0.00001) RY*( 9) O  16           s(  3.13%)p23.36( 73.01%)d 7.63( 23.86%)
   324. (0.00000) RY*(10) O  16           s( 99.69%)p 0.00(  0.23%)d 0.00(  0.07%)
   325. (0.00000) RY*(11) O  16           s(  0.00%)p 1.00( 99.52%)d 0.00(  0.48%)
   326. (0.00000) RY*(12) O  16           s(  0.48%)p99.99( 99.43%)d 0.19(  0.09%)
   327. (0.00000) RY*(13) O  16           s(  0.02%)p40.09(  0.72%)d99.99( 99.27%)
   328. (0.00000) RY*(14) O  16           s(  0.95%)p24.32( 23.04%)d80.25( 76.02%)
   329. (0.00000) RY*(15) O  16           s(  0.24%)p25.30(  6.00%)d99.99( 93.76%)
   330. (0.00000) RY*(16) O  16           s(  0.33%)p80.43( 26.51%)d99.99( 73.16%)
   331. (0.00000) RY*(17) O  16           s(  0.50%)p17.27(  8.66%)d99.99( 90.84%)
   332. (0.00058) RY*( 1) I  17           s(  0.05%)p99.99( 99.95%)
                                           -0.0006  0.0217 -0.0061 -0.5234 -0.0118
                                           -0.6832  0.0093  0.5084
   333. (0.00044) RY*( 2) I  17           s(  6.01%)p15.65( 93.99%)
                                           -0.0089  0.2449  0.0428 -0.3126 -0.0208
                                           -0.3748  0.0136 -0.8362
   334. (0.00019) RY*( 3) I  17           s(  9.58%)p 9.44( 90.42%)
                                           -0.0100  0.3093  0.0444 -0.7146 -0.0085
                                            0.6194  0.0317  0.0832
   335. (0.00003) RY*( 4) I  17           s( 84.32%)p 0.19( 15.68%)
   336. (0.00040) RY*( 1) H  18           s(100.00%)
                                           -0.0005  1.0000  0.0025
   337. (0.00022) RY*( 2) H  18           s(100.00%)
                                           -0.0012 -0.0025  1.0000
   338. (0.00046) RY*( 1) H  19           s(100.00%)
                                           -0.0006  1.0000  0.0023
   339. (0.00022) RY*( 2) H  19           s(100.00%)
                                           -0.0012 -0.0023  1.0000
   340. (0.00069) RY*( 1) H  20           s(100.00%)
                                           -0.0014  1.0000  0.0015
   341. (0.00016) RY*( 2) H  20           s(100.00%)
                                           -0.0007 -0.0015  1.0000
   342. (0.00062) RY*( 1) H  21           s(100.00%)
                                           -0.0016  1.0000  0.0027
   343. (0.00024) RY*( 2) H  21           s(100.00%)
                                           -0.0008 -0.0027  1.0000
   344. (0.00046) RY*( 1) H  22           s(100.00%)
                                           -0.0007  1.0000  0.0024
   345. (0.00022) RY*( 2) H  22           s(100.00%)
                                           -0.0011 -0.0024  1.0000
   346. (0.00256) RY*( 1) H  23           s(100.00%)
                                           -0.0044  1.0000  0.0023
   347. (0.00039) RY*( 2) H  23           s(100.00%)
                                           -0.0015 -0.0023  1.0000
   348. (0.00241) RY*( 1) H  24           s(100.00%)
                                            0.0066  1.0000 -0.0041
   349. (0.00037) RY*( 2) H  24           s(100.00%)
                                           -0.0021  0.0041  1.0000
   350. (0.00050) RY*( 1) H  25           s(100.00%)
                                           -0.0016  1.0000  0.0048
   351. (0.00023) RY*( 2) H  25           s(100.00%)
                                           -0.0010 -0.0048  1.0000
   352. (0.00039) RY*( 1) H  26           s(100.00%)
                                           -0.0007  1.0000  0.0033
   353. (0.00022) RY*( 2) H  26           s(100.00%)
                                           -0.0010 -0.0033  1.0000
   354. (0.00043) RY*( 1) H  27           s(100.00%)
                                           -0.0010  1.0000  0.0037
   355. (0.00021) RY*( 2) H  27           s(100.00%)
                                           -0.0010 -0.0037  1.0000
   356. (0.00071) RY*( 1) H  28           s(100.00%)
                                           -0.0014  1.0000  0.0018
   357. (0.00027) RY*( 2) H  28           s(100.00%)
                                           -0.0007 -0.0018  1.0000
   358. (0.00074) RY*( 1) H  29           s(100.00%)
                                           -0.0041  1.0000 -0.0014
   359. (0.00018) RY*( 2) H  29           s(100.00%)
                                            0.0002  0.0014  1.0000
   360. (0.01531) BD*( 1) C   1 - C   2  
                ( 50.13%)   0.7080* C   1 s( 34.65%)p 1.89( 65.32%)d 0.00(  0.03%)
                                            0.0000  0.5885 -0.0110  0.0003 -0.0000
                                           -0.7922  0.0251  0.0128  0.0001 -0.1337
                                           -0.0322  0.0071  0.0000  0.0758  0.0080
                                           -0.0026 -0.0000  0.0064 -0.0034 -0.0026
                                            0.0120 -0.0109
                ( 49.87%)  -0.7062* C   2 s( 34.72%)p 1.88( 65.25%)d 0.00(  0.03%)
                                            0.0000  0.5891 -0.0122 -0.0028 -0.0004
                                            0.7853 -0.0087 -0.0135  0.0008  0.1633
                                           -0.0400  0.0023 -0.0003 -0.0841  0.0119
                                           -0.0001  0.0000  0.0031 -0.0024 -0.0021
                                            0.0131 -0.0110
   361. (0.01539) BD*( 1) C   1 - C   6  
                ( 50.06%)   0.7076* C   1 s( 34.68%)p 1.88( 65.29%)d 0.00(  0.03%)
                                            0.0000  0.5888 -0.0116 -0.0002 -0.0001
                                            0.5474 -0.0401 -0.0061 -0.0002 -0.5761
                                           -0.0111  0.0129  0.0000  0.1395  0.0049
                                           -0.0034 -0.0000 -0.0128  0.0029 -0.0059
                                           -0.0027 -0.0104
                ( 49.94%)  -0.7066* C   6 s( 34.69%)p 1.88( 65.28%)d 0.00(  0.03%)
                                            0.0000  0.5888 -0.0130 -0.0023 -0.0005
                                           -0.5236 -0.0174 -0.0118 -0.0006  0.5957
                                           -0.0371  0.0063  0.0001 -0.1477  0.0115
                                           -0.0013 -0.0001 -0.0131  0.0028 -0.0048
                                            0.0008 -0.0105
   362. (0.32523) BD*( 2) C   1 - C   6  
                ( 49.61%)   0.7044* C   1 s(  0.00%)p 1.00( 99.96%)d 0.00(  0.04%)
                                           -0.0000  0.0000  0.0004  0.0007  0.0001
                                           -0.0453 -0.0011 -0.0009  0.0002 -0.2754
                                           -0.0074 -0.0039 -0.0000 -0.9596 -0.0252
                                           -0.0122  0.0005 -0.0000 -0.0031  0.0165
                                           -0.0052 -0.0087
                ( 50.39%)  -0.7099* C   6 s(  0.00%)p 1.00( 99.96%)d 0.00(  0.04%)
                                           -0.0000 -0.0018  0.0001  0.0005  0.0001
                                           -0.0442 -0.0011  0.0006 -0.0000 -0.2750
                                           -0.0070  0.0042  0.0003 -0.9598 -0.0236
                                            0.0117  0.0016  0.0049  0.0182 -0.0051
                                            0.0023  0.0012
   363. (0.01148) BD*( 1) C   1 - H  18  
                ( 39.73%)   0.6303* C   1 s( 30.59%)p 2.27( 69.35%)d 0.00(  0.07%)
                                            0.0003 -0.5528 -0.0180  0.0002 -0.0001
                                           -0.2607 -0.0013 -0.0027 -0.0006 -0.7568
                                           -0.0037 -0.0074 -0.0016  0.2295  0.0011
                                            0.0022  0.0005 -0.0133  0.0038  0.0105
                                            0.0171  0.0084
                ( 60.27%)  -0.7763* H  18 s(100.00%)
                                           -1.0000 -0.0005 -0.0012
   364. (0.01537) BD*( 1) C   2 - C   3  
                ( 50.58%)   0.7112* C   2 s( 34.65%)p 1.89( 65.32%)d 0.00(  0.03%)
                                            0.0000  0.5886 -0.0106  0.0015  0.0002
                                           -0.2658  0.0415  0.0006  0.0005 -0.7290
                                            0.0009  0.0129 -0.0010  0.2219 -0.0025
                                           -0.0039  0.0002  0.0058 -0.0021 -0.0088
                                           -0.0105 -0.0092
                ( 49.42%)  -0.7030* C   3 s( 35.06%)p 1.85( 64.91%)d 0.00(  0.03%)
                                           -0.0001  0.5919  0.0147 -0.0008 -0.0001
                                            0.2417  0.0333 -0.0061 -0.0005  0.7348
                                           -0.0221 -0.0051  0.0011 -0.2215  0.0054
                                            0.0027 -0.0004  0.0088 -0.0030 -0.0081
                                           -0.0080 -0.0096
   365. (0.32794) BD*( 2) C   2 - C   3  
                ( 50.82%)   0.7129* C   2 s(  0.00%)p 1.00( 99.96%)d 0.00(  0.04%)
                                            0.0000 -0.0000  0.0002  0.0015  0.0000
                                            0.0456  0.0010  0.0006  0.0001  0.2754
                                            0.0058  0.0019 -0.0002  0.9597  0.0202
                                            0.0099 -0.0007  0.0003  0.0042 -0.0173
                                            0.0058  0.0092
                ( 49.18%)  -0.7012* C   3 s(  0.00%)p 1.00( 99.97%)d 0.00(  0.03%)
                                            0.0000  0.0012  0.0003  0.0024  0.0000
                                            0.0457  0.0021 -0.0004  0.0002  0.2735
                                            0.0070  0.0021 -0.0001  0.9604  0.0160
                                            0.0129 -0.0027  0.0044  0.0127  0.0100
                                           -0.0025 -0.0068
   366. (0.01115) BD*( 1) C   2 - H  19  
                ( 39.66%)   0.6297* C   2 s( 30.54%)p 2.27( 69.40%)d 0.00(  0.07%)
                                           -0.0003  0.5523  0.0180  0.0011  0.0003
                                           -0.5552 -0.0037 -0.0052 -0.0008  0.6034
                                            0.0033  0.0063  0.0011 -0.1468 -0.0009
                                           -0.0018 -0.0003 -0.0225  0.0057 -0.0047
                                           -0.0017 -0.0102
                ( 60.34%)  -0.7768* H  19 s(100.00%)
                                            1.0000  0.0006  0.0012
   367. (0.02512) BD*( 1) C   3 - C   4  
                ( 50.76%)   0.7124* C   3 s( 34.89%)p 1.87( 65.08%)d 0.00(  0.03%)
                                            0.0001  0.5907  0.0059  0.0037  0.0002
                                            0.5165  0.0126 -0.0062  0.0018 -0.6018
                                            0.0169  0.0089  0.0007  0.1460 -0.0067
                                           -0.0007  0.0001 -0.0118  0.0026 -0.0049
                                           -0.0003 -0.0103
                ( 49.24%)  -0.7017* C   4 s( 33.86%)p 1.95( 66.11%)d 0.00(  0.03%)
                                           -0.0000  0.5818  0.0066  0.0012  0.0001
                                           -0.5487  0.0141  0.0028 -0.0035  0.5822
                                           -0.0048 -0.0003  0.0015 -0.1443 -0.0006
                                            0.0019 -0.0007 -0.0135  0.0038 -0.0056
                                           -0.0016 -0.0094
   368. (0.01255) BD*( 1) C   3 - H  20  
                ( 40.11%)   0.6333* C   3 s( 29.95%)p 2.34( 69.98%)d 0.00(  0.07%)
                                           -0.0003  0.5471 -0.0164 -0.0028 -0.0000
                                           -0.8194  0.0015 -0.0055 -0.0027 -0.1472
                                           -0.0148  0.0034  0.0002  0.0803  0.0031
                                           -0.0007  0.0001  0.0084 -0.0042 -0.0003
                                            0.0213 -0.0119
                ( 59.89%)  -0.7739* H  20 s(100.00%)
                                            1.0000  0.0014  0.0007
   369. (0.02253) BD*( 1) C   4 - C   5  
                ( 49.10%)   0.7007* C   4 s( 34.11%)p 1.93( 65.86%)d 0.00(  0.03%)
                                            0.0000 -0.5840 -0.0050 -0.0005 -0.0003
                                           -0.7940  0.0130  0.0005 -0.0043 -0.1443
                                           -0.0078 -0.0010  0.0006  0.0838  0.0031
                                           -0.0005  0.0003 -0.0057  0.0040  0.0018
                                           -0.0131  0.0102
                ( 50.90%)  -0.7135* C   5 s( 35.01%)p 1.86( 64.96%)d 0.00(  0.03%)
                                           -0.0001 -0.5916 -0.0069 -0.0044 -0.0002
                                            0.7834 -0.0003 -0.0096  0.0019  0.1699
                                           -0.0243 -0.0022 -0.0010 -0.0790  0.0083
                                            0.0004  0.0003 -0.0034  0.0020  0.0020
                                           -0.0119  0.0106
   370. (0.35094) BD*( 2) C   4 - C   5  
                ( 49.51%)   0.7036* C   4 s(  0.01%)p 1.00( 99.96%)d 0.00(  0.03%)
                                            0.0001 -0.0083 -0.0040 -0.0011 -0.0001
                                           -0.0457 -0.0029 -0.0007 -0.0002 -0.2728
                                           -0.0066 -0.0035  0.0010 -0.9607 -0.0068
                                           -0.0051  0.0062 -0.0050 -0.0137 -0.0087
                                            0.0021  0.0063
                ( 50.49%)  -0.7106* C   5 s(  0.00%)p 1.00( 99.96%)d 0.00(  0.04%)
                                           -0.0000 -0.0065 -0.0003 -0.0025 -0.0000
                                           -0.0424 -0.0015  0.0004  0.0001 -0.2740
                                           -0.0069  0.0008  0.0005 -0.9605 -0.0099
                                           -0.0055  0.0020  0.0049  0.0184 -0.0056
                                            0.0022  0.0016
   371. (0.03561) BD*( 1) C   4 - C   7  
                ( 51.33%)   0.7164* C   4 s( 31.99%)p 2.12( 67.98%)d 0.00(  0.03%)
                                            0.0002  0.5656 -0.0090 -0.0032 -0.0005
                                           -0.2560 -0.0126  0.0018 -0.0010 -0.7515
                                           -0.0189  0.0017 -0.0030  0.2209 -0.0084
                                           -0.0025  0.0001  0.0078 -0.0020 -0.0067
                                           -0.0099 -0.0080
                ( 48.67%)  -0.6976* C   7 s( 28.42%)p 2.52( 71.56%)d 0.00(  0.03%)
                                            0.0002  0.5330  0.0065 -0.0004  0.0001
                                            0.2241 -0.0129  0.0017 -0.0010  0.7867
                                           -0.0028  0.0007  0.0029 -0.2140 -0.0223
                                            0.0003 -0.0025  0.0036 -0.0015 -0.0079
                                           -0.0124 -0.0065
   372. (0.01506) BD*( 1) C   5 - C   6  
                ( 49.55%)   0.7040* C   5 s( 34.68%)p 1.88( 65.29%)d 0.00(  0.03%)
                                           -0.0001  0.5887  0.0132 -0.0014 -0.0001
                                            0.2640 -0.0409  0.0019  0.0005  0.7290
                                            0.0011 -0.0087  0.0008 -0.2236  0.0023
                                            0.0024 -0.0005  0.0059 -0.0024 -0.0087
                                           -0.0105 -0.0094
                ( 50.45%)  -0.7102* C   6 s( 34.64%)p 1.89( 65.32%)d 0.00(  0.03%)
                                            0.0000  0.5885 -0.0091  0.0017  0.0004
                                           -0.2407 -0.0322 -0.0080 -0.0010 -0.7378
                                            0.0255 -0.0105 -0.0004  0.2214 -0.0063
                                            0.0037  0.0001  0.0091 -0.0032 -0.0082
                                           -0.0083 -0.0095
   373. (0.01285) BD*( 1) C   5 - H  21  
                ( 39.63%)   0.6295* C   5 s( 30.22%)p 2.31( 69.72%)d 0.00(  0.07%)
                                            0.0004 -0.5495  0.0159  0.0029  0.0000
                                           -0.5597  0.0071 -0.0044 -0.0017  0.6026
                                            0.0085  0.0015  0.0001 -0.1435 -0.0021
                                           -0.0010 -0.0002  0.0222 -0.0058  0.0052
                                            0.0019  0.0108
                ( 60.37%)  -0.7770* H  21 s(100.00%)
                                           -1.0000 -0.0016 -0.0008
   374. (0.01110) BD*( 1) C   6 - H  22  
                ( 39.69%)   0.6300* C   6 s( 30.57%)p 2.27( 69.36%)d 0.00(  0.07%)
                                            0.0003 -0.5527 -0.0174 -0.0005 -0.0002
                                           -0.8150 -0.0047  0.0080 -0.0014 -0.1502
                                           -0.0005  0.0021 -0.0003  0.0817  0.0003
                                           -0.0010  0.0001 -0.0081  0.0042 -0.0003
                                           -0.0216  0.0110
                ( 60.31%)  -0.7766* H  22 s(100.00%)
                                           -1.0000 -0.0007 -0.0011
   375. (0.03844) BD*( 1) C   7 - C   8  
                ( 49.55%)   0.7039* C   7 s( 27.89%)p 2.58( 72.08%)d 0.00(  0.03%)
                                            0.0001  0.5281  0.0050  0.0016  0.0001
                                           -0.1828 -0.0004  0.0009 -0.0009 -0.4881
                                            0.0170  0.0029 -0.0006 -0.6698 -0.0111
                                            0.0070 -0.0054  0.0050  0.0083  0.0122
                                           -0.0016  0.0075
                ( 50.45%)  -0.7103* C   8 s( 31.64%)p 2.16( 68.33%)d 0.00(  0.02%)
                                            0.0002  0.5624 -0.0135 -0.0009 -0.0004
                                            0.1737  0.0071  0.0019  0.0011  0.4666
                                            0.0206 -0.0085  0.0030  0.6593  0.0119
                                           -0.0034  0.0031  0.0011  0.0048  0.0122
                                           -0.0030  0.0067
   376. (0.03256) BD*( 1) C   7 - N   9  
                ( 61.20%)   0.7823* C   7 s( 21.61%)p 3.62( 78.29%)d 0.00(  0.09%)
                                           -0.0000  0.4642  0.0252  0.0008 -0.0004
                                           -0.7030  0.0141 -0.0059  0.0017  0.0311
                                            0.0036 -0.0012 -0.0002  0.5355 -0.0248
                                            0.0056  0.0013 -0.0031 -0.0243  0.0007
                                            0.0181 -0.0003
                ( 38.80%)  -0.6229* N   9 s( 35.30%)p 1.83( 64.67%)d 0.00(  0.03%)
                                           -0.0000  0.5942 -0.0027 -0.0039  0.0001
                                            0.6350  0.0014 -0.0044  0.0014 -0.0258
                                           -0.0015 -0.0025  0.0002 -0.4927  0.0003
                                            0.0012 -0.0004 -0.0042 -0.0114 -0.0027
                                            0.0116  0.0020
   377. (0.02661) BD*( 1) C   7 - H  23  
                ( 37.46%)   0.6121* C   7 s( 22.11%)p 3.52( 77.81%)d 0.00(  0.07%)
                                            0.0003 -0.4696  0.0238  0.0015 -0.0001
                                           -0.6476 -0.0214  0.0025  0.0029  0.3752
                                            0.0138  0.0006 -0.0016 -0.4662 -0.0047
                                            0.0015  0.0005  0.0141 -0.0186  0.0110
                                           -0.0089  0.0006
                ( 62.54%)  -0.7908* H  23 s(100.00%)
                                           -1.0000 -0.0044 -0.0015
   378. (0.03556) BD*( 1) C   8 - C  10  
                ( 49.56%)   0.7040* C   8 s( 34.69%)p 1.88( 65.28%)d 0.00(  0.03%)
                                            0.0000 -0.5888 -0.0155 -0.0001  0.0001
                                           -0.4917  0.0158 -0.0021 -0.0014  0.6085
                                           -0.0020  0.0051  0.0010  0.2005  0.0129
                                            0.0024  0.0002  0.0141  0.0031 -0.0075
                                            0.0028  0.0065
                ( 50.44%)  -0.7102* C  10 s( 39.13%)p 1.55( 60.84%)d 0.00(  0.03%)
                                           -0.0001 -0.6254 -0.0152 -0.0046 -0.0003
                                            0.4059  0.0001 -0.0013  0.0074 -0.6086
                                            0.0147  0.0006 -0.0067 -0.2695  0.0159
                                           -0.0009 -0.0002  0.0144 -0.0008 -0.0074
                                            0.0012  0.0060
   379. (0.40858) BD*( 2) C   8 - C  10  
                ( 53.22%)   0.7295* C   8 s(  0.00%)p 1.00( 99.96%)d 0.00(  0.04%)
                                            0.0001 -0.0017 -0.0030  0.0002 -0.0000
                                            0.5327 -0.0043 -0.0000 -0.0040  0.6187
                                           -0.0046 -0.0005 -0.0045 -0.5769  0.0086
                                           -0.0004  0.0045 -0.0049 -0.0093  0.0017
                                            0.0130  0.0119
                ( 46.78%)  -0.6840* C  10 s(  0.00%)p 1.00( 99.98%)d 0.00(  0.02%)
                                           -0.0000 -0.0059 -0.0002 -0.0006  0.0001
                                            0.5313 -0.0150  0.0008 -0.0020  0.6171
                                           -0.0162  0.0014 -0.0020 -0.5795  0.0177
                                           -0.0022  0.0029 -0.0013  0.0062 -0.0057
                                           -0.0117 -0.0001
   380. (0.02606) BD*( 1) C   8 - C  14  
                ( 48.78%)   0.6984* C   8 s( 33.66%)p 1.97( 66.30%)d 0.00(  0.03%)
                                            0.0003 -0.5802 -0.0018  0.0010 -0.0003
                                            0.6660 -0.0080  0.0047  0.0041 -0.1672
                                            0.0072 -0.0026 -0.0024  0.4375  0.0012
                                            0.0008  0.0016  0.0057 -0.0149  0.0007
                                           -0.0091 -0.0000
                ( 51.22%)  -0.7157* C  14 s( 34.76%)p 1.88( 65.21%)d 0.00(  0.03%)
                                           -0.0002 -0.5895 -0.0047 -0.0029 -0.0002
                                           -0.6564 -0.0022  0.0073 -0.0013  0.1561
                                            0.0147 -0.0015  0.0012 -0.4431  0.0145
                                            0.0048  0.0000  0.0077 -0.0125  0.0005
                                           -0.0079  0.0014
   381. (0.05208) BD*( 1) N   9 - C  15  
                ( 36.79%)   0.6066* N   9 s( 35.73%)p 1.80( 64.22%)d 0.00(  0.05%)
                                           -0.0000 -0.5977 -0.0102 -0.0053  0.0000
                                           -0.0118 -0.0189  0.0036 -0.0005  0.2787
                                           -0.0011 -0.0002  0.0008 -0.7507  0.0198
                                           -0.0030 -0.0018  0.0024 -0.0000  0.0133
                                           -0.0010 -0.0167
                ( 63.21%)  -0.7950* C  15 s( 32.54%)p 2.07( 67.38%)d 0.00(  0.08%)
                                           -0.0001 -0.5701  0.0202 -0.0022  0.0022
                                            0.0155 -0.0023  0.0048  0.0011 -0.2888
                                            0.0107  0.0009 -0.0015  0.7676 -0.0269
                                           -0.0080  0.0035 -0.0009 -0.0021  0.0151
                                            0.0052 -0.0226
   382. (0.01771) BD*( 1) N   9 - H  24  
                ( 29.40%)   0.5422* N   9 s( 28.85%)p 2.46( 71.08%)d 0.00(  0.06%)
                                            0.0002 -0.5371  0.0032  0.0028  0.0001
                                            0.7163 -0.0180 -0.0000 -0.0023 -0.3344
                                            0.0067 -0.0002  0.0005  0.2926 -0.0034
                                           -0.0015  0.0010  0.0152 -0.0099  0.0078
                                           -0.0146  0.0054
                ( 70.60%)  -0.8402* H  24 s(100.00%)
                                           -1.0000  0.0066 -0.0021
   383. (0.02358) BD*( 1) C  10 - C  11  
                ( 49.24%)   0.7017* C  10 s( 38.02%)p 1.63( 61.94%)d 0.00(  0.04%)
                                            0.0001 -0.6163 -0.0197  0.0035  0.0001
                                            0.1470  0.0095  0.0011  0.0055  0.4542
                                           -0.0267  0.0011  0.0010  0.6247 -0.0199
                                            0.0019  0.0061  0.0002 -0.0095 -0.0145
                                            0.0014 -0.0072
                ( 50.76%)  -0.7124* C  11 s( 34.97%)p 1.86( 64.99%)d 0.00(  0.03%)
                                           -0.0000 -0.5911  0.0189 -0.0018  0.0000
                                           -0.2088  0.0359  0.0015  0.0016 -0.4260
                                           -0.0152  0.0078  0.0002 -0.6503  0.0174
                                            0.0099  0.0018 -0.0013 -0.0068 -0.0148
                                            0.0034 -0.0075
   384. (0.03128) BD*( 1) C  10 - I  17  
                ( 42.17%)   0.6493* C  10 s( 22.85%)p 3.37( 77.01%)d 0.01(  0.14%)
                                            0.0002 -0.4768  0.0341  0.0017  0.0002
                                           -0.7259 -0.0476  0.0095  0.0049  0.2019
                                            0.0074  0.0049 -0.0038 -0.4457 -0.0354
                                            0.0098  0.0008  0.0152 -0.0258  0.0058
                                           -0.0199  0.0061
                ( 57.83%)  -0.7605* I  17 s( 12.04%)p 7.30( 87.96%)
                                           -0.3461 -0.0262  0.7873  0.0564 -0.2612
                                           -0.0142  0.4323  0.0352
   385. (0.01916) BD*( 1) C  11 - C  12  
                ( 49.33%)   0.7024* C  11 s( 34.81%)p 1.87( 65.16%)d 0.00(  0.03%)
                                            0.0002 -0.5900  0.0070  0.0042 -0.0003
                                            0.6590 -0.0012 -0.0115  0.0016 -0.1657
                                           -0.0298  0.0070 -0.0002  0.4332 -0.0333
                                           -0.0034  0.0013  0.0093 -0.0126  0.0014
                                           -0.0088  0.0030
                ( 50.67%)  -0.7118* C  12 s( 34.53%)p 1.90( 65.44%)d 0.00(  0.03%)
                                           -0.0001 -0.5875  0.0095  0.0003  0.0001
                                           -0.6637  0.0198 -0.0101 -0.0003  0.1838
                                           -0.0319 -0.0006  0.0001 -0.4222 -0.0158
                                           -0.0100 -0.0002  0.0051 -0.0145 -0.0000
                                           -0.0085 -0.0004
   386. (0.31303) BD*( 2) C  11 - C  12  
                ( 50.03%)   0.7073* C  11 s(  0.00%)p 1.00( 99.96%)d 0.00(  0.04%)
                                           -0.0000  0.0001 -0.0000 -0.0003 -0.0000
                                            0.5342  0.0123  0.0070 -0.0010  0.6176
                                            0.0147  0.0076 -0.0011 -0.5762 -0.0136
                                           -0.0067  0.0011 -0.0033  0.0082 -0.0080
                                           -0.0158  0.0017
                ( 49.97%)  -0.7069* C  12 s(  0.00%)p 1.00( 99.96%)d 0.00(  0.04%)
                                            0.0000  0.0001 -0.0004 -0.0003 -0.0001
                                            0.5365  0.0123 -0.0063 -0.0004  0.6168
                                            0.0142 -0.0073 -0.0006 -0.5750 -0.0133
                                            0.0068  0.0004  0.0098  0.0017  0.0072
                                            0.0035 -0.0160
   387. (0.01254) BD*( 1) C  11 - H  25  
                ( 39.22%)   0.6263* C  11 s( 30.13%)p 2.32( 69.81%)d 0.00(  0.07%)
                                           -0.0004  0.5486  0.0186  0.0018 -0.0004
                                            0.4849  0.0114  0.0040  0.0012 -0.6384
                                           -0.0044 -0.0054 -0.0018 -0.2347  0.0058
                                           -0.0024 -0.0010 -0.0198 -0.0081  0.0092
                                           -0.0057 -0.0101
                ( 60.78%)  -0.7796* H  25 s(100.00%)
                                            1.0000  0.0016  0.0011
   388. (0.01479) BD*( 1) C  12 - C  13  
                ( 50.02%)   0.7072* C  12 s( 34.63%)p 1.89( 65.34%)d 0.00(  0.03%)
                                            0.0000  0.5884 -0.0108  0.0001 -0.0000
                                           -0.4825  0.0338 -0.0062  0.0003  0.6128
                                           -0.0050  0.0113  0.0004  0.2072  0.0261
                                            0.0066  0.0007 -0.0135 -0.0029  0.0094
                                           -0.0040 -0.0052
                ( 49.98%)  -0.7070* C  13 s( 34.63%)p 1.89( 65.33%)d 0.00(  0.03%)
                                            0.0000  0.5884 -0.0107 -0.0034 -0.0004
                                            0.4628  0.0144 -0.0100  0.0009 -0.6183
                                            0.0201  0.0080 -0.0005 -0.2342  0.0349
                                           -0.0004  0.0002 -0.0148 -0.0016  0.0068
                                           -0.0019 -0.0067
   389. (0.01086) BD*( 1) C  12 - H  26  
                ( 39.44%)   0.6280* C  12 s( 30.73%)p 2.25( 69.20%)d 0.00(  0.07%)
                                           -0.0004  0.5542  0.0158 -0.0001  0.0002
                                           -0.1915 -0.0004  0.0027 -0.0005 -0.4566
                                           -0.0027  0.0047 -0.0009 -0.6684 -0.0033
                                            0.0076 -0.0015  0.0068  0.0076  0.0190
                                           -0.0058  0.0124
                ( 60.56%)  -0.7782* H  26 s(100.00%)
                                            1.0000  0.0007  0.0010
   390. (0.01500) BD*( 1) C  13 - C  14  
                ( 50.66%)   0.7117* C  13 s( 34.59%)p 1.89( 65.38%)d 0.00(  0.03%)
                                            0.0000  0.5880 -0.0098  0.0018  0.0002
                                            0.1778  0.0287 -0.0056  0.0010  0.4465
                                           -0.0299 -0.0042  0.0001  0.6488 -0.0053
                                           -0.0100  0.0011  0.0018  0.0086  0.0130
                                           -0.0017  0.0078
                ( 49.34%)  -0.7025* C  14 s( 35.02%)p 1.85( 64.95%)d 0.00(  0.03%)
                                           -0.0000  0.5916  0.0149 -0.0011  0.0001
                                           -0.1979  0.0349 -0.0024 -0.0005 -0.4350
                                           -0.0174  0.0057 -0.0005 -0.6476  0.0138
                                            0.0046 -0.0014  0.0003  0.0055  0.0147
                                           -0.0040  0.0064
   391. (0.31545) BD*( 2) C  13 - C  14  
                ( 50.54%)   0.7109* C  13 s(  0.00%)p 1.00( 99.95%)d 0.00(  0.05%)
                                            0.0000  0.0015 -0.0005 -0.0008 -0.0001
                                            0.5349  0.0103  0.0041 -0.0007  0.6192
                                            0.0123  0.0044 -0.0007 -0.5741 -0.0115
                                           -0.0042  0.0006  0.0103  0.0011  0.0080
                                            0.0048 -0.0163
                ( 49.46%)  -0.7033* C  14 s(  0.00%)p 1.00( 99.96%)d 0.00(  0.04%)
                                           -0.0000  0.0029 -0.0000  0.0002  0.0000
                                            0.5334  0.0079  0.0066 -0.0020  0.6189
                                            0.0085  0.0046 -0.0025 -0.5760 -0.0084
                                           -0.0074  0.0017 -0.0051 -0.0085  0.0011
                                            0.0110  0.0116
   392. (0.01106) BD*( 1) C  13 - H  27  
                ( 39.48%)   0.6283* C  13 s( 30.67%)p 2.26( 69.26%)d 0.00(  0.07%)
                                           -0.0003  0.5536  0.0160  0.0013  0.0003
                                           -0.6831 -0.0043 -0.0075 -0.0010  0.1817
                                            0.0016  0.0023  0.0000 -0.4392 -0.0022
                                           -0.0047 -0.0008 -0.0074  0.0189 -0.0066
                                            0.0143 -0.0023
                ( 60.52%)  -0.7780* H  27 s(100.00%)
                                            1.0000  0.0010  0.0010
   393. (0.01187) BD*( 1) C  14 - H  28  
                ( 39.82%)   0.6310* C  14 s( 30.11%)p 2.32( 69.82%)d 0.00(  0.07%)
                                           -0.0004  0.5485 -0.0157 -0.0011 -0.0001
                                           -0.4943  0.0091 -0.0047 -0.0019  0.6343
                                            0.0042  0.0023  0.0017  0.2265  0.0139
                                           -0.0007  0.0007 -0.0204 -0.0079  0.0089
                                           -0.0048 -0.0100
                ( 60.18%)  -0.7758* H  28 s(100.00%)
                                            1.0000  0.0014  0.0007
   394. (0.27638) BD*( 1) C  15 - O  16  
                ( 73.33%)   0.8563* C  15 s(  0.01%)p99.99( 99.39%)d57.79(  0.60%)
                                           -0.0000 -0.0101  0.0009 -0.0007  0.0001
                                            0.2972  0.0129  0.0062 -0.0016  0.8936
                                            0.0430  0.0207 -0.0056  0.3227  0.0170
                                            0.0080 -0.0022 -0.0565 -0.0085  0.0402
                                           -0.0228  0.0247
                ( 26.67%)  -0.5164* O  16 s(  0.01%)p99.99( 99.88%)d 8.46(  0.11%)
                                           -0.0000 -0.0114  0.0007  0.0002  0.0000
                                            0.2729  0.0009  0.0009 -0.0007  0.8994
                                            0.0013  0.0023 -0.0024  0.3397  0.0002
                                            0.0008 -0.0009  0.0244  0.0046 -0.0169
                                            0.0095 -0.0103
   395. (0.00553) BD*( 2) C  15 - O  16  
                ( 63.85%)   0.7991* C  15 s( 31.96%)p 2.12( 67.88%)d 0.00(  0.16%)
                                           -0.0001  0.5619 -0.0618 -0.0021 -0.0013
                                           -0.6800  0.0387  0.0057 -0.0036  0.0678
                                            0.0056 -0.0028 -0.0003  0.4562 -0.0456
                                            0.0035  0.0037 -0.0067 -0.0296  0.0026
                                            0.0250 -0.0033
                ( 36.15%)  -0.6012* O  16 s( 36.92%)p 1.71( 62.97%)d 0.00(  0.11%)
                                            0.0000  0.6060 -0.0439 -0.0017 -0.0000
                                            0.6723 -0.0213 -0.0007  0.0000 -0.0379
                                            0.0017 -0.0007 -0.0005 -0.4191  0.0137
                                            0.0024  0.0010 -0.0018 -0.0266  0.0025
                                            0.0194 -0.0022
   396. (0.03724) BD*( 1) C  15 - H  29  
                ( 41.60%)   0.6449* C  15 s( 35.86%)p 1.79( 64.05%)d 0.00(  0.09%)
                                            0.0002 -0.5971 -0.0456  0.0004 -0.0019
                                           -0.6638 -0.0217  0.0070  0.0052  0.3247
                                            0.0047  0.0002 -0.0011 -0.3063  0.0064
                                           -0.0057 -0.0010  0.0157 -0.0184  0.0039
                                           -0.0109  0.0131
                ( 58.40%)  -0.7642* H  29 s(100.00%)
                                           -1.0000 -0.0041  0.0002


 NHO Directionality and "Bond Bending" (deviations from line of nuclear centers)

         [Thresholds for printing:  angular deviation  >  1.0 degree]
                                    hybrid p-character > 25.0%
                                    orbital occupancy  >  0.10e

                                Line of Centers        Hybrid 1              Hybrid 2
                                ---------------  -------------------   ------------------
                NBO               Theta   Phi    Theta   Phi    Dev    Theta   Phi    Dev
 ========================================================================================
     1. BD (   1) C   1 - C   2    84.3  190.6    84.0  191.9   1.3     95.3    9.3   1.4
     2. BD (   1) C   1 - C   6    79.7  312.4    79.5  311.1   1.3     99.9  134.4   2.0
     3. BD (   2) C   1 - C   6    79.7  312.4   163.7  260.7  90.0     16.2   80.8  90.1
     5. BD (   1) C   2 - C   3    74.0  251.0    74.0  252.7   1.6    105.8   69.3   1.7
     6. BD (   2) C   2 - C   3    74.0  251.0    16.2   80.5  90.0     16.2   80.4  90.0
     8. BD (   1) C   3 - C   4    79.7  311.7     --     --    --     100.3  132.8   1.0
     9. BD (   1) C   3 - H  20    84.5  189.8    84.4  190.9   1.1      --     --    --
    10. BD (   1) C   4 - C   5    95.8   11.4     --     --    --      84.9  190.4   1.2
    11. BD (   2) C   4 - C   5    95.8   11.4    16.5   80.0  89.7     16.2   81.2  89.9
    12. BD (   1) C   4 - C   7    74.4  252.3    75.6  250.9   1.8    106.3   74.9   2.6
    13. BD (   1) C   5 - C   6   106.0   70.9   106.2   72.7   1.7     74.3  248.7   2.1
    18. BD (   1) C   7 - H  23    59.2  331.7    58.6  329.7   1.8      --     --    --
    19. BD (   1) C   8 - C  10   106.4  307.1   105.5  308.1   1.3     70.7  124.5   3.8
    20. BD (   2) C   8 - C  10   106.4  307.1    54.9  229.3  89.8     54.6  229.4  90.2
    21. BD (   1) C   8 - C  14   122.9  166.2     --     --    --      57.9  345.4   1.0
    22. BD (   1) N   9 - C  15    20.3  271.0    20.8  275.7   1.7    159.2   93.9   1.1
    24. BD (   1) C  10 - C  11   143.6  246.2   143.1  249.2   1.8     36.8   68.6   1.5
    25. BD (   1) C  10 - I  17    61.5  342.5    59.2  344.5   3.0      --     --    --
    26. BD (   1) C  11 - C  12   122.2  165.4   120.5  163.8   2.1     56.3  347.0   2.0
    27. BD (   2) C  11 - C  12   122.2  165.4    54.8  229.1  90.1     54.9  229.0  90.1
    29. BD (   1) C  12 - C  13    74.1  127.5    72.6  126.3   1.9    104.8  308.4   1.4
    31. BD (   1) C  13 - C  14    36.4   66.6    35.9   63.9   1.6    142.9  249.6   2.0
    32. BD (   2) C  13 - C  14    36.4   66.6   125.1   49.2  89.9    125.3   49.1  89.8
    34. BD (   1) C  14 - H  28    74.9  128.5    73.5  127.4   1.7      --     --    --
    35. BD (   1) C  15 - O  16    56.8  175.7   109.0  251.7  89.2    109.8  253.1  89.2
    36. BD (   2) C  15 - O  16    56.8  175.7    57.0  173.7   1.7    121.7  356.7   1.7
    54. LP (   1) N   9             --     --     70.9   72.3   --       --     --    --
    55. LP (   1) O  16             --     --     57.9  175.1   --       --     --    --
    56. LP (   2) O  16             --     --    140.9  136.7   --       --     --    --
    58. LP (   2) I  17             --     --     50.3   95.5   --       --     --    --
    59. LP (   3) I  17             --     --     51.3  227.1   --       --     --    --
   362. BD*(   2) C   1 - C   6    79.7  312.4   163.7  260.7  90.0     16.2   80.8  90.1
   365. BD*(   2) C   2 - C   3    74.0  251.0    16.2   80.5  90.0     16.2   80.4  90.0
   370. BD*(   2) C   4 - C   5    95.8   11.4    16.5   80.0  89.7     16.2   81.2  89.9
   379. BD*(   2) C   8 - C  10   106.4  307.1    54.9  229.3  89.8     54.6  229.4  90.2
   386. BD*(   2) C  11 - C  12   122.2  165.4    54.8  229.1  90.1     54.9  229.0  90.1
   391. BD*(   2) C  13 - C  14    36.4   66.6   125.1   49.2  89.9    125.3   49.1  89.8
   394. BD*(   1) C  15 - O  16    56.8  175.7   109.0  251.7  89.2    109.8  253.1  89.2


 Second Order Perturbation Theory Analysis of Fock Matrix in NBO Basis

     Threshold for printing:   0.50 kcal/mol
                                                                              E(2)  E(j)-E(i) F(i,j)
         Donor NBO (i)                     Acceptor NBO (j)                 kcal/mol   a.u.    a.u. 
 ===================================================================================================

 within unit  1
   1. BD (   1) C   1 - C   2        / 94. RY*(   1) C   3                    0.98    1.86    0.038
   1. BD (   1) C   1 - C   2        / 95. RY*(   2) C   3                    1.45    1.98    0.048
   1. BD (   1) C   1 - C   2        /145. RY*(   1) C   6                    1.03    1.87    0.039
   1. BD (   1) C   1 - C   2        /146. RY*(   2) C   6                    1.44    2.18    0.050
   1. BD (   1) C   1 - C   2        /361. BD*(   1) C   1 - C   6            2.51    1.39    0.053
   1. BD (   1) C   1 - C   2        /363. BD*(   1) C   1 - H  18            1.33    1.39    0.038
   1. BD (   1) C   1 - C   2        /364. BD*(   1) C   2 - C   3            2.64    1.38    0.054
   1. BD (   1) C   1 - C   2        /366. BD*(   1) C   2 - H  19            1.34    1.38    0.039
   1. BD (   1) C   1 - C   2        /368. BD*(   1) C   3 - H  20            2.56    1.37    0.053
   1. BD (   1) C   1 - C   2        /374. BD*(   1) C   6 - H  22            2.35    1.38    0.051
   2. BD (   1) C   1 - C   6        / 77. RY*(   1) C   2                    1.01    1.86    0.039
   2. BD (   1) C   1 - C   6        / 78. RY*(   2) C   2                    1.46    2.16    0.050
   2. BD (   1) C   1 - C   6        /128. RY*(   1) C   5                    0.86    1.87    0.036
   2. BD (   1) C   1 - C   6        /129. RY*(   2) C   5                    1.63    1.99    0.051
   2. BD (   1) C   1 - C   6        /360. BD*(   1) C   1 - C   2            2.52    1.39    0.053
   2. BD (   1) C   1 - C   6        /363. BD*(   1) C   1 - H  18            1.35    1.39    0.039
   2. BD (   1) C   1 - C   6        /366. BD*(   1) C   2 - H  19            2.36    1.38    0.051
   2. BD (   1) C   1 - C   6        /372. BD*(   1) C   5 - C   6            2.56    1.38    0.053
   2. BD (   1) C   1 - C   6        /373. BD*(   1) C   5 - H  21            2.50    1.38    0.052
   2. BD (   1) C   1 - C   6        /374. BD*(   1) C   6 - H  22            1.34    1.38    0.039
   3. BD (   2) C   1 - C   6        / 80. RY*(   4) C   2                    0.92    1.74    0.039
   3. BD (   2) C   1 - C   6        /131. RY*(   4) C   5                    1.15    1.47    0.040
   3. BD (   2) C   1 - C   6        /365. BD*(   2) C   2 - C   3           29.25    0.35    0.090
   3. BD (   2) C   1 - C   6        /370. BD*(   2) C   4 - C   5           28.29    0.35    0.089
   4. BD (   1) C   1 - H  18        / 77. RY*(   1) C   2                    1.33    1.71    0.043
   4. BD (   1) C   1 - H  18        /145. RY*(   1) C   6                    1.33    1.72    0.043
   4. BD (   1) C   1 - H  18        /360. BD*(   1) C   1 - C   2            0.95    1.24    0.031
   4. BD (   1) C   1 - H  18        /361. BD*(   1) C   1 - C   6            0.95    1.24    0.031
   4. BD (   1) C   1 - H  18        /364. BD*(   1) C   2 - C   3            3.88    1.23    0.062
   4. BD (   1) C   1 - H  18        /366. BD*(   1) C   2 - H  19            0.56    1.23    0.024
   4. BD (   1) C   1 - H  18        /372. BD*(   1) C   5 - C   6            3.79    1.23    0.061
   4. BD (   1) C   1 - H  18        /374. BD*(   1) C   6 - H  22            0.56    1.23    0.024
   5. BD (   1) C   2 - C   3        / 60. RY*(   1) C   1                    0.97    1.88    0.038
   5. BD (   1) C   2 - C   3        / 61. RY*(   2) C   1                    1.41    2.18    0.050
   5. BD (   1) C   2 - C   3        /111. RY*(   1) C   4                    1.18    2.03    0.044
   5. BD (   1) C   2 - C   3        /113. RY*(   3) C   4                    1.11    1.96    0.042
   5. BD (   1) C   2 - C   3        /360. BD*(   1) C   1 - C   2            2.54    1.39    0.053
   5. BD (   1) C   2 - C   3        /363. BD*(   1) C   1 - H  18            2.29    1.39    0.050
   5. BD (   1) C   2 - C   3        /366. BD*(   1) C   2 - H  19            1.33    1.38    0.038
   5. BD (   1) C   2 - C   3        /367. BD*(   1) C   3 - C   4            3.74    1.37    0.064
   5. BD (   1) C   2 - C   3        /368. BD*(   1) C   3 - H  20            1.60    1.37    0.042
   5. BD (   1) C   2 - C   3        /371. BD*(   1) C   4 - C   7            3.93    1.26    0.063
   6. BD (   2) C   2 - C   3        / 62. RY*(   3) C   1                    1.29    0.78    0.031
   6. BD (   2) C   2 - C   3        /362. BD*(   2) C   1 - C   6           27.44    0.35    0.088
   6. BD (   2) C   2 - C   3        /370. BD*(   2) C   4 - C   5           29.51    0.35    0.091
   7. BD (   1) C   2 - H  19        / 60. RY*(   1) C   1                    1.24    1.73    0.041
   7. BD (   1) C   2 - H  19        / 94. RY*(   1) C   3                    1.16    1.71    0.040
   7. BD (   1) C   2 - H  19        /360. BD*(   1) C   1 - C   2            0.95    1.24    0.031
   7. BD (   1) C   2 - H  19        /361. BD*(   1) C   1 - C   6            3.70    1.24    0.061
   7. BD (   1) C   2 - H  19        /363. BD*(   1) C   1 - H  18            0.57    1.24    0.024
   7. BD (   1) C   2 - H  19        /364. BD*(   1) C   2 - C   3            0.97    1.24    0.031
   7. BD (   1) C   2 - H  19        /367. BD*(   1) C   3 - C   4            4.04    1.22    0.063
   7. BD (   1) C   2 - H  19        /368. BD*(   1) C   3 - H  20            0.55    1.23    0.023
   8. BD (   1) C   3 - C   4        / 77. RY*(   1) C   2                    1.21    1.86    0.043
   8. BD (   1) C   3 - C   4        / 78. RY*(   2) C   2                    1.58    2.16    0.052
   8. BD (   1) C   3 - C   4        /128. RY*(   1) C   5                    0.78    1.87    0.034
   8. BD (   1) C   3 - C   4        /129. RY*(   2) C   5                    0.53    1.99    0.029
   8. BD (   1) C   3 - C   4        /162. RY*(   1) C   7                    1.17    1.79    0.041
   8. BD (   1) C   3 - C   4        /364. BD*(   1) C   2 - C   3            3.24    1.39    0.060
   8. BD (   1) C   3 - C   4        /366. BD*(   1) C   2 - H  19            1.95    1.38    0.047
   8. BD (   1) C   3 - C   4        /368. BD*(   1) C   3 - H  20            1.52    1.38    0.041
   8. BD (   1) C   3 - C   4        /369. BD*(   1) C   4 - C   5            3.40    1.38    0.061
   8. BD (   1) C   3 - C   4        /371. BD*(   1) C   4 - C   7            2.04    1.26    0.045
   8. BD (   1) C   3 - C   4        /373. BD*(   1) C   5 - H  21            2.41    1.38    0.052
   8. BD (   1) C   3 - C   4        /377. BD*(   1) C   7 - H  23            1.21    1.21    0.034
   9. BD (   1) C   3 - H  20        / 77. RY*(   1) C   2                    1.21    1.72    0.041
   9. BD (   1) C   3 - H  20        /111. RY*(   1) C   4                    1.67    1.89    0.050
   9. BD (   1) C   3 - H  20        /360. BD*(   1) C   1 - C   2            3.51    1.25    0.059
   9. BD (   1) C   3 - H  20        /364. BD*(   1) C   2 - C   3            1.12    1.24    0.033
   9. BD (   1) C   3 - H  20        /366. BD*(   1) C   2 - H  19            0.53    1.24    0.023
   9. BD (   1) C   3 - H  20        /367. BD*(   1) C   3 - C   4            1.23    1.23    0.035
   9. BD (   1) C   3 - H  20        /369. BD*(   1) C   4 - C   5            4.81    1.24    0.069
  10. BD (   1) C   4 - C   5        / 94. RY*(   1) C   3                    0.70    1.86    0.032
  10. BD (   1) C   4 - C   5        / 95. RY*(   2) C   3                    0.51    1.98    0.029
  10. BD (   1) C   4 - C   5        /145. RY*(   1) C   6                    1.18    1.87    0.042
  10. BD (   1) C   4 - C   5        /146. RY*(   2) C   6                    1.59    2.18    0.053
  10. BD (   1) C   4 - C   5        /162. RY*(   1) C   7                    1.61    1.79    0.048
  10. BD (   1) C   4 - C   5        /367. BD*(   1) C   3 - C   4            3.52    1.37    0.062
  10. BD (   1) C   4 - C   5        /368. BD*(   1) C   3 - H  20            2.55    1.37    0.053
  10. BD (   1) C   4 - C   5        /371. BD*(   1) C   4 - C   7            2.13    1.26    0.046
  10. BD (   1) C   4 - C   5        /372. BD*(   1) C   5 - C   6            3.03    1.38    0.058
  10. BD (   1) C   4 - C   5        /373. BD*(   1) C   5 - H  21            1.63    1.38    0.042
  10. BD (   1) C   4 - C   5        /374. BD*(   1) C   6 - H  22            1.95    1.38    0.046
  10. BD (   1) C   4 - C   5        /376. BD*(   1) C   7 - N   9            1.44    1.19    0.037
  11. BD (   2) C   4 - C   5        / 96. RY*(   3) C   3                    2.06    1.03    0.045
  11. BD (   2) C   4 - C   5        /147. RY*(   3) C   6                    1.96    0.87    0.040
  11. BD (   2) C   4 - C   5        /362. BD*(   2) C   1 - C   6           28.32    0.35    0.089
  11. BD (   2) C   4 - C   5        /365. BD*(   2) C   2 - C   3           27.31    0.35    0.087
  11. BD (   2) C   4 - C   5        /375. BD*(   1) C   7 - C   8            3.47    0.77    0.050
  11. BD (   2) C   4 - C   5        /376. BD*(   1) C   7 - N   9            2.30    0.72    0.039
  11. BD (   2) C   4 - C   5        /379. BD*(   2) C   8 - C  10            1.46    0.33    0.020
  12. BD (   1) C   4 - C   7        / 94. RY*(   1) C   3                    1.48    1.82    0.047
  12. BD (   1) C   4 - C   7        /128. RY*(   1) C   5                    1.70    1.83    0.050
  12. BD (   1) C   4 - C   7        /180. RY*(   2) C   8                    0.99    1.61    0.036
  12. BD (   1) C   4 - C   7        /181. RY*(   3) C   8                    0.70    1.49    0.029
  12. BD (   1) C   4 - C   7        /196. RY*(   1) N   9                    1.21    1.45    0.038
  12. BD (   1) C   4 - C   7        /364. BD*(   1) C   2 - C   3            2.15    1.35    0.048
  12. BD (   1) C   4 - C   7        /367. BD*(   1) C   3 - C   4            2.09    1.33    0.047
  12. BD (   1) C   4 - C   7        /369. BD*(   1) C   4 - C   5            2.03    1.34    0.047
  12. BD (   1) C   4 - C   7        /372. BD*(   1) C   5 - C   6            2.14    1.35    0.048
  12. BD (   1) C   4 - C   7        /375. BD*(   1) C   7 - C   8            2.77    1.21    0.052
  12. BD (   1) C   4 - C   7        /376. BD*(   1) C   7 - N   9            0.85    1.15    0.028
  12. BD (   1) C   4 - C   7        /377. BD*(   1) C   7 - H  23            1.22    1.17    0.034
  12. BD (   1) C   4 - C   7        /378. BD*(   1) C   8 - C  10            1.64    1.31    0.041
  12. BD (   1) C   4 - C   7        /379. BD*(   2) C   8 - C  10            2.47    0.76    0.043
  12. BD (   1) C   4 - C   7        /381. BD*(   1) N   9 - C  15            1.63    1.27    0.041
  13. BD (   1) C   5 - C   6        / 60. RY*(   1) C   1                    0.97    1.88    0.038
  13. BD (   1) C   5 - C   6        / 61. RY*(   2) C   1                    1.43    2.18    0.050
  13. BD (   1) C   5 - C   6        /111. RY*(   1) C   4                    0.95    2.03    0.039
  13. BD (   1) C   5 - C   6        /113. RY*(   3) C   4                    1.38    1.96    0.047
  13. BD (   1) C   5 - C   6        /361. BD*(   1) C   1 - C   6            2.52    1.39    0.053
  13. BD (   1) C   5 - C   6        /363. BD*(   1) C   1 - H  18            2.32    1.38    0.051
  13. BD (   1) C   5 - C   6        /369. BD*(   1) C   4 - C   5            3.47    1.38    0.062
  13. BD (   1) C   5 - C   6        /371. BD*(   1) C   4 - C   7            3.72    1.26    0.061
  13. BD (   1) C   5 - C   6        /373. BD*(   1) C   5 - H  21            1.49    1.38    0.041
  13. BD (   1) C   5 - C   6        /374. BD*(   1) C   6 - H  22            1.30    1.38    0.038
  14. BD (   1) C   5 - H  21        /111. RY*(   1) C   4                    1.77    1.88    0.052
  14. BD (   1) C   5 - H  21        /145. RY*(   1) C   6                    1.12    1.72    0.039
  14. BD (   1) C   5 - H  21        /361. BD*(   1) C   1 - C   6            3.57    1.24    0.059
  14. BD (   1) C   5 - H  21        /367. BD*(   1) C   3 - C   4            4.88    1.22    0.069
  14. BD (   1) C   5 - H  21        /369. BD*(   1) C   4 - C   5            1.34    1.23    0.036
  14. BD (   1) C   5 - H  21        /372. BD*(   1) C   5 - C   6            1.09    1.24    0.033
  14. BD (   1) C   5 - H  21        /374. BD*(   1) C   6 - H  22            0.54    1.24    0.023
  15. BD (   1) C   6 - H  22        / 60. RY*(   1) C   1                    1.24    1.73    0.041
  15. BD (   1) C   6 - H  22        /128. RY*(   1) C   5                    1.21    1.72    0.041
  15. BD (   1) C   6 - H  22        /360. BD*(   1) C   1 - C   2            3.71    1.24    0.061
  15. BD (   1) C   6 - H  22        /361. BD*(   1) C   1 - C   6            0.95    1.24    0.031
  15. BD (   1) C   6 - H  22        /363. BD*(   1) C   1 - H  18            0.57    1.24    0.024
  15. BD (   1) C   6 - H  22        /369. BD*(   1) C   4 - C   5            3.98    1.23    0.063
  15. BD (   1) C   6 - H  22        /372. BD*(   1) C   5 - C   6            0.97    1.24    0.031
  15. BD (   1) C   6 - H  22        /373. BD*(   1) C   5 - H  21            0.54    1.23    0.023
  16. BD (   1) C   7 - C   8        /112. RY*(   2) C   4                    1.88    1.50    0.048
  16. BD (   1) C   7 - C   8        /196. RY*(   1) N   9                    1.29    1.45    0.039
  16. BD (   1) C   7 - C   8        /213. RY*(   1) C  10                    2.19    2.12    0.061
  16. BD (   1) C   7 - C   8        /214. RY*(   2) C  10                    0.98    2.08    0.041
  16. BD (   1) C   7 - C   8        /281. RY*(   1) C  14                    1.48    1.82    0.047
  16. BD (   1) C   7 - C   8        /367. BD*(   1) C   3 - C   4            0.71    1.33    0.028
  16. BD (   1) C   7 - C   8        /369. BD*(   1) C   4 - C   5            0.70    1.34    0.027
  16. BD (   1) C   7 - C   8        /370. BD*(   2) C   4 - C   5            2.41    0.79    0.042
  16. BD (   1) C   7 - C   8        /371. BD*(   1) C   4 - C   7            2.76    1.22    0.052
  16. BD (   1) C   7 - C   8        /376. BD*(   1) C   7 - N   9            0.81    1.15    0.027
  16. BD (   1) C   7 - C   8        /377. BD*(   1) C   7 - H  23            1.10    1.17    0.032
  16. BD (   1) C   7 - C   8        /378. BD*(   1) C   8 - C  10            2.87    1.31    0.055
  16. BD (   1) C   7 - C   8        /380. BD*(   1) C   8 - C  14            2.01    1.32    0.046
  16. BD (   1) C   7 - C   8        /381. BD*(   1) N   9 - C  15            1.58    1.27    0.040
  16. BD (   1) C   7 - C   8        /383. BD*(   1) C  10 - C  11            2.39    1.32    0.050
  16. BD (   1) C   7 - C   8        /390. BD*(   1) C  13 - C  14            2.32    1.34    0.050
  17. BD (   1) C   7 - N   9        /113. RY*(   3) C   4                    0.67    2.06    0.033
  17. BD (   1) C   7 - N   9        /181. RY*(   3) C   8                    0.55    1.62    0.027
  17. BD (   1) C   7 - N   9        /301. RY*(   4) C  15                    1.64    1.89    0.050
  17. BD (   1) C   7 - N   9        /302. RY*(   5) C  15                    0.61    3.13    0.039
  17. BD (   1) C   7 - N   9        /369. BD*(   1) C   4 - C   5            1.99    1.48    0.048
  17. BD (   1) C   7 - N   9        /370. BD*(   2) C   4 - C   5            0.70    0.92    0.025
  17. BD (   1) C   7 - N   9        /371. BD*(   1) C   4 - C   7            0.97    1.36    0.032
  17. BD (   1) C   7 - N   9        /375. BD*(   1) C   7 - C   8            1.01    1.34    0.033
  17. BD (   1) C   7 - N   9        /378. BD*(   1) C   8 - C  10            1.63    1.44    0.043
  17. BD (   1) C   7 - N   9        /379. BD*(   2) C   8 - C  10            1.48    0.90    0.036
  17. BD (   1) C   7 - N   9        /381. BD*(   1) N   9 - C  15            0.91    1.40    0.032
  17. BD (   1) C   7 - N   9        /382. BD*(   1) N   9 - H  24            0.62    1.40    0.026
  17. BD (   1) C   7 - N   9        /395. BD*(   2) C  15 - O  16            1.69    1.49    0.045
  18. BD (   1) C   7 - H  23        /367. BD*(   1) C   3 - C   4            4.83    1.20    0.068
  18. BD (   1) C   7 - H  23        /370. BD*(   2) C   4 - C   5            0.83    0.65    0.023
  18. BD (   1) C   7 - H  23        /371. BD*(   1) C   4 - C   7            1.13    1.08    0.031
  18. BD (   1) C   7 - H  23        /375. BD*(   1) C   7 - C   8            1.01    1.07    0.029
  18. BD (   1) C   7 - H  23        /380. BD*(   1) C   8 - C  14            4.77    1.19    0.067
  18. BD (   1) C   7 - H  23        /382. BD*(   1) N   9 - H  24            4.78    1.13    0.066
  18. BD (   1) C   7 - H  23        /384. BD*(   1) C  10 - I  17            0.50    0.73    0.017
  19. BD (   1) C   8 - C  10        /162. RY*(   1) C   7                    1.53    1.83    0.047
  19. BD (   1) C   8 - C  10        /230. RY*(   1) C  11                    1.98    1.98    0.056
  19. BD (   1) C   8 - C  10        /231. RY*(   2) C  11                    0.76    1.88    0.034
  19. BD (   1) C   8 - C  10        /281. RY*(   1) C  14                    0.66    1.89    0.032
  19. BD (   1) C   8 - C  10        /375. BD*(   1) C   7 - C   8            3.16    1.28    0.057
  19. BD (   1) C   8 - C  10        /376. BD*(   1) C   7 - N   9            0.60    1.23    0.024
  19. BD (   1) C   8 - C  10        /380. BD*(   1) C   8 - C  14            3.89    1.40    0.066
  19. BD (   1) C   8 - C  10        /383. BD*(   1) C  10 - C  11            3.12    1.39    0.059
  19. BD (   1) C   8 - C  10        /387. BD*(   1) C  11 - H  25            1.99    1.40    0.047
  19. BD (   1) C   8 - C  10        /393. BD*(   1) C  14 - H  28            1.92    1.41    0.046
  20. BD (   2) C   8 - C  10        /232. RY*(   3) C  11                    2.69    1.04    0.051
  20. BD (   2) C   8 - C  10        /283. RY*(   3) C  14                    1.66    1.11    0.042
  20. BD (   2) C   8 - C  10        /370. BD*(   2) C   4 - C   5            0.51    0.38    0.013
  20. BD (   2) C   8 - C  10        /371. BD*(   1) C   4 - C   7            2.66    0.81    0.045
  20. BD (   2) C   8 - C  10        /376. BD*(   1) C   7 - N   9            3.47    0.74    0.049
  20. BD (   2) C   8 - C  10        /386. BD*(   2) C  11 - C  12           27.38    0.37    0.090
  20. BD (   2) C   8 - C  10        /391. BD*(   2) C  13 - C  14           23.68    0.37    0.084
  21. BD (   1) C   8 - C  14        /162. RY*(   1) C   7                    1.42    1.79    0.045
  21. BD (   1) C   8 - C  14        /213. RY*(   1) C  10                    1.15    2.17    0.045
  21. BD (   1) C   8 - C  14        /264. RY*(   1) C  13                    1.15    1.86    0.042
  21. BD (   1) C   8 - C  14        /265. RY*(   2) C  13                    1.64    2.17    0.054
  21. BD (   1) C   8 - C  14        /375. BD*(   1) C   7 - C   8            2.02    1.25    0.045
  21. BD (   1) C   8 - C  14        /377. BD*(   1) C   7 - H  23            1.50    1.21    0.038
  21. BD (   1) C   8 - C  14        /378. BD*(   1) C   8 - C  10            5.04    1.35    0.074
  21. BD (   1) C   8 - C  14        /384. BD*(   1) C  10 - I  17            5.47    0.91    0.063
  21. BD (   1) C   8 - C  14        /390. BD*(   1) C  13 - C  14            3.06    1.38    0.058
  21. BD (   1) C   8 - C  14        /392. BD*(   1) C  13 - H  27            1.83    1.38    0.045
  21. BD (   1) C   8 - C  14        /393. BD*(   1) C  14 - H  28            1.44    1.38    0.040
  22. BD (   1) N   9 - C  15        /162. RY*(   1) C   7                    2.10    1.96    0.057
  22. BD (   1) N   9 - C  15        /317. RY*(   3) O  16                    0.55    1.53    0.026
  22. BD (   1) N   9 - C  15        /371. BD*(   1) C   4 - C   7            0.51    1.43    0.024
  22. BD (   1) N   9 - C  15        /375. BD*(   1) C   7 - C   8            0.50    1.42    0.024
  22. BD (   1) N   9 - C  15        /376. BD*(   1) C   7 - N   9            1.87    1.36    0.045
  22. BD (   1) N   9 - C  15        /382. BD*(   1) N   9 - H  24            0.70    1.47    0.029
  23. BD (   1) N   9 - H  24        /162. RY*(   1) C   7                    0.57    1.80    0.029
  23. BD (   1) N   9 - H  24        /163. RY*(   2) C   7                    1.28    1.56    0.040
  23. BD (   1) N   9 - H  24        /298. RY*(   1) C  15                    0.91    2.11    0.039
  23. BD (   1) N   9 - H  24        /302. RY*(   5) C  15                    0.72    3.05    0.042
  23. BD (   1) N   9 - H  24        /377. BD*(   1) C   7 - H  23            1.82    1.22    0.042
  23. BD (   1) N   9 - H  24        /381. BD*(   1) N   9 - C  15            0.51    1.32    0.023
  23. BD (   1) N   9 - H  24        /395. BD*(   2) C  15 - O  16            1.08    1.40    0.035
  23. BD (   1) N   9 - H  24        /396. BD*(   1) C  15 - H  29            2.32    1.32    0.050
  24. BD (   1) C  10 - C  11        /179. RY*(   1) C   8                    1.74    2.03    0.053
  24. BD (   1) C  10 - C  11        /182. RY*(   4) C   8                    1.31    1.94    0.045
  24. BD (   1) C  10 - C  11        /213. RY*(   1) C  10                    0.63    2.20    0.033
  24. BD (   1) C  10 - C  11        /247. RY*(   1) C  12                    1.00    1.90    0.039
  24. BD (   1) C  10 - C  11        /248. RY*(   2) C  12                    1.47    2.27    0.052
  24. BD (   1) C  10 - C  11        /335. RY*(   4) I  17                    0.53    8.33    0.059
  24. BD (   1) C  10 - C  11        /375. BD*(   1) C   7 - C   8            4.13    1.28    0.065
  24. BD (   1) C  10 - C  11        /378. BD*(   1) C   8 - C  10            3.78    1.38    0.065
  24. BD (   1) C  10 - C  11        /385. BD*(   1) C  11 - C  12            3.07    1.42    0.059
  24. BD (   1) C  10 - C  11        /387. BD*(   1) C  11 - H  25            1.87    1.40    0.046
  24. BD (   1) C  10 - C  11        /389. BD*(   1) C  12 - H  26            1.73    1.42    0.044
  25. BD (   1) C  10 - I  17        /179. RY*(   1) C   8                    4.62    1.82    0.082
  25. BD (   1) C  10 - I  17        /213. RY*(   1) C  10                    0.77    1.98    0.035
  25. BD (   1) C  10 - I  17        /214. RY*(   2) C  10                    0.85    1.94    0.036
  25. BD (   1) C  10 - I  17        /230. RY*(   1) C  11                    3.51    1.76    0.071
  25. BD (   1) C  10 - I  17        /233. RY*(   4) C  11                    0.58    1.64    0.028
  25. BD (   1) C  10 - I  17        /333. RY*(   2) I  17                    1.01    1.87    0.039
  25. BD (   1) C  10 - I  17        /334. RY*(   3) I  17                    1.48    2.76    0.057
  25. BD (   1) C  10 - I  17        /335. RY*(   4) I  17                    1.34    8.12    0.094
  25. BD (   1) C  10 - I  17        /380. BD*(   1) C   8 - C  14            5.14    1.19    0.070
  25. BD (   1) C  10 - I  17        /385. BD*(   1) C  11 - C  12            4.65    1.21    0.067
  25. BD (   1) C  10 - I  17        /387. BD*(   1) C  11 - H  25            0.85    1.19    0.028
  26. BD (   1) C  11 - C  12        /214. RY*(   2) C  10                    1.91    2.12    0.057
  26. BD (   1) C  11 - C  12        /264. RY*(   1) C  13                    0.99    1.87    0.039
  26. BD (   1) C  11 - C  12        /265. RY*(   2) C  13                    1.50    2.17    0.051
  26. BD (   1) C  11 - C  12        /383. BD*(   1) C  10 - C  11            4.13    1.36    0.067
  26. BD (   1) C  11 - C  12        /384. BD*(   1) C  10 - I  17            4.75    0.91    0.059
  26. BD (   1) C  11 - C  12        /387. BD*(   1) C  11 - H  25            1.37    1.37    0.039
  26. BD (   1) C  11 - C  12        /388. BD*(   1) C  12 - C  13            2.38    1.39    0.052
  26. BD (   1) C  11 - C  12        /389. BD*(   1) C  12 - H  26            1.33    1.39    0.038
  26. BD (   1) C  11 - C  12        /392. BD*(   1) C  13 - H  27            2.27    1.38    0.050
  27. BD (   2) C  11 - C  12        /215. RY*(   3) C  10                    0.62    1.12    0.026
  27. BD (   2) C  11 - C  12        /216. RY*(   4) C  10                    0.67    1.68    0.033
  27. BD (   2) C  11 - C  12        /232. RY*(   3) C  11                    0.55    1.02    0.023
  27. BD (   2) C  11 - C  12        /266. RY*(   3) C  13                    0.63    0.87    0.023
  27. BD (   2) C  11 - C  12        /267. RY*(   4) C  13                    0.72    1.87    0.036
  27. BD (   2) C  11 - C  12        /379. BD*(   2) C   8 - C  10           27.92    0.33    0.087
  27. BD (   2) C  11 - C  12        /391. BD*(   2) C  13 - C  14           28.18    0.35    0.089
  28. BD (   1) C  11 - H  25        /213. RY*(   1) C  10                    1.17    2.02    0.044
  28. BD (   1) C  11 - H  25        /247. RY*(   1) C  12                    1.23    1.72    0.041
  28. BD (   1) C  11 - H  25        /378. BD*(   1) C   8 - C  10            4.55    1.20    0.066
  28. BD (   1) C  11 - H  25        /383. BD*(   1) C  10 - C  11            1.52    1.22    0.038
  28. BD (   1) C  11 - H  25        /385. BD*(   1) C  11 - C  12            1.10    1.24    0.033
  28. BD (   1) C  11 - H  25        /388. BD*(   1) C  12 - C  13            3.55    1.24    0.059
  28. BD (   1) C  11 - H  25        /389. BD*(   1) C  12 - H  26            0.59    1.24    0.024
  29. BD (   1) C  12 - C  13        /231. RY*(   2) C  11                    2.18    1.85    0.057
  29. BD (   1) C  12 - C  13        /281. RY*(   1) C  14                    0.97    1.86    0.038
  29. BD (   1) C  12 - C  13        /282. RY*(   2) C  14                    1.41    2.06    0.048
  29. BD (   1) C  12 - C  13        /385. BD*(   1) C  11 - C  12            2.52    1.39    0.053
  29. BD (   1) C  12 - C  13        /387. BD*(   1) C  11 - H  25            2.33    1.37    0.051
  29. BD (   1) C  12 - C  13        /389. BD*(   1) C  12 - H  26            1.38    1.39    0.039
  29. BD (   1) C  12 - C  13        /390. BD*(   1) C  13 - C  14            2.57    1.39    0.053
  29. BD (   1) C  12 - C  13        /392. BD*(   1) C  13 - H  27            1.33    1.38    0.038
  29. BD (   1) C  12 - C  13        /393. BD*(   1) C  14 - H  28            2.51    1.38    0.053
  30. BD (   1) C  12 - H  26        /230. RY*(   1) C  11                    1.03    1.80    0.038
  30. BD (   1) C  12 - H  26        /264. RY*(   1) C  13                    1.22    1.72    0.041
  30. BD (   1) C  12 - H  26        /383. BD*(   1) C  10 - C  11            4.18    1.21    0.064
  30. BD (   1) C  12 - H  26        /385. BD*(   1) C  11 - C  12            1.02    1.24    0.032
  30. BD (   1) C  12 - H  26        /387. BD*(   1) C  11 - H  25            0.58    1.22    0.024
  30. BD (   1) C  12 - H  26        /388. BD*(   1) C  12 - C  13            0.99    1.24    0.031
  30. BD (   1) C  12 - H  26        /390. BD*(   1) C  13 - C  14            3.77    1.24    0.061
  30. BD (   1) C  12 - H  26        /392. BD*(   1) C  13 - H  27            0.57    1.23    0.024
  31. BD (   1) C  13 - C  14        /179. RY*(   1) C   8                    0.62    2.00    0.031
  31. BD (   1) C  13 - C  14        /180. RY*(   2) C   8                    1.57    1.66    0.046
  31. BD (   1) C  13 - C  14        /181. RY*(   3) C   8                    0.52    1.53    0.025
  31. BD (   1) C  13 - C  14        /247. RY*(   1) C  12                    0.93    1.87    0.037
  31. BD (   1) C  13 - C  14        /248. RY*(   2) C  12                    1.41    2.24    0.050
  31. BD (   1) C  13 - C  14        /375. BD*(   1) C   7 - C   8            3.58    1.25    0.060
  31. BD (   1) C  13 - C  14        /380. BD*(   1) C   8 - C  14            3.63    1.37    0.063
  31. BD (   1) C  13 - C  14        /388. BD*(   1) C  12 - C  13            2.48    1.39    0.052
  31. BD (   1) C  13 - C  14        /389. BD*(   1) C  12 - H  26            2.32    1.39    0.051
  31. BD (   1) C  13 - C  14        /392. BD*(   1) C  13 - H  27            1.33    1.38    0.038
  31. BD (   1) C  13 - C  14        /393. BD*(   1) C  14 - H  28            1.66    1.38    0.043
  32. BD (   2) C  13 - C  14        /249. RY*(   3) C  12                    1.57    0.77    0.034
  32. BD (   2) C  13 - C  14        /379. BD*(   2) C   8 - C  10           31.69    0.33    0.093
  32. BD (   2) C  13 - C  14        /386. BD*(   2) C  11 - C  12           27.78    0.35    0.089
  33. BD (   1) C  13 - H  27        /247. RY*(   1) C  12                    1.17    1.71    0.040
  33. BD (   1) C  13 - H  27        /281. RY*(   1) C  14                    1.06    1.71    0.038
  33. BD (   1) C  13 - H  27        /380. BD*(   1) C   8 - C  14            4.02    1.22    0.063
  33. BD (   1) C  13 - H  27        /385. BD*(   1) C  11 - C  12            3.66    1.24    0.060
  33. BD (   1) C  13 - H  27        /388. BD*(   1) C  12 - C  13            0.98    1.24    0.031
  33. BD (   1) C  13 - H  27        /389. BD*(   1) C  12 - H  26            0.57    1.24    0.024
  33. BD (   1) C  13 - H  27        /390. BD*(   1) C  13 - C  14            1.01    1.24    0.032
  33. BD (   1) C  13 - H  27        /393. BD*(   1) C  14 - H  28            0.55    1.23    0.023
  34. BD (   1) C  14 - H  28        /179. RY*(   1) C   8                    1.69    1.86    0.050
  34. BD (   1) C  14 - H  28        /264. RY*(   1) C  13                    1.16    1.72    0.040
  34. BD (   1) C  14 - H  28        /378. BD*(   1) C   8 - C  10            5.20    1.21    0.071
  34. BD (   1) C  14 - H  28        /380. BD*(   1) C   8 - C  14            1.26    1.23    0.035
  34. BD (   1) C  14 - H  28        /388. BD*(   1) C  12 - C  13            3.45    1.25    0.059
  34. BD (   1) C  14 - H  28        /390. BD*(   1) C  13 - C  14            1.13    1.24    0.033
  34. BD (   1) C  14 - H  28        /392. BD*(   1) C  13 - H  27            0.53    1.24    0.023
  35. BD (   1) C  15 - O  16        /196. RY*(   1) N   9                    0.58    1.16    0.023
  35. BD (   1) C  15 - O  16        /394. BD*(   1) C  15 - O  16            1.26    0.47    0.023
  36. BD (   2) C  15 - O  16        /197. RY*(   2) N   9                    1.44    2.15    0.050
  36. BD (   2) C  15 - O  16        /298. RY*(   1) C  15                    0.88    2.43    0.041
  36. BD (   2) C  15 - O  16        /376. BD*(   1) C   7 - N   9            2.62    1.53    0.057
  36. BD (   2) C  15 - O  16        /381. BD*(   1) N   9 - C  15            0.56    1.64    0.028
  37. BD (   1) C  15 - H  29        /197. RY*(   2) N   9                    1.33    1.72    0.043
  37. BD (   1) C  15 - H  29        /315. RY*(   1) O  16                    0.95    1.51    0.034
  37. BD (   1) C  15 - H  29        /382. BD*(   1) N   9 - H  24            3.76    1.21    0.060
  38. CR (   1) C   1                / 78. RY*(   2) C   2                    1.24   11.78    0.108
  38. CR (   1) C   1                /146. RY*(   2) C   6                    1.28   11.80    0.110
  38. CR (   1) C   1                /337. RY*(   2) H  18                    0.61   12.31    0.077
  38. CR (   1) C   1                /364. BD*(   1) C   2 - C   3            0.68   11.01    0.077
  38. CR (   1) C   1                /372. BD*(   1) C   5 - C   6            0.65   11.01    0.076
  39. CR (   1) C   2                / 61. RY*(   2) C   1                    1.30   11.81    0.111
  39. CR (   1) C   2                / 95. RY*(   2) C   3                    1.04   11.61    0.098
  39. CR (   1) C   2                /339. RY*(   2) H  19                    0.62   12.33    0.078
  39. CR (   1) C   2                /361. BD*(   1) C   1 - C   6            0.64   11.01    0.075
  39. CR (   1) C   2                /367. BD*(   1) C   3 - C   4            0.78   11.00    0.083
  40. CR (   1) C   3                / 78. RY*(   2) C   2                    1.37   11.78    0.114
  40. CR (   1) C   3                /113. RY*(   3) C   4                    1.73   11.58    0.126
  40. CR (   1) C   3                /340. RY*(   1) H  20                    0.64   11.79    0.078
  40. CR (   1) C   3                /360. BD*(   1) C   1 - C   2            0.64   11.01    0.075
  40. CR (   1) C   3                /369. BD*(   1) C   4 - C   5            0.76   11.00    0.082
  40. CR (   1) C   3                /371. BD*(   1) C   4 - C   7            0.82   10.88    0.085
  41. CR (   1) C   4                / 95. RY*(   2) C   3                    1.22   11.63    0.106
  41. CR (   1) C   4                /129. RY*(   2) C   5                    1.22   11.64    0.106
  41. CR (   1) C   4                /166. RY*(   5) C   7                    0.76   11.35    0.083
  41. CR (   1) C   4                /364. BD*(   1) C   2 - C   3            0.62   11.03    0.074
  41. CR (   1) C   4                /372. BD*(   1) C   5 - C   6            0.61   11.03    0.074
  42. CR (   1) C   5                /111. RY*(   1) C   4                    0.61   11.65    0.076
  42. CR (   1) C   5                /113. RY*(   3) C   4                    1.46   11.58    0.116
  42. CR (   1) C   5                /146. RY*(   2) C   6                    1.33   11.80    0.112
  42. CR (   1) C   5                /342. RY*(   1) H  21                    0.66   11.81    0.079
  42. CR (   1) C   5                /361. BD*(   1) C   1 - C   6            0.64   11.01    0.075
  42. CR (   1) C   5                /367. BD*(   1) C   3 - C   4            0.83   10.99    0.086
  42. CR (   1) C   5                /371. BD*(   1) C   4 - C   7            0.79   10.88    0.084
  43. CR (   1) C   6                / 61. RY*(   2) C   1                    1.33   11.81    0.112
  43. CR (   1) C   6                /129. RY*(   2) C   5                    1.14   11.62    0.103
  43. CR (   1) C   6                /345. RY*(   2) H  22                    0.61   12.32    0.078
  43. CR (   1) C   6                /360. BD*(   1) C   1 - C   2            0.64   11.01    0.075
  43. CR (   1) C   6                /369. BD*(   1) C   4 - C   5            0.76   11.00    0.082
  44. CR (   1) C   7                /111. RY*(   1) C   4                    1.08   11.71    0.101
  44. CR (   1) C   7                /179. RY*(   1) C   8                    0.83   11.67    0.088
  44. CR (   1) C   7                /367. BD*(   1) C   3 - C   4            0.69   11.05    0.079
  44. CR (   1) C   7                /369. BD*(   1) C   4 - C   5            0.53   11.06    0.069
  44. CR (   1) C   7                /378. BD*(   1) C   8 - C  10            0.65   11.02    0.076
  44. CR (   1) C   7                /380. BD*(   1) C   8 - C  14            0.61   11.04    0.074
  44. CR (   1) C   7                /381. BD*(   1) N   9 - C  15            0.68   10.99    0.078
  45. CR (   1) C   8                /166. RY*(   5) C   7                    0.53   11.36    0.069
  45. CR (   1) C   8                /214. RY*(   2) C  10                    2.13   11.77    0.142
  45. CR (   1) C   8                /282. RY*(   2) C  14                    1.20   11.71    0.106
  45. CR (   1) C   8                /378. BD*(   1) C   8 - C  10            0.55   11.00    0.070
  45. CR (   1) C   8                /383. BD*(   1) C  10 - C  11            0.74   11.01    0.081
  45. CR (   1) C   8                /384. BD*(   1) C  10 - I  17            1.27   10.56    0.104
  45. CR (   1) C   8                /390. BD*(   1) C  13 - C  14            0.62   11.03    0.074
  46. CR (   1) N   9                /163. RY*(   2) C   7                    1.61   15.39    0.141
  46. CR (   1) N   9                /300. RY*(   3) C  15                    0.70   16.22    0.095
  46. CR (   1) N   9                /302. RY*(   5) C  15                    0.96   16.87    0.114
  46. CR (   1) N   9                /349. RY*(   2) H  24                    0.87   16.85    0.108
  47. CR (   1) C  10                /180. RY*(   2) C   8                    0.88   11.35    0.089
  47. CR (   1) C  10                /181. RY*(   3) C   8                    0.58   11.22    0.072
  47. CR (   1) C  10                /183. RY*(   5) C   8                    0.64   11.48    0.077
  47. CR (   1) C  10                /231. RY*(   2) C  11                    1.60   11.53    0.121
  47. CR (   1) C  10                /375. BD*(   1) C   7 - C   8            1.00   10.94    0.094
  47. CR (   1) C  10                /378. BD*(   1) C   8 - C  10            0.51   11.04    0.068
  47. CR (   1) C  10                /380. BD*(   1) C   8 - C  14            0.73   11.06    0.081
  47. CR (   1) C  10                /384. BD*(   1) C  10 - I  17            1.75   10.60    0.123
  47. CR (   1) C  10                /385. BD*(   1) C  11 - C  12            0.64   11.08    0.075
  48. CR (   1) C  11                /213. RY*(   1) C  10                    1.99   11.79    0.137
  48. CR (   1) C  11                /248. RY*(   2) C  12                    1.29   11.87    0.110
  48. CR (   1) C  11                /350. RY*(   1) H  25                    0.59   11.78    0.074
  48. CR (   1) C  11                /378. BD*(   1) C   8 - C  10            0.93   10.97    0.091
  48. CR (   1) C  11                /384. BD*(   1) C  10 - I  17            1.06   10.53    0.095
  48. CR (   1) C  11                /388. BD*(   1) C  12 - C  13            0.63   11.01    0.075
  49. CR (   1) C  12                /230. RY*(   1) C  11                    0.56   11.57    0.072
  49. CR (   1) C  12                /231. RY*(   2) C  11                    1.08   11.47    0.099
  49. CR (   1) C  12                /265. RY*(   2) C  13                    1.22   11.79    0.107
  49. CR (   1) C  12                /353. RY*(   2) H  26                    0.58   12.25    0.075
  49. CR (   1) C  12                /383. BD*(   1) C  10 - C  11            0.86   10.99    0.087
  49. CR (   1) C  12                /390. BD*(   1) C  13 - C  14            0.66   11.01    0.077
  50. CR (   1) C  13                /248. RY*(   2) C  12                    1.30   11.87    0.111
  50. CR (   1) C  13                /282. RY*(   2) C  14                    1.04   11.69    0.098
  50. CR (   1) C  13                /354. RY*(   1) H  27                    0.53   11.54    0.070
  50. CR (   1) C  13                /380. BD*(   1) C   8 - C  14            0.77   10.99    0.083
  50. CR (   1) C  13                /385. BD*(   1) C  11 - C  12            0.63   11.01    0.075
  51. CR (   1) C  14                /179. RY*(   1) C   8                    1.00   11.63    0.097
  51. CR (   1) C  14                /180. RY*(   2) C   8                    0.74   11.28    0.081
  51. CR (   1) C  14                /182. RY*(   4) C   8                    0.64   11.54    0.077
  51. CR (   1) C  14                /265. RY*(   2) C  13                    1.37   11.80    0.114
  51. CR (   1) C  14                /356. RY*(   1) H  28                    0.66   11.78    0.078
  51. CR (   1) C  14                /375. BD*(   1) C   7 - C   8            0.71   10.88    0.079
  51. CR (   1) C  14                /378. BD*(   1) C   8 - C  10            0.97   10.98    0.093
  51. CR (   1) C  14                /388. BD*(   1) C  12 - C  13            0.63   11.02    0.075
  52. CR (   1) C  15                /376. BD*(   1) C   7 - N   9            1.30   10.94    0.108
  53. CR (   1) O  16                /298. RY*(   1) C  15                    4.33   20.69    0.268
  54. LP (   1) N   9                /164. RY*(   3) C   7                    0.83    1.08    0.029
  54. LP (   1) N   9                /299. RY*(   2) C  15                    3.01    1.84    0.072
  54. LP (   1) N   9                /303. RY*(   6) C  15                    0.61    1.01    0.024
  54. LP (   1) N   9                /370. BD*(   2) C   4 - C   5            0.73    0.38    0.015
  54. LP (   1) N   9                /371. BD*(   1) C   4 - C   7            5.73    0.81    0.065
  54. LP (   1) N   9                /375. BD*(   1) C   7 - C   8            5.67    0.80    0.065
  54. LP (   1) N   9                /379. BD*(   2) C   8 - C  10            1.67    0.35    0.022
  54. LP (   1) N   9                /394. BD*(   1) C  15 - O  16           85.97    0.35    0.157
  55. LP (   1) O  16                /298. RY*(   1) C  15                   11.27    2.14    0.139
  55. LP (   1) O  16                /300. RY*(   3) C  15                    0.88    2.43    0.041
  55. LP (   1) O  16                /309. RY*(  12) C  15                    1.00    3.01    0.049
  55. LP (   1) O  16                /396. BD*(   1) C  15 - H  29            0.59    1.35    0.025
  56. LP (   2) O  16                /300. RY*(   3) C  15                    3.05    1.96    0.071
  56. LP (   2) O  16                /376. BD*(   1) C   7 - N   9            0.99    0.76    0.025
  56. LP (   2) O  16                /381. BD*(   1) N   9 - C  15           23.26    0.88    0.129
  56. LP (   2) O  16                /396. BD*(   1) C  15 - H  29           17.23    0.87    0.111
  57. LP (   1) I  17                /378. BD*(   1) C   8 - C  10            1.42    1.23    0.038
  57. LP (   1) I  17                /383. BD*(   1) C  10 - C  11            0.55    1.24    0.023
  58. LP (   2) I  17                /377. BD*(   1) C   7 - H  23            2.19    0.76    0.036
  58. LP (   2) I  17                /378. BD*(   1) C   8 - C  10            3.52    0.89    0.050
  58. LP (   2) I  17                /383. BD*(   1) C  10 - C  11            3.20    0.91    0.048
  58. LP (   2) I  17                /385. BD*(   1) C  11 - C  12            0.66    0.93    0.022
  59. LP (   3) I  17                /379. BD*(   2) C   8 - C  10           10.73    0.34    0.060
 362. BD*(   2) C   1 - C   6        / 62. RY*(   3) C   1                    3.33    0.43    0.083
 362. BD*(   2) C   1 - C   6        /147. RY*(   3) C   6                    1.50    0.52    0.062
 362. BD*(   2) C   1 - C   6        /148. RY*(   4) C   6                    0.61    1.54    0.068
 365. BD*(   2) C   2 - C   3        / 79. RY*(   3) C   2                    2.58    0.67    0.091
 365. BD*(   2) C   2 - C   3        / 96. RY*(   3) C   3                    0.77    0.68    0.050
 365. BD*(   2) C   2 - C   3        / 97. RY*(   4) C   3                    1.08    1.37    0.085
 370. BD*(   2) C   4 - C   5        / 96. RY*(   3) C   3                    0.75    0.68    0.048
 370. BD*(   2) C   4 - C   5        /112. RY*(   2) C   4                    0.56    0.71    0.042
 370. BD*(   2) C   4 - C   5        /130. RY*(   3) C   5                    2.62    0.73    0.093
 370. BD*(   2) C   4 - C   5        /147. RY*(   3) C   6                    0.68    0.52    0.040
 370. BD*(   2) C   4 - C   5        /375. BD*(   1) C   7 - C   8            1.63    0.42    0.053
 370. BD*(   2) C   4 - C   5        /376. BD*(   1) C   7 - N   9            0.84    0.37    0.036
 370. BD*(   2) C   4 - C   5        /377. BD*(   1) C   7 - H  23            0.60    0.38    0.031
 379. BD*(   2) C   8 - C  10        /181. RY*(   3) C   8                    1.45    0.73    0.064
 379. BD*(   2) C   8 - C  10        /215. RY*(   3) C  10                    2.76    0.79    0.092
 379. BD*(   2) C   8 - C  10        /232. RY*(   3) C  11                    1.05    0.69    0.053
 379. BD*(   2) C   8 - C  10        /283. RY*(   3) C  14                    0.84    0.76    0.050
 379. BD*(   2) C   8 - C  10        /370. BD*(   2) C   4 - C   5            8.19    0.03    0.021
 379. BD*(   2) C   8 - C  10        /371. BD*(   1) C   4 - C   7            1.42    0.46    0.048
 379. BD*(   2) C   8 - C  10        /376. BD*(   1) C   7 - N   9            1.78    0.39    0.050
 379. BD*(   2) C   8 - C  10        /386. BD*(   2) C  11 - C  12          189.51    0.02    0.091
 379. BD*(   2) C   8 - C  10        /391. BD*(   2) C  13 - C  14          215.77    0.02    0.097
 386. BD*(   2) C  11 - C  12        /232. RY*(   3) C  11                    0.78    0.67    0.051
 386. BD*(   2) C  11 - C  12        /234. RY*(   5) C  11                    0.77    1.27    0.071
 386. BD*(   2) C  11 - C  12        /249. RY*(   3) C  12                    2.93    0.42    0.079
 391. BD*(   2) C  13 - C  14        /266. RY*(   3) C  13                    2.92    0.52    0.087
 391. BD*(   2) C  13 - C  14        /284. RY*(   4) C  14                    1.26    1.23    0.088
 394. BD*(   1) C  15 - O  16        /299. RY*(   2) C  15                    1.94    1.49    0.127
 394. BD*(   1) C  15 - O  16        /303. RY*(   6) C  15                    2.38    0.65    0.095
 394. BD*(   1) C  15 - O  16        /316. RY*(   2) O  16                    1.90    0.67    0.086


 Natural Bond Orbitals (Summary):

                                                            Principal Delocalizations
           NBO                        Occupancy    Energy   (geminal,vicinal,remote)
 ====================================================================================
 Molecular unit  1  (C14H12INO)
     1. BD (   1) C   1 - C   2          1.98147    -0.77187  364(g),368(v),361(g),374(v)
                                                    95(v),146(v),366(g),363(g)
                                                    145(v),94(v)
     2. BD (   1) C   1 - C   6          1.98156    -0.77164  372(g),360(g),373(v),366(v)
                                                    129(v),78(v),363(g),374(g)
                                                    77(v),128(v)
     3. BD (   2) C   1 - C   6          1.65895    -0.29651  365(v),370(v),131(v),80(v)
     4. BD (   1) C   1 - H  18          1.98159    -0.62268  364(v),372(v),145(v),77(v)
                                                    360(g),361(g),366(v),374(v)
     5. BD (   1) C   2 - C   3          1.97926    -0.77267  371(v),367(g),360(g),363(v)
                                                    368(g),61(v),366(g),111(v)
                                                    113(v),60(v)
     6. BD (   2) C   2 - C   3          1.66749    -0.29938  370(v),362(v),62(v)
     7. BD (   1) C   2 - H  19          1.98141    -0.62402  367(v),361(v),60(v),94(v)
                                                    364(g),360(g),363(v),368(v)
     8. BD (   1) C   3 - C   4          1.97385    -0.77370  369(g),364(g),373(v),371(g)
                                                    366(v),78(v),368(g),77(v)
                                                    377(v),162(v),128(v),129(v)
     9. BD (   1) C   3 - H  20          1.98026    -0.63041  369(v),360(v),111(v),367(g)
                                                    77(v),364(g),366(v)
    10. BD (   1) C   4 - C   5          1.97399    -0.77184  367(g),372(g),368(v),371(g)
                                                    374(v),373(g),162(v),146(v)
                                                    376(v),145(v),94(v),95(v)
    11. BD (   2) C   4 - C   5          1.65911    -0.29863  362(v),365(v),375(v),376(v)
                                                    96(v),147(v),379(r)
    12. BD (   1) C   4 - C   7          1.96431    -0.73440  379(v),375(g),364(v),372(v)
                                                    367(g),369(g),128(v),381(v)
                                                    378(v),94(v),377(g),196(v)
                                                    180(v),376(g),181(v)
    13. BD (   1) C   5 - C   6          1.97944    -0.77052  371(v),369(g),361(g),363(v)
                                                    373(g),61(v),113(v),374(g)
                                                    60(v),111(v)
    14. BD (   1) C   5 - H  21          1.98028    -0.62440  367(v),361(v),111(v),369(g)
                                                    145(v),372(g),374(v)
    15. BD (   1) C   6 - H  22          1.98155    -0.62360  369(v),360(v),60(v),128(v)
                                                    372(g),361(g),363(v),373(v)
    16. BD (   1) C   7 - C   8          1.96261    -0.73482  378(g),370(v),371(g),383(v)
                                                    390(v),213(v),380(g),112(v)
                                                    381(v),281(v),196(v),377(g)
                                                    214(v),376(g),367(v),369(v)
    17. BD (   1) C   7 - N   9          1.98137    -0.86964  369(v),379(v),395(v),301(v)
                                                    378(v),375(g),371(g),381(g)
                                                    370(v),113(v),382(g),302(v)
                                                    181(v)
    18. BD (   1) C   7 - H  23          1.96597    -0.59603  367(v),382(v),380(v),371(g)
                                                    375(g),370(v)
    19. BD (   1) C   8 - C  10          1.97674    -0.80899  380(g),375(g),383(g),230(v)
                                                    387(v),393(v),162(v),231(v)
                                                    281(v),376(v)
    20. BD (   2) C   8 - C  10          1.68832    -0.32382  386(v),391(v),376(v),232(v)
                                                    371(v),283(v)
    21. BD (   1) C   8 - C  14          1.96401    -0.77773  384(v),378(g),390(g),375(g)
                                                    392(v),265(v),377(v),393(g)
                                                    162(v),264(v),213(v)
    22. BD (   1) N   9 - C  15          1.99119    -0.94359  162(v),376(g),382(g),317(v)
                                                    371(v),375(v)
    23. BD (   1) N   9 - H  24          1.98485    -0.78508  396(v),377(v),163(v),395(v)
                                                    298(v),302(v),162(v),381(g)
    24. BD (   1) C  10 - C  11          1.98025    -0.80881  375(v),378(g),385(g),387(g)
                                                    179(v),389(v),248(v),182(v)
                                                    247(v),213(g),335(v)
    25. BD (   1) C  10 - I  17          1.97602    -0.59633  380(v),385(v),179(v),230(v)
                                                    334(g),335(g),333(g),214(g)
                                                    387(v),213(g),233(v)
    26. BD (   1) C  11 - C  12          1.97269    -0.77889  384(v),383(g),388(g),392(v)
                                                    214(v),265(v),387(g),389(g)
                                                    264(v)
    27. BD (   2) C  11 - C  12          1.65941    -0.30413  379(v),391(v),267(v),216(v)
                                                    266(v),215(v),232(g)
    28. BD (   1) C  11 - H  25          1.98057    -0.63099  378(v),388(v),383(g),247(v)
                                                    213(v),385(g),389(v)
    29. BD (   1) C  12 - C  13          1.98134    -0.77899  390(g),393(v),385(g),387(v)
                                                    231(v),282(v),389(g),392(g)
                                                    281(v)
    30. BD (   1) C  12 - H  26          1.98043    -0.62893  383(v),390(v),264(v),230(v)
                                                    385(g),388(g),387(v),392(v)
    31. BD (   1) C  13 - C  14          1.97948    -0.77888  380(g),375(v),388(g),389(v)
                                                    393(g),180(v),248(v),392(g)
                                                    247(v),179(v),181(v)
    32. BD (   2) C  13 - C  14          1.66281    -0.30460  379(v),386(v),249(v)
    33. BD (   1) C  13 - H  27          1.98125    -0.62827  380(v),385(v),247(v),281(v)
                                                    390(g),388(g),389(v),393(v)
    34. BD (   1) C  14 - H  28          1.97860    -0.63647  378(v),388(v),179(v),380(g)
                                                    264(v),390(g),392(v)
    35. BD (   1) C  15 - O  16          1.99748    -0.44285  394(g),196(v)
    36. BD (   2) C  15 - O  16          1.99397    -1.10926  376(v),197(v),298(g),381(g)
    37. BD (   1) C  15 - H  29          1.98757    -0.68115  382(v),197(v),315(v)
    38. CR (   1) C   1                  1.99929   -10.39384  146(v),78(v),364(v),372(v)
                                                    337(v)
    39. CR (   1) C   2                  1.99929   -10.39668  61(v),95(v),367(v),361(v)
                                                    339(v)
    40. CR (   1) C   3                  1.99916   -10.39644  113(v),78(v),371(v),369(v)
                                                    360(v),340(v)
    41. CR (   1) C   4                  1.99910   -10.41785  95(v),129(v),166(v),364(v)
                                                    372(v)
    42. CR (   1) C   5                  1.99918   -10.39347  113(v),146(v),367(v),371(v)
                                                    342(v),361(v),111(v)
    43. CR (   1) C   6                  1.99929   -10.39563  61(v),129(v),369(v),360(v)
                                                    345(v)
    44. CR (   1) C   7                  1.99903   -10.45100  111(v),179(v),367(v),381(v)
                                                    378(v),380(v),369(v)
    45. CR (   1) C   8                  1.99894   -10.42738  214(v),384(v),282(v),383(v)
                                                    390(v),378(g),166(v)
    46. CR (   1) N   9                  1.99940   -14.61080  163(v),302(v),349(v),300(v)
    47. CR (   1) C  10                  1.99882   -10.46766  384(g),231(v),375(v),180(v)
                                                    380(v),385(v),183(v),181(v)
                                                    378(g)
    48. CR (   1) C  11                  1.99913   -10.40212  213(v),248(v),384(v),378(v)
                                                    388(v),350(v)
    49. CR (   1) C  12                  1.99927   -10.40139  265(v),231(v),383(v),390(v)
                                                    353(v),230(v)
    50. CR (   1) C  13                  1.99929   -10.40192  248(v),282(v),380(v),385(v)
                                                    354(v)
    51. CR (   1) C  14                  1.99915   -10.40439  265(v),179(v),378(v),180(v)
                                                    375(v),356(v),182(v),388(v)
    52. CR (   1) C  15                  1.99947   -10.52293  376(v)
    53. CR (   1) O  16                  1.99981   -19.36605  298(v)
    54. LP (   1) N   9                  1.68851    -0.32414  394(v),371(v),375(v),299(v)
                                                    379(r),164(v),370(r),303(v)
    55. LP (   1) O  16                  1.98863    -0.82108  298(v),309(v),300(v),396(v)
    56. LP (   2) O  16                  1.90428    -0.34364  381(v),396(v),300(v),376(r)
    57. LP (   1) I  17                  1.99384    -0.65826  378(v),383(v)
    58. LP (   2) I  17                  1.96461    -0.31984  378(v),383(v),377(r),385(r)
    59. LP (   3) I  17                  1.93874    -0.31690  379(v)
    60. RY*(   1) C   1                  0.00547     1.10804   
    61. RY*(   2) C   1                  0.00193     1.41196   
    62. RY*(   3) C   1                  0.00090     0.47812   
    63. RY*(   4) C   1                  0.00054     1.67897   
    64. RY*(   5) C   1                  0.00043     0.93337   
    65. RY*(   6) C   1                  0.00041     1.07241   
    66. RY*(   7) C   1                  0.00018     1.29075   
    67. RY*(   8) C   1                  0.00007     2.80150   
    68. RY*(   9) C   1                  0.00005     1.48725   
    69. RY*(  10) C   1                  0.00002     1.95384   
    70. RY*(  11) C   1                  0.00001     0.51448   
    71. RY*(  12) C   1                  0.00000     2.76682   
    72. RY*(  13) C   1                  0.00000     1.73219   
    73. RY*(  14) C   1                  0.00001     2.48192   
    74. RY*(  15) C   1                  0.00000     1.50530   
    75. RY*(  16) C   1                  0.00000    22.60079   
    76. RY*(  17) C   1                  0.00000     1.37115   
    77. RY*(   1) C   2                  0.00577     1.08872   
    78. RY*(   2) C   2                  0.00203     1.38607   
    79. RY*(   3) C   2                  0.00098     0.71554   
    80. RY*(   4) C   2                  0.00055     1.44797   
    81. RY*(   5) C   2                  0.00045     1.22374   
    82. RY*(   6) C   2                  0.00026     1.08462   
    83. RY*(   7) C   2                  0.00012     1.70102   
    84. RY*(   8) C   2                  0.00007     2.86329   
    85. RY*(   9) C   2                  0.00006     0.96031   
    86. RY*(  10) C   2                  0.00003     1.89882   
    87. RY*(  11) C   2                  0.00003     0.59122   
    88. RY*(  12) C   2                  0.00000     2.74113   
    89. RY*(  13) C   2                  0.00000     1.35783   
    90. RY*(  14) C   2                  0.00001     2.05498   
    91. RY*(  15) C   2                  0.00000     1.42658   
    92. RY*(  16) C   2                  0.00001     2.07659   
    93. RY*(  17) C   2                  0.00000    22.57544   
    94. RY*(   1) C   3                  0.00563     1.08506   
    95. RY*(   2) C   3                  0.00184     1.21306   
    96. RY*(   3) C   3                  0.00111     0.73427   
    97. RY*(   4) C   3                  0.00060     1.41956   
    98. RY*(   5) C   3                  0.00052     0.94438   
    99. RY*(   6) C   3                  0.00026     1.17697   
   100. RY*(   7) C   3                  0.00015     1.98143   
   101. RY*(   8) C   3                  0.00011     2.12139   
   102. RY*(   9) C   3                  0.00009     0.75341   
   103. RY*(  10) C   3                  0.00009     1.14990   
   104. RY*(  11) C   3                  0.00006     2.26684   
   105. RY*(  12) C   3                  0.00004     2.20319   
   106. RY*(  13) C   3                  0.00002     1.63190   
   107. RY*(  14) C   3                  0.00001     2.65043   
   108. RY*(  15) C   3                  0.00002     1.95288   
   109. RY*(  16) C   3                  0.00000    22.00459   
   110. RY*(  17) C   3                  0.00000     2.74318   
   111. RY*(   1) C   4                  0.00653     1.25557   
   112. RY*(   2) C   4                  0.00323     0.76155   
   113. RY*(   3) C   4                  0.00304     1.18576   
   114. RY*(   4) C   4                  0.00087     0.93963   
   115. RY*(   5) C   4                  0.00069     1.72908   
   116. RY*(   6) C   4                  0.00032     1.28473   
   117. RY*(   7) C   4                  0.00026     1.50115   
   118. RY*(   8) C   4                  0.00024     1.84236   
   119. RY*(   9) C   4                  0.00015     1.16874   
   120. RY*(  10) C   4                  0.00011     1.29088   
   121. RY*(  11) C   4                  0.00007     2.92486   
   122. RY*(  12) C   4                  0.00007     2.41890   
   123. RY*(  13) C   4                  0.00007     3.45172   
   124. RY*(  14) C   4                  0.00004     2.63938   
   125. RY*(  15) C   4                  0.00002     1.81415   
   126. RY*(  16) C   4                  0.00001     2.81284   
   127. RY*(  17) C   4                  0.00001    21.12432   
   128. RY*(   1) C   5                  0.00574     1.09550   
   129. RY*(   2) C   5                  0.00191     1.22024   
   130. RY*(   3) C   5                  0.00121     0.78106   
   131. RY*(   4) C   5                  0.00055     1.17020   
   132. RY*(   5) C   5                  0.00046     1.01853   
   133. RY*(   6) C   5                  0.00027     0.71028   
   134. RY*(   7) C   5                  0.00025     1.14975   
   135. RY*(   8) C   5                  0.00016     1.36387   
   136. RY*(   9) C   5                  0.00013     1.04220   
   137. RY*(  10) C   5                  0.00010     2.35202   
   138. RY*(  11) C   5                  0.00007     2.84159   
   139. RY*(  12) C   5                  0.00003     2.20981   
   140. RY*(  13) C   5                  0.00003     2.12797   
   141. RY*(  14) C   5                  0.00001     1.59726   
   142. RY*(  15) C   5                  0.00000    21.85881   
   143. RY*(  16) C   5                  0.00000     2.75208   
   144. RY*(  17) C   5                  0.00001     2.60699   
   145. RY*(   1) C   6                  0.00573     1.09374   
   146. RY*(   2) C   6                  0.00200     1.40414   
   147. RY*(   3) C   6                  0.00082     0.57178   
   148. RY*(   4) C   6                  0.00059     1.59044   
   149. RY*(   5) C   6                  0.00047     1.12169   
   150. RY*(   6) C   6                  0.00026     1.04688   
   151. RY*(   7) C   6                  0.00018     1.09823   
   152. RY*(   8) C   6                  0.00008     2.10285   
   153. RY*(   9) C   6                  0.00006     2.86259   
   154. RY*(  10) C   6                  0.00003     1.84437   
   155. RY*(  11) C   6                  0.00001     0.50419   
   156. RY*(  12) C   6                  0.00000     2.73734   
   157. RY*(  13) C   6                  0.00001     1.40174   
   158. RY*(  14) C   6                  0.00000     1.41777   
   159. RY*(  15) C   6                  0.00001     2.54389   
   160. RY*(  16) C   6                  0.00001     1.46545   
   161. RY*(  17) C   6                  0.00000    22.38905   
   162. RY*(   1) C   7                  0.01073     1.01680   
   163. RY*(   2) C   7                  0.00402     0.77725   
   164. RY*(   3) C   7                  0.00353     0.75994   
   165. RY*(   4) C   7                  0.00210     0.61087   
   166. RY*(   5) C   7                  0.00168     0.92885   
   167. RY*(   6) C   7                  0.00099     1.68376   
   168. RY*(   7) C   7                  0.00070     0.92419   
   169. RY*(   8) C   7                  0.00038     1.69305   
   170. RY*(   9) C   7                  0.00031     1.42417   
   171. RY*(  10) C   7                  0.00027     1.78249   
   172. RY*(  11) C   7                  0.00019     1.92724   
   173. RY*(  12) C   7                  0.00016     2.66433   
   174. RY*(  13) C   7                  0.00012     1.96902   
   175. RY*(  14) C   7                  0.00007     2.13459   
   176. RY*(  15) C   7                  0.00003     2.48350   
   177. RY*(  16) C   7                  0.00003     3.51764   
   178. RY*(  17) C   7                  0.00001    20.85232   
   179. RY*(   1) C   8                  0.00873     1.22075   
   180. RY*(   2) C   8                  0.00444     0.88037   
   181. RY*(   3) C   8                  0.00333     0.75264   
   182. RY*(   4) C   8                  0.00177     1.13150   
   183. RY*(   5) C   8                  0.00133     1.01262   
   184. RY*(   6) C   8                  0.00080     1.34200   
   185. RY*(   7) C   8                  0.00077     0.66994   
   186. RY*(   8) C   8                  0.00058     0.97206   
   187. RY*(   9) C   8                  0.00026     1.38094   
   188. RY*(  10) C   8                  0.00018     2.13767   
   189. RY*(  11) C   8                  0.00015     1.18189   
   190. RY*(  12) C   8                  0.00011     3.11894   
   191. RY*(  13) C   8                  0.00008     3.30353   
   192. RY*(  14) C   8                  0.00003     3.22623   
   193. RY*(  15) C   8                  0.00004     2.36472   
   194. RY*(  16) C   8                  0.00000     2.80961   
   195. RY*(  17) C   8                  0.00001    22.29090   
   196. RY*(   1) N   9                  0.00569     0.71723   
   197. RY*(   2) N   9                  0.00383     1.04380   
   198. RY*(   3) N   9                  0.00187     1.08986   
   199. RY*(   4) N   9                  0.00102     1.54962   
   200. RY*(   5) N   9                  0.00032     1.79841   
   201. RY*(   6) N   9                  0.00024     1.59750   
   202. RY*(   7) N   9                  0.00017     2.14946   
   203. RY*(   8) N   9                  0.00009     2.63312   
   204. RY*(   9) N   9                  0.00007     1.94846   
   205. RY*(  10) N   9                  0.00005     1.64276   
   206. RY*(  11) N   9                  0.00005     1.44914   
   207. RY*(  12) N   9                  0.00003     2.33044   
   208. RY*(  13) N   9                  0.00002     3.36218   
   209. RY*(  14) N   9                  0.00002     2.21077   
   210. RY*(  15) N   9                  0.00001     4.07589   
   211. RY*(  16) N   9                  0.00000    34.85495   
   212. RY*(  17) N   9                  0.00000     3.76500   
   213. RY*(   1) C  10                  0.00763     1.38773   
   214. RY*(   2) C  10                  0.00593     1.34551   
   215. RY*(   3) C  10                  0.00261     0.82041   
   216. RY*(   4) C  10                  0.00090     1.37470   
   217. RY*(   5) C  10                  0.00052     0.87344   
   218. RY*(   6) C  10                  0.00041     1.97933   
   219. RY*(   7) C  10                  0.00023     1.28562   
   220. RY*(   8) C  10                  0.00014     0.91581   
   221. RY*(   9) C  10                  0.00009     0.96638   
   222. RY*(  10) C  10                  0.00009     2.87792   
   223. RY*(  11) C  10                  0.00007     1.87052   
   224. RY*(  12) C  10                  0.00005     1.96344   
   225. RY*(  13) C  10                  0.00004     1.34910   
   226. RY*(  14) C  10                  0.00003     1.79761   
   227. RY*(  15) C  10                  0.00002     2.13362   
   228. RY*(  16) C  10                  0.00000    22.64541   
   229. RY*(  17) C  10                  0.00000     2.77070   
   230. RY*(   1) C  11                  0.00788     1.16668   
   231. RY*(   2) C  11                  0.00248     1.06607   
   232. RY*(   3) C  11                  0.00141     0.71738   
   233. RY*(   4) C  11                  0.00095     1.04535   
   234. RY*(   5) C  11                  0.00047     1.31536   
   235. RY*(   6) C  11                  0.00030     1.76977   
   236. RY*(   7) C  11                  0.00019     0.75915   
   237. RY*(   8) C  11                  0.00014     2.18033   
   238. RY*(   9) C  11                  0.00008     2.54660   
   239. RY*(  10) C  11                  0.00005     1.30034   
   240. RY*(  11) C  11                  0.00006     1.72819   
   241. RY*(  12) C  11                  0.00001     1.58682   
   242. RY*(  13) C  11                  0.00001     2.77060   
   243. RY*(  14) C  11                  0.00001     2.09979   
   244. RY*(  15) C  11                  0.00001     1.67347   
   245. RY*(  16) C  11                  0.00000    21.33806   
   246. RY*(  17) C  11                  0.00001     2.37664   
   247. RY*(   1) C  12                  0.00569     1.08620   
   248. RY*(   2) C  12                  0.00194     1.46315   
   249. RY*(   3) C  12                  0.00081     0.46294   
   250. RY*(   4) C  12                  0.00058     1.67839   
   251. RY*(   5) C  12                  0.00039     0.98518   
   252. RY*(   6) C  12                  0.00034     1.02144   
   253. RY*(   7) C  12                  0.00012     1.44405   
   254. RY*(   8) C  12                  0.00008     2.59580   
   255. RY*(   9) C  12                  0.00006     2.03817   
   256. RY*(  10) C  12                  0.00003     1.98012   
   257. RY*(  11) C  12                  0.00001     1.43418   
   258. RY*(  12) C  12                  0.00000     2.48997   
   259. RY*(  13) C  12                  0.00001     0.95018   
   260. RY*(  14) C  12                  0.00001     1.65477   
   261. RY*(  15) C  12                  0.00000     2.71743   
   262. RY*(  16) C  12                  0.00000    21.74705   
   263. RY*(  17) C  12                  0.00001     1.44056   
   264. RY*(   1) C  13                  0.00543     1.08717   
   265. RY*(   2) C  13                  0.00208     1.39338   
   266. RY*(   3) C  13                  0.00104     0.56651   
   267. RY*(   4) C  13                  0.00057     1.56676   
   268. RY*(   5) C  13                  0.00042     1.14843   
   269. RY*(   6) C  13                  0.00023     1.10886   
   270. RY*(   7) C  13                  0.00015     1.51291   
   271. RY*(   8) C  13                  0.00007     2.68092   
   272. RY*(   9) C  13                  0.00006     0.72396   
   273. RY*(  10) C  13                  0.00004     2.09298   
   274. RY*(  11) C  13                  0.00003     0.73328   
   275. RY*(  12) C  13                  0.00003     2.21512   
   276. RY*(  13) C  13                  0.00000     1.93123   
   277. RY*(  14) C  13                  0.00000    22.12098   
   278. RY*(  15) C  13                  0.00001     2.63978   
   279. RY*(  16) C  13                  0.00000     2.29354   
   280. RY*(  17) C  13                  0.00000     1.41842   
   281. RY*(   1) C  14                  0.00582     1.08541   
   282. RY*(   2) C  14                  0.00178     1.28509   
   283. RY*(   3) C  14                  0.00111     0.78978   
   284. RY*(   4) C  14                  0.00057     1.27635   
   285. RY*(   5) C  14                  0.00046     1.14367   
   286. RY*(   6) C  14                  0.00030     0.88218   
   287. RY*(   7) C  14                  0.00015     2.68214   
   288. RY*(   8) C  14                  0.00011     1.04762   
   289. RY*(   9) C  14                  0.00010     2.42766   
   290. RY*(  10) C  14                  0.00007     2.13200   
   291. RY*(  11) C  14                  0.00007     0.99457   
   292. RY*(  12) C  14                  0.00005     2.06159   
   293. RY*(  13) C  14                  0.00002     1.99675   
   294. RY*(  14) C  14                  0.00002     1.77828   
   295. RY*(  15) C  14                  0.00001    21.21038   
   296. RY*(  16) C  14                  0.00001     2.63803   
   297. RY*(  17) C  14                  0.00001     2.74651   
   298. RY*(   1) C  15                  0.00939     1.32037   
   299. RY*(   2) C  15                  0.00703     1.51299   
   300. RY*(   3) C  15                  0.00677     1.61214   
   301. RY*(   4) C  15                  0.00243     1.01567   
   302. RY*(   5) C  15                  0.00083     2.26355   
   303. RY*(   6) C  15                  0.00037     0.68164   
   304. RY*(   7) C  15                  0.00016     1.21809   
   305. RY*(   8) C  15                  0.00009     1.02056   
   306. RY*(   9) C  15                  0.00005     1.72086   
   307. RY*(  10) C  15                  0.00006     2.41824   
   308. RY*(  11) C  15                  0.00002     3.01729   
   309. RY*(  12) C  15                  0.00002     2.18727   
   310. RY*(  13) C  15                  0.00002     1.22508   
   311. RY*(  14) C  15                  0.00000     1.91276   
   312. RY*(  15) C  15                  0.00001     2.39500   
   313. RY*(  16) C  15                  0.00001     1.95491   
   314. RY*(  17) C  15                  0.00000    18.64300   
   315. RY*(   1) O  16                  0.00243     0.82929   
   316. RY*(   2) O  16                  0.00094     0.70059   
   317. RY*(   3) O  16                  0.00085     0.58189   
   318. RY*(   4) O  16                  0.00012     1.38689   
   319. RY*(   5) O  16                  0.00005     1.06592   
   320. RY*(   6) O  16                  0.00003     1.63506   
   321. RY*(   7) O  16                  0.00003     1.50618   
   322. RY*(   8) O  16                  0.00001     1.81675   
   323. RY*(   9) O  16                  0.00001     4.04559   
   324. RY*(  10) O  16                  0.00000    49.57352   
   325. RY*(  11) O  16                  0.00000     4.31190   
   326. RY*(  12) O  16                  0.00000     5.18321   
   327. RY*(  13) O  16                  0.00000     3.10204   
   328. RY*(  14) O  16                  0.00000     3.04637   
   329. RY*(  15) O  16                  0.00000     3.07400   
   330. RY*(  16) O  16                  0.00000     3.54153   
   331. RY*(  17) O  16                  0.00000     3.21341   
   332. RY*(   1) I  17                  0.00058     0.53308   
   333. RY*(   2) I  17                  0.00044     1.27676   
   334. RY*(   3) I  17                  0.00019     2.16193   
   335. RY*(   4) I  17                  0.00003     7.51951   
   336. RY*(   1) H  18                  0.00040     0.82225   
   337. RY*(   2) H  18                  0.00022     1.91666   
   338. RY*(   1) H  19                  0.00046     0.82741   
   339. RY*(   2) H  19                  0.00022     1.93679   
   340. RY*(   1) H  20                  0.00069     1.39854   
   341. RY*(   2) H  20                  0.00016     1.43700   
   342. RY*(   1) H  21                  0.00062     1.41933   
   343. RY*(   2) H  21                  0.00024     1.39210   
   344. RY*(   1) H  22                  0.00046     0.82711   
   345. RY*(   2) H  22                  0.00022     1.92438   
   346. RY*(   1) H  23                  0.00256     0.58504   
   347. RY*(   2) H  23                  0.00039     2.42664   
   348. RY*(   1) H  24                  0.00241     0.60731   
   349. RY*(   2) H  24                  0.00037     2.23719   
   350. RY*(   1) H  25                  0.00050     1.38068   
   351. RY*(   2) H  25                  0.00023     1.37720   
   352. RY*(   1) H  26                  0.00039     0.87670   
   353. RY*(   2) H  26                  0.00022     1.84985   
   354. RY*(   1) H  27                  0.00043     1.13787   
   355. RY*(   2) H  27                  0.00021     1.59750   
   356. RY*(   1) H  28                  0.00071     1.37257   
   357. RY*(   2) H  28                  0.00027     1.42251   
   358. RY*(   1) H  29                  0.00074     1.15520   
   359. RY*(   2) H  29                  0.00018     1.63211   
   360. BD*(   1) C   1 - C   2          0.01531     0.61493   
   361. BD*(   1) C   1 - C   6          0.01539     0.61545   
   362. BD*(   2) C   1 - C   6          0.32523     0.05246  370(v),365(v),62(g),147(g)
                                                    148(g)
   363. BD*(   1) C   1 - H  18          0.01148     0.61403   
   364. BD*(   1) C   2 - C   3          0.01537     0.61178   
   365. BD*(   2) C   2 - C   3          0.32794     0.05014  370(v),362(v),79(g),391(r)
                                                    97(g),96(g)
   366. BD*(   1) C   2 - H  19          0.01115     0.61081   
   367. BD*(   1) C   3 - C   4          0.02512     0.59979   
   368. BD*(   1) C   3 - H  20          0.01255     0.60167   
   369. BD*(   1) C   4 - C   5          0.02253     0.60695   
   370. BD*(   2) C   4 - C   5          0.35094     0.05237  362(v),365(v),379(r),130(g)
                                                    375(v),391(r),376(v),96(v)
                                                    147(v),377(v),112(g)
   371. BD*(   1) C   4 - C   7          0.03561     0.48564   
   372. BD*(   1) C   5 - C   6          0.01506     0.61184   
   373. BD*(   1) C   5 - H  21          0.01285     0.60674   
   374. BD*(   1) C   6 - H  22          0.01110     0.61189   
   375. BD*(   1) C   7 - C   8          0.03844     0.47291   
   376. BD*(   1) C   7 - N   9          0.03256     0.41838   
   377. BD*(   1) C   7 - H  23          0.02661     0.43553   
   378. BD*(   1) C   8 - C  10          0.03556     0.57095   
   379. BD*(   2) C   8 - C  10          0.40858     0.02649  391(v),386(v),370(r),215(g)
                                                    376(v),181(g),371(v),232(v)
                                                    283(v)
   380. BD*(   1) C   8 - C  14          0.02606     0.58979   
   381. BD*(   1) N   9 - C  15          0.05208     0.53500   
   382. BD*(   1) N   9 - H  24          0.01771     0.52972   
   383. BD*(   1) C  10 - C  11          0.02358     0.58575   
   384. BD*(   1) C  10 - I  17          0.03128     0.12931   
   385. BD*(   1) C  11 - C  12          0.01916     0.60875   
   386. BD*(   2) C  11 - C  12          0.31303     0.04626  391(v),379(v),249(g),232(g)
                                                    234(g)
   387. BD*(   1) C  11 - H  25          0.01254     0.59562   
   388. BD*(   1) C  12 - C  13          0.01479     0.61073   
   389. BD*(   1) C  12 - H  26          0.01086     0.60790   
   390. BD*(   1) C  13 - C  14          0.01500     0.60675   
   391. BD*(   2) C  13 - C  14          0.31545     0.04635  386(v),379(v),266(g),365(r)
                                                    284(g),370(r)
   392. BD*(   1) C  13 - H  27          0.01106     0.60584   
   393. BD*(   1) C  14 - H  28          0.01187     0.59820   
   394. BD*(   1) C  15 - O  16          0.27638     0.02776  303(g),316(g),299(g)
   395. BD*(   2) C  15 - O  16          0.00553     0.61901   
   396. BD*(   1) C  15 - H  29          0.03724     0.53023   
       -------------------------------
              Total Lewis  160.81769  ( 98.0596%)
        Valence non-Lewis    2.94299  (  1.7945%)
        Rydberg non-Lewis    0.23933  (  0.1459%)
       -------------------------------
            Total unit  1  164.00000  (100.0000%)
           Charge unit  1    0.00000
   1 Symmetry operations used in ECPInt.
 ECPInt:  NShTT=    9316 NPrTT=   38001 LenC2=    8729 LenP2D=   23952.
 LDataN:  DoStor=T MaxTD1= 6 Len=  172
 D1PCM: PCM CHGder 1st derivatives, ID1Alg=3 FixD1E=F DoIter=F DoCFld=F I1PDM=0.
 Calling FoFJK, ICntrl=      2127 FMM=F ISym2X=0 I1Cent= 0 IOpClX= 0 NMat=1 NMatS=1 NMatT=0.
 -------------------------------------------------------------------
 Center     Atomic                   Forces (Hartrees/Bohr)
 Number     Number              X              Y              Z
 -------------------------------------------------------------------
      1        6          -0.019041872   -0.057117424    0.017337442
      2        6           0.042975762   -0.048872122    0.011499903
      3        6           0.063587197    0.007584042   -0.005868269
      4        6           0.014942152    0.036743299   -0.010333380
      5        6          -0.044430668    0.045080801   -0.012258637
      6        6          -0.064611415   -0.012011677    0.005693427
      7        6           0.008663983   -0.002710059    0.004690305
      8        6           0.000607551   -0.023873968   -0.025697188
      9        7           0.040233990   -0.022831444    0.029922738
     10        6          -0.030960229    0.011764614   -0.018187793
     11        6          -0.038549679    0.047053048    0.014609305
     12        6           0.015971396    0.035592585    0.052818547
     13        6           0.051594294   -0.011483400    0.036296915
     14        6           0.041003202   -0.053606256   -0.019871040
     15        6          -0.102645597    0.034872246   -0.007011065
     16        8           0.028548199   -0.005725057   -0.008695446
     17       53           0.017693354   -0.005032583    0.010882462
     18        1           0.016598985    0.048411250   -0.014495997
     19        1          -0.035950118    0.038157355   -0.009118502
     20        1          -0.052075233   -0.006816301    0.005308673
     21        1           0.035498120   -0.038929597    0.010092327
     22        1           0.052035212    0.009137962   -0.004744539
     23        1          -0.002492748   -0.001312971    0.001479675
     24        1          -0.038340986    0.014490000   -0.008825821
     25        1           0.030728983   -0.039945695   -0.014193880
     26        1          -0.011359344   -0.029722734   -0.042439851
     27        1          -0.043137157    0.012084238   -0.027089047
     28        1          -0.031832096    0.041623353    0.014008585
     29        1           0.054744762   -0.022603506    0.014190152
 -------------------------------------------------------------------
 Cartesian Forces:  Max     0.102645597 RMS     0.032116191

 GradGradGradGradGradGradGradGradGradGradGradGradGradGradGradGradGradGrad
 Berny optimization.
 FormGI is forming the generalized inverse of G from B-inverse, IUseBI=4.
 Internal  Forces:  Max     0.059942608 RMS     0.015794705
 Search for a local minimum.
 Step number   1 out of a maximum of  158
 All quantities printed in internal units (Hartrees-Bohrs-Radians)
 Mixed Optimization -- RFO/linear search
 Second derivative matrix not updated -- first step.
 ITU=  0
     Eigenvalues ---    0.00888   0.00932   0.01306   0.01470   0.01520
     Eigenvalues ---    0.01736   0.01876   0.01904   0.01932   0.01964
     Eigenvalues ---    0.01968   0.01975   0.01993   0.02003   0.02017
     Eigenvalues ---    0.02027   0.02028   0.02032   0.02036   0.02048
     Eigenvalues ---    0.02049   0.02059   0.02389   0.02389   0.05315
     Eigenvalues ---    0.06511   0.06825   0.15594   0.16000   0.16000
     Eigenvalues ---    0.16000   0.16000   0.16000   0.16000   0.16000
     Eigenvalues ---    0.16000   0.16000   0.16000   0.16000   0.18589
     Eigenvalues ---    0.18790   0.22000   0.22000   0.22000   0.22000
     Eigenvalues ---    0.22000   0.22487   0.23470   0.24474   0.24998
     Eigenvalues ---    0.24999   0.25000   0.33361   0.33735   0.34776
     Eigenvalues ---    0.40148   0.40476   0.40484   0.40556   0.41105
     Eigenvalues ---    0.43363   0.43827   0.44217   0.44220   0.44245
     Eigenvalues ---    0.44294   0.44297   0.44315   0.44330   0.44353
     Eigenvalues ---    0.44354   0.44376   0.44403   0.44427   0.44654
     Eigenvalues ---    0.44762   0.44933   0.45176   0.53403   0.55607
     Eigenvalues ---    0.83499
 RFO step:  Lambda=-7.42812540D-02 EMin= 8.87574105D-03
 Linear search not attempted -- first point.
 Maximum step size (   0.300) exceeded in Quadratic search.
    -- Step size scaled by   0.761
 Iteration  1 RMS(Cart)=  0.03428668 RMS(Int)=  0.00073483
 Iteration  2 RMS(Cart)=  0.00083271 RMS(Int)=  0.00003121
 Iteration  3 RMS(Cart)=  0.00000145 RMS(Int)=  0.00003118
 Iteration  4 RMS(Cart)=  0.00000000 RMS(Int)=  0.00003118
 Variable       Old X    -DE/DX   Delta X   Delta X   Delta X     New X
                                 (Linear)    (Quad)   (Total)
    R1        2.65324  -0.01053   0.00000  -0.01518  -0.01519   2.63805
    R2        2.65294  -0.01130   0.00000  -0.01629  -0.01630   2.63664
    R3        1.92761   0.05319   0.00000   0.07823   0.07823   2.00584
    R4        2.65535  -0.01261   0.00000  -0.01840  -0.01840   2.63695
    R5        1.92735   0.05321   0.00000   0.07822   0.07822   2.00557
    R6        2.67118  -0.01377   0.00000  -0.02073  -0.02073   2.65046
    R7        1.92893   0.05274   0.00000   0.07774   0.07774   2.00667
    R8        2.66848  -0.01408   0.00000  -0.02109  -0.02109   2.64739
    R9        2.81080   0.02425   0.00000   0.04484   0.04484   2.85564
   R10        2.65570  -0.01185   0.00000  -0.01729  -0.01729   2.63842
   R11        1.92896   0.05363   0.00000   0.07905   0.07905   2.00801
   R12        1.92779   0.05304   0.00000   0.07803   0.07803   2.00582
   R13        2.81721   0.02350   0.00000   0.04386   0.04386   2.86107
   R14        2.70078   0.02569   0.00000   0.04029   0.04029   2.74108
   R15        2.06039  -0.00059   0.00000  -0.00107  -0.00107   2.05933
   R16        2.68350  -0.01520   0.00000  -0.02323  -0.02323   2.66027
   R17        2.67188  -0.01343   0.00000  -0.02032  -0.02032   2.65156
   R18        2.54597  -0.00380   0.00000  -0.00459  -0.00459   2.54138
   R19        1.83279   0.04141   0.00000   0.05182   0.05182   1.88461
   R20        2.66043  -0.00983   0.00000  -0.01429  -0.01429   2.64614
   R21        3.88691   0.02135   0.00000   0.07059   0.07059   3.95750
   R22        2.65067  -0.01323   0.00000  -0.01895  -0.01895   2.63172
   R23        1.92801   0.05235   0.00000   0.07705   0.07705   2.00505
   R24        2.64908  -0.01041   0.00000  -0.01499  -0.01499   2.63408
   R25        1.92733   0.05303   0.00000   0.07796   0.07796   2.00529
   R26        2.65331  -0.01490   0.00000  -0.02181  -0.02181   2.63150
   R27        1.92863   0.05234   0.00000   0.07711   0.07711   2.00574
   R28        1.92647   0.05423   0.00000   0.07962   0.07962   2.00608
   R29        2.36082  -0.02895   0.00000  -0.02423  -0.02423   2.33659
   R30        1.92804   0.05994   0.00000   0.08822   0.08822   2.01626
    A1        2.09250  -0.00143   0.00000  -0.00322  -0.00322   2.08928
    A2        2.09535   0.00063   0.00000   0.00133   0.00133   2.09668
    A3        2.09534   0.00080   0.00000   0.00188   0.00189   2.09722
    A4        2.09450   0.00084   0.00000   0.00244   0.00244   2.09694
    A5        2.09452   0.00028   0.00000   0.00108   0.00108   2.09560
    A6        2.09416  -0.00113   0.00000  -0.00352  -0.00352   2.09064
    A7        2.10866  -0.00085   0.00000  -0.00239  -0.00238   2.10628
    A8        2.07913  -0.00148   0.00000  -0.00501  -0.00502   2.07411
    A9        2.09540   0.00234   0.00000   0.00740   0.00739   2.10279
   A10        2.06703   0.00154   0.00000   0.00327   0.00327   2.07030
   A11        2.13014   0.00127   0.00000   0.00315   0.00314   2.13329
   A12        2.08598  -0.00282   0.00000  -0.00645  -0.00645   2.07953
   A13        2.10955  -0.00029   0.00000  -0.00089  -0.00089   2.10867
   A14        2.09290  -0.00073   0.00000  -0.00241  -0.00241   2.09050
   A15        2.08072   0.00102   0.00000   0.00330   0.00330   2.08402
   A16        2.09413   0.00019   0.00000   0.00078   0.00078   2.09491
   A17        2.09424   0.00053   0.00000   0.00164   0.00164   2.09588
   A18        2.09482  -0.00072   0.00000  -0.00241  -0.00241   2.09240
   A19        1.94305  -0.00378   0.00000  -0.00645  -0.00669   1.93636
   A20        1.94757   0.00405   0.00000   0.01647   0.01642   1.96400
   A21        1.86533   0.00067   0.00000  -0.00046  -0.00042   1.86491
   A22        1.91862   0.00392   0.00000   0.01518   0.01512   1.93374
   A23        1.91175  -0.00077   0.00000  -0.00763  -0.00760   1.90415
   A24        1.87532  -0.00433   0.00000  -0.01859  -0.01851   1.85680
   A25        2.13932   0.00406   0.00000   0.00974   0.00973   2.14906
   A26        2.08149  -0.00226   0.00000  -0.00510  -0.00510   2.07639
   A27        2.06236  -0.00180   0.00000  -0.00463  -0.00463   2.05774
   A28        2.16089   0.00163   0.00000   0.00422   0.00421   2.16510
   A29        2.06750   0.00512   0.00000   0.01719   0.01719   2.08468
   A30        2.05478  -0.00676   0.00000  -0.02141  -0.02141   2.03337
   A31        2.09946   0.00159   0.00000   0.00393   0.00393   2.10339
   A32        2.15662  -0.00262   0.00000  -0.00626  -0.00626   2.15036
   A33        2.02705   0.00104   0.00000   0.00235   0.00235   2.02940
   A34        2.10419  -0.00104   0.00000  -0.00205  -0.00206   2.10213
   A35        2.09542   0.00001   0.00000  -0.00062  -0.00062   2.09481
   A36        2.08357   0.00103   0.00000   0.00267   0.00268   2.08624
   A37        2.09069  -0.00054   0.00000  -0.00099  -0.00100   2.08969
   A38        2.09633  -0.00090   0.00000  -0.00331  -0.00330   2.09303
   A39        2.09617   0.00144   0.00000   0.00430   0.00430   2.10047
   A40        2.09190  -0.00063   0.00000  -0.00187  -0.00187   2.09004
   A41        2.09486   0.00128   0.00000   0.00408   0.00408   2.09894
   A42        2.09642  -0.00065   0.00000  -0.00221  -0.00221   2.09421
   A43        2.11776   0.00243   0.00000   0.00561   0.00562   2.12338
   A44        2.09417  -0.00166   0.00000  -0.00427  -0.00427   2.08990
   A45        2.07124  -0.00076   0.00000  -0.00134  -0.00134   2.06991
   A46        2.07926   0.02156   0.00000   0.05577   0.05577   2.13503
   A47        2.10998  -0.02122   0.00000  -0.06182  -0.06182   2.04817
   A48        2.09394  -0.00034   0.00000   0.00605   0.00605   2.09999
    D1       -0.00176   0.00004   0.00000   0.00033   0.00033  -0.00143
    D2        3.14032  -0.00015   0.00000  -0.00118  -0.00118   3.13915
    D3        3.14113   0.00019   0.00000   0.00151   0.00151  -3.14055
    D4        0.00003   0.00000   0.00000  -0.00000   0.00000   0.00003
    D5        0.00186  -0.00004   0.00000  -0.00033  -0.00033   0.00153
    D6        3.14095   0.00024   0.00000   0.00191   0.00192  -3.14032
    D7       -3.14103  -0.00019   0.00000  -0.00150  -0.00151   3.14065
    D8       -0.00194   0.00009   0.00000   0.00074   0.00074  -0.00120
    D9        0.00040  -0.00002   0.00000  -0.00014  -0.00014   0.00026
   D10        3.14075  -0.00028   0.00000  -0.00230  -0.00229   3.13846
   D11        3.14150   0.00017   0.00000   0.00137   0.00137  -3.14031
   D12       -0.00133  -0.00010   0.00000  -0.00079  -0.00078  -0.00211
   D13        0.00084   0.00000   0.00000  -0.00005  -0.00005   0.00079
   D14       -3.13188   0.00046   0.00000   0.00379   0.00380  -3.12808
   D15       -3.13950   0.00027   0.00000   0.00214   0.00214  -3.13736
   D16        0.01097   0.00073   0.00000   0.00598   0.00599   0.01696
   D17       -0.00074  -0.00000   0.00000   0.00006   0.00006  -0.00068
   D18       -3.13727  -0.00028   0.00000  -0.00220  -0.00220  -3.13947
   D19        3.13221  -0.00043   0.00000  -0.00363  -0.00362   3.12858
   D20       -0.00432  -0.00071   0.00000  -0.00589  -0.00588  -0.01020
   D21        1.49838   0.00281   0.00000   0.01495   0.01494   1.51331
   D22       -0.65241  -0.00247   0.00000  -0.01200  -0.01198  -0.66439
   D23       -2.69782   0.00014   0.00000   0.00171   0.00171  -2.69611
   D24       -1.63424   0.00325   0.00000   0.01878   0.01876  -1.61549
   D25        2.49816  -0.00203   0.00000  -0.00817  -0.00816   2.49000
   D26        0.45274   0.00058   0.00000   0.00554   0.00553   0.45827
   D27       -0.00061   0.00002   0.00000   0.00013   0.00013  -0.00048
   D28       -3.13970  -0.00026   0.00000  -0.00212  -0.00212   3.14137
   D29        3.13596   0.00029   0.00000   0.00236   0.00236   3.13832
   D30       -0.00313   0.00001   0.00000   0.00011   0.00012  -0.00302
   D31        1.91054  -0.00261   0.00000  -0.01369  -0.01366   1.89688
   D32       -1.23395  -0.00218   0.00000  -0.01002  -0.00998  -1.24393
   D33       -2.20541   0.00275   0.00000   0.01381   0.01380  -2.19161
   D34        0.93329   0.00318   0.00000   0.01749   0.01748   0.95077
   D35       -0.14866  -0.00065   0.00000  -0.00439  -0.00442  -0.15308
   D36        2.99004  -0.00022   0.00000  -0.00071  -0.00073   2.98931
   D37       -2.06150   0.00017   0.00000   0.00612   0.00625  -2.05526
   D38        1.08548   0.00047   0.00000   0.00847   0.00862   1.09410
   D39        2.05707  -0.00066   0.00000  -0.00815  -0.00828   2.04879
   D40       -1.07913  -0.00037   0.00000  -0.00580  -0.00591  -1.08504
   D41       -0.02213   0.00061   0.00000   0.00347   0.00344  -0.01869
   D42        3.12485   0.00091   0.00000   0.00582   0.00582   3.13066
   D43        3.13898   0.00006   0.00000   0.00058   0.00059   3.13957
   D44       -0.01503   0.00034   0.00000   0.00286   0.00287  -0.01216
   D45        0.00025  -0.00037   0.00000  -0.00306  -0.00305  -0.00280
   D46        3.12942  -0.00008   0.00000  -0.00077  -0.00078   3.12865
   D47       -3.14032  -0.00002   0.00000  -0.00023  -0.00022  -3.14054
   D48       -0.00300   0.00018   0.00000   0.00138   0.00140  -0.00161
   D49       -0.00150   0.00040   0.00000   0.00331   0.00330   0.00180
   D50        3.13582   0.00060   0.00000   0.00492   0.00491   3.14074
   D51       -3.13783   0.00003   0.00000   0.00036   0.00034  -3.13749
   D52        0.00068   0.00025   0.00000   0.00204   0.00202   0.00270
   D53       -0.00159  -0.00023   0.00000  -0.00187  -0.00186  -0.00345
   D54        3.13692  -0.00001   0.00000  -0.00019  -0.00018   3.13674
   D55        0.00078   0.00014   0.00000   0.00116   0.00117   0.00195
   D56        3.13952   0.00020   0.00000   0.00168   0.00168   3.14121
   D57       -3.12929  -0.00011   0.00000  -0.00089  -0.00089  -3.13018
   D58        0.00945  -0.00004   0.00000  -0.00038  -0.00038   0.00908
   D59       -0.00058   0.00007   0.00000   0.00059   0.00058   0.00001
   D60        3.14036   0.00001   0.00000   0.00008   0.00008   3.14043
   D61       -3.13934   0.00001   0.00000   0.00008   0.00008  -3.13926
   D62        0.00160  -0.00005   0.00000  -0.00043  -0.00043   0.00117
   D63       -0.00066  -0.00004   0.00000  -0.00036  -0.00036  -0.00102
   D64       -3.14072  -0.00017   0.00000  -0.00144  -0.00145   3.14101
   D65       -3.14159   0.00002   0.00000   0.00015   0.00015  -3.14144
   D66        0.00153  -0.00011   0.00000  -0.00093  -0.00093   0.00059
   D67        0.00172  -0.00020   0.00000  -0.00163  -0.00163   0.00009
   D68       -3.13566  -0.00040   0.00000  -0.00322  -0.00321  -3.13887
   D69       -3.14140  -0.00006   0.00000  -0.00054  -0.00054   3.14124
   D70        0.00441  -0.00026   0.00000  -0.00213  -0.00213   0.00228
         Item               Value     Threshold  Converged?
 Maximum Force            0.059943     0.000450     NO 
 RMS     Force            0.015795     0.000300     NO 
 Maximum Displacement     0.158802     0.001800     NO 
 RMS     Displacement     0.034324     0.001200     NO 
 Predicted change in Energy=-3.844364D-02
 GradGradGradGradGradGradGradGradGradGradGradGradGradGradGradGradGradGrad

                          Input orientation:                          
 ---------------------------------------------------------------------
 Center     Atomic      Atomic             Coordinates (Angstroms)
 Number     Number       Type             X           Y           Z
 ---------------------------------------------------------------------
      1          6           0        2.819346    3.618775   -1.987143
      2          6           0        1.452019    3.374783   -1.846809
      3          6           0        1.001920    2.113903   -1.453397
      4          6           0        1.911385    1.078147   -1.194051
      5          6           0        3.280896    1.336131   -1.337271
      6          6           0        3.733967    2.596819   -1.730639
      7          6           0        1.461980   -0.304768   -0.782798
      8          6           0        1.170535   -1.162264   -1.996056
      9          7           0        0.321379   -0.275055    0.112828
     10          6           0        1.991227   -2.233837   -2.396011
     11          6           0        1.668116   -2.993131   -3.527315
     12          6           0        0.530770   -2.697171   -4.274519
     13          6           0       -0.290769   -1.637779   -3.892795
     14          6           0        0.031393   -0.884492   -2.766780
     15          6           0        0.340576   -0.745755    1.372459
     16          8           0       -0.652878   -0.708073    2.107634
     17         53           0        3.740729   -2.779055   -1.382236
     18          1           0        3.161507    4.578244   -2.285491
     19          1           0        0.751372    4.148601   -2.038283
     20          1           0       -0.042485    1.952044   -1.350376
     21          1           0        3.985983    0.564192   -1.147373
     22          1           0        4.775005    2.776060   -1.834332
     23          1           0        2.282787   -0.749535   -0.220649
     24          1           0       -0.542507    0.107816   -0.206088
     25          1           0        2.292410   -3.798883   -3.821939
     26          1           0        0.294336   -3.277350   -5.130985
     27          1           0       -1.159350   -1.404494   -4.456442
     28          1           0       -0.608406   -0.083450   -2.491234
     29          1           0        1.256858   -1.162621    1.726090
 ---------------------------------------------------------------------
                    Distance matrix (angstroms):
                    1          2          3          4          5
     1  C    0.000000
     2  C    1.395997   0.000000
     3  C    2.419206   1.395414   0.000000
     4  C    2.812148   2.431388   1.402561   0.000000
     5  C    2.417814   2.785771   2.410839   1.400938   0.000000
     6  C    1.395249   2.413713   2.788216   2.432303   1.396190
     7  C    4.322855   3.830316   2.551731   1.511141   2.511662
     8  C    5.057369   4.548219   3.325083   2.492290   3.336105
     9  N    5.080514   4.294164   2.936549   2.463170   3.668440
    10  C    5.925033   5.661183   4.557422   3.524248   3.940666
    11  C    6.885837   6.589471   5.552184   4.698787   5.112715
    12  C    7.096537   6.603870   5.597066   5.064425   5.697205
    13  C    6.398100   5.687631   4.657986   4.416894   5.303926
    14  C    5.353497   4.583224   3.414275   3.140031   4.187354
    15  C    6.039896   5.345824   4.074370   3.518669   4.508034
    16  O    6.895299   6.061182   4.835582   4.546113   5.614332
    17  I    6.492079   6.582078   5.607778   4.273163   4.141042
    18  H    1.061446   2.136143   3.380705   3.873594   3.380040
    19  H    2.135380   1.061302   2.131867   3.389107   3.847063
    20  H    3.372468   2.122304   1.061882   2.146099   3.379997
    21  H    3.375905   3.848326   3.376372   2.137823   1.062591
    22  H    2.134975   3.376516   3.849640   3.390161   2.133736
    23  H    4.742417   4.510496   3.370395   2.103775   2.567697
    24  H    5.176972   4.164514   2.822308   2.817658   4.172139
    25  H    7.659359   7.487915   6.498953   5.553053   5.789563
    26  H    7.988489   7.508456   6.564369   6.089716   6.678024
    27  H    6.867364   6.039115   5.105730   5.122120   6.079147
    28  H    5.070509   4.076764   2.915239   3.062897   4.298082
    29  H    6.252297   5.778558   4.572718   3.738538   4.441247
                    6          7          8          9         10
     6  C    0.000000
     7  C    3.805199   0.000000
     8  C    4.557667   1.514013   0.000000
     9  N    4.826157   1.450517   2.440409   0.000000
    10  C    5.178330   2.569800   1.407754   3.594370   0.000000
    11  C    6.224413   3.847358   2.438117   4.738383   1.400277
    12  C    6.690151   4.333920   2.820751   5.015905   2.424129
    13  C    6.229385   3.810660   2.441136   4.275132   2.793412
    14  C    5.186730   2.513732   1.403146   2.957642   2.408143
    15  C    5.684815   2.469240   3.494168   1.344841   4.374975
    16  O    6.700676   3.604147   4.513469   2.261843   5.440779
    17  I    5.387156   3.416741   3.097852   4.494128   2.094221
    18  H    2.135794   5.384263   6.082858   6.113327   6.912758
    19  H    3.376173   4.681207   5.327547   4.937702   6.511584
    20  H    3.849925   2.771058   3.404002   2.689486   4.769795
    21  H    2.129621   2.694179   3.409935   3.965068   3.656107
    22  H    1.061433   4.644713   5.341231   5.738948   5.758817
    23  H    3.947667   1.089749   2.135303   2.045351   2.649597
    24  H    5.177608   2.126214   2.784170   0.997295   4.086430
    25  H    6.881614   4.704767   3.397678   5.637794   2.138539
    26  H    7.609157   5.395032   3.881893   6.042523   3.383554
    27  H    6.883680   4.645043   3.397137   4.934209   3.854779
    28  H    5.159317   2.693369   2.138615   2.771706   3.375104
    29  H    5.676129   2.659418   3.723147   2.065311   4.321866
                   11         12         13         14         15
    11  C    0.000000
    12  C    1.392646   0.000000
    13  C    2.409935   1.393897   0.000000
    14  C    2.775542   2.410075   1.392530   0.000000
    15  C    5.551653   5.977672   5.377472   4.153089   0.000000
    16  O    6.508545   6.788919   6.082814   4.925370   1.236468
    17  I    2.990471   4.321556   4.884505   4.389249   4.825318
    18  H    7.816525   7.988033   7.289758   6.314328   7.048632
    19  H    7.352684   7.205138   6.165019   5.136253   5.979685
    20  H    5.667449   5.522176   4.405947   3.171371   3.852102
    21  H    4.867358   5.688060   5.538648   4.512200   4.621094
    22  H    6.767756   7.343317   7.027184   6.063906   6.507754
    23  H    4.042967   4.826667   4.571305   3.401437   2.512009
    24  H    5.053046   5.056877   4.086842   2.805562   2.000058
    25  H    1.061029   2.126493   3.368709   3.836565   6.333484
    26  H    2.130683   1.061152   2.136271   3.374073   6.978961
    27  H    3.373664   2.135560   1.061392   2.131484   6.054734
    28  H    3.836960   3.362940   2.116886   1.061573   4.033279
    29  H    5.578365   6.236133   5.847461   4.665298   1.066961
                   16         17         18         19         20
    16  O    0.000000
    17  I    5.980965   0.000000
    18  H    7.860930   7.435134   0.000000
    19  H    6.538182   7.573577   2.460580   0.000000
    20  H    4.405297   6.057807   4.246990   2.434807   0.000000
    21  H    5.807991   3.360448   4.252963   4.909625   4.265665
    22  H    7.559113   5.668635   2.460648   4.256182   4.911356
    23  H    3.747099   2.755691   5.781085   5.444333   3.739212
    24  H    2.455844   5.297495   6.166714   4.621580   2.227239
    25  H    7.306686   3.014934   8.561090   8.289676   6.680832
    26  H    7.739251   5.116546   8.833338   8.057197   6.461657
    27  H    6.620318   5.945665   7.692592   6.351000   4.707587
    28  H    4.641306   5.235565   5.998830   4.468155   2.401053
    29  H    1.999820   4.294666   7.257961   6.529556   4.566627
                   21         22         23         24         25
    21  H    0.000000
    22  H    2.446800   0.000000
    23  H    2.342130   4.609224   0.000000
    24  H    4.647743   6.168196   2.952550   0.000000
    25  H    5.390539   7.303679   4.718888   6.031039   0.000000
    26  H    6.652433   8.221197   5.869854   6.034423   2.444974
    27  H    6.426516   7.718099   5.497201   4.553359   4.248569
    28  H    4.830509   6.131022   3.736071   2.294083   4.897954
    29  H    4.322823   6.369237   2.238965   2.930024   6.229195
                   26         27         28         29
    26  H    0.000000
    27  H    2.464914   0.000000
    28  H    4.240781   2.431201   0.000000
    29  H    7.240028   6.642309   4.735995   0.000000
 Symmetry turned off by external request.
 Stoichiometry    C14H12INO
 Framework group  C1[X(C14H12INO)]
 Deg. of freedom    81
 Full point group                 C1      NOp   1
 Rotational constants (GHZ):           0.3738441           0.2256620           0.2150261
 Basis read from rwf:  (5D, 7F)
 Pseudo-potential data read from rwf file.
   396 basis functions,   648 primitive gaussians,   412 cartesian basis functions
    59 alpha electrons       59 beta electrons
       nuclear repulsion energy      1077.7387877973 Hartrees.
 NAtoms=   29 NActive=   29 NUniq=   29 SFac= 1.00D+00 NAtFMM=   60 NAOKFM=F Big=F
 Integral buffers will be    131072 words long.
 Raffenetti 2 integral format.
 Two-electron integral symmetry is turned off.
 ------------------------------------------------------------------------------
 Polarizable Continuum Model (PCM)
 =================================
 Model                : PCM.
 Atomic radii         : UFF (Universal Force Field).
 Polarization charges : Total charges.
 Charge compensation  : None.
 Solution method      : On-the-fly selection.
 Cavity type          : Scaled VdW (van der Waals Surface) (Alpha=1.100).
 Cavity algorithm     : GePol (No added spheres)
                        Default sphere list used, NSphG=   29.
                        Lebedev-Laikov grids with approx.  5.0 points / Ang**2.
                        Smoothing algorithm: York/Karplus (Gamma=1.0000).
                        Polarization charges: spherical gaussians, with
                                              point-specific exponents (IZeta= 3).
                        Self-potential: point-specific (ISelfS= 7).
                        Self-field    : sphere-specific E.n sum rule (ISelfD= 2).
 1st derivatives      : Analytical E(r).r(x)/FMM algorithm (CHGder, D1EAlg=3).
                        Cavity 1st derivative terms included.
 Solvent              : DiMethylSulfoxide, Eps=  46.826000 Eps(inf)=   2.007889
 ------------------------------------------------------------------------------
 One-electron integrals computed using PRISM.
   1 Symmetry operations used in ECPInt.
 ECPInt:  NShTT=    9316 NPrTT=   38001 LenC2=    8721 LenP2D=   23887.
 LDataN:  DoStor=T MaxTD1= 5 Len=  102
 NBasis=   396 RedAO= T EigKep=  1.05D-06  NBF=   396
 NBsUse=   396 1.00D-06 EigRej= -1.00D+00 NBFU=   396
 Initial guess from the checkpoint file:  "BHFA_oI_conf8.chk"
 B after Tr=     0.004198   -0.006588    0.017745
         Rot=    0.999999    0.000657    0.000121   -0.001292 Ang=   0.17 deg.
 ExpMin= 4.38D-02 ExpMax= 8.59D+03 ExpMxC= 1.30D+03 IAcc=3 IRadAn=         5 AccDes= 0.00D+00
 Harris functional with IExCor= 1009 and IRadAn=       5 diagonalized for initial guess.
 HarFok:  IExCor= 1009 AccDes= 0.00D+00 IRadAn=         5 IDoV= 1 UseB2=F ITyADJ=14
 ICtDFT=  3500011 ScaDFX=  1.000000  1.000000  1.000000  1.000000
 Defaulting to unpruned grid for atomic number  53.
 FoFCou: FMM=F IPFlag=           0 FMFlag=      100000 FMFlg1=           0
         NFxFlg=           0 DoJE=T BraDBF=F KetDBF=T FulRan=T
         wScrn=  0.000000 ICntrl=       500 IOpCl=  0 I1Cent=   200000004 NGrid=           0
         NMat0=    1 NMatS0=      1 NMatT0=    0 NMatD0=    1 NMtDS0=    0 NMtDT0=    0
 Symmetry not used in FoFCou.
 Requested convergence on RMS density matrix=1.00D-08 within 128 cycles.
 Requested convergence on MAX density matrix=1.00D-06.
 Requested convergence on             energy=1.00D-06.
 No special actions if energy rises.
 Inv3:  Mode=1 IEnd=    16722963.
 Iteration    1 A*A^-1 deviation from unit magnitude is 7.99D-15 for   2358.
 Iteration    1 A*A^-1 deviation from orthogonality  is 2.57D-15 for   2358   2221.
 Iteration    1 A^-1*A deviation from unit magnitude is 7.77D-15 for   2358.
 Iteration    1 A^-1*A deviation from orthogonality  is 2.05D-15 for   2341   2197.
 Error on total polarization charges =  0.01980
 SCF Done:  E(RM062X) =  -681.918516274     A.U. after   14 cycles
            NFock= 14  Conv=0.67D-08     -V/T= 2.0158
   1 Symmetry operations used in ECPInt.
 ECPInt:  NShTT=    9316 NPrTT=   38001 LenC2=    8721 LenP2D=   23887.
 LDataN:  DoStor=T MaxTD1= 6 Len=  172
 D1PCM: PCM CHGder 1st derivatives, ID1Alg=3 FixD1E=F DoIter=F DoCFld=F I1PDM=0.
 Calling FoFJK, ICntrl=      2127 FMM=F ISym2X=0 I1Cent= 0 IOpClX= 0 NMat=1 NMatS=1 NMatT=0.
 -------------------------------------------------------------------
 Center     Atomic                   Forces (Hartrees/Bohr)
 Number     Number              X              Y              Z
 -------------------------------------------------------------------
      1        6          -0.006061030   -0.017649345    0.005525077
      2        6           0.013581712   -0.015388090    0.003502351
      3        6           0.020225953    0.000429433   -0.001600902
      4        6           0.004643155    0.013896405   -0.002672664
      5        6          -0.013770155    0.013413824   -0.004517141
      6        6          -0.020669704   -0.003508412    0.001362291
      7        6           0.001752125    0.000161766    0.001619095
      8        6           0.002835785   -0.010570635   -0.006862734
      9        7           0.016446759   -0.006844464    0.006831630
     10        6          -0.014957093    0.006420942   -0.008707842
     11        6          -0.010917016    0.014115901    0.004908096
     12        6           0.004824125    0.011471677    0.016826371
     13        6           0.015572829   -0.003204691    0.011658029
     14        6           0.012921871   -0.017387891   -0.006764313
     15        6          -0.045052837    0.010810518    0.008169081
     16        8           0.016629880   -0.001653410   -0.009399258
     17       53           0.007427213   -0.002144156    0.004929320
     18        1           0.005319516    0.015081930   -0.004574950
     19        1          -0.011287136    0.012003195   -0.002871894
     20        1          -0.016754179   -0.001591759    0.002090770
     21        1           0.010944292   -0.012414597    0.003686773
     22        1           0.016411949    0.002550686   -0.001290916
     23        1          -0.001705209   -0.000810643    0.000884907
     24        1          -0.012717203    0.004242840   -0.002665244
     25        1           0.009772267   -0.012400342   -0.004255945
     26        1          -0.003123034   -0.009495803   -0.013237010
     27        1          -0.013481089    0.003927400   -0.008375635
     28        1          -0.009784776    0.013518982    0.004496919
     29        1           0.020971031   -0.006981259    0.001305739
 -------------------------------------------------------------------
 Cartesian Forces:  Max     0.045052837 RMS     0.011091582

 GradGradGradGradGradGradGradGradGradGradGradGradGradGradGradGradGradGrad
 Berny optimization.
 Using GEDIIS/GDIIS optimizer.
 FormGI is forming the generalized inverse of G from B-inverse, IUseBI=4.
 Internal  Forces:  Max     0.021172943 RMS     0.005341994
 Search for a local minimum.
 Step number   2 out of a maximum of  158
 All quantities printed in internal units (Hartrees-Bohrs-Radians)
 Mixed Optimization -- RFO/linear search
 Update second derivatives using D2CorX and points    1    2
 DE= -3.71D-02 DEPred=-3.84D-02 R= 9.64D-01
 TightC=F SS=  1.41D+00  RLast= 3.03D-01 DXNew= 5.0454D-01 9.1036D-01
 Trust test= 9.64D-01 RLast= 3.03D-01 DXMaxT set to 5.05D-01
 ITU=  1  0
 Use linear search instead of GDIIS.
     Eigenvalues ---    0.00888   0.00932   0.01306   0.01468   0.01522
     Eigenvalues ---    0.01725   0.01876   0.01905   0.01932   0.01963
     Eigenvalues ---    0.01968   0.01975   0.01993   0.02003   0.02017
     Eigenvalues ---    0.02027   0.02028   0.02032   0.02036   0.02048
     Eigenvalues ---    0.02049   0.02059   0.02389   0.02389   0.05162
     Eigenvalues ---    0.06587   0.06821   0.15632   0.15901   0.16000
     Eigenvalues ---    0.16000   0.16000   0.16000   0.16000   0.16000
     Eigenvalues ---    0.16000   0.16000   0.16000   0.16031   0.18775
     Eigenvalues ---    0.19032   0.21942   0.22000   0.22000   0.22000
     Eigenvalues ---    0.22115   0.22492   0.23465   0.24456   0.24986
     Eigenvalues ---    0.24999   0.25000   0.33420   0.33845   0.34775
     Eigenvalues ---    0.39927   0.40407   0.40435   0.40504   0.41157
     Eigenvalues ---    0.43326   0.43811   0.44075   0.44219   0.44231
     Eigenvalues ---    0.44262   0.44304   0.44322   0.44341   0.44353
     Eigenvalues ---    0.44373   0.44396   0.44417   0.44634   0.44755
     Eigenvalues ---    0.44932   0.45173   0.46460   0.53350   0.55615
     Eigenvalues ---    0.82959
 RFO step:  Lambda=-1.63574910D-03 EMin= 8.87562216D-03
 Quartic linear search produced a step of  0.59077.
 Iteration  1 RMS(Cart)=  0.05730880 RMS(Int)=  0.00125466
 Iteration  2 RMS(Cart)=  0.00189364 RMS(Int)=  0.00006695
 Iteration  3 RMS(Cart)=  0.00000256 RMS(Int)=  0.00006692
 Iteration  4 RMS(Cart)=  0.00000000 RMS(Int)=  0.00006692
 Variable       Old X    -DE/DX   Delta X   Delta X   Delta X     New X
                                 (Linear)    (Quad)   (Total)
    R1        2.63805  -0.00317  -0.00897   0.00128  -0.00772   2.63034
    R2        2.63664  -0.00344  -0.00963   0.00127  -0.00838   2.62826
    R3        2.00584   0.01663   0.04622  -0.00380   0.04241   2.04826
    R4        2.63695  -0.00380  -0.01087   0.00141  -0.00946   2.62749
    R5        2.00557   0.01672   0.04621  -0.00351   0.04270   2.04827
    R6        2.65046  -0.00547  -0.01225  -0.00336  -0.01559   2.63487
    R7        2.00667   0.01692   0.04593  -0.00222   0.04370   2.05037
    R8        2.64739  -0.00496  -0.01246  -0.00114  -0.01358   2.63381
    R9        2.85564   0.00737   0.02649  -0.00227   0.02422   2.87986
   R10        2.63842  -0.00379  -0.01021   0.00057  -0.00965   2.62877
   R11        2.00801   0.01694   0.04670  -0.00322   0.04348   2.05149
   R12        2.00582   0.01665   0.04610  -0.00355   0.04255   2.04837
   R13        2.86107   0.00737   0.02591  -0.00112   0.02479   2.88586
   R14        2.74108   0.00553   0.02380  -0.01141   0.01240   2.75348
   R15        2.05933  -0.00050  -0.00063  -0.00138  -0.00201   2.05731
   R16        2.66027  -0.00757  -0.01372  -0.00983  -0.02353   2.63674
   R17        2.65156  -0.00427  -0.01200   0.00049  -0.01151   2.64005
   R18        2.54138  -0.00079  -0.00271   0.00141  -0.00130   2.54008
   R19        1.88461   0.01350   0.03061  -0.00145   0.02916   1.91378
   R20        2.64614  -0.00406  -0.00844  -0.00300  -0.01143   2.63471
   R21        3.95750   0.00915   0.04170   0.02961   0.07132   4.02882
   R22        2.63172  -0.00408  -0.01120   0.00135  -0.00986   2.62186
   R23        2.00505   0.01635   0.04552  -0.00383   0.04169   2.04674
   R24        2.63408  -0.00270  -0.00886   0.00306  -0.00582   2.62826
   R25        2.00529   0.01657   0.04605  -0.00383   0.04223   2.04751
   R26        2.63150  -0.00501  -0.01289  -0.00002  -0.01291   2.61859
   R27        2.00574   0.01635   0.04556  -0.00382   0.04174   2.04748
   R28        2.00608   0.01727   0.04703  -0.00278   0.04425   2.05033
   R29        2.33659  -0.01900  -0.01432  -0.01702  -0.03134   2.30525
   R30        2.01626   0.02117   0.05212   0.00441   0.05652   2.07279
    A1        2.08928  -0.00056  -0.00190  -0.00023  -0.00215   2.08713
    A2        2.09668   0.00023   0.00079  -0.00014   0.00065   2.09732
    A3        2.09722   0.00033   0.00111   0.00036   0.00147   2.09870
    A4        2.09694   0.00029   0.00144   0.00062   0.00206   2.09900
    A5        2.09560   0.00019   0.00064   0.00098   0.00160   2.09720
    A6        2.09064  -0.00048  -0.00208  -0.00160  -0.00369   2.08695
    A7        2.10628  -0.00070  -0.00141  -0.00326  -0.00464   2.10163
    A8        2.07411  -0.00048  -0.00296  -0.00111  -0.00413   2.06998
    A9        2.10279   0.00118   0.00437   0.00432   0.00863   2.11142
   A10        2.07030   0.00143   0.00193   0.00565   0.00755   2.07785
   A11        2.13329  -0.00001   0.00186  -0.00250  -0.00079   2.13249
   A12        2.07953  -0.00143  -0.00381  -0.00342  -0.00738   2.07215
   A13        2.10867  -0.00051  -0.00052  -0.00310  -0.00358   2.10508
   A14        2.09050  -0.00018  -0.00142  -0.00021  -0.00168   2.08882
   A15        2.08402   0.00069   0.00195   0.00333   0.00523   2.08925
   A16        2.09491   0.00005   0.00046   0.00033   0.00078   2.09568
   A17        2.09588   0.00033   0.00097   0.00153   0.00246   2.09834
   A18        2.09240  -0.00038  -0.00143  -0.00185  -0.00331   2.08909
   A19        1.93636  -0.00089  -0.00395   0.00848   0.00417   1.94053
   A20        1.96400   0.00105   0.00970   0.00331   0.01283   1.97683
   A21        1.86491   0.00066  -0.00025   0.00717   0.00704   1.87195
   A22        1.93374   0.00127   0.00893   0.00313   0.01184   1.94558
   A23        1.90415  -0.00046  -0.00449  -0.00774  -0.01219   1.89196
   A24        1.85680  -0.00175  -0.01094  -0.01573  -0.02657   1.83023
   A25        2.14906   0.00214   0.00575   0.00599   0.01160   2.16066
   A26        2.07639  -0.00129  -0.00301  -0.00323  -0.00637   2.07002
   A27        2.05774  -0.00085  -0.00273  -0.00278  -0.00556   2.05217
   A28        2.16510  -0.00097   0.00249  -0.01058  -0.00813   2.15698
   A29        2.08468   0.00244   0.01015   0.00742   0.01753   2.10221
   A30        2.03337  -0.00147  -0.01265   0.00307  -0.00962   2.02375
   A31        2.10339   0.00195   0.00232   0.00839   0.01071   2.11409
   A32        2.15036  -0.00203  -0.00370  -0.00717  -0.01095   2.13941
   A33        2.02940   0.00008   0.00139  -0.00107   0.00024   2.02963
   A34        2.10213  -0.00114  -0.00122  -0.00563  -0.00683   2.09530
   A35        2.09481   0.00026  -0.00036   0.00122   0.00084   2.09565
   A36        2.08624   0.00088   0.00158   0.00442   0.00599   2.09224
   A37        2.08969  -0.00019  -0.00059   0.00118   0.00057   2.09027
   A38        2.09303  -0.00063  -0.00195  -0.00437  -0.00631   2.08672
   A39        2.10047   0.00082   0.00254   0.00318   0.00573   2.10620
   A40        2.09004  -0.00065  -0.00110  -0.00205  -0.00318   2.08685
   A41        2.09894   0.00079   0.00241   0.00285   0.00526   2.10421
   A42        2.09421  -0.00014  -0.00131  -0.00080  -0.00210   2.09210
   A43        2.12338   0.00086   0.00332   0.00085   0.00416   2.12754
   A44        2.08990  -0.00091  -0.00253  -0.00385  -0.00641   2.08349
   A45        2.06991   0.00005  -0.00079   0.00303   0.00221   2.07211
   A46        2.13503   0.00837   0.03295   0.01253   0.04547   2.18050
   A47        2.04817  -0.01073  -0.03652  -0.04057  -0.07709   1.97107
   A48        2.09999   0.00235   0.00357   0.02805   0.03162   2.13161
    D1       -0.00143   0.00001   0.00020   0.00036   0.00057  -0.00086
    D2        3.13915  -0.00012  -0.00069  -0.00631  -0.00698   3.13216
    D3       -3.14055   0.00013   0.00089   0.00653   0.00743  -3.13312
    D4        0.00003  -0.00000   0.00000  -0.00014  -0.00013  -0.00010
    D5        0.00153  -0.00003  -0.00020  -0.00187  -0.00208  -0.00055
    D6       -3.14032   0.00019   0.00113   0.01029   0.01144  -3.12888
    D7        3.14065  -0.00015  -0.00089  -0.00804  -0.00894   3.13171
    D8       -0.00120   0.00008   0.00044   0.00411   0.00458   0.00338
    D9        0.00026  -0.00000  -0.00008   0.00077   0.00070   0.00096
   D10        3.13846  -0.00024  -0.00135  -0.01346  -0.01472   3.12374
   D11       -3.14031   0.00012   0.00081   0.00742   0.00821  -3.13211
   D12       -0.00211  -0.00011  -0.00046  -0.00681  -0.00722  -0.00933
   D13        0.00079   0.00002  -0.00003  -0.00038  -0.00045   0.00034
   D14       -3.12808   0.00038   0.00224   0.02511   0.02744  -3.10064
   D15       -3.13736   0.00026   0.00126   0.01410   0.01537  -3.12199
   D16        0.01696   0.00062   0.00354   0.03959   0.04326   0.06022
   D17       -0.00068  -0.00004   0.00003  -0.00115  -0.00107  -0.00175
   D18       -3.13947  -0.00023  -0.00130  -0.01112  -0.01237   3.13135
   D19        3.12858  -0.00038  -0.00214  -0.02583  -0.02795   3.10064
   D20       -0.01020  -0.00056  -0.00348  -0.03580  -0.03924  -0.04944
   D21        1.51331   0.00107   0.00882   0.04451   0.05340   1.56672
   D22       -0.66439  -0.00072  -0.00708   0.03135   0.02432  -0.64006
   D23       -2.69611   0.00042   0.00101   0.04421   0.04526  -2.65085
   D24       -1.61549   0.00141   0.01108   0.07006   0.08110  -1.53438
   D25        2.49000  -0.00038  -0.00482   0.05690   0.05202   2.54202
   D26        0.45827   0.00076   0.00327   0.06976   0.07296   0.53124
   D27       -0.00048   0.00005   0.00008   0.00228   0.00234   0.00187
   D28        3.14137  -0.00018  -0.00125  -0.00985  -0.01110   3.13027
   D29        3.13832   0.00023   0.00140   0.01220   0.01363  -3.13123
   D30       -0.00302   0.00001   0.00007   0.00007   0.00018  -0.00283
   D31        1.89688  -0.00060  -0.00807   0.00352  -0.00459   1.89228
   D32       -1.24393  -0.00026  -0.00589   0.02880   0.02294  -1.22099
   D33       -2.19161   0.00107   0.00815   0.01646   0.02460  -2.16702
   D34        0.95077   0.00140   0.01033   0.04175   0.05213   1.00290
   D35       -0.15308  -0.00060  -0.00261  -0.00550  -0.00816  -0.16124
   D36        2.98931  -0.00027  -0.00043   0.01978   0.01937   3.00868
   D37       -2.05526   0.00012   0.00369   0.00844   0.01226  -2.04300
   D38        1.09410   0.00036   0.00509   0.02381   0.02914   1.12323
   D39        2.04879  -0.00049  -0.00489  -0.00763  -0.01271   2.03609
   D40       -1.08504  -0.00025  -0.00349   0.00774   0.00417  -1.08087
   D41       -0.01869   0.00041   0.00203   0.00926   0.01119  -0.00749
   D42        3.13066   0.00065   0.00344   0.02463   0.02807  -3.12445
   D43        3.13957   0.00014   0.00035   0.01265   0.01311  -3.13050
   D44       -0.01216   0.00043   0.00170   0.03179   0.03351   0.02135
   D45       -0.00280  -0.00019  -0.00180  -0.01238  -0.01416  -0.01697
   D46        3.12865   0.00010  -0.00046   0.00676   0.00624   3.13488
   D47       -3.14054  -0.00008  -0.00013  -0.00930  -0.00927   3.13337
   D48       -0.00161   0.00012   0.00082   0.00250   0.00343   0.00182
   D49        0.00180   0.00023   0.00195   0.01466   0.01653   0.01834
   D50        3.14074   0.00043   0.00290   0.02645   0.02923  -3.11322
   D51       -3.13749   0.00007   0.00020   0.00624   0.00636  -3.13113
   D52        0.00270   0.00015   0.00119   0.00846   0.00957   0.01227
   D53       -0.00345  -0.00015  -0.00110  -0.00869  -0.00971  -0.01316
   D54        3.13674  -0.00007  -0.00011  -0.00648  -0.00650   3.13024
   D55        0.00195   0.00006   0.00069   0.00416   0.00490   0.00685
   D56        3.14121   0.00014   0.00100   0.00894   0.00996  -3.13202
   D57       -3.13018  -0.00020  -0.00053  -0.01366  -0.01420   3.13881
   D58        0.00908  -0.00012  -0.00022  -0.00888  -0.00914  -0.00006
   D59        0.00001   0.00004   0.00034   0.00233   0.00266   0.00267
   D60        3.14043   0.00003   0.00004   0.00165   0.00169  -3.14107
   D61       -3.13926  -0.00004   0.00005  -0.00242  -0.00238   3.14154
   D62        0.00117  -0.00005  -0.00025  -0.00310  -0.00336  -0.00219
   D63       -0.00102  -0.00000  -0.00021  -0.00021  -0.00044  -0.00146
   D64        3.14101  -0.00011  -0.00085  -0.00688  -0.00775   3.13326
   D65       -3.14144   0.00001   0.00009   0.00047   0.00056  -3.14089
   D66        0.00059  -0.00010  -0.00055  -0.00620  -0.00676  -0.00616
   D67        0.00009  -0.00014  -0.00096  -0.00853  -0.00946  -0.00937
   D68       -3.13887  -0.00033  -0.00190  -0.02018  -0.02207   3.12225
   D69        3.14124  -0.00003  -0.00032  -0.00187  -0.00220   3.13904
   D70        0.00228  -0.00022  -0.00126  -0.01353  -0.01481  -0.01252
         Item               Value     Threshold  Converged?
 Maximum Force            0.021173     0.000450     NO 
 RMS     Force            0.005342     0.000300     NO 
 Maximum Displacement     0.227956     0.001800     NO 
 RMS     Displacement     0.058009     0.001200     NO 
 Predicted change in Energy=-5.113575D-03
 GradGradGradGradGradGradGradGradGradGradGradGradGradGradGradGradGradGrad

                          Input orientation:                          
 ---------------------------------------------------------------------
 Center     Atomic      Atomic             Coordinates (Angstroms)
[truncated: 1,409,708 more chars]
