# Supplementary material for: Rotational Barriers in N-Benzhydrylformamides: An NMR and DFT Study
Source: Molecules. 2023 Jan 5;28(2):535. doi: 10.3390/molecules28020535 (PMC9863877; doi:10.3390/molecules28020535)
Supplement: Supplementary file 1 [file molecules-28-00535-s001.zip › Supplementary_Materials/Quantum_chemistry_output_files/Gaussian_output_files/Conformations/BHFA_oI/BHFA_oI_conf9.log]

 Entering Gaussian System, Link 0=g16
 Initial command:
 /usr/local/gaussian/g16/l1.exe "/home/gauss/GAUSS_SCRDIR/Gau-9864.inp" -scrdir="/home/gauss/GAUSS_SCRDIR/"
 Entering Link 1 = /usr/local/gaussian/g16/l1.exe PID=      9866.
  
 Copyright (c) 1988,1990,1992,1993,1995,1998,2003,2009,2016,
            Gaussian, Inc.  All Rights Reserved.
  
 This is part of the Gaussian(R) 16 program.  It is based on
 the Gaussian(R) 09 system (copyright 2009, Gaussian, Inc.),
 the Gaussian(R) 03 system (copyright 2003, Gaussian, Inc.),
 the Gaussian(R) 98 system (copyright 1998, Gaussian, Inc.),
 the Gaussian(R) 94 system (copyright 1995, Gaussian, Inc.),
 the Gaussian 92(TM) system (copyright 1992, Gaussian, Inc.),
 the Gaussian 90(TM) system (copyright 1990, Gaussian, Inc.),
 the Gaussian 88(TM) system (copyright 1988, Gaussian, Inc.),
 the Gaussian 86(TM) system (copyright 1986, Carnegie Mellon
 University), and the Gaussian 82(TM) system (copyright 1983,
 Carnegie Mellon University). Gaussian is a federally registered
 trademark of Gaussian, Inc.
  
 This software contains proprietary and confidential information,
 including trade secrets, belonging to Gaussian, Inc.
  
 This software is provided under written license and may be
 used, copied, transmitted, or stored only in accord with that
 written license.
  
 The following legend is applicable only to US Government
 contracts under FAR:
  
                    RESTRICTED RIGHTS LEGEND
  
 Use, reproduction and disclosure by the US Government is
 subject to restrictions as set forth in subparagraphs (a)
 and (c) of the Commercial Computer Software - Restricted
 Rights clause in FAR 52.227-19.
  
 Gaussian, Inc.
 340 Quinnipiac St., Bldg. 40, Wallingford CT 06492
  
  
 ---------------------------------------------------------------
 Warning -- This program may not be used in any manner that
 competes with the business of Gaussian, Inc. or will provide
 assistance to any competitor of Gaussian, Inc.  The licensee
 of this program is prohibited from giving any competitor of
 Gaussian, Inc. access to this program.  By using this program,
 the user acknowledges that Gaussian, Inc. is engaged in the
 business of creating and licensing software in the field of
 computational chemistry and represents and warrants to the
 licensee that it is not a competitor of Gaussian, Inc. and that
 it will not use this program in any manner prohibited above.
 ---------------------------------------------------------------
  

 Cite this work as:
 Gaussian 16, Revision A.03,
 M. J. Frisch, G. W. Trucks, H. B. Schlegel, G. E. Scuseria, 
 M. A. Robb, J. R. Cheeseman, G. Scalmani, V. Barone, 
 G. A. Petersson, H. Nakatsuji, X. Li, M. Caricato, A. V. Marenich, 
 J. Bloino, B. G. Janesko, R. Gomperts, B. Mennucci, H. P. Hratchian, 
 J. V. Ortiz, A. F. Izmaylov, J. L. Sonnenberg, D. Williams-Young, 
 F. Ding, F. Lipparini, F. Egidi, J. Goings, B. Peng, A. Petrone, 
 T. Henderson, D. Ranasinghe, V. G. Zakrzewski, J. Gao, N. Rega, 
 G. Zheng, W. Liang, M. Hada, M. Ehara, K. Toyota, R. Fukuda, 
 J. Hasegawa, M. Ishida, T. Nakajima, Y. Honda, O. Kitao, H. Nakai, 
 T. Vreven, K. Throssell, J. A. Montgomery, Jr., J. E. Peralta, 
 F. Ogliaro, M. J. Bearpark, J. J. Heyd, E. N. Brothers, K. N. Kudin, 
 V. N. Staroverov, T. A. Keith, R. Kobayashi, J. Normand, 
 K. Raghavachari, A. P. Rendell, J. C. Burant, S. S. Iyengar, 
 J. Tomasi, M. Cossi, J. M. Millam, M. Klene, C. Adamo, R. Cammi, 
 J. W. Ochterski, R. L. Martin, K. Morokuma, O. Farkas, 
 J. B. Foresman, and D. J. Fox, Gaussian, Inc., Wallingford CT, 2016.
 
 ******************************************
 Gaussian 16:  ES64L-G16RevA.03 25-Dec-2016
                 7-Jul-2021 
 ******************************************
 %nprocshared=4
 Will use up to    4 processors via shared memory.
 %mem=2GB
 %chk=BHFA_oI_conf9.chk
 ----------------------------------------------------------------------
 # opt freq M062X/gen pseudo=read nosymm Integral(Grid=SuperFine) scrf=
 (IEFPCM, solvent=dimethylsulfoxide) pop=(nboread,mkuff,dipole)
 ----------------------------------------------------------------------
 1/18=20,19=15,26=6,38=1/1,3;
 2/9=110,12=2,15=1,17=6,18=5,40=1/2;
 3/5=7,11=2,16=1,17=8,25=1,30=1,70=2201,71=1,72=21,74=-55,75=-7/1,2,3;
 4//1;
 5/5=2,38=5,53=21/2;
 6/7=2,8=2,9=2,10=2,15=24,20=4,28=1,40=2/1,2,7;
 7/30=1/1,2,3,16;
 1/18=20,19=15,26=6/3(2);
 2/9=110,15=1/2;
 99//99;
 2/9=110,15=1/2;
 3/5=7,6=1,11=2,16=1,17=8,25=1,30=1,70=2205,71=1,72=21,74=-55,75=-7,82=7/1,2,3;
 4/5=5,16=3,69=1/1;
 5/5=2,38=5,53=21/2;
 7/30=1/1,2,3,16;
 1/18=20,19=15,26=6/3(-5);
 2/9=110,15=1/2;
 6/7=2,8=2,9=2,10=2,15=24,19=2,20=4,28=1,40=2/1,2,7;
 99/9=1/99;
 --------------------
 BHFA_oI_conf9
 --------------------
 Symbolic Z-matrix:
 Charge =  0 Multiplicity = 1
 C                     1.8926   -0.7093   -0.4974 
 N                     0.9042    0.1616    0.0221 
 O                     1.9828   -0.922    -1.6905 
 C                    -0.2829    0.5937   -0.7751 
 C                    -1.35     -0.4813   -0.7689 
 C                    -0.7904    1.9126   -0.2348 
 C                    -2.2524   -0.6284    0.2846 
 C                    -3.2041   -1.6419    0.2598 
 C                    -3.263    -2.5192   -0.8169 
 C                    -2.3666   -2.3788   -1.8709 
 C                    -1.4148   -1.3659   -1.8493 
 C                    -0.8116    2.1334    1.1524 
 C                    -1.276     3.3273    1.6876 
 C                    -1.7347    4.3404    0.8501 
 C                    -1.7142    4.1502   -0.526 
 C                    -1.2418    2.9504   -1.0397 
 H                     2.6106   -1.1112    0.2374 
 H                     0.684     0.0248    0.9892 
 H                     0.0826    0.7408   -1.8238 
 H                    -2.2253    0.066     1.1335 
 H                    -3.91     -1.7454    1.0904 
 H                    -4.0133   -3.3161   -0.8359 
 H                    -2.409    -3.067    -2.7216 
 H                    -0.7074   -1.2666   -2.6829 
 H                    -0.4411    1.3526    1.833 
 H                    -1.2804    3.4721    2.773 
 H                    -2.1045    5.2809    1.271 
 H                    -2.0627    4.9365   -1.2049 
 I                    -1.2421    2.8501   -3.0138 
 

 GradGradGradGradGradGradGradGradGradGradGradGradGradGradGradGradGradGrad
 Berny optimization.
 Initialization pass.
                           ----------------------------
                           !    Initial Parameters    !
                           ! (Angstroms and Degrees)  !
 --------------------------                            --------------------------
 ! Name  Definition              Value          Derivative Info.                !
 --------------------------------------------------------------------------------
 ! R1    R(1,2)                  1.4161         estimate D2E/DX2                !
 ! R2    R(1,3)                  1.2153         estimate D2E/DX2                !
 ! R3    R(1,17)                 1.1032         estimate D2E/DX2                !
 ! R4    R(2,4)                  1.4938         estimate D2E/DX2                !
 ! R5    R(2,18)                 1.0012         estimate D2E/DX2                !
 ! R6    R(4,5)                  1.5147         estimate D2E/DX2                !
 ! R7    R(4,6)                  1.5129         estimate D2E/DX2                !
 ! R8    R(4,19)                 1.1203         estimate D2E/DX2                !
 ! R9    R(5,7)                  1.3949         estimate D2E/DX2                !
 ! R10   R(5,11)                 1.3978         estimate D2E/DX2                !
 ! R11   R(6,12)                 1.4048         estimate D2E/DX2                !
 ! R12   R(6,16)                 1.3888         estimate D2E/DX2                !
 ! R13   R(7,8)                  1.3905         estimate D2E/DX2                !
 ! R14   R(7,20)                 1.0971         estimate D2E/DX2                !
 ! R15   R(8,9)                  1.3901         estimate D2E/DX2                !
 ! R16   R(8,21)                 1.0949         estimate D2E/DX2                !
 ! R17   R(9,10)                 1.3907         estimate D2E/DX2                !
 ! R18   R(9,22)                 1.0947         estimate D2E/DX2                !
 ! R19   R(10,11)                1.3901         estimate D2E/DX2                !
 ! R20   R(10,23)                1.095          estimate D2E/DX2                !
 ! R21   R(11,24)                1.0978         estimate D2E/DX2                !
 ! R22   R(12,13)                1.3883         estimate D2E/DX2                !
 ! R23   R(12,25)                1.1001         estimate D2E/DX2                !
 ! R24   R(13,14)                1.3922         estimate D2E/DX2                !
 ! R25   R(13,26)                1.095          estimate D2E/DX2                !
 ! R26   R(14,15)                1.3893         estimate D2E/DX2                !
 ! R27   R(14,27)                1.0947         estimate D2E/DX2                !
 ! R28   R(15,16)                1.388          estimate D2E/DX2                !
 ! R29   R(15,28)                1.0957         estimate D2E/DX2                !
 ! R30   R(16,29)                1.9766         estimate D2E/DX2                !
 ! A1    A(2,1,3)              121.3064         estimate D2E/DX2                !
 ! A2    A(2,1,17)             115.7206         estimate D2E/DX2                !
 ! A3    A(3,1,17)             122.8105         estimate D2E/DX2                !
 ! A4    A(1,2,4)              122.4656         estimate D2E/DX2                !
 ! A5    A(1,2,18)             115.0763         estimate D2E/DX2                !
 ! A6    A(4,2,18)             112.3475         estimate D2E/DX2                !
 ! A7    A(2,4,5)              110.6324         estimate D2E/DX2                !
 ! A8    A(2,4,6)              109.1564         estimate D2E/DX2                !
 ! A9    A(2,4,19)             106.1579         estimate D2E/DX2                !
 ! A10   A(5,4,6)              112.3899         estimate D2E/DX2                !
 ! A11   A(5,4,19)             109.0788         estimate D2E/DX2                !
 ! A12   A(6,4,19)             109.225          estimate D2E/DX2                !
 ! A13   A(4,5,7)              122.2542         estimate D2E/DX2                !
 ! A14   A(4,5,11)             118.595          estimate D2E/DX2                !
 ! A15   A(7,5,11)             119.1436         estimate D2E/DX2                !
 ! A16   A(4,6,12)             119.6511         estimate D2E/DX2                !
 ! A17   A(4,6,16)             123.6071         estimate D2E/DX2                !
 ! A18   A(12,6,16)            116.7407         estimate D2E/DX2                !
 ! A19   A(5,7,8)              120.4081         estimate D2E/DX2                !
 ! A20   A(5,7,20)             120.1103         estimate D2E/DX2                !
 ! A21   A(8,7,20)             119.4755         estimate D2E/DX2                !
 ! A22   A(7,8,9)              120.1856         estimate D2E/DX2                !
 ! A23   A(7,8,21)             119.7758         estimate D2E/DX2                !
 ! A24   A(9,8,21)             120.0383         estimate D2E/DX2                !
 ! A25   A(8,9,10)             119.7344         estimate D2E/DX2                !
 ! A26   A(8,9,22)             120.126          estimate D2E/DX2                !
 ! A27   A(10,9,22)            120.1395         estimate D2E/DX2                !
 ! A28   A(9,10,11)            120.2059         estimate D2E/DX2                !
 ! A29   A(9,10,23)            120.0239         estimate D2E/DX2                !
 ! A30   A(11,10,23)           119.7702         estimate D2E/DX2                !
 ! A31   A(5,11,10)            120.3225         estimate D2E/DX2                !
 ! A32   A(5,11,24)            119.9854         estimate D2E/DX2                !
 ! A33   A(10,11,24)           119.6908         estimate D2E/DX2                !
 ! A34   A(6,12,13)            121.3904         estimate D2E/DX2                !
 ! A35   A(6,12,25)            119.623          estimate D2E/DX2                !
 ! A36   A(13,12,25)           118.9814         estimate D2E/DX2                !
 ! A37   A(12,13,14)           120.2712         estimate D2E/DX2                !
 ! A38   A(12,13,26)           119.8126         estimate D2E/DX2                !
 ! A39   A(14,13,26)           119.9162         estimate D2E/DX2                !
 ! A40   A(13,14,15)           119.4298         estimate D2E/DX2                !
 ! A41   A(13,14,27)           120.3437         estimate D2E/DX2                !
 ! A42   A(15,14,27)           120.2259         estimate D2E/DX2                !
 ! A43   A(14,15,16)           119.3361         estimate D2E/DX2                !
 ! A44   A(14,15,28)           120.7139         estimate D2E/DX2                !
 ! A45   A(16,15,28)           119.9496         estimate D2E/DX2                !
 ! A46   A(6,16,15)            122.8252         estimate D2E/DX2                !
 ! A47   A(6,16,29)            122.7494         estimate D2E/DX2                !
 ! A48   A(15,16,29)           114.4206         estimate D2E/DX2                !
 ! D1    D(3,1,2,4)             15.9109         estimate D2E/DX2                !
 ! D2    D(3,1,2,18)           158.5908         estimate D2E/DX2                !
 ! D3    D(17,1,2,4)          -168.5966         estimate D2E/DX2                !
 ! D4    D(17,1,2,18)          -25.9167         estimate D2E/DX2                !
 ! D5    D(1,2,4,5)             80.347          estimate D2E/DX2                !
 ! D6    D(1,2,4,6)           -155.4817         estimate D2E/DX2                !
 ! D7    D(1,2,4,19)           -37.8643         estimate D2E/DX2                !
 ! D8    D(18,2,4,5)           -63.2319         estimate D2E/DX2                !
 ! D9    D(18,2,4,6)            60.9394         estimate D2E/DX2                !
 ! D10   D(18,2,4,19)          178.5568         estimate D2E/DX2                !
 ! D11   D(2,4,5,7)             82.1928         estimate D2E/DX2                !
 ! D12   D(2,4,5,11)           -96.8223         estimate D2E/DX2                !
 ! D13   D(6,4,5,7)            -40.1063         estimate D2E/DX2                !
 ! D14   D(6,4,5,11)           140.8786         estimate D2E/DX2                !
 ! D15   D(19,4,5,7)          -161.3923         estimate D2E/DX2                !
 ! D16   D(19,4,5,11)           19.5926         estimate D2E/DX2                !
 ! D17   D(2,4,6,12)           -39.6741         estimate D2E/DX2                !
 ! D18   D(2,4,6,16)           139.9398         estimate D2E/DX2                !
 ! D19   D(5,4,6,12)            83.4565         estimate D2E/DX2                !
 ! D20   D(5,4,6,16)           -96.9295         estimate D2E/DX2                !
 ! D21   D(19,4,6,12)         -155.3411         estimate D2E/DX2                !
 ! D22   D(19,4,6,16)           24.2728         estimate D2E/DX2                !
 ! D23   D(4,5,7,8)           -179.0217         estimate D2E/DX2                !
 ! D24   D(4,5,7,20)             1.8869         estimate D2E/DX2                !
 ! D25   D(11,5,7,8)            -0.0118         estimate D2E/DX2                !
 ! D26   D(11,5,7,20)         -179.1032         estimate D2E/DX2                !
 ! D27   D(4,5,11,10)          179.008          estimate D2E/DX2                !
 ! D28   D(4,5,11,24)           -0.5789         estimate D2E/DX2                !
 ! D29   D(7,5,11,10)           -0.0383         estimate D2E/DX2                !
 ! D30   D(7,5,11,24)         -179.6253         estimate D2E/DX2                !
 ! D31   D(4,6,12,13)         -179.6747         estimate D2E/DX2                !
 ! D32   D(4,6,12,25)            1.1575         estimate D2E/DX2                !
 ! D33   D(16,6,12,13)           0.6853         estimate D2E/DX2                !
 ! D34   D(16,6,12,25)        -178.4825         estimate D2E/DX2                !
 ! D35   D(4,6,16,15)          179.4686         estimate D2E/DX2                !
 ! D36   D(4,6,16,29)           -1.3716         estimate D2E/DX2                !
 ! D37   D(12,6,16,15)          -0.9071         estimate D2E/DX2                !
 ! D38   D(12,6,16,29)         178.2526         estimate D2E/DX2                !
 ! D39   D(5,7,8,9)              0.0606         estimate D2E/DX2                !
 ! D40   D(5,7,8,21)          -179.7542         estimate D2E/DX2                !
 ! D41   D(20,7,8,9)           179.1577         estimate D2E/DX2                !
 ! D42   D(20,7,8,21)           -0.6571         estimate D2E/DX2                !
 ! D43   D(7,8,9,10)            -0.0589         estimate D2E/DX2                !
 ! D44   D(7,8,9,22)          -179.9369         estimate D2E/DX2                !
 ! D45   D(21,8,9,10)          179.7554         estimate D2E/DX2                !
 ! D46   D(21,8,9,22)           -0.1226         estimate D2E/DX2                !
 ! D47   D(8,9,10,11)            0.0088         estimate D2E/DX2                !
 ! D48   D(8,9,10,23)         -179.977          estimate D2E/DX2                !
 ! D49   D(22,9,10,11)         179.8867         estimate D2E/DX2                !
 ! D50   D(22,9,10,23)          -0.0991         estimate D2E/DX2                !
 ! D51   D(9,10,11,5)            0.04           estimate D2E/DX2                !
 ! D52   D(9,10,11,24)         179.6282         estimate D2E/DX2                !
 ! D53   D(23,10,11,5)        -179.9742         estimate D2E/DX2                !
 ! D54   D(23,10,11,24)         -0.386          estimate D2E/DX2                !
 ! D55   D(6,12,13,14)          -0.0102         estimate D2E/DX2                !
 ! D56   D(6,12,13,26)        -179.962          estimate D2E/DX2                !
 ! D57   D(25,12,13,14)        179.1628         estimate D2E/DX2                !
 ! D58   D(25,12,13,26)         -0.789          estimate D2E/DX2                !
 ! D59   D(12,13,14,15)         -0.4857         estimate D2E/DX2                !
 ! D60   D(12,13,14,27)        179.7797         estimate D2E/DX2                !
 ! D61   D(26,13,14,15)        179.4661         estimate D2E/DX2                !
 ! D62   D(26,13,14,27)         -0.2685         estimate D2E/DX2                !
 ! D63   D(13,14,15,16)          0.2797         estimate D2E/DX2                !
 ! D64   D(13,14,15,28)       -179.5093         estimate D2E/DX2                !
 ! D65   D(27,14,15,16)       -179.9854         estimate D2E/DX2                !
 ! D66   D(27,14,15,28)          0.2256         estimate D2E/DX2                !
 ! D67   D(14,15,16,6)           0.4398         estimate D2E/DX2                !
 ! D68   D(14,15,16,29)       -178.784          estimate D2E/DX2                !
 ! D69   D(28,15,16,6)        -179.7695         estimate D2E/DX2                !
 ! D70   D(28,15,16,29)          1.0066         estimate D2E/DX2                !
 --------------------------------------------------------------------------------
 Trust Radius=3.00D-01 FncErr=5.00D-06 GrdErr=5.00D-06 EigMax=2.50D+02 EigMin=1.00D-04
 Number of steps in this run=    158 maximum allowed number of steps=    174.
 GradGradGradGradGradGradGradGradGradGradGradGradGradGradGradGradGradGrad

                          Input orientation:                          
 ---------------------------------------------------------------------
 Center     Atomic      Atomic             Coordinates (Angstroms)
 Number     Number       Type             X           Y           Z
 ---------------------------------------------------------------------
      1          6           0        1.892600   -0.709300   -0.497400
      2          7           0        0.904200    0.161600    0.022100
      3          8           0        1.982800   -0.922000   -1.690500
      4          6           0       -0.282900    0.593700   -0.775100
      5          6           0       -1.350000   -0.481300   -0.768900
      6          6           0       -0.790400    1.912600   -0.234800
      7          6           0       -2.252400   -0.628400    0.284600
      8          6           0       -3.204100   -1.641900    0.259800
      9          6           0       -3.263000   -2.519200   -0.816900
     10          6           0       -2.366600   -2.378800   -1.870900
     11          6           0       -1.414800   -1.365900   -1.849300
     12          6           0       -0.811600    2.133400    1.152400
     13          6           0       -1.276000    3.327300    1.687600
     14          6           0       -1.734700    4.340400    0.850100
     15          6           0       -1.714200    4.150200   -0.526000
     16          6           0       -1.241800    2.950400   -1.039700
     17          1           0        2.610600   -1.111200    0.237400
     18          1           0        0.684000    0.024800    0.989200
     19          1           0        0.082600    0.740800   -1.823800
     20          1           0       -2.225300    0.066000    1.133500
     21          1           0       -3.910000   -1.745400    1.090400
     22          1           0       -4.013300   -3.316100   -0.835900
     23          1           0       -2.409000   -3.067000   -2.721600
     24          1           0       -0.707400   -1.266600   -2.682900
     25          1           0       -0.441100    1.352600    1.833000
     26          1           0       -1.280400    3.472100    2.773000
     27          1           0       -2.104500    5.280900    1.271000
     28          1           0       -2.062700    4.936500   -1.204900
     29         53           0       -1.242100    2.850100   -3.013800
 ---------------------------------------------------------------------
                    Distance matrix (angstroms):
                    1          2          3          4          5
     1  C    0.000000
     2  N    1.416080   0.000000
     3  O    1.215263   2.295771   0.000000
     4  C    2.551025   1.493802   2.875535   0.000000
     5  C    3.261924   2.473948   3.485846   1.514716   0.000000
     6  C    3.760559   2.450238   4.224294   1.512937   2.515785
     7  C    4.218897   3.264526   4.682322   2.548612   1.394929
     8  C    5.236358   4.493022   5.588010   3.821300   2.417210
     9  C    5.473393   5.025551   5.552715   4.309628   2.795516
    10  C    4.776454   4.553594   4.590435   3.791878   2.418344
    11  C    3.632857   3.348605   3.430153   2.505022   1.397848
    12  C    4.256228   2.847726   5.022571   2.522986   3.289061
    13  C    5.577490   4.189131   6.331500   3.810998   4.532693
    14  C    6.361803   5.011162   6.925844   4.334370   5.100779
    15  C    6.051823   4.802641   6.383657   3.841792   4.652143
    16  C    4.848913   3.675614   5.081050   2.558034   3.444068
    17  H    1.103168   2.139667   2.036352   3.507732   4.134703
    18  H    2.051730   1.001242   3.124757   2.090765   2.735728
    19  H    2.671746   2.101867   2.528524   1.120268   2.158399
    20  H    4.496446   3.322367   5.163257   2.773831   2.164443
    21  H    6.104488   5.287195   6.567837   4.701844   3.407132
    22  H    6.464491   6.083779   6.512701   5.404268   3.890212
    23  H    5.386054   5.378572   4.995208   4.659387   3.408865
    24  H    3.441946   3.457461   2.888041   2.698262   2.166340
    25  H    3.889518   2.551014   4.843981   2.720872   3.310464
    26  H    6.184460   4.826939   7.062536   4.676452   5.308415
    27  H    7.415291   6.067888   7.997029   5.429051   6.159011
    28  H    6.929647   5.753929   7.136098   4.712996   5.481842
    29  I    5.369166   4.588172   5.136131   3.320118   4.018637
                    6          7          8          9         10
     6  C    0.000000
     7  C    2.977230   0.000000
     8  C    4.324933   1.390514   0.000000
     9  C    5.108174   2.410340   1.390111   0.000000
    10  C    4.855651   2.779051   2.405059   1.390741   0.000000
    11  C    3.707431   2.408113   2.779581   2.410766   1.390092
    12  C    1.404822   3.233654   4.557815   5.615531   5.649630
    13  C    2.435735   4.309214   5.518073   6.663501   6.812629
    14  C    2.821865   5.027602   6.188336   7.222790   7.276729
    15  C    2.438249   4.876654   6.032057   6.853050   6.697927
    16  C    1.388760   3.947517   5.160285   5.835359   5.509668
    17  H    4.575275   4.887135   5.838911   6.131329   5.551960
    18  H    2.689948   3.089592   4.292696   5.031177   4.823238
    19  H    2.158742   3.431076   4.563008   4.778544   3.966447
    20  H    2.709449   1.097067   2.153677   3.400609   3.876007
    21  H    4.986885   2.155143   1.094944   2.157584   3.398908
    22  H    6.171524   3.402943   2.158312   1.094697   2.159022
    23  H    5.796590   3.874085   3.398800   2.158074   1.095038
    24  H    4.013402   3.405933   3.877350   3.403242   2.156218
    25  H    2.170578   3.098824   4.367626   5.475027   5.599087
    26  H    3.423303   4.893978   6.014133   7.260424   7.548422
    27  H    3.916598   5.992886   7.082147   8.157390   8.283190
    28  H    3.421084   5.763914   6.835458   7.561662   7.351838
    29  I    2.967453   4.898991   5.894401   6.143272   5.469197
                   11         12         13         14         15
    11  C    0.000000
    12  C    4.649640   0.000000
    13  C    5.878355   1.388346   0.000000
    14  C    6.320677   2.411296   1.392187   0.000000
    15  C    5.680504   2.774742   2.401918   1.389333   0.000000
    16  C    4.394977   2.378626   2.753432   2.397164   1.388009
    17  H    4.541259   4.803760   6.075280   6.998355   6.853394
    18  H    3.794218   2.590299   3.903315   4.949127   5.006608
    19  H    2.584771   3.405392   4.567900   4.838330   4.066544
    20  H    3.406515   2.504605   3.441551   4.311786   4.438001
    21  H    3.874517   4.964778   5.746903   6.467352   6.495567
    22  H    3.403302   6.625803   7.615486   8.164350   7.818410
    23  H    2.154781   6.678602   7.849319   8.251139   7.575710
    24  H    1.097800   5.126440   6.366199   6.706406   5.916721
    25  H    4.679494   1.100061   2.148869   3.400947   3.874562
    26  H    6.692531   2.153656   1.095025   2.158212   3.395792
    27  H    7.375087   3.404763   2.162526   1.094737   2.158709
    28  H    6.368302   3.870334   3.402202   2.164704   1.095730
    29  I    4.377276   4.249260   4.725678   4.170536   2.846452
                   16         17         18         19         20
    16  C    0.000000
    17  H    5.741826   0.000000
    18  H    4.047750   2.359552   0.000000
    19  H    2.692802   3.750898   2.964339   0.000000
    20  H    3.742971   5.057146   2.913168   3.811480   0.000000
    21  H    5.805786   6.606667   4.924295   5.533047   2.474114
    22  H    6.855054   7.063258   6.046258   5.848998   4.302799
    23  H    6.356119   6.146317   5.735496   4.638260   4.971039
    24  H    4.557278   4.422830   4.133767   2.322027   4.317957
    25  H    3.383266   4.234279   1.934141   3.744429   2.308248
    26  H    3.848421   6.525012   4.350251   5.518001   3.896449
    27  H    3.393349   8.009959   5.956654   5.913857   5.218111
    28  H    2.155403   7.777830   6.040135   4.752815   5.405213
    29  I    1.976646   6.411357   5.264617   2.760449   5.090972
                   21         22         23         24         25
    21  H    0.000000
    22  H    2.487650   0.000000
    23  H    4.304761   2.488311   0.000000
    24  H    4.972292   4.305907   2.477576   0.000000
    25  H    4.709812   6.456036   6.644537   5.227282   0.000000
    26  H    6.080152   8.159201   8.615347   7.249169   2.465827
    27  H    7.256813   9.054886   9.258564   7.775279   4.302823
    28  H    7.302651   8.488016   8.153301   6.519185   4.970187
    29  I    6.714221   7.102452   6.038138   4.164447   5.135716
                   26         27         28         29
    26  H    0.000000
    27  H    2.491366   0.000000
    28  H    4.310470   2.500088   0.000000
    29  I    5.820258   5.001203   2.880724   0.000000
 Symmetry turned off by external request.
 Stoichiometry    C14H12INO
 Framework group  C1[X(C14H12INO)]
 Deg. of freedom    81
 Full point group                 C1      NOp   1
 Rotational constants (GHZ):           0.4030836           0.2455085           0.2234060
 General basis read from cards:  (5D, 7F)
 ======================================================================================================
                                       Pseudopotential Parameters
 ======================================================================================================
  Center     Atomic      Valence      Angular      Power
  Number     Number     Electrons     Momentum     of R      Exponent        Coefficient   SO-Coeffient
 ======================================================================================================
    1          6
                                   No pseudopotential on this center.
    2          7
                                   No pseudopotential on this center.
    3          8
                                   No pseudopotential on this center.
    4          6
                                   No pseudopotential on this center.
    5          6
                                   No pseudopotential on this center.
    6          6
                                   No pseudopotential on this center.
    7          6
                                   No pseudopotential on this center.
    8          6
                                   No pseudopotential on this center.
    9          6
                                   No pseudopotential on this center.
   10          6
                                   No pseudopotential on this center.
   11          6
                                   No pseudopotential on this center.
   12          6
                                   No pseudopotential on this center.
   13          6
                                   No pseudopotential on this center.
   14          6
                                   No pseudopotential on this center.
   15          6
                                   No pseudopotential on this center.
   16          6
                                   No pseudopotential on this center.
   17          1
                                   No pseudopotential on this center.
   18          1
                                   No pseudopotential on this center.
   19          1
                                   No pseudopotential on this center.
   20          1
                                   No pseudopotential on this center.
   21          1
                                   No pseudopotential on this center.
   22          1
                                   No pseudopotential on this center.
   23          1
                                   No pseudopotential on this center.
   24          1
                                   No pseudopotential on this center.
   25          1
                                   No pseudopotential on this center.
   26          1
                                   No pseudopotential on this center.
   27          1
                                   No pseudopotential on this center.
   28          1
                                   No pseudopotential on this center.
   29         53            7
                                      F and up 
                                                     0        1.0715702       -0.07476210    0.00000000
                                                     1       44.1936028      -30.08112240    0.00000000
                                                     2       12.9367609      -75.37227210    0.00000000
                                                     2        3.1956412      -22.05637580    0.00000000
                                                     2        0.8589806       -1.69795850    0.00000000
                                      S - F
                                                     0      127.9202670        2.93800360    0.00000000
                                                     1       78.6211465       41.24712670    0.00000000
                                                     2       36.5146237      287.86800950    0.00000000
                                                     2        9.9065681      114.37585060    0.00000000
                                                     2        1.9420086       37.65477140    0.00000000
                                      P - F
                                                     0       13.0035304        2.22226300    0.00000000
                                                     1       76.0331404       39.40908310    0.00000000
                                                     2       24.1961684      177.40750020    0.00000000
                                                     2        6.4053433       77.98894620    0.00000000
                                                     2        1.5851786       25.75476410    0.00000000
                                      D - F
                                                     0       40.4278108        7.05243600    0.00000000
                                                     1       28.9084375       33.30416350    0.00000000
                                                     2       15.6268936      186.94538750    0.00000000
                                                     2        4.1442856       71.96883610    0.00000000
                                                     2        0.9377235        9.36306570    0.00000000
 ======================================================================================================
   396 basis functions,   648 primitive gaussians,   412 cartesian basis functions
    59 alpha electrons       59 beta electrons
       nuclear repulsion energy      1089.5117609255 Hartrees.
 NAtoms=   29 NActive=   29 NUniq=   29 SFac= 1.00D+00 NAtFMM=   60 NAOKFM=F Big=F
 Integral buffers will be    131072 words long.
 Raffenetti 2 integral format.
 Two-electron integral symmetry is turned off.
 ------------------------------------------------------------------------------
 Polarizable Continuum Model (PCM)
 =================================
 Model                : PCM.
 Atomic radii         : UFF (Universal Force Field).
 Polarization charges : Total charges.
 Charge compensation  : None.
 Solution method      : On-the-fly selection.
 Cavity type          : Scaled VdW (van der Waals Surface) (Alpha=1.100).
 Cavity algorithm     : GePol (No added spheres)
                        Default sphere list used, NSphG=   29.
                        Lebedev-Laikov grids with approx.  5.0 points / Ang**2.
                        Smoothing algorithm: York/Karplus (Gamma=1.0000).
                        Polarization charges: spherical gaussians, with
                                              point-specific exponents (IZeta= 3).
                        Self-potential: point-specific (ISelfS= 7).
                        Self-field    : sphere-specific E.n sum rule (ISelfD= 2).
 1st derivatives      : Analytical E(r).r(x)/FMM algorithm (CHGder, D1EAlg=3).
                        Cavity 1st derivative terms included.
 Solvent              : DiMethylSulfoxide, Eps=  46.826000 Eps(inf)=   2.007889
 ------------------------------------------------------------------------------
 One-electron integrals computed using PRISM.
   1 Symmetry operations used in ECPInt.
 ECPInt:  NShTT=    9316 NPrTT=   38001 LenC2=    8737 LenP2D=   23972.
 LDataN:  DoStor=T MaxTD1= 5 Len=  102
 NBasis=   396 RedAO= T EigKep=  1.16D-06  NBF=   396
 NBsUse=   395 1.00D-06 EigRej=  8.80D-07 NBFU=   395
 ExpMin= 4.38D-02 ExpMax= 8.59D+03 ExpMxC= 1.30D+03 IAcc=3 IRadAn=         7 AccDes= 0.00D+00
 Harris functional with IExCor= 1009 and IRadAn=       7 diagonalized for initial guess.
 HarFok:  IExCor= 1009 AccDes= 0.00D+00 IRadAn=         7 IDoV= 1 UseB2=F ITyADJ=14
 ICtDFT=  3500011 ScaDFX=  1.000000  1.000000  1.000000  1.000000
 FoFCou: FMM=F IPFlag=           0 FMFlag=      100000 FMFlg1=           0
         NFxFlg=           0 DoJE=T BraDBF=F KetDBF=T FulRan=T
         wScrn=  0.000000 ICntrl=       500 IOpCl=  0 I1Cent=   200000004 NGrid=           0
         NMat0=    1 NMatS0=      1 NMatT0=    0 NMatD0=    1 NMtDS0=    0 NMtDT0=    0
 Symmetry not used in FoFCou.
 Requested convergence on RMS density matrix=1.00D-08 within 128 cycles.
 Requested convergence on MAX density matrix=1.00D-06.
 Requested convergence on             energy=1.00D-06.
 No special actions if energy rises.
 Inv3:  Mode=1 IEnd=    16398732.
 Iteration    1 A*A^-1 deviation from unit magnitude is 6.77D-15 for    569.
 Iteration    1 A*A^-1 deviation from orthogonality  is 2.23D-15 for   1655    183.
 Iteration    1 A^-1*A deviation from unit magnitude is 6.11D-15 for    569.
 Iteration    1 A^-1*A deviation from orthogonality  is 3.10D-15 for   1359    568.
 Error on total polarization charges =  0.01942
 SCF Done:  E(RM062X) =  -681.909777444     A.U. after   16 cycles
            NFock= 16  Conv=0.52D-08     -V/T= 2.0164

 **********************************************************************

            Population analysis using the SCF density.

 **********************************************************************

 Alpha  occ. eigenvalues --  -19.62007 -14.78358 -10.66486 -10.60872 -10.59647
 Alpha  occ. eigenvalues --  -10.57852 -10.56533 -10.56479 -10.56343 -10.55971
 Alpha  occ. eigenvalues --  -10.55859 -10.55416 -10.55320 -10.55278 -10.55195
 Alpha  occ. eigenvalues --  -10.55117  -1.18332  -1.04499  -0.98974  -0.97306
 Alpha  occ. eigenvalues --   -0.89931  -0.88306  -0.85813  -0.85192  -0.79492
 Alpha  occ. eigenvalues --   -0.76752  -0.71903  -0.70282  -0.69530  -0.67418
 Alpha  occ. eigenvalues --   -0.66396  -0.62740  -0.60470  -0.58444  -0.56559
 Alpha  occ. eigenvalues --   -0.54383  -0.54068  -0.53399  -0.52291  -0.51421
 Alpha  occ. eigenvalues --   -0.51097  -0.49591  -0.48382  -0.48054  -0.46589
 Alpha  occ. eigenvalues --   -0.45947  -0.44752  -0.43248  -0.41879  -0.40809
 Alpha  occ. eigenvalues --   -0.39920  -0.36998  -0.36389  -0.33832  -0.32769
 Alpha  occ. eigenvalues --   -0.32020  -0.31550  -0.30675  -0.28879
 Alpha virt. eigenvalues --   -0.00901   0.00124   0.00526   0.00854   0.01255
 Alpha virt. eigenvalues --    0.01710   0.02240   0.02463   0.03120   0.03300
 Alpha virt. eigenvalues --    0.03741   0.04195   0.04457   0.04760   0.05367
 Alpha virt. eigenvalues --    0.06206   0.06499   0.06674   0.07160   0.08267
 Alpha virt. eigenvalues --    0.08446   0.08643   0.09857   0.10126   0.10840
 Alpha virt. eigenvalues --    0.11278   0.11361   0.12682   0.12952   0.13212
 Alpha virt. eigenvalues --    0.13858   0.13898   0.14354   0.14979   0.15414
 Alpha virt. eigenvalues --    0.15635   0.15931   0.16892   0.17018   0.17299
 Alpha virt. eigenvalues --    0.17572   0.17742   0.18219   0.18869   0.19077
 Alpha virt. eigenvalues --    0.19694   0.20058   0.20193   0.20569   0.21121
 Alpha virt. eigenvalues --    0.21322   0.21599   0.21760   0.22217   0.22574
 Alpha virt. eigenvalues --    0.22707   0.23210   0.23468   0.23516   0.23848
 Alpha virt. eigenvalues --    0.24294   0.24645   0.24942   0.25308   0.26052
 Alpha virt. eigenvalues --    0.26198   0.26968   0.27465   0.27658   0.27746
 Alpha virt. eigenvalues --    0.28661   0.29081   0.29711   0.30173   0.30313
 Alpha virt. eigenvalues --    0.30978   0.31070   0.31931   0.32481   0.33002
 Alpha virt. eigenvalues --    0.33344   0.33974   0.34943   0.35200   0.35731
 Alpha virt. eigenvalues --    0.36082   0.37116   0.37714   0.38447   0.38624
 Alpha virt. eigenvalues --    0.40975   0.41587   0.42096   0.42789   0.45410
 Alpha virt. eigenvalues --    0.48312   0.49190   0.49515   0.50504   0.52248
 Alpha virt. eigenvalues --    0.54530   0.54904   0.55749   0.56123   0.56379
 Alpha virt. eigenvalues --    0.57036   0.57092   0.58039   0.58400   0.59125
 Alpha virt. eigenvalues --    0.59707   0.60118   0.61426   0.62141   0.63007
 Alpha virt. eigenvalues --    0.63597   0.64729   0.65336   0.66283   0.67029
 Alpha virt. eigenvalues --    0.67479   0.68727   0.69312   0.69659   0.70010
 Alpha virt. eigenvalues --    0.71223   0.71282   0.72298   0.73232   0.73577
 Alpha virt. eigenvalues --    0.73723   0.74598   0.74975   0.75375   0.76139
 Alpha virt. eigenvalues --    0.77047   0.77463   0.77900   0.78527   0.79053
 Alpha virt. eigenvalues --    0.79395   0.80201   0.81183   0.84167   0.84825
 Alpha virt. eigenvalues --    0.85722   0.85901   0.87183   0.87422   0.87519
 Alpha virt. eigenvalues --    0.88406   0.88983   0.89967   0.91562   0.93028
 Alpha virt. eigenvalues --    0.93410   0.94576   0.94963   0.96677   0.98461
 Alpha virt. eigenvalues --    0.98933   1.00501   1.01837   1.04094   1.05243
 Alpha virt. eigenvalues --    1.06001   1.07246   1.08066   1.10568   1.11384
 Alpha virt. eigenvalues --    1.12357   1.13806   1.14448   1.16564   1.17093
 Alpha virt. eigenvalues --    1.19115   1.20117   1.22159   1.23563   1.25010
 Alpha virt. eigenvalues --    1.25973   1.27356   1.28609   1.29073   1.29750
 Alpha virt. eigenvalues --    1.33345   1.36060   1.37899   1.39034   1.42928
 Alpha virt. eigenvalues --    1.43623   1.45888   1.46809   1.50602   1.52988
 Alpha virt. eigenvalues --    1.54644   1.55614   1.56601   1.58193   1.58691
 Alpha virt. eigenvalues --    1.61114   1.62081   1.63021   1.64102   1.65718
 Alpha virt. eigenvalues --    1.68877   1.72443   1.76632   1.77819   1.78838
 Alpha virt. eigenvalues --    1.79692   1.81957   1.83136   1.84431   1.86434
 Alpha virt. eigenvalues --    1.87611   1.88536   1.88855   1.90084   1.91469
 Alpha virt. eigenvalues --    1.93459   1.94582   1.95472   1.96823   1.97634
 Alpha virt. eigenvalues --    1.99039   2.00019   2.01581   2.02593   2.02702
 Alpha virt. eigenvalues --    2.03522   2.07784   2.11909   2.18602   2.19719
 Alpha virt. eigenvalues --    2.23793   2.26825   2.29171   2.30244   2.30756
 Alpha virt. eigenvalues --    2.32301   2.33539   2.34165   2.35150   2.37230
 Alpha virt. eigenvalues --    2.38075   2.39549   2.44320   2.45358   2.46683
 Alpha virt. eigenvalues --    2.48161   2.52291   2.54136   2.56922   2.60379
 Alpha virt. eigenvalues --    2.63782   2.67425   2.67927   2.73262   2.74022
 Alpha virt. eigenvalues --    2.76424   2.79561   2.81900   2.83200   2.84082
 Alpha virt. eigenvalues --    2.84871   2.88105   2.88572   2.90216   2.92415
 Alpha virt. eigenvalues --    2.92927   2.96731   2.98118   2.99199   3.01163
 Alpha virt. eigenvalues --    3.01651   3.04122   3.07343   3.13406   3.14915
 Alpha virt. eigenvalues --    3.20203   3.23687   3.26528   3.30042   3.32877
 Alpha virt. eigenvalues --    3.34811   3.35458   3.36026   3.36614   3.38077
 Alpha virt. eigenvalues --    3.39656   3.40319   3.40677   3.42821   3.43603
 Alpha virt. eigenvalues --    3.47107   3.52091   3.57921   3.60214   3.64035
 Alpha virt. eigenvalues --    3.65221   3.68952   3.71069   3.73058   3.91149
 Alpha virt. eigenvalues --    3.92728   3.97990   4.01792   4.06630   4.07166
 Alpha virt. eigenvalues --    4.14600   4.35151   4.52775   4.80134   4.81594
 Alpha virt. eigenvalues --    4.87059   5.15936   5.28992   5.80180  12.70919
 Alpha virt. eigenvalues --   23.41863  23.44609  23.83363  23.87753  23.91547
 Alpha virt. eigenvalues --   23.93938  23.96113  23.97517  24.11073  24.12107
 Alpha virt. eigenvalues --   24.12476  24.13296  24.21391  24.22851  35.57102
 Alpha virt. eigenvalues --   50.06432
          Condensed to atoms (all electrons):
               1          2          3          4          5          6
     1  C    5.172441   0.334450   0.429860  -0.065835  -0.381760  -0.222211
     2  N    0.334450   9.116918  -0.200384  -3.883878   0.668131   0.488454
     3  O    0.429860  -0.200384   8.020209   0.216712  -0.050342   0.024630
     4  C   -0.065835  -3.883878   0.216712  49.861183 -21.710835 -19.468563
     5  C   -0.381760   0.668131  -0.050342 -21.710835  34.849355   4.722179
     6  C   -0.222211   0.488454   0.024630 -19.468563   4.722179  33.139018
     7  C   -0.031623   0.316619  -0.046549  -3.163855  -6.304769   3.953380
     8  C    0.057019   0.898394  -0.006339  -7.488600   4.150674   3.589259
     9  C   -0.000568  -0.088754   0.000423   0.831651  -3.129877  -0.233953
    10  C    0.057786   0.390884  -0.034900  -2.370119   3.305102  -0.007471
    11  C    0.186933  -0.672122   0.042718  12.183510 -11.263637  -6.452525
    12  C    0.059051   0.291332  -0.002540   3.180946  -3.588751  -2.169361
    13  C    0.072383   0.401078   0.002300  -1.499732   0.996277   0.318100
    14  C   -0.000938  -0.036482   0.000194   0.260306  -0.077284  -1.399841
    15  C   -0.072665  -0.221012  -0.006825  -0.231431  -0.589286   2.202350
    16  C   -0.143468  -0.791608   0.015530  -0.835785   3.400962 -12.442756
    17  H    0.422537  -0.220403  -0.037430   0.125240   0.019539  -0.011013
    18  H   -0.023809   0.094201   0.002677   0.473939  -0.031492  -0.184323
    19  H    0.028991   0.046511   0.001983   0.213365   0.060677  -0.029258
    20  H   -0.001352   0.000667  -0.000099   0.038189   0.219352  -0.108058
    21  H    0.000059   0.000075   0.000001   0.012979   0.000637  -0.002331
    22  H   -0.000002   0.000015   0.000006   0.000109   0.049566  -0.000670
    23  H   -0.000007  -0.000167   0.000002   0.007472  -0.012713  -0.003967
    24  H    0.009784   0.027136  -0.006445  -0.088454   0.098256  -0.001870
    25  H    0.003445  -0.006699  -0.000069   0.137239   0.006323   0.062322
    26  H   -0.000071  -0.001015  -0.000001   0.015694   0.004109  -0.033626
    27  H    0.000003   0.000123   0.000000   0.007366  -0.001110   0.076238
    28  H    0.000105   0.000157  -0.000000   0.031127   0.000325  -0.022817
    29  I    0.003132   0.009798   0.000119  -0.212684   0.009423   0.113608
               7          8          9         10         11         12
     1  C   -0.031623   0.057019  -0.000568   0.057786   0.186933   0.059051
     2  N    0.316619   0.898394  -0.088754   0.390884  -0.672122   0.291332
     3  O   -0.046549  -0.006339   0.000423  -0.034900   0.042718  -0.002540
     4  C   -3.163855  -7.488600   0.831651  -2.370119  12.183510   3.180946
     5  C   -6.304769   4.150674  -3.129877   3.305102 -11.263637  -3.588751
     6  C    3.953380   3.589259  -0.233953  -0.007471  -6.452525  -2.169361
     7  C   27.804323 -11.536451   2.143628  -4.324545  -3.083105   1.724955
     8  C  -11.536451  21.565940  -1.410534   3.527157  -4.787800   0.507760
     9  C    2.143628  -1.410534   7.143008  -1.154835   1.547930  -0.114161
    10  C   -4.324545   3.527157  -1.154835  10.657690  -3.431980   0.186131
    11  C   -3.083105  -4.787800   1.547930  -3.431980  19.882708  -1.142642
    12  C    1.724955   0.507760  -0.114161   0.186131  -1.142642  20.435605
    13  C    0.077715  -0.172384  -0.043323   0.061358  -0.293328  -6.024462
    14  C    0.006718  -0.070601  -0.002502  -0.008174   0.023963   1.306748
    15  C    0.350706  -0.078412   0.021208  -0.061392  -0.022852  -0.639225
    16  C   -1.861662  -1.840227   0.258576  -0.487667   2.674102  -7.632691
    17  H   -0.023408  -0.003209  -0.000183  -0.004462   0.010516  -0.015427
    18  H   -0.127364  -0.064064   0.000536  -0.007818   0.075702   0.058902
    19  H   -0.086792   0.040694  -0.008932   0.083207   0.081408  -0.041173
    20  H    0.124240  -0.054892  -0.024562   0.007117   0.040037   0.006817
    21  H   -0.008128   0.296341   0.057278  -0.026625   0.000839  -0.000945
    22  H   -0.071406   0.096841   0.253462   0.068510  -0.066045   0.001566
    23  H    0.027686  -0.049853   0.083217   0.227478   0.047312  -0.001050
    24  H   -0.053541   0.014262  -0.012540   0.176830   0.168890   0.011881
    25  H   -0.029048  -0.000087   0.000763  -0.001431   0.022743   0.271132
    26  H   -0.004213  -0.001583  -0.000037  -0.000049   0.000733   0.022905
    27  H    0.000242   0.000398  -0.000036   0.000039  -0.000262  -0.049259
    28  H   -0.002756  -0.000869   0.000068  -0.000054   0.002471   0.008681
    29  I    0.009021   0.005385   0.001676  -0.023459   0.125161  -0.201763
              13         14         15         16         17         18
     1  C    0.072383  -0.000938  -0.072665  -0.143468   0.422537  -0.023809
     2  N    0.401078  -0.036482  -0.221012  -0.791608  -0.220403   0.094201
     3  O    0.002300   0.000194  -0.006825   0.015530  -0.037430   0.002677
     4  C   -1.499732   0.260306  -0.231431  -0.835785   0.125240   0.473939
     5  C    0.996277  -0.077284  -0.589286   3.400962   0.019539  -0.031492
     6  C    0.318100  -1.399841   2.202350 -12.442756  -0.011013  -0.184323
     7  C    0.077715   0.006718   0.350706  -1.861662  -0.023408  -0.127364
     8  C   -0.172384  -0.070601  -0.078412  -1.840227  -0.003209  -0.064064
     9  C   -0.043323  -0.002502   0.021208   0.258576  -0.000183   0.000536
    10  C    0.061358  -0.008174  -0.061392  -0.487667  -0.004462  -0.007818
    11  C   -0.293328   0.023963  -0.022852   2.674102   0.010516   0.075702
    12  C   -6.024462   1.306748  -0.639225  -7.632691  -0.015427   0.058902
    13  C   11.237158  -0.675062   0.040193   1.682425  -0.004514  -0.035547
    14  C   -0.675062   7.486259  -0.347227  -0.602709  -0.000056   0.004395
    15  C    0.040193  -0.347227   9.753058  -4.113387   0.000425   0.005914
    16  C    1.682425  -0.602709  -4.113387  28.945767   0.009705   0.042699
    17  H   -0.004514  -0.000056   0.000425   0.009705   0.478663   0.010118
    18  H   -0.035547   0.004395   0.005914   0.042699   0.010118   0.367702
    19  H   -0.002060  -0.000737  -0.051816  -0.057552  -0.000296  -0.000396
    20  H    0.022841   0.005593  -0.005626   0.048446  -0.000013  -0.001642
    21  H   -0.000634   0.000110  -0.000372  -0.001720   0.000000   0.000003
    22  H    0.000096   0.000003  -0.000084  -0.001294   0.000000   0.000001
    23  H   -0.000004   0.000006   0.000065   0.002530  -0.000000   0.000003
    24  H    0.001945  -0.000025  -0.004061  -0.025660  -0.000169  -0.000331
    25  H   -0.070423  -0.039989   0.032962  -0.061159   0.000032   0.004309
    26  H    0.245068   0.096067  -0.039657   0.027673   0.000000   0.000086
    27  H    0.060772   0.245535   0.100819  -0.112754  -0.000000  -0.000003
    28  H   -0.026129   0.055688   0.354202  -0.069406   0.000000   0.000001
    29  I    0.037179   0.077474  -0.042391   0.252668   0.000005  -0.000557
              19         20         21         22         23         24
     1  C    0.028991  -0.001352   0.000059  -0.000002  -0.000007   0.009784
     2  N    0.046511   0.000667   0.000075   0.000015  -0.000167   0.027136
     3  O    0.001983  -0.000099   0.000001   0.000006   0.000002  -0.006445
     4  C    0.213365   0.038189   0.012979   0.000109   0.007472  -0.088454
     5  C    0.060677   0.219352   0.000637   0.049566  -0.012713   0.098256
     6  C   -0.029258  -0.108058  -0.002331  -0.000670  -0.003967  -0.001870
     7  C   -0.086792   0.124240  -0.008128  -0.071406   0.027686  -0.053541
     8  C    0.040694  -0.054892   0.296341   0.096841  -0.049853   0.014262
     9  C   -0.008932  -0.024562   0.057278   0.253462   0.083217  -0.012540
    10  C    0.083207   0.007117  -0.026625   0.068510   0.227478   0.176830
    11  C    0.081408   0.040037   0.000839  -0.066045   0.047312   0.168890
    12  C   -0.041173   0.006817  -0.000945   0.001566  -0.001050   0.011881
    13  C   -0.002060   0.022841  -0.000634   0.000096  -0.000004   0.001945
    14  C   -0.000737   0.005593   0.000110   0.000003   0.000006  -0.000025
    15  C   -0.051816  -0.005626  -0.000372  -0.000084   0.000065  -0.004061
    16  C   -0.057552   0.048446  -0.001720  -0.001294   0.002530  -0.025660
    17  H   -0.000296  -0.000013   0.000000   0.000000  -0.000000  -0.000169
    18  H   -0.000396  -0.001642   0.000003   0.000001   0.000003  -0.000331
    19  H    0.427593  -0.000389   0.000017  -0.000002  -0.000030   0.006995
    20  H   -0.000389   0.398458  -0.004264  -0.000224   0.000052  -0.000129
    21  H    0.000017  -0.004264   0.410292  -0.004900  -0.000168   0.000059
    22  H   -0.000002  -0.000224  -0.004900   0.409896  -0.004919  -0.000200
    23  H   -0.000030   0.000052  -0.000168  -0.004919   0.410384  -0.004204
    24  H    0.006995  -0.000129   0.000059  -0.000200  -0.004204   0.409147
    25  H    0.000371  -0.003435   0.000044  -0.000000  -0.000000  -0.000003
    26  H    0.000011   0.000005   0.000000   0.000000  -0.000000  -0.000000
    27  H   -0.000001   0.000012   0.000000   0.000000  -0.000000   0.000000
    28  H   -0.000011  -0.000008   0.000000   0.000000   0.000000  -0.000001
    29  I    0.016427   0.000059  -0.000002   0.000000  -0.000010  -0.002725
              25         26         27         28         29
     1  C    0.003445  -0.000071   0.000003   0.000105   0.003132
     2  N   -0.006699  -0.001015   0.000123   0.000157   0.009798
     3  O   -0.000069  -0.000001   0.000000  -0.000000   0.000119
     4  C    0.137239   0.015694   0.007366   0.031127  -0.212684
     5  C    0.006323   0.004109  -0.001110   0.000325   0.009423
     6  C    0.062322  -0.033626   0.076238  -0.022817   0.113608
     7  C   -0.029048  -0.004213   0.000242  -0.002756   0.009021
     8  C   -0.000087  -0.001583   0.000398  -0.000869   0.005385
     9  C    0.000763  -0.000037  -0.000036   0.000068   0.001676
    10  C   -0.001431  -0.000049   0.000039  -0.000054  -0.023459
    11  C    0.022743   0.000733  -0.000262   0.002471   0.125161
    12  C    0.271132   0.022905  -0.049259   0.008681  -0.201763
    13  C   -0.070423   0.245068   0.060772  -0.026129   0.037179
    14  C   -0.039989   0.096067   0.245535   0.055688   0.077474
    15  C    0.032962  -0.039657   0.100819   0.354202  -0.042391
    16  C   -0.061159   0.027673  -0.112754  -0.069406   0.252668
    17  H    0.000032   0.000000  -0.000000   0.000000   0.000005
    18  H    0.004309   0.000086  -0.000003   0.000001  -0.000557
    19  H    0.000371   0.000011  -0.000001  -0.000011   0.016427
    20  H   -0.003435   0.000005   0.000012  -0.000008   0.000059
    21  H    0.000044   0.000000   0.000000   0.000000  -0.000002
    22  H   -0.000000   0.000000   0.000000   0.000000   0.000000
    23  H   -0.000000  -0.000000  -0.000000   0.000000  -0.000010
    24  H   -0.000003  -0.000000   0.000000  -0.000001  -0.002725
    25  H    0.420622  -0.003558  -0.000206   0.000054  -0.000211
    26  H   -0.003558   0.405305  -0.005026  -0.000181   0.000055
    27  H   -0.000206  -0.005026   0.405510  -0.004493  -0.000187
    28  H    0.000054  -0.000181  -0.004493   0.397780  -0.015022
    29  I   -0.000211   0.000055  -0.000187  -0.015022   6.478783
 Mulliken charges:
               1
     1  C    0.106332
     2  N    0.037582
     3  O   -0.365440
     4  C   -0.577254
     5  C    0.580967
     6  C    0.105077
     7  C    0.219981
     8  C   -1.184219
     9  C   -0.118626
    10  C   -0.804308
    11  C    0.098618
    12  C   -0.450962
    13  C   -0.409285
    14  C   -0.307429
    15  C   -0.334181
    16  C   -0.279581
    17  H    0.243804
    18  H    0.336159
    19  H    0.271195
    20  H    0.292811
    21  H    0.271356
    22  H    0.269673
    23  H    0.270886
    24  H    0.275174
    25  H    0.253955
    26  H    0.271308
    27  H    0.276282
    28  H    0.291087
    29  I    0.359039
 Sum of Mulliken charges =  -0.00000
 Mulliken charges with hydrogens summed into heavy atoms:
               1
     1  C    0.350136
     2  N    0.373741
     3  O   -0.365440
     4  C   -0.306059
     5  C    0.580967
     6  C    0.105077
     7  C    0.512792
     8  C   -0.912864
     9  C    0.151048
    10  C   -0.533422
    11  C    0.373791
    12  C   -0.197007
    13  C   -0.137978
    14  C   -0.031148
    15  C   -0.043094
    16  C   -0.279581
    29  I    0.359039
 Electronic spatial extent (au):  <R**2>=           4782.3858
 Charge=              0.0000 electrons
 Dipole moment (field-independent basis, Debye):
    X=             -2.1497    Y=              0.8455    Z=              5.4796  Tot=              5.9466
 Quadrupole moment (field-independent basis, Debye-Ang):
   XX=           -115.6114   YY=           -104.1720   ZZ=           -111.0934
   XY=             -0.1008   XZ=              3.6988   YZ=              3.4859
 Traceless Quadrupole moment (field-independent basis, Debye-Ang):
   XX=             -5.3192   YY=              6.1203   ZZ=             -0.8011
   XY=             -0.1008   XZ=              3.6988   YZ=              3.4859
 Octapole moment (field-independent basis, Debye-Ang**2):
  XXX=            371.8962  YYY=           -274.7790  ZZZ=            284.6428  XYY=             70.7696
  XXY=           -127.8193  XXZ=            124.1195  XZZ=            103.8440  YZZ=            -97.4043
  YYZ=            102.7824  XYZ=            -20.0158
 Hexadecapole moment (field-independent basis, Debye-Ang**3):
 XXXX=          -2296.4113 YYYY=          -3764.3083 ZZZZ=          -1843.1212 XXXY=            420.4056
 XXXZ=           -294.2461 YYYX=            161.4899 YYYZ=            317.2655 ZZZX=           -245.5230
 ZZZY=            234.0260 XXYY=           -953.2765 XXZZ=           -749.1369 YYZZ=           -951.0068
 XXYZ=             70.1828 YYXZ=            -78.5086 ZZXY=            113.9715
 N-N= 1.089511760926D+03 E-N=-3.759784638623D+03  KE= 6.709352565746D+02
 UFF atomic radii scaled by 1 / 1.20 used.

 **********************************************************************

            Electrostatic Properties Using The SCF Density

 **********************************************************************

       Atomic Center    1 is at   1.892600 -0.709300 -0.497400
       Atomic Center    2 is at   0.904200  0.161600  0.022100
       Atomic Center    3 is at   1.982800 -0.922000 -1.690500
       Atomic Center    4 is at  -0.282900  0.593700 -0.775100
       Atomic Center    5 is at  -1.350000 -0.481300 -0.768900
       Atomic Center    6 is at  -0.790400  1.912600 -0.234800
       Atomic Center    7 is at  -2.252400 -0.628400  0.284600
       Atomic Center    8 is at  -3.204100 -1.641900  0.259800
       Atomic Center    9 is at  -3.263000 -2.519200 -0.816900
       Atomic Center   10 is at  -2.366600 -2.378800 -1.870900
       Atomic Center   11 is at  -1.414800 -1.365900 -1.849300
       Atomic Center   12 is at  -0.811600  2.133400  1.152400
       Atomic Center   13 is at  -1.276000  3.327300  1.687600
       Atomic Center   14 is at  -1.734700  4.340400  0.850100
       Atomic Center   15 is at  -1.714200  4.150200 -0.526000
       Atomic Center   16 is at  -1.241800  2.950400 -1.039700
       Atomic Center   17 is at   2.610600 -1.111200  0.237400
       Atomic Center   18 is at   0.684000  0.024800  0.989200
       Atomic Center   19 is at   0.082600  0.740800 -1.823800
       Atomic Center   20 is at  -2.225300  0.066000  1.133500
       Atomic Center   21 is at  -3.910000 -1.745400  1.090400
       Atomic Center   22 is at  -4.013300 -3.316100 -0.835900
       Atomic Center   23 is at  -2.409000 -3.067000 -2.721600
       Atomic Center   24 is at  -0.707400 -1.266600 -2.682900
       Atomic Center   25 is at  -0.441100  1.352600  1.833000
       Atomic Center   26 is at  -1.280400  3.472100  2.773000
       Atomic Center   27 is at  -2.104500  5.280900  1.271000
       Atomic Center   28 is at  -2.062700  4.936500 -1.204900
       Atomic Center   29 is at  -1.242100  2.850100 -3.013800
    1413 points will be used for fitting atomic charges
 Fitting point charges to electrostatic potential
 The dipole moment will be constrained to the correct value
 Charges from ESP fit, RMS=   0.00267 RRMS=   0.14051:
 ESP charges:
               1
     1  C    0.667331
     2  N   -0.799433
     3  O   -0.616275
     4  C    0.427132
     5  C   -0.009238
     6  C    0.325538
     7  C   -0.184078
     8  C   -0.133144
     9  C   -0.197674
    10  C   -0.078077
    11  C   -0.297268
    12  C   -0.425876
    13  C    0.011764
    14  C   -0.342524
    15  C    0.215031
    16  C   -0.448907
    17  H    0.037724
    18  H    0.371265
    19  H    0.035586
    20  H    0.156405
    21  H    0.154245
    22  H    0.165121
    23  H    0.149783
    24  H    0.188427
    25  H    0.201493
    26  H    0.144010
    27  H    0.191090
    28  H    0.079029
    29  I    0.011521
 Sum of ESP charges =  -0.00000
 ESP charges with hydrogens summed into heavy atoms:
               1
     1  C    0.705055
     2  N   -0.428168
     3  O   -0.616275
     4  C    0.462718
     5  C   -0.009238
     6  C    0.325538
     7  C   -0.027674
     8  C    0.021100
     9  C   -0.032553
    10  C    0.071706
    11  C   -0.108841
    12  C   -0.224383
    13  C    0.155773
    14  C   -0.151433
    15  C    0.294060
    16  C   -0.448907
    29  I    0.011521
 Charge=  -0.00000 Dipole=    -2.1497     0.8455     5.4796 Tot=     5.9466
 -----------------------------------------------------------------

              Electrostatic Properties (Atomic Units)

 -----------------------------------------------------------------
    Center     Electric         -------- Electric Field --------
               Potential          X             Y             Z
 -----------------------------------------------------------------
    1 Atom    -14.654088
    2 Atom    -18.353427
    3 Atom    -22.399755
    4 Atom    -14.703765
    5 Atom    -14.756863
    6 Atom    -14.738056
    7 Atom    -14.759713
    8 Atom    -14.761194
    9 Atom    -14.765592
   10 Atom    -14.770297
   11 Atom    -14.774622
   12 Atom    -14.739976
   13 Atom    -14.744841
   14 Atom    -14.747576
   15 Atom    -14.750604
   16 Atom    -14.724876
   17 Atom     -1.054090
   18 Atom     -0.988107
   19 Atom     -1.099934
   20 Atom     -1.080224
   21 Atom     -1.086430
   22 Atom     -1.090965
   23 Atom     -1.097637
   24 Atom     -1.110720
   25 Atom     -1.056790
   26 Atom     -1.070515
   27 Atom     -1.073338
   28 Atom     -1.076854
   29 Atom     -3.404921
 -----------------------------------------------------------------
 ******************************Gaussian NBO Version 3.1******************************
             N A T U R A L   A T O M I C   O R B I T A L   A N D
          N A T U R A L   B O N D   O R B I T A L   A N A L Y S I S
 ******************************Gaussian NBO Version 3.1******************************

       /RESON  / : Allow strongly delocalized NBO set
       /BNDIDX / : Print bond indices based on the NAO density matrix

 Analyzing the SCF density

 Job title: BHFA_oI_conf9                                            

 Storage needed:    473396 in NPA,    629315 in NBO ( 268430961 available)
 GSVD:  LWork=       66086 too small for GESVD, short by      113475 words or      113475 for optimal perf.


 NATURAL POPULATIONS:  Natural atomic orbital occupancies 
                                                          
   NAO  Atom  No  lang   Type(AO)    Occupancy      Energy
 ----------------------------------------------------------
     1    C    1  S      Cor( 1S)     1.99960     -10.54425
     2    C    1  S      Val( 2S)     0.88551      -0.21558
     3    C    1  S      Ryd( 4S)     0.00917       0.71072
     4    C    1  S      Ryd( 3S)     0.00015       0.70450
     5    C    1  S      Ryd( 5S)     0.00003      23.05118
     6    C    1  px     Val( 2p)     0.86886      -0.08187
     7    C    1  px     Ryd( 4p)     0.00246       1.09646
     8    C    1  px     Ryd( 3p)     0.00017       0.70892
     9    C    1  px     Ryd( 5p)     0.00008       2.03939
    10    C    1  py     Val( 2p)     0.77138      -0.09015
    11    C    1  py     Ryd( 4p)     0.00300       0.96426
    12    C    1  py     Ryd( 3p)     0.00035       0.67752
    13    C    1  py     Ryd( 5p)     0.00004       2.06485
    14    C    1  pz     Val( 2p)     0.85316      -0.03250
    15    C    1  pz     Ryd( 4p)     0.01317       1.17147
    16    C    1  pz     Ryd( 3p)     0.00042       0.84171
    17    C    1  pz     Ryd( 5p)     0.00013       2.06302
    18    C    1  dxy    Ryd( 3d)     0.00064       1.93984
    19    C    1  dxz    Ryd( 3d)     0.00475       1.96543
    20    C    1  dyz    Ryd( 3d)     0.00409       1.85288
    21    C    1  dx2y2  Ryd( 3d)     0.00152       1.59583
    22    C    1  dz2    Ryd( 3d)     0.00186       2.43297

    23    N    2  S      Cor( 1S)     1.99947     -14.61982
    24    N    2  S      Val( 2S)     1.31852      -0.62441
    25    N    2  S      Ryd( 3S)     0.00129       1.17859
    26    N    2  S      Ryd( 4S)     0.00021       1.18928
    27    N    2  S      Ryd( 5S)     0.00000      35.24851
    28    N    2  px     Val( 2p)     1.38326      -0.27799
    29    N    2  px     Ryd( 3p)     0.00435       0.73361
    30    N    2  px     Ryd( 4p)     0.00104       0.79254
    31    N    2  px     Ryd( 5p)     0.00006       4.26080
    32    N    2  py     Val( 2p)     1.59653      -0.30154
    33    N    2  py     Ryd( 3p)     0.00509       0.71111
    34    N    2  py     Ryd( 4p)     0.00062       0.82295
    35    N    2  py     Ryd( 5p)     0.00006       4.09406
    36    N    2  pz     Val( 2p)     1.35627      -0.26227
    37    N    2  pz     Ryd( 4p)     0.00308       0.71958
    38    N    2  pz     Ryd( 3p)     0.00105       0.71397
    39    N    2  pz     Ryd( 5p)     0.00003       4.11514
    40    N    2  dxy    Ryd( 3d)     0.00081       2.65392
    41    N    2  dxz    Ryd( 3d)     0.00049       2.62438
    42    N    2  dyz    Ryd( 3d)     0.00047       2.35565
    43    N    2  dx2y2  Ryd( 3d)     0.00078       2.39861
    44    N    2  dz2    Ryd( 3d)     0.00100       2.49598

    45    O    3  S      Cor( 1S)     1.99977     -19.36131
    46    O    3  S      Val( 2S)     1.70585      -0.99819
    47    O    3  S      Ryd( 3S)     0.00275       1.00548
    48    O    3  S      Ryd( 4S)     0.00017       1.45920
    49    O    3  S      Ryd( 5S)     0.00000      49.75286
    50    O    3  px     Val( 2p)     1.74755      -0.33677
    51    O    3  px     Ryd( 3p)     0.00238       0.78667
    52    O    3  px     Ryd( 4p)     0.00009       1.03780
    53    O    3  px     Ryd( 5p)     0.00002       5.02256
    54    O    3  py     Val( 2p)     1.60718      -0.32055
    55    O    3  py     Ryd( 3p)     0.00156       0.71808
    56    O    3  py     Ryd( 4p)     0.00007       1.01949
    57    O    3  py     Ryd( 5p)     0.00002       4.94946
    58    O    3  pz     Val( 2p)     1.58215      -0.36478
    59    O    3  pz     Ryd( 3p)     0.00084       0.77672
    60    O    3  pz     Ryd( 4p)     0.00018       1.13378
    61    O    3  pz     Ryd( 5p)     0.00007       5.15912
    62    O    3  dxy    Ryd( 3d)     0.00006       2.95226
    63    O    3  dxz    Ryd( 3d)     0.00149       3.22275
    64    O    3  dyz    Ryd( 3d)     0.00168       3.24721
    65    O    3  dx2y2  Ryd( 3d)     0.00007       2.93163
    66    O    3  dz2    Ryd( 3d)     0.00182       3.74067

    67    C    4  S      Cor( 1S)     1.99906     -10.46408
    68    C    4  S      Val( 2S)     0.92789      -0.22268
    69    C    4  S      Ryd( 4S)     0.00193       1.23685
    70    C    4  S      Ryd( 3S)     0.00023       0.80010
    71    C    4  S      Ryd( 5S)     0.00001      23.40789
    72    C    4  px     Val( 2p)     0.94178      -0.10032
    73    C    4  px     Ryd( 3p)     0.00612       0.58745
    74    C    4  px     Ryd( 4p)     0.00124       0.87777
    75    C    4  px     Ryd( 5p)     0.00016       2.15386
    76    C    4  py     Val( 2p)     1.03372      -0.11014
    77    C    4  py     Ryd( 3p)     0.00446       0.65994
    78    C    4  py     Ryd( 4p)     0.00119       1.18695
    79    C    4  py     Ryd( 5p)     0.00011       1.87808
    80    C    4  pz     Val( 2p)     1.13643      -0.14008
    81    C    4  pz     Ryd( 3p)     0.01026       0.85811
    82    C    4  pz     Ryd( 4p)     0.00084       0.90395
    83    C    4  pz     Ryd( 5p)     0.00016       1.97986
    84    C    4  dxy    Ryd( 3d)     0.00093       2.24892
    85    C    4  dxz    Ryd( 3d)     0.00111       2.01170
    86    C    4  dyz    Ryd( 3d)     0.00068       1.94962
    87    C    4  dx2y2  Ryd( 3d)     0.00112       1.96032
    88    C    4  dz2    Ryd( 3d)     0.00097       1.97508

    89    C    5  S      Cor( 1S)     1.99901     -10.41038
    90    C    5  S      Val( 2S)     0.87751      -0.14982
    91    C    5  S      Ryd( 4S)     0.00123       0.90147
    92    C    5  S      Ryd( 3S)     0.00027       0.76368
    93    C    5  S      Ryd( 5S)     0.00001      23.36768
    94    C    5  px     Val( 2p)     1.04233      -0.09420
    95    C    5  px     Ryd( 4p)     0.00406       0.91466
    96    C    5  px     Ryd( 3p)     0.00077       0.48451
    97    C    5  px     Ryd( 5p)     0.00008       3.19827
    98    C    5  py     Val( 2p)     1.04103      -0.09311
    99    C    5  py     Ryd( 4p)     0.00501       0.92141
   100    C    5  py     Ryd( 3p)     0.00077       0.52633
   101    C    5  py     Ryd( 5p)     0.00009       3.18066
   102    C    5  pz     Val( 2p)     1.08008      -0.09114
   103    C    5  pz     Ryd( 4p)     0.00358       0.87815
   104    C    5  pz     Ryd( 3p)     0.00076       0.64278
   105    C    5  pz     Ryd( 5p)     0.00015       3.30638
   106    C    5  dxy    Ryd( 3d)     0.00053       2.19472
   107    C    5  dxz    Ryd( 3d)     0.00054       2.22505
   108    C    5  dyz    Ryd( 3d)     0.00055       2.24542
   109    C    5  dx2y2  Ryd( 3d)     0.00060       1.97012
   110    C    5  dz2    Ryd( 3d)     0.00057       2.09718

   111    C    6  S      Cor( 1S)     1.99890     -10.41897
   112    C    6  S      Val( 2S)     0.86159      -0.14701
   113    C    6  S      Ryd( 4S)     0.00197       0.99207
   114    C    6  S      Ryd( 3S)     0.00016       0.90420
   115    C    6  S      Ryd( 5S)     0.00001      23.24356
   116    C    6  px     Val( 2p)     1.01864      -0.12445
   117    C    6  px     Ryd( 4p)     0.00423       0.69968
   118    C    6  px     Ryd( 3p)     0.00120       0.46695
   119    C    6  px     Ryd( 5p)     0.00007       2.91215
   120    C    6  py     Val( 2p)     1.06158      -0.10156
   121    C    6  py     Ryd( 4p)     0.00607       1.31948
   122    C    6  py     Ryd( 3p)     0.00127       0.55887
   123    C    6  py     Ryd( 5p)     0.00010       3.39264
   124    C    6  pz     Val( 2p)     1.09550      -0.10130
   125    C    6  pz     Ryd( 4p)     0.00643       0.93467
   126    C    6  pz     Ryd( 3p)     0.00165       0.65304
   127    C    6  pz     Ryd( 5p)     0.00014       3.45125
   128    C    6  dxy    Ryd( 3d)     0.00058       2.00742
   129    C    6  dxz    Ryd( 3d)     0.00060       1.81489
   130    C    6  dyz    Ryd( 3d)     0.00062       2.40483
   131    C    6  dx2y2  Ryd( 3d)     0.00057       1.98086
   132    C    6  dz2    Ryd( 3d)     0.00056       2.43027

   133    C    7  S      Cor( 1S)     1.99907     -10.39879
   134    C    7  S      Val( 2S)     0.93943      -0.17450
   135    C    7  S      Ryd( 4S)     0.00154       0.94139
   136    C    7  S      Ryd( 3S)     0.00012       0.60263
   137    C    7  S      Ryd( 5S)     0.00001      23.28865
   138    C    7  px     Val( 2p)     1.04329      -0.09015
   139    C    7  px     Ryd( 4p)     0.00283       0.80081
   140    C    7  px     Ryd( 3p)     0.00028       0.53460
   141    C    7  px     Ryd( 5p)     0.00010       3.01829
   142    C    7  py     Val( 2p)     1.09397      -0.09534
   143    C    7  py     Ryd( 4p)     0.00327       0.96513
   144    C    7  py     Ryd( 3p)     0.00021       0.61456
   145    C    7  py     Ryd( 5p)     0.00007       2.96230
   146    C    7  pz     Val( 2p)     1.12379      -0.08637
   147    C    7  pz     Ryd( 4p)     0.00483       0.94906
   148    C    7  pz     Ryd( 3p)     0.00035       0.46778
   149    C    7  pz     Ryd( 5p)     0.00006       3.06240
   150    C    7  dxy    Ryd( 3d)     0.00042       2.20796
   151    C    7  dxz    Ryd( 3d)     0.00045       2.16620
   152    C    7  dyz    Ryd( 3d)     0.00083       1.98677
   153    C    7  dx2y2  Ryd( 3d)     0.00057       1.83629
   154    C    7  dz2    Ryd( 3d)     0.00057       2.00757

   155    C    8  S      Cor( 1S)     1.99919     -10.40110
   156    C    8  S      Val( 2S)     0.95045      -0.18268
   157    C    8  S      Ryd( 4S)     0.00137       0.96450
   158    C    8  S      Ryd( 3S)     0.00012       0.71480
   159    C    8  S      Ryd( 5S)     0.00001      23.00307
   160    C    8  px     Val( 2p)     1.08260      -0.09025
   161    C    8  px     Ryd( 4p)     0.00416       0.85041
   162    C    8  px     Ryd( 3p)     0.00034       0.31816
   163    C    8  px     Ryd( 5p)     0.00006       2.95453
   164    C    8  py     Val( 2p)     1.03588      -0.08240
   165    C    8  py     Ryd( 4p)     0.00336       0.74561
   166    C    8  py     Ryd( 3p)     0.00033       0.37397
   167    C    8  py     Ryd( 5p)     0.00010       2.98451
   168    C    8  pz     Val( 2p)     1.11891      -0.08455
   169    C    8  pz     Ryd( 4p)     0.00541       0.94110
   170    C    8  pz     Ryd( 3p)     0.00028       0.33655
   171    C    8  pz     Ryd( 5p)     0.00007       3.02262
   172    C    8  dxy    Ryd( 3d)     0.00044       2.17034
   173    C    8  dxz    Ryd( 3d)     0.00079       1.94722
   174    C    8  dyz    Ryd( 3d)     0.00048       2.15345
   175    C    8  dx2y2  Ryd( 3d)     0.00060       1.80693
   176    C    8  dz2    Ryd( 3d)     0.00054       1.98748

   177    C    9  S      Cor( 1S)     1.99919     -10.40019
   178    C    9  S      Val( 2S)     0.95412      -0.18407
   179    C    9  S      Ryd( 3S)     0.00134       0.89091
   180    C    9  S      Ryd( 4S)     0.00007       1.54901
   181    C    9  S      Ryd( 5S)     0.00000      22.26838
   182    C    9  px     Val( 2p)     1.09223      -0.09232
   183    C    9  px     Ryd( 4p)     0.00421       0.85660
   184    C    9  px     Ryd( 3p)     0.00034       0.34757
   185    C    9  px     Ryd( 5p)     0.00006       2.91905
   186    C    9  py     Val( 2p)     1.10071      -0.09128
   187    C    9  py     Ryd( 4p)     0.00442       0.88014
   188    C    9  py     Ryd( 3p)     0.00033       0.33584
   189    C    9  py     Ryd( 5p)     0.00005       2.93750
   190    C    9  pz     Val( 2p)     1.04939      -0.07420
   191    C    9  pz     Ryd( 4p)     0.00411       0.77856
   192    C    9  pz     Ryd( 3p)     0.00045       0.45753
   193    C    9  pz     Ryd( 5p)     0.00012       2.97076
   194    C    9  dxy    Ryd( 3d)     0.00074       1.95610
   195    C    9  dxz    Ryd( 3d)     0.00048       2.17195
   196    C    9  dyz    Ryd( 3d)     0.00048       2.18720
   197    C    9  dx2y2  Ryd( 3d)     0.00047       1.73506
   198    C    9  dz2    Ryd( 3d)     0.00065       2.01060

   199    C   10  S      Cor( 1S)     1.99919     -10.40024
   200    C   10  S      Val( 2S)     0.95185      -0.18326
   201    C   10  S      Ryd( 4S)     0.00134       0.93555
   202    C   10  S      Ryd( 3S)     0.00009       0.87682
   203    C   10  S      Ryd( 5S)     0.00001      22.87766
   204    C   10  px     Val( 2p)     1.03425      -0.08466
   205    C   10  px     Ryd( 4p)     0.00322       0.73838
   206    C   10  px     Ryd( 3p)     0.00029       0.43452
   207    C   10  px     Ryd( 5p)     0.00010       2.92120
   208    C   10  py     Val( 2p)     1.08262      -0.08809
   209    C   10  py     Ryd( 4p)     0.00421       0.85253
   210    C   10  py     Ryd( 3p)     0.00031       0.34160
   211    C   10  py     Ryd( 5p)     0.00007       2.94448
   212    C   10  pz     Val( 2p)     1.12189      -0.08412
   213    C   10  pz     Ryd( 4p)     0.00540       0.95449
   214    C   10  pz     Ryd( 3p)     0.00029       0.32043
   215    C   10  pz     Ryd( 5p)     0.00007       3.01384
   216    C   10  dxy    Ryd( 3d)     0.00044       2.16587
   217    C   10  dxz    Ryd( 3d)     0.00047       2.14097
   218    C   10  dyz    Ryd( 3d)     0.00080       1.96225
   219    C   10  dx2y2  Ryd( 3d)     0.00059       1.81697
   220    C   10  dz2    Ryd( 3d)     0.00056       1.97443

   221    C   11  S      Cor( 1S)     1.99909     -10.39828
   222    C   11  S      Val( 2S)     0.94342      -0.17629
   223    C   11  S      Ryd( 4S)     0.00144       0.96275
   224    C   11  S      Ryd( 3S)     0.00012       0.66896
   225    C   11  S      Ryd( 5S)     0.00001      23.21642
   226    C   11  px     Val( 2p)     1.08607      -0.09436
   227    C   11  px     Ryd( 4p)     0.00400       0.91945
   228    C   11  px     Ryd( 3p)     0.00016       0.45518
   229    C   11  px     Ryd( 5p)     0.00006       2.96196
   230    C   11  py     Val( 2p)     1.03813      -0.08442
   231    C   11  py     Ryd( 4p)     0.00300       0.78242
   232    C   11  py     Ryd( 3p)     0.00022       0.49942
   233    C   11  py     Ryd( 5p)     0.00011       3.03298
   234    C   11  pz     Val( 2p)     1.11876      -0.08409
   235    C   11  pz     Ryd( 4p)     0.00493       0.91787
   236    C   11  pz     Ryd( 3p)     0.00032       0.37234
   237    C   11  pz     Ryd( 5p)     0.00007       3.05229
   238    C   11  dxy    Ryd( 3d)     0.00046       2.19635
   239    C   11  dxz    Ryd( 3d)     0.00081       1.96593
   240    C   11  dyz    Ryd( 3d)     0.00046       2.16159
   241    C   11  dx2y2  Ryd( 3d)     0.00055       1.81550
   242    C   11  dz2    Ryd( 3d)     0.00058       2.01213

   243    C   12  S      Cor( 1S)     1.99908     -10.41186
   244    C   12  S      Val( 2S)     0.93702      -0.18446
   245    C   12  S      Ryd( 4S)     0.00148       0.98202
   246    C   12  S      Ryd( 3S)     0.00016       0.62893
   247    C   12  S      Ryd( 5S)     0.00001      23.32383
   248    C   12  px     Val( 2p)     1.02267      -0.12542
   249    C   12  px     Ryd( 4p)     0.00172       0.69768
   250    C   12  px     Ryd( 3p)     0.00023       0.53891
   251    C   12  px     Ryd( 5p)     0.00004       2.72553
   252    C   12  py     Val( 2p)     1.12553      -0.09825
   253    C   12  py     Ryd( 4p)     0.00477       1.05869
   254    C   12  py     Ryd( 3p)     0.00014       0.54292
   255    C   12  py     Ryd( 5p)     0.00008       3.15002
   256    C   12  pz     Val( 2p)     1.09664      -0.07486
   257    C   12  pz     Ryd( 4p)     0.00489       0.86909
   258    C   12  pz     Ryd( 3p)     0.00033       0.50806
   259    C   12  pz     Ryd( 5p)     0.00012       3.18536
   260    C   12  dxy    Ryd( 3d)     0.00051       1.86519
   261    C   12  dxz    Ryd( 3d)     0.00060       1.75076
   262    C   12  dyz    Ryd( 3d)     0.00084       2.20524
   263    C   12  dx2y2  Ryd( 3d)     0.00049       1.87871
   264    C   12  dz2    Ryd( 3d)     0.00045       2.41103

   265    C   13  S      Cor( 1S)     1.99919     -10.40703
   266    C   13  S      Val( 2S)     0.94986      -0.18808
   267    C   13  S      Ryd( 4S)     0.00132       0.95661
   268    C   13  S      Ryd( 3S)     0.00013       0.74840
   269    C   13  S      Ryd( 5S)     0.00001      22.96990
   270    C   13  px     Val( 2p)     0.99933      -0.11518
   271    C   13  px     Ryd( 4p)     0.00173       0.62807
   272    C   13  px     Ryd( 3p)     0.00025       0.35374
   273    C   13  px     Ryd( 5p)     0.00004       2.74877
   274    C   13  py     Val( 2p)     1.05334      -0.07562
   275    C   13  py     Ryd( 4p)     0.00423       0.81377
   276    C   13  py     Ryd( 3p)     0.00036       0.41464
   277    C   13  py     Ryd( 5p)     0.00013       3.04319
   278    C   13  pz     Val( 2p)     1.18606      -0.08538
   279    C   13  pz     Ryd( 4p)     0.00693       1.10942
   280    C   13  pz     Ryd( 3p)     0.00032       0.26462
   281    C   13  pz     Ryd( 5p)     0.00006       3.10029
   282    C   13  dxy    Ryd( 3d)     0.00048       1.95572
   283    C   13  dxz    Ryd( 3d)     0.00048       1.67029
   284    C   13  dyz    Ryd( 3d)     0.00055       2.36017
   285    C   13  dx2y2  Ryd( 3d)     0.00047       1.96414
   286    C   13  dz2    Ryd( 3d)     0.00092       2.09480

   287    C   14  S      Cor( 1S)     1.99918     -10.40816
   288    C   14  S      Val( 2S)     0.95239      -0.18847
   289    C   14  S      Ryd( 4S)     0.00129       0.88604
   290    C   14  S      Ryd( 3S)     0.00011       0.80466
   291    C   14  S      Ryd( 5S)     0.00000      22.98797
   292    C   14  px     Val( 2p)     1.00721      -0.11765
   293    C   14  px     Ryd( 4p)     0.00177       0.65733
   294    C   14  px     Ryd( 3p)     0.00021       0.41536
   295    C   14  px     Ryd( 5p)     0.00003       2.65365
   296    C   14  py     Val( 2p)     1.14342      -0.08886
   297    C   14  py     Ryd( 4p)     0.00588       1.00586
   298    C   14  py     Ryd( 3p)     0.00039       0.31530
   299    C   14  py     Ryd( 5p)     0.00007       3.01454
   300    C   14  pz     Val( 2p)     1.07442      -0.06761
   301    C   14  pz     Ryd( 4p)     0.00497       0.89082
   302    C   14  pz     Ryd( 3p)     0.00043       0.47238
   303    C   14  pz     Ryd( 5p)     0.00013       2.98685
   304    C   14  dxy    Ryd( 3d)     0.00053       1.78829
   305    C   14  dxz    Ryd( 3d)     0.00054       1.78079
   306    C   14  dyz    Ryd( 3d)     0.00069       2.28217
   307    C   14  dx2y2  Ryd( 3d)     0.00055       1.78037
   308    C   14  dz2    Ryd( 3d)     0.00054       2.38164

   309    C   15  S      Cor( 1S)     1.99906     -10.40620
   310    C   15  S      Val( 2S)     0.94256      -0.18329
   311    C   15  S      Ryd( 3S)     0.00229       0.98031
   312    C   15  S      Ryd( 4S)     0.00010       1.73507
   313    C   15  S      Ryd( 5S)     0.00001      22.07550
   314    C   15  px     Val( 2p)     1.01228      -0.12348
   315    C   15  px     Ryd( 4p)     0.00205       0.62511
   316    C   15  px     Ryd( 3p)     0.00035       0.40153
   317    C   15  px     Ryd( 5p)     0.00003       2.71146
   318    C   15  py     Val( 2p)     1.11751      -0.09977
   319    C   15  py     Ryd( 4p)     0.00515       0.91001
   320    C   15  py     Ryd( 3p)     0.00031       0.37266
   321    C   15  py     Ryd( 5p)     0.00007       3.06507
   322    C   15  pz     Val( 2p)     1.12407      -0.08569
   323    C   15  pz     Ryd( 4p)     0.00852       1.11687
   324    C   15  pz     Ryd( 3p)     0.00045       0.41894
   325    C   15  pz     Ryd( 5p)     0.00014       3.13970
   326    C   15  dxy    Ryd( 3d)     0.00052       1.82522
   327    C   15  dxz    Ryd( 3d)     0.00055       1.71662
   328    C   15  dyz    Ryd( 3d)     0.00082       2.17083
   329    C   15  dx2y2  Ryd( 3d)     0.00051       1.83533
   330    C   15  dz2    Ryd( 3d)     0.00058       2.41163

   331    C   16  S      Cor( 1S)     1.99878     -10.44764
   332    C   16  S      Val( 2S)     0.95821      -0.24272
   333    C   16  S      Ryd( 4S)     0.00232       0.93853
   334    C   16  S      Ryd( 3S)     0.00016       0.66355
   335    C   16  S      Ryd( 5S)     0.00001      23.38885
   336    C   16  px     Val( 2p)     1.09625      -0.16461
   337    C   16  px     Ryd( 3p)     0.00297       0.64165
   338    C   16  px     Ryd( 4p)     0.00023       0.69471
   339    C   16  px     Ryd( 5p)     0.00008       2.48674
   340    C   16  py     Val( 2p)     1.10945      -0.12684
   341    C   16  py     Ryd( 3p)     0.00643       0.70783
   342    C   16  py     Ryd( 4p)     0.00026       0.92215
   343    C   16  py     Ryd( 5p)     0.00019       2.86028
   344    C   16  pz     Val( 2p)     1.12553      -0.19611
   345    C   16  pz     Ryd( 5p)     0.00843       2.80446
   346    C   16  pz     Ryd( 3p)     0.00032       0.84000
   347    C   16  pz     Ryd( 4p)     0.00029       2.67480
   348    C   16  dxy    Ryd( 3d)     0.00062       1.93259
   349    C   16  dxz    Ryd( 3d)     0.00100       1.61536
   350    C   16  dyz    Ryd( 3d)     0.00079       2.26242
   351    C   16  dx2y2  Ryd( 3d)     0.00061       1.94788
   352    C   16  dz2    Ryd( 3d)     0.00240       1.82212

   353    H   17  S      Val( 1S)     0.84311      -0.01304
   354    H   17  S      Ryd( 2S)     0.00087       1.00902
   355    H   17  S      Ryd( 3S)     0.00012       1.74791

   356    H   18  S      Val( 1S)     0.60546       0.11275
   357    H   18  S      Ryd( 3S)     0.00046       2.08256
   358    H   18  S      Ryd( 2S)     0.00007       1.02604

   359    H   19  S      Val( 1S)     0.74026       0.03776
   360    H   19  S      Ryd( 2S)     0.00261       0.59234
   361    H   19  S      Ryd( 3S)     0.00036       2.48302

   362    H   20  S      Val( 1S)     0.77280       0.05978
   363    H   20  S      Ryd( 2S)     0.00075       1.28342
   364    H   20  S      Ryd( 3S)     0.00014       1.50486

   365    H   21  S      Val( 1S)     0.77654       0.06139
   366    H   21  S      Ryd( 2S)     0.00047       0.77661
   367    H   21  S      Ryd( 3S)     0.00014       2.01655

   368    H   22  S      Val( 1S)     0.77691       0.06254
   369    H   22  S      Ryd( 2S)     0.00037       0.79465
   370    H   22  S      Ryd( 3S)     0.00014       1.98823

   371    H   23  S      Val( 1S)     0.77655       0.06175
   372    H   23  S      Ryd( 2S)     0.00044       0.78500
   373    H   23  S      Ryd( 3S)     0.00015       2.00144

   374    H   24  S      Val( 1S)     0.77140       0.06368
   375    H   24  S      Ryd( 2S)     0.00067       1.32586
   376    H   24  S      Ryd( 3S)     0.00012       1.47984

   377    H   25  S      Val( 1S)     0.78206       0.04237
   378    H   25  S      Ryd( 2S)     0.00063       1.35707
   379    H   25  S      Ryd( 3S)     0.00019       1.49283

   380    H   26  S      Val( 1S)     0.77133       0.05898
   381    H   26  S      Ryd( 2S)     0.00043       0.97683
   382    H   26  S      Ryd( 3S)     0.00016       1.81944

   383    H   27  S      Val( 1S)     0.77019       0.05959
   384    H   27  S      Ryd( 2S)     0.00039       0.74285
   385    H   27  S      Ryd( 3S)     0.00016       2.03591

   386    H   28  S      Val( 1S)     0.76613       0.05282
   387    H   28  S      Ryd( 2S)     0.00056       1.22407
   388    H   28  S      Ryd( 3S)     0.00019       1.55920

   389    I   29  S      Val( 5S)     1.83442      -0.64536
   390    I   29  S      Ryd( 6S)     0.00056       8.82540
   391    I   29  px     Val( 5p)     1.92967      -0.31251
   392    I   29  px     Ryd( 6p)     0.00131       0.55475
   393    I   29  py     Val( 5p)     1.95947      -0.31400
   394    I   29  py     Ryd( 6p)     0.00103       0.67347
   395    I   29  pz     Val( 5p)     0.98403      -0.19233
   396    I   29  pz     Ryd( 6p)     0.00469       0.72826

 [ 46 electrons found in the effective core potential]

 WARNING:  1 low occupancy (<1.9990e) core orbital  found on  C    6
           1 low occupancy (<1.9990e) core orbital  found on  C   16

 WARNING:  Population inversion found on atom  C    1
           Population inversion found on atom  N    2
           Population inversion found on atom  C    4
           Population inversion found on atom  C    5
           Population inversion found on atom  C    6
           Population inversion found on atom  C    7
           Population inversion found on atom  C    8
           Population inversion found on atom  C    9
           Population inversion found on atom  C   10
           Population inversion found on atom  C   11
           Population inversion found on atom  C   12
           Population inversion found on atom  C   13
           Population inversion found on atom  C   14
           Population inversion found on atom  C   15
           Population inversion found on atom  C   16
           Population inversion found on atom  H   18


 Summary of Natural Population Analysis:                  
                                                          
                                       Natural Population 
                Natural  -----------------------------------------------
    Atom  No    Charge         Core      Valence    Rydberg      Total
 -----------------------------------------------------------------------
      C    1    0.57946      1.99960     3.37891    0.04203     5.42054
      N    2   -0.67449      1.99947     5.65458    0.02045     7.67449
      O    3   -0.65577      1.99977     6.64272    0.01327     8.65577
      C    4   -0.07040      1.99906     4.03981    0.03153     6.07040
      C    5   -0.05953      1.99901     4.04095    0.01957     6.05953
      C    6   -0.06245      1.99890     4.03731    0.02624     6.06245
      C    7   -0.21606      1.99907     4.20048    0.01651     6.21606
      C    8   -0.20550      1.99919     4.18785    0.01846     6.20550
      C    9   -0.21397      1.99919     4.19645    0.01833     6.21397
      C   10   -0.20807      1.99919     4.19061    0.01826     6.20807
      C   11   -0.20278      1.99909     4.18638    0.01731     6.20278
      C   12   -0.19779      1.99908     4.18186    0.01685     6.19779
      C   13   -0.20617      1.99919     4.18858    0.01839     6.20617
      C   14   -0.19475      1.99918     4.17743    0.01814     6.19475
      C   15   -0.21791      1.99906     4.19641    0.02244     6.21791
      C   16   -0.31530      1.99878     4.28944    0.02708     6.31530
      H   17    0.15590      0.00000     0.84311    0.00099     0.84410
      H   18    0.39401      0.00000     0.60546    0.00053     0.60599
      H   19    0.25678      0.00000     0.74026    0.00297     0.74322
      H   20    0.22631      0.00000     0.77280    0.00089     0.77369
      H   21    0.22285      0.00000     0.77654    0.00061     0.77715
      H   22    0.22257      0.00000     0.77691    0.00051     0.77743
      H   23    0.22286      0.00000     0.77655    0.00059     0.77714
      H   24    0.22781      0.00000     0.77140    0.00079     0.77219
      H   25    0.21712      0.00000     0.78206    0.00082     0.78288
      H   26    0.22809      0.00000     0.77133    0.00058     0.77191
      H   27    0.22927      0.00000     0.77019    0.00055     0.77073
      H   28    0.23312      0.00000     0.76613    0.00075     0.76688
      I   29    0.28481     46.00000     6.70760    0.00760    52.71519
 =======================================================================
   * Total *   -0.00000     77.98684    85.65011    0.36305   164.00000

                                 Natural Population      
 --------------------------------------------------------
   Effective Core            46.00000
   Core                      31.98684 ( 99.9589% of  32)
   Valence                   85.65011 ( 99.5931% of  86)
   Natural Minimal Basis    163.63695 ( 99.7786% of 164)
   Natural Rydberg Basis      0.36305 (  0.2214% of 164)
 --------------------------------------------------------

    Atom  No          Natural Electron Configuration
 ----------------------------------------------------------------------------
      C    1      [core]2S( 0.89)2p( 2.49)4S( 0.01)3d( 0.01)4p( 0.02)
      N    2      [core]2S( 1.32)2p( 4.34)3p( 0.01)
      O    3      [core]2S( 1.71)2p( 4.94)3d( 0.01)
      C    4      [core]2S( 0.93)2p( 3.11)3p( 0.02)
      C    5      [core]2S( 0.88)2p( 3.16)4p( 0.01)
      C    6      [core]2S( 0.86)2p( 3.18)4p( 0.02)
      C    7      [core]2S( 0.94)2p( 3.26)4p( 0.01)
      C    8      [core]2S( 0.95)2p( 3.24)4p( 0.01)
      C    9      [core]2S( 0.95)2p( 3.24)4p( 0.01)
      C   10      [core]2S( 0.95)2p( 3.24)4p( 0.01)
      C   11      [core]2S( 0.94)2p( 3.24)4p( 0.01)
      C   12      [core]2S( 0.94)2p( 3.24)4p( 0.01)
      C   13      [core]2S( 0.95)2p( 3.24)4p( 0.01)
      C   14      [core]2S( 0.95)2p( 3.23)4p( 0.01)
      C   15      [core]2S( 0.94)2p( 3.25)4p( 0.02)
      C   16      [core]2S( 0.96)2p( 3.33)3p( 0.01)3d( 0.01)5p( 0.01)
      H   17            1S( 0.84)
      H   18            1S( 0.61)
      H   19            1S( 0.74)
      H   20            1S( 0.77)
      H   21            1S( 0.78)
      H   22            1S( 0.78)
      H   23            1S( 0.78)
      H   24            1S( 0.77)
      H   25            1S( 0.78)
      H   26            1S( 0.77)
      H   27            1S( 0.77)
      H   28            1S( 0.77)
      I   29      [core]5S( 1.83)5p( 4.87)6p( 0.01)


 Wiberg bond index matrix in the NAO basis:                                    

     Atom    1       2       3       4       5       6       7       8       9
     ---- ------  ------  ------  ------  ------  ------  ------  ------  ------
   1.  C  0.0000  1.1590  1.7002  0.0110  0.0062  0.0076  0.0013  0.0002  0.0006
   2.  N  1.1590  0.0000  0.1585  0.9398  0.0207  0.0120  0.0103  0.0008  0.0058
   3.  O  1.7002  0.1585  0.0000  0.0085  0.0036  0.0012  0.0007  0.0004  0.0007
   4.  C  0.0110  0.9398  0.0085  0.0000  0.9837  0.9907  0.0104  0.0089  0.0017
   5.  C  0.0062  0.0207  0.0036  0.9837  0.0000  0.0120  1.3988  0.0145  0.1087
   6.  C  0.0076  0.0120  0.0012  0.9907  0.0120  0.0000  0.0045  0.0008  0.0012
   7.  C  0.0013  0.0103  0.0007  0.0104  1.3988  0.0045  0.0000  1.4376  0.0126
   8.  C  0.0002  0.0008  0.0004  0.0089  0.0145  0.0008  1.4376  0.0000  1.4347
   9.  C  0.0006  0.0058  0.0007  0.0017  0.1087  0.0012  0.0126  1.4347  0.0000
  10.  C  0.0002  0.0006  0.0008  0.0082  0.0141  0.0006  0.1123  0.0127  1.4345
  11.  C  0.0010  0.0118  0.0029  0.0117  1.3992  0.0070  0.0140  0.1119  0.0127
  12.  C  0.0009  0.0061  0.0005  0.0100  0.0082  1.3731  0.0018  0.0004  0.0006
  13.  C  0.0002  0.0013  0.0003  0.0080  0.0003  0.0139  0.0016  0.0001  0.0001
  14.  C  0.0003  0.0018  0.0001  0.0012  0.0033  0.1082  0.0006  0.0001  0.0005
  15.  C  0.0004  0.0007  0.0002  0.0090  0.0004  0.0183  0.0009  0.0001  0.0001
  16.  C  0.0005  0.0082  0.0005  0.0133  0.0071  1.3861  0.0012  0.0002  0.0006
  17.  H  0.9077  0.0059  0.0490  0.0112  0.0001  0.0003  0.0003  0.0000  0.0002
  18.  H  0.0020  0.8161  0.0094  0.0042  0.0002  0.0010  0.0004  0.0000  0.0000
  19.  H  0.0017  0.0029  0.0036  0.8790  0.0023  0.0020  0.0083  0.0002  0.0005
  20.  H  0.0001  0.0002  0.0001  0.0024  0.0034  0.0003  0.9120  0.0036  0.0087
  21.  H  0.0000  0.0000  0.0000  0.0004  0.0084  0.0000  0.0033  0.9184  0.0033
  22.  H  0.0000  0.0000  0.0000  0.0005  0.0005  0.0000  0.0088  0.0032  0.9185
  23.  H  0.0000  0.0001  0.0001  0.0003  0.0085  0.0002  0.0004  0.0088  0.0033
  24.  H  0.0001  0.0002  0.0006  0.0021  0.0033  0.0003  0.0100  0.0005  0.0088
  25.  H  0.0001  0.0004  0.0001  0.0025  0.0001  0.0028  0.0002  0.0000  0.0000
  26.  H  0.0000  0.0001  0.0000  0.0004  0.0000  0.0085  0.0000  0.0000  0.0000
  27.  H  0.0000  0.0000  0.0000  0.0005  0.0000  0.0005  0.0000  0.0000  0.0000
  28.  H  0.0000  0.0002  0.0000  0.0003  0.0001  0.0087  0.0000  0.0000  0.0000
  29.  I  0.0003  0.0019  0.0002  0.0134  0.0012  0.0521  0.0005  0.0002  0.0001

     Atom   10      11      12      13      14      15      16      17      18
     ---- ------  ------  ------  ------  ------  ------  ------  ------  ------
   1.  C  0.0002  0.0010  0.0009  0.0002  0.0003  0.0004  0.0005  0.9077  0.0020
   2.  N  0.0006  0.0118  0.0061  0.0013  0.0018  0.0007  0.0082  0.0059  0.8161
   3.  O  0.0008  0.0029  0.0005  0.0003  0.0001  0.0002  0.0005  0.0490  0.0094
   4.  C  0.0082  0.0117  0.0100  0.0080  0.0012  0.0090  0.0133  0.0112  0.0042
   5.  C  0.0141  1.3992  0.0082  0.0003  0.0033  0.0004  0.0071  0.0001  0.0002
   6.  C  0.0006  0.0070  1.3731  0.0139  0.1082  0.0183  1.3861  0.0003  0.0010
   7.  C  0.1123  0.0140  0.0018  0.0016  0.0006  0.0009  0.0012  0.0003  0.0004
   8.  C  0.0127  0.1119  0.0004  0.0001  0.0001  0.0001  0.0002  0.0000  0.0000
   9.  C  1.4345  0.0127  0.0006  0.0001  0.0005  0.0001  0.0006  0.0002  0.0000
  10.  C  0.0000  1.4382  0.0005  0.0000  0.0002  0.0001  0.0004  0.0000  0.0000
  11.  C  1.4382  0.0000  0.0013  0.0003  0.0008  0.0002  0.0011  0.0003  0.0001
  12.  C  0.0005  0.0013  0.0000  1.4512  0.0128  0.1113  0.0165  0.0002  0.0004
  13.  C  0.0000  0.0003  1.4512  0.0000  1.4175  0.0122  0.0989  0.0000  0.0001
  14.  C  0.0002  0.0008  0.0128  1.4175  0.0000  1.4396  0.0154  0.0001  0.0001
  15.  C  0.0001  0.0002  0.1113  0.0122  1.4396  0.0000  1.3949  0.0000  0.0000
  16.  C  0.0004  0.0011  0.0165  0.0989  0.0154  1.3949  0.0000  0.0004  0.0003
  17.  H  0.0000  0.0003  0.0002  0.0000  0.0001  0.0000  0.0004  0.0000  0.0004
  18.  H  0.0000  0.0001  0.0004  0.0001  0.0001  0.0000  0.0003  0.0004  0.0000
  19.  H  0.0005  0.0020  0.0084  0.0002  0.0009  0.0007  0.0032  0.0010  0.0089
  20.  H  0.0005  0.0105  0.0027  0.0002  0.0001  0.0001  0.0003  0.0000  0.0001
  21.  H  0.0089  0.0004  0.0000  0.0000  0.0000  0.0000  0.0000  0.0000  0.0000
  22.  H  0.0033  0.0088  0.0000  0.0000  0.0000  0.0000  0.0000  0.0000  0.0000
  23.  H  0.9182  0.0033  0.0001  0.0000  0.0000  0.0000  0.0001  0.0000  0.0000
  24.  H  0.0033  0.9146  0.0001  0.0000  0.0000  0.0000  0.0001  0.0001  0.0000
  25.  H  0.0000  0.0001  0.9181  0.0036  0.0090  0.0006  0.0087  0.0000  0.0013
  26.  H  0.0000  0.0000  0.0033  0.9159  0.0033  0.0085  0.0004  0.0000  0.0000
  27.  H  0.0000  0.0000  0.0087  0.0032  0.9161  0.0033  0.0079  0.0000  0.0000
  28.  H  0.0000  0.0000  0.0005  0.0086  0.0037  0.9126  0.0039  0.0000  0.0000
  29.  I  0.0004  0.0008  0.0204  0.0182  0.0203  0.0423  1.0088  0.0000  0.0004

     Atom   19      20      21      22      23      24      25      26      27
     ---- ------  ------  ------  ------  ------  ------  ------  ------  ------
   1.  C  0.0017  0.0001  0.0000  0.0000  0.0000  0.0001  0.0001  0.0000  0.0000
   2.  N  0.0029  0.0002  0.0000  0.0000  0.0001  0.0002  0.0004  0.0001  0.0000
   3.  O  0.0036  0.0001  0.0000  0.0000  0.0001  0.0006  0.0001  0.0000  0.0000
   4.  C  0.8790  0.0024  0.0004  0.0005  0.0003  0.0021  0.0025  0.0004  0.0005
   5.  C  0.0023  0.0034  0.0084  0.0005  0.0085  0.0033  0.0001  0.0000  0.0000
   6.  C  0.0020  0.0003  0.0000  0.0000  0.0002  0.0003  0.0028  0.0085  0.0005
   7.  C  0.0083  0.9120  0.0033  0.0088  0.0004  0.0100  0.0002  0.0000  0.0000
   8.  C  0.0002  0.0036  0.9184  0.0032  0.0088  0.0005  0.0000  0.0000  0.0000
   9.  C  0.0005  0.0087  0.0033  0.9185  0.0033  0.0088  0.0000  0.0000  0.0000
  10.  C  0.0005  0.0005  0.0089  0.0033  0.9182  0.0033  0.0000  0.0000  0.0000
  11.  C  0.0020  0.0105  0.0004  0.0088  0.0033  0.9146  0.0001  0.0000  0.0000
  12.  C  0.0084  0.0027  0.0000  0.0000  0.0001  0.0001  0.9181  0.0033  0.0087
  13.  C  0.0002  0.0002  0.0000  0.0000  0.0000  0.0000  0.0036  0.9159  0.0032
  14.  C  0.0009  0.0001  0.0000  0.0000  0.0000  0.0000  0.0090  0.0033  0.9161
  15.  C  0.0007  0.0001  0.0000  0.0000  0.0000  0.0000  0.0006  0.0085  0.0033
  16.  C  0.0032  0.0003  0.0000  0.0000  0.0001  0.0001  0.0087  0.0004  0.0079
  17.  H  0.0010  0.0000  0.0000  0.0000  0.0000  0.0001  0.0000  0.0000  0.0000
  18.  H  0.0089  0.0001  0.0000  0.0000  0.0000  0.0000  0.0013  0.0000  0.0000
  19.  H  0.0000  0.0002  0.0004  0.0000  0.0001  0.0005  0.0005  0.0003  0.0000
  20.  H  0.0002  0.0000  0.0033  0.0003  0.0005  0.0004  0.0001  0.0000  0.0000
  21.  H  0.0004  0.0033  0.0000  0.0034  0.0004  0.0005  0.0000  0.0000  0.0000
  22.  H  0.0000  0.0003  0.0034  0.0000  0.0035  0.0003  0.0000  0.0000  0.0000
  23.  H  0.0001  0.0005  0.0004  0.0035  0.0000  0.0034  0.0000  0.0000  0.0000
  24.  H  0.0005  0.0004  0.0005  0.0003  0.0034  0.0000  0.0000  0.0000  0.0000
  25.  H  0.0005  0.0001  0.0000  0.0000  0.0000  0.0000  0.0000  0.0034  0.0003
  26.  H  0.0003  0.0000  0.0000  0.0000  0.0000  0.0000  0.0034  0.0000  0.0034
  27.  H  0.0000  0.0000  0.0000  0.0000  0.0000  0.0000  0.0003  0.0034  0.0000
  28.  H  0.0001  0.0000  0.0000  0.0000  0.0000  0.0000  0.0005  0.0004  0.0033
  29.  I  0.0103  0.0001  0.0000  0.0000  0.0000  0.0001  0.0015  0.0010  0.0011

     Atom   28      29
     ---- ------  ------
   1.  C  0.0000  0.0003
   2.  N  0.0002  0.0019
   3.  O  0.0000  0.0002
   4.  C  0.0003  0.0134
   5.  C  0.0001  0.0012
   6.  C  0.0087  0.0521
   7.  C  0.0000  0.0005
   8.  C  0.0000  0.0002
   9.  C  0.0000  0.0001
  10.  C  0.0000  0.0004
  11.  C  0.0000  0.0008
  12.  C  0.0005  0.0204
  13.  C  0.0086  0.0182
  14.  C  0.0037  0.0203
  15.  C  0.9126  0.0423
  16.  C  0.0039  1.0088
  17.  H  0.0000  0.0000
  18.  H  0.0000  0.0004
  19.  H  0.0001  0.0103
  20.  H  0.0000  0.0001
  21.  H  0.0000  0.0000
  22.  H  0.0000  0.0000
  23.  H  0.0000  0.0000
  24.  H  0.0000  0.0001
  25.  H  0.0005  0.0015
  26.  H  0.0004  0.0010
  27.  H  0.0033  0.0011
  28.  H  0.0000  0.0039
  29.  I  0.0039  0.0000


 Wiberg bond index, Totals by atom:                                            

     Atom    1
     ---- ------
   1.  C  3.8017
   2.  N  3.1655
   3.  O  1.9420
   4.  C  3.9329
   5.  C  4.0091
   6.  C  4.0139
   7.  C  3.9531
   8.  C  3.9585
   9.  C  3.9585
  10.  C  3.9584
  11.  C  3.9551
  12.  C  3.9582
  13.  C  3.9560
  14.  C  3.9558
  15.  C  3.9562
  16.  C  3.9790
  17.  H  0.9774
  18.  H  0.8454
  19.  H  0.9385
  20.  H  0.9502
  21.  H  0.9513
  22.  H  0.9513
  23.  H  0.9513
  24.  H  0.9493
  25.  H  0.9541
  26.  H  0.9489
  27.  H  0.9483
  28.  H  0.9468
  29.  I  1.1995


 Atom-atom overlap-weighted NAO bond order:                                    

     Atom    1       2       3       4       5       6       7       8       9
     ---- ------  ------  ------  ------  ------  ------  ------  ------  ------
   1.  C  0.0000  0.9837  1.2961 -0.0004 -0.0074  0.0095  0.0001 -0.0000  0.0001
   2.  N  0.9837  0.0000 -0.0582  0.7724  0.0023  0.0094 -0.0006 -0.0009  0.0001
   3.  O  1.2961 -0.0582  0.0000  0.0009  0.0011  0.0003  0.0005 -0.0001 -0.0001
   4.  C -0.0004  0.7724  0.0009  0.0000  0.8588  0.8561  0.0193  0.0099  0.0010
   5.  C -0.0074  0.0023  0.0011  0.8588  0.0000  0.0209  1.1461  0.0208 -0.0515
   6.  C  0.0095  0.0094  0.0003  0.8561  0.0209  0.0000 -0.0117  0.0018 -0.0006
   7.  C  0.0001 -0.0006  0.0005  0.0193  1.1461 -0.0117  0.0000  1.1658  0.0190
   8.  C -0.0000 -0.0009 -0.0001  0.0099  0.0208  0.0018  1.1658  0.0000  1.1679
   9.  C  0.0001  0.0001 -0.0001  0.0010 -0.0515 -0.0006  0.0190  1.1679  0.0000
  10.  C  0.0011 -0.0015  0.0002  0.0110  0.0198 -0.0009 -0.0440  0.0202  1.1675
  11.  C  0.0005 -0.0016  0.0049  0.0236  1.1422  0.0062  0.0183 -0.0445  0.0192
  12.  C  0.0008 -0.0033 -0.0002  0.0199 -0.0065  1.1260 -0.0037  0.0004 -0.0003
  13.  C  0.0001 -0.0009  0.0000  0.0096 -0.0005  0.0208 -0.0004  0.0000 -0.0000
  14.  C -0.0001 -0.0003 -0.0000  0.0005 -0.0002 -0.0452  0.0001  0.0000 -0.0000
  15.  C  0.0000 -0.0016 -0.0000  0.0096 -0.0009  0.0250  0.0002  0.0001  0.0000
  16.  C -0.0004  0.0030 -0.0002  0.0164 -0.0054  1.1464 -0.0009 -0.0000 -0.0000
  17.  H  0.7792  0.0002 -0.0182  0.0051  0.0003 -0.0001  0.0000  0.0001  0.0000
  18.  H  0.0100  0.7060  0.0022 -0.0016  0.0010 -0.0006  0.0026 -0.0001  0.0000
  19.  H -0.0044 -0.0078  0.0014  0.7510  0.0101  0.0118  0.0008 -0.0001 -0.0000
  20.  H -0.0000  0.0002 -0.0000 -0.0026  0.0145  0.0014  0.7716  0.0163  0.0033
  21.  H  0.0000  0.0000  0.0000 -0.0002  0.0005  0.0000  0.0145  0.7813  0.0164
  22.  H  0.0000  0.0000 -0.0000  0.0000 -0.0004  0.0000  0.0029  0.0157  0.7812
  23.  H -0.0000  0.0000  0.0000 -0.0000  0.0008  0.0000 -0.0001  0.0028  0.0164
  24.  H -0.0002  0.0008 -0.0006 -0.0031  0.0147  0.0002  0.0037  0.0006  0.0030
  25.  H -0.0011  0.0018 -0.0001 -0.0033  0.0010  0.0112 -0.0010 -0.0002 -0.0000
  26.  H  0.0000 -0.0001  0.0000 -0.0004  0.0000  0.0001 -0.0000 -0.0000  0.0000
  27.  H  0.0000 -0.0000  0.0000 -0.0000  0.0000 -0.0008  0.0000  0.0000  0.0000
  28.  H  0.0000  0.0000  0.0000 -0.0002  0.0000  0.0011  0.0000  0.0000  0.0000
  29.  I  0.0001  0.0009  0.0001  0.0019  0.0031 -0.0269 -0.0002  0.0001  0.0000

     Atom   10      11      12      13      14      15      16      17      18
     ---- ------  ------  ------  ------  ------  ------  ------  ------  ------
   1.  C  0.0011  0.0005  0.0008  0.0001 -0.0001  0.0000 -0.0004  0.7792  0.0100
   2.  N -0.0015 -0.0016 -0.0033 -0.0009 -0.0003 -0.0016  0.0030  0.0002  0.7060
   3.  O  0.0002  0.0049 -0.0002  0.0000 -0.0000 -0.0000 -0.0002 -0.0182  0.0022
   4.  C  0.0110  0.0236  0.0199  0.0096  0.0005  0.0096  0.0164  0.0051 -0.0016
   5.  C  0.0198  1.1422 -0.0065 -0.0005 -0.0002 -0.0009 -0.0054  0.0003  0.0010
   6.  C -0.0009  0.0062  1.1260  0.0208 -0.0452  0.0250  1.1464 -0.0001 -0.0006
   7.  C -0.0440  0.0183 -0.0037 -0.0004  0.0001  0.0002 -0.0009  0.0000  0.0026
   8.  C  0.0202 -0.0445  0.0004  0.0000  0.0000  0.0001 -0.0000  0.0001 -0.0001
   9.  C  1.1675  0.0192 -0.0003 -0.0000 -0.0000  0.0000 -0.0000  0.0000  0.0000
  10.  C  0.0000  1.1663 -0.0001 -0.0000  0.0000  0.0000 -0.0001  0.0001  0.0000
  11.  C  1.1663  0.0000  0.0005 -0.0000 -0.0000  0.0000  0.0008  0.0011  0.0005
  12.  C -0.0001  0.0005  0.0000  1.1736  0.0219 -0.0411  0.0283  0.0001  0.0020
  13.  C -0.0000 -0.0000  1.1736  0.0000  1.1583  0.0253 -0.0426 -0.0000  0.0001
  14.  C  0.0000 -0.0000  0.0219  1.1583  0.0000  1.1676  0.0318  0.0000 -0.0001
  15.  C  0.0000  0.0000 -0.0411  0.0253  1.1676  0.0000  1.1668 -0.0000 -0.0001
  16.  C -0.0001  0.0008  0.0283 -0.0426  0.0318  1.1668  0.0000 -0.0000 -0.0001
  17.  H  0.0001  0.0011  0.0001 -0.0000  0.0000 -0.0000 -0.0000  0.0000 -0.0025
  18.  H  0.0000  0.0005  0.0020  0.0001 -0.0001 -0.0001 -0.0001 -0.0025  0.0000
  19.  H  0.0002 -0.0029  0.0023 -0.0002  0.0002 -0.0005  0.0011 -0.0005 -0.0005
  20.  H  0.0007  0.0043  0.0080  0.0003 -0.0000  0.0001  0.0004 -0.0000 -0.0005
  21.  H  0.0028 -0.0001  0.0000 -0.0000  0.0000 -0.0000  0.0000 -0.0000 -0.0000
  22.  H  0.0157  0.0029 -0.0000 -0.0000  0.0000 -0.0000  0.0000 -0.0000 -0.0000
  23.  H  0.7808  0.0150 -0.0000 -0.0000  0.0000 -0.0000  0.0000 -0.0000 -0.0000
  24.  H  0.0151  0.7720 -0.0001 -0.0000  0.0000 -0.0000 -0.0001 -0.0001  0.0000
  25.  H  0.0000 -0.0000  0.7738  0.0159  0.0035  0.0016  0.0028 -0.0001  0.0018
  26.  H  0.0000 -0.0000  0.0157  0.7804  0.0156  0.0037  0.0003 -0.0000  0.0000
  27.  H  0.0000  0.0000  0.0029  0.0154  0.7797  0.0160  0.0020 -0.0000  0.0000
  28.  H  0.0000  0.0000  0.0001  0.0042  0.0171  0.7795  0.0172 -0.0000  0.0000
  29.  I  0.0002  0.0023  0.0086  0.0007  0.0091 -0.0194  0.7991  0.0000  0.0000

     Atom   19      20      21      22      23      24      25      26      27
     ---- ------  ------  ------  ------  ------  ------  ------  ------  ------
   1.  C -0.0044 -0.0000  0.0000  0.0000 -0.0000 -0.0002 -0.0011  0.0000  0.0000
   2.  N -0.0078  0.0002  0.0000  0.0000  0.0000  0.0008  0.0018 -0.0001 -0.0000
   3.  O  0.0014 -0.0000  0.0000 -0.0000  0.0000 -0.0006 -0.0001  0.0000  0.0000
   4.  C  0.7510 -0.0026 -0.0002  0.0000 -0.0000 -0.0031 -0.0033 -0.0004 -0.0000
   5.  C  0.0101  0.0145  0.0005 -0.0004  0.0008  0.0147  0.0010  0.0000  0.0000
   6.  C  0.0118  0.0014  0.0000  0.0000  0.0000  0.0002  0.0112  0.0001 -0.0008
   7.  C  0.0008  0.7716  0.0145  0.0029 -0.0001  0.0037 -0.0010 -0.0000  0.0000
   8.  C -0.0001  0.0163  0.7813  0.0157  0.0028  0.0006 -0.0002 -0.0000  0.0000
   9.  C -0.0000  0.0033  0.0164  0.7812  0.0164  0.0030 -0.0000  0.0000  0.0000
  10.  C  0.0002  0.0007  0.0028  0.0157  0.7808  0.0151  0.0000  0.0000  0.0000
  11.  C -0.0029  0.0043 -0.0001  0.0029  0.0150  0.7720 -0.0000 -0.0000  0.0000
  12.  C  0.0023  0.0080  0.0000 -0.0000 -0.0000 -0.0001  0.7738  0.0157  0.0029
  13.  C -0.0002  0.0003 -0.0000 -0.0000 -0.0000 -0.0000  0.0159  0.7804  0.0154
  14.  C  0.0002 -0.0000  0.0000  0.0000  0.0000  0.0000  0.0035  0.0156  0.7797
  15.  C -0.0005  0.0001 -0.0000 -0.0000 -0.0000 -0.0000  0.0016  0.0037  0.0160
  16.  C  0.0011  0.0004  0.0000  0.0000  0.0000 -0.0001  0.0028  0.0003  0.0020
  17.  H -0.0005 -0.0000 -0.0000 -0.0000 -0.0000 -0.0001 -0.0001 -0.0000 -0.0000
  18.  H -0.0005 -0.0005 -0.0000 -0.0000 -0.0000  0.0000  0.0018  0.0000  0.0000
  19.  H  0.0000 -0.0001 -0.0000 -0.0000 -0.0000 -0.0007 -0.0002 -0.0000 -0.0000
  20.  H -0.0001  0.0000 -0.0039  0.0000 -0.0000 -0.0000  0.0000 -0.0000 -0.0000
  21.  H -0.0000 -0.0039  0.0000 -0.0032  0.0000 -0.0000 -0.0000 -0.0000 -0.0000
  22.  H -0.0000  0.0000 -0.0032  0.0000 -0.0032  0.0000 -0.0000 -0.0000 -0.0000
  23.  H -0.0000 -0.0000  0.0000 -0.0032  0.0000 -0.0035 -0.0000 -0.0000 -0.0000
  24.  H -0.0007 -0.0000 -0.0000  0.0000 -0.0035  0.0000  0.0000 -0.0000 -0.0000
  25.  H -0.0002  0.0000 -0.0000 -0.0000 -0.0000  0.0000  0.0000 -0.0040  0.0000
  26.  H -0.0000 -0.0000 -0.0000 -0.0000 -0.0000 -0.0000 -0.0040  0.0000 -0.0033
  27.  H -0.0000 -0.0000 -0.0000 -0.0000 -0.0000 -0.0000  0.0000 -0.0033  0.0000
  28.  H -0.0000 -0.0000 -0.0000 -0.0000  0.0000 -0.0000 -0.0000  0.0000 -0.0034
  29.  I  0.0148  0.0000  0.0000  0.0000  0.0000 -0.0004 -0.0000 -0.0000  0.0000

     Atom   28      29
     ---- ------  ------
   1.  C  0.0000  0.0001
   2.  N  0.0000  0.0009
   3.  O  0.0000  0.0001
   4.  C -0.0002  0.0019
   5.  C  0.0000  0.0031
   6.  C  0.0011 -0.0269
   7.  C  0.0000 -0.0002
   8.  C  0.0000  0.0001
   9.  C  0.0000  0.0000
  10.  C  0.0000  0.0002
  11.  C  0.0000  0.0023
  12.  C  0.0001  0.0086
  13.  C  0.0042  0.0007
  14.  C  0.0171  0.0091
  15.  C  0.7795 -0.0194
  16.  C  0.0172  0.7991
  17.  H -0.0000  0.0000
  18.  H  0.0000  0.0000
  19.  H -0.0000  0.0148
  20.  H -0.0000  0.0000
  21.  H -0.0000  0.0000
  22.  H -0.0000  0.0000
  23.  H  0.0000  0.0000
  24.  H -0.0000 -0.0004
  25.  H -0.0000 -0.0000
  26.  H  0.0000 -0.0000
  27.  H -0.0034  0.0000
  28.  H  0.0000 -0.0037
  29.  I -0.0037  0.0000


 Atom-atom overlap-weighted NAO bond order, Totals by atom:                    

     Atom    1
     ---- ------
   1.  C  3.0673
   2.  N  2.4040
   3.  O  1.2300
   4.  C  3.3552
   5.  C  3.1856
   6.  C  3.1616
   7.  C  3.1030
   8.  C  3.1578
   9.  C  3.1425
  10.  C  3.1551
  11.  C  3.1312
  12.  C  3.1295
  13.  C  3.1602
  14.  C  3.1596
  15.  C  3.1321
  16.  C  3.1665
  17.  H  0.7647
  18.  H  0.7203
  19.  H  0.7754
  20.  H  0.8139
  21.  H  0.8081
  22.  H  0.8116
  23.  H  0.8089
  24.  H  0.8012
  25.  H  0.8035
  26.  H  0.8079
  27.  H  0.8085
  28.  H  0.8120
  29.  I  0.7906


 MO bond order:                                                                

     Atom    1       2       3       4       5       6       7       8       9
     ---- ------  ------  ------  ------  ------  ------  ------  ------  ------
   1.  C  0.0000  1.2784  0.8842  0.1902  0.2268  0.0215 -0.0043  0.0329 -0.0091
   2.  N  1.2784  0.0000 -0.6859  0.0759  0.2945  0.1757  0.0275  0.0739 -0.0394
   3.  O  0.8842 -0.6859  0.0000  0.0305 -0.0779 -0.0313  0.0180 -0.0347  0.0101
   4.  C  0.1902  0.0759  0.0305  0.0000 -1.0516 -0.1528  0.0240 -0.1455 -0.0254
   5.  C  0.2268  0.2945 -0.0779 -1.0516  0.0000  0.1049  0.6113  0.2291  0.0752
   6.  C  0.0215  0.1757 -0.0313 -0.1528  0.1049  0.0000  0.0763 -0.0391  0.0287
   7.  C -0.0043  0.0275  0.0180  0.0240  0.6113  0.0763  0.0000 -0.5663  0.1348
   8.  C  0.0329  0.0739 -0.0347 -0.1455  0.2291 -0.0391 -0.5663  0.0000 -0.7174
   9.  C -0.0091 -0.0394  0.0101 -0.0254  0.0752  0.0287  0.1348 -0.7174  0.0000
  10.  C  0.0237  0.0781 -0.0322 -0.1759  0.0959  0.0094  0.0193 -0.0140  0.5087
  11.  C  0.0369  0.0878 -0.0373  0.1496 -0.8569 -0.0571  0.3031 -0.1002 -0.0252
  12.  C -0.0060  0.0285  0.0227  0.0027  0.2000  0.5763 -0.0657  0.0141  0.0152
  13.  C -0.0248 -0.0756  0.0377 -0.0460 -0.0364  0.1395  0.0482 -0.0071  0.0185
  14.  C  0.0050 -0.0022 -0.0114 -0.0163 -0.1225 -0.5031  0.0114  0.0029 -0.0244
  15.  C  0.0108  0.0085 -0.0288 -0.0776 -0.0342 -0.1627 -0.0567  0.0228 -0.0172
  16.  C  0.0219  0.0032  0.0224  0.1620  0.2651  1.2019  0.0314  0.0136  0.0379
  17.  H  1.3904 -0.0358 -0.0595  0.1214  0.0017  0.0026 -0.0035  0.0001  0.0077
  18.  H -0.0247  0.9861  0.1311  0.0272  0.0015 -0.0063  0.0216 -0.0010 -0.0018
  19.  H -0.0381 -0.0428  0.0533  0.0066  0.0874 -0.0102  0.0627 -0.0107 -0.0130
  20.  H -0.0122 -0.0255  0.0081  0.0549 -0.0042 -0.0025  1.6832  0.0819  0.1603
  21.  H -0.0074 -0.0097  0.0022 -0.0027  0.0195 -0.0047 -0.0970  0.5234  0.1300
  22.  H  0.0032  0.0022 -0.0009 -0.0074 -0.0368 -0.0066 -0.0782 -0.0218 -0.6785
  23.  H -0.0037 -0.0102  0.0104  0.0228 -0.0979 -0.0064 -0.0057 -0.0494  0.0554
  24.  H -0.0096 -0.0225  0.0050  0.0219 -0.0847 -0.0106  0.0295  0.0310  0.0730
  25.  H  0.0066  0.0067  0.0042 -0.0487  0.0239  0.0652 -0.0097  0.0093 -0.0028
  26.  H -0.0019  0.0113  0.0020 -0.0014  0.0081  0.1390  0.0013  0.0027  0.0045
  27.  H -0.0003  0.0074  0.0045  0.0287  0.0053  0.0278  0.0058  0.0009  0.0033
  28.  H  0.0054  0.0177  0.0002 -0.0145  0.0179  0.0271  0.0055  0.0023  0.0024
  29.  I -0.0093  0.0777 -0.0304  0.0104  0.0291 -0.1058 -0.0202  0.0081  0.0025

     Atom   10      11      12      13      14      15      16      17      18
     ---- ------  ------  ------  ------  ------  ------  ------  ------  ------
   1.  C  0.0237  0.0369 -0.0060 -0.0248  0.0050  0.0108  0.0219  1.3904 -0.0247
   2.  N  0.0781  0.0878  0.0285 -0.0756 -0.0022  0.0085  0.0032 -0.0358  0.9861
   3.  O -0.0322 -0.0373  0.0227  0.0377 -0.0114 -0.0288  0.0224 -0.0595  0.1311
   4.  C -0.1759  0.1496  0.0027 -0.0460 -0.0163 -0.0776  0.1620  0.1214  0.0272
   5.  C  0.0959 -0.8569  0.2000 -0.0364 -0.1225 -0.0342  0.2651  0.0017  0.0015
   6.  C  0.0094 -0.0571  0.5763  0.1395 -0.5031 -0.1627  1.2019  0.0026 -0.0063
   7.  C  0.0193  0.3031 -0.0657  0.0482  0.0114 -0.0567  0.0314 -0.0035  0.0216
   8.  C -0.0140 -0.1002  0.0141 -0.0071  0.0029  0.0228  0.0136  0.0001 -0.0010
   9.  C  0.5087 -0.0252  0.0152  0.0185 -0.0244 -0.0172  0.0379  0.0077 -0.0018
  10.  C  0.0000 -0.6577  0.0490 -0.0008 -0.0370  0.0059  0.0475  0.0032  0.0060
  11.  C -0.6577  0.0000 -0.0872  0.0118  0.0534 -0.0081 -0.0454  0.0159  0.0156
  12.  C  0.0490 -0.0872  0.0000  0.9861  0.2235 -0.6126 -0.1352 -0.0113 -0.0123
  13.  C -0.0008  0.0118  0.9861  0.0000  1.4181  0.1815 -0.5109 -0.0043  0.0015
  14.  C -0.0370  0.0534  0.2235  1.4181  0.0000  0.7756 -0.0225  0.0106  0.0067
  15.  C  0.0059 -0.0081 -0.6126  0.1815  0.7756  0.0000  0.8455  0.0028  0.0028
  16.  C  0.0475 -0.0454 -0.1352 -0.5109 -0.0225  0.8455  0.0000 -0.0065  0.0044
  17.  H  0.0032  0.0159 -0.0113 -0.0043  0.0106  0.0028 -0.0065  0.0000 -0.0299
  18.  H  0.0060  0.0156 -0.0123  0.0015  0.0067  0.0028  0.0044 -0.0299  0.0000
  19.  H  0.0410 -0.0373 -0.0840  0.0097  0.0296 -0.0005 -0.0599  0.0044  0.0768
  20.  H  0.0481  0.1522 -0.0629 -0.0008  0.0069 -0.0055  0.0090  0.0004  0.0012
  21.  H  0.0616  0.0165  0.0010 -0.0026  0.0059  0.0037 -0.0061  0.0001  0.0021
  22.  H  0.0763 -0.0503  0.0038 -0.0027  0.0008  0.0056 -0.0000  0.0006  0.0005
  23.  H -0.6559 -0.0522 -0.0162  0.0006  0.0092  0.0008 -0.0086  0.0012  0.0015
  24.  H  0.1223  0.4487 -0.0038 -0.0028  0.0068  0.0010 -0.0062 -0.0027  0.0025
  25.  H  0.0082 -0.0157  0.6217 -0.0737  0.0570  0.0220  0.0588  0.0021  0.0258
  26.  H  0.0024  0.0000  0.0655  1.4818 -0.0062  0.1209  0.0239 -0.0008  0.0042
  27.  H  0.0003  0.0044  0.0979 -0.0386  1.2344  0.0843  0.0965 -0.0004  0.0007
  28.  H  0.0038 -0.0035 -0.0021  0.0113 -0.0494  0.3008  0.0529  0.0028  0.0029
  29.  I -0.0223  0.0361 -0.0854  0.2972 -0.1665 -0.2789 -0.2842  0.0072  0.0113

     Atom   19      20      21      22      23      24      25      26      27
     ---- ------  ------  ------  ------  ------  ------  ------  ------  ------
   1.  C -0.0381 -0.0122 -0.0074  0.0032 -0.0037 -0.0096  0.0066 -0.0019 -0.0003
   2.  N -0.0428 -0.0255 -0.0097  0.0022 -0.0102 -0.0225  0.0067  0.0113  0.0074
   3.  O  0.0533  0.0081  0.0022 -0.0009  0.0104  0.0050  0.0042  0.0020  0.0045
   4.  C  0.0066  0.0549 -0.0027 -0.0074  0.0228  0.0219 -0.0487 -0.0014  0.0287
   5.  C  0.0874 -0.0042  0.0195 -0.0368 -0.0979 -0.0847  0.0239  0.0081  0.0053
   6.  C -0.0102 -0.0025 -0.0047 -0.0066 -0.0064 -0.0106  0.0652  0.1390  0.0278
   7.  C  0.0627  1.6832 -0.0970 -0.0782 -0.0057  0.0295 -0.0097  0.0013  0.0058
   8.  C -0.0107  0.0819  0.5234 -0.0218 -0.0494  0.0310  0.0093  0.0027  0.0009
   9.  C -0.0130  0.1603  0.1300 -0.6785  0.0554  0.0730 -0.0028  0.0045  0.0033
  10.  C  0.0410  0.0481  0.0616  0.0763 -0.6559  0.1223  0.0082  0.0024  0.0003
  11.  C -0.0373  0.1522  0.0165 -0.0503 -0.0522  0.4487 -0.0157  0.0000  0.0044
  12.  C -0.0840 -0.0629  0.0010  0.0038 -0.0162 -0.0038  0.6217  0.0655  0.0979
  13.  C  0.0097 -0.0008 -0.0026 -0.0027  0.0006 -0.0028 -0.0737  1.4818 -0.0386
  14.  C  0.0296  0.0069  0.0059  0.0008  0.0092  0.0068  0.0570 -0.0062  1.2344
  15.  C -0.0005 -0.0055  0.0037  0.0056  0.0008  0.0010  0.0220  0.1209  0.0843
  16.  C -0.0599  0.0090 -0.0061 -0.0000 -0.0086 -0.0062  0.0588  0.0239  0.0965
  17.  H  0.0044  0.0004  0.0001  0.0006  0.0012 -0.0027  0.0021 -0.0008 -0.0004
  18.  H  0.0768  0.0012  0.0021  0.0005  0.0015  0.0025  0.0258  0.0042  0.0007
  19.  H  0.0000  0.0096  0.0098  0.0009 -0.0052  0.0100  0.0118  0.0104 -0.0002
  20.  H  0.0096  0.0000 -0.0607 -0.0128  0.0119 -0.0163  0.0067 -0.0027  0.0005
  21.  H  0.0098 -0.0607  0.0000 -0.0621 -0.0133  0.0125  0.0031  0.0003 -0.0004
  22.  H  0.0009 -0.0128 -0.0621  0.0000 -0.0622 -0.0133  0.0024  0.0003 -0.0003
  23.  H -0.0052  0.0119 -0.0133 -0.0622  0.0000 -0.0612 -0.0021 -0.0003  0.0000
  24.  H  0.0100 -0.0163  0.0125 -0.0133 -0.0612  0.0000 -0.0014 -0.0011  0.0000
  25.  H  0.0118  0.0067  0.0031  0.0024 -0.0021 -0.0014  0.0000 -0.0618 -0.0136
  26.  H  0.0104 -0.0027  0.0003  0.0003 -0.0003 -0.0011 -0.0618  0.0000 -0.0621
  27.  H -0.0002  0.0005 -0.0004 -0.0003  0.0000  0.0000 -0.0136 -0.0621  0.0000
  28.  H -0.0063 -0.0001 -0.0001  0.0001 -0.0006 -0.0018  0.0135 -0.0142 -0.0615
  29.  I  0.0761 -0.0065  0.0016 -0.0002 -0.0002  0.0072 -0.0282  0.0342 -0.0329

     Atom   28      29
     ---- ------  ------
   1.  C  0.0054 -0.0093
   2.  N  0.0177  0.0777
   3.  O  0.0002 -0.0304
   4.  C -0.0145  0.0104
   5.  C  0.0179  0.0291
   6.  C  0.0271 -0.1058
   7.  C  0.0055 -0.0202
   8.  C  0.0023  0.0081
   9.  C  0.0024  0.0025
  10.  C  0.0038 -0.0223
  11.  C -0.0035  0.0361
  12.  C -0.0021 -0.0854
  13.  C  0.0113  0.2972
  14.  C -0.0494 -0.1665
  15.  C  0.3008 -0.2789
  16.  C  0.0529 -0.2842
  17.  H  0.0028  0.0072
  18.  H  0.0029  0.0113
  19.  H -0.0063  0.0761
  20.  H -0.0001 -0.0065
  21.  H -0.0001  0.0016
  22.  H  0.0001 -0.0002
  23.  H -0.0006 -0.0002
  24.  H -0.0018  0.0072
  25.  H  0.0135 -0.0282
  26.  H -0.0142  0.0342
  27.  H -0.0615 -0.0329
  28.  H  0.0000 -0.0503
  29.  I -0.0503  0.0000


 MO atomic valencies:                                                          

     Atom    1
     ---- ------
   1.  C  3.9863
   2.  N  2.2915
   3.  O  0.2162
   4.  C -0.8370
   5.  C -0.1059
   6.  C  1.4967
   7.  C  2.2076
   8.  C -0.6582
   9.  C -0.2861
  10.  C -0.3851
  11.  C -0.7021
  12.  C  1.7233
  13.  C  3.8164
  14.  C  2.8963
  15.  C  1.1126
  16.  C  1.8123
  17.  H  1.4203
  18.  H  1.2581
  19.  H  0.1919
  20.  H  2.0220
  21.  H  0.5263
  22.  H -0.9375
  23.  H -0.9375
  24.  H  0.5335
  25.  H  0.6909
  26.  H  1.7603
  27.  H  1.3926
  28.  H  0.2623
  29.  I -0.5224


 NATURAL BOND ORBITAL ANALYSIS:

                       Occupancies       Lewis Structure    Low   High
           Occ.    -------------------  -----------------   occ   occ
  Cycle   Thresh.   Lewis   Non-Lewis     CR  BD  3C  LP    (L)   (NL)   Dev
 =============================================================================
   1(1)    1.90   156.51442   7.48558     16  32   0  11    11      9    0.45
   2(2)    1.90   156.51442   7.48558     16  32   0  11    11      9    0.45
   3(1)    1.80   156.89480   7.10520     16  31   0  12     7      8    0.45
   4(2)    1.80   156.89480   7.10520     16  31   0  12     7      8    0.45
   5(1)    1.70   156.91506   7.08494     16  31   0  12     6      8    0.45
   6(2)    1.70   156.91506   7.08494     16  31   0  12     6      8    0.45
   7(1)    1.60   160.80371   3.19629     16  37   0   6     0      8    0.44
   8(2)    1.60   160.80444   3.19556     16  37   0   6     0      8    0.44
   9(3)    1.60   160.16955   3.83045     16  36   0   7     1      8    0.43
  10(4)    1.60   160.80444   3.19556     16  37   0   6     0      8    0.44
  11(5)    1.60   160.80371   3.19629     16  37   0   6     0      8    0.44
  12(6)    1.60   160.16955   3.83045     16  36   0   7     1      8    0.43
  13(7)    1.60   160.80444   3.19556     16  37   0   6     0      8    0.44
  14(8)    1.60   160.80371   3.19629     16  37   0   6     0      8    0.44
  15(9)    1.60   160.16955   3.83045     16  36   0   7     1      8    0.43
  16(1)    1.50   160.80444   3.19556     16  37   0   6     0      8    0.44
  17(2)    1.50   160.16955   3.83045     16  36   0   7     1      8    0.43
  18(3)    1.50   160.80444   3.19556     16  37   0   6     0      8    0.44
  19(4)    1.50   160.80371   3.19629     16  37   0   6     0      8    0.44
  20(5)    1.50   160.16955   3.83045     16  36   0   7     1      8    0.43
  21(6)    1.50   160.80444   3.19556     16  37   0   6     0      8    0.44
  22(7)    1.50   160.80371   3.19629     16  37   0   6     0      8    0.44
  23(8)    1.50   160.16955   3.83045     16  36   0   7     1      8    0.43
  24(9)    1.50   160.80444   3.19556     16  37   0   6     0      8    0.44
  25(1)    1.60   160.80444   3.19556     16  37   0   6     0      8    0.44
 -----------------------------------------------------------------------------

 Structure accepted: RESONANCE keyword permits strongly delocalized structure

 WARNING:  1 low occupancy (<1.9990e) core orbital  found on  C    6
           1 low occupancy (<1.9990e) core orbital  found on  C   16

 --------------------------------------------------------
   Effective Core           46.00000
   Core                     31.98686 ( 99.959% of  32)
   Valence Lewis            82.81758 ( 96.300% of  86)
  ==================       ============================
   Total Lewis             160.80444 ( 98.051% of 164)
  -----------------------------------------------------
   Valence non-Lewis         2.94707 (  1.797% of 164)
   Rydberg non-Lewis         0.24848 (  0.152% of 164)
  ==================       ============================
   Total non-Lewis           3.19556 (  1.949% of 164)
 --------------------------------------------------------


       (Occupancy)   Bond orbital/ Coefficients/ Hybrids
 ---------------------------------------------------------------------------------
     1. (1.99185) BD ( 1) C   1 - N   2  
                ( 36.83%)   0.6069* C   1 s( 32.31%)p 2.09( 67.60%)d 0.00(  0.09%)
                                            0.0002  0.5680 -0.0211 -0.0014 -0.0019
                                           -0.6084  0.0060  0.0047 -0.0001  0.4770
                                           -0.0216 -0.0038  0.0045  0.2768 -0.0328
                                           -0.0043  0.0025 -0.0214 -0.0146  0.0091
                                            0.0047 -0.0129
                ( 63.17%)   0.7948* N   2 s( 33.31%)p 2.00( 66.65%)d 0.00(  0.05%)
                                           -0.0000  0.5771  0.0053  0.0040 -0.0000
                                            0.5539 -0.0264  0.0035  0.0018 -0.5166
                                            0.0090  0.0060 -0.0000 -0.3031 -0.0099
                                            0.0031 -0.0016 -0.0183 -0.0062  0.0088
                                           -0.0045 -0.0041
     2. (1.99489) BD ( 1) C   1 - O   3  
                ( 31.96%)   0.5653* C   1 s( 18.13%)p 4.50( 81.51%)d 0.02(  0.37%)
                                           -0.0001 -0.4235  0.0435  0.0041  0.0005
                                            0.3522  0.0317  0.0008 -0.0039  0.6589
                                           -0.0029  0.0113 -0.0015  0.5035 -0.0465
                                           -0.0056 -0.0023 -0.0026 -0.0279 -0.0495
                                            0.0089 -0.0192
                ( 68.04%)   0.8249* O   3 s( 21.46%)p 3.65( 78.42%)d 0.01(  0.12%)
                                           -0.0000 -0.4625  0.0247 -0.0022 -0.0000
                                            0.4277  0.0016 -0.0025 -0.0004  0.4695
                                            0.0005 -0.0005 -0.0024 -0.6169  0.0155
                                           -0.0030  0.0002  0.0006  0.0175  0.0115
                                           -0.0036 -0.0279
     3. (1.99287) BD ( 2) C   1 - O   3  
                ( 31.76%)   0.5635* C   1 s( 15.63%)p 5.37( 83.98%)d 0.03(  0.40%)
                                           -0.0000  0.3925 -0.0470  0.0021 -0.0013
                                            0.4609 -0.0024  0.0072 -0.0016  0.4853
                                            0.0344  0.0080 -0.0028 -0.6234  0.0428
                                            0.0016  0.0001 -0.0029 -0.0347 -0.0370
                                            0.0081  0.0363
                ( 68.24%)   0.8261* O   3 s( 19.52%)p 4.12( 80.36%)d 0.01(  0.13%)
                                            0.0000  0.4411 -0.0243  0.0002 -0.0000
                                            0.3801 -0.0038 -0.0002 -0.0019  0.6775
                                           -0.0017 -0.0013 -0.0018  0.4471 -0.0151
                                            0.0024  0.0003  0.0014  0.0113  0.0275
                                           -0.0057  0.0182
     4. (1.98406) BD ( 1) C   1 - H  17  
                ( 58.98%)   0.7680* C   1 s( 34.40%)p 1.90( 65.51%)d 0.00(  0.09%)
                                           -0.0003  0.5846  0.0480  0.0020  0.0016
                                            0.5358  0.0162  0.0027  0.0011 -0.3103
                                           -0.0064 -0.0033 -0.0015  0.5202  0.0269
                                           -0.0013 -0.0024 -0.0056  0.0241 -0.0148
                                            0.0061  0.0035
                ( 41.02%)   0.6405* H  17 s(100.00%)
                                            1.0000  0.0055 -0.0003
     5. (1.97930) BD ( 1) N   2 - C   4  
                ( 61.46%)   0.7839* N   2 s( 33.33%)p 2.00( 66.63%)d 0.00(  0.04%)
                                           -0.0000  0.5774 -0.0027 -0.0022  0.0000
                                           -0.6388  0.0086  0.0136 -0.0004  0.2261
                                           -0.0049 -0.0035  0.0019 -0.4547  0.0064
                                            0.0015 -0.0010 -0.0061  0.0115  0.0010
                                            0.0140  0.0020
                ( 38.54%)   0.6208* C   4 s( 20.43%)p 3.89( 79.48%)d 0.00(  0.10%)
                                            0.0000  0.4514  0.0229  0.0015 -0.0005
                                            0.7032 -0.0327  0.0110  0.0014 -0.2697
                                           -0.0084  0.0003  0.0004  0.4757 -0.0044
                                            0.0024  0.0002 -0.0119  0.0241 -0.0093
                                            0.0137 -0.0007
     6. (1.98034) BD ( 1) N   2 - H  18  
                ( 69.93%)   0.8362* N   2 s( 25.27%)p 2.95( 74.65%)d 0.00(  0.08%)
                                           -0.0003  0.5027 -0.0035  0.0016 -0.0001
                                           -0.1842 -0.0027  0.0050  0.0000 -0.1253
                                           -0.0043 -0.0018  0.0011  0.8345 -0.0207
                                            0.0102 -0.0005  0.0001 -0.0116 -0.0139
                                            0.0009  0.0215
                ( 30.07%)   0.5484* H  18 s(100.00%)
                                            1.0000  0.0030 -0.0002
     7. (1.96434) BD ( 1) C   4 - C   5  
                ( 50.47%)   0.7104* C   4 s( 28.84%)p 2.47( 71.13%)d 0.00(  0.03%)
                                            0.0002  0.5370  0.0050  0.0004  0.0002
                                           -0.5867  0.0020 -0.0005 -0.0035 -0.6055
                                            0.0082 -0.0022  0.0001  0.0151  0.0150
                                            0.0001  0.0024  0.0144 -0.0024 -0.0034
                                            0.0007 -0.0083
                ( 49.53%)   0.7038* C   5 s( 30.75%)p 2.25( 69.22%)d 0.00(  0.03%)
                                            0.0002  0.5545 -0.0078 -0.0020 -0.0007
                                            0.5728  0.0083 -0.0031  0.0004  0.6028
                                            0.0203 -0.0033  0.0003  0.0097  0.0068
                                           -0.0007 -0.0002  0.0151 -0.0005  0.0007
                                            0.0002 -0.0078
     8. (1.96841) BD ( 1) C   4 - C   6  
                ( 49.72%)   0.7052* C   4 s( 28.21%)p 2.54( 71.76%)d 0.00(  0.03%)
                                            0.0001  0.5311  0.0076 -0.0003  0.0003
                                           -0.2691 -0.0185  0.0020 -0.0023  0.7396
                                           -0.0037  0.0050 -0.0020  0.3122  0.0147
                                           -0.0049  0.0021 -0.0078 -0.0044  0.0128
                                           -0.0089 -0.0027
                ( 50.28%)   0.7091* C   6 s( 31.38%)p 2.19( 68.59%)d 0.00(  0.03%)
                                            0.0001  0.5599 -0.0157 -0.0011 -0.0005
                                            0.2793 -0.0033 -0.0011 -0.0005 -0.7192
                                           -0.0269  0.0061 -0.0003 -0.2997 -0.0049
                                           -0.0000 -0.0001 -0.0097 -0.0036  0.0085
                                           -0.0108 -0.0037
     9. (1.96891) BD ( 1) C   4 - H  19  
                ( 63.21%)   0.7951* C   4 s( 22.56%)p 3.43( 77.36%)d 0.00(  0.08%)
                                            0.0002 -0.4745  0.0221  0.0005  0.0001
                                           -0.2950  0.0020 -0.0001 -0.0006 -0.1137
                                           -0.0027 -0.0001 -0.0005  0.8204  0.0234
                                           -0.0092 -0.0016 -0.0017  0.0162  0.0054
                                           -0.0020 -0.0217
                ( 36.79%)   0.6065* H  19 s(100.00%)
                                           -1.0000 -0.0051 -0.0014
    10. (1.97180) BD ( 1) C   5 - C   7  
                ( 50.79%)   0.7127* C   5 s( 34.73%)p 1.88( 65.23%)d 0.00(  0.03%)
                                           -0.0000  0.5893  0.0060  0.0006  0.0003
                                           -0.5100  0.0024 -0.0028 -0.0022 -0.0671
                                           -0.0077 -0.0029  0.0006  0.6224 -0.0154
                                           -0.0004  0.0047  0.0047 -0.0155 -0.0020
                                            0.0060  0.0062
                ( 49.21%)   0.7015* C   7 s( 35.68%)p 1.80( 64.28%)d 0.00(  0.03%)
                                            0.0001  0.5973  0.0088  0.0031  0.0005
                                            0.5304 -0.0138 -0.0043  0.0015  0.1029
                                           -0.0175 -0.0010 -0.0007 -0.5919 -0.0039
                                            0.0074 -0.0027  0.0031 -0.0152  0.0016
                                            0.0049  0.0080
    11. (1.65981) BD ( 2) C   5 - C   7  
                ( 50.93%)   0.7137* C   5 s(  0.00%)p 1.00( 99.96%)d 0.00(  0.04%)
                                           -0.0000 -0.0060  0.0016 -0.0015 -0.0003
                                            0.6407  0.0031  0.0001 -0.0037 -0.6106
                                           -0.0034  0.0001  0.0037  0.4649  0.0039
                                            0.0030 -0.0027  0.0033 -0.0017 -0.0093
                                           -0.0147  0.0068
                ( 49.07%)   0.7005* C   7 s(  0.00%)p 1.00( 99.95%)d 0.00(  0.05%)
                                            0.0000 -0.0009 -0.0002 -0.0026 -0.0001
                                            0.6418  0.0027  0.0022 -0.0005 -0.6064
                                            0.0000  0.0016  0.0026  0.4688  0.0024
                                            0.0031 -0.0008 -0.0094 -0.0100  0.0085
                                           -0.0004 -0.0161
    12. (1.97188) BD ( 1) C   5 - C  11  
                ( 50.99%)   0.7141* C   5 s( 34.48%)p 1.90( 65.49%)d 0.00(  0.03%)
                                           -0.0000  0.5872  0.0044  0.0004  0.0003
                                           -0.0227 -0.0096 -0.0030  0.0009 -0.5084
                                           -0.0019 -0.0033 -0.0022 -0.6289  0.0165
                                           -0.0004 -0.0039  0.0025  0.0004  0.0157
                                           -0.0064  0.0062
                ( 49.01%)   0.7001* C  11 s( 35.87%)p 1.79( 64.10%)d 0.00(  0.03%)
                                            0.0001  0.5988  0.0087  0.0030  0.0006
                                            0.0569 -0.0202  0.0004 -0.0008  0.5156
                                           -0.0184 -0.0039  0.0015  0.6092  0.0050
                                           -0.0078  0.0027  0.0018 -0.0029  0.0148
                                           -0.0045  0.0090
    13. (1.96279) BD ( 1) C   6 - C  12  
                ( 51.34%)   0.7165* C   6 s( 33.29%)p 2.00( 66.68%)d 0.00(  0.03%)
                                           -0.0002  0.5769  0.0017 -0.0008  0.0003
                                           -0.0113 -0.0063  0.0023  0.0001  0.1073
                                            0.0066 -0.0010 -0.0012  0.8093 -0.0074
                                            0.0035  0.0047 -0.0018 -0.0019  0.0056
                                           -0.0024  0.0168
                ( 48.66%)   0.6976* C  12 s( 35.54%)p 1.81( 64.43%)d 0.00(  0.03%)
                                            0.0001  0.5961  0.0044  0.0018  0.0007
                                            0.0161 -0.0110  0.0006 -0.0004 -0.1467
                                            0.0183  0.0037  0.0018 -0.7886  0.0041
                                            0.0099 -0.0028 -0.0026  0.0013  0.0019
                                           -0.0029  0.0169
    14. (1.97200) BD ( 1) C   6 - C  16  
                ( 50.07%)   0.7076* C   6 s( 35.34%)p 1.83( 64.63%)d 0.00(  0.03%)
                                            0.0000  0.5942  0.0179  0.0011 -0.0001
                                           -0.2585 -0.0011 -0.0006 -0.0014  0.5711
                                            0.0044  0.0073  0.0022 -0.5028  0.0184
                                           -0.0067 -0.0027 -0.0084  0.0063 -0.0122
                                           -0.0076  0.0009
                ( 49.93%)   0.7066* C  16 s( 39.40%)p 1.54( 60.57%)d 0.00(  0.03%)
                                            0.0000  0.6275  0.0151  0.0039  0.0005
                                            0.2570 -0.0066  0.0006  0.0027 -0.6118
                                            0.0150 -0.0021 -0.0063  0.4061  0.0035
                                            0.0005  0.0101 -0.0087  0.0042 -0.0089
                                           -0.0088  0.0057
    15. (1.69387) BD ( 2) C   6 - C  16  
                ( 46.68%)   0.6832* C   6 s(  0.01%)p 1.00( 99.95%)d 0.00(  0.05%)
                                           -0.0001  0.0040  0.0061  0.0009  0.0000
                                            0.9242 -0.0132  0.0005 -0.0054  0.3787
                                           -0.0010 -0.0023 -0.0017 -0.0402 -0.0003
                                           -0.0000 -0.0000  0.0154 -0.0029 -0.0020
                                           -0.0154 -0.0004
                ( 53.32%)   0.7302* C  16 s(  0.00%)p 1.00( 99.98%)d 0.00(  0.02%)
                                            0.0000  0.0040 -0.0000  0.0011 -0.0001
                                            0.9261 -0.0283  0.0012 -0.0039  0.3749
                                           -0.0094 -0.0006 -0.0006 -0.0276  0.0008
                                           -0.0010  0.0006 -0.0063  0.0078  0.0034
                                            0.0064 -0.0004
    16. (1.97772) BD ( 1) C   7 - C   8  
                ( 50.50%)   0.7106* C   7 s( 35.95%)p 1.78( 64.02%)d 0.00(  0.03%)
                                           -0.0000  0.5993  0.0187 -0.0019 -0.0002
                                           -0.5519  0.0247  0.0030 -0.0014 -0.5775
                                           -0.0010  0.0049 -0.0010  0.0097 -0.0350
                                            0.0046  0.0005  0.0161  0.0007  0.0044
                                           -0.0028 -0.0075
                ( 49.50%)   0.7036* C   8 s( 35.84%)p 1.79( 64.12%)d 0.00(  0.04%)
                                            0.0000  0.5985 -0.0119  0.0025  0.0006
                                            0.5401  0.0026  0.0091  0.0020  0.5881
                                           -0.0259  0.0065  0.0012  0.0386 -0.0379
                                           -0.0040 -0.0012  0.0171 -0.0038  0.0002
                                            0.0008 -0.0075
    17. (1.97672) BD ( 1) C   7 - H  20  
                ( 61.39%)   0.7835* C   7 s( 28.35%)p 2.53( 71.60%)d 0.00(  0.06%)
                                           -0.0003  0.5319 -0.0225 -0.0011 -0.0002
                                            0.0285  0.0120 -0.0005 -0.0006  0.5353
                                            0.0154 -0.0002 -0.0018  0.6543  0.0056
                                            0.0038 -0.0000  0.0002  0.0019  0.0203
                                           -0.0084  0.0095
                ( 38.61%)   0.6213* H  20 s(100.00%)
                                            1.0000  0.0016  0.0006
    18. (1.97937) BD ( 1) C   8 - C   9  
                ( 50.09%)   0.7078* C   8 s( 35.88%)p 1.79( 64.08%)d 0.00(  0.04%)
                                            0.0000  0.5988 -0.0146 -0.0031 -0.0005
                                           -0.0545  0.0331  0.0039  0.0005 -0.5189
                                            0.0328 -0.0041 -0.0006 -0.6052 -0.0021
                                           -0.0110 -0.0015  0.0017 -0.0030  0.0154
                                           -0.0049  0.0091
                ( 49.91%)   0.7065* C   9 s( 35.78%)p 1.79( 64.19%)d 0.00(  0.04%)
                                            0.0000  0.5980 -0.0130 -0.0001  0.0001
                                            0.0129  0.0309 -0.0047  0.0004  0.4892
                                            0.0065 -0.0101  0.0009  0.6325 -0.0339
                                           -0.0072  0.0005  0.0051  0.0009  0.0164
                                           -0.0068  0.0054
    19. (1.65706) BD ( 2) C   8 - C   9  
                ( 49.88%)   0.7063* C   8 s(  0.00%)p 1.00( 99.95%)d 0.00(  0.05%)
                                            0.0000 -0.0024  0.0001  0.0010  0.0000
                                            0.6371  0.0105 -0.0064 -0.0008 -0.6132
                                           -0.0102  0.0060  0.0005  0.4661  0.0081
                                           -0.0041 -0.0006 -0.0092 -0.0082  0.0097
                                            0.0027 -0.0157
                ( 50.12%)   0.7079* C   9 s(  0.00%)p 1.00( 99.95%)d 0.00(  0.05%)
                                           -0.0000 -0.0008  0.0003  0.0007  0.0002
                                            0.6389  0.0116  0.0067  0.0002 -0.6139
                                           -0.0111 -0.0058 -0.0002  0.4626  0.0085
                                            0.0048  0.0001  0.0048  0.0105  0.0031
                                            0.0182  0.0069
    20. (1.97998) BD ( 1) C   8 - H  21  
                ( 61.21%)   0.7823* C   8 s( 28.24%)p 2.54( 71.70%)d 0.00(  0.06%)
                                           -0.0004  0.5310  0.0220  0.0004  0.0000
                                           -0.5454 -0.0114  0.0043  0.0006 -0.0805
                                           -0.0011  0.0005 -0.0002  0.6424  0.0145
                                           -0.0053 -0.0011  0.0007 -0.0199 -0.0041
                                            0.0088  0.0089
                ( 38.79%)   0.6228* H  21 s(100.00%)
                                            1.0000  0.0011  0.0008
    21. (1.97939) BD ( 1) C   9 - C  10  
                ( 49.94%)   0.7067* C   9 s( 35.77%)p 1.79( 64.20%)d 0.00(  0.04%)
                                            0.0000  0.5979 -0.0131 -0.0001  0.0001
                                            0.5036  0.0038 -0.0102  0.0008  0.0571
                                            0.0303 -0.0053  0.0005 -0.6186  0.0349
                                            0.0072 -0.0004  0.0064 -0.0161 -0.0022
                                            0.0063  0.0046
                ( 50.06%)   0.7075* C  10 s( 35.84%)p 1.79( 64.12%)d 0.00(  0.04%)
                                            0.0000  0.5985 -0.0143 -0.0016 -0.0004
                                           -0.5265  0.0307 -0.0047 -0.0006 -0.1035
                                            0.0349  0.0031  0.0002  0.5925  0.0039
                                            0.0107  0.0012  0.0026 -0.0158  0.0015
                                            0.0050  0.0087
    22. (1.97997) BD ( 1) C   9 - H  22  
                ( 61.19%)   0.7822* C   9 s( 28.42%)p 2.52( 71.52%)d 0.00(  0.06%)
                                            0.0004 -0.5327 -0.0217  0.0001  0.0001
                                            0.5797  0.0124  0.0051 -0.0004  0.6153
                                            0.0132  0.0058 -0.0003  0.0150  0.0003
                                            0.0002  0.0000 -0.0197 -0.0019  0.0008
                                            0.0012  0.0130
                ( 38.81%)   0.6230* H  22 s(100.00%)
                                           -1.0000 -0.0009 -0.0007
    23. (1.97806) BD ( 1) C  10 - C  11  
                ( 49.72%)   0.7051* C  10 s( 35.93%)p 1.78( 64.03%)d 0.00(  0.04%)
                                            0.0000  0.5993 -0.0117  0.0015  0.0005
                                            0.5572 -0.0268  0.0063  0.0007  0.5723
                                           -0.0004  0.0102  0.0014 -0.0095  0.0372
                                            0.0043  0.0009  0.0170  0.0003  0.0047
                                           -0.0027 -0.0074
                ( 50.28%)   0.7091* C  11 s( 35.69%)p 1.80( 64.27%)d 0.00(  0.04%)
                                           -0.0000  0.5972  0.0181 -0.0018 -0.0003
                                           -0.5368 -0.0034  0.0052 -0.0014 -0.5926
                                            0.0250  0.0026 -0.0018 -0.0352  0.0373
                                           -0.0052 -0.0005  0.0170 -0.0038 -0.0003
                                            0.0008 -0.0078
    24. (1.65721) BD ( 2) C  10 - C  11  
                ( 50.06%)   0.7075* C  10 s(  0.00%)p 1.00( 99.95%)d 0.00(  0.05%)
                                           -0.0000  0.0015  0.0004  0.0009  0.0002
                                           -0.6395 -0.0094  0.0050 -0.0002  0.6134
                                            0.0091 -0.0038 -0.0001 -0.4626 -0.0069
                                            0.0037 -0.0002 -0.0062 -0.0115 -0.0010
                                           -0.0165 -0.0096
                ( 49.94%)   0.7067* C  11 s(  0.00%)p 1.00( 99.95%)d 0.00(  0.05%)
                                           -0.0000  0.0045 -0.0000  0.0004 -0.0000
                                           -0.6405 -0.0062 -0.0056  0.0009  0.6123
                                            0.0073  0.0054 -0.0010 -0.4627 -0.0053
                                           -0.0060  0.0004 -0.0043  0.0010  0.0110
                                            0.0169 -0.0088
    25. (1.97970) BD ( 1) C  10 - H  23  
                ( 61.20%)   0.7823* C  10 s( 28.19%)p 2.55( 71.76%)d 0.00(  0.06%)
                                            0.0004 -0.5305 -0.0217  0.0001  0.0001
                                            0.0337  0.0003  0.0000  0.0002  0.5325
                                            0.0112 -0.0045 -0.0003  0.6577  0.0146
                                           -0.0062 -0.0007  0.0008 -0.0024 -0.0198
                                            0.0084 -0.0099
                ( 38.80%)   0.6229* H  23 s(100.00%)
                                           -1.0000 -0.0010 -0.0008
    26. (1.97910) BD ( 1) C  11 - H  24  
                ( 61.47%)   0.7840* C  11 s( 28.41%)p 2.52( 71.53%)d 0.00(  0.06%)
                                            0.0004 -0.5326  0.0217  0.0010  0.0002
                                           -0.5446 -0.0130 -0.0022  0.0016 -0.0808
                                           -0.0091 -0.0008  0.0007  0.6418  0.0083
                                            0.0036 -0.0004 -0.0014  0.0201  0.0039
                                           -0.0084 -0.0088
                ( 38.53%)   0.6207* H  24 s(100.00%)
                                           -1.0000 -0.0017 -0.0005
    27. (1.97862) BD ( 1) C  12 - C  13  
                ( 50.52%)   0.7108* C  12 s( 36.52%)p 1.74( 63.45%)d 0.00(  0.03%)
                                           -0.0000 -0.6040 -0.0203  0.0006  0.0001
                                            0.2631  0.0031 -0.0037  0.0007 -0.6762
                                           -0.0012  0.0059 -0.0016 -0.3253  0.0457
                                           -0.0017 -0.0011  0.0116  0.0022 -0.0068
                                            0.0119  0.0044
                ( 49.48%)   0.7034* C  13 s( 36.01%)p 1.78( 63.96%)d 0.00(  0.04%)
                                           -0.0000 -0.5999  0.0138 -0.0018 -0.0002
                                           -0.2712  0.0139  0.0035 -0.0002  0.6945
                                           -0.0294 -0.0079  0.0011  0.2855  0.0320
                                           -0.0081  0.0017  0.0096  0.0042 -0.0119
                                            0.0104  0.0001
    28. (1.67122) BD ( 2) C  12 - C  13  
                ( 50.41%)   0.7100* C  12 s(  0.00%)p 1.00( 99.95%)d 0.00(  0.05%)
                                           -0.0000 -0.0007  0.0031  0.0021  0.0001
                                            0.9212  0.0057  0.0097 -0.0015  0.3845
                                            0.0059  0.0024 -0.0004 -0.0532  0.0001
                                            0.0012  0.0008  0.0145 -0.0031 -0.0024
                                           -0.0154  0.0002
                ( 49.59%)   0.7042* C  13 s(  0.00%)p 1.00( 99.94%)d 0.00(  0.06%)
                                            0.0000  0.0013 -0.0005  0.0004  0.0000
                                            0.9226  0.0105  0.0069  0.0001  0.3816
                                            0.0047  0.0022 -0.0000 -0.0490 -0.0003
                                           -0.0003 -0.0002 -0.0101 -0.0187 -0.0069
                                            0.0084  0.0018
    29. (1.97781) BD ( 1) C  12 - H  25  
                ( 60.91%)   0.7805* C  12 s( 27.89%)p 2.58( 72.05%)d 0.00(  0.06%)
                                            0.0004 -0.5277  0.0208  0.0008  0.0004
                                           -0.2847 -0.0060 -0.0004  0.0005  0.6092
                                            0.0231  0.0019 -0.0007 -0.5174  0.0052
                                           -0.0060 -0.0008  0.0092 -0.0084  0.0189
                                            0.0079 -0.0004
                ( 39.09%)   0.6252* H  25 s(100.00%)
                                           -1.0000 -0.0016 -0.0003
    30. (1.97888) BD ( 1) C  13 - C  14  
                ( 50.06%)   0.7075* C  13 s( 35.65%)p 1.80( 64.32%)d 0.00(  0.04%)
                                            0.0000  0.5969 -0.0128 -0.0036 -0.0004
                                           -0.2722  0.0148  0.0026 -0.0003  0.5971
                                           -0.0388 -0.0049  0.0006 -0.4584 -0.0223
                                            0.0116 -0.0012 -0.0081  0.0066 -0.0131
                                           -0.0071  0.0057
                ( 49.94%)   0.7067* C  14 s( 35.70%)p 1.80( 64.26%)d 0.00(  0.04%)
                                            0.0000  0.5973 -0.0131  0.0001  0.0000
                                            0.2550  0.0023  0.0052  0.0003 -0.5655
                                           -0.0109 -0.0122 -0.0006  0.5054 -0.0455
                                            0.0043 -0.0003 -0.0106  0.0054 -0.0117
                                           -0.0098 -0.0006
    31. (1.97934) BD ( 1) C  13 - H  26  
                ( 61.45%)   0.7839* C  13 s( 28.31%)p 2.53( 71.64%)d 0.00(  0.06%)
                                           -0.0004  0.5316  0.0220  0.0015  0.0002
                                           -0.0027 -0.0000 -0.0003 -0.0002  0.1124
                                            0.0017  0.0005  0.0003  0.8386  0.0190
                                            0.0080 -0.0008  0.0015 -0.0001  0.0050
                                            0.0011  0.0230
                ( 38.55%)   0.6209* H  26 s(100.00%)
                                            1.0000  0.0011  0.0008
    32. (1.97297) BD ( 1) C  14 - C  15  
                ( 49.37%)   0.7027* C  14 s( 35.67%)p 1.80( 64.29%)d 0.00(  0.04%)
                                            0.0001  0.5971 -0.0133 -0.0002 -0.0001
                                           -0.0037  0.0159  0.0023  0.0000 -0.0832
                                           -0.0360 -0.0064 -0.0002 -0.7960  0.0239
                                           -0.0121 -0.0007 -0.0026 -0.0016  0.0075
                                           -0.0030  0.0170
                ( 50.63%)   0.7115* C  15 s( 35.72%)p 1.80( 64.24%)d 0.00(  0.04%)
                                           -0.0001  0.5975 -0.0110 -0.0039  0.0003
                                           -0.0279  0.0174 -0.0020 -0.0003  0.1366
                                           -0.0438  0.0030  0.0007  0.7877 -0.0079
                                           -0.0134  0.0017 -0.0022  0.0016 -0.0003
                                           -0.0022  0.0192
    33. (1.66271) BD ( 2) C  14 - C  15  
                ( 49.70%)   0.7050* C  14 s(  0.00%)p 1.00( 99.94%)d 0.00(  0.06%)
                                            0.0000  0.0020  0.0000  0.0000  0.0000
                                            0.9233  0.0146 -0.0098  0.0008  0.3805
                                            0.0061 -0.0051  0.0003 -0.0425 -0.0005
                                            0.0011 -0.0000 -0.0118 -0.0162 -0.0059
                                            0.0110  0.0011
                ( 50.30%)   0.7092* C  15 s(  0.00%)p 1.00( 99.95%)d 0.00(  0.05%)
                                            0.0000  0.0020  0.0003  0.0007  0.0002
                                            0.9242  0.0154  0.0105  0.0007  0.3791
                                            0.0064  0.0054  0.0004 -0.0345 -0.0012
                                           -0.0005 -0.0001 -0.0080  0.0177  0.0078
                                            0.0089 -0.0014
    34. (1.97941) BD ( 1) C  14 - H  27  
                ( 61.50%)   0.7842* C  14 s( 28.58%)p 2.50( 71.37%)d 0.00(  0.05%)
                                           -0.0004  0.5342  0.0215 -0.0002  0.0001
                                           -0.2851 -0.0061  0.0029 -0.0000  0.7254
                                            0.0156 -0.0070 -0.0001  0.3254  0.0059
                                           -0.0038  0.0000 -0.0108 -0.0056  0.0139
                                           -0.0118 -0.0081
                ( 38.50%)   0.6205* H  27 s(100.00%)
                                            1.0000  0.0009  0.0008
    35. (1.97717) BD ( 1) C  15 - C  16  
                ( 48.71%)   0.6979* C  15 s( 35.58%)p 1.81( 64.38%)d 0.00(  0.04%)
                                            0.0000  0.5961 -0.0224  0.0025  0.0001
                                            0.2665 -0.0000 -0.0048 -0.0002 -0.6824
                                            0.0039  0.0107  0.0002 -0.3240  0.0436
                                            0.0029  0.0018 -0.0116 -0.0026  0.0072
                                           -0.0121 -0.0046
                ( 51.29%)   0.7162* C  16 s( 38.02%)p 1.63( 61.94%)d 0.00(  0.03%)
                                           -0.0001  0.6163  0.0191 -0.0029 -0.0001
                                           -0.2741  0.0113 -0.0021 -0.0012  0.6897
                                           -0.0257  0.0036  0.0039  0.2601  0.0071
                                            0.0029  0.0073 -0.0112 -0.0028  0.0077
                                           -0.0118  0.0012
    36. (1.98017) BD ( 1) C  15 - H  28  
                ( 61.77%)   0.7860* C  15 s( 28.69%)p 2.48( 71.25%)d 0.00(  0.06%)
                                           -0.0004  0.5351  0.0240  0.0012 -0.0005
                                           -0.2696 -0.0037 -0.0020  0.0004  0.6071
                                            0.0077  0.0051 -0.0005 -0.5202 -0.0227
                                           -0.0025  0.0007 -0.0089  0.0081 -0.0188
                                           -0.0080  0.0014
                ( 38.23%)   0.6183* H  28 s(100.00%)
                                            1.0000  0.0019  0.0009
    37. (1.97417) BD ( 1) C  16 - I  29  
                ( 58.86%)   0.7672* C  16 s( 22.58%)p 3.42( 77.25%)d 0.01(  0.17%)
                                            0.0001 -0.4740  0.0334  0.0014  0.0004
                                           -0.0085 -0.0030  0.0006 -0.0001  0.0903
                                            0.0108 -0.0051  0.0036  0.8726  0.0500
                                           -0.0119 -0.0057  0.0020 -0.0001 -0.0033
                                            0.0025 -0.0411
                ( 41.14%)   0.6414* I  29 s( 13.80%)p 6.24( 86.20%)
                                           -0.3707 -0.0243 -0.0061 -0.0015 -0.0246
                                            0.0079 -0.9252  0.0722
    38. (1.99960) CR ( 1) C   1           s(100.00%)p 0.00(  0.00%)
                                            1.0000  0.0001  0.0000  0.0000  0.0000
                                            0.0003  0.0000  0.0000 -0.0000 -0.0001
                                            0.0000  0.0000 -0.0000  0.0001  0.0000
                                           -0.0000 -0.0000  0.0000  0.0000 -0.0000
                                            0.0000  0.0000
    39. (1.99947) CR ( 1) N   2           s(100.00%)p 0.00(  0.00%)
                                            1.0000  0.0000 -0.0000  0.0000 -0.0000
                                           -0.0002 -0.0000 -0.0000  0.0000 -0.0003
                                           -0.0000 -0.0000  0.0000  0.0002 -0.0000
                                            0.0000  0.0000  0.0000 -0.0000 -0.0000
                                           -0.0000  0.0000
    40. (1.99977) CR ( 1) O   3           s(100.00%)p 0.00(  0.00%)
                                            1.0000  0.0003  0.0000  0.0000 -0.0000
                                            0.0001  0.0000  0.0000  0.0000 -0.0001
                                           -0.0000 -0.0000 -0.0000 -0.0002  0.0000
                                           -0.0000 -0.0000  0.0000  0.0000 -0.0000
                                            0.0000 -0.0000
    41. (1.99906) CR ( 1) C   4           s(100.00%)p 0.00(  0.00%)
                                            1.0000 -0.0000 -0.0000 -0.0000 -0.0000
                                            0.0002  0.0000 -0.0000  0.0000  0.0000
                                           -0.0000 -0.0000  0.0000 -0.0002 -0.0000
                                            0.0000 -0.0000 -0.0000 -0.0000 -0.0000
                                            0.0000  0.0000
    42. (1.99901) CR ( 1) C   5           s(100.00%)p 0.00(  0.00%)
                                            1.0000 -0.0001  0.0000  0.0000  0.0000
                                           -0.0001 -0.0000  0.0000 -0.0000 -0.0001
                                           -0.0000  0.0000 -0.0000  0.0000 -0.0000
                                            0.0000  0.0000 -0.0000 -0.0000  0.0000
                                           -0.0000  0.0000
    43. (1.99889) CR ( 1) C   6           s(100.00%)p 0.00(  0.00%)
                                            1.0000  0.0001  0.0000 -0.0000  0.0000
                                            0.0000 -0.0000  0.0000 -0.0000  0.0001
                                            0.0000 -0.0000 -0.0000  0.0002 -0.0000
                                            0.0000  0.0000  0.0000 -0.0000  0.0000
                                           -0.0000  0.0000
    44. (1.99908) CR ( 1) C   7           s(100.00%)p 0.00(  0.00%)
                                            1.0000  0.0002 -0.0000 -0.0000 -0.0000
                                           -0.0001  0.0000  0.0000 -0.0000  0.0002
                                            0.0000  0.0000 -0.0000  0.0003  0.0000
                                            0.0000  0.0000  0.0000  0.0000  0.0000
                                           -0.0000  0.0000
    45. (1.99920) CR ( 1) C   8           s(100.00%)p 0.00(  0.00%)
                                            1.0000  0.0002  0.0000  0.0000  0.0000
                                           -0.0002 -0.0000  0.0000  0.0000 -0.0000
                                           -0.0000  0.0000 -0.0000  0.0002  0.0000
                                           -0.0000 -0.0000 -0.0000 -0.0000 -0.0000
                                            0.0000  0.0000
    46. (1.99919) CR ( 1) C   9           s(100.00%)p 0.00(  0.00%)
                                            1.0000  0.0002  0.0000 -0.0000 -0.0000
                                           -0.0002 -0.0000 -0.0000  0.0000 -0.0002
                                           -0.0000 -0.0000  0.0000 -0.0000 -0.0000
                                           -0.0000 -0.0000  0.0000  0.0000 -0.0000
                                           -0.0000 -0.0000
    47. (1.99919) CR ( 1) C  10           s(100.00%)p 0.00(  0.00%)
                                            1.0000  0.0002  0.0000 -0.0000 -0.0000
                                           -0.0000 -0.0000 -0.0000 -0.0000 -0.0002
                                           -0.0000  0.0000  0.0000 -0.0003 -0.0000
                                            0.0000  0.0000 -0.0000  0.0000  0.0000
                                           -0.0000  0.0000
    48. (1.99910) CR ( 1) C  11           s(100.00%)p 0.00(  0.00%)
                                            1.0000  0.0002 -0.0000 -0.0000 -0.0000
                                            0.0002  0.0000  0.0000 -0.0000 -0.0000
                                            0.0000  0.0000 -0.0000 -0.0003 -0.0000
                                           -0.0000 -0.0000  0.0000 -0.0000 -0.0000
                                            0.0000  0.0000
    49. (1.99909) CR ( 1) C  12           s(100.00%)p 0.00(  0.00%)
                                            1.0000  0.0001 -0.0000 -0.0000 -0.0000
                                            0.0001  0.0000  0.0000 -0.0000 -0.0002
                                           -0.0000 -0.0000  0.0000  0.0003 -0.0000
                                            0.0000  0.0000 -0.0000  0.0000 -0.0000
                                           -0.0000 -0.0000
    50. (1.99919) CR ( 1) C  13           s(100.00%)p 0.00(  0.00%)
                                            1.0000  0.0002  0.0000  0.0000  0.0000
                                           -0.0000 -0.0000 -0.0000 -0.0000  0.0000
                                            0.0000  0.0000  0.0000  0.0003  0.0000
                                            0.0000 -0.0000  0.0000 -0.0000  0.0000
                                            0.0000  0.0000
    51. (1.99918) CR ( 1) C  14           s(100.00%)p 0.00(  0.00%)
                                            1.0000  0.0001  0.0000 -0.0000  0.0000
                                           -0.0001 -0.0000  0.0000 -0.0000  0.0003
                                            0.0000 -0.0000 -0.0000  0.0002  0.0000
                                           -0.0000  0.0000 -0.0000 -0.0000  0.0000
                                           -0.0000 -0.0000
    52. (1.99906) CR ( 1) C  15           s(100.00%)p 0.00(  0.00%)
                                            1.0000  0.0003  0.0000  0.0000 -0.0000
                                           -0.0001 -0.0000 -0.0000  0.0000  0.0003
                                           -0.0000  0.0000 -0.0000 -0.0001 -0.0000
                                           -0.0000  0.0000 -0.0000  0.0000 -0.0000
                                           -0.0000  0.0000
    53. (1.99878) CR ( 1) C  16           s(100.00%)
                                            1.0000  0.0001 -0.0000 -0.0000 -0.0000
                                           -0.0001  0.0000 -0.0000  0.0000  0.0001
                                           -0.0000  0.0000  0.0000 -0.0001 -0.0000
                                            0.0000  0.0000 -0.0000 -0.0000  0.0000
                                           -0.0000  0.0000
    54. (1.75780) LP ( 1) N   2           s(  8.00%)p11.49( 91.97%)d 0.00(  0.03%)
                                            0.0004  0.2827  0.0090 -0.0052  0.0001
                                            0.5002  0.0243  0.0073 -0.0008  0.8150
                                            0.0260 -0.0010 -0.0003  0.0624  0.0019
                                            0.0044 -0.0007 -0.0079 -0.0024 -0.0007
                                            0.0135  0.0076
    55. (1.98514) LP ( 1) O   3           s( 59.13%)p 0.69( 40.86%)d 0.00(  0.01%)
                                           -0.0004  0.7687  0.0188 -0.0008 -0.0000
                                            0.0542  0.0037  0.0016  0.0007 -0.1166
                                           -0.0008 -0.0011 -0.0011 -0.6261  0.0058
                                           -0.0014 -0.0054  0.0016  0.0015 -0.0037
                                           -0.0002 -0.0105
    56. (1.87682) LP ( 2) O   3           s(  0.03%)p99.99( 99.90%)d 2.83(  0.07%)
                                            0.0001  0.0140 -0.0032 -0.0071 -0.0000
                                           -0.8177 -0.0089  0.0020  0.0010  0.5529
                                            0.0070 -0.0010 -0.0009 -0.1568 -0.0009
                                           -0.0003 -0.0007 -0.0051 -0.0212  0.0138
                                           -0.0010 -0.0075
    57. (1.99307) LP ( 1) I  29           s( 86.14%)p 0.16( 13.86%)
                                            0.9281 -0.0039 -0.0282 -0.0008  0.0108
                                            0.0019 -0.3708  0.0134
    58. (1.96412) LP ( 2) I  29           s(  0.07%)p99.99( 99.93%)
                                            0.0255 -0.0011  0.3034  0.0049 -0.9523
                                           -0.0152  0.0131  0.0006
    59. (1.92677) LP ( 3) I  29           s(  0.03%)p99.99( 99.97%)
                                            0.0170  0.0003  0.9523  0.0161  0.3036
                                            0.0047 -0.0212  0.0003
    60. (0.01173) RY*( 1) C   1           s( 11.84%)p 7.15( 84.71%)d 0.29(  3.44%)
                                           -0.0000  0.0382  0.3398  0.0025 -0.0387
                                            0.0295  0.1360 -0.0110  0.0014 -0.0297
                                           -0.2531  0.0287 -0.0030 -0.0751 -0.8680
                                            0.0243 -0.0464 -0.0056 -0.1609  0.0641
                                            0.0076 -0.0660
    61. (0.00764) RY*( 2) C   1           s( 31.66%)p 0.32( 10.05%)d 1.84( 58.29%)
                                           -0.0000  0.0098  0.5605 -0.0464  0.0147
                                           -0.0427 -0.1439 -0.0576 -0.0375  0.0280
                                            0.1652  0.0601  0.0101 -0.0329 -0.0006
                                            0.2008  0.0115  0.1530  0.5946 -0.3948
                                            0.0228  0.2226
    62. (0.00570) RY*( 3) C   1           s(  0.45%)p15.68(  7.12%)d99.99( 92.42%)
                                            0.0000  0.0022  0.0485 -0.0465 -0.0049
                                            0.0420 -0.0674 -0.1031  0.0027  0.0564
                                            0.0472 -0.2077  0.0391 -0.0081 -0.0442
                                           -0.0214  0.0416 -0.0747  0.4457  0.6332
                                           -0.5508 -0.1250
    63. (0.00240) RY*( 4) C   1           s(  2.29%)p35.34( 80.81%)d 7.39( 16.90%)
                                           -0.0000 -0.0043  0.1491  0.0245 -0.0032
                                           -0.0099  0.6369  0.0184 -0.0558  0.0108
                                           -0.5305 -0.0675  0.0429 -0.0486  0.2928
                                           -0.0093 -0.1511 -0.1148  0.2410 -0.1001
                                            0.0411 -0.2933
    64. (0.00079) RY*( 5) C   1           s( 37.00%)p 0.94( 34.93%)d 0.76( 28.07%)
                                           -0.0000  0.0058  0.6011 -0.0477 -0.0801
                                           -0.0261  0.0424  0.1331 -0.1600 -0.0011
                                            0.4345 -0.1839  0.0137 -0.0258  0.2138
                                           -0.1450 -0.1153 -0.2359 -0.3606  0.1373
                                            0.0709 -0.2667
    65. (0.00033) RY*( 6) C   1           s(  6.63%)p13.70( 90.82%)d 0.38(  2.55%)
                                            0.0000 -0.0022  0.2508  0.0092  0.0575
                                            0.0107 -0.6482  0.1347  0.2070  0.0193
                                           -0.5664  0.0530  0.0226 -0.0147  0.1768
                                           -0.2615 -0.0502 -0.0842 -0.0727 -0.0131
                                           -0.0335 -0.1089
    66. (0.00012) RY*( 7) C   1           s( 70.99%)p 0.27( 19.50%)d 0.13(  9.51%)
                                           -0.0000  0.0044  0.1088  0.8350 -0.0272
                                           -0.0119  0.0890 -0.1364  0.0208  0.0054
                                            0.0656  0.1217  0.0394 -0.0020  0.0347
                                           -0.3617 -0.1232  0.2477  0.0124  0.1007
                                           -0.0238  0.1512
    67. (0.00006) RY*( 8) C   1           s( 24.77%)p 2.04( 50.44%)d 1.00( 24.79%)
    68. (0.00005) RY*( 9) C   1           s(  5.97%)p14.86( 88.64%)d 0.90(  5.39%)
    69. (0.00003) RY*(10) C   1           s(  0.68%)p99.99( 78.80%)d30.17( 20.52%)
    70. (0.00002) RY*(11) C   1           s(  6.22%)p 2.54( 15.80%)d12.53( 77.98%)
    71. (0.00001) RY*(12) C   1           s(  2.72%)p33.97( 92.32%)d 1.83(  4.96%)
    72. (0.00001) RY*(13) C   1           s(  1.42%)p32.80( 46.42%)d36.86( 52.17%)
    73. (0.00001) RY*(14) C   1           s(  1.10%)p88.22( 96.74%)d 1.97(  2.16%)
    74. (0.00000) RY*(15) C   1           s( 91.21%)p 0.04(  3.79%)d 0.05(  5.00%)
    75. (0.00000) RY*(16) C   1           s(  0.16%)p75.57( 12.15%)d99.99( 87.69%)
    76. (0.00001) RY*(17) C   1           s(  4.43%)p19.93( 88.37%)d 1.62(  7.20%)
    77. (0.00511) RY*( 1) N   2           s(  0.08%)p99.99( 96.37%)d47.14(  3.55%)
                                           -0.0000  0.0004  0.0044  0.0271  0.0006
                                            0.0120 -0.5037  0.0730 -0.0159  0.0338
                                           -0.8223  0.1377 -0.0000 -0.0029 -0.0816
                                           -0.0363  0.0009 -0.1205 -0.0541 -0.1017
                                           -0.0861  0.0180
    78. (0.00306) RY*( 2) N   2           s(  9.66%)p 8.93( 86.29%)d 0.42(  4.05%)
                                            0.0000 -0.0108  0.3085 -0.0359 -0.0024
                                            0.0032  0.4406  0.2985  0.0205 -0.0100
                                           -0.2107 -0.1837 -0.0283 -0.0094 -0.6942
                                            0.1278 -0.0421 -0.0800  0.0451 -0.0268
                                            0.0780 -0.1591
    79. (0.00216) RY*( 3) N   2           s( 29.46%)p 2.23( 65.70%)d 0.16(  4.85%)
                                            0.0000 -0.0009  0.5375  0.0753  0.0030
                                            0.0048  0.1446  0.2284  0.0581 -0.0138
                                           -0.1577 -0.1064 -0.0902  0.0024  0.5480
                                            0.4788 -0.0800  0.0830  0.0454 -0.0581
                                           -0.0403  0.1858
    80. (0.00089) RY*( 4) N   2           s( 11.51%)p 7.40( 85.18%)d 0.29(  3.31%)
                                            0.0000  0.0167  0.3198  0.1116 -0.0079
                                            0.0012  0.4837 -0.4554 -0.0684 -0.0082
                                           -0.2587  0.3697  0.0514  0.0062  0.1687
                                           -0.4134  0.0037 -0.0479 -0.0900  0.0592
                                           -0.0518 -0.1287
    81. (0.00037) RY*( 5) N   2           s(  1.26%)p65.59( 82.95%)d12.48( 15.79%)
                                           -0.0000  0.0047  0.1085 -0.0273  0.0105
                                            0.0109  0.0093  0.2874  0.1186 -0.0086
                                           -0.0727 -0.4538 -0.0539 -0.0002  0.1325
                                           -0.7077 -0.0049  0.2650  0.0398 -0.1314
                                            0.1123  0.2371
    82. (0.00029) RY*( 6) N   2           s( 25.97%)p 1.75( 45.38%)d 1.10( 28.65%)
                                            0.0000 -0.0082  0.5094  0.0123 -0.0022
                                           -0.0173 -0.4192  0.1862  0.0213  0.0065
                                            0.2847  0.3549 -0.0636  0.0076 -0.1019
                                           -0.1332 -0.0577  0.1093 -0.2329  0.1718
                                            0.3833 -0.2095
    83. (0.00020) RY*( 7) N   2           s( 23.35%)p 2.53( 59.07%)d 0.75( 17.58%)
                                            0.0000  0.0052  0.3629 -0.3190 -0.0041
                                           -0.0122 -0.2696 -0.4725  0.0693  0.0130
                                            0.0793 -0.5223 -0.0212  0.0039 -0.0530
                                           -0.0040 -0.0848 -0.2014 -0.0827  0.1099
                                           -0.2895 -0.1803
    84. (0.00016) RY*( 8) N   2           s(  3.14%)p12.67( 39.77%)d18.19( 57.09%)
                                           -0.0000  0.0046  0.0305  0.1731  0.0220
                                            0.0076 -0.0555 -0.5014 -0.0224  0.0015
                                           -0.1267 -0.1348  0.0137 -0.0172 -0.2410
                                            0.2193  0.0423  0.5661 -0.0410  0.0275
                                            0.3651  0.3388
    85. (0.00010) RY*( 9) N   2           s( 77.68%)p 0.14( 10.71%)d 0.15( 11.61%)
    86. (0.00010) RY*(10) N   2           s(  0.95%)p43.13( 40.93%)d61.24( 58.12%)
                                           -0.0000 -0.0011  0.0879 -0.0016  0.0420
                                           -0.0082 -0.0215  0.0241  0.2953  0.0101
                                            0.1362  0.3068 -0.3441 -0.0146 -0.2593
                                           -0.0549 -0.1390  0.1679 -0.0750  0.0448
                                           -0.5921  0.4414
    87. (0.00007) RY*(11) N   2           s( 13.52%)p 3.57( 48.21%)d 2.83( 38.27%)
    88. (0.00002) RY*(12) N   2           s(  0.14%)p99.99( 16.80%)d99.99( 83.05%)
    89. (0.00001) RY*(13) N   2           s(  2.11%)p 3.05(  6.44%)d43.35( 91.45%)
    90. (0.00002) RY*(14) N   2           s(  0.30%)p92.66( 27.51%)d99.99( 72.19%)
    91. (0.00000) RY*(15) N   2           s( 99.46%)p 0.00(  0.33%)d 0.00(  0.21%)
    92. (0.00000) RY*(16) N   2           s(  1.21%)p74.97( 90.78%)d 6.61(  8.01%)
    93. (0.00000) RY*(17) N   2           s(  0.30%)p99.99( 97.70%)d 6.66(  2.00%)
    94. (0.00247) RY*( 1) O   3           s(  3.26%)p29.28( 95.42%)d 0.41(  1.32%)
                                           -0.0000  0.0013  0.1786 -0.0263 -0.0014
                                            0.0049 -0.9007 -0.0002 -0.0325 -0.0053
                                            0.3612 -0.0646  0.0149  0.0023 -0.0605
                                           -0.0398 -0.0409  0.0188  0.0968 -0.0432
                                           -0.0020  0.0405
    95. (0.00143) RY*( 2) O   3           s(  1.64%)p59.45( 97.37%)d 0.61(  0.99%)
                                            0.0000  0.0013  0.1127  0.0605  0.0046
                                           -0.0061 -0.3439 -0.1658 -0.0046 -0.0009
                                           -0.8936 -0.0839 -0.0072  0.0046  0.1466
                                            0.0058  0.0256 -0.0003  0.0294  0.0692
                                           -0.0622 -0.0200
    96. (0.00053) RY*( 3) O   3           s( 73.80%)p 0.34( 25.17%)d 0.01(  1.03%)
                                            0.0000  0.0069  0.8427  0.1667 -0.0011
                                           -0.0053  0.1961  0.0358 -0.0075  0.0093
                                            0.0161 -0.0720  0.0097  0.0339 -0.1387
                                           -0.4308  0.0155 -0.0081 -0.0166 -0.0115
                                            0.0268 -0.0955
    97. (0.00013) RY*( 4) O   3           s(  4.53%)p20.59( 93.25%)d 0.49(  2.22%)
                                            0.0000  0.0122  0.2067 -0.0490 -0.0040
                                           -0.0033  0.0433 -0.0029 -0.0282  0.0076
                                            0.1550  0.0358  0.0349  0.0307  0.9400
                                            0.1266 -0.0511  0.0020  0.0597 -0.0886
                                           -0.0095 -0.1034
    98. (0.00008) RY*( 5) O   3           s( 10.03%)p 8.54( 85.65%)d 0.43(  4.33%)
    99. (0.00006) RY*( 6) O   3           s( 53.62%)p 0.78( 41.70%)d 0.09(  4.69%)
   100. (0.00005) RY*( 7) O   3           s(  7.74%)p 8.50( 65.85%)d 3.41( 26.40%)
   101. (0.00003) RY*( 8) O   3           s( 31.59%)p 2.08( 65.61%)d 0.09(  2.79%)
   102. (0.00001) RY*( 9) O   3           s( 10.94%)p 1.99( 21.77%)d 6.15( 67.29%)
   103. (0.00000) RY*(10) O   3           s( 99.76%)p 0.00(  0.10%)d 0.00(  0.14%)
   104. (0.00000) RY*(11) O   3           s(  0.34%)p99.99( 99.20%)d 1.37(  0.46%)
   105. (0.00001) RY*(12) O   3           s(  2.10%)p46.40( 97.22%)d 0.33(  0.68%)
   106. (0.00000) RY*(13) O   3           s(  0.34%)p17.57(  6.00%)d99.99( 93.66%)
   107. (0.00000) RY*(14) O   3           s(  0.05%)p60.10(  3.00%)d99.99( 96.95%)
   108. (0.00000) RY*(15) O   3           s(  0.01%)p 1.00(  1.98%)d49.50( 98.01%)
   109. (0.00000) RY*(16) O   3           s(  0.09%)p14.20(  1.24%)d99.99( 98.68%)
   110. (0.00000) RY*(17) O   3           s(  0.05%)p99.99( 99.93%)d 0.47(  0.02%)
   111. (0.01123) RY*( 1) C   4           s(  4.20%)p22.40( 94.13%)d 0.40(  1.67%)
                                            0.0000 -0.0121  0.2036  0.0211  0.0005
                                            0.0143 -0.3848 -0.0858 -0.0273 -0.0002
                                            0.2853  0.0468  0.0078 -0.0336  0.8368
                                            0.0016 -0.0021 -0.0318  0.0565  0.0342
                                           -0.0271 -0.1027
   112. (0.00632) RY*( 2) C   4           s(  0.37%)p99.99( 98.45%)d 3.16(  1.18%)
                                            0.0000 -0.0139  0.0516 -0.0293 -0.0030
                                           -0.0177 -0.6317 -0.1319  0.0262 -0.0023
                                            0.5586  0.0082  0.0176  0.0048 -0.4975
                                            0.0798 -0.0267 -0.0125 -0.0918  0.0435
                                            0.0125  0.0335
   113. (0.00261) RY*( 3) C   4           s(  2.96%)p31.09( 92.17%)d 1.64(  4.86%)
                                            0.0000 -0.0157  0.1569 -0.0685  0.0085
                                           -0.0216 -0.6073  0.1034  0.0635 -0.0033
                                           -0.7139 -0.0679  0.0257 -0.0255 -0.0730
                                           -0.1094  0.0696 -0.0204  0.0142 -0.0798
                                            0.1060 -0.1744
   114. (0.00191) RY*( 4) C   4           s(  3.42%)p19.65( 67.11%)d 8.63( 29.48%)
                                           -0.0000  0.0006 -0.1182  0.1419  0.0069
                                           -0.0016 -0.0219 -0.4119  0.0516  0.0025
                                           -0.1571  0.6018  0.0257  0.0034 -0.0021
                                            0.3264 -0.0645  0.2952  0.1624  0.1897
                                            0.3811 -0.0048
   115. (0.00107) RY*( 5) C   4           s(  0.25%)p99.99( 31.92%)d99.99( 67.83%)
                                           -0.0000  0.0011  0.0452 -0.0029 -0.0222
                                           -0.0038  0.0539  0.1168 -0.0669  0.0104
                                            0.1518 -0.3333 -0.0321 -0.0113 -0.0179
                                           -0.4025 -0.0210  0.1594  0.2992  0.2837
                                            0.6932 -0.0480
   116. (0.00091) RY*( 6) C   4           s(  3.57%)p20.54( 73.25%)d 6.50( 23.19%)
                                           -0.0000  0.0049 -0.0521  0.1808  0.0156
                                           -0.0043  0.0379 -0.7337  0.0183 -0.0002
                                           -0.1039 -0.4130  0.0203  0.0050  0.0198
                                           -0.0032 -0.1011 -0.4009 -0.0249 -0.2061
                                            0.1414  0.0897
   117. (0.00062) RY*( 7) C   4           s( 13.17%)p 3.32( 43.68%)d 3.27( 43.14%)
                                           -0.0000 -0.0009  0.3623  0.0180  0.0119
                                            0.0045  0.0217 -0.1614 -0.1817  0.0068
                                           -0.0853 -0.4407 -0.0636 -0.0043 -0.0435
                                            0.3868  0.1420  0.5043  0.2240  0.1945
                                           -0.2668  0.1339
   118. (0.00052) RY*( 8) C   4           s( 48.07%)p 0.50( 24.02%)d 0.58( 27.91%)
                                           -0.0000 -0.0037  0.6933 -0.0050  0.0029
                                           -0.0123  0.1905  0.1285 -0.1996  0.0086
                                            0.0597  0.1729  0.0224 -0.0175 -0.1049
                                            0.2831  0.1479 -0.3416 -0.0492 -0.2241
                                            0.3219 -0.0784
   119. (0.00031) RY*( 9) C   4           s( 15.10%)p 3.54( 53.43%)d 2.08( 31.48%)
                                            0.0000  0.0073  0.3804 -0.0789 -0.0031
                                            0.0190  0.1480 -0.3585 -0.0584  0.0018
                                            0.0187  0.1792  0.1418 -0.0067 -0.0979
                                           -0.5459 -0.1409  0.3161 -0.2392 -0.0258
                                           -0.1997 -0.3421
   120. (0.00021) RY*(10) C   4           s( 19.45%)p 1.47( 28.55%)d 2.67( 52.01%)
                                            0.0000 -0.0020  0.0847  0.4312  0.0363
                                            0.0085 -0.0144 -0.0256 -0.0339 -0.0155
                                           -0.0781  0.0621 -0.3318  0.0039  0.0023
                                           -0.1522  0.3740 -0.1567 -0.4309  0.5387
                                           -0.0344  0.1360
   121. (0.00018) RY*(11) C   4           s(  9.07%)p 4.02( 36.48%)d 6.00( 54.45%)
                                           -0.0000  0.0024 -0.1694  0.2393 -0.0689
                                            0.0122  0.0127  0.1469 -0.1905  0.0028
                                            0.0049 -0.2461  0.0222  0.0071  0.0291
                                            0.3452 -0.3543  0.1199 -0.4441  0.0503
                                            0.1428 -0.5568
   122. (0.00014) RY*(12) C   4           s( 49.21%)p 0.74( 36.55%)d 0.29( 14.24%)
                                           -0.0000 -0.0038 -0.0599  0.6988 -0.0114
                                           -0.0060 -0.0847  0.1380 -0.3251  0.0053
                                            0.0226  0.0600  0.4367 -0.0010 -0.0365
                                           -0.1627  0.1046  0.1100  0.1796 -0.2786
                                           -0.0699  0.1247
   123. (0.00010) RY*(13) C   4           s( 13.35%)p 2.93( 39.10%)d 3.56( 47.55%)
   124. (0.00006) RY*(14) C   4           s(  1.27%)p62.92( 79.65%)d15.07( 19.08%)
   125. (0.00006) RY*(15) C   4           s(  8.74%)p 6.64( 57.98%)d 3.81( 33.29%)
   126. (0.00002) RY*(16) C   4           s( 12.75%)p 3.34( 42.64%)d 3.50( 44.61%)
   127. (0.00001) RY*(17) C   4           s( 95.01%)p 0.01(  1.17%)d 0.04(  3.81%)
   128. (0.00683) RY*( 1) C   5           s(  1.89%)p49.76( 94.00%)d 2.18(  4.11%)
                                            0.0000 -0.0054  0.1213 -0.0645 -0.0015
                                           -0.0167  0.5980  0.0655  0.0197 -0.0173
                                            0.7451  0.0549  0.0367 -0.0004  0.1326
                                            0.0007  0.0035  0.1513  0.0197 -0.0621
                                            0.0046 -0.1181
   129. (0.00363) RY*( 2) C   5           s(  3.60%)p25.63( 92.37%)d 1.12(  4.03%)
                                           -0.0000  0.0045  0.1867  0.0342 -0.0019
                                            0.0114  0.4603 -0.0410 -0.0231 -0.0017
                                           -0.2585  0.0490 -0.0093 -0.0176 -0.7971
                                            0.0530  0.0403  0.0111  0.0908  0.1092
                                           -0.1271 -0.0620
   130. (0.00208) RY*( 3) C   5           s(  0.28%)p99.99( 95.46%)d15.29(  4.26%)
                                           -0.0000 -0.0002  0.0499  0.0168 -0.0038
                                           -0.0047  0.5672 -0.1161  0.0174  0.0098
                                           -0.5564  0.0964 -0.0366  0.0007  0.5462
                                            0.0187 -0.0101  0.0009 -0.1033 -0.0309
                                           -0.1750 -0.0185
   131. (0.00126) RY*( 4) C   5           s( 51.07%)p 0.91( 46.33%)d 0.05(  2.60%)
                                           -0.0000  0.0047  0.7125 -0.0519 -0.0159
                                            0.0050 -0.1818  0.3394 -0.0578  0.0089
                                           -0.0446  0.4986 -0.0739  0.0035  0.1040
                                            0.2062 -0.0469 -0.0380  0.1339  0.0159
                                            0.0749  0.0283
   132. (0.00090) RY*( 5) C   5           s(  0.27%)p99.99( 95.85%)d14.39(  3.88%)
                                           -0.0000  0.0020  0.0509 -0.0050 -0.0088
                                            0.0036  0.0556  0.5838 -0.0273  0.0000
                                           -0.0936 -0.0849 -0.0178 -0.0040 -0.0379
                                           -0.7720  0.0088 -0.0132 -0.1672 -0.0982
                                           -0.0247 -0.0209
   133. (0.00070) RY*( 6) C   5           s( 15.17%)p 1.31( 19.85%)d 4.28( 64.99%)
                                           -0.0000 -0.0032  0.3641  0.1360  0.0248
                                            0.0050 -0.0768 -0.1452 -0.0143 -0.0020
                                            0.0394 -0.3890 -0.0747  0.0069  0.0667
                                           -0.0161 -0.0897 -0.3026 -0.2562  0.2908
                                            0.0156 -0.6386
   134. (0.00060) RY*( 7) C   5           s( 24.92%)p 1.55( 38.51%)d 1.47( 36.58%)
                                           -0.0000 -0.0045  0.4755  0.1507  0.0192
                                           -0.0007 -0.0368 -0.3111 -0.0869  0.0053
                                           -0.0159 -0.4846 -0.1234 -0.0042  0.0329
                                           -0.1659 -0.0203  0.2845  0.2351 -0.3709
                                            0.0201  0.3025
   135. (0.00046) RY*( 8) C   5           s(  0.18%)p99.99( 73.22%)d99.99( 26.60%)
                                           -0.0000 -0.0001 -0.0269  0.0306 -0.0120
                                           -0.0065 -0.0089  0.5338 -0.0310  0.0075
                                            0.0014 -0.4321 -0.0090 -0.0040  0.0033
                                            0.5091 -0.0101  0.0386 -0.1421 -0.1332
                                           -0.4672  0.0909
   136. (0.00026) RY*( 9) C   5           s( 23.11%)p 1.19( 27.43%)d 2.14( 49.46%)
                                           -0.0000  0.0001 -0.0055  0.4800 -0.0267
                                            0.0104  0.0867  0.0468 -0.2662 -0.0044
                                           -0.0051  0.0672  0.0551 -0.0141 -0.0565
                                            0.1670  0.3933 -0.0955 -0.4574 -0.2779
                                            0.4384  0.0828
   137. (0.00022) RY*(10) C   5           s( 60.53%)p 0.37( 22.51%)d 0.28( 16.96%)
                                           -0.0000 -0.0021 -0.0545  0.7755 -0.0305
                                           -0.0034 -0.0384 -0.0276  0.1625  0.0043
                                            0.1326  0.2110 -0.1676  0.0074  0.0128
                                           -0.1010 -0.3095  0.0426  0.0054  0.2163
                                           -0.3112  0.1554
   138. (0.00013) RY*(11) C   5           s(  3.49%)p10.85( 37.85%)d16.82( 58.66%)
                                           -0.0000  0.0026 -0.0853  0.1661  0.0028
                                            0.0049  0.1928  0.3144  0.1725 -0.0051
                                           -0.1264 -0.2878  0.1040  0.0075  0.0672
                                            0.1426 -0.2796 -0.0345  0.3755  0.2501
                                            0.6127  0.0810
   139. (0.00007) RY*(12) C   5           s(  2.06%)p 9.31( 19.20%)d38.18( 78.74%)
   140. (0.00007) RY*(13) C   5           s(  3.94%)p12.93( 50.91%)d11.47( 45.15%)
   141. (0.00007) RY*(14) C   5           s( 11.72%)p 2.80( 32.79%)d 4.74( 55.49%)
   142. (0.00002) RY*(15) C   5           s(  2.37%)p22.52( 53.37%)d18.68( 44.26%)
   143. (0.00001) RY*(16) C   5           s(  0.18%)p99.99( 98.97%)d 4.75(  0.85%)
   144. (0.00001) RY*(17) C   5           s( 95.27%)p 0.02(  1.49%)d 0.03(  3.25%)
   145. (0.00828) RY*( 1) C   6           s(  1.19%)p80.01( 95.48%)d 2.79(  3.32%)
                                            0.0000 -0.0037  0.1090 -0.0009  0.0062
                                           -0.0077  0.1500 -0.0953  0.0058  0.0220
                                           -0.5637  0.1482  0.0045  0.0011 -0.7264
                                           -0.2349  0.0071 -0.0720 -0.0468  0.0951
                                           -0.0658 -0.1118
   146. (0.00458) RY*( 2) C   6           s(  3.55%)p26.05( 92.55%)d 1.10(  3.89%)
                                           -0.0000  0.0084  0.1862  0.0280  0.0002
                                            0.0131  0.8869 -0.1285  0.0153 -0.0090
                                            0.3318 -0.0193  0.0115  0.0005  0.0056
                                           -0.1058  0.0077  0.1083  0.1158  0.0867
                                           -0.0708 -0.0357
   147. (0.00450) RY*( 3) C   6           s(  1.43%)p66.61( 95.29%)d 2.29(  3.28%)
                                           -0.0000  0.0066  0.1177  0.0158  0.0130
                                            0.0012 -0.2865 -0.0183 -0.0183 -0.0138
                                            0.7152  0.0864  0.0108 -0.0136 -0.5921
                                            0.0069 -0.0089 -0.0077  0.0821 -0.1398
                                            0.0203 -0.0774
   148. (0.00163) RY*( 4) C   6           s(  0.33%)p99.99( 98.82%)d 2.58(  0.85%)
                                           -0.0000  0.0052  0.0449 -0.0253 -0.0245
                                           -0.0027  0.1574  0.4037  0.0043  0.0060
                                           -0.0971 -0.5411 -0.0770 -0.0094 -0.2533
                                            0.6470  0.0970 -0.0466  0.0201 -0.0569
                                           -0.0422 -0.0294
   149. (0.00150) RY*( 5) C   6           s( 59.28%)p 0.63( 37.39%)d 0.06(  3.33%)
                                           -0.0000 -0.0022  0.7622 -0.1079 -0.0116
                                           -0.0009 -0.1388  0.3656 -0.0971 -0.0221
                                           -0.0211 -0.2188  0.1319  0.0022  0.1183
                                           -0.3619  0.0181  0.1077 -0.1390  0.0142
                                            0.0076  0.0466
   150. (0.00094) RY*( 6) C   6           s(  6.70%)p12.30( 82.47%)d 1.62( 10.83%)
                                           -0.0000  0.0019  0.2556 -0.0398 -0.0106
                                            0.0008 -0.0951 -0.7742  0.1194 -0.0037
                                           -0.0159 -0.4117  0.0648 -0.0047 -0.0095
                                            0.1491  0.0756 -0.0632 -0.2595 -0.0089
                                            0.1243  0.1462
   151. (0.00065) RY*( 7) C   6           s( 19.43%)p 1.57( 30.59%)d 2.57( 49.98%)
                                           -0.0000 -0.0034  0.4201  0.1335 -0.0077
                                            0.0119 -0.0342 -0.0672 -0.0346 -0.0042
                                           -0.0964  0.3755  0.0307  0.0022  0.0755
                                            0.3762 -0.0200 -0.2517  0.4801  0.2237
                                            0.3929  0.0395
   152. (0.00061) RY*( 8) C   6           s(  7.19%)p 6.28( 45.14%)d 6.63( 47.66%)
                                           -0.0000 -0.0028  0.2423  0.1137 -0.0167
                                           -0.0083  0.0482 -0.0072  0.0094 -0.0070
                                           -0.0293  0.5189 -0.0418  0.0013  0.0303
                                            0.4189  0.0243  0.3161 -0.5183 -0.2089
                                           -0.2496  0.0466
   153. (0.00022) RY*( 9) C   6           s(  8.64%)p 2.00( 17.24%)d 8.58( 74.13%)
                                           -0.0000  0.0007 -0.0334  0.2920 -0.0043
                                            0.0149  0.1822  0.1231 -0.1248  0.0013
                                            0.0286 -0.0020  0.0657  0.0057  0.0162
                                           -0.0822 -0.3099 -0.5439 -0.3863 -0.3912
                                            0.3761 -0.0415
   154. (0.00017) RY*(10) C   6           s(  8.63%)p 3.25( 28.08%)d 7.33( 63.29%)
                                            0.0000 -0.0029  0.1571  0.2471 -0.0231
                                           -0.0057 -0.0814 -0.1802 -0.0177 -0.0106
                                           -0.1272 -0.1274  0.0634  0.0170  0.0974
                                            0.0277 -0.4408  0.0504  0.3866 -0.4128
                                           -0.4454 -0.3347
   155. (0.00014) RY*(11) C   6           s( 20.99%)p 0.61( 12.75%)d 3.16( 66.27%)
                                            0.0000  0.0019  0.0405  0.4482  0.0856
                                           -0.0033 -0.0909 -0.0025  0.0572  0.0054
                                            0.0866 -0.0631 -0.0796  0.0051  0.1077
                                           -0.0146  0.2936 -0.1553 -0.2098  0.4157
                                           -0.1167 -0.6389
   156. (0.00009) RY*(12) C   6           s( 30.16%)p 0.94( 28.38%)d 1.37( 41.46%)
   157. (0.00008) RY*(13) C   6           s( 33.23%)p 1.08( 35.98%)d 0.93( 30.79%)
   158. (0.00004) RY*(14) C   6           s(  2.53%)p28.79( 72.88%)d 9.71( 24.59%)
   159. (0.00004) RY*(15) C   6           s(  0.49%)p53.68( 26.17%)d99.99( 73.35%)
   160. (0.00001) RY*(16) C   6           s(  0.02%)p99.99( 99.33%)d37.54(  0.66%)
   161. (0.00000) RY*(17) C   6           s( 96.20%)p 0.02(  1.62%)d 0.02(  2.18%)
   162. (0.00571) RY*( 1) C   7           s(  0.07%)p99.99( 94.35%)d76.30(  5.58%)
                                            0.0000 -0.0136  0.0225  0.0007  0.0061
                                            0.0062 -0.1416 -0.0556 -0.0099  0.0222
                                           -0.6029  0.0294 -0.0178  0.0244 -0.7423
                                            0.0468 -0.0346  0.0542 -0.0746 -0.1775
                                            0.0871 -0.0904
   163. (0.00221) RY*( 2) C   7           s(  1.40%)p68.54( 96.23%)d 1.68(  2.36%)
                                            0.0000  0.0174  0.1083  0.0434 -0.0108
                                           -0.0236 -0.8298  0.0112  0.0774 -0.0112
                                           -0.3035  0.0390  0.0689  0.0190  0.4040
                                           -0.0586 -0.0414  0.0832  0.0451  0.0427
                                           -0.0378 -0.1069
   164. (0.00137) RY*( 3) C   7           s(  0.16%)p99.99( 77.85%)d99.99( 21.99%)
                                            0.0000  0.0006 -0.0012  0.0403 -0.0044
                                           -0.0008  0.3682  0.1683  0.0936 -0.0048
                                           -0.5754 -0.2536 -0.0543  0.0064  0.3920
                                            0.2309  0.0227  0.1384  0.0681 -0.2566
                                           -0.2789  0.2289
   165. (0.00060) RY*( 4) C   7           s( 29.98%)p 0.99( 29.79%)d 1.34( 40.23%)
                                           -0.0000 -0.0045  0.5475  0.0042 -0.0003
                                            0.0101 -0.1968  0.1527 -0.1265  0.0092
                                            0.3143 -0.2118 -0.1262  0.0095 -0.2338
                                            0.0729  0.0072  0.0468 -0.0550 -0.2249
                                           -0.5684  0.1531
   166. (0.00054) RY*( 5) C   7           s( 60.96%)p 0.25( 15.31%)d 0.39( 23.73%)
                                           -0.0000 -0.0056  0.7743 -0.1000  0.0019
                                            0.0038  0.2130 -0.2222 -0.0085  0.0191
                                           -0.1538 -0.0024 -0.1069  0.0115  0.1175
                                            0.0806 -0.0487 -0.0401  0.1498  0.2508
                                            0.3577 -0.1495
   167. (0.00027) RY*( 6) C   7           s(  7.35%)p11.91( 87.54%)d 0.70(  5.11%)
                                            0.0000 -0.0054 -0.0560  0.2615 -0.0444
                                           -0.0065 -0.0624 -0.5985  0.2061 -0.0028
                                            0.1509 -0.0789  0.1851  0.0027  0.0085
                                            0.6362 -0.0514  0.0801 -0.1861 -0.0808
                                           -0.0425 -0.0417
   168. (0.00014) RY*( 7) C   7           s( 24.42%)p 2.90( 70.86%)d 0.19(  4.73%)
                                           -0.0000 -0.0059  0.0699  0.4882 -0.0298
                                            0.0022  0.0018  0.2895 -0.3456  0.0034
                                           -0.0053  0.5216 -0.1742  0.0029  0.0387
                                            0.3049  0.3292  0.1621 -0.0663  0.0248
                                            0.1168  0.0481
   169. (0.00011) RY*( 8) C   7           s(  5.69%)p 2.99( 17.02%)d13.57( 77.29%)
                                           -0.0000  0.0041 -0.0900  0.1977  0.0988
                                            0.0132  0.1229 -0.1666 -0.0789  0.0067
                                            0.0187  0.1845 -0.1374 -0.0096 -0.0022
                                           -0.0914 -0.2433  0.1702  0.5635 -0.1097
                                           -0.3409 -0.5460
   170. (0.00008) RY*( 9) C   7           s(  5.07%)p 8.43( 42.73%)d10.30( 52.21%)
   171. (0.00008) RY*(10) C   7           s( 12.14%)p 6.66( 80.80%)d 0.58(  7.06%)
   172. (0.00005) RY*(11) C   7           s(  4.62%)p 9.15( 42.25%)d11.50( 53.13%)
   173. (0.00004) RY*(12) C   7           s(  2.01%)p16.77( 33.73%)d31.94( 64.25%)
   174. (0.00005) RY*(13) C   7           s( 49.42%)p 0.97( 47.93%)d 0.05(  2.65%)
   175. (0.00000) RY*(14) C   7           s(  1.35%)p71.91( 97.01%)d 1.21(  1.64%)
   176. (0.00001) RY*(15) C   7           s(  2.14%)p23.44( 50.06%)d22.38( 47.80%)
   177. (0.00001) RY*(16) C   7           s(  1.42%)p 7.50( 10.66%)d61.89( 87.92%)
   178. (0.00000) RY*(17) C   7           s( 91.82%)p 0.07(  6.03%)d 0.02(  2.15%)
   179. (0.00615) RY*( 1) C   8           s(  0.57%)p99.99( 94.22%)d 9.22(  5.22%)
                                           -0.0000  0.0208 -0.0445  0.0568 -0.0043
                                            0.0260 -0.6057 -0.0684 -0.0395  0.0066
                                           -0.0624 -0.0351 -0.0136 -0.0277  0.7479
                                            0.0363  0.0390 -0.0357 -0.1724 -0.0825
                                            0.0929  0.0757
   180. (0.00229) RY*( 2) C   8           s(  0.39%)p99.99( 98.43%)d 3.00(  1.17%)
                                            0.0000  0.0021 -0.0375  0.0496  0.0064
                                           -0.0201 -0.4220 -0.0598  0.0874 -0.0377
                                           -0.7514 -0.1020  0.1661 -0.0220 -0.4190
                                           -0.0653  0.1012 -0.0607 -0.0102  0.0553
                                           -0.0166  0.0680
   181. (0.00103) RY*( 3) C   8           s(  0.23%)p99.99( 89.95%)d43.29(  9.82%)
                                           -0.0000  0.0001 -0.0044  0.0474 -0.0000
                                           -0.0092  0.5588 -0.2537  0.0665  0.0092
                                           -0.5263  0.2070 -0.0703 -0.0061  0.4006
                                           -0.1731  0.0549  0.0411 -0.0340 -0.1400
                                           -0.2594  0.0921
   182. (0.00062) RY*( 4) C   8           s(  2.26%)p 1.87(  4.21%)d41.44( 93.53%)
                                           -0.0000  0.0003  0.1494 -0.0151  0.0051
                                            0.0070  0.0937  0.0359  0.0566 -0.0051
                                           -0.1170  0.0242 -0.0612 -0.0006  0.0859
                                           -0.0168  0.0555  0.2646  0.4851  0.0565
                                            0.6901  0.3880
   183. (0.00045) RY*( 5) C   8           s( 90.54%)p 0.05(  4.98%)d 0.05(  4.48%)
                                           -0.0000  0.0055  0.9505  0.0402 -0.0177
                                            0.0145 -0.0587  0.1097 -0.1116 -0.0000
                                           -0.0380  0.0127  0.0212 -0.0228  0.0409
                                           -0.0042  0.1316  0.0161  0.0062  0.0642
                                           -0.1680 -0.1103
   184. (0.00026) RY*( 6) C   8           s(  0.91%)p98.02( 88.83%)d11.32( 10.26%)
                                           -0.0000  0.0032  0.0860 -0.0404  0.0055
                                            0.0097  0.0554 -0.4375 -0.1212  0.0153
                                            0.0803 -0.7105 -0.2237  0.0075  0.0008
                                           -0.3166 -0.1314 -0.2391  0.0634  0.1163
                                           -0.0278  0.1646
   185. (0.00013) RY*( 7) C   8           s( 50.13%)p 0.33( 16.77%)d 0.66( 33.10%)
                                            0.0000 -0.0071 -0.1551  0.6872 -0.0699
                                           -0.0057 -0.0247  0.0100 -0.1992  0.0031
                                            0.1023  0.0030  0.0011  0.0117  0.0136
                                           -0.1932  0.2813  0.3090  0.0811  0.4452
                                           -0.1727  0.0312
   186. (0.00005) RY*( 8) C   8           s(  5.12%)p 8.65( 44.24%)d 9.90( 50.65%)
   187. (0.00006) RY*( 9) C   8           s(  2.85%)p10.89( 30.98%)d23.26( 66.17%)
   188. (0.00005) RY*(10) C   8           s(  2.61%)p34.14( 89.24%)d 3.11(  8.14%)
   189. (0.00004) RY*(11) C   8           s( 21.57%)p 2.27( 48.97%)d 1.37( 29.46%)
   190. (0.00001) RY*(12) C   8           s(  7.19%)p12.41( 89.19%)d 0.50(  3.62%)
   191. (0.00001) RY*(13) C   8           s(  4.73%)p 7.44( 35.21%)d12.70( 60.07%)
   192. (0.00001) RY*(14) C   8           s(  3.91%)p 9.60( 37.55%)d14.97( 58.54%)
   193. (0.00001) RY*(15) C   8           s( 10.84%)p 2.93( 31.72%)d 5.30( 57.45%)
   194. (0.00000) RY*(16) C   8           s( 95.54%)p 0.01(  1.42%)d 0.03(  3.03%)
   195. (0.00000) RY*(17) C   8           s(  0.66%)p99.99( 94.23%)d 7.72(  5.11%)
   196. (0.00582) RY*( 1) C   9           s(  1.06%)p87.92( 93.32%)d 5.30(  5.62%)
                                            0.0000 -0.0194  0.0970 -0.0270  0.0098
                                           -0.0243  0.6546 -0.0818  0.0366 -0.0258
                                            0.6968 -0.0892  0.0376 -0.0005  0.0201
                                           -0.0070 -0.0006 -0.1616 -0.0605  0.0486
                                            0.0107  0.1549
   197. (0.00224) RY*( 2) C   9           s(  0.00%)p 1.00( 99.05%)d 0.01(  0.95%)
                                           -0.0000 -0.0002  0.0027 -0.0011  0.0005
                                            0.0174  0.3368 -0.0392 -0.0795 -0.0155
                                           -0.2923  0.0261  0.0704 -0.0443 -0.8533
                                            0.0829  0.2017  0.0043 -0.0600 -0.0617
                                            0.0456 -0.0016
   198. (0.00105) RY*( 3) C   9           s(  0.15%)p99.99( 92.82%)d48.08(  7.03%)
                                            0.0000  0.0002 -0.0024  0.0368  0.0102
                                           -0.0091  0.5735  0.2082  0.0967  0.0085
                                           -0.5461 -0.1695 -0.0843 -0.0056  0.4173
                                            0.1829  0.0690 -0.0388 -0.1157 -0.0616
                                           -0.2225 -0.0464
   199. (0.00056) RY*( 4) C   9           s(  0.13%)p 9.10(  1.15%)d99.99( 98.73%)
                                           -0.0000 -0.0001  0.0057  0.0345  0.0060
                                           -0.0060  0.0311  0.0563  0.0019  0.0060
                                           -0.0313 -0.0634 -0.0154 -0.0061  0.0142
                                           -0.0401  0.0139  0.4046  0.4040 -0.3906
                                           -0.0516  0.7107
   200. (0.00041) RY*( 5) C   9           s( 82.67%)p 0.19( 15.62%)d 0.02(  1.71%)
                                           -0.0000  0.0069  0.9047  0.0896 -0.0072
                                            0.0209 -0.0493  0.1125 -0.1440  0.0176
                                           -0.0922 -0.0670 -0.1024 -0.0054 -0.0115
                                           -0.3044  0.0579 -0.0700 -0.0071  0.0940
                                           -0.0369  0.0446
   201. (0.00038) RY*( 6) C   9           s( 11.34%)p 7.26( 82.26%)d 0.56(  6.40%)
                                           -0.0000  0.0023  0.3341  0.0416 -0.0038
                                           -0.0002 -0.0616 -0.3093  0.0216  0.0127
                                            0.0099  0.2839 -0.1073  0.0163  0.0420
                                            0.7701 -0.1878  0.0153 -0.1319 -0.1664
                                            0.1142  0.0753
   202. (0.00013) RY*( 7) C   9           s( 40.50%)p 0.47( 18.84%)d 1.00( 40.66%)
                                            0.0000 -0.0088 -0.1895  0.6061 -0.0413
                                           -0.0087 -0.0537 -0.1207 -0.2552 -0.0098
                                           -0.0300 -0.1527 -0.2844 -0.0012 -0.0170
                                            0.0028 -0.0156  0.0497 -0.3632  0.3834
                                            0.0017  0.3538
   203. (0.00007) RY*( 8) C   9           s(  0.57%)p28.73( 16.25%)d99.99( 83.19%)
   204. (0.00005) RY*( 9) C   9           s(  3.50%)p15.76( 55.15%)d11.82( 41.36%)
   205. (0.00002) RY*(10) C   9           s( 56.52%)p 0.14(  7.94%)d 0.63( 35.54%)
   206. (0.00002) RY*(11) C   9           s(  0.23%)p99.99( 94.46%)d23.32(  5.31%)
   207. (0.00001) RY*(12) C   9           s(  0.13%)p99.99( 93.83%)d46.88(  6.04%)
   208. (0.00000) RY*(13) C   9           s(  2.43%)p10.10( 24.59%)d29.98( 72.98%)
   209. (0.00000) RY*(14) C   9           s(  3.28%)p29.06( 95.38%)d 0.41(  1.34%)
   210. (0.00000) RY*(15) C   9           s( 93.85%)p 0.04(  4.08%)d 0.02(  2.06%)
   211. (0.00000) RY*(16) C   9           s(  1.53%)p 6.82( 10.42%)d57.58( 88.05%)
   212. (0.00001) RY*(17) C   9           s(  2.15%)p44.16( 94.99%)d 1.33(  2.86%)
   213. (0.00609) RY*( 1) C  10           s(  0.52%)p99.99( 94.25%)d 9.97(  5.23%)
                                            0.0000 -0.0208  0.0581 -0.0372  0.0073
                                           -0.0033  0.0271  0.0320  0.0081 -0.0248
                                            0.5948  0.0686  0.0390 -0.0285  0.7581
                                            0.0539  0.0393  0.0539 -0.0649 -0.1729
                                            0.0876 -0.0872
   214. (0.00227) RY*( 2) C  10           s(  0.12%)p99.99( 98.87%)d 8.82(  1.02%)
                                            0.0000  0.0014 -0.0211  0.0260  0.0059
                                           -0.0374 -0.7348 -0.0722  0.1700 -0.0229
                                           -0.4733 -0.0418  0.1029  0.0208  0.4041
                                            0.0510 -0.1000 -0.0497 -0.0586 -0.0011
                                            0.0240  0.0608
   215. (0.00102) RY*( 3) C  10           s(  0.15%)p99.99( 83.66%)d99.99( 16.19%)
                                           -0.0000 -0.0003  0.0380 -0.0038  0.0057
                                            0.0043 -0.5386  0.2077 -0.0717 -0.0031
                                            0.5106 -0.2008  0.0738  0.0040 -0.3892
                                            0.1914 -0.0595  0.0545  0.1559  0.1055
                                            0.3475  0.0523
   216. (0.00057) RY*( 4) C  10           s(  0.32%)p31.59( 10.12%)d99.99( 89.56%)
                                           -0.0000  0.0004  0.0463  0.0326 -0.0001
                                            0.0070 -0.1952  0.0475 -0.0628 -0.0072
                                            0.1774  0.0033  0.0548  0.0070 -0.1355
                                           -0.0181 -0.0597  0.1920 -0.0319 -0.4778
                                           -0.6984  0.3764
   217. (0.00044) RY*( 5) C  10           s( 93.04%)p 0.06(  5.15%)d 0.02(  1.81%)
                                           -0.0000  0.0051  0.9609  0.0838 -0.0098
                                           -0.0002  0.0243 -0.0307  0.0248  0.0164
                                           -0.0821  0.0527 -0.0983  0.0217 -0.0390
                                            0.0834 -0.1447  0.0356 -0.0667 -0.0620
                                            0.0671 -0.0634
   218. (0.00025) RY*( 6) C  10           s(  2.14%)p40.38( 86.46%)d 5.32( 11.39%)
                                            0.0000 -0.0038 -0.0269  0.1437 -0.0050
                                           -0.0140 -0.0399  0.6618  0.2176 -0.0096
                                           -0.0476  0.5213  0.0927  0.0067 -0.0141
                                           -0.2642 -0.1576  0.2440  0.1021  0.0861
                                           -0.0355 -0.1879
   219. (0.00013) RY*( 7) C  10           s( 45.22%)p 0.31( 13.81%)d 0.91( 40.97%)
                                            0.0000 -0.0052 -0.1873  0.6429 -0.0615
                                            0.0043  0.0356 -0.0558 -0.0811 -0.0058
                                           -0.0151 -0.0717 -0.2659 -0.0131 -0.0278
                                            0.0794 -0.2091  0.3345 -0.4840 -0.1155
                                            0.2208  0.0379
   220. (0.00007) RY*( 8) C  10           s(  0.15%)p99.99( 20.39%)d99.99( 79.47%)
   221. (0.00004) RY*( 9) C  10           s(  0.40%)p99.99( 89.91%)d24.44(  9.69%)
   222. (0.00003) RY*(10) C  10           s( 29.95%)p 1.19( 35.62%)d 1.15( 34.42%)
   223. (0.00003) RY*(11) C  10           s( 16.60%)p 3.99( 66.23%)d 1.03( 17.17%)
   224. (0.00001) RY*(12) C  10           s(  4.54%)p20.35( 92.32%)d 0.69(  3.14%)
   225. (0.00001) RY*(13) C  10           s(  2.87%)p25.29( 72.70%)d 8.50( 24.42%)
   226. (0.00000) RY*(14) C  10           s( 89.86%)p 0.09(  7.96%)d 0.02(  2.18%)
   227. (0.00000) RY*(15) C  10           s(  1.45%)p14.72( 21.33%)d53.28( 77.22%)
   228. (0.00001) RY*(16) C  10           s( 11.48%)p 6.55( 75.19%)d 1.16( 13.33%)
   229. (0.00001) RY*(17) C  10           s(  1.23%)p21.34( 26.18%)d59.18( 72.60%)
   230. (0.00614) RY*( 1) C  11           s(  0.04%)p99.99( 94.80%)d99.99(  5.16%)
                                           -0.0000  0.0156 -0.0112 -0.0042 -0.0060
                                           -0.0221  0.6699 -0.0186  0.0168 -0.0046
                                            0.2183  0.0343  0.0077  0.0268 -0.6674
                                            0.0455 -0.0295 -0.0474 -0.1626 -0.0821
                                            0.0944  0.0853
   231. (0.00226) RY*( 2) C  11           s(  0.59%)p99.99( 97.20%)d 3.75(  2.21%)
                                            0.0000  0.0155  0.0725  0.0151 -0.0131
                                           -0.0157 -0.3275 -0.0044  0.0665 -0.0276
                                           -0.7245  0.0516  0.0990 -0.0162 -0.5562
                                            0.1035  0.0402  0.1041 -0.0348 -0.0556
                                            0.0138 -0.0823
   232. (0.00143) RY*( 3) C  11           s(  0.15%)p99.99( 91.42%)d55.04(  8.42%)
                                           -0.0000 -0.0019  0.0390  0.0004 -0.0014
                                            0.0081 -0.5801 -0.2190 -0.0614 -0.0065
                                            0.5480  0.1550  0.0666  0.0052 -0.3949
                                           -0.1929 -0.0626  0.1088  0.1394 -0.0694
                                            0.1006  0.1950
   233. (0.00064) RY*( 4) C  11           s(  0.88%)p21.19( 18.75%)d90.81( 80.36%)
                                            0.0000 -0.0000  0.0881 -0.0295  0.0145
                                           -0.0045 -0.1941  0.0940 -0.0616  0.0079
                                            0.2165 -0.1739  0.0019 -0.0046 -0.1175
                                            0.2149 -0.0015 -0.2025 -0.4435 -0.1261
                                           -0.6939 -0.2617
   234. (0.00052) RY*( 5) C  11           s( 90.00%)p 0.07(  6.53%)d 0.04(  3.47%)
                                            0.0000 -0.0054  0.9468 -0.0594  0.0019
                                            0.0214  0.0523 -0.0937 -0.1238  0.0110
                                            0.0231 -0.0723 -0.0936 -0.0139  0.0731
                                            0.1166  0.0647  0.0655 -0.0163 -0.0688
                                            0.1596 -0.0014
   235. (0.00023) RY*( 6) C  11           s(  5.97%)p14.63( 87.34%)d 1.12(  6.70%)
                                            0.0000 -0.0040  0.1030  0.2136 -0.0586
                                            0.0002  0.0747 -0.1912  0.2404 -0.0057
                                           -0.0257 -0.6063  0.3610 -0.0091 -0.0475
                                           -0.5049  0.1324  0.0819  0.0287  0.1889
                                           -0.1529  0.0191
   236. (0.00014) RY*( 7) C  11           s( 37.85%)p 0.42( 15.72%)d 1.23( 46.43%)
                                            0.0000  0.0029 -0.0212  0.6105  0.0732
                                            0.0079  0.0508  0.1381 -0.0177  0.0129
                                            0.1341  0.1140  0.1298  0.0050  0.0207
                                            0.0905  0.2803  0.2811  0.1870 -0.3892
                                            0.0527 -0.4427
   237. (0.00010) RY*( 8) C  11           s(  9.54%)p 6.58( 62.75%)d 2.91( 27.71%)
                                           -0.0000 -0.0059 -0.0144  0.2678 -0.1530
                                            0.0037  0.0030 -0.0093 -0.0336  0.0027
                                           -0.0089 -0.1573 -0.5524 -0.0005 -0.0598
                                           -0.0690 -0.5366  0.4600 -0.0769  0.1937
                                           -0.0594 -0.1360
   238. (0.00009) RY*( 9) C  11           s( 24.28%)p 1.63( 39.55%)d 1.49( 36.16%)
   239. (0.00006) RY*(10) C  11           s( 13.00%)p 4.59( 59.70%)d 2.10( 27.30%)
   240. (0.00004) RY*(11) C  11           s(  4.16%)p 6.56( 27.32%)d16.46( 68.52%)
   241. (0.00003) RY*(12) C  11           s(  3.34%)p23.76( 79.41%)d 5.16( 17.25%)
   242. (0.00004) RY*(13) C  11           s( 10.75%)p 4.76( 51.13%)d 3.55( 38.12%)
   243. (0.00001) RY*(14) C  11           s(  1.85%)p10.07( 18.59%)d43.09( 79.56%)
   244. (0.00001) RY*(15) C  11           s(  0.96%)p83.32( 80.21%)d19.56( 18.83%)
   245. (0.00001) RY*(16) C  11           s(  1.57%)p43.33( 68.24%)d19.17( 30.19%)
   246. (0.00000) RY*(17) C  11           s( 95.08%)p 0.02(  1.50%)d 0.04(  3.42%)
   247. (0.00607) RY*( 1) C  12           s(  0.08%)p99.99( 94.73%)d66.49(  5.20%)
                                           -0.0000  0.0142 -0.0043  0.0232 -0.0051
                                           -0.0107  0.3624  0.0004  0.0186  0.0295
                                           -0.7408  0.0229 -0.0239 -0.0158  0.5127
                                           -0.0177  0.0363 -0.0499  0.0864 -0.1998
                                           -0.0275 -0.0365
   248. (0.00200) RY*( 2) C  12           s(  0.69%)p99.99( 96.71%)d 3.79(  2.60%)
                                           -0.0000  0.0220  0.0745  0.0231 -0.0174
                                           -0.0051 -0.1888 -0.0256  0.0297  0.0126
                                            0.4766 -0.0001 -0.1015  0.0306  0.8247
                                           -0.0308 -0.1015 -0.0832 -0.0725  0.0237
                                           -0.0536 -0.1019
   249. (0.00100) RY*( 3) C  12           s(  1.64%)p45.23( 74.00%)d14.89( 24.36%)
                                            0.0000 -0.0043  0.1203 -0.0429  0.0047
                                            0.0087 -0.7180 -0.2696 -0.1023  0.0022
                                           -0.3580 -0.1061  0.0253 -0.0019  0.0002
                                            0.0257  0.0236 -0.0949 -0.4420 -0.1870
                                            0.0559  0.0339
   250. (0.00072) RY*( 4) C  12           s(  3.68%)p 9.29( 34.23%)d16.85( 62.09%)
                                            0.0000 -0.0032  0.1369 -0.1345  0.0014
                                           -0.0072 -0.4539  0.2860  0.0285 -0.0058
                                           -0.1951  0.0991 -0.0052  0.0028  0.0528
                                            0.0515 -0.0126  0.3837  0.5144  0.2159
                                           -0.3992 -0.0555
   251. (0.00053) RY*( 5) C  12           s( 92.63%)p 0.06(  5.63%)d 0.02(  1.73%)
                                            0.0000 -0.0059  0.9612 -0.0474 -0.0088
                                            0.0084  0.1655  0.0292 -0.0506 -0.0270
                                            0.0517  0.0034  0.1266  0.0037 -0.0644
                                            0.0122  0.0416 -0.0882  0.0073 -0.0698
                                            0.0357 -0.0579
   252. (0.00028) RY*( 6) C  12           s(  6.05%)p13.62( 82.39%)d 1.91( 11.56%)
                                            0.0000 -0.0109  0.0500  0.2400 -0.0176
                                           -0.0016 -0.0216  0.0856  0.1722  0.0037
                                           -0.0178  0.2506 -0.2132  0.0099  0.0133
                                            0.8230 -0.0177 -0.1330 -0.0402  0.0391
                                            0.0156  0.3074
   253. (0.00017) RY*( 7) C  12           s( 52.29%)p 0.56( 29.50%)d 0.35( 18.20%)
                                            0.0000 -0.0008  0.0520  0.7210 -0.0184
                                           -0.0067  0.0146 -0.2138 -0.0668 -0.0020
                                            0.0654 -0.4021  0.0543  0.0028  0.0214
                                           -0.0303  0.2725  0.2941  0.0954 -0.1158
                                           -0.2205  0.1563
   254. (0.00014) RY*( 8) C  12           s(  1.01%)p75.81( 76.20%)d22.68( 22.80%)
                                           -0.0000  0.0040  0.0604  0.0418  0.0681
                                           -0.0012  0.1114 -0.4419 -0.1024 -0.0022
                                           -0.0235 -0.0051 -0.2991 -0.0036 -0.0913
                                            0.1490 -0.6506  0.3403  0.0260 -0.0598
                                           -0.0280 -0.3273
   255. (0.00009) RY*( 9) C  12           s( 12.09%)p 0.76(  9.14%)d 6.52( 78.77%)
   256. (0.00007) RY*(10) C  12           s(  7.64%)p 2.88( 21.97%)d 9.22( 70.39%)
   257. (0.00006) RY*(11) C  12           s( 22.39%)p 2.12( 47.50%)d 1.34( 30.11%)
   258. (0.00002) RY*(12) C  12           s(  2.05%)p27.30( 55.86%)d20.57( 42.10%)
   259. (0.00002) RY*(13) C  12           s(  5.59%)p 7.78( 43.49%)d 9.11( 50.92%)
   260. (0.00002) RY*(14) C  12           s(  1.81%)p24.99( 45.26%)d29.22( 52.93%)
   261. (0.00001) RY*(15) C  12           s(  0.88%)p99.99( 93.93%)d 5.90(  5.19%)
   262. (0.00002) RY*(16) C  12           s(  7.38%)p10.05( 74.14%)d 2.50( 18.48%)
   263. (0.00000) RY*(17) C  12           s( 82.16%)p 0.19( 15.44%)d 0.03(  2.40%)
   264. (0.00590) RY*( 1) C  13           s(  0.37%)p99.99( 94.33%)d14.44(  5.31%)
                                            0.0000 -0.0210  0.0452 -0.0327  0.0108
                                           -0.0006 -0.0058 -0.0093  0.0068  0.0073
                                           -0.0973  0.0547 -0.0108  0.0386 -0.9602
                                            0.0656 -0.0526 -0.0591  0.0087 -0.0566
                                           -0.0582 -0.2071
   265. (0.00239) RY*( 2) C  13           s(  0.81%)p99.99( 97.88%)d 1.62(  1.31%)
                                            0.0000 -0.0015  0.0778 -0.0448 -0.0053
                                            0.0186  0.4005 -0.0536 -0.0778 -0.0436
                                           -0.8646  0.1082  0.1935  0.0049  0.0977
                                           -0.0151 -0.0272 -0.0007 -0.0395  0.0990
                                           -0.0190 -0.0373
   266. (0.00113) RY*( 3) C  13           s(  0.09%)p99.99( 84.71%)d99.99( 15.19%)
                                           -0.0000  0.0004  0.0300 -0.0043  0.0043
                                           -0.0040  0.7917  0.2528  0.1032 -0.0001
                                            0.3649  0.1001  0.0363 -0.0011 -0.0361
                                            0.0055  0.0022  0.2437  0.1848  0.0598
                                           -0.2337 -0.0134
   267. (0.00057) RY*( 4) C  13           s(  0.93%)p11.86( 10.99%)d95.03( 88.08%)
                                           -0.0000  0.0007  0.0962 -0.0004  0.0036
                                            0.0093 -0.2674 -0.0684 -0.1139  0.0059
                                           -0.0899  0.0929 -0.0549 -0.0039  0.0232
                                           -0.0096  0.0166  0.6357 -0.1958 -0.1144
                                           -0.6521  0.0070
   268. (0.00042) RY*( 5) C  13           s( 78.17%)p 0.23( 18.00%)d 0.05(  3.82%)
                                           -0.0000  0.0070  0.8798 -0.0774 -0.0415
                                           -0.0049 -0.0192 -0.1845  0.0160  0.0060
                                            0.1350  0.3006  0.0039 -0.0263  0.0617
                                           -0.0855  0.1578 -0.1566 -0.0128  0.0384
                                            0.0289 -0.1059
   269. (0.00028) RY*( 6) C  13           s( 19.26%)p 3.73( 71.75%)d 0.47(  8.99%)
                                           -0.0000  0.0034  0.3522 -0.2618  0.0051
                                            0.0069 -0.0391  0.3673 -0.0861 -0.0166
                                           -0.0531 -0.7048  0.2643 -0.0081 -0.0179
                                            0.0163 -0.0565  0.1120  0.0882 -0.2530
                                            0.0547  0.0509
   270. (0.00015) RY*( 7) C  13           s( 40.77%)p 0.56( 22.75%)d 0.89( 36.48%)
                                            0.0000 -0.0067  0.0520  0.6336 -0.0591
                                            0.0028  0.0338  0.0316  0.0115 -0.0054
                                           -0.0546 -0.2221  0.0235  0.0054  0.0689
                                            0.2853  0.2936 -0.3749  0.0891 -0.1958
                                           -0.3921 -0.1558
   271. (0.00007) RY*( 8) C  13           s(  0.22%)p68.56( 14.90%)d99.99( 84.88%)
   272. (0.00004) RY*( 9) C  13           s(  2.98%)p28.00( 83.53%)d 4.52( 13.48%)
   273. (0.00004) RY*(10) C  13           s(  5.52%)p12.53( 69.20%)d 4.58( 25.28%)
   274. (0.00004) RY*(11) C  13           s( 32.72%)p 1.19( 38.96%)d 0.87( 28.32%)
   275. (0.00001) RY*(12) C  13           s(  2.35%)p39.11( 91.76%)d 2.51(  5.90%)
   276. (0.00001) RY*(13) C  13           s( 15.77%)p 3.88( 61.24%)d 1.46( 22.99%)
   277. (0.00000) RY*(14) C  13           s(  0.05%)p99.99(  7.68%)d99.99( 92.27%)
   278. (0.00001) RY*(15) C  13           s(  7.93%)p 4.15( 32.88%)d 7.46( 59.19%)
   279. (0.00000) RY*(16) C  13           s(  0.14%)p99.99( 98.46%)d10.11(  1.40%)
   280. (0.00000) RY*(17) C  13           s( 91.96%)p 0.01(  1.12%)d 0.08(  6.92%)
   281. (0.00604) RY*( 1) C  14           s(  0.87%)p99.99( 93.71%)d 6.20(  5.42%)
                                            0.0000 -0.0215  0.0769 -0.0482  0.0054
                                           -0.0124  0.3240  0.0302  0.0171  0.0318
                                           -0.8313 -0.0984 -0.0409  0.0144 -0.3548
                                           -0.0179 -0.0325  0.0736  0.0675 -0.1503
                                            0.0825  0.1216
   282. (0.00223) RY*( 2) C  14           s(  0.12%)p99.99( 99.05%)d 6.70(  0.82%)
                                           -0.0000 -0.0009  0.0337  0.0094  0.0027
                                           -0.0085 -0.1752 -0.0096  0.0458  0.0162
                                            0.3157  0.0149 -0.0881 -0.0457 -0.8966
                                           -0.0326  0.2063  0.0227 -0.0150  0.0531
                                            0.0229  0.0645
   283. (0.00076) RY*( 3) C  14           s(  0.14%)p99.99( 90.81%)d65.19(  9.05%)
                                           -0.0000  0.0002  0.0326 -0.0180 -0.0001
                                           -0.0100  0.8378 -0.2244  0.1217 -0.0050
                                            0.3513 -0.1089  0.0548 -0.0005 -0.0393
                                            0.0325 -0.0001  0.2047  0.0853  0.0221
                                           -0.2021 -0.0062
   284. (0.00060) RY*( 4) C  14           s(  0.10%)p 7.92(  0.79%)d99.99( 99.11%)
                                           -0.0000 -0.0001  0.0213  0.0228  0.0051
                                           -0.0097 -0.0376 -0.0239  0.0157 -0.0041
                                           -0.0088 -0.0550  0.0101 -0.0009 -0.0011
                                            0.0486  0.0050  0.2195 -0.8504 -0.3763
                                           -0.2724  0.0623
   285. (0.00040) RY*( 5) C  14           s( 64.53%)p 0.50( 32.01%)d 0.05(  3.46%)
                                           -0.0000  0.0061  0.8015  0.0452 -0.0272
                                            0.0065 -0.0594  0.0951 -0.0316 -0.0169
                                            0.0570 -0.1620  0.0749 -0.0170  0.0494
                                            0.5019  0.1284 -0.0573  0.1066 -0.1410
                                            0.0040 -0.0055
   286. (0.00033) RY*( 6) C  14           s( 31.75%)p 1.78( 56.66%)d 0.37( 11.60%)
                                           -0.0000  0.0011  0.4628  0.3212 -0.0110
                                            0.0072  0.0144 -0.1167 -0.0736 -0.0149
                                            0.0116  0.2798  0.1769  0.0110  0.0516
                                           -0.6587 -0.0266  0.0129 -0.0265  0.0563
                                           -0.0096  0.3344
   287. (0.00013) RY*( 7) C  14           s( 45.71%)p 0.32( 14.62%)d 0.87( 39.67%)
                                            0.0000 -0.0088 -0.3314  0.5881 -0.0367
                                           -0.0068  0.0092  0.1324 -0.0943  0.0177
                                            0.0410 -0.1825  0.2013 -0.0006 -0.0044
                                            0.1382  0.1571 -0.2251  0.2238 -0.3762
                                           -0.2094  0.3325
   288. (0.00007) RY*( 8) C  14           s(  8.87%)p 6.80( 60.27%)d 3.48( 30.86%)
   289. (0.00005) RY*( 9) C  14           s(  8.67%)p 5.54( 48.05%)d 4.99( 43.28%)
   290. (0.00003) RY*(10) C  14           s( 14.08%)p 1.30( 18.35%)d 4.80( 67.57%)
   291. (0.00002) RY*(11) C  14           s(  0.23%)p99.99( 98.30%)d 6.29(  1.47%)
   292. (0.00001) RY*(12) C  14           s( 12.85%)p 5.65( 72.59%)d 1.13( 14.56%)
   293. (0.00001) RY*(13) C  14           s(  6.62%)p 1.64( 10.89%)d12.46( 82.49%)
   294. (0.00001) RY*(14) C  14           s(  1.80%)p50.44( 90.60%)d 4.23(  7.60%)
   295. (0.00000) RY*(15) C  14           s( 95.95%)p 0.02(  1.84%)d 0.02(  2.20%)
   296. (0.00001) RY*(16) C  14           s(  7.75%)p 1.54( 11.94%)d10.37( 80.32%)
   297. (0.00000) RY*(17) C  14           s(  0.02%)p99.99( 99.66%)d18.67(  0.32%)
   298. (0.00784) RY*( 1) C  15           s(  0.45%)p99.99( 95.93%)d 8.02(  3.62%)
                                           -0.0000  0.0175  0.0619  0.0192 -0.0038
                                            0.0164 -0.1867  0.0306  0.0023 -0.0412
                                            0.4263 -0.0333  0.0088  0.0166 -0.8580
                                            0.0372 -0.0266 -0.0449  0.0644 -0.1575
                                           -0.0415 -0.0594
   299. (0.00292) RY*( 2) C  15           s(  0.07%)p99.99( 98.02%)d27.05(  1.91%)
                                           -0.0000  0.0135  0.0097  0.0207  0.0004
                                           -0.0064 -0.3369  0.0267  0.0142  0.0218
                                            0.7752 -0.0797 -0.0536  0.0400  0.4854
                                           -0.0235 -0.1316 -0.0106  0.0421 -0.1128
                                            0.0133  0.0657
   300. (0.00138) RY*( 3) C  15           s(  3.47%)p23.33( 80.93%)d 4.50( 15.60%)
                                           -0.0000  0.0013  0.1858 -0.0115  0.0052
                                           -0.0143  0.8217  0.0437  0.0349 -0.0089
                                            0.3552  0.0456  0.0168  0.0055  0.0164
                                            0.0263 -0.0333  0.2117  0.2233  0.0909
                                           -0.2258 -0.0462
   301. (0.00121) RY*( 4) C  15           s( 86.97%)p 0.08(  7.00%)d 0.07(  6.03%)
                                           -0.0000  0.0063  0.9320 -0.0225  0.0208
                                            0.0118 -0.1412  0.0054 -0.0306 -0.0197
                                           -0.1031  0.0111  0.0669  0.0170  0.0734
                                            0.1464 -0.0788 -0.1347 -0.0729 -0.0020
                                           -0.0300 -0.1896
   302. (0.00049) RY*( 5) C  15           s(  0.23%)p99.99( 27.51%)d99.99( 72.26%)
                                           -0.0000 -0.0002  0.0419 -0.0224 -0.0045
                                           -0.0018 -0.2616 -0.3643 -0.1593 -0.0033
                                           -0.1044 -0.1779 -0.0360 -0.0008 -0.0003
                                           -0.0533  0.0431  0.2129  0.7543  0.2859
                                           -0.1608 -0.0260
   303. (0.00036) RY*( 6) C  15           s(  5.10%)p15.62( 79.73%)d 2.97( 15.17%)
                                           -0.0000 -0.0030  0.2091 -0.0855  0.0023
                                            0.0074  0.0517  0.0970 -0.0736 -0.0177
                                           -0.0058 -0.2630  0.2320 -0.0125 -0.0202
                                           -0.7560  0.2903  0.0895  0.0050 -0.2022
                                            0.1434  0.2868
   304. (0.00019) RY*( 7) C  15           s(  0.34%)p99.99( 64.80%)d99.99( 34.86%)
                                            0.0000 -0.0019 -0.0090  0.0562 -0.0116
                                           -0.0015  0.2458 -0.7122 -0.0844  0.0015
                                            0.1237 -0.2233  0.0606  0.0014 -0.0139
                                            0.0520  0.0388 -0.4632 -0.1086  0.0230
                                            0.3474  0.0329
   305. (0.00017) RY*( 8) C  15           s( 28.57%)p 1.06( 30.34%)d 1.44( 41.10%)
                                            0.0000 -0.0050  0.0917  0.5249 -0.0412
                                           -0.0004 -0.0592 -0.0980 -0.0656 -0.0002
                                            0.0368  0.3773  0.1236 -0.0053 -0.0815
                                           -0.1939 -0.2877  0.0167 -0.1310  0.4113
                                           -0.0832  0.4663
   306. (0.00008) RY*( 9) C  15           s(  1.27%)p53.99( 68.30%)d24.05( 30.43%)
   307. (0.00007) RY*(10) C  15           s( 13.41%)p 3.24( 43.47%)d 3.21( 43.12%)
   308. (0.00003) RY*(11) C  15           s( 40.03%)p 0.59( 23.50%)d 0.91( 36.47%)
   309. (0.00004) RY*(12) C  15           s(  2.62%)p17.31( 45.28%)d19.92( 52.11%)
   310. (0.00001) RY*(13) C  15           s(  5.24%)p 4.10( 21.47%)d13.99( 73.29%)
   311. (0.00001) RY*(14) C  15           s( 12.61%)p 6.01( 75.78%)d 0.92( 11.61%)
   312. (0.00000) RY*(15) C  15           s( 95.97%)p 0.01(  1.34%)d 0.03(  2.69%)
   313. (0.00001) RY*(16) C  15           s(  0.56%)p76.43( 43.00%)d99.99( 56.44%)
   314. (0.00000) RY*(17) C  15           s(  3.10%)p30.26( 93.79%)d 1.01(  3.12%)
   315. (0.00740) RY*( 1) C  16           s(  0.26%)p99.99( 94.05%)d22.01(  5.69%)
                                           -0.0000 -0.0226  0.0455 -0.0005 -0.0014
                                            0.0080  0.2201  0.0208 -0.0104 -0.0140
                                           -0.6298 -0.0510  0.0128  0.0440 -0.6958
                                           -0.0179 -0.0733  0.0457 -0.0405  0.1307
                                            0.0326  0.1871
   316. (0.00597) RY*( 2) C  16           s(  1.32%)p71.40( 94.28%)d 3.34(  4.40%)
                                            0.0000 -0.0051  0.1049 -0.0448 -0.0126
                                           -0.0126 -0.3176 -0.0207  0.0175  0.0260
                                            0.6413  0.0038 -0.0340  0.0246 -0.6508
                                           -0.0447 -0.0418  0.0187  0.0788 -0.1125
                                            0.0398  0.1524
   317. (0.00305) RY*( 3) C  16           s(  0.02%)p99.99( 65.13%)d99.99( 34.85%)
                                           -0.0000 -0.0010  0.0113  0.0090 -0.0021
                                            0.0265  0.7151  0.1696 -0.0357  0.0116
                                            0.3149  0.0769 -0.0219  0.0015 -0.0591
                                           -0.0062  0.0057  0.0793 -0.5282 -0.2322
                                           -0.0863  0.0422
   318. (0.00093) RY*( 4) C  16           s(  0.01%)p99.99( 13.28%)d99.99( 86.71%)
                                           -0.0000  0.0004  0.0089 -0.0016 -0.0052
                                           -0.0025  0.1085 -0.2504  0.1068 -0.0019
                                            0.0394 -0.1864  0.1023 -0.0011  0.0044
                                           -0.0075 -0.0099 -0.6642 -0.1427 -0.0184
                                            0.6361  0.0241
   319. (0.00056) RY*( 5) C  16           s( 62.39%)p 0.36( 22.64%)d 0.24( 14.97%)
                                           -0.0000 -0.0019  0.7889 -0.0112 -0.0366
                                            0.0038  0.0268 -0.1775  0.0911 -0.0107
                                           -0.0322  0.3184 -0.1348 -0.0420 -0.0149
                                           -0.2115  0.1359 -0.0955 -0.0707  0.1655
                                           -0.0832 -0.3183
   320. (0.00043) RY*( 6) C  16           s( 13.34%)p 0.75( 10.04%)d 5.74( 76.62%)
                                           -0.0000 -0.0075  0.2854 -0.2267  0.0225
                                           -0.0013  0.0797  0.0223  0.0779  0.0045
                                           -0.1664 -0.0376 -0.1732 -0.0078  0.0936
                                            0.0901  0.1067  0.0747  0.3442 -0.7534
                                            0.1313  0.2393
   321. (0.00022) RY*( 7) C  16           s( 21.48%)p 2.64( 56.81%)d 1.01( 21.71%)
                                           -0.0000 -0.0053  0.4430 -0.0897  0.1025
                                            0.0032  0.0359  0.1060 -0.1519 -0.0046
                                            0.0997 -0.2530  0.4049 -0.0082  0.1149
                                            0.5283  0.0473  0.1774 -0.0079  0.2962
                                            0.0969  0.2974
   322. (0.00015) RY*( 8) C  16           s(  8.50%)p 7.17( 60.97%)d 3.59( 30.53%)
                                            0.0000  0.0131  0.1010  0.2585  0.0884
                                           -0.0069 -0.1533  0.3922 -0.0104  0.0024
                                           -0.0473 -0.5440 -0.1352 -0.0166 -0.0729
                                           -0.1257  0.3071  0.2101 -0.1637 -0.0943
                                            0.2465 -0.4058
   323. (0.00009) RY*( 9) C  16           s( 77.12%)p 0.05(  3.78%)d 0.25( 19.11%)
   324. (0.00009) RY*(10) C  16           s(  0.98%)p79.40( 78.02%)d21.36( 20.99%)
   325. (0.00006) RY*(11) C  16           s(  8.55%)p 8.24( 70.50%)d 2.45( 20.95%)
   326. (0.00007) RY*(12) C  16           s(  8.29%)p 4.16( 34.43%)d 6.91( 57.28%)
   327. (0.00004) RY*(13) C  16           s(  0.11%)p99.99( 64.60%)d99.99( 35.29%)
   328. (0.00002) RY*(14) C  16           s(  1.49%)p46.81( 69.96%)d19.10( 28.55%)
   329. (0.00002) RY*(15) C  16           s(  0.45%)p99.99( 61.26%)d85.57( 38.30%)
   330. (0.00000) RY*(16) C  16           s(  0.10%)p99.99( 97.68%)d23.24(  2.23%)
   331. (0.00000) RY*(17) C  16           s( 95.59%)p 0.03(  2.84%)d 0.02(  1.57%)
   332. (0.00089) RY*( 1) H  17           s(100.00%)
                                           -0.0055  1.0000 -0.0017
   333. (0.00012) RY*( 2) H  17           s(100.00%)
                                            0.0003  0.0017  1.0000
   334. (0.00047) RY*( 1) H  18           s(100.00%)
                                           -0.0030  1.0000 -0.0009
   335. (0.00007) RY*( 2) H  18           s(100.00%)
   336. (0.00263) RY*( 1) H  19           s(100.00%)
                                           -0.0051  1.0000  0.0024
   337. (0.00036) RY*( 2) H  19           s(100.00%)
                                           -0.0014 -0.0024  1.0000
   338. (0.00075) RY*( 1) H  20           s(100.00%)
                                           -0.0016  1.0000  0.0011
   339. (0.00014) RY*( 2) H  20           s(100.00%)
                                           -0.0006 -0.0011  1.0000
   340. (0.00047) RY*( 1) H  21           s(100.00%)
                                           -0.0011  1.0000  0.0020
   341. (0.00014) RY*( 2) H  21           s(100.00%)
                                           -0.0008 -0.0020  1.0000
   342. (0.00037) RY*( 1) H  22           s(100.00%)
                                           -0.0009  1.0000  0.0022
   343. (0.00014) RY*( 2) H  22           s(100.00%)
                                           -0.0007 -0.0022  1.0000
   344. (0.00044) RY*( 1) H  23           s(100.00%)
                                           -0.0010  1.0000  0.0021
   345. (0.00015) RY*( 2) H  23           s(100.00%)
                                           -0.0008 -0.0021  1.0000
   346. (0.00068) RY*( 1) H  24           s(100.00%)
                                           -0.0017  1.0000  0.0012
   347. (0.00012) RY*( 2) H  24           s(100.00%)
                                           -0.0005 -0.0012  1.0000
   348. (0.00063) RY*( 1) H  25           s(100.00%)
                                           -0.0016  1.0000  0.0010
   349. (0.00019) RY*( 2) H  25           s(100.00%)
                                           -0.0003 -0.0010  1.0000
   350. (0.00043) RY*( 1) H  26           s(100.00%)
                                           -0.0011  1.0000  0.0027
   351. (0.00016) RY*( 2) H  26           s(100.00%)
                                           -0.0008 -0.0027  1.0000
   352. (0.00039) RY*( 1) H  27           s(100.00%)
                                           -0.0009  1.0000  0.0024
   353. (0.00016) RY*( 2) H  27           s(100.00%)
                                           -0.0008 -0.0024  1.0000
   354. (0.00056) RY*( 1) H  28           s(100.00%)
                                           -0.0019  1.0000  0.0034
   355. (0.00019) RY*( 2) H  28           s(100.00%)
                                           -0.0009 -0.0034  1.0000
   356. (0.00083) RY*( 1) I  29           s(  0.04%)p99.99( 99.96%)
                                           -0.0005  0.0187  0.0152 -0.9080  0.0068
                                           -0.4182 -0.0028 -0.0025
   357. (0.00050) RY*( 2) I  29           s(  5.67%)p16.64( 94.33%)
                                           -0.0100  0.2379 -0.0063  0.3476  0.0100
                                           -0.7405 -0.0500 -0.5211
   358. (0.00022) RY*( 3) I  29           s(  9.79%)p 9.21( 90.21%)
                                           -0.0117  0.3127  0.0037 -0.2332 -0.0103
                                            0.5253 -0.0572 -0.7539
   359. (0.00003) RY*( 4) I  29           s( 84.47%)p 0.18( 15.53%)
   360. (0.06885) BD*( 1) C   1 - N   2  
                ( 63.17%)   0.7948* C   1 s( 32.31%)p 2.09( 67.60%)d 0.00(  0.09%)
                                            0.0002  0.5680 -0.0211 -0.0014 -0.0019
                                           -0.6084  0.0060  0.0047 -0.0001  0.4770
                                           -0.0216 -0.0038  0.0045  0.2768 -0.0328
                                           -0.0043  0.0025 -0.0214 -0.0146  0.0091
                                            0.0047 -0.0129
                ( 36.83%)  -0.6069* N   2 s( 33.31%)p 2.00( 66.65%)d 0.00(  0.05%)
                                           -0.0000  0.5771  0.0053  0.0040 -0.0000
                                            0.5539 -0.0264  0.0035  0.0018 -0.5166
                                            0.0090  0.0060 -0.0000 -0.3031 -0.0099
                                            0.0031 -0.0016 -0.0183 -0.0062  0.0088
                                           -0.0045 -0.0041
   361. (0.11222) BD*( 1) C   1 - O   3  
                ( 68.04%)   0.8249* C   1 s( 18.13%)p 4.50( 81.51%)d 0.02(  0.37%)
                                           -0.0001 -0.4235  0.0435  0.0041  0.0005
                                            0.3522  0.0317  0.0008 -0.0039  0.6589
                                           -0.0029  0.0113 -0.0015  0.5035 -0.0465
                                           -0.0056 -0.0023 -0.0026 -0.0279 -0.0495
                                            0.0089 -0.0192
                ( 31.96%)  -0.5653* O   3 s( 21.46%)p 3.65( 78.42%)d 0.01(  0.12%)
                                           -0.0000 -0.4625  0.0247 -0.0022 -0.0000
                                            0.4277  0.0016 -0.0025 -0.0004  0.4695
                                            0.0005 -0.0005 -0.0024 -0.6169  0.0155
                                           -0.0030  0.0002  0.0006  0.0175  0.0115
                                           -0.0036 -0.0279
   362. (0.11358) BD*( 2) C   1 - O   3  
                ( 68.24%)   0.8261* C   1 s( 15.63%)p 5.37( 83.98%)d 0.03(  0.40%)
                                           -0.0000  0.3925 -0.0470  0.0021 -0.0013
                                            0.4609 -0.0024  0.0072 -0.0016  0.4853
                                            0.0344  0.0080 -0.0028 -0.6234  0.0428
                                            0.0016  0.0001 -0.0029 -0.0347 -0.0370
                                            0.0081  0.0363
                ( 31.76%)  -0.5635* O   3 s( 19.52%)p 4.12( 80.36%)d 0.01(  0.13%)
                                            0.0000  0.4411 -0.0243  0.0002 -0.0000
                                            0.3801 -0.0038 -0.0002 -0.0019  0.6775
                                           -0.0017 -0.0013 -0.0018  0.4471 -0.0151
                                            0.0024  0.0003  0.0014  0.0113  0.0275
                                           -0.0057  0.0182
   363. (0.04962) BD*( 1) C   1 - H  17  
                ( 41.02%)   0.6405* C   1 s( 34.40%)p 1.90( 65.51%)d 0.00(  0.09%)
                                            0.0003 -0.5846 -0.0480 -0.0020 -0.0016
                                           -0.5358 -0.0162 -0.0027 -0.0011  0.3103
                                            0.0064  0.0033  0.0015 -0.5202 -0.0269
                                            0.0013  0.0024  0.0056 -0.0241  0.0148
                                           -0.0061 -0.0035
                ( 58.98%)  -0.7680* H  17 s(100.00%)
                                           -1.0000 -0.0055  0.0003
   364. (0.04013) BD*( 1) N   2 - C   4  
                ( 38.54%)   0.6208* N   2 s( 33.33%)p 2.00( 66.63%)d 0.00(  0.04%)
                                            0.0000 -0.5774  0.0027  0.0022 -0.0000
                                            0.6388 -0.0086 -0.0136  0.0004 -0.2261
                                            0.0049  0.0035 -0.0019  0.4547 -0.0064
                                           -0.0015  0.0010  0.0061 -0.0115 -0.0010
                                           -0.0140 -0.0020
                ( 61.46%)  -0.7839* C   4 s( 20.43%)p 3.89( 79.48%)d 0.00(  0.10%)
                                           -0.0000 -0.4514 -0.0229 -0.0015  0.0005
                                           -0.7032  0.0327 -0.0110 -0.0014  0.2697
                                            0.0084 -0.0003 -0.0004 -0.4757  0.0044
                                           -0.0024 -0.0002  0.0119 -0.0241  0.0093
                                           -0.0137  0.0007
   365. (0.01427) BD*( 1) N   2 - H  18  
                ( 30.07%)   0.5484* N   2 s( 25.27%)p 2.95( 74.65%)d 0.00(  0.08%)
                                            0.0003 -0.5027  0.0035 -0.0016  0.0001
                                            0.1842  0.0027 -0.0050 -0.0000  0.1253
                                            0.0043  0.0018 -0.0011 -0.8345  0.0207
                                           -0.0102  0.0005 -0.0001  0.0116  0.0139
                                           -0.0009 -0.0215
                ( 69.93%)  -0.8362* H  18 s(100.00%)
                                           -1.0000 -0.0030  0.0002
   366. (0.03654) BD*( 1) C   4 - C   5  
                ( 49.53%)   0.7038* C   4 s( 28.84%)p 2.47( 71.13%)d 0.00(  0.03%)
                                           -0.0002 -0.5370 -0.0050 -0.0004 -0.0002
                                            0.5867 -0.0020  0.0005  0.0035  0.6055
                                           -0.0082  0.0022 -0.0001 -0.0151 -0.0150
                                           -0.0001 -0.0024 -0.0144  0.0024  0.0034
                                           -0.0007  0.0083
                ( 50.47%)  -0.7104* C   5 s( 30.75%)p 2.25( 69.22%)d 0.00(  0.03%)
                                           -0.0002 -0.5545  0.0078  0.0020  0.0007
                                           -0.5728 -0.0083  0.0031 -0.0004 -0.6028
                                           -0.0203  0.0033 -0.0003 -0.0097 -0.0068
                                            0.0007  0.0002 -0.0151  0.0005 -0.0007
                                           -0.0002  0.0078
   367. (0.03049) BD*( 1) C   4 - C   6  
                ( 50.28%)   0.7091* C   4 s( 28.21%)p 2.54( 71.76%)d 0.00(  0.03%)
                                            0.0001  0.5311  0.0076 -0.0003  0.0003
                                           -0.2691 -0.0185  0.0020 -0.0023  0.7396
                                           -0.0037  0.0050 -0.0020  0.3122  0.0147
                                           -0.0049  0.0021 -0.0078 -0.0044  0.0128
                                           -0.0089 -0.0027
                ( 49.72%)  -0.7052* C   6 s( 31.38%)p 2.19( 68.59%)d 0.00(  0.03%)
                                            0.0001  0.5599 -0.0157 -0.0011 -0.0005
                                            0.2793 -0.0033 -0.0011 -0.0005 -0.7192
                                           -0.0269  0.0061 -0.0003 -0.2997 -0.0049
                                           -0.0000 -0.0001 -0.0097 -0.0036  0.0085
                                           -0.0108 -0.0037
   368. (0.02525) BD*( 1) C   4 - H  19  
                ( 36.79%)   0.6065* C   4 s( 22.56%)p 3.43( 77.36%)d 0.00(  0.08%)
                                           -0.0002  0.4745 -0.0221 -0.0005 -0.0001
                                            0.2950 -0.0020  0.0001  0.0006  0.1137
                                            0.0027  0.0001  0.0005 -0.8204 -0.0234
                                            0.0092  0.0016  0.0017 -0.0162 -0.0054
                                            0.0020  0.0217
                ( 63.21%)  -0.7951* H  19 s(100.00%)
                                            1.0000  0.0051  0.0014
   369. (0.02607) BD*( 1) C   5 - C   7  
                ( 49.21%)   0.7015* C   5 s( 34.73%)p 1.88( 65.23%)d 0.00(  0.03%)
                                            0.0000 -0.5893 -0.0060 -0.0006 -0.0003
                                            0.5100 -0.0024  0.0028  0.0022  0.0671
                                            0.0077  0.0029 -0.0006 -0.6224  0.0154
                                            0.0004 -0.0047 -0.0047  0.0155  0.0020
                                           -0.0060 -0.0062
                ( 50.79%)  -0.7127* C   7 s( 35.68%)p 1.80( 64.28%)d 0.00(  0.03%)
                                           -0.0001 -0.5973 -0.0088 -0.0031 -0.0005
                                           -0.5304  0.0138  0.0043 -0.0015 -0.1029
                                            0.0175  0.0010  0.0007  0.5919  0.0039
                                           -0.0074  0.0027 -0.0031  0.0152 -0.0016
                                           -0.0049 -0.0080
   370. (0.35655) BD*( 2) C   5 - C   7  
                ( 49.07%)   0.7005* C   5 s(  0.00%)p 1.00( 99.96%)d 0.00(  0.04%)
                                            0.0000  0.0060 -0.0016  0.0015  0.0003
                                           -0.6407 -0.0031 -0.0001  0.0037  0.6106
                                            0.0034 -0.0001 -0.0037 -0.4649 -0.0039
                                           -0.0030  0.0027 -0.0033  0.0017  0.0093
                                            0.0147 -0.0068
                ( 50.93%)  -0.7137* C   7 s(  0.00%)p 1.00( 99.95%)d 0.00(  0.05%)
                                           -0.0000  0.0009  0.0002  0.0026  0.0001
                                           -0.6418 -0.0027 -0.0022  0.0005  0.6064
                                           -0.0000 -0.0016 -0.0026 -0.4688 -0.0024
                                           -0.0031  0.0008  0.0094  0.0100 -0.0085
                                            0.0004  0.0161
   371. (0.02384) BD*( 1) C   5 - C  11  
                ( 49.01%)   0.7001* C   5 s( 34.48%)p 1.90( 65.49%)d 0.00(  0.03%)
                                            0.0000 -0.5872 -0.0044 -0.0004 -0.0003
                                            0.0227  0.0096  0.0030 -0.0009  0.5084
                                            0.0019  0.0033  0.0022  0.6289 -0.0165
                                            0.0004  0.0039 -0.0025 -0.0004 -0.0157
                                            0.0064 -0.0062
                ( 50.99%)  -0.7141* C  11 s( 35.87%)p 1.79( 64.10%)d 0.00(  0.03%)
                                           -0.0001 -0.5988 -0.0087 -0.0030 -0.0006
                                           -0.0569  0.0202 -0.0004  0.0008 -0.5156
                                            0.0184  0.0039 -0.0015 -0.6092 -0.0050
                                            0.0078 -0.0027 -0.0018  0.0029 -0.0148
                                            0.0045 -0.0090
   372. (0.02808) BD*( 1) C   6 - C  12  
                ( 48.66%)   0.6976* C   6 s( 33.29%)p 2.00( 66.68%)d 0.00(  0.03%)
                                            0.0002 -0.5769 -0.0017  0.0008 -0.0003
                                            0.0113  0.0063 -0.0023 -0.0001 -0.1073
                                           -0.0066  0.0010  0.0012 -0.8093  0.0074
                                           -0.0035 -0.0047  0.0018  0.0019 -0.0056
                                            0.0024 -0.0168
                ( 51.34%)  -0.7165* C  12 s( 35.54%)p 1.81( 64.43%)d 0.00(  0.03%)
                                           -0.0001 -0.5961 -0.0044 -0.0018 -0.0007
                                           -0.0161  0.0110 -0.0006  0.0004  0.1467
                                           -0.0183 -0.0037 -0.0018  0.7886 -0.0041
                                           -0.0099  0.0028  0.0026 -0.0013 -0.0019
                                            0.0029 -0.0169
   373. (0.03782) BD*( 1) C   6 - C  16  
                ( 49.93%)   0.7066* C   6 s( 35.34%)p 1.83( 64.63%)d 0.00(  0.03%)
                                           -0.0000 -0.5942 -0.0179 -0.0011  0.0001
                                            0.2585  0.0011  0.0006  0.0014 -0.5711
                                           -0.0044 -0.0073 -0.0022  0.5028 -0.0184
                                            0.0067  0.0027  0.0084 -0.0063  0.0122
                                            0.0076 -0.0009
                ( 50.07%)  -0.7076* C  16 s( 39.40%)p 1.54( 60.57%)d 0.00(  0.03%)
                                           -0.0000 -0.6275 -0.0151 -0.0039 -0.0005
                                           -0.2570  0.0066 -0.0006 -0.0027  0.6118
                                           -0.0150  0.0021  0.0063 -0.4061 -0.0035
                                           -0.0005 -0.0101  0.0087 -0.0042  0.0089
                                            0.0088 -0.0057
   374. (0.40689) BD*( 2) C   6 - C  16  
                ( 53.32%)   0.7302* C   6 s(  0.01%)p 1.00( 99.95%)d 0.00(  0.05%)
                                           -0.0001  0.0040  0.0061  0.0009  0.0000
                                            0.9242 -0.0132  0.0005 -0.0054  0.3787
                                           -0.0010 -0.0023 -0.0017 -0.0402 -0.0003
                                           -0.0000 -0.0000  0.0154 -0.0029 -0.0020
                                           -0.0154 -0.0004
                ( 46.68%)  -0.6832* C  16 s(  0.00%)p 1.00( 99.98%)d 0.00(  0.02%)
                                            0.0000  0.0040 -0.0000  0.0011 -0.0001
                                            0.9261 -0.0283  0.0012 -0.0039  0.3749
                                           -0.0094 -0.0006 -0.0006 -0.0276  0.0008
                                           -0.0010  0.0006 -0.0063  0.0078  0.0034
                                            0.0064 -0.0004
   375. (0.01590) BD*( 1) C   7 - C   8  
                ( 49.50%)   0.7036* C   7 s( 35.95%)p 1.78( 64.02%)d 0.00(  0.03%)
                                            0.0000 -0.5993 -0.0187  0.0019  0.0002
                                            0.5519 -0.0247 -0.0030  0.0014  0.5775
                                            0.0010 -0.0049  0.0010 -0.0097  0.0350
                                           -0.0046 -0.0005 -0.0161 -0.0007 -0.0044
                                            0.0028  0.0075
                ( 50.50%)  -0.7106* C   8 s( 35.84%)p 1.79( 64.12%)d 0.00(  0.04%)
                                           -0.0000 -0.5985  0.0119 -0.0025 -0.0006
                                           -0.5401 -0.0026 -0.0091 -0.0020 -0.5881
                                            0.0259 -0.0065 -0.0012 -0.0386  0.0379
                                            0.0040  0.0012 -0.0171  0.0038 -0.0002
                                           -0.0008  0.0075
   376. (0.01571) BD*( 1) C   7 - H  20  
                ( 38.61%)   0.6213* C   7 s( 28.35%)p 2.53( 71.60%)d 0.00(  0.06%)
                                            0.0003 -0.5319  0.0225  0.0011  0.0002
                                           -0.0285 -0.0120  0.0005  0.0006 -0.5353
                                           -0.0154  0.0002  0.0018 -0.6543 -0.0056
                                           -0.0038  0.0000 -0.0002 -0.0019 -0.0203
                                            0.0084 -0.0095
                ( 61.39%)  -0.7835* H  20 s(100.00%)
                                           -1.0000 -0.0016 -0.0006
   377. (0.01636) BD*( 1) C   8 - C   9  
                ( 49.91%)   0.7065* C   8 s( 35.88%)p 1.79( 64.08%)d 0.00(  0.04%)
                                           -0.0000 -0.5988  0.0146  0.0031  0.0005
                                            0.0545 -0.0331 -0.0039 -0.0005  0.5189
                                           -0.0328  0.0041  0.0006  0.6052  0.0021
                                            0.0110  0.0015 -0.0017  0.0030 -0.0154
                                            0.0049 -0.0091
                ( 50.09%)  -0.7078* C   9 s( 35.78%)p 1.79( 64.19%)d 0.00(  0.04%)
                                           -0.0000 -0.5980  0.0130  0.0001 -0.0001
                                           -0.0129 -0.0309  0.0047 -0.0004 -0.4892
                                           -0.0065  0.0101 -0.0009 -0.6325  0.0339
                                            0.0072 -0.0005 -0.0051 -0.0009 -0.0164
                                            0.0068 -0.0054
   378. (0.32846) BD*( 2) C   8 - C   9  
                ( 50.12%)   0.7079* C   8 s(  0.00%)p 1.00( 99.95%)d 0.00(  0.05%)
                                            0.0000 -0.0024  0.0001  0.0010  0.0000
                                            0.6371  0.0105 -0.0064 -0.0008 -0.6132
                                           -0.0102  0.0060  0.0005  0.4661  0.0081
                                           -0.0041 -0.0006 -0.0092 -0.0082  0.0097
                                            0.0027 -0.0157
                ( 49.88%)  -0.7063* C   9 s(  0.00%)p 1.00( 99.95%)d 0.00(  0.05%)
                                           -0.0000 -0.0008  0.0003  0.0007  0.0002
                                            0.6389  0.0116  0.0067  0.0002 -0.6139
                                           -0.0111 -0.0058 -0.0002  0.4626  0.0085
                                            0.0048  0.0001  0.0048  0.0105  0.0031
                                            0.0182  0.0069
   379. (0.01379) BD*( 1) C   8 - H  21  
                ( 38.79%)   0.6228* C   8 s( 28.24%)p 2.54( 71.70%)d 0.00(  0.06%)
                                            0.0004 -0.5310 -0.0220 -0.0004 -0.0000
                                            0.5454  0.0114 -0.0043 -0.0006  0.0805
                                            0.0011 -0.0005  0.0002 -0.6424 -0.0145
                                            0.0053  0.0011 -0.0007  0.0199  0.0041
                                           -0.0088 -0.0089
                ( 61.21%)  -0.7823* H  21 s(100.00%)
                                           -1.0000 -0.0011 -0.0008
   380. (0.01647) BD*( 1) C   9 - C  10  
                ( 50.06%)   0.7075* C   9 s( 35.77%)p 1.79( 64.20%)d 0.00(  0.04%)
                                            0.0000  0.5979 -0.0131 -0.0001  0.0001
                                            0.5036  0.0038 -0.0102  0.0008  0.0571
                                            0.0303 -0.0053  0.0005 -0.6186  0.0349
                                            0.0072 -0.0004  0.0064 -0.0161 -0.0022
                                            0.0063  0.0046
                ( 49.94%)  -0.7067* C  10 s( 35.84%)p 1.79( 64.12%)d 0.00(  0.04%)
                                            0.0000  0.5985 -0.0143 -0.0016 -0.0004
                                           -0.5265  0.0307 -0.0047 -0.0006 -0.1035
                                            0.0349  0.0031  0.0002  0.5925  0.0039
                                            0.0107  0.0012  0.0026 -0.0158  0.0015
                                            0.0050  0.0087
   381. (0.01383) BD*( 1) C   9 - H  22  
                ( 38.81%)   0.6230* C   9 s( 28.42%)p 2.52( 71.52%)d 0.00(  0.06%)
                                           -0.0004  0.5327  0.0217 -0.0001 -0.0001
                                           -0.5797 -0.0124 -0.0051  0.0004 -0.6153
                                           -0.0132 -0.0058  0.0003 -0.0150 -0.0003
                                           -0.0002 -0.0000  0.0197  0.0019 -0.0008
                                           -0.0012 -0.0130
                ( 61.19%)  -0.7822* H  22 s(100.00%)
                                            1.0000  0.0009  0.0007
   382. (0.01558) BD*( 1) C  10 - C  11  
                ( 50.28%)   0.7091* C  10 s( 35.93%)p 1.78( 64.03%)d 0.00(  0.04%)
                                            0.0000  0.5993 -0.0117  0.0015  0.0005
                                            0.5572 -0.0268  0.0063  0.0007  0.5723
                                           -0.0004  0.0102  0.0014 -0.0095  0.0372
                                            0.0043  0.0009  0.0170  0.0003  0.0047
                                           -0.0027 -0.0074
                ( 49.72%)  -0.7051* C  11 s( 35.69%)p 1.80( 64.27%)d 0.00(  0.04%)
                                           -0.0000  0.5972  0.0181 -0.0018 -0.0003
                                           -0.5368 -0.0034  0.0052 -0.0014 -0.5926
                                            0.0250  0.0026 -0.0018 -0.0352  0.0373
                                           -0.0052 -0.0005  0.0170 -0.0038 -0.0003
                                            0.0008 -0.0078
   383. (0.32218) BD*( 2) C  10 - C  11  
                ( 49.94%)   0.7067* C  10 s(  0.00%)p 1.00( 99.95%)d 0.00(  0.05%)
                                            0.0000 -0.0015 -0.0004 -0.0009 -0.0002
                                            0.6395  0.0094 -0.0050  0.0002 -0.6134
                                           -0.0091  0.0038  0.0001  0.4626  0.0069
                                           -0.0037  0.0002  0.0062  0.0115  0.0010
                                            0.0165  0.0096
                ( 50.06%)  -0.7075* C  11 s(  0.00%)p 1.00( 99.95%)d 0.00(  0.05%)
                                            0.0000 -0.0045  0.0000 -0.0004  0.0000
                                            0.6405  0.0062  0.0056 -0.0009 -0.6123
                                           -0.0073 -0.0054  0.0010  0.4627  0.0053
                                            0.0060 -0.0004  0.0043 -0.0010 -0.0110
                                           -0.0169  0.0088
   384. (0.01379) BD*( 1) C  10 - H  23  
                ( 38.80%)   0.6229* C  10 s( 28.19%)p 2.55( 71.76%)d 0.00(  0.06%)
                                           -0.0004  0.5305  0.0217 -0.0001 -0.0001
                                           -0.0337 -0.0003 -0.0000 -0.0002 -0.5325
                                           -0.0112  0.0045  0.0003 -0.6577 -0.0146
                                            0.0062  0.0007 -0.0008  0.0024  0.0198
                                           -0.0084  0.0099
                ( 61.20%)  -0.7823* H  23 s(100.00%)
                                            1.0000  0.0010  0.0008
   385. (0.01443) BD*( 1) C  11 - H  24  
                ( 38.53%)   0.6207* C  11 s( 28.41%)p 2.52( 71.53%)d 0.00(  0.06%)
                                           -0.0004  0.5326 -0.0217 -0.0010 -0.0002
                                            0.5446  0.0130  0.0022 -0.0016  0.0808
                                            0.0091  0.0008 -0.0007 -0.6418 -0.0083
                                           -0.0036  0.0004  0.0014 -0.0201 -0.0039
                                            0.0084  0.0088
                ( 61.47%)  -0.7840* H  24 s(100.00%)
                                            1.0000  0.0017  0.0005
   386. (0.01587) BD*( 1) C  12 - C  13  
                ( 49.48%)   0.7034* C  12 s( 36.52%)p 1.74( 63.45%)d 0.00(  0.03%)
                                            0.0000  0.6040  0.0203 -0.0006 -0.0001
                                           -0.2631 -0.0031  0.0037 -0.0007  0.6762
                                            0.0012 -0.0059  0.0016  0.3253 -0.0457
                                            0.0017  0.0011 -0.0116 -0.0022  0.0068
                                           -0.0119 -0.0044
                ( 50.52%)  -0.7108* C  13 s( 36.01%)p 1.78( 63.96%)d 0.00(  0.04%)
                                            0.0000  0.5999 -0.0138  0.0018  0.0002
                                            0.2712 -0.0139 -0.0035  0.0002 -0.6945
                                            0.0294  0.0079 -0.0011 -0.2855 -0.0320
                                            0.0081 -0.0017 -0.0096 -0.0042  0.0119
                                           -0.0104 -0.0001
   387. (0.31761) BD*( 2) C  12 - C  13  
                ( 49.59%)   0.7042* C  12 s(  0.00%)p 1.00( 99.95%)d 0.00(  0.05%)
                                            0.0000  0.0007 -0.0031 -0.0021 -0.0001
                                           -0.9212 -0.0057 -0.0097  0.0015 -0.3845
                                           -0.0059 -0.0024  0.0004  0.0532 -0.0001
                                           -0.0012 -0.0008 -0.0145  0.0031  0.0024
                                            0.0154 -0.0002
                ( 50.41%)  -0.7100* C  13 s(  0.00%)p 1.00( 99.94%)d 0.00(  0.06%)
                                           -0.0000 -0.0013  0.0005 -0.0004 -0.0000
                                           -0.9226 -0.0105 -0.0069 -0.0001 -0.3816
                                           -0.0047 -0.0022  0.0000  0.0490  0.0003
                                            0.0003  0.0002  0.0101  0.0187  0.0069
                                           -0.0084 -0.0018
   388. (0.01468) BD*( 1) C  12 - H  25  
                ( 39.09%)   0.6252* C  12 s( 27.89%)p 2.58( 72.05%)d 0.00(  0.06%)
                                           -0.0004  0.5277 -0.0208 -0.0008 -0.0004
                                            0.2847  0.0060  0.0004 -0.0005 -0.6092
                                           -0.0231 -0.0019  0.0007  0.5174 -0.0052
                                            0.0060  0.0008 -0.0092  0.0084 -0.0189
                                           -0.0079  0.0004
                ( 60.91%)  -0.7805* H  25 s(100.00%)
                                            1.0000  0.0016  0.0003
   389. (0.01568) BD*( 1) C  13 - C  14  
                ( 49.94%)   0.7067* C  13 s( 35.65%)p 1.80( 64.32%)d 0.00(  0.04%)
                                           -0.0000 -0.5969  0.0128  0.0036  0.0004
                                            0.2722 -0.0148 -0.0026  0.0003 -0.5971
                                            0.0388  0.0049 -0.0006  0.4584  0.0223
                                           -0.0116  0.0012  0.0081 -0.0066  0.0131
                                            0.0071 -0.0057
                ( 50.06%)  -0.7075* C  14 s( 35.70%)p 1.80( 64.26%)d 0.00(  0.04%)
                                           -0.0000 -0.5973  0.0131 -0.0001 -0.0000
                                           -0.2550 -0.0023 -0.0052 -0.0003  0.5655
                                            0.0109  0.0122  0.0006 -0.5054  0.0455
                                           -0.0043  0.0003  0.0106 -0.0054  0.0117
                                            0.0098  0.0006
   390. (0.01354) BD*( 1) C  13 - H  26  
                ( 38.55%)   0.6209* C  13 s( 28.31%)p 2.53( 71.64%)d 0.00(  0.06%)
                                            0.0004 -0.5316 -0.0220 -0.0015 -0.0002
                                            0.0027  0.0000  0.0003  0.0002 -0.1124
                                           -0.0017 -0.0005 -0.0003 -0.8386 -0.0190
                                           -0.0080  0.0008 -0.0015  0.0001 -0.0050
                                           -0.0011 -0.0230
                ( 61.45%)  -0.7839* H  26 s(100.00%)
                                           -1.0000 -0.0011 -0.0008
   391. (0.02058) BD*( 1) C  14 - C  15  
                ( 50.63%)   0.7115* C  14 s( 35.67%)p 1.80( 64.29%)d 0.00(  0.04%)
                                            0.0001  0.5971 -0.0133 -0.0002 -0.0001
                                           -0.0037  0.0159  0.0023  0.0000 -0.0832
                                           -0.0360 -0.0064 -0.0002 -0.7960  0.0239
                                           -0.0121 -0.0007 -0.0026 -0.0016  0.0075
                                           -0.0030  0.0170
                ( 49.37%)  -0.7027* C  15 s( 35.72%)p 1.80( 64.24%)d 0.00(  0.04%)
                                           -0.0001  0.5975 -0.0110 -0.0039  0.0003
                                           -0.0279  0.0174 -0.0020 -0.0003  0.1366
                                           -0.0438  0.0030  0.0007  0.7877 -0.0079
                                           -0.0134  0.0017 -0.0022  0.0016 -0.0003
                                           -0.0022  0.0192
   392. (0.30933) BD*( 2) C  14 - C  15  
                ( 50.30%)   0.7092* C  14 s(  0.00%)p 1.00( 99.94%)d 0.00(  0.06%)
                                            0.0000  0.0020  0.0000  0.0000  0.0000
                                            0.9233  0.0146 -0.0098  0.0008  0.3805
                                            0.0061 -0.0051  0.0003 -0.0425 -0.0005
                                            0.0011 -0.0000 -0.0118 -0.0162 -0.0059
                                            0.0110  0.0011
                ( 49.70%)  -0.7050* C  15 s(  0.00%)p 1.00( 99.95%)d 0.00(  0.05%)
                                            0.0000  0.0020  0.0003  0.0007  0.0002
                                            0.9242  0.0154  0.0105  0.0007  0.3791
                                            0.0064  0.0054  0.0004 -0.0345 -0.0012
                                           -0.0005 -0.0001 -0.0080  0.0177  0.0078
                                            0.0089 -0.0014
   393. (0.01305) BD*( 1) C  14 - H  27  
                ( 38.50%)   0.6205* C  14 s( 28.58%)p 2.50( 71.37%)d 0.00(  0.05%)
                                            0.0004 -0.5342 -0.0215  0.0002 -0.0001
                                            0.2851  0.0061 -0.0029  0.0000 -0.7254
                                           -0.0156  0.0070  0.0001 -0.3254 -0.0059
                                            0.0038 -0.0000  0.0108  0.0056 -0.0139
                                            0.0118  0.0081
                ( 61.50%)  -0.7842* H  27 s(100.00%)
                                           -1.0000 -0.0009 -0.0008
   394. (0.02541) BD*( 1) C  15 - C  16  
                ( 51.29%)   0.7162* C  15 s( 35.58%)p 1.81( 64.38%)d 0.00(  0.04%)
                                            0.0000  0.5961 -0.0224  0.0025  0.0001
                                            0.2665 -0.0000 -0.0048 -0.0002 -0.6824
                                            0.0039  0.0107  0.0002 -0.3240  0.0436
                                            0.0029  0.0018 -0.0116 -0.0026  0.0072
                                           -0.0121 -0.0046
                ( 48.71%)  -0.6979* C  16 s( 38.02%)p 1.63( 61.94%)d 0.00(  0.03%)
                                           -0.0001  0.6163  0.0191 -0.0029 -0.0001
                                           -0.2741  0.0113 -0.0021 -0.0012  0.6897
                                           -0.0257  0.0036  0.0039  0.2601  0.0071
                                            0.0029  0.0073 -0.0112 -0.0028  0.0077
                                           -0.0118  0.0012
   395. (0.01488) BD*( 1) C  15 - H  28  
                ( 38.23%)   0.6183* C  15 s( 28.69%)p 2.48( 71.25%)d 0.00(  0.06%)
                                            0.0004 -0.5351 -0.0240 -0.0012  0.0005
                                            0.2696  0.0037  0.0020 -0.0004 -0.6071
                                           -0.0077 -0.0051  0.0005  0.5202  0.0227
                                            0.0025 -0.0007  0.0089 -0.0081  0.0188
                                            0.0080 -0.0014
                ( 61.77%)  -0.7860* H  28 s(100.00%)
                                           -1.0000 -0.0019 -0.0009
   396. (0.02974) BD*( 1) C  16 - I  29  
                ( 41.14%)   0.6414* C  16 s( 22.58%)p 3.42( 77.25%)d 0.01(  0.17%)
                                           -0.0001  0.4740 -0.0334 -0.0014 -0.0004
                                            0.0085  0.0030 -0.0006  0.0001 -0.0903
                                           -0.0108  0.0051 -0.0036 -0.8726 -0.0500
                                            0.0119  0.0057 -0.0020  0.0001  0.0033
                                           -0.0025  0.0411
                ( 58.86%)  -0.7672* I  29 s( 13.80%)p 6.24( 86.20%)
                                            0.3707  0.0243  0.0061  0.0015  0.0246
                                           -0.0079  0.9252 -0.0722


 NHO Directionality and "Bond Bending" (deviations from line of nuclear centers)

         [Thresholds for printing:  angular deviation  >  1.0 degree]
                                    hybrid p-character > 25.0%
                                    orbital occupancy  >  0.10e

                                Line of Centers        Hybrid 1              Hybrid 2
                                ---------------  -------------------   ------------------
                NBO               Theta   Phi    Theta   Phi    Dev    Theta   Phi    Dev
 ========================================================================================
     1. BD (   1) C   1 - N   2    68.5  138.6    72.1  142.7   5.3    113.1  316.7   2.3
     2. BD (   1) C   1 - O   3   169.0  293.0   120.4  240.2  53.5     46.3  227.6  51.6
     3. BD (   2) C   1 - O   3   169.0  293.0   129.6   48.5  55.8     60.5   60.9  54.2
     4. BD (   1) C   1 - H  17    48.2  330.8    49.8  329.9   1.6      --     --    --
     5. BD (   1) N   2 - C   4   122.3  160.0   124.4  160.4   2.1     57.3  337.9   1.8
     7. BD (   1) C   4 - C   5    89.8  225.2    87.8  225.5   2.0     88.9   47.0   2.2
     8. BD (   1) C   4 - C   6    69.1  111.0    67.8  111.3   1.3      --     --    --
    11. BD (   2) C   5 - C   7    41.0  189.3   117.9  136.4  90.3    118.2  137.0  89.8
    13. BD (   1) C   6 - C  12     9.1   95.5     7.9   97.8   1.2      --     --    --
    14. BD (   1) C   6 - C  16   125.4  113.5   127.6  114.1   2.2     57.4  292.8   2.9
    15. BD (   2) C   6 - C  16   125.4  113.5    92.4   22.4  89.5     91.6   22.1  89.8
    16. BD (   1) C   7 - C   8    91.0  226.8     --     --    --      90.3   45.8   1.7
    17. BD (   1) C   7 - H  20    39.3   87.8    39.7   85.9   1.2      --     --    --
    18. BD (   1) C   8 - C   9   140.8  266.2   141.6  268.0   1.4      --     --    --
    19. BD (   2) C   8 - C   9   140.8  266.2   117.8  136.1  89.9    117.6  136.2  89.9
    21. BD (   1) C   9 - C  10   139.3    8.9     --     --    --      39.7  187.4   1.4
    23. BD (   1) C  10 - C  11    89.1   46.8    87.6   47.4   1.6      --     --    --
    24. BD (   2) C  10 - C  11    89.1   46.8   117.6  136.2  89.9    117.7  136.2  90.1
    27. BD (   1) C  12 - C  13    67.3  111.3    68.7  111.4   1.3    113.8  291.1   1.1
    28. BD (   2) C  12 - C  13    67.3  111.3    92.9   22.8  89.7     92.8   22.5  90.0
    29. BD (   1) C  12 - H  25    51.8  295.4    53.3  294.6   1.7      --     --    --
    30. BD (   1) C  13 - C  14   127.0  114.4     --     --    --      54.3  294.0   1.3
    32. BD (   1) C  14 - C  15   172.1  276.2   170.8  276.6   1.3      --     --    --
    33. BD (   2) C  14 - C  15   172.1  276.2    92.4   22.3  89.8     92.0   22.4  89.8
    37. BD (   1) C  16 - I  29   177.1  269.8   173.7  276.3   3.4      1.2   65.4   1.9
    54. LP (   1) N   2             --     --     86.1   57.7   --       --     --    --
    55. LP (   1) O   3             --     --    167.9  296.7   --       --     --    --
    56. LP (   2) O   3             --     --     99.1  145.9   --       --     --    --
    58. LP (   2) I  29             --     --     89.2  287.7   --       --     --    --
    59. LP (   3) I  29             --     --     91.2   17.7   --       --     --    --
   361. BD*(   1) C   1 - O   3   169.0  293.0   120.4  240.2  53.5     46.3  227.6  51.6
   362. BD*(   2) C   1 - O   3   169.0  293.0   129.6   48.5  55.8     60.5   60.9  54.2
   370. BD*(   2) C   5 - C   7    41.0  189.3   117.9  136.4  90.3    118.2  137.0  89.8
   374. BD*(   2) C   6 - C  16   125.4  113.5    92.4   22.4  89.5     91.6   22.1  89.8
   378. BD*(   2) C   8 - C   9   140.8  266.2   117.8  136.1  89.9    117.6  136.2  89.9
   383. BD*(   2) C  10 - C  11    89.1   46.8   117.6  136.2  89.9    117.7  136.2  90.1
   387. BD*(   2) C  12 - C  13    67.3  111.3    92.9   22.8  89.7     92.8   22.5  90.0
   392. BD*(   2) C  14 - C  15   172.1  276.2    92.4   22.3  89.8     92.0   22.4  89.8


 Second Order Perturbation Theory Analysis of Fock Matrix in NBO Basis

     Threshold for printing:   0.50 kcal/mol
                                                                              E(2)  E(j)-E(i) F(i,j)
         Donor NBO (i)                     Acceptor NBO (j)                 kcal/mol   a.u.    a.u. 
 ===================================================================================================

 within unit  1
   1. BD (   1) C   1 - N   2        /111. RY*(   1) C   4                    1.61    1.78    0.048
   1. BD (   1) C   1 - N   2        /364. BD*(   1) N   2 - C   4            0.54    1.23    0.023
   1. BD (   1) C   1 - N   2        /367. BD*(   1) C   4 - C   6            0.97    1.34    0.032
   2. BD (   1) C   1 - O   3        / 60. RY*(   1) C   1                    0.63    2.00    0.032
   2. BD (   1) C   1 - O   3        /361. BD*(   1) C   1 - O   3            0.94    1.21    0.031
   2. BD (   1) C   1 - O   3        /362. BD*(   2) C   1 - O   3            0.85    1.18    0.029
   3. BD (   2) C   1 - O   3        / 60. RY*(   1) C   1                    0.50    1.97    0.028
   3. BD (   2) C   1 - O   3        /361. BD*(   1) C   1 - O   3            1.03    1.17    0.032
   3. BD (   2) C   1 - O   3        /362. BD*(   2) C   1 - O   3            0.77    1.15    0.027
   3. BD (   2) C   1 - O   3        /365. BD*(   1) N   2 - H  18            1.44    1.30    0.039
   4. BD (   1) C   1 - H  17        / 78. RY*(   2) N   2                    0.76    1.48    0.030
   4. BD (   1) C   1 - H  17        / 94. RY*(   1) O   3                    0.93    1.54    0.034
   4. BD (   1) C   1 - H  17        /364. BD*(   1) N   2 - C   4            4.93    0.99    0.063
   5. BD (   1) N   2 - C   4        / 60. RY*(   1) C   1                    1.35    1.97    0.046
   5. BD (   1) N   2 - C   4        / 64. RY*(   5) C   1                    0.79    2.65    0.041
   5. BD (   1) N   2 - C   4        /130. RY*(   3) C   5                    0.71    1.48    0.029
   5. BD (   1) N   2 - C   4        /363. BD*(   1) C   1 - H  17            1.23    1.22    0.035
   5. BD (   1) N   2 - C   4        /366. BD*(   1) C   4 - C   5            0.51    1.27    0.023
   5. BD (   1) N   2 - C   4        /370. BD*(   2) C   5 - C   7            2.00    0.87    0.041
   5. BD (   1) N   2 - C   4        /373. BD*(   1) C   6 - C  16            2.14    1.43    0.049
   5. BD (   1) N   2 - C   4        /374. BD*(   2) C   6 - C  16            0.96    0.85    0.028
   6. BD (   1) N   2 - H  18        / 63. RY*(   4) C   1                    1.59    1.92    0.050
   6. BD (   1) N   2 - H  18        /111. RY*(   1) C   4                    0.92    1.64    0.035
   6. BD (   1) N   2 - H  18        /113. RY*(   3) C   4                    1.10    1.42    0.035
   6. BD (   1) N   2 - H  18        /361. BD*(   1) C   1 - O   3            0.74    1.11    0.026
   6. BD (   1) N   2 - H  18        /362. BD*(   2) C   1 - O   3            3.42    1.08    0.056
   6. BD (   1) N   2 - H  18        /368. BD*(   1) C   4 - H  19            2.08    1.16    0.044
   7. BD (   1) C   4 - C   5        / 77. RY*(   1) N   2                    1.46    1.41    0.041
   7. BD (   1) C   4 - C   5        /146. RY*(   2) C   6                    1.45    1.42    0.041
   7. BD (   1) C   4 - C   5        /162. RY*(   1) C   7                    1.45    1.85    0.047
   7. BD (   1) C   4 - C   5        /230. RY*(   1) C  11                    1.93    1.85    0.054
   7. BD (   1) C   4 - C   5        /367. BD*(   1) C   4 - C   6            1.79    1.17    0.041
   7. BD (   1) C   4 - C   5        /368. BD*(   1) C   4 - H  19            0.75    1.13    0.026
   7. BD (   1) C   4 - C   5        /369. BD*(   1) C   5 - C   7            2.42    1.34    0.051
   7. BD (   1) C   4 - C   5        /371. BD*(   1) C   5 - C  11            2.15    1.34    0.048
   7. BD (   1) C   4 - C   5        /372. BD*(   1) C   6 - C  12            0.53    1.32    0.024
   7. BD (   1) C   4 - C   5        /373. BD*(   1) C   6 - C  16            0.98    1.33    0.032
   7. BD (   1) C   4 - C   5        /374. BD*(   2) C   6 - C  16            2.53    0.75    0.043
   7. BD (   1) C   4 - C   5        /375. BD*(   1) C   7 - C   8            2.37    1.35    0.051
   7. BD (   1) C   4 - C   5        /382. BD*(   1) C  10 - C  11            2.39    1.35    0.051
   8. BD (   1) C   4 - C   6        / 77. RY*(   1) N   2                    0.69    1.42    0.028
   8. BD (   1) C   4 - C   6        /129. RY*(   2) C   5                    1.27    1.91    0.044
   8. BD (   1) C   4 - C   6        /247. RY*(   1) C  12                    1.56    1.82    0.048
   8. BD (   1) C   4 - C   6        /315. RY*(   1) C  16                    2.32    2.54    0.069
   8. BD (   1) C   4 - C   6        /316. RY*(   2) C  16                    1.08    2.36    0.045
   8. BD (   1) C   4 - C   6        /358. RY*(   3) I  29                    0.52    2.89    0.035
   8. BD (   1) C   4 - C   6        /359. RY*(   4) I  29                    0.51    7.54    0.056
   8. BD (   1) C   4 - C   6        /360. BD*(   1) C   1 - N   2            2.49    1.17    0.049
   8. BD (   1) C   4 - C   6        /366. BD*(   1) C   4 - C   5            1.71    1.18    0.040
   8. BD (   1) C   4 - C   6        /368. BD*(   1) C   4 - H  19            0.66    1.14    0.025
   8. BD (   1) C   4 - C   6        /370. BD*(   2) C   5 - C   7            0.64    0.78    0.022
   8. BD (   1) C   4 - C   6        /371. BD*(   1) C   5 - C  11            2.34    1.35    0.050
   8. BD (   1) C   4 - C   6        /372. BD*(   1) C   6 - C  12            2.50    1.32    0.051
   8. BD (   1) C   4 - C   6        /373. BD*(   1) C   6 - C  16            3.46    1.34    0.061
   8. BD (   1) C   4 - C   6        /386. BD*(   1) C  12 - C  13            2.46    1.35    0.052
   8. BD (   1) C   4 - C   6        /394. BD*(   1) C  15 - C  16            2.93    1.34    0.056
   9. BD (   1) C   4 - H  19        /365. BD*(   1) N   2 - H  18            3.57    1.07    0.055
   9. BD (   1) C   4 - H  19        /366. BD*(   1) C   4 - C   5            0.54    1.04    0.021
   9. BD (   1) C   4 - H  19        /367. BD*(   1) C   4 - C   6            0.76    1.03    0.025
   9. BD (   1) C   4 - H  19        /369. BD*(   1) C   5 - C   7            4.66    1.20    0.067
   9. BD (   1) C   4 - H  19        /372. BD*(   1) C   6 - C  12            4.29    1.18    0.063
   9. BD (   1) C   4 - H  19        /374. BD*(   2) C   6 - C  16            0.82    0.61    0.022
  10. BD (   1) C   5 - C   7        /111. RY*(   1) C   4                    1.60    1.68    0.047
  10. BD (   1) C   5 - C   7        /179. RY*(   1) C   8                    1.30    1.88    0.044
  10. BD (   1) C   5 - C   7        /180. RY*(   2) C   8                    1.57    2.10    0.052
  10. BD (   1) C   5 - C   7        /230. RY*(   1) C  11                    0.84    1.92    0.036
  10. BD (   1) C   5 - C   7        /231. RY*(   2) C  11                    0.51    1.92    0.028
  10. BD (   1) C   5 - C   7        /366. BD*(   1) C   4 - C   5            2.44    1.25    0.049
  10. BD (   1) C   5 - C   7        /368. BD*(   1) C   4 - H  19            1.13    1.20    0.033
  10. BD (   1) C   5 - C   7        /371. BD*(   1) C   5 - C  11            4.20    1.41    0.069
  10. BD (   1) C   5 - C   7        /375. BD*(   1) C   7 - C   8            3.78    1.42    0.066
  10. BD (   1) C   5 - C   7        /376. BD*(   1) C   7 - H  20            1.23    1.27    0.035
  10. BD (   1) C   5 - C   7        /379. BD*(   1) C   8 - H  21            2.45    1.27    0.050
  10. BD (   1) C   5 - C   7        /385. BD*(   1) C  11 - H  24            2.74    1.27    0.053
  11. BD (   2) C   5 - C   7        /181. RY*(   3) C   8                    2.04    0.76    0.039
  11. BD (   2) C   5 - C   7        /232. RY*(   3) C  11                    2.35    0.86    0.044
  11. BD (   2) C   5 - C   7        /364. BD*(   1) N   2 - C   4            5.62    0.65    0.059
  11. BD (   2) C   5 - C   7        /367. BD*(   1) C   4 - C   6            0.88    0.76    0.025
  11. BD (   2) C   5 - C   7        /368. BD*(   1) C   4 - H  19            0.56    0.72    0.019
  11. BD (   2) C   5 - C   7        /374. BD*(   2) C   6 - C  16            0.86    0.34    0.015
  11. BD (   2) C   5 - C   7        /378. BD*(   2) C   8 - C   9           28.50    0.36    0.091
  11. BD (   2) C   5 - C   7        /383. BD*(   2) C  10 - C  11           27.71    0.36    0.090
  12. BD (   1) C   5 - C  11        /111. RY*(   1) C   4                    1.85    1.68    0.050
  12. BD (   1) C   5 - C  11        /162. RY*(   1) C   7                    0.72    1.92    0.033
  12. BD (   1) C   5 - C  11        /163. RY*(   2) C   7                    0.53    1.93    0.029
  12. BD (   1) C   5 - C  11        /213. RY*(   1) C  10                    1.27    1.89    0.044
  12. BD (   1) C   5 - C  11        /214. RY*(   2) C  10                    1.58    2.11    0.052
  12. BD (   1) C   5 - C  11        /366. BD*(   1) C   4 - C   5            2.34    1.24    0.048
  12. BD (   1) C   5 - C  11        /367. BD*(   1) C   4 - C   6            1.15    1.24    0.034
  12. BD (   1) C   5 - C  11        /369. BD*(   1) C   5 - C   7            4.25    1.41    0.069
  12. BD (   1) C   5 - C  11        /376. BD*(   1) C   7 - H  20            3.05    1.27    0.056
  12. BD (   1) C   5 - C  11        /382. BD*(   1) C  10 - C  11            3.43    1.42    0.062
  12. BD (   1) C   5 - C  11        /384. BD*(   1) C  10 - H  23            2.50    1.27    0.050
  12. BD (   1) C   5 - C  11        /385. BD*(   1) C  11 - H  24            1.12    1.27    0.034
  13. BD (   1) C   6 - C  12        /112. RY*(   2) C   4                    0.90    1.43    0.032
  13. BD (   1) C   6 - C  12        /264. RY*(   1) C  13                    1.21    1.88    0.043
  13. BD (   1) C   6 - C  12        /265. RY*(   2) C  13                    1.77    2.10    0.055
  13. BD (   1) C   6 - C  12        /315. RY*(   1) C  16                    1.29    2.60    0.052
  13. BD (   1) C   6 - C  12        /367. BD*(   1) C   4 - C   6            2.27    1.24    0.047
  13. BD (   1) C   6 - C  12        /368. BD*(   1) C   4 - H  19            1.23    1.20    0.034
  13. BD (   1) C   6 - C  12        /373. BD*(   1) C   6 - C  16            5.86    1.40    0.081
  13. BD (   1) C   6 - C  12        /386. BD*(   1) C  12 - C  13            3.52    1.42    0.063
  13. BD (   1) C   6 - C  12        /388. BD*(   1) C  12 - H  25            0.90    1.25    0.030
  13. BD (   1) C   6 - C  12        /390. BD*(   1) C  13 - H  26            2.32    1.27    0.049
  13. BD (   1) C   6 - C  12        /396. BD*(   1) C  16 - I  29            5.61    0.95    0.065
  14. BD (   1) C   6 - C  16        /111. RY*(   1) C   4                    0.74    1.73    0.032
  14. BD (   1) C   6 - C  16        /112. RY*(   2) C   4                    0.99    1.47    0.034
  14. BD (   1) C   6 - C  16        /247. RY*(   1) C  12                    0.62    1.93    0.031
  14. BD (   1) C   6 - C  16        /298. RY*(   1) C  15                    2.22    2.08    0.061
  14. BD (   1) C   6 - C  16        /299. RY*(   2) C  15                    0.72    1.84    0.033
  14. BD (   1) C   6 - C  16        /364. BD*(   1) N   2 - C   4            0.82    1.18    0.028
  14. BD (   1) C   6 - C  16        /367. BD*(   1) C   4 - C   6            3.88    1.28    0.063
  14. BD (   1) C   6 - C  16        /372. BD*(   1) C   6 - C  12            4.81    1.43    0.074
  14. BD (   1) C   6 - C  16        /388. BD*(   1) C  12 - H  25            2.54    1.30    0.051
  14. BD (   1) C   6 - C  16        /394. BD*(   1) C  15 - C  16            4.97    1.44    0.076
  14. BD (   1) C   6 - C  16        /395. BD*(   1) C  15 - H  28            2.21    1.30    0.048
  15. BD (   2) C   6 - C  16        /249. RY*(   3) C  12                    1.68    1.15    0.043
  15. BD (   2) C   6 - C  16        /300. RY*(   3) C  15                    2.62    1.05    0.051
  15. BD (   2) C   6 - C  16        /364. BD*(   1) N   2 - C   4            2.18    0.68    0.037
  15. BD (   2) C   6 - C  16        /366. BD*(   1) C   4 - C   5            2.79    0.79    0.045
  15. BD (   2) C   6 - C  16        /387. BD*(   2) C  12 - C  13           23.76    0.38    0.086
  15. BD (   2) C   6 - C  16        /392. BD*(   2) C  14 - C  15           27.01    0.38    0.091
  16. BD (   1) C   7 - C   8        /128. RY*(   1) C   5                    1.23    1.97    0.044
  16. BD (   1) C   7 - C   8        /129. RY*(   2) C   5                    0.97    1.98    0.039
  16. BD (   1) C   7 - C   8        /196. RY*(   1) C   9                    1.00    1.91    0.039
  16. BD (   1) C   7 - C   8        /197. RY*(   2) C   9                    1.49    2.12    0.050
  16. BD (   1) C   7 - C   8        /366. BD*(   1) C   4 - C   5            4.38    1.25    0.066
  16. BD (   1) C   7 - C   8        /369. BD*(   1) C   5 - C   7            4.18    1.41    0.069
  16. BD (   1) C   7 - C   8        /376. BD*(   1) C   7 - H  20            1.22    1.27    0.035
  16. BD (   1) C   7 - C   8        /377. BD*(   1) C   8 - C   9            3.09    1.42    0.059
  16. BD (   1) C   7 - C   8        /379. BD*(   1) C   8 - H  21            0.98    1.27    0.032
  16. BD (   1) C   7 - C   8        /381. BD*(   1) C   9 - H  22            2.70    1.28    0.052
  17. BD (   1) C   7 - H  20        /128. RY*(   1) C   5                    1.52    1.77    0.046
  17. BD (   1) C   7 - H  20        /179. RY*(   1) C   8                    1.26    1.69    0.041
  17. BD (   1) C   7 - H  20        /369. BD*(   1) C   5 - C   7            1.13    1.22    0.033
  17. BD (   1) C   7 - H  20        /371. BD*(   1) C   5 - C  11            5.30    1.22    0.072
  17. BD (   1) C   7 - H  20        /375. BD*(   1) C   7 - C   8            0.89    1.23    0.029
  17. BD (   1) C   7 - H  20        /377. BD*(   1) C   8 - C   9            3.87    1.23    0.062
  17. BD (   1) C   7 - H  20        /379. BD*(   1) C   8 - H  21            0.65    1.08    0.024
  17. BD (   1) C   7 - H  20        /387. BD*(   2) C  12 - C  13            0.61    0.64    0.019
  18. BD (   1) C   8 - C   9        /162. RY*(   1) C   7                    0.91    1.93    0.038
  18. BD (   1) C   8 - C   9        /163. RY*(   2) C   7                    1.53    1.94    0.049
  18. BD (   1) C   8 - C   9        /213. RY*(   1) C  10                    1.06    1.89    0.040
  18. BD (   1) C   8 - C   9        /214. RY*(   2) C  10                    1.51    2.11    0.051
  18. BD (   1) C   8 - C   9        /375. BD*(   1) C   7 - C   8            3.17    1.42    0.060
  18. BD (   1) C   8 - C   9        /376. BD*(   1) C   7 - H  20            2.98    1.27    0.055
  18. BD (   1) C   8 - C   9        /379. BD*(   1) C   8 - H  21            0.99    1.27    0.032
  18. BD (   1) C   8 - C   9        /380. BD*(   1) C   9 - C  10            3.03    1.42    0.059
  18. BD (   1) C   8 - C   9        /381. BD*(   1) C   9 - H  22            0.98    1.28    0.032
  18. BD (   1) C   8 - C   9        /384. BD*(   1) C  10 - H  23            2.79    1.27    0.053
  19. BD (   2) C   8 - C   9        /165. RY*(   4) C   7                    0.77    1.57    0.034
  19. BD (   2) C   8 - C   9        /215. RY*(   3) C  10                    0.70    0.85    0.024
  19. BD (   2) C   8 - C   9        /216. RY*(   4) C  10                    0.73    1.88    0.036
  19. BD (   2) C   8 - C   9        /370. BD*(   2) C   5 - C   7           29.31    0.36    0.092
  19. BD (   2) C   8 - C   9        /383. BD*(   2) C  10 - C  11           28.75    0.36    0.091
  20. BD (   1) C   8 - H  21        /162. RY*(   1) C   7                    1.23    1.73    0.041
  20. BD (   1) C   8 - H  21        /196. RY*(   1) C   9                    1.28    1.71    0.042
  20. BD (   1) C   8 - H  21        /369. BD*(   1) C   5 - C   7            4.34    1.22    0.065
  20. BD (   1) C   8 - H  21        /375. BD*(   1) C   7 - C   8            0.74    1.22    0.027
  20. BD (   1) C   8 - H  21        /376. BD*(   1) C   7 - H  20            0.56    1.07    0.022
  20. BD (   1) C   8 - H  21        /377. BD*(   1) C   8 - C   9            0.72    1.22    0.027
  20. BD (   1) C   8 - H  21        /380. BD*(   1) C   9 - C  10            4.01    1.22    0.063
  20. BD (   1) C   8 - H  21        /381. BD*(   1) C   9 - H  22            0.65    1.08    0.024
  21. BD (   1) C   9 - C  10        /179. RY*(   1) C   8                    1.03    1.88    0.039
  21. BD (   1) C   9 - C  10        /180. RY*(   2) C   8                    1.55    2.10    0.051
  21. BD (   1) C   9 - C  10        /230. RY*(   1) C  11                    0.78    1.92    0.035
  21. BD (   1) C   9 - C  10        /231. RY*(   2) C  11                    1.80    1.92    0.053
  21. BD (   1) C   9 - C  10        /377. BD*(   1) C   8 - C   9            3.03    1.42    0.059
  21. BD (   1) C   9 - C  10        /379. BD*(   1) C   8 - H  21            2.81    1.27    0.053
  21. BD (   1) C   9 - C  10        /381. BD*(   1) C   9 - H  22            0.98    1.28    0.032
  21. BD (   1) C   9 - C  10        /382. BD*(   1) C  10 - C  11            3.15    1.42    0.060
  21. BD (   1) C   9 - C  10        /384. BD*(   1) C  10 - H  23            0.99    1.27    0.032
  21. BD (   1) C   9 - C  10        /385. BD*(   1) C  11 - H  24            2.88    1.27    0.054
  22. BD (   1) C   9 - H  22        /179. RY*(   1) C   8                    1.41    1.68    0.044
  22. BD (   1) C   9 - H  22        /213. RY*(   1) C  10                    1.40    1.69    0.044
  22. BD (   1) C   9 - H  22        /375. BD*(   1) C   7 - C   8            4.18    1.23    0.064
  22. BD (   1) C   9 - H  22        /377. BD*(   1) C   8 - C   9            0.72    1.22    0.027
  22. BD (   1) C   9 - H  22        /379. BD*(   1) C   8 - H  21            0.65    1.07    0.024
  22. BD (   1) C   9 - H  22        /380. BD*(   1) C   9 - C  10            0.72    1.22    0.027
  22. BD (   1) C   9 - H  22        /382. BD*(   1) C  10 - C  11            4.15    1.22    0.064
  22. BD (   1) C   9 - H  22        /384. BD*(   1) C  10 - H  23            0.65    1.07    0.024
  23. BD (   1) C  10 - C  11        /128. RY*(   1) C   5                    0.85    1.96    0.037
  23. BD (   1) C  10 - C  11        /129. RY*(   2) C   5                    1.25    1.98    0.045
  23. BD (   1) C  10 - C  11        /196. RY*(   1) C   9                    1.00    1.91    0.039
  23. BD (   1) C  10 - C  11        /197. RY*(   2) C   9                    1.49    2.12    0.050
  23. BD (   1) C  10 - C  11        /366. BD*(   1) C   4 - C   5            3.99    1.25    0.063
  23. BD (   1) C  10 - C  11        /371. BD*(   1) C   5 - C  11            3.79    1.41    0.065
  23. BD (   1) C  10 - C  11        /380. BD*(   1) C   9 - C  10            3.10    1.42    0.059
  23. BD (   1) C  10 - C  11        /381. BD*(   1) C   9 - H  22            2.70    1.28    0.053
  23. BD (   1) C  10 - C  11        /384. BD*(   1) C  10 - H  23            0.99    1.27    0.032
  23. BD (   1) C  10 - C  11        /385. BD*(   1) C  11 - H  24            1.04    1.27    0.033
  24. BD (   2) C  10 - C  11        /130. RY*(   3) C   5                    0.61    0.96    0.024
  24. BD (   2) C  10 - C  11        /198. RY*(   3) C   9                    1.51    0.71    0.032
  24. BD (   2) C  10 - C  11        /370. BD*(   2) C   5 - C   7           30.04    0.36    0.093
  24. BD (   2) C  10 - C  11        /378. BD*(   2) C   8 - C   9           28.88    0.36    0.091
  25. BD (   1) C  10 - H  23        /196. RY*(   1) C   9                    1.28    1.71    0.042
  25. BD (   1) C  10 - H  23        /230. RY*(   1) C  11                    1.27    1.72    0.042
  25. BD (   1) C  10 - H  23        /371. BD*(   1) C   5 - C  11            4.27    1.21    0.064
  25. BD (   1) C  10 - H  23        /377. BD*(   1) C   8 - C   9            4.02    1.22    0.063
  25. BD (   1) C  10 - H  23        /380. BD*(   1) C   9 - C  10            0.71    1.22    0.026
  25. BD (   1) C  10 - H  23        /381. BD*(   1) C   9 - H  22            0.65    1.08    0.024
  25. BD (   1) C  10 - H  23        /382. BD*(   1) C  10 - C  11            0.73    1.22    0.027
  25. BD (   1) C  10 - H  23        /385. BD*(   1) C  11 - H  24            0.60    1.07    0.023
  26. BD (   1) C  11 - H  24        /128. RY*(   1) C   5                    1.79    1.76    0.050
  26. BD (   1) C  11 - H  24        /213. RY*(   1) C  10                    1.21    1.69    0.041
  26. BD (   1) C  11 - H  24        /369. BD*(   1) C   5 - C   7            5.26    1.21    0.071
  26. BD (   1) C  11 - H  24        /371. BD*(   1) C   5 - C  11            1.03    1.21    0.032
  26. BD (   1) C  11 - H  24        /380. BD*(   1) C   9 - C  10            3.98    1.22    0.062
  26. BD (   1) C  11 - H  24        /382. BD*(   1) C  10 - C  11            0.84    1.22    0.029
  26. BD (   1) C  11 - H  24        /384. BD*(   1) C  10 - H  23            0.65    1.07    0.024
  27. BD (   1) C  12 - C  13        /147. RY*(   3) C   6                    2.30    1.79    0.058
  27. BD (   1) C  12 - C  13        /281. RY*(   1) C  14                    0.93    1.90    0.038
  27. BD (   1) C  12 - C  13        /282. RY*(   2) C  14                    1.46    2.15    0.050
  27. BD (   1) C  12 - C  13        /367. BD*(   1) C   4 - C   6            3.74    1.25    0.061
  27. BD (   1) C  12 - C  13        /372. BD*(   1) C   6 - C  12            4.12    1.40    0.068
  27. BD (   1) C  12 - C  13        /388. BD*(   1) C  12 - H  25            1.21    1.27    0.035
  27. BD (   1) C  12 - C  13        /389. BD*(   1) C  13 - C  14            3.08    1.42    0.059
  27. BD (   1) C  12 - C  13        /390. BD*(   1) C  13 - H  26            1.06    1.28    0.033
  27. BD (   1) C  12 - C  13        /393. BD*(   1) C  14 - H  27            2.64    1.28    0.052
  28. BD (   2) C  12 - C  13        /283. RY*(   3) C  14                    1.68    0.79    0.036
  28. BD (   2) C  12 - C  13        /374. BD*(   2) C   6 - C  16           30.31    0.34    0.093
  28. BD (   2) C  12 - C  13        /392. BD*(   2) C  14 - C  15           28.07    0.36    0.090
  29. BD (   1) C  12 - H  25        /145. RY*(   1) C   6                    1.67    1.94    0.051
  29. BD (   1) C  12 - H  25        /264. RY*(   1) C  13                    1.32    1.70    0.042
  29. BD (   1) C  12 - H  25        /372. BD*(   1) C   6 - C  12            0.76    1.20    0.027
  29. BD (   1) C  12 - H  25        /373. BD*(   1) C   6 - C  16            5.08    1.22    0.070
  29. BD (   1) C  12 - H  25        /386. BD*(   1) C  12 - C  13            0.87    1.23    0.029
  29. BD (   1) C  12 - H  25        /389. BD*(   1) C  13 - C  14            3.92    1.23    0.062
  29. BD (   1) C  12 - H  25        /390. BD*(   1) C  13 - H  26            0.65    1.08    0.024
  30. BD (   1) C  13 - C  14        /247. RY*(   1) C  12                    0.91    1.89    0.037
  30. BD (   1) C  13 - C  14        /248. RY*(   2) C  12                    1.49    1.96    0.049
  30. BD (   1) C  13 - C  14        /299. RY*(   2) C  15                    2.33    1.81    0.058
  30. BD (   1) C  13 - C  14        /386. BD*(   1) C  12 - C  13            3.22    1.42    0.061
  30. BD (   1) C  13 - C  14        /388. BD*(   1) C  12 - H  25            3.04    1.26    0.055
  30. BD (   1) C  13 - C  14        /390. BD*(   1) C  13 - H  26            0.96    1.27    0.031
  30. BD (   1) C  13 - C  14        /391. BD*(   1) C  14 - C  15            2.99    1.42    0.058
  30. BD (   1) C  13 - C  14        /393. BD*(   1) C  14 - H  27            0.99    1.27    0.032
  30. BD (   1) C  13 - C  14        /395. BD*(   1) C  15 - H  28            2.93    1.26    0.054
  31. BD (   1) C  13 - H  26        /247. RY*(   1) C  12                    1.16    1.69    0.040
  31. BD (   1) C  13 - H  26        /281. RY*(   1) C  14                    1.23    1.70    0.041
  31. BD (   1) C  13 - H  26        /372. BD*(   1) C   6 - C  12            4.56    1.19    0.066
  31. BD (   1) C  13 - H  26        /386. BD*(   1) C  12 - C  13            0.86    1.22    0.029
  31. BD (   1) C  13 - H  26        /388. BD*(   1) C  12 - H  25            0.63    1.06    0.023
  31. BD (   1) C  13 - H  26        /389. BD*(   1) C  13 - C  14            0.70    1.22    0.026
  31. BD (   1) C  13 - H  26        /391. BD*(   1) C  14 - C  15            3.91    1.22    0.062
  31. BD (   1) C  13 - H  26        /393. BD*(   1) C  14 - H  27            0.65    1.07    0.024
  32. BD (   1) C  14 - C  15        /264. RY*(   1) C  13                    0.97    1.89    0.038
  32. BD (   1) C  14 - C  15        /265. RY*(   2) C  13                    1.55    2.11    0.051
  32. BD (   1) C  14 - C  15        /315. RY*(   1) C  16                    0.53    2.61    0.033
  32. BD (   1) C  14 - C  15        /316. RY*(   2) C  16                    2.10    2.43    0.064
  32. BD (   1) C  14 - C  15        /389. BD*(   1) C  13 - C  14            2.79    1.42    0.056
  32. BD (   1) C  14 - C  15        /390. BD*(   1) C  13 - H  26            2.66    1.27    0.052
  32. BD (   1) C  14 - C  15        /393. BD*(   1) C  14 - H  27            0.99    1.28    0.032
  32. BD (   1) C  14 - C  15        /394. BD*(   1) C  15 - C  16            4.55    1.41    0.071
  32. BD (   1) C  14 - C  15        /395. BD*(   1) C  15 - H  28            1.07    1.26    0.033
  32. BD (   1) C  14 - C  15        /396. BD*(   1) C  16 - I  29            4.37    0.96    0.058
  33. BD (   2) C  14 - C  15        /266. RY*(   3) C  13                    0.69    0.88    0.024
  33. BD (   2) C  14 - C  15        /267. RY*(   4) C  13                    0.72    1.88    0.036
  33. BD (   2) C  14 - C  15        /300. RY*(   3) C  15                    0.52    1.02    0.023
  33. BD (   2) C  14 - C  15        /317. RY*(   3) C  16                    0.75    1.16    0.029
  33. BD (   2) C  14 - C  15        /318. RY*(   4) C  16                    0.72    1.80    0.035
  33. BD (   2) C  14 - C  15        /374. BD*(   2) C   6 - C  16           29.46    0.34    0.091
  33. BD (   2) C  14 - C  15        /387. BD*(   2) C  12 - C  13           28.14    0.36    0.090
  34. BD (   1) C  14 - H  27        /264. RY*(   1) C  13                    1.29    1.69    0.042
  34. BD (   1) C  14 - H  27        /298. RY*(   1) C  15                    1.10    1.84    0.040
  34. BD (   1) C  14 - H  27        /386. BD*(   1) C  12 - C  13            4.15    1.23    0.064
  34. BD (   1) C  14 - H  27        /389. BD*(   1) C  13 - C  14            0.73    1.22    0.027
  34. BD (   1) C  14 - H  27        /390. BD*(   1) C  13 - H  26            0.65    1.08    0.024
  34. BD (   1) C  14 - H  27        /391. BD*(   1) C  14 - C  15            0.73    1.23    0.027
  34. BD (   1) C  14 - H  27        /394. BD*(   1) C  15 - C  16            4.15    1.21    0.063
  34. BD (   1) C  14 - H  27        /395. BD*(   1) C  15 - H  28            0.58    1.06    0.022
  35. BD (   1) C  15 - C  16        /145. RY*(   1) C   6                    1.94    2.16    0.058
  35. BD (   1) C  15 - C  16        /148. RY*(   4) C   6                    1.43    1.90    0.047
  35. BD (   1) C  15 - C  16        /281. RY*(   1) C  14                    1.07    1.93    0.041
  35. BD (   1) C  15 - C  16        /282. RY*(   2) C  14                    1.55    2.18    0.052
  35. BD (   1) C  15 - C  16        /315. RY*(   1) C  16                    0.74    2.64    0.040
  35. BD (   1) C  15 - C  16        /357. RY*(   2) I  29                    0.57    2.04    0.031
  35. BD (   1) C  15 - C  16        /359. RY*(   4) I  29                    0.74    7.64    0.067
  35. BD (   1) C  15 - C  16        /367. BD*(   1) C   4 - C   6            4.52    1.28    0.068
  35. BD (   1) C  15 - C  16        /373. BD*(   1) C   6 - C  16            5.93    1.44    0.083
  35. BD (   1) C  15 - C  16        /391. BD*(   1) C  14 - C  15            3.51    1.45    0.064
  35. BD (   1) C  15 - C  16        /393. BD*(   1) C  14 - H  27            2.35    1.31    0.050
  35. BD (   1) C  15 - C  16        /395. BD*(   1) C  15 - H  28            1.24    1.29    0.036
  36. BD (   1) C  15 - H  28        /281. RY*(   1) C  14                    1.31    1.70    0.042
  36. BD (   1) C  15 - H  28        /315. RY*(   1) C  16                    1.34    2.41    0.051
  36. BD (   1) C  15 - H  28        /373. BD*(   1) C   6 - C  16            5.36    1.22    0.072
  36. BD (   1) C  15 - H  28        /389. BD*(   1) C  13 - C  14            3.64    1.23    0.060
  36. BD (   1) C  15 - H  28        /391. BD*(   1) C  14 - C  15            0.93    1.23    0.030
  36. BD (   1) C  15 - H  28        /393. BD*(   1) C  14 - H  27            0.60    1.08    0.023
  36. BD (   1) C  15 - H  28        /394. BD*(   1) C  15 - C  16            1.24    1.21    0.035
  37. BD (   1) C  16 - I  29        /145. RY*(   1) C   6                    5.26    1.96    0.091
  37. BD (   1) C  16 - I  29        /147. RY*(   3) C   6                    0.59    1.62    0.028
  37. BD (   1) C  16 - I  29        /298. RY*(   1) C  15                    4.06    1.87    0.078
  37. BD (   1) C  16 - I  29        /301. RY*(   4) C  15                    0.70    1.72    0.031
  37. BD (   1) C  16 - I  29        /315. RY*(   1) C  16                    1.39    2.44    0.052
  37. BD (   1) C  16 - I  29        /316. RY*(   2) C  16                    1.36    2.26    0.050
  37. BD (   1) C  16 - I  29        /357. RY*(   2) I  29                    1.11    1.84    0.041
  37. BD (   1) C  16 - I  29        /358. RY*(   3) I  29                    1.84    2.78    0.064
  37. BD (   1) C  16 - I  29        /359. RY*(   4) I  29                    1.71    7.44    0.101
  37. BD (   1) C  16 - I  29        /372. BD*(   1) C   6 - C  12            5.74    1.22    0.075
  37. BD (   1) C  16 - I  29        /391. BD*(   1) C  14 - C  15            5.21    1.25    0.072
  37. BD (   1) C  16 - I  29        /395. BD*(   1) C  15 - H  28            0.84    1.09    0.027
  38. CR (   1) C   1                /364. BD*(   1) N   2 - C   4            0.99   10.90    0.094
  39. CR (   1) N   2                / 60. RY*(   1) C   1                    0.56   15.78    0.084
  39. CR (   1) N   2                / 63. RY*(   4) C   1                    0.57   15.80    0.084
  39. CR (   1) N   2                / 64. RY*(   5) C   1                    0.52   16.46    0.082
  39. CR (   1) N   2                /112. RY*(   2) C   4                    1.20   15.27    0.121
  39. CR (   1) N   2                /334. RY*(   1) H  18                    0.90   16.70    0.110
  40. CR (   1) O   3                / 60. RY*(   1) C   1                    5.70   20.52    0.306
  41. CR (   1) C   4                /128. RY*(   1) C   5                    0.84   11.64    0.088
  41. CR (   1) C   4                /145. RY*(   1) C   6                    0.72   11.80    0.082
  41. CR (   1) C   4                /360. BD*(   1) C   1 - N   2            0.58   10.91    0.072
  41. CR (   1) C   4                /369. BD*(   1) C   5 - C   7            0.70   11.09    0.079
  41. CR (   1) C   4                /372. BD*(   1) C   6 - C  12            0.63   11.07    0.075
  41. CR (   1) C   4                /373. BD*(   1) C   6 - C  16            0.67   11.08    0.077
  42. CR (   1) C   5                /113. RY*(   3) C   4                    1.09   11.09    0.098
  42. CR (   1) C   5                /163. RY*(   2) C   7                    1.47   11.56    0.116
  42. CR (   1) C   5                /231. RY*(   2) C  11                    1.52   11.54    0.118
  42. CR (   1) C   5                /375. BD*(   1) C   7 - C   8            0.68   11.05    0.078
  42. CR (   1) C   5                /382. BD*(   1) C  10 - C  11            0.67   11.05    0.077
  43. CR (   1) C   6                /248. RY*(   2) C  12                    1.42   11.59    0.115
  43. CR (   1) C   6                /316. RY*(   2) C  16                    2.22   12.06    0.146
  43. CR (   1) C   6                /373. BD*(   1) C   6 - C  16            0.77   11.04    0.083
  43. CR (   1) C   6                /386. BD*(   1) C  12 - C  13            0.69   11.05    0.078
  43. CR (   1) C   6                /394. BD*(   1) C  15 - C  16            0.99   11.03    0.094
  43. CR (   1) C   6                /396. BD*(   1) C  16 - I  29            1.28   10.59    0.105
  44. CR (   1) C   7                /129. RY*(   2) C   5                    2.16   11.59    0.141
  44. CR (   1) C   7                /180. RY*(   2) C   8                    1.63   11.72    0.124
  44. CR (   1) C   7                /338. RY*(   1) H  20                    0.51   11.68    0.069
  44. CR (   1) C   7                /366. BD*(   1) C   4 - C   5            0.93   10.86    0.091
  44. CR (   1) C   7                /371. BD*(   1) C   5 - C  11            0.88   11.03    0.089
  44. CR (   1) C   7                /377. BD*(   1) C   8 - C   9            0.73   11.04    0.080
  45. CR (   1) C   8                /163. RY*(   2) C   7                    1.14   11.55    0.103
  45. CR (   1) C   8                /197. RY*(   2) C   9                    1.55   11.73    0.120
  45. CR (   1) C   8                /369. BD*(   1) C   5 - C   7            0.83   11.03    0.086
  45. CR (   1) C   8                /380. BD*(   1) C   9 - C  10            0.71   11.04    0.079
  46. CR (   1) C   9                /180. RY*(   2) C   8                    1.48   11.72    0.117
  46. CR (   1) C   9                /214. RY*(   2) C  10                    1.52   11.73    0.119
  46. CR (   1) C   9                /375. BD*(   1) C   7 - C   8            0.75   11.04    0.081
  46. CR (   1) C   9                /382. BD*(   1) C  10 - C  11            0.74   11.04    0.081
  47. CR (   1) C  10                /197. RY*(   2) C   9                    1.57   11.73    0.121
  47. CR (   1) C  10                /231. RY*(   2) C  11                    1.22   11.53    0.106
  47. CR (   1) C  10                /234. RY*(   5) C  11                    0.59   11.49    0.073
  47. CR (   1) C  10                /371. BD*(   1) C   5 - C  11            0.79   11.03    0.084
  47. CR (   1) C  10                /377. BD*(   1) C   8 - C   9            0.71   11.04    0.079
  48. CR (   1) C  11                /128. RY*(   1) C   5                    0.72   11.58    0.082
  48. CR (   1) C  11                /129. RY*(   2) C   5                    1.14   11.59    0.103
  48. CR (   1) C  11                /214. RY*(   2) C  10                    1.59   11.72    0.122
  48. CR (   1) C  11                /366. BD*(   1) C   4 - C   5            0.85   10.86    0.086
  48. CR (   1) C  11                /369. BD*(   1) C   5 - C   7            0.94   11.03    0.091
  48. CR (   1) C  11                /380. BD*(   1) C   9 - C  10            0.74   11.04    0.081
  49. CR (   1) C  12                /145. RY*(   1) C   6                    1.33   11.75    0.112
  49. CR (   1) C  12                /147. RY*(   3) C   6                    0.63   11.41    0.076
  49. CR (   1) C  12                /265. RY*(   2) C  13                    1.69   11.73    0.126
  49. CR (   1) C  12                /348. RY*(   1) H  25                    0.50   11.77    0.069
  49. CR (   1) C  12                /367. BD*(   1) C   4 - C   6            0.81   10.87    0.084
  49. CR (   1) C  12                /373. BD*(   1) C   6 - C  16            0.93   11.03    0.091
  49. CR (   1) C  12                /389. BD*(   1) C  13 - C  14            0.74   11.04    0.081
  50. CR (   1) C  13                /248. RY*(   2) C  12                    1.28   11.58    0.109
  50. CR (   1) C  13                /251. RY*(   5) C  12                    0.56   11.44    0.071
  50. CR (   1) C  13                /282. RY*(   2) C  14                    1.47   11.76    0.118
  50. CR (   1) C  13                /372. BD*(   1) C   6 - C  12            0.87   11.01    0.088
  50. CR (   1) C  13                /391. BD*(   1) C  14 - C  15            0.68   11.04    0.078
  51. CR (   1) C  14                /265. RY*(   2) C  13                    1.40   11.72    0.114
  51. CR (   1) C  14                /298. RY*(   1) C  15                    0.71   11.66    0.082
  51. CR (   1) C  14                /299. RY*(   2) C  15                    1.09   11.42    0.100
  51. CR (   1) C  14                /386. BD*(   1) C  12 - C  13            0.77   11.04    0.082
  51. CR (   1) C  14                /394. BD*(   1) C  15 - C  16            0.83   11.02    0.086
  52. CR (   1) C  15                /282. RY*(   2) C  14                    1.58   11.76    0.122
  52. CR (   1) C  15                /315. RY*(   1) C  16                    1.75   12.22    0.131
  52. CR (   1) C  15                /373. BD*(   1) C   6 - C  16            1.19   11.02    0.103
  52. CR (   1) C  15                /389. BD*(   1) C  13 - C  14            0.68   11.03    0.078
  52. CR (   1) C  15                /394. BD*(   1) C  15 - C  16            0.55   11.02    0.070
  52. CR (   1) C  15                /396. BD*(   1) C  16 - I  29            1.04   10.58    0.094
  53. CR (   1) C  16                /147. RY*(   3) C   6                    1.94   11.45    0.133
  53. CR (   1) C  16                /299. RY*(   2) C  15                    1.92   11.46    0.133
  53. CR (   1) C  16                /367. BD*(   1) C   4 - C   6            1.17   10.91    0.102
  53. CR (   1) C  16                /372. BD*(   1) C   6 - C  12            0.81   11.05    0.085
  53. CR (   1) C  16                /373. BD*(   1) C   6 - C  16            0.62   11.07    0.075
  53. CR (   1) C  16                /391. BD*(   1) C  14 - C  15            0.69   11.08    0.078
  53. CR (   1) C  16                /394. BD*(   1) C  15 - C  16            0.52   11.06    0.068
  53. CR (   1) C  16                /396. BD*(   1) C  16 - I  29            1.18   10.62    0.101
  54. LP (   1) N   2                / 62. RY*(   3) C   1                    2.50    1.98    0.067
  54. LP (   1) N   2                /114. RY*(   4) C   4                    0.79    1.77    0.036
  54. LP (   1) N   2                /361. BD*(   1) C   1 - O   3           16.85    0.72    0.102
  54. LP (   1) N   2                /362. BD*(   2) C   1 - O   3           12.62    0.69    0.086
  54. LP (   1) N   2                /366. BD*(   1) C   4 - C   5            6.37    0.81    0.068
  54. LP (   1) N   2                /367. BD*(   1) C   4 - C   6            2.04    0.81    0.038
  54. LP (   1) N   2                /368. BD*(   1) C   4 - H  19            0.53    0.77    0.019
  54. LP (   1) N   2                /370. BD*(   2) C   5 - C   7            1.44    0.41    0.022
  55. LP (   1) O   3                / 60. RY*(   1) C   1                   14.02    1.98    0.149
  55. LP (   1) O   3                / 61. RY*(   2) C   1                    0.62    2.37    0.034
  55. LP (   1) O   3                / 71. RY*(  12) C   1                    1.28    3.02    0.056
  55. LP (   1) O   3                /360. BD*(   1) C   1 - N   2            0.67    1.26    0.026
  55. LP (   1) O   3                /363. BD*(   1) C   1 - H  17            0.80    1.23    0.028
  56. LP (   2) O   3                / 61. RY*(   2) C   1                    4.11    1.91    0.081
  56. LP (   2) O   3                /360. BD*(   1) C   1 - N   2           28.65    0.80    0.137
  56. LP (   2) O   3                /363. BD*(   1) C   1 - H  17           22.57    0.77    0.120
  57. LP (   1) I  29                /373. BD*(   1) C   6 - C  16            1.43    1.26    0.038
  57. LP (   1) I  29                /394. BD*(   1) C  15 - C  16            0.69    1.26    0.026
  58. LP (   2) I  29                /364. BD*(   1) N   2 - C   4            0.67    0.67    0.019
  58. LP (   2) I  29                /368. BD*(   1) C   4 - H  19            1.46    0.73    0.029
  58. LP (   2) I  29                /373. BD*(   1) C   6 - C  16            4.03    0.93    0.055
  58. LP (   2) I  29                /391. BD*(   1) C  14 - C  15            0.96    0.95    0.027
  58. LP (   2) I  29                /394. BD*(   1) C  15 - C  16            3.26    0.93    0.049
  59. LP (   3) I  29                /317. RY*(   3) C  16                    0.55    1.17    0.023
  59. LP (   3) I  29                /374. BD*(   2) C   6 - C  16           13.06    0.35    0.066
 361. BD*(   1) C   1 - O   3        / 60. RY*(   1) C   1                    1.21    0.79    0.111
 361. BD*(   1) C   1 - O   3        / 62. RY*(   3) C   1                    0.58    1.26    0.100
 361. BD*(   1) C   1 - O   3        / 65. RY*(   6) C   1                    1.26    0.47    0.092
 361. BD*(   1) C   1 - O   3        / 70. RY*(  11) C   1                    0.76    3.16    0.185
 361. BD*(   1) C   1 - O   3        / 95. RY*(   2) O   3                    1.26    0.22    0.063
 361. BD*(   1) C   1 - O   3        / 97. RY*(   4) O   3                    3.12    0.50    0.149
 361. BD*(   1) C   1 - O   3        / 99. RY*(   6) O   3                    0.53    0.92    0.083
 361. BD*(   1) C   1 - O   3        /360. BD*(   1) C   1 - N   2            1.12    0.08    0.027
 361. BD*(   1) C   1 - O   3        /363. BD*(   1) C   1 - H  17            1.77    0.05    0.028
 362. BD*(   2) C   1 - O   3        / 60. RY*(   1) C   1                    0.86    0.82    0.095
 362. BD*(   2) C   1 - O   3        / 62. RY*(   3) C   1                    0.57    1.29    0.099
 362. BD*(   2) C   1 - O   3        / 70. RY*(  11) C   1                    1.03    3.19    0.214
 362. BD*(   2) C   1 - O   3        / 95. RY*(   2) O   3                    0.94    0.25    0.057
 362. BD*(   2) C   1 - O   3        / 97. RY*(   4) O   3                    3.04    0.53    0.151
 362. BD*(   2) C   1 - O   3        / 99. RY*(   6) O   3                    0.66    0.95    0.094
 362. BD*(   2) C   1 - O   3        /361. BD*(   1) C   1 - O   3          480.84    0.03    0.311
 362. BD*(   2) C   1 - O   3        /363. BD*(   1) C   1 - H  17            0.72    0.07    0.023
 362. BD*(   2) C   1 - O   3        /364. BD*(   1) N   2 - C   4            3.83    0.01    0.023
 362. BD*(   2) C   1 - O   3        /365. BD*(   1) N   2 - H  18            1.43    0.15    0.052
 370. BD*(   2) C   5 - C   7        /130. RY*(   3) C   5                    0.98    0.61    0.052
 370. BD*(   2) C   5 - C   7        /164. RY*(   3) C   7                    2.63    0.70    0.091
 370. BD*(   2) C   5 - C   7        /181. RY*(   3) C   8                    0.73    0.40    0.036
 370. BD*(   2) C   5 - C   7        /232. RY*(   3) C  11                    0.84    0.50    0.043
 370. BD*(   2) C   5 - C   7        /364. BD*(   1) N   2 - C   4            3.48    0.29    0.064
 370. BD*(   2) C   5 - C   7        /367. BD*(   1) C   4 - C   6            0.83    0.40    0.037
 374. BD*(   2) C   6 - C  16        /146. RY*(   2) C   6                    2.39    0.67    0.079
 374. BD*(   2) C   6 - C  16        /249. RY*(   3) C  12                    0.83    0.79    0.050
 374. BD*(   2) C   6 - C  16        /300. RY*(   3) C  15                    1.02    0.68    0.052
 374. BD*(   2) C   6 - C  16        /317. RY*(   3) C  16                    2.94    0.82    0.097
 374. BD*(   2) C   6 - C  16        /364. BD*(   1) N   2 - C   4            1.34    0.32    0.039
 374. BD*(   2) C   6 - C  16        /366. BD*(   1) C   4 - C   5            1.95    0.43    0.055
 374. BD*(   2) C   6 - C  16        /368. BD*(   1) C   4 - H  19            0.51    0.38    0.027
 374. BD*(   2) C   6 - C  16        /387. BD*(   2) C  12 - C  13          255.06    0.02    0.099
 374. BD*(   2) C   6 - C  16        /392. BD*(   2) C  14 - C  15          241.36    0.02    0.094
 378. BD*(   2) C   8 - C   9        /181. RY*(   3) C   8                    2.11    0.40    0.064
 378. BD*(   2) C   8 - C   9        /198. RY*(   3) C   9                    3.59    0.36    0.079
 378. BD*(   2) C   8 - C   9        /206. RY*(  11) C   9                    0.80    0.53    0.045
 383. BD*(   2) C  10 - C  11        /215. RY*(   3) C  10                    3.11    0.49    0.087
 383. BD*(   2) C  10 - C  11        /232. RY*(   3) C  11                    1.61    0.49    0.063
 383. BD*(   2) C  10 - C  11        /233. RY*(   4) C  11                    0.77    1.46    0.075
 387. BD*(   2) C  12 - C  13        /249. RY*(   3) C  12                    0.58    0.77    0.047
 387. BD*(   2) C  12 - C  13        /250. RY*(   4) C  12                    1.15    1.26    0.085
 387. BD*(   2) C  12 - C  13        /266. RY*(   3) C  13                    3.32    0.52    0.093
 387. BD*(   2) C  12 - C  13        /283. RY*(   3) C  14                    0.51    0.43    0.033
 392. BD*(   2) C  14 - C  15        /283. RY*(   3) C  14                    2.99    0.43    0.082
 392. BD*(   2) C  14 - C  15        /300. RY*(   3) C  15                    0.91    0.67    0.056
 392. BD*(   2) C  14 - C  15        /302. RY*(   5) C  15                    0.77    1.22    0.070


 Natural Bond Orbitals (Summary):

                                                            Principal Delocalizations
           NBO                        Occupancy    Energy   (geminal,vicinal,remote)
 ====================================================================================
 Molecular unit  1  (C14H12INO)
     1. BD (   1) C   1 - N   2          1.99185    -0.88128  111(v),367(v),364(g)
     2. BD (   1) C   1 - O   3          1.99489    -0.84381  361(g),362(g),60(g)
     3. BD (   2) C   1 - O   3          1.99287    -0.80594  365(v),361(g),362(g),60(g)
     4. BD (   1) C   1 - H  17          1.98406    -0.63924  364(v),94(v),78(v)
     5. BD (   1) N   2 - C   4          1.97930    -0.80960  370(v),373(v),60(v),363(v)
                                                    374(v),64(v),130(v),366(g)
     6. BD (   1) N   2 - H  18          1.98034    -0.74014  362(v),368(v),63(v),113(v)
                                                    111(v),361(v)
     7. BD (   1) C   4 - C   5          1.96434    -0.71478  374(v),369(g),382(v),375(v)
                                                    371(g),230(v),367(g),77(v)
                                                    146(v),162(v),373(v),368(g)
                                                    372(v)
     8. BD (   1) C   4 - C   6          1.96841    -0.72176  373(g),394(v),360(v),372(g)
                                                    386(v),371(v),315(v),366(g)
                                                    247(v),129(v),316(v),370(v)
                                                    77(v),368(g),358(r),359(r)
     9. BD (   1) C   4 - H  19          1.96891    -0.57621  369(v),372(v),365(v),374(v)
                                                    367(g),366(g)
    10. BD (   1) C   5 - C   7          1.97180    -0.78530  371(g),375(g),385(v),379(v)
                                                    366(g),111(v),180(v),179(v)
                                                    376(g),368(v),230(v),231(v)
    11. BD (   2) C   5 - C   7          1.65981    -0.30132  378(v),383(v),364(v),232(v)
                                                    181(v),367(v),374(r),368(v)
    12. BD (   1) C   5 - C  11          1.97188    -0.78063  369(g),382(g),376(v),384(v)
                                                    366(g),111(v),214(v),213(v)
                                                    367(v),385(g),162(v),163(v)
    13. BD (   1) C   6 - C  12          1.96279    -0.78294  373(g),396(v),386(g),390(v)
                                                    367(g),265(v),315(v),368(v)
                                                    264(v),112(v),388(g)
    14. BD (   1) C   6 - C  16          1.97200    -0.82679  394(g),372(g),367(g),388(v)
                                                    298(v),395(v),112(v),364(v)
                                                    111(v),299(v),247(v)
    15. BD (   2) C   6 - C  16          1.69387    -0.33123  392(v),387(v),366(v),300(v)
                                                    364(v),249(v)
    16. BD (   1) C   7 - C   8          1.97772    -0.78586  366(v),369(g),377(g),381(v)
                                                    197(v),128(v),376(g),196(v)
                                                    379(g),129(v)
    17. BD (   1) C   7 - H  20          1.97672    -0.58918  371(v),377(v),128(v),179(v)
                                                    369(g),375(g),387(r),379(v)
    18. BD (   1) C   8 - C   9          1.97937    -0.78629  375(g),380(g),376(v),384(v)
                                                    163(v),214(v),213(v),379(g)
                                                    381(g),162(v)
    19. BD (   2) C   8 - C   9          1.65706    -0.29830  370(v),383(v),165(v),216(v)
                                                    215(v)
    20. BD (   1) C   8 - H  21          1.97998    -0.58677  369(v),380(v),196(v),162(v)
                                                    375(g),377(g),381(v),376(v)
    21. BD (   1) C   9 - C  10          1.97939    -0.78561  382(g),377(g),385(v),379(v)
                                                    231(v),180(v),179(v),384(g)
                                                    381(g),230(v)
    22. BD (   1) C   9 - H  22          1.97997    -0.58708  375(v),382(v),179(v),213(v)
                                                    377(g),380(g),379(v),384(v)
    23. BD (   1) C  10 - C  11          1.97806    -0.78550  366(v),371(g),380(g),381(v)
                                                    197(v),129(v),385(g),196(v)
                                                    384(g),128(v)
    24. BD (   2) C  10 - C  11          1.65721    -0.29802  370(v),378(v),198(v),130(v)
    25. BD (   1) C  10 - H  23          1.97970    -0.58611  371(v),377(v),196(v),230(v)
                                                    382(g),380(g),381(v),385(v)
    26. BD (   1) C  11 - H  24          1.97910    -0.58516  369(v),380(v),128(v),213(v)
                                                    371(g),382(g),384(v)
    27. BD (   1) C  12 - C  13          1.97862    -0.79715  372(g),367(v),389(g),393(v)
                                                    147(v),282(v),388(g),390(g)
                                                    281(v)
    28. BD (   2) C  12 - C  13          1.67122    -0.30836  374(v),392(v),283(v)
    29. BD (   1) C  12 - H  25          1.97781    -0.60008  373(v),389(v),145(v),264(v)
                                                    386(g),372(g),390(v)
    30. BD (   1) C  13 - C  14          1.97888    -0.79031  386(g),388(v),391(g),395(v)
                                                    299(v),248(v),393(g),390(g)
                                                    247(v)
    31. BD (   1) C  13 - H  26          1.97934    -0.59083  372(v),391(v),281(v),247(v)
                                                    386(g),389(g),393(v),388(v)
    32. BD (   1) C  14 - C  15          1.97297    -0.79208  394(g),396(v),389(g),390(v)
                                                    316(v),265(v),395(g),393(g)
                                                    264(v),315(v)
    33. BD (   2) C  14 - C  15          1.66271    -0.30604  374(v),387(v),317(v),318(v)
                                                    267(v),266(v),300(g)
    34. BD (   1) C  14 - H  27          1.97941    -0.59335  386(v),394(v),264(v),298(v)
                                                    391(g),389(g),390(v),395(v)
    35. BD (   1) C  15 - C  16          1.97717    -0.82215  373(g),367(v),391(g),393(v)
                                                    145(v),282(v),148(v),395(g)
                                                    281(v),359(v),315(g),357(v)
    36. BD (   1) C  15 - H  28          1.98017    -0.59832  373(v),389(v),315(v),281(v)
                                                    394(g),391(g),393(v)
    37. BD (   1) C  16 - I  29          1.97417    -0.62043  372(v),145(v),391(v),298(v)
                                                    358(g),359(g),315(g),316(g)
                                                    357(g),395(v),301(v),147(v)
    38. CR (   1) C   1                  1.99960   -10.54435  364(v)
    39. CR (   1) N   2                  1.99947   -14.61990  112(v),334(v),63(v),60(v)
                                                    64(v)
    40. CR (   1) O   3                  1.99977   -19.36245  60(v)
    41. CR (   1) C   4                  1.99906   -10.46402  128(v),145(v),369(v),373(v)
                                                    372(v),360(v)
    42. CR (   1) C   5                  1.99901   -10.41029  231(v),163(v),113(v),375(v)
                                                    382(v)
    43. CR (   1) C   6                  1.99889   -10.41909  316(v),248(v),396(v),394(v)
                                                    373(g),386(v)
    44. CR (   1) C   7                  1.99908   -10.39908  129(v),180(v),366(v),371(v)
                                                    377(v),338(v)
    45. CR (   1) C   8                  1.99920   -10.40138  197(v),163(v),369(v),380(v)
    46. CR (   1) C   9                  1.99919   -10.40049  214(v),180(v),375(v),382(v)
    47. CR (   1) C  10                  1.99919   -10.40052  197(v),231(v),371(v),377(v)
                                                    234(v)
    48. CR (   1) C  11                  1.99910   -10.39860  214(v),129(v),369(v),366(v)
                                                    380(v),128(v)
    49. CR (   1) C  12                  1.99909   -10.41207  265(v),145(v),373(v),367(v)
                                                    389(v),147(v),348(v)
    50. CR (   1) C  13                  1.99919   -10.40730  282(v),248(v),372(v),391(v)
                                                    251(v)
    51. CR (   1) C  14                  1.99918   -10.40842  265(v),299(v),394(v),386(v)
                                                    298(v)
    52. CR (   1) C  15                  1.99906   -10.40666  315(v),282(v),373(v),396(v)
                                                    389(v),394(g)
    53. CR (   1) C  16                  1.99878   -10.44783  147(v),299(v),396(g),367(v)
                                                    372(v),391(v),373(g),394(g)
    54. LP (   1) N   2                  1.75780    -0.35111  361(v),362(v),366(v),62(v)
                                                    367(v),370(r),114(v),368(v)
    55. LP (   1) O   3                  1.98514    -0.81473  60(v),71(v),363(v),360(v)
                                                    61(v)
    56. LP (   2) O   3                  1.87682    -0.35373  360(v),363(v),61(v)
    57. LP (   1) I  29                  1.99307    -0.64643  373(v),394(v)
    58. LP (   2) I  29                  1.96412    -0.31509  373(v),394(v),368(r),391(r)
                                                    364(r)
    59. LP (   3) I  29                  1.92677    -0.31291  374(v),317(v)
    60. RY*(   1) C   1                  0.01173     1.16052   
    61. RY*(   2) C   1                  0.00764     1.55311   
    62. RY*(   3) C   1                  0.00570     1.63021   
    63. RY*(   4) C   1                  0.00240     1.17873   
    64. RY*(   5) C   1                  0.00079     1.83855   
    65. RY*(   6) C   1                  0.00033     0.84056   
    66. RY*(   7) C   1                  0.00012     0.68402   
    67. RY*(   8) C   1                  0.00006     1.25560   
    68. RY*(   9) C   1                  0.00005     1.09654   
    69. RY*(  10) C   1                  0.00003     0.93955   
    70. RY*(  11) C   1                  0.00002     3.53048   
    71. RY*(  12) C   1                  0.00001     2.20343   
    72. RY*(  13) C   1                  0.00001     1.55157   
    73. RY*(  14) C   1                  0.00001     2.12713   
    74. RY*(  15) C   1                  0.00000    20.55339   
    75. RY*(  16) C   1                  0.00000     1.48344   
    76. RY*(  17) C   1                  0.00001     2.20156   
    77. RY*(   1) N   2                  0.00511     0.69496   
    78. RY*(   2) N   2                  0.00306     0.84148   
    79. RY*(   3) N   2                  0.00216     0.88720   
    80. RY*(   4) N   2                  0.00089     1.19875   
    81. RY*(   5) N   2                  0.00037     1.32138   
    82. RY*(   6) N   2                  0.00029     1.31748   
    83. RY*(   7) N   2                  0.00020     1.11075   
    84. RY*(   8) N   2                  0.00016     1.72549   
    85. RY*(   9) N   2                  0.00010     1.28369   
    86. RY*(  10) N   2                  0.00010     2.64871   
    87. RY*(  11) N   2                  0.00007     2.96850   
    88. RY*(  12) N   2                  0.00002     2.75640   
    89. RY*(  13) N   2                  0.00001     2.23103   
    90. RY*(  14) N   2                  0.00002     3.13710   
    91. RY*(  15) N   2                  0.00000    35.07306   
    92. RY*(  16) N   2                  0.00000     3.95059   
    93. RY*(  17) N   2                  0.00000     3.95536   
    94. RY*(   1) O   3                  0.00247     0.90485   
    95. RY*(   2) O   3                  0.00143     0.58864   
    96. RY*(   3) O   3                  0.00053     0.71093   
    97. RY*(   4) O   3                  0.00013     0.87275   
    98. RY*(   5) O   3                  0.00008     1.31974   
    99. RY*(   6) O   3                  0.00006     1.28819   
   100. RY*(   7) O   3                  0.00005     1.43326   
   101. RY*(   8) O   3                  0.00003     1.59628   
   102. RY*(   9) O   3                  0.00001     3.07195   
   103. RY*(  10) O   3                  0.00000    49.59678   
   104. RY*(  11) O   3                  0.00000     5.07033   
   105. RY*(  12) O   3                  0.00001     5.19638   
   106. RY*(  13) O   3                  0.00000     2.89214   
   107. RY*(  14) O   3                  0.00000     3.18675   
   108. RY*(  15) O   3                  0.00000     3.17997   
   109. RY*(  16) O   3                  0.00000     2.92300   
   110. RY*(  17) O   3                  0.00000     5.07746   
   111. RY*(   1) C   4                  0.01123     0.89874   
   112. RY*(   2) C   4                  0.00632     0.64593   
   113. RY*(   3) C   4                  0.00261     0.67886   
   114. RY*(   4) C   4                  0.00191     1.41606   
   115. RY*(   5) C   4                  0.00107     1.65269   
   116. RY*(   6) C   4                  0.00091     1.16820   
   117. RY*(   7) C   4                  0.00062     1.63208   
   118. RY*(   8) C   4                  0.00052     1.56480   
   119. RY*(   9) C   4                  0.00031     1.57780   
   120. RY*(  10) C   4                  0.00021     1.64260   
   121. RY*(  11) C   4                  0.00018     1.49943   
   122. RY*(  12) C   4                  0.00014     1.27122   
   123. RY*(  13) C   4                  0.00010     2.43659   
   124. RY*(  14) C   4                  0.00006     1.89834   
   125. RY*(  15) C   4                  0.00006     1.97151   
   126. RY*(  16) C   4                  0.00002     2.42527   
   127. RY*(  17) C   4                  0.00001    22.28066   
   128. RY*(   1) C   5                  0.00683     1.17938   
   129. RY*(   2) C   5                  0.00363     1.19215   
   130. RY*(   3) C   5                  0.00208     0.66660   
   131. RY*(   4) C   5                  0.00126     0.86715   
   132. RY*(   5) C   5                  0.00090     0.70391   
   133. RY*(   6) C   5                  0.00070     1.43535   
   134. RY*(   7) C   5                  0.00060     1.19420   
   135. RY*(   8) C   5                  0.00046     0.82910   
   136. RY*(   9) C   5                  0.00026     1.95681   
   137. RY*(  10) C   5                  0.00022     1.39260   
   138. RY*(  11) C   5                  0.00013     1.48975   
   139. RY*(  12) C   5                  0.00007     2.53381   
   140. RY*(  13) C   5                  0.00007     3.11849   
   141. RY*(  14) C   5                  0.00007     3.48808   
   142. RY*(  15) C   5                  0.00002     2.81929   
   143. RY*(  16) C   5                  0.00001     2.87348   
   144. RY*(  17) C   5                  0.00001    22.07172   
   145. RY*(   1) C   6                  0.00828     1.33850   
   146. RY*(   2) C   6                  0.00458     0.70388   
   147. RY*(   3) C   6                  0.00450     0.99757   
   148. RY*(   4) C   6                  0.00163     1.07570   
   149. RY*(   5) C   6                  0.00150     0.89176   
   150. RY*(   6) C   6                  0.00094     0.61709   
   151. RY*(   7) C   6                  0.00065     1.23655   
   152. RY*(   8) C   6                  0.00061     1.11795   
   153. RY*(   9) C   6                  0.00022     1.77156   
   154. RY*(  10) C   6                  0.00017     2.00173   
   155. RY*(  11) C   6                  0.00014     2.23898   
   156. RY*(  12) C   6                  0.00009     3.32447   
   157. RY*(  13) C   6                  0.00008     1.94774   
   158. RY*(  14) C   6                  0.00004     3.43486   
   159. RY*(  15) C   6                  0.00004     2.44866   
   160. RY*(  16) C   6                  0.00001     2.90044   
   161. RY*(  17) C   6                  0.00000    22.11286   
   162. RY*(   1) C   7                  0.00571     1.13924   
   163. RY*(   2) C   7                  0.00221     1.15242   
   164. RY*(   3) C   7                  0.00137     0.76289   
   165. RY*(   4) C   7                  0.00060     1.26948   
   166. RY*(   5) C   7                  0.00054     1.10084   
   167. RY*(   6) C   7                  0.00027     1.08946   
   168. RY*(   7) C   7                  0.00014     1.37853   
   169. RY*(   8) C   7                  0.00011     2.43649   
   170. RY*(   9) C   7                  0.00008     1.79529   
   171. RY*(  10) C   7                  0.00008     2.16416   
   172. RY*(  11) C   7                  0.00005     2.20643   
   173. RY*(  12) C   7                  0.00004     2.51983   
   174. RY*(  13) C   7                  0.00005     0.70618   
   175. RY*(  14) C   7                  0.00000     2.98956   
   176. RY*(  15) C   7                  0.00001     2.55899   
   177. RY*(  16) C   7                  0.00001     1.84083   
   178. RY*(  17) C   7                  0.00000    21.28764   
   179. RY*(   1) C   8                  0.00615     1.09744   
   180. RY*(   2) C   8                  0.00229     1.31732   
   181. RY*(   3) C   8                  0.00103     0.46326   
   182. RY*(   4) C   8                  0.00062     1.65339   
   183. RY*(   5) C   8                  0.00045     1.17353   
   184. RY*(   6) C   8                  0.00026     0.94660   
   185. RY*(   7) C   8                  0.00013     2.07219   
   186. RY*(   8) C   8                  0.00005     1.54368   
   187. RY*(   9) C   8                  0.00006     2.60003   
   188. RY*(  10) C   8                  0.00005     0.74366   
   189. RY*(  11) C   8                  0.00004     1.85471   
   190. RY*(  12) C   8                  0.00001     2.45548   
   191. RY*(  13) C   8                  0.00001     1.78755   
   192. RY*(  14) C   8                  0.00001     1.36610   
   193. RY*(  15) C   8                  0.00001     1.50103   
   194. RY*(  16) C   8                  0.00000    21.95474   
   195. RY*(  17) C   8                  0.00000     2.73063   
   196. RY*(   1) C   9                  0.00582     1.12691   
   197. RY*(   2) C   9                  0.00224     1.32984   
   198. RY*(   3) C   9                  0.00105     0.41595   
   199. RY*(   4) C   9                  0.00056     1.69142   
   200. RY*(   5) C   9                  0.00041     0.97895   
   201. RY*(   6) C   9                  0.00038     0.91781   
   202. RY*(   7) C   9                  0.00013     2.48171   
   203. RY*(   8) C   9                  0.00007     2.70647   
   204. RY*(   9) C   9                  0.00005     1.46475   
   205. RY*(  10) C   9                  0.00002     1.71909   
   206. RY*(  11) C   9                  0.00002     0.59017   
   207. RY*(  12) C   9                  0.00001     2.06455   
   208. RY*(  13) C   9                  0.00000     1.68607   
   209. RY*(  14) C   9                  0.00000     2.34737   
   210. RY*(  15) C   9                  0.00000    21.76247   
   211. RY*(  16) C   9                  0.00000     1.58740   
   212. RY*(  17) C   9                  0.00001     2.36739   
   213. RY*(   1) C  10                  0.00609     1.10725   
   214. RY*(   2) C  10                  0.00227     1.32462   
   215. RY*(   3) C  10                  0.00102     0.55456   
   216. RY*(   4) C  10                  0.00057     1.58491   
   217. RY*(   5) C  10                  0.00044     1.09030   
   218. RY*(   6) C  10                  0.00025     1.06123   
   219. RY*(   7) C  10                  0.00013     2.19735   
   220. RY*(   8) C  10                  0.00007     2.68709   
   221. RY*(   9) C  10                  0.00004     0.71708   
   222. RY*(  10) C  10                  0.00003     1.91161   
   223. RY*(  11) C  10                  0.00003     2.07736   
   224. RY*(  12) C  10                  0.00001     2.47251   
   225. RY*(  13) C  10                  0.00001     2.25648   
   226. RY*(  14) C  10                  0.00000    20.88055   
   227. RY*(  15) C  10                  0.00000     1.63456   
   228. RY*(  16) C  10                  0.00001     2.35389   
   229. RY*(  17) C  10                  0.00001     1.34656   
   230. RY*(   1) C  11                  0.00614     1.13438   
   231. RY*(   2) C  11                  0.00226     1.13320   
   232. RY*(   3) C  11                  0.00143     0.55379   
   233. RY*(   4) C  11                  0.00064     1.52429   
   234. RY*(   5) C  11                  0.00052     1.09233   
   235. RY*(   6) C  11                  0.00023     1.51443   
   236. RY*(   7) C  11                  0.00014     1.88402   
   237. RY*(   8) C  11                  0.00010     3.10258   
   238. RY*(   9) C  11                  0.00009     1.31454   
   239. RY*(  10) C  11                  0.00006     1.02077   
   240. RY*(  11) C  11                  0.00004     2.33308   
   241. RY*(  12) C  11                  0.00003     0.59103   
   242. RY*(  13) C  11                  0.00004     2.14509   
   243. RY*(  14) C  11                  0.00001     1.48349   
   244. RY*(  15) C  11                  0.00001     2.69366   
   245. RY*(  16) C  11                  0.00001     2.61887   
   246. RY*(  17) C  11                  0.00000    21.84047   
   247. RY*(   1) C  12                  0.00607     1.10316   
   248. RY*(   2) C  12                  0.00200     1.17143   
   249. RY*(   3) C  12                  0.00100     0.82363   
   250. RY*(   4) C  12                  0.00072     1.30984   
   251. RY*(   5) C  12                  0.00053     1.02871   
   252. RY*(   6) C  12                  0.00028     1.02876   
   253. RY*(   7) C  12                  0.00017     1.11595   
   254. RY*(   8) C  12                  0.00014     2.58106   
   255. RY*(   9) C  12                  0.00009     2.15456   
   256. RY*(  10) C  12                  0.00007     2.99449   
   257. RY*(  11) C  12                  0.00006     1.24194   
   258. RY*(  12) C  12                  0.00002     1.50023   
   259. RY*(  13) C  12                  0.00002     2.38650   
   260. RY*(  14) C  12                  0.00002     2.08701   
   261. RY*(  15) C  12                  0.00001     2.73060   
   262. RY*(  16) C  12                  0.00002     3.82057   
   263. RY*(  17) C  12                  0.00000    19.23134   
   264. RY*(   1) C  13                  0.00590     1.10011   
   265. RY*(   2) C  13                  0.00239     1.31430   
   266. RY*(   3) C  13                  0.00113     0.57498   
   267. RY*(   4) C  13                  0.00057     1.57597   
   268. RY*(   5) C  13                  0.00042     1.08774   
   269. RY*(   6) C  13                  0.00028     1.02019   
   270. RY*(   7) C  13                  0.00015     1.97598   
   271. RY*(   8) C  13                  0.00007     2.60211   
   272. RY*(   9) C  13                  0.00004     0.87739   
   273. RY*(  10) C  13                  0.00004     0.89417   
   274. RY*(  11) C  13                  0.00004     1.78905   
   275. RY*(  12) C  13                  0.00001     2.54138   
   276. RY*(  13) C  13                  0.00001     1.73792   
   277. RY*(  14) C  13                  0.00000     1.45378   
   278. RY*(  15) C  13                  0.00001     2.78968   
   279. RY*(  16) C  13                  0.00000     2.80937   
   280. RY*(  17) C  13                  0.00000    21.03811   
   281. RY*(   1) C  14                  0.00604     1.10578   
   282. RY*(   2) C  14                  0.00223     1.35508   
   283. RY*(   3) C  14                  0.00076     0.48584   
   284. RY*(   4) C  14                  0.00060     1.69101   
   285. RY*(   5) C  14                  0.00040     0.97951   
   286. RY*(   6) C  14                  0.00033     1.05855   
   287. RY*(   7) C  14                  0.00013     1.75420   
   288. RY*(   8) C  14                  0.00007     2.40030   
   289. RY*(   9) C  14                  0.00005     1.77225   
   290. RY*(  10) C  14                  0.00003     2.08119   
   291. RY*(  11) C  14                  0.00002     0.59053   
   292. RY*(  12) C  14                  0.00001     1.71631   
   293. RY*(  13) C  14                  0.00001     1.54643   
   294. RY*(  14) C  14                  0.00001     1.98918   
   295. RY*(  15) C  14                  0.00000    22.22702   
   296. RY*(  16) C  14                  0.00001     1.56956   
   297. RY*(  17) C  14                  0.00000     2.76679   
   298. RY*(   1) C  15                  0.00784     1.24890   
   299. RY*(   2) C  15                  0.00292     1.01598   
   300. RY*(   3) C  15                  0.00138     0.71732   
   301. RY*(   4) C  15                  0.00121     1.10341   
   302. RY*(   5) C  15                  0.00049     1.27347   
   303. RY*(   6) C  15                  0.00036     1.43857   
   304. RY*(   7) C  15                  0.00019     0.90338   
   305. RY*(   8) C  15                  0.00017     2.36163   
   306. RY*(   9) C  15                  0.00008     2.77999   
   307. RY*(  10) C  15                  0.00007     1.22812   
   308. RY*(  11) C  15                  0.00003     1.29258   
   309. RY*(  12) C  15                  0.00004     1.56091   
   310. RY*(  13) C  15                  0.00001     1.56286   
   311. RY*(  14) C  15                  0.00001     2.38218   
   312. RY*(  15) C  15                  0.00000    22.03385   
   313. RY*(  16) C  15                  0.00001     1.77851   
   314. RY*(  17) C  15                  0.00000     2.81714   
   315. RY*(   1) C  16                  0.00740     1.81606   
   316. RY*(   2) C  16                  0.00597     1.63848   
   317. RY*(   3) C  16                  0.00305     0.85656   
   318. RY*(   4) C  16                  0.00093     1.49364   
   319. RY*(   5) C  16                  0.00056     0.89408   
   320. RY*(   6) C  16                  0.00043     1.94409   
   321. RY*(   7) C  16                  0.00022     1.54824   
   322. RY*(   8) C  16                  0.00015     1.80431   
   323. RY*(   9) C  16                  0.00009     1.01036   
   324. RY*(  10) C  16                  0.00009     2.95909   
   325. RY*(  11) C  16                  0.00006     2.59988   
   326. RY*(  12) C  16                  0.00007     1.19740   
   327. RY*(  13) C  16                  0.00004     1.30846   
   328. RY*(  14) C  16                  0.00002     1.88698   
   329. RY*(  15) C  16                  0.00002     1.15286   
   330. RY*(  16) C  16                  0.00000     2.78304   
   331. RY*(  17) C  16                  0.00000    22.29053   
   332. RY*(   1) H  17                  0.00089     1.00389   
   333. RY*(   2) H  17                  0.00012     1.75063   
   334. RY*(   1) H  18                  0.00047     2.07921   
   335. RY*(   2) H  18                  0.00007     1.02721   
   336. RY*(   1) H  19                  0.00263     0.59170   
   337. RY*(   2) H  19                  0.00036     2.48100   
   338. RY*(   1) H  20                  0.00075     1.28422   
   339. RY*(   2) H  20                  0.00014     1.50305   
   340. RY*(   1) H  21                  0.00047     0.77842   
   341. RY*(   2) H  21                  0.00014     2.01395   
   342. RY*(   1) H  22                  0.00037     0.79686   
   343. RY*(   2) H  22                  0.00014     1.98533   
   344. RY*(   1) H  23                  0.00044     0.78700   
   345. RY*(   2) H  23                  0.00015     1.99867   
   346. RY*(   1) H  24                  0.00068     1.32680   
   347. RY*(   2) H  24                  0.00012     1.47781   
   348. RY*(   1) H  25                  0.00063     1.35772   
   349. RY*(   2) H  25                  0.00019     1.49121   
   350. RY*(   1) H  26                  0.00043     0.98023   
   351. RY*(   2) H  26                  0.00016     1.81520   
   352. RY*(   1) H  27                  0.00039     0.74508   
   353. RY*(   2) H  27                  0.00016     2.03296   
   354. RY*(   1) H  28                  0.00056     1.22858   
   355. RY*(   2) H  28                  0.00019     1.55344   
   356. RY*(   1) I  29                  0.00083     0.54003   
   357. RY*(   2) I  29                  0.00050     1.21724   
   358. RY*(   3) I  29                  0.00022     2.16423   
   359. RY*(   4) I  29                  0.00003     6.81592   
   360. BD*(   1) C   1 - N   2          0.06885     0.44453   
   361. BD*(   1) C   1 - O   3          0.11222     0.36818  362(g),364(v),97(g),65(g)
                                                    95(g),363(g),60(g),70(g)
                                                    360(g),62(g),99(g)
   362. BD*(   2) C   1 - O   3          0.11358     0.33964  361(g),97(g),364(v),365(v)
                                                    70(g),95(g),60(g),99(g)
                                                    62(g),363(g)
   363. BD*(   1) C   1 - H  17          0.04962     0.41364   
   364. BD*(   1) N   2 - C   4          0.04013     0.35291   
   365. BD*(   1) N   2 - H  18          0.01427     0.48914   
   366. BD*(   1) C   4 - C   5          0.03654     0.46240   
   367. BD*(   1) C   4 - C   6          0.03049     0.45740   
   368. BD*(   1) C   4 - H  19          0.02525     0.41597   
   369. BD*(   1) C   5 - C   7          0.02607     0.62870   
   370. BD*(   2) C   5 - C   7          0.35655     0.05877  378(v),383(v),364(v),164(g)
                                                    130(g),232(v),367(v),181(v)
   371. BD*(   1) C   5 - C  11          0.02384     0.62749   
   372. BD*(   1) C   6 - C  12          0.02808     0.60293   
   373. BD*(   1) C   6 - C  16          0.03782     0.61745   
   374. BD*(   2) C   6 - C  16          0.40689     0.03578  387(v),392(v),317(g),146(g)
                                                    366(v),364(v),300(v),249(v)
   375. BD*(   1) C   7 - C   8          0.01590     0.63796   
   376. BD*(   1) C   7 - H  20          0.01571     0.48510   
   377. BD*(   1) C   8 - C   9          0.01636     0.63718   
   378. BD*(   2) C   8 - C   9          0.32846     0.05850  370(v),383(v),198(g),181(g)
                                                    206(g)
   379. BD*(   1) C   8 - H  21          0.01379     0.48717   
   380. BD*(   1) C   9 - C  10          0.01647     0.63678   
   381. BD*(   1) C   9 - H  22          0.01383     0.48974   
   382. BD*(   1) C  10 - C  11          0.01558     0.63763   
   383. BD*(   2) C  10 - C  11          0.32218     0.05992  370(v),378(v),215(g),232(g)
                                                    233(g)
   384. BD*(   1) C  10 - H  23          0.01379     0.48759   
   385. BD*(   1) C  11 - H  24          0.01443     0.48535   
   386. BD*(   1) C  12 - C  13          0.01587     0.63307   
   387. BD*(   2) C  12 - C  13          0.31761     0.05328  392(v),374(v),266(g),250(g)
                                                    249(g),283(v)
   388. BD*(   1) C  12 - H  25          0.01468     0.46916   
   389. BD*(   1) C  13 - C  14          0.01568     0.62717   
   390. BD*(   1) C  13 - H  26          0.01354     0.48220   
   391. BD*(   1) C  14 - C  15          0.02058     0.63197   
   392. BD*(   2) C  14 - C  15          0.30933     0.05231  387(v),374(v),283(g),300(g)
                                                    302(g)
   393. BD*(   1) C  14 - H  27          0.01305     0.48391   
   394. BD*(   1) C  15 - C  16          0.02541     0.61356   
   395. BD*(   1) C  15 - H  28          0.01488     0.47110   
   396. BD*(   1) C  16 - I  29          0.02974     0.16870   
       -------------------------------
              Total Lewis  160.80444  ( 98.0515%)
        Valence non-Lewis    2.94707  (  1.7970%)
        Rydberg non-Lewis    0.24848  (  0.1515%)
       -------------------------------
            Total unit  1  164.00000  (100.0000%)
           Charge unit  1    0.00000
   1 Symmetry operations used in ECPInt.
 ECPInt:  NShTT=    9316 NPrTT=   38001 LenC2=    8737 LenP2D=   23972.
 LDataN:  DoStor=T MaxTD1= 6 Len=  172
 D1PCM: PCM CHGder 1st derivatives, ID1Alg=3 FixD1E=F DoIter=F DoCFld=F I1PDM=0.
 Calling FoFJK, ICntrl=      2127 FMM=F ISym2X=0 I1Cent= 0 IOpClX= 0 NMat=1 NMatS=1 NMatT=0.
 -------------------------------------------------------------------
 Center     Atomic                   Forces (Hartrees/Bohr)
 Number     Number              X              Y              Z
 -------------------------------------------------------------------
      1        6          -0.031948862    0.028423694   -0.005699317
      2        7           0.015229415   -0.021071240   -0.016684877
      3        8           0.004492852   -0.003401524    0.006165874
      4        6           0.022498923   -0.000595918   -0.009413397
      5        6          -0.001837422   -0.002319561   -0.007447875
      6        6           0.005337559    0.001353265    0.015143826
      7        6           0.000116506    0.005993422    0.006258665
      8        6          -0.004744936   -0.001043063    0.007170343
      9        6          -0.005762816   -0.006484062   -0.000516718
     10        6          -0.000166819   -0.006188175   -0.006845737
     11        6           0.004632471    0.000483616   -0.004910896
     12        6           0.003528234   -0.004169455    0.002049705
     13        6          -0.000188078    0.000186034    0.009775527
     14        6          -0.002803595    0.006225172    0.001202222
     15        6          -0.004271703    0.010684975    0.011478464
     16        6          -0.001946372    0.003069597    0.030936066
     17        1          -0.006493136    0.002929434    0.000766979
     18        1           0.005265234   -0.002842557    0.010607844
     19        1          -0.004655520   -0.005040031    0.019089183
     20        1          -0.001512383   -0.006302620   -0.006741360
     21        1           0.004724926    0.000836718   -0.005383619
     22        1           0.004743311    0.005252059    0.000035315
     23        1           0.000179703    0.004615213    0.005479845
     24        1          -0.005130574    0.000542827    0.006793772
     25        1          -0.004904721    0.009784554   -0.004687950
     26        1           0.000230599   -0.001436714   -0.007489343
     27        1           0.002624173   -0.006247816   -0.003075974
     28        1           0.002752406   -0.005607379    0.006720147
     29       53           0.000010623   -0.007630462   -0.060776711
 -------------------------------------------------------------------
 Cartesian Forces:  Max     0.060776711 RMS     0.011032571

 GradGradGradGradGradGradGradGradGradGradGradGradGradGradGradGradGradGrad
 Berny optimization.
 FormGI is forming the generalized inverse of G from B-inverse, IUseBI=4.
 Internal  Forces:  Max     0.061084273 RMS     0.007696551
 Search for a local minimum.
 Step number   1 out of a maximum of  158
 All quantities printed in internal units (Hartrees-Bohrs-Radians)
 Mixed Optimization -- RFO/linear search
 Second derivative matrix not updated -- first step.
 ITU=  0
     Eigenvalues ---    0.00451   0.00571   0.00595   0.01479   0.01493
     Eigenvalues ---    0.01507   0.01508   0.01585   0.02106   0.02144
     Eigenvalues ---    0.02147   0.02169   0.02185   0.02202   0.02208
     Eigenvalues ---    0.02214   0.02216   0.02216   0.02217   0.02218
     Eigenvalues ---    0.02222   0.02238   0.02241   0.02243   0.04997
     Eigenvalues ---    0.06059   0.06628   0.14273   0.15998   0.15998
     Eigenvalues ---    0.16000   0.16000   0.16000   0.16000   0.16000
     Eigenvalues ---    0.16000   0.16000   0.16000   0.18227   0.18740
     Eigenvalues ---    0.19257   0.22000   0.22000   0.22000   0.22009
     Eigenvalues ---    0.22490   0.22552   0.23477   0.24487   0.24996
     Eigenvalues ---    0.24998   0.24999   0.30881   0.31057   0.31537
     Eigenvalues ---    0.33036   0.33334   0.33675   0.33927   0.34009
     Eigenvalues ---    0.34159   0.34237   0.34238   0.34247   0.34271
     Eigenvalues ---    0.34275   0.42059   0.42452   0.42597   0.43029
     Eigenvalues ---    0.43056   0.46048   0.46398   0.46824   0.47180
     Eigenvalues ---    0.47241   0.47277   0.47471   0.47519   0.47639
     Eigenvalues ---    0.97513
 RFO step:  Lambda=-3.28145110D-02 EMin= 4.50958674D-03
 Linear search not attempted -- first point.
 Maximum step size (   0.300) exceeded in Quadratic search.
    -- Step size scaled by   0.867
 Iteration  1 RMS(Cart)=  0.07991341 RMS(Int)=  0.00272444
 Iteration  2 RMS(Cart)=  0.00382934 RMS(Int)=  0.00017309
 Iteration  3 RMS(Cart)=  0.00001202 RMS(Int)=  0.00017296
 Iteration  4 RMS(Cart)=  0.00000000 RMS(Int)=  0.00017296
 Variable       Old X    -DE/DX   Delta X   Delta X   Delta X     New X
                                 (Linear)    (Quad)   (Total)
    R1        2.67600  -0.04133   0.00000  -0.07734  -0.07734   2.59866
    R2        2.29651  -0.00512   0.00000  -0.00440  -0.00440   2.29211
    R3        2.08468  -0.00479   0.00000  -0.01133  -0.01133   2.07335
    R4        2.82288  -0.01446   0.00000  -0.03452  -0.03452   2.78836
    R5        1.89207   0.00947   0.00000   0.01618   0.01618   1.90826
    R6        2.86240   0.00661   0.00000   0.01678   0.01678   2.87917
    R7        2.85904   0.00574   0.00000   0.01450   0.01450   2.87354
    R8        2.11700  -0.02005   0.00000  -0.04993  -0.04993   2.06707
    R9        2.63603   0.00169   0.00000   0.00288   0.00288   2.63892
   R10        2.64155  -0.00039   0.00000  -0.00081  -0.00081   2.64074
   R11        2.65473   0.00006   0.00000   0.00018   0.00018   2.65491
   R12        2.62438   0.01129   0.00000   0.02030   0.02037   2.64475
   R13        2.62769   0.00139   0.00000   0.00245   0.00245   2.63014
   R14        2.07316  -0.00924   0.00000  -0.02149  -0.02149   2.05167
   R15        2.62693   0.00154   0.00000   0.00277   0.00277   2.62970
   R16        2.06915  -0.00721   0.00000  -0.01665  -0.01665   2.05249
   R17        2.62812   0.00071   0.00000   0.00127   0.00127   2.62939
   R18        2.06868  -0.00707   0.00000  -0.01633  -0.01633   2.05234
   R19        2.62689   0.00151   0.00000   0.00252   0.00252   2.62942
   R20        2.06932  -0.00717   0.00000  -0.01656  -0.01656   2.05276
   R21        2.07454  -0.00842   0.00000  -0.01962  -0.01962   2.05493
   R22        2.62359  -0.00234   0.00000  -0.00490  -0.00496   2.61863
   R23        2.07881  -0.01150   0.00000  -0.02697  -0.02697   2.05185
   R24        2.63085  -0.00188   0.00000  -0.00429  -0.00435   2.62650
   R25        2.06930  -0.00761   0.00000  -0.01759  -0.01759   2.05170
   R26        2.62546  -0.00159   0.00000  -0.00281  -0.00281   2.62264
   R27        2.06875  -0.00744   0.00000  -0.01717  -0.01717   2.05158
   R28        2.62296   0.01313   0.00000   0.02328   0.02334   2.64630
   R29        2.07063  -0.00906   0.00000  -0.02099  -0.02099   2.04964
   R30        3.73532   0.06108   0.00000   0.23499   0.23499   3.97031
    A1        2.11720   0.01363   0.00000   0.04722   0.04703   2.16422
    A2        2.01971  -0.01198   0.00000  -0.04591  -0.04611   1.97360
    A3        2.14345  -0.00149   0.00000   0.00127   0.00107   2.14452
    A4        2.13743  -0.01490   0.00000  -0.04846  -0.04832   2.08910
    A5        2.00846   0.00078   0.00000  -0.00368  -0.00340   2.00506
    A6        1.96083   0.01268   0.00000   0.05456   0.05459   2.01542
    A7        1.93090  -0.00066   0.00000   0.00938   0.00816   1.93906
    A8        1.90514   0.00408   0.00000   0.03177   0.03103   1.93617
    A9        1.85281  -0.00248   0.00000  -0.02693  -0.02682   1.82598
   A10        1.96157   0.00304   0.00000   0.02647   0.02569   1.98727
   A11        1.90378  -0.00265   0.00000  -0.03057  -0.03049   1.87330
   A12        1.90634  -0.00169   0.00000  -0.01369  -0.01319   1.89314
   A13        2.13374   0.00422   0.00000   0.01312   0.01311   2.14685
   A14        2.06987  -0.00247   0.00000  -0.00739  -0.00740   2.06247
   A15        2.07945  -0.00175   0.00000  -0.00582  -0.00582   2.07363
   A16        2.08831   0.00674   0.00000   0.01985   0.01979   2.10809
   A17        2.15735  -0.00966   0.00000  -0.03042  -0.03048   2.12687
   A18        2.03751   0.00292   0.00000   0.01064   0.01070   2.04821
   A19        2.10152   0.00047   0.00000   0.00154   0.00154   2.10306
   A20        2.09632   0.00119   0.00000   0.00565   0.00565   2.10197
   A21        2.08524  -0.00166   0.00000  -0.00715  -0.00715   2.07809
   A22        2.09763   0.00044   0.00000   0.00182   0.00181   2.09944
   A23        2.09048  -0.00042   0.00000  -0.00182  -0.00182   2.08866
   A24        2.09506  -0.00002   0.00000  -0.00000  -0.00000   2.09506
   A25        2.08976  -0.00066   0.00000  -0.00201  -0.00201   2.08775
   A26        2.09659   0.00034   0.00000   0.00103   0.00103   2.09762
   A27        2.09683   0.00032   0.00000   0.00098   0.00098   2.09781
   A28        2.09799  -0.00066   0.00000  -0.00241  -0.00241   2.09558
   A29        2.09481   0.00034   0.00000   0.00126   0.00126   2.09607
   A30        2.09039   0.00032   0.00000   0.00115   0.00115   2.09153
   A31        2.10002   0.00216   0.00000   0.00688   0.00688   2.10690
   A32        2.09414  -0.00245   0.00000  -0.00962  -0.00962   2.08452
   A33        2.08900   0.00030   0.00000   0.00275   0.00275   2.09175
   A34        2.11866   0.00351   0.00000   0.00989   0.00985   2.12851
   A35        2.08782   0.00143   0.00000   0.00937   0.00939   2.09721
   A36        2.07662  -0.00493   0.00000  -0.01923  -0.01921   2.05740
   A37        2.09913  -0.00080   0.00000  -0.00717  -0.00728   2.09184
   A38        2.09112  -0.00010   0.00000   0.00134   0.00140   2.09253
   A39        2.09293   0.00090   0.00000   0.00582   0.00588   2.09881
   A40        2.08444   0.00141   0.00000   0.00209   0.00202   2.08647
   A41        2.10039  -0.00047   0.00000   0.00000   0.00003   2.10043
   A42        2.09834  -0.00094   0.00000  -0.00207  -0.00205   2.09629
   A43        2.08281   0.00513   0.00000   0.01879   0.01886   2.10166
   A44        2.10686  -0.00403   0.00000  -0.01600  -0.01603   2.09082
   A45        2.09352  -0.00110   0.00000  -0.00278  -0.00282   2.09070
   A46        2.14370  -0.01215   0.00000  -0.03414  -0.03406   2.10964
   A47        2.14238  -0.00176   0.00000  -0.00685  -0.00699   2.13540
   A48        1.99702   0.01393   0.00000   0.04124   0.04111   2.03813
    D1        0.27770  -0.00171   0.00000  -0.01830  -0.01847   0.25923
    D2        2.76793   0.00095   0.00000   0.00664   0.00680   2.77474
    D3       -2.94257   0.00037   0.00000   0.01731   0.01715  -2.92542
    D4       -0.45233   0.00303   0.00000   0.04225   0.04242  -0.40991
    D5        1.40232  -0.00372   0.00000  -0.02136  -0.02158   1.38074
    D6       -2.71367   0.00250   0.00000   0.04038   0.04044  -2.67323
    D7       -0.66086   0.00124   0.00000   0.02582   0.02557  -0.63529
    D8       -1.10361  -0.00272   0.00000  -0.02768  -0.02762  -1.13123
    D9        1.06359   0.00350   0.00000   0.03406   0.03440   1.09799
   D10        3.11640   0.00224   0.00000   0.01950   0.01952   3.13593
   D11        1.43453   0.00379   0.00000   0.03423   0.03424   1.46877
   D12       -1.68987   0.00416   0.00000   0.04086   0.04090  -1.64897
   D13       -0.69999  -0.00315   0.00000  -0.03229  -0.03243  -0.73242
   D14        2.45880  -0.00277   0.00000  -0.02565  -0.02577   2.43302
   D15       -2.81683  -0.00117   0.00000  -0.01115  -0.01105  -2.82788
   D16        0.34195  -0.00079   0.00000  -0.00451  -0.00440   0.33756
   D17       -0.69244  -0.00043   0.00000   0.01033   0.01000  -0.68244
   D18        2.44241   0.00034   0.00000   0.02416   0.02374   2.46615
   D19        1.45659   0.00374   0.00000   0.06327   0.06368   1.52027
   D20       -1.69174   0.00451   0.00000   0.07709   0.07741  -1.61433
   D21       -2.71121   0.00121   0.00000   0.03248   0.03254  -2.67867
   D22        0.42364   0.00198   0.00000   0.04631   0.04628   0.46992
   D23       -3.12452   0.00075   0.00000   0.01214   0.01217  -3.11235
   D24        0.03293   0.00053   0.00000   0.00852   0.00853   0.04146
   D25       -0.00021   0.00037   0.00000   0.00545   0.00546   0.00525
   D26       -3.12594   0.00014   0.00000   0.00184   0.00182  -3.12412
   D27        3.12428  -0.00050   0.00000  -0.00896  -0.00893   3.11535
   D28       -0.01010  -0.00055   0.00000  -0.00970  -0.00966  -0.01976
   D29       -0.00067  -0.00020   0.00000  -0.00273  -0.00275  -0.00341
   D30       -3.13505  -0.00025   0.00000  -0.00347  -0.00348  -3.13853
   D31       -3.13592   0.00037   0.00000   0.00644   0.00655  -3.12937
   D32        0.02020   0.00019   0.00000   0.00374   0.00384   0.02405
   D33        0.01196  -0.00030   0.00000  -0.00629  -0.00643   0.00553
   D34       -3.11511  -0.00048   0.00000  -0.00899  -0.00913  -3.12424
   D35        3.13232  -0.00033   0.00000  -0.00640  -0.00624   3.12607
   D36       -0.02394   0.00112   0.00000   0.01603   0.01594  -0.00800
   D37       -0.01583   0.00043   0.00000   0.00709   0.00708  -0.00875
   D38        3.11110   0.00188   0.00000   0.02952   0.02926   3.14036
   D39        0.00106  -0.00032   0.00000  -0.00504  -0.00504  -0.00398
   D40       -3.13730  -0.00014   0.00000  -0.00207  -0.00207  -3.13937
   D41        3.12689  -0.00008   0.00000  -0.00133  -0.00134   3.12556
   D42       -0.01147   0.00011   0.00000   0.00164   0.00163  -0.00984
   D43       -0.00103   0.00011   0.00000   0.00182   0.00181   0.00078
   D44       -3.14049   0.00023   0.00000   0.00362   0.00362  -3.13687
   D45        3.13732  -0.00008   0.00000  -0.00116  -0.00117   3.13615
   D46       -0.00214   0.00004   0.00000   0.00064   0.00064  -0.00150
   D47        0.00015   0.00006   0.00000   0.00090   0.00090   0.00106
   D48       -3.14119   0.00014   0.00000   0.00211   0.00212  -3.13907
   D49        3.13962  -0.00006   0.00000  -0.00090  -0.00091   3.13871
   D50       -0.00173   0.00002   0.00000   0.00030   0.00031  -0.00142
   D51        0.00070  -0.00001   0.00000  -0.00043  -0.00041   0.00029
   D52        3.13510   0.00003   0.00000   0.00025   0.00027   3.13538
   D53       -3.14114  -0.00010   0.00000  -0.00163  -0.00162   3.14042
   D54       -0.00674  -0.00005   0.00000  -0.00095  -0.00094  -0.00768
   D55       -0.00018   0.00004   0.00000   0.00087   0.00090   0.00072
   D56       -3.14093   0.00004   0.00000   0.00115   0.00117  -3.13976
   D57        3.12698   0.00027   0.00000   0.00378   0.00377   3.13075
   D58       -0.01377   0.00027   0.00000   0.00406   0.00404  -0.00973
   D59       -0.00848   0.00026   0.00000   0.00459   0.00461  -0.00387
   D60        3.13775   0.00002   0.00000   0.00053   0.00051   3.13825
   D61        3.13227   0.00026   0.00000   0.00431   0.00433   3.13660
   D62       -0.00469   0.00001   0.00000   0.00024   0.00023  -0.00446
   D63        0.00488  -0.00027   0.00000  -0.00421  -0.00425   0.00063
   D64       -3.13303  -0.00049   0.00000  -0.00794  -0.00799  -3.14102
   D65       -3.14134  -0.00003   0.00000  -0.00014  -0.00015  -3.14149
   D66        0.00394  -0.00024   0.00000  -0.00387  -0.00390   0.00004
   D67        0.00768  -0.00012   0.00000  -0.00186  -0.00181   0.00587
   D68       -3.12037  -0.00135   0.00000  -0.02227  -0.02247   3.14035
   D69       -3.13757   0.00009   0.00000   0.00181   0.00190  -3.13567
   D70        0.01757  -0.00114   0.00000  -0.01859  -0.01876  -0.00119
         Item               Value     Threshold  Converged?
 Maximum Force            0.061084     0.000450     NO 
 RMS     Force            0.007697     0.000300     NO 
 Maximum Displacement     0.330824     0.001800     NO 
 RMS     Displacement     0.081151     0.001200     NO 
 Predicted change in Energy=-1.808015D-02
 GradGradGradGradGradGradGradGradGradGradGradGradGradGradGradGradGradGrad

                          Input orientation:                          
 ---------------------------------------------------------------------
 Center     Atomic      Atomic             Coordinates (Angstroms)
 Number     Number       Type             X           Y           Z
 ---------------------------------------------------------------------
      1          6           0        1.813115   -0.702110   -0.545211
      2          7           0        0.903729    0.134262    0.058567
      3          8           0        1.861829   -0.901353   -1.740676
      4          6           0       -0.281277    0.590321   -0.693082
      5          6           0       -1.356255   -0.488759   -0.729784
      6          6           0       -0.773101    1.931054   -0.170782
      7          6           0       -2.282573   -0.674955    0.298493
      8          6           0       -3.221210   -1.700098    0.226517
      9          6           0       -3.249833   -2.549427   -0.875439
     10          6           0       -2.333194   -2.369163   -1.906607
     11          6           0       -1.393619   -1.345508   -1.833129
     12          6           0       -0.768770    2.211918    1.205770
     13          6           0       -1.224586    3.419785    1.709266
     14          6           0       -1.704685    4.393917    0.841887
     15          6           0       -1.718235    4.147618   -0.523860
     16          6           0       -1.253048    2.927115   -1.028816
     17          1           0        2.526135   -1.144354    0.161756
     18          1           0        0.753778   -0.040048    1.041846
     19          1           0        0.077467    0.727876   -1.717232
     20          1           0       -2.287750   -0.014616    1.160271
     21          1           0       -3.936810   -1.831476    1.032955
     22          1           0       -3.985822   -3.346075   -0.931884
     23          1           0       -2.350090   -3.026184   -2.771494
     24          1           0       -0.675180   -1.211483   -2.638340
     25          1           0       -0.391131    1.477891    1.911130
     26          1           0       -1.204430    3.602092    2.779375
     27          1           0       -2.066613    5.341865    1.227944
     28          1           0       -2.091517    4.905159   -1.204445
     29         53           0       -1.327825    2.675036   -3.113294
 ---------------------------------------------------------------------
                    Distance matrix (angstroms):
                    1          2          3          4          5
     1  C    0.000000
     2  N    1.375154   0.000000
     3  O    1.212933   2.286423   0.000000
     4  C    2.465506   1.475535   2.813441   0.000000
     5  C    3.181901   2.473294   3.398265   1.523594   0.000000
     6  C    3.709752   2.468364   4.174920   1.520610   2.551087
     7  C    4.181774   3.296197   4.624449   2.566968   1.396455
     8  C    5.189988   4.517545   5.508642   3.838605   2.420725
     9  C    5.399544   5.032557   5.440025   4.324765   2.802357
    10  C    4.671653   4.539462   4.447496   3.800204   2.423890
    11  C    3.515087   3.323558   3.286908   2.506880   1.397421
    12  C    4.268914   2.903443   5.029320   2.544183   3.374190
    13  C    5.594668   4.248434   6.332479   3.829748   4.609014
    14  C    6.345742   5.055895   6.886911   4.341609   5.141213
    15  C    5.999229   4.829176   6.307901   3.840293   4.655043
    16  C    4.775615   3.692440   4.986620   2.552972   3.430491
    17  H    1.097169   2.068263   2.029680   3.409019   4.037029
    18  H    2.019721   1.009805   3.116417   2.116288   2.791461
    19  H    2.535935   2.046594   2.416379   1.093848   2.123868
    20  H    4.494264   3.379564   5.140117   2.797641   2.159815
    21  H    6.068584   5.314544   6.494796   4.712454   3.401382
    22  H    6.384962   6.082882   6.389510   5.410720   3.888409
    23  H    5.262122   5.346494   4.828846   4.656060   3.405116
    24  H    3.291240   3.402541   2.708947   2.680613   2.151460
    25  H    3.955340   2.629447   4.906355   2.753501   3.431268
    26  H    6.219695   4.885998   7.079112   4.688383   5.391874
    27  H    7.397702   6.108150   7.951298   5.427240   6.191403
    28  H    6.864561   5.773054   7.045003   4.707047   5.464454
    29  I    5.278794   4.636384   4.984830   3.361358   3.961253
                    6          7          8          9         10
     6  C    0.000000
     7  C    3.047951   0.000000
     8  C    4.397312   1.391812   0.000000
     9  C    5.167732   2.413991   1.391577   0.000000
    10  C    4.892734   2.781253   2.405502   1.391412   0.000000
    11  C    3.726164   2.404931   2.776323   2.410835   1.391428
    12  C    1.404919   3.383605   4.719880   5.758256   5.755051
    13  C    2.440233   4.458308   5.691947   6.812769   6.914873
    14  C    2.821177   5.130565   6.309957   7.317563   7.327244
    15  C    2.435385   4.924627   6.084224   6.878940   6.690187
    16  C    1.399539   3.974491   5.182724   5.831226   5.476112
    17  H    4.522574   4.833498   5.774515   6.034220   5.421380
    18  H    2.772556   3.189844   4.384183   5.099203   4.862874
    19  H    2.136027   3.406005   4.533706   4.745551   3.929224
    20  H    2.802052   1.085696   2.141050   3.390426   3.866742
    21  H    5.061093   2.147901   1.086133   2.151594   3.391418
    22  H    6.224865   3.398495   2.153082   1.086054   2.153049
    23  H    5.815910   3.867513   3.391965   2.152176   1.086274
    24  H    3.996745   3.390658   3.863732   3.395108   2.150505
    25  H    2.164628   3.288297   4.576777   5.670665   5.757304
    26  H    3.417871   5.060662   6.220748   7.441944   7.673879
    27  H    3.906819   6.092014   7.205914   8.252073   8.328050
    28  H    3.413500   5.782127   6.852246   7.551211   7.312127
    29  I    3.085386   4.875886   5.820742   5.999760   5.283068
                   11         12         13         14         15
    11  C    0.000000
    12  C    4.720235   0.000000
    13  C    5.940131   1.385720   0.000000
    14  C    6.339832   2.401972   1.389883   0.000000
    15  C    5.656324   2.764062   2.400058   1.387844   0.000000
    16  C    4.349942   2.395705   2.782197   2.419713   1.400359
    17  H    4.402783   4.817772   6.106887   7.002490   6.818337
    18  H    3.818510   2.723302   4.041017   5.073861   5.108701
    19  H    2.544886   3.385622   4.547813   4.813004   4.042687
    20  H    3.395760   2.695704   3.636870   4.458307   4.526018
    21  H    3.862438   5.139589   5.948890   6.616223   6.564702
    22  H    3.396179   6.768328   7.770261   8.261799   7.839890
    23  H    2.149427   6.764385   7.930604   8.278344   7.544172
    24  H    1.087420   5.148360   6.375905   6.677752   5.854823
    25  H    4.795419   1.085790   2.122816   3.372226   3.849392
    26  H    6.766811   2.144439   1.085715   2.152000   3.387175
    27  H    7.385394   3.388429   2.152921   1.085650   2.148583
    28  H    6.320850   3.848680   3.383432   2.144407   1.084622
    29  I    4.219943   4.379650   4.880819   4.328976   3.004345
                   16         17         18         19         20
    16  C    0.000000
    17  H    5.681246   0.000000
    18  H    4.137517   2.266120   0.000000
    19  H    2.660985   3.609961   2.942722   0.000000
    20  H    3.810052   5.044485   3.043938   3.798101   0.000000
    21  H    5.839321   6.557498   5.021047   5.498020   2.456947
    22  H    6.843272   6.960547   6.106491   5.807251   4.284761
    23  H    6.299381   5.993564   5.752614   4.593198   4.952999
    24  H    4.478001   4.253641   4.118003   2.275089   4.296780
    25  H    3.389164   4.294988   2.090600   3.734584   2.527554
    26  H    3.867852   6.580106   4.485395   5.488520   4.107999
    27  H    3.403802   8.018798   6.078998   5.878778   5.361471
    28  H    2.155582   7.732129   6.131606   4.734673   5.462104
    29  I    2.100996   6.337720   5.382372   2.777636   5.139945
                   21         22         23         24         25
    21  H    0.000000
    22  H    2.481331   0.000000
    23  H    4.291718   2.482361   0.000000
    24  H    4.949852   4.292881   2.473094   0.000000
    25  H    4.928990   6.653960   6.786102   5.292551   0.000000
    26  H    6.327681   8.353838   8.721166   7.266515   2.434653
    27  H    7.415691   9.155791   9.279014   7.735024   4.266647
    28  H    7.334393   8.470274   8.088801   6.440137   4.933993
    29  I    6.656338   6.933778   5.802220   3.969452   5.249322
                   26         27         28         29
    26  H    0.000000
    27  H    2.485379   0.000000
    28  H    4.284359   2.471406   0.000000
    29  I    5.966424   5.148216   3.033213   0.000000
 Symmetry turned off by external request.
 Stoichiometry    C14H12INO
 Framework group  C1[X(C14H12INO)]
 Deg. of freedom    81
 Full point group                 C1      NOp   1
 Rotational constants (GHZ):           0.3888008           0.2541213           0.2226826
 Basis read from rwf:  (5D, 7F)
 Pseudo-potential data read from rwf file.
   396 basis functions,   648 primitive gaussians,   412 cartesian basis functions
    59 alpha electrons       59 beta electrons
       nuclear repulsion energy      1088.4475741022 Hartrees.
 NAtoms=   29 NActive=   29 NUniq=   29 SFac= 1.00D+00 NAtFMM=   60 NAOKFM=F Big=F
 Integral buffers will be    131072 words long.
 Raffenetti 2 integral format.
 Two-electron integral symmetry is turned off.
 ------------------------------------------------------------------------------
 Polarizable Continuum Model (PCM)
 =================================
 Model                : PCM.
 Atomic radii         : UFF (Universal Force Field).
 Polarization charges : Total charges.
 Charge compensation  : None.
 Solution method      : On-the-fly selection.
 Cavity type          : Scaled VdW (van der Waals Surface) (Alpha=1.100).
 Cavity algorithm     : GePol (No added spheres)
                        Default sphere list used, NSphG=   29.
                        Lebedev-Laikov grids with approx.  5.0 points / Ang**2.
                        Smoothing algorithm: York/Karplus (Gamma=1.0000).
                        Polarization charges: spherical gaussians, with
                                              point-specific exponents (IZeta= 3).
                        Self-potential: point-specific (ISelfS= 7).
                        Self-field    : sphere-specific E.n sum rule (ISelfD= 2).
 1st derivatives      : Analytical E(r).r(x)/FMM algorithm (CHGder, D1EAlg=3).
                        Cavity 1st derivative terms included.
 Solvent              : DiMethylSulfoxide, Eps=  46.826000 Eps(inf)=   2.007889
 ------------------------------------------------------------------------------
 One-electron integrals computed using PRISM.
   1 Symmetry operations used in ECPInt.
 ECPInt:  NShTT=    9316 NPrTT=   38001 LenC2=    8728 LenP2D=   23961.
 LDataN:  DoStor=T MaxTD1= 5 Len=  102
 NBasis=   396 RedAO= T EigKep=  1.21D-06  NBF=   396
 NBsUse=   395 1.00D-06 EigRej=  9.42D-07 NBFU=   395
 Initial guess from the checkpoint file:  "BHFA_oI_conf9.chk"
 B after Tr=    -0.017978   -0.041046   -0.030237
         Rot=    0.999928    0.010118   -0.005781   -0.002755 Ang=   1.37 deg.
 ExpMin= 4.38D-02 ExpMax= 8.59D+03 ExpMxC= 1.30D+03 IAcc=3 IRadAn=         5 AccDes= 0.00D+00
 Harris functional with IExCor= 1009 and IRadAn=       5 diagonalized for initial guess.
 HarFok:  IExCor= 1009 AccDes= 0.00D+00 IRadAn=         5 IDoV= 1 UseB2=F ITyADJ=14
 ICtDFT=  3500011 ScaDFX=  1.000000  1.000000  1.000000  1.000000
 Defaulting to unpruned grid for atomic number  53.
 FoFCou: FMM=F IPFlag=           0 FMFlag=      100000 FMFlg1=           0
         NFxFlg=           0 DoJE=T BraDBF=F KetDBF=T FulRan=T
         wScrn=  0.000000 ICntrl=       500 IOpCl=  0 I1Cent=   200000004 NGrid=           0
         NMat0=    1 NMatS0=      1 NMatT0=    0 NMatD0=    1 NMtDS0=    0 NMtDT0=    0
 Symmetry not used in FoFCou.
 Requested convergence on RMS density matrix=1.00D-08 within 128 cycles.
 Requested convergence on MAX density matrix=1.00D-06.
 Requested convergence on             energy=1.00D-06.
 No special actions if energy rises.
 Inv3:  Mode=1 IEnd=    16370688.
 Iteration    1 A*A^-1 deviation from unit magnitude is 4.44D-15 for   2329.
 Iteration    1 A*A^-1 deviation from orthogonality  is 1.90D-15 for   1740   1648.
 Iteration    1 A^-1*A deviation from unit magnitude is 4.88D-15 for   2329.
 Iteration    1 A^-1*A deviation from orthogonality  is 4.38D-15 for   1953   1920.
 Error on total polarization charges =  0.01931
 SCF Done:  E(RM062X) =  -681.925274614     A.U. after   15 cycles
            NFock= 15  Conv=0.83D-08     -V/T= 2.0163
   1 Symmetry operations used in ECPInt.
 ECPInt:  NShTT=    9316 NPrTT=   38001 LenC2=    8728 LenP2D=   23961.
 LDataN:  DoStor=T MaxTD1= 6 Len=  172
 D1PCM: PCM CHGder 1st derivatives, ID1Alg=3 FixD1E=F DoIter=F DoCFld=F I1PDM=0.
 Calling FoFJK, ICntrl=      2127 FMM=F ISym2X=0 I1Cent= 0 IOpClX= 0 NMat=1 NMatS=1 NMatT=0.
 -------------------------------------------------------------------
 Center     Atomic                   Forces (Hartrees/Bohr)
 Number     Number              X              Y              Z
 -------------------------------------------------------------------
      1        6          -0.010385942    0.010981538    0.004607585
      2        7          -0.001707434   -0.009762500   -0.005138093
      3        8           0.002729503   -0.001436992   -0.002454553
      4        6           0.007306174    0.001692061    0.000233231
      5        6          -0.002031281   -0.000063198   -0.003305280
      6        6           0.001611692   -0.000213259    0.000858076
      7        6           0.000895568    0.001940474    0.000602169
      8        6          -0.000927050   -0.000268802    0.001620917
      9        6          -0.001051758   -0.001346241   -0.000087797
     10        6           0.000099170   -0.001282401   -0.001268359
     11        6           0.001054154   -0.000160383   -0.001489737
     12        6           0.001625292   -0.002333492   -0.003072393
     13        6          -0.000475757    0.001017457    0.002381075
     14        6          -0.000403703    0.000396262    0.000264867
     15        6           0.000140567   -0.001372046   -0.003868025
     16        6          -0.002463396    0.003667608    0.011903387
     17        1           0.000288435   -0.000359730    0.000654710
     18        1           0.003715338    0.000358129    0.002718945
     19        1          -0.000519755   -0.000703170    0.003947505
     20        1           0.000264873    0.000137225   -0.000436683
     21        1           0.000926181    0.000282125   -0.000919385
     22        1           0.000841618    0.001010588    0.000099781
     23        1           0.000046605    0.000991490    0.000986179
     24        1          -0.001217746    0.000358684    0.001333791
     25        1          -0.000365128   -0.000128262   -0.001234765
     26        1           0.000091411   -0.000612900   -0.001424371
     27        1           0.000444705   -0.000905989   -0.001364493
     28        1           0.000611515   -0.000628895    0.000539015
     29       53          -0.001143850   -0.001255378   -0.006687299
 -------------------------------------------------------------------
 Cartesian Forces:  Max     0.011903387 RMS     0.003010781

 GradGradGradGradGradGradGradGradGradGradGradGradGradGradGradGradGradGrad
 Berny optimization.
 Using GEDIIS/GDIIS optimizer.
 FormGI is forming the generalized inverse of G from B-inverse, IUseBI=4.
 Internal  Forces:  Max     0.011695926 RMS     0.001703632
 Search for a local minimum.
 Step number   2 out of a maximum of  158
 All quantities printed in internal units (Hartrees-Bohrs-Radians)
 Mixed Optimization -- RFO/linear search
 Update second derivatives using D2CorX and points    1    2
 DE= -1.55D-02 DEPred=-1.81D-02 R= 8.57D-01
 TightC=F SS=  1.41D+00  RLast= 3.44D-01 DXNew= 5.0454D-01 1.0334D+00
 Trust test= 8.57D-01 RLast= 3.44D-01 DXMaxT set to 5.05D-01
 ITU=  1  0
 Use linear search instead of GDIIS.
     Eigenvalues ---    0.00451   0.00571   0.00596   0.01478   0.01493
     Eigenvalues ---    0.01498   0.01505   0.01572   0.02104   0.02144
     Eigenvalues ---    0.02146   0.02170   0.02184   0.02202   0.02208
     Eigenvalues ---    0.02214   0.02216   0.02216   0.02217   0.02218
     Eigenvalues ---    0.02222   0.02238   0.02240   0.02242   0.04729
     Eigenvalues ---    0.06164   0.06764   0.14065   0.15962   0.15999
     Eigenvalues ---    0.16000   0.16000   0.16000   0.16000   0.16000
     Eigenvalues ---    0.16000   0.16000   0.16069   0.18533   0.19270
     Eigenvalues ---    0.20400   0.21779   0.22000   0.22000   0.22006
     Eigenvalues ---    0.22466   0.22953   0.23555   0.24605   0.24924
     Eigenvalues ---    0.24999   0.26742   0.30901   0.31077   0.31633
     Eigenvalues ---    0.32829   0.33382   0.33756   0.33893   0.34079
     Eigenvalues ---    0.34182   0.34237   0.34243   0.34261   0.34272
     Eigenvalues ---    0.34285   0.41301   0.42074   0.42453   0.42621
     Eigenvalues ---    0.44153   0.46250   0.46414   0.46827   0.47240
     Eigenvalues ---    0.47242   0.47278   0.47424   0.47516   0.48210
     Eigenvalues ---    0.97699
 RFO step:  Lambda=-4.18117648D-03 EMin= 4.50743505D-03
 Quartic linear search produced a step of  0.17237.
 Iteration  1 RMS(Cart)=  0.13228661 RMS(Int)=  0.00510064
 Iteration  2 RMS(Cart)=  0.00894029 RMS(Int)=  0.00037362
 Iteration  3 RMS(Cart)=  0.00003913 RMS(Int)=  0.00037310
 Iteration  4 RMS(Cart)=  0.00000001 RMS(Int)=  0.00037310
 Variable       Old X    -DE/DX   Delta X   Delta X   Delta X     New X
                                 (Linear)    (Quad)   (Total)
    R1        2.59866  -0.01170  -0.01333  -0.02141  -0.03474   2.56393
    R2        2.29211   0.00276  -0.00076   0.00384   0.00308   2.29519
    R3        2.07335   0.00076  -0.00195   0.00406   0.00211   2.07546
    R4        2.78836  -0.00403  -0.00595  -0.00958  -0.01553   2.77283
    R5        1.90826   0.00204   0.00279   0.00288   0.00567   1.91393
    R6        2.87917  -0.00029   0.00289  -0.00322  -0.00033   2.87885
    R7        2.87354  -0.00257   0.00250  -0.01135  -0.00885   2.86469
    R8        2.06707  -0.00396  -0.00861  -0.00801  -0.01662   2.05045
    R9        2.63892  -0.00105   0.00050  -0.00313  -0.00263   2.63628
   R10        2.64074  -0.00018  -0.00014  -0.00046  -0.00060   2.64014
   R11        2.65491  -0.00451   0.00003  -0.01176  -0.01172   2.64319
   R12        2.64475  -0.00087   0.00351  -0.00519  -0.00163   2.64311
   R13        2.63014   0.00012   0.00042  -0.00008   0.00034   2.63049
   R14        2.05167  -0.00027  -0.00370   0.00185  -0.00186   2.04981
   R15        2.62970   0.00080   0.00048   0.00170   0.00218   2.63188
   R16        2.05249  -0.00133  -0.00287  -0.00233  -0.00520   2.04729
   R17        2.62939   0.00082   0.00022   0.00201   0.00223   2.63162
   R18        2.05234  -0.00132  -0.00282  -0.00233  -0.00514   2.04720
   R19        2.62942   0.00035   0.00044   0.00059   0.00103   2.63045
   R20        2.05276  -0.00138  -0.00285  -0.00253  -0.00538   2.04738
   R21        2.05493  -0.00175  -0.00338  -0.00341  -0.00679   2.04814
   R22        2.61863   0.00125  -0.00086   0.00398   0.00310   2.62173
   R23        2.05185  -0.00084  -0.00465   0.00057  -0.00407   2.04777
   R24        2.62650   0.00128  -0.00075   0.00418   0.00339   2.62989
   R25        2.05170  -0.00150  -0.00303  -0.00280  -0.00583   2.04587
   R26        2.62264  -0.00032  -0.00049  -0.00028  -0.00078   2.62187
   R27        2.05158  -0.00142  -0.00296  -0.00258  -0.00554   2.04604
   R28        2.64630  -0.00448   0.00402  -0.01412  -0.01007   2.63623
   R29        2.04964  -0.00099  -0.00362  -0.00064  -0.00426   2.04538
   R30        3.97031   0.00683   0.04050   0.01021   0.05071   4.02102
    A1        2.16422   0.00421   0.00811   0.01549   0.02337   2.18760
    A2        1.97360  -0.00231  -0.00795  -0.00695  -0.01512   1.95848
    A3        2.14452  -0.00191   0.00018  -0.01017  -0.01020   2.13432
    A4        2.08910  -0.00042  -0.00833   0.01747   0.00687   2.09597
    A5        2.00506  -0.00163  -0.00059   0.01170   0.00832   2.01338
    A6        2.01542   0.00326   0.00941   0.03922   0.04657   2.06199
    A7        1.93906   0.00159   0.00141   0.00745   0.00866   1.94773
    A8        1.93617   0.00072   0.00535  -0.00025   0.00500   1.94118
    A9        1.82598  -0.00026  -0.00462   0.01080   0.00617   1.83215
   A10        1.98727  -0.00263   0.00443  -0.02271  -0.01843   1.96884
   A11        1.87330   0.00021  -0.00526   0.00387  -0.00145   1.87185
   A12        1.89314   0.00053  -0.00227   0.00387   0.00160   1.89474
   A13        2.14685  -0.00404   0.00226  -0.01998  -0.01772   2.12912
   A14        2.06247   0.00286  -0.00128   0.01420   0.01292   2.07539
   A15        2.07363   0.00118  -0.00100   0.00572   0.00471   2.07833
   A16        2.10809  -0.00097   0.00341  -0.00652  -0.00337   2.10472
   A17        2.12687   0.00052  -0.00525   0.00674   0.00122   2.12809
   A18        2.04821   0.00044   0.00184  -0.00043   0.00125   2.04945
   A19        2.10306  -0.00023   0.00027  -0.00175  -0.00149   2.10156
   A20        2.10197  -0.00034   0.00097  -0.00313  -0.00215   2.09982
   A21        2.07809   0.00057  -0.00123   0.00493   0.00370   2.08179
   A22        2.09944  -0.00026   0.00031  -0.00137  -0.00107   2.09838
   A23        2.08866  -0.00002  -0.00031  -0.00025  -0.00056   2.08810
   A24        2.09506   0.00028  -0.00000   0.00161   0.00161   2.09667
   A25        2.08775   0.00010  -0.00035   0.00143   0.00108   2.08882
   A26        2.09762  -0.00010   0.00018  -0.00112  -0.00095   2.09667
   A27        2.09781   0.00001   0.00017  -0.00032  -0.00016   2.09765
   A28        2.09558  -0.00022  -0.00041  -0.00025  -0.00067   2.09491
   A29        2.09607   0.00026   0.00022   0.00118   0.00139   2.09746
   A30        2.09153  -0.00004   0.00020  -0.00093  -0.00073   2.09080
   A31        2.10690  -0.00057   0.00119  -0.00382  -0.00264   2.10426
   A32        2.08452  -0.00017  -0.00166  -0.00049  -0.00215   2.08237
   A33        2.09175   0.00074   0.00047   0.00433   0.00480   2.09655
   A34        2.12851  -0.00069   0.00170  -0.00421  -0.00252   2.12599
   A35        2.09721  -0.00062   0.00162  -0.00656  -0.00494   2.09227
   A36        2.05740   0.00131  -0.00331   0.01078   0.00747   2.06487
   A37        2.09184  -0.00063  -0.00126  -0.00032  -0.00165   2.09020
   A38        2.09253  -0.00008   0.00024  -0.00233  -0.00205   2.09047
   A39        2.09881   0.00071   0.00101   0.00265   0.00370   2.10251
   A40        2.08647   0.00017   0.00035   0.00225   0.00252   2.08899
   A41        2.10043   0.00085   0.00001   0.00534   0.00536   2.10579
   A42        2.09629  -0.00101  -0.00035  -0.00758  -0.00791   2.08838
   A43        2.10166  -0.00143   0.00325  -0.00991  -0.00666   2.09501
   A44        2.09082   0.00079  -0.00276   0.00637   0.00359   2.09442
   A45        2.09070   0.00064  -0.00049   0.00355   0.00305   2.09375
   A46        2.10964   0.00215  -0.00587   0.01283   0.00690   2.11654
   A47        2.13540  -0.00120  -0.00120  -0.00399  -0.00536   2.13004
   A48        2.03813  -0.00095   0.00709  -0.00900  -0.00209   2.03604
    D1        0.25923  -0.00073  -0.00318  -0.01069  -0.01349   0.24574
    D2        2.77474   0.00234   0.00117   0.11249   0.11326   2.88800
    D3       -2.92542  -0.00131   0.00296  -0.05279  -0.04944  -2.97486
    D4       -0.40991   0.00176   0.00731   0.07038   0.07731  -0.33260
    D5        1.38074   0.00207  -0.00372   0.13901   0.13590   1.51664
    D6       -2.67323   0.00040   0.00697   0.11451   0.12213  -2.55110
    D7       -0.63529   0.00122   0.00441   0.12499   0.12998  -0.50531
    D8       -1.13123   0.00067  -0.00476   0.02457   0.01920  -1.11203
    D9        1.09799  -0.00101   0.00593   0.00008   0.00542   1.10341
   D10        3.13593  -0.00018   0.00337   0.01055   0.01328  -3.13398
   D11        1.46877  -0.00023   0.00590  -0.01946  -0.01356   1.45521
   D12       -1.64897  -0.00018   0.00705  -0.01640  -0.00936  -1.65833
   D13       -0.73242  -0.00043  -0.00559  -0.00713  -0.01270  -0.74512
   D14        2.43302  -0.00037  -0.00444  -0.00407  -0.00850   2.42452
   D15       -2.82788   0.00039  -0.00191  -0.00066  -0.00257  -2.83045
   D16        0.33756   0.00044  -0.00076   0.00240   0.00163   0.33919
   D17       -0.68244   0.00107   0.00172   0.15397   0.15566  -0.52679
   D18        2.46615   0.00173   0.00409   0.19195   0.19595   2.66210
   D19        1.52027   0.00173   0.01098   0.14573   0.15679   1.67705
   D20       -1.61433   0.00239   0.01334   0.18371   0.19708  -1.41724
   D21       -2.67867   0.00069   0.00561   0.13894   0.14458  -2.53409
   D22        0.46992   0.00135   0.00798   0.17692   0.18488   0.65480
   D23       -3.11235   0.00026   0.00210   0.01239   0.01446  -3.09789
   D24        0.04146   0.00014   0.00147   0.00688   0.00834   0.04980
   D25        0.00525   0.00023   0.00094   0.00942   0.01037   0.01561
   D26       -3.12412   0.00011   0.00031   0.00390   0.00424  -3.11988
   D27        3.11535  -0.00029  -0.00154  -0.01029  -0.01186   3.10349
   D28       -0.01976  -0.00036  -0.00166  -0.01361  -0.01530  -0.03506
   D29       -0.00341  -0.00016  -0.00047  -0.00700  -0.00747  -0.01088
   D30       -3.13853  -0.00023  -0.00060  -0.01031  -0.01090   3.13375
   D31       -3.12937   0.00019   0.00113   0.01312   0.01428  -3.11509
   D32        0.02405   0.00016   0.00066   0.01265   0.01333   0.03738
   D33        0.00553  -0.00044  -0.00111  -0.02317  -0.02425  -0.01872
   D34       -3.12424  -0.00047  -0.00157  -0.02364  -0.02519   3.13375
   D35        3.12607  -0.00013  -0.00108  -0.01007  -0.01111   3.11497
   D36       -0.00800   0.00056   0.00275   0.01626   0.01894   0.01094
   D37       -0.00875   0.00051   0.00122   0.02669   0.02799   0.01924
   D38        3.14036   0.00120   0.00504   0.05302   0.05804  -3.08479
   D39       -0.00398  -0.00015  -0.00087  -0.00548  -0.00634  -0.01033
   D40       -3.13937  -0.00008  -0.00036  -0.00314  -0.00350   3.14032
   D41        3.12556  -0.00002  -0.00023  -0.00010  -0.00032   3.12523
   D42       -0.00984   0.00005   0.00028   0.00224   0.00253  -0.00731
   D43        0.00078  -0.00001   0.00031  -0.00102  -0.00070   0.00007
   D44       -3.13687   0.00009   0.00062   0.00338   0.00400  -3.13287
   D45        3.13615  -0.00008  -0.00020  -0.00338  -0.00358   3.13257
   D46       -0.00150   0.00002   0.00011   0.00102   0.00113  -0.00037
   D47        0.00106   0.00008   0.00016   0.00345   0.00360   0.00466
   D48       -3.13907   0.00015   0.00036   0.00641   0.00677  -3.13230
   D49        3.13871  -0.00002  -0.00016  -0.00096  -0.00111   3.13760
   D50       -0.00142   0.00004   0.00005   0.00201   0.00206   0.00064
   D51        0.00029   0.00000  -0.00007   0.00060   0.00052   0.00080
   D52        3.13538   0.00007   0.00005   0.00392   0.00395   3.13933
   D53        3.14042  -0.00006  -0.00028  -0.00235  -0.00264   3.13778
   D54       -0.00768   0.00001  -0.00016   0.00096   0.00080  -0.00688
   D55        0.00072   0.00005   0.00015   0.00430   0.00448   0.00520
   D56       -3.13976   0.00009   0.00020   0.00516   0.00536  -3.13439
   D57        3.13075   0.00007   0.00065   0.00465   0.00533   3.13608
   D58       -0.00973   0.00011   0.00070   0.00551   0.00621  -0.00352
   D59       -0.00387   0.00025   0.00079   0.01146   0.01226   0.00839
   D60        3.13825   0.00010   0.00009   0.00405   0.00410  -3.14083
   D61        3.13660   0.00021   0.00075   0.01060   0.01137  -3.13521
   D62       -0.00446   0.00006   0.00004   0.00319   0.00321  -0.00125
   D63        0.00063  -0.00016  -0.00073  -0.00768  -0.00843  -0.00780
[truncated: 1,327,317 more chars]
