# Supplementary material for: Rotational Barriers in N-Benzhydrylformamides: An NMR and DFT Study
Source: Molecules. 2023 Jan 5;28(2):535. doi: 10.3390/molecules28020535 (PMC9863877; doi:10.3390/molecules28020535)
Supplement: Supplementary file 1 [file molecules-28-00535-s001.zip › Supplementary_Materials/Quantum_chemistry_output_files/Gaussian_output_files/FCHK_files_for_low-energy_conformations/BHFA.fchk]

BHFA_M062X_low-energy                                                       
Freq      RM062X                                                      6-311+G(d)          
Number of atoms                            I               29
Info1-9                                    I   N=           9
          41          41        1002           0           0         100
           6          18        -502
Full Title                                 C   N=           2
BHFA_M062X_low-energy       
Route                                      C   N=          11
# opt freq M062X/6-311+G* nosymm Integral(Grid=SuperFine) sc
rf=(IEFPCM, solvent=dimethylsulfoxide) pop=(nboread,mk,dipol
e)          
Charge                                     I                0
Multiplicity                               I                1
Number of electrons                        I              112
Number of alpha electrons                  I               56
Number of beta electrons                   I               56
Number of basis functions                  I              391
Number of independent functions            I              390
Number of point charges in /Mol/           I                0
Number of translation vectors              I                0
Atomic numbers                             I   N=          29
           6           7           8           6           6           6
           6           6           6           6           6           6
           6           6           6           6           1           1
           1           1           1           1           1           1
           1           1           1           1           1
Nuclear charges                            R   N=          29
  6.00000000E+00  7.00000000E+00  8.00000000E+00  6.00000000E+00  6.00000000E+00
  6.00000000E+00  6.00000000E+00  6.00000000E+00  6.00000000E+00  6.00000000E+00
  6.00000000E+00  6.00000000E+00  6.00000000E+00  6.00000000E+00  6.00000000E+00
  6.00000000E+00  1.00000000E+00  1.00000000E+00  1.00000000E+00  1.00000000E+00
  1.00000000E+00  1.00000000E+00  1.00000000E+00  1.00000000E+00  1.00000000E+00
  1.00000000E+00  1.00000000E+00  1.00000000E+00  1.00000000E+00
Current cartesian coordinates              R   N=          87
  3.64940115E+00 -1.12758642E+00  4.33395273E+00  1.68772820E+00  1.86509140E-01
  3.38734352E+00  4.84232392E+00 -2.71455844E+00  3.16191011E+00  8.13496236E-01
 -1.45773289E-01  7.93628094E-01 -7.06230726E-01 -2.56217298E+00  4.17260817E-01
 -6.72592501E-01  2.18296025E+00  1.20303050E-02 -1.77059301E+00 -3.89180180E+00
  2.42104621E+00 -3.21576293E+00 -6.04896539E+00  1.96888213E+00 -3.60105854E+00
 -6.89416496E+00 -4.89189367E-01 -2.53121398E+00 -5.57296803E+00 -2.50256023E+00
 -1.09582172E+00 -3.42129676E+00 -2.04751021E+00  4.19523007E-01  3.98650545E+00
 -1.56582897E+00 -9.15859097E-01  6.15378515E+00 -2.23725328E+00 -3.35074767E+00
  6.53648526E+00 -1.32131711E+00 -4.45086769E+00  4.74171310E+00  2.61094868E-01
 -3.12143967E+00  2.57085803E+00  9.15679457E-01  4.09670537E+00 -6.28554434E-01
  6.30034502E+00  8.18228651E-01  1.46722814E+00  4.50369963E+00  2.49900379E+00
 -2.76558293E-01 -3.94766357E-01 -1.47028797E+00 -3.25259942E+00  4.34519410E+00
 -4.03527941E+00 -7.06902090E+00  3.54587452E+00 -4.72063834E+00 -8.57391667E+00
 -8.38539249E-01 -2.81307514E+00 -6.22309605E+00 -4.42515907E+00 -2.67497154E-01
 -2.39210578E+00 -3.61940515E+00  2.32176404E+00  3.69520531E+00 -2.27545356E+00
 -5.19289936E-02  7.53963334E+00 -3.47428630E+00 -4.39183423E+00  8.22235126E+00
 -1.84182886E+00 -6.35020294E+00  5.02686176E+00  9.74120586E-01 -3.99834542E+00
  1.16065395E+00  2.12203201E+00
Number of symbols in /Mol/                 I                0
Force Field                                I                0
Atom Types                                 C   N=          29
                                                            
                                                            
                                                            
                                                            
                                                            
                                                
Int Atom Types                             I   N=          29
           0           0           0           0           0           0
           0           0           0           0           0           0
           0           0           0           0           0           0
           0           0           0           0           0           0
           0           0           0           0           0
MM charges                                 R   N=          29
  0.00000000E+00  0.00000000E+00  0.00000000E+00  0.00000000E+00  0.00000000E+00
  0.00000000E+00  0.00000000E+00  0.00000000E+00  0.00000000E+00  0.00000000E+00
  0.00000000E+00  0.00000000E+00  0.00000000E+00  0.00000000E+00  0.00000000E+00
  0.00000000E+00  0.00000000E+00  0.00000000E+00  0.00000000E+00  0.00000000E+00
  0.00000000E+00  0.00000000E+00  0.00000000E+00  0.00000000E+00  0.00000000E+00
  0.00000000E+00  0.00000000E+00  0.00000000E+00  0.00000000E+00
Integer atomic weights                     I   N=          29
          12          14          16          12          12          12
          12          12          12          12          12          12
          12          12          12          12           1           1
           1           1           1           1           1           1
           1           1           1           1           1
Real atomic weights                        R   N=          29
  1.20000000E+01  1.40030740E+01  1.59949146E+01  1.20000000E+01  1.20000000E+01
  1.20000000E+01  1.20000000E+01  1.20000000E+01  1.20000000E+01  1.20000000E+01
  1.20000000E+01  1.20000000E+01  1.20000000E+01  1.20000000E+01  1.20000000E+01
  1.20000000E+01  1.00782504E+00  1.00782504E+00  1.00782504E+00  1.00782504E+00
  1.00782504E+00  1.00782504E+00  1.00782504E+00  1.00782504E+00  1.00782504E+00
  1.00782504E+00  1.00782504E+00  1.00782504E+00  1.00782504E+00
Atom fragment info                         I   N=          29
           0           0           0           0           0           0
           0           0           0           0           0           0
           0           0           0           0           0           0
           0           0           0           0           0           0
           0           0           0           0           0
Atom residue num                           I   N=          29
           0           0           0           0           0           0
           0           0           0           0           0           0
           0           0           0           0           0           0
           0           0           0           0           0           0
           0           0           0           0           0
Nuclear spins                              I   N=          29
           0           2           0           0           0           0
           0           0           0           0           0           0
           0           0           0           0           1           1
           1           1           1           1           1           1
           1           1           1           1           1
Nuclear ZEff                               R   N=          29
 -3.60000000E+00 -4.55000000E+00 -5.60000000E+00 -3.60000000E+00 -3.60000000E+00
 -3.60000000E+00 -3.60000000E+00 -3.60000000E+00 -3.60000000E+00 -3.60000000E+00
 -3.60000000E+00 -3.60000000E+00 -3.60000000E+00 -3.60000000E+00 -3.60000000E+00
 -3.60000000E+00 -1.00000000E+00 -1.00000000E+00 -1.00000000E+00 -1.00000000E+00
 -1.00000000E+00 -1.00000000E+00 -1.00000000E+00 -1.00000000E+00 -1.00000000E+00
 -1.00000000E+00 -1.00000000E+00 -1.00000000E+00 -1.00000000E+00
Nuclear ZNuc                               R   N=          29
  6.00000000E+00  7.00000000E+00  8.00000000E+00  6.00000000E+00  6.00000000E+00
  6.00000000E+00  6.00000000E+00  6.00000000E+00  6.00000000E+00  6.00000000E+00
  6.00000000E+00  6.00000000E+00  6.00000000E+00  6.00000000E+00  6.00000000E+00
  6.00000000E+00  1.00000000E+00  1.00000000E+00  1.00000000E+00  1.00000000E+00
  1.00000000E+00  1.00000000E+00  1.00000000E+00  1.00000000E+00  1.00000000E+00
  1.00000000E+00  1.00000000E+00  1.00000000E+00  1.00000000E+00
Nuclear QMom                               R   N=          29
  0.00000000E+00  2.04400000E+00  0.00000000E+00  0.00000000E+00  0.00000000E+00
  0.00000000E+00  0.00000000E+00  0.00000000E+00  0.00000000E+00  0.00000000E+00
  0.00000000E+00  0.00000000E+00  0.00000000E+00  0.00000000E+00  0.00000000E+00
  0.00000000E+00  0.00000000E+00  0.00000000E+00  0.00000000E+00  0.00000000E+00
  0.00000000E+00  0.00000000E+00  0.00000000E+00  0.00000000E+00  0.00000000E+00
  0.00000000E+00  0.00000000E+00  0.00000000E+00  0.00000000E+00
Nuclear GFac                               R   N=          29
  0.00000000E+00  4.03761000E-01  0.00000000E+00  0.00000000E+00  0.00000000E+00
  0.00000000E+00  0.00000000E+00  0.00000000E+00  0.00000000E+00  0.00000000E+00
  0.00000000E+00  0.00000000E+00  0.00000000E+00  0.00000000E+00  0.00000000E+00
  0.00000000E+00  2.79284600E+00  2.79284600E+00  2.79284600E+00  2.79284600E+00
  2.79284600E+00  2.79284600E+00  2.79284600E+00  2.79284600E+00  2.79284600E+00
  2.79284600E+00  2.79284600E+00  2.79284600E+00  2.79284600E+00
MicOpt                                     I   N=          29
          -1          -1          -1          -1          -1          -1
          -1          -1          -1          -1          -1          -1
          -1          -1          -1          -1          -1          -1
          -1          -1          -1          -1          -1          -1
          -1          -1          -1          -1          -1
Number of residues                         I                0
Number of secondary structures             I                0
Redundant internal dimensions              I   N=           4
         148          30          48          70
Redundant internal coordinate indices      I   N=         592
           1           2           0           0           1           3
           0           0           1          17           0           0
           2           4           0           0           2          18
           0           0           4           5           0           0
           4           6           0           0           4          19
           0           0           5           7           0           0
           5          11           0           0           6          12
           0           0           6          16           0           0
           7           8           0           0           7          20
           0           0           8           9           0           0
           8          21           0           0           9          10
           0           0           9          22           0           0
          10          11           0           0          10          23
           0           0          11          24           0           0
          12          13           0           0          12          25
           0           0          13          14           0           0
          13          26           0           0          14          15
           0           0          14          27           0           0
          15          16           0           0          15          28
           0           0          16          29           0           0
           2           1           3           0           2           1
          17           0           3           1          17           0
           1           2           4           0           1           2
          18           0           4           2          18           0
           2           4           5           0           2           4
           6           0           2           4          19           0
           5           4           6           0           5           4
          19           0           6           4          19           0
           4           5           7           0           4           5
          11           0           7           5          11           0
           4           6          12           0           4           6
          16           0          12           6          16           0
           5           7           8           0           5           7
          20           0           8           7          20           0
           7           8           9           0           7           8
          21           0           9           8          21           0
           8           9          10           0           8           9
          22           0          10           9          22           0
           9          10          11           0           9          10
          23           0          11          10          23           0
           5          11          10           0           5          11
          24           0          10          11          24           0
           6          12          13           0           6          12
          25           0          13          12          25           0
          12          13          14           0          12          13
          26           0          14          13          26           0
          13          14          15           0          13          14
          27           0          15          14          27           0
          14          15          16           0          14          15
          28           0          16          15          28           0
           6          16          15           0           6          16
          29           0          15          16          29           0
           3           1           2           4           3           1
           2          18          17           1           2           4
          17           1           2          18           1           2
           4           5           1           2           4           6
           1           2           4          19          18           2
           4           5          18           2           4           6
          18           2           4          19           2           4
           5           7           2           4           5          11
           6           4           5           7           6           4
           5          11          19           4           5           7
          19           4           5          11           2           4
           6          12           2           4           6          16
           5           4           6          12           5           4
           6          16          19           4           6          12
          19           4           6          16           4           5
           7           8           4           5           7          20
          11           5           7           8          11           5
           7          20           4           5          11          10
           4           5          11          24           7           5
          11          10           7           5          11          24
           4           6          12          13           4           6
          12          25          16           6          12          13
          16           6          12          25           4           6
          16          15           4           6          16          29
          12           6          16          15          12           6
          16          29           5           7           8           9
           5           7           8          21          20           7
           8           9          20           7           8          21
           7           8           9          10           7           8
           9          22          21           8           9          10
          21           8           9          22           8           9
          10          11           8           9          10          23
          22           9          10          11          22           9
          10          23           9          10          11           5
           9          10          11          24          23          10
          11           5          23          10          11          24
           6          12          13          14           6          12
          13          26          25          12          13          14
          25          12          13          26          12          13
          14          15          12          13          14          27
          26          13          14          15          26          13
          14          27          13          14          15          16
          13          14          15          28          27          14
          15          16          27          14          15          28
          14          15          16           6          14          15
          16          29          28          15          16           6
          28          15          16          29
Redundant internal coordinates             R   N=         148
  2.54383115E+00  2.30547801E+00  2.07745340E+00  2.75718205E+00  1.90853913E+00
  2.87927245E+00  2.87095014E+00  2.06647570E+00  2.62981668E+00  2.63912316E+00
  2.63346378E+00  2.63892003E+00  2.63558783E+00  2.04966044E+00  2.62772345E+00
  2.04915238E+00  2.63510739E+00  2.04867519E+00  2.62623508E+00  2.04902378E+00
  2.05334102E+00  2.63270911E+00  2.05108356E+00  2.62946398E+00  2.04870719E+00
  2.63353352E+00  2.04864294E+00  2.62839715E+00  2.04870442E+00  2.05254129E+00
  2.17174816E+00  1.97596652E+00  2.13546500E+00  2.13212705E+00  2.07180497E+00
  2.07906498E+00  1.97301888E+00  1.89914007E+00  1.86501796E+00  1.95189257E+00
  1.87781999E+00  1.89333423E+00  2.13926353E+00  2.06371404E+00  2.07976318E+00
  2.09897924E+00  2.10174490E+00  2.08212838E+00  2.10020495E+00  2.09245290E+00
  2.09052120E+00  2.09918772E+00  2.08827978E+00  2.09571456E+00  2.08739881E+00
  2.09829165E+00  2.09748836E+00  2.09473517E+00  2.09668721E+00  2.09176049E+00
  2.10507115E+00  2.08545598E+00  2.09265776E+00  2.10161113E+00  2.08821824E+00
  2.09335513E+00  2.09516858E+00  2.09088612E+00  2.09713059E+00  2.09086491E+00
  2.09652688E+00  2.09578775E+00  2.09581302E+00  2.09618402E+00  2.09116137E+00
  2.10074222E+00  2.09061873E+00  2.09178125E+00 -1.85676847E-02 -3.13911088E+00
  3.11948476E+00 -1.05843664E-03  1.32936499E+00 -2.77415977E+00 -7.33090323E-01
 -1.83336172E+00  3.46298837E-01  2.38736828E+00  3.11068403E-01 -2.86286291E+00
 -1.83968219E+00  1.26957181E+00  2.36604536E+00 -8.07885952E-01  1.80167509E+00
 -1.31200153E+00 -2.28949870E+00  8.80009978E-01 -2.21242739E-01  2.94826594E+00
  3.10460715E+00 -4.07953466E-02 -4.36131472E-03  3.13342149E+00 -3.10811487E+00
  3.25027928E-02  2.26978593E-03 -3.14029786E+00 -3.11458329E+00  2.83764096E-02
 -5.93960907E-04 -3.14081957E+00  3.10688947E+00 -4.46968238E-02 -7.05512341E-03
  3.12454389E+00  2.70798011E-03  3.14156669E+00 -3.13507905E+00  3.77966270E-03
  1.09119284E-03  3.13881805E+00 -3.13775582E+00 -2.89640973E-05 -3.17745230E-03
  3.13604224E+00 -3.14090612E+00 -1.68642430E-03  1.49812793E-03 -3.13911552E+00
 -3.13772830E+00  4.84335731E-03  6.09252568E-03 -3.13568206E+00 -3.13687120E+00
  4.53951717E-03 -3.94969369E-03  3.14129008E+00  3.13782555E+00 -1.19977877E-04
 -3.66985727E-03 -3.13736659E+00  3.13427724E+00  5.80507656E-04  9.21628908E-03
 -3.12237606E+00 -3.14024946E+00  1.13434929E-02
ZRed-IntVec                                I   N=         148
           0           0           0           0           0           0
           0           0           0           0           0           0
           0           0           0           0           0           0
           0           0           0           0           0           0
           0           0           0           0           0           0
           0           0           0           0           0           0
           0           0           0           0           0           0
           0           0           0           0           0           0
           0           0           0           0           0           0
           0           0           0           0           0           0
           0           0           0           0           0           0
           0           0           0           0           0           0
           0           0           0           0           0           0
           0           0           0           0           0           0
           0           0           0           0           0           0
           0           0           0           0           0           0
           0           0           0           0           0           0
           0           0           0           0           0           0
           0           0           0           0           0           0
           0           0           0           0           0           0
           0           0           0           0           0           0
           0           0           0           0           0           0
           0           0           0           0           0           0
           0           0           0           0           0           0
           0           0           0           0
ZRed-FPVec                                 R   N=         148
  0.00000000E+00  0.00000000E+00  0.00000000E+00  0.00000000E+00  0.00000000E+00
  0.00000000E+00  0.00000000E+00  0.00000000E+00  0.00000000E+00  0.00000000E+00
  0.00000000E+00  0.00000000E+00  0.00000000E+00  0.00000000E+00  0.00000000E+00
  0.00000000E+00  0.00000000E+00  0.00000000E+00  0.00000000E+00  0.00000000E+00
  0.00000000E+00  0.00000000E+00  0.00000000E+00  0.00000000E+00  0.00000000E+00
  0.00000000E+00  0.00000000E+00  0.00000000E+00  0.00000000E+00  0.00000000E+00
  0.00000000E+00  0.00000000E+00  0.00000000E+00  0.00000000E+00  0.00000000E+00
  0.00000000E+00  0.00000000E+00  0.00000000E+00  0.00000000E+00  0.00000000E+00
  0.00000000E+00  0.00000000E+00  0.00000000E+00  0.00000000E+00  0.00000000E+00
  0.00000000E+00  0.00000000E+00  0.00000000E+00  0.00000000E+00  0.00000000E+00
  0.00000000E+00  0.00000000E+00  0.00000000E+00  0.00000000E+00  0.00000000E+00
  0.00000000E+00  0.00000000E+00  0.00000000E+00  0.00000000E+00  0.00000000E+00
  0.00000000E+00  0.00000000E+00  0.00000000E+00  0.00000000E+00  0.00000000E+00
  0.00000000E+00  0.00000000E+00  0.00000000E+00  0.00000000E+00  0.00000000E+00
  0.00000000E+00  0.00000000E+00  0.00000000E+00  0.00000000E+00  0.00000000E+00
  0.00000000E+00  0.00000000E+00  0.00000000E+00  0.00000000E+00  0.00000000E+00
  0.00000000E+00  0.00000000E+00  0.00000000E+00  0.00000000E+00  0.00000000E+00
  0.00000000E+00  0.00000000E+00  0.00000000E+00  0.00000000E+00  0.00000000E+00
  0.00000000E+00  0.00000000E+00  0.00000000E+00  0.00000000E+00  0.00000000E+00
  0.00000000E+00  0.00000000E+00  0.00000000E+00  0.00000000E+00  0.00000000E+00
  0.00000000E+00  0.00000000E+00  0.00000000E+00  0.00000000E+00  0.00000000E+00
  0.00000000E+00  0.00000000E+00  0.00000000E+00  0.00000000E+00  0.00000000E+00
  0.00000000E+00  0.00000000E+00  0.00000000E+00  0.00000000E+00  0.00000000E+00
  0.00000000E+00  0.00000000E+00  0.00000000E+00  0.00000000E+00  0.00000000E+00
  0.00000000E+00  0.00000000E+00  0.00000000E+00  0.00000000E+00  0.00000000E+00
  0.00000000E+00  0.00000000E+00  0.00000000E+00  0.00000000E+00  0.00000000E+00
  0.00000000E+00  0.00000000E+00  0.00000000E+00  0.00000000E+00  0.00000000E+00
  0.00000000E+00  0.00000000E+00  0.00000000E+00  0.00000000E+00  0.00000000E+00
  0.00000000E+00  0.00000000E+00  0.00000000E+00  0.00000000E+00  0.00000000E+00
  0.00000000E+00  0.00000000E+00  0.00000000E+00
ZRed-Constraint1                           R   N=         148
  2.54383115E+00  2.30547801E+00  2.07745340E+00  2.75718205E+00  1.90853913E+00
  2.87927245E+00  2.87095014E+00  2.06647570E+00  2.62981668E+00  2.63912316E+00
  2.63346378E+00  2.63892003E+00  2.63558783E+00  2.04966044E+00  2.62772345E+00
  2.04915238E+00  2.63510739E+00  2.04867519E+00  2.62623508E+00  2.04902378E+00
  2.05334102E+00  2.63270911E+00  2.05108356E+00  2.62946398E+00  2.04870719E+00
  2.63353352E+00  2.04864294E+00  2.62839715E+00  2.04870442E+00  2.05254129E+00
  2.17174816E+00  1.97596652E+00  2.13546500E+00  2.13212705E+00  2.07180497E+00
  2.07906498E+00  1.97301888E+00  1.89914007E+00  1.86501796E+00  1.95189257E+00
  1.87781999E+00  1.89333423E+00  2.13926353E+00  2.06371404E+00  2.07976318E+00
  2.09897924E+00  2.10174490E+00  2.08212838E+00  2.10020495E+00  2.09245290E+00
  2.09052120E+00  2.09918772E+00  2.08827978E+00  2.09571456E+00  2.08739881E+00
  2.09829165E+00  2.09748836E+00  2.09473517E+00  2.09668721E+00  2.09176049E+00
  2.10507115E+00  2.08545598E+00  2.09265776E+00  2.10161113E+00  2.08821824E+00
  2.09335513E+00  2.09516858E+00  2.09088612E+00  2.09713059E+00  2.09086491E+00
  2.09652688E+00  2.09578775E+00  2.09581302E+00  2.09618402E+00  2.09116137E+00
  2.10074222E+00  2.09061873E+00  2.09178125E+00 -1.85676847E-02 -3.13911088E+00
  3.11948476E+00 -1.05843664E-03  1.32936499E+00 -2.77415977E+00 -7.33090323E-01
 -1.83336172E+00  3.46298837E-01  2.38736828E+00  3.11068403E-01 -2.86286291E+00
 -1.83968219E+00  1.26957181E+00  2.36604536E+00 -8.07885952E-01  1.80167509E+00
 -1.31200153E+00 -2.28949870E+00  8.80009978E-01 -2.21242739E-01  2.94826594E+00
  3.10460715E+00 -4.07953466E-02 -4.36131472E-03  3.13342149E+00 -3.10811487E+00
  3.25027928E-02  2.26978593E-03 -3.14029786E+00 -3.11458329E+00  2.83764096E-02
 -5.93960907E-04 -3.14081957E+00  3.10688947E+00 -4.46968238E-02 -7.05512341E-03
  3.12454389E+00  2.70798011E-03  3.14156669E+00 -3.13507905E+00  3.77966270E-03
  1.09119284E-03  3.13881805E+00 -3.13775582E+00 -2.89640973E-05 -3.17745230E-03
  3.13604224E+00 -3.14090612E+00 -1.68642430E-03  1.49812793E-03 -3.13911552E+00
 -3.13772830E+00  4.84335731E-03  6.09252568E-03 -3.13568206E+00 -3.13687120E+00
  4.53951717E-03 -3.94969369E-03  3.14129008E+00  3.13782555E+00 -1.19977877E-04
 -3.66985727E-03 -3.13736659E+00  3.13427724E+00  5.80507656E-04  9.21628908E-03
 -3.12237606E+00 -3.14024946E+00  1.13434929E-02
ZRed-Constraint2                           R   N=         148
  2.68088145E+00  2.29632046E+00  2.08482442E+00  2.81738921E+00  1.89432475E+00
  2.85622732E+00  2.85564349E+00  2.12044745E+00  2.63836275E+00  2.63804712E+00
  2.63856823E+00  2.63683167E+00  2.62633309E+00  2.07871558E+00  2.62786082E+00
  2.06907160E+00  2.62832228E+00  2.06892114E+00  2.62740074E+00  2.06955132E+00
  2.07201418E+00  2.62730306E+00  2.07250194E+00  2.62804197E+00  2.06923169E+00
  2.62783299E+00  2.06882591E+00  2.62701027E+00  2.06887708E+00  2.07284890E+00
  2.11685013E+00  2.02134111E+00  2.14198550E+00  2.12590139E+00  1.99188863E+00
  1.95226608E+00  1.96837852E+00  1.89061605E+00  1.88074499E+00  1.93605580E+00
  1.88941319E+00  1.89673314E+00  2.12637965E+00  2.07451339E+00  2.08225436E+00
  2.07716733E+00  2.12232209E+00  2.08364569E+00  2.10079106E+00  2.09100810E+00
  2.09137766E+00  2.09579561E+00  2.09222309E+00  2.09516593E+00  2.09143583E+00
  2.09569720E+00  2.09605186E+00  2.09797283E+00  2.09410496E+00  2.09110629E+00
  2.09811540E+00  2.09333548E+00  2.09173443E+00  2.09797999E+00  2.09561136E+00
  2.08958888E+00  2.09742866E+00  2.09142533E+00  2.09433025E+00  2.09134645E+00
  2.09597970E+00  2.09585871E+00  2.09695065E+00  2.09473537E+00  2.09149854E+00
  2.09901738E+00  2.09236778E+00  2.09173476E+00  2.96996841E-01  2.72764881E+00
 -2.92569568E+00 -4.95043711E-01  1.70025271E+00 -2.43313837E+00 -3.84068280E-01
 -7.44671144E-01  1.40512309E+00 -2.82899213E+00  5.67072770E-01 -2.58394573E+00
 -1.55722867E+00  1.57493814E+00  2.64636839E+00 -5.04650106E-01  1.88695565E+00
 -1.24379979E+00 -2.22701888E+00  9.25410990E-01 -1.51835607E-01  3.00059426E+00
  3.13195546E+00 -1.40715308E-02 -1.70671806E-04  3.13698764E+00 -3.12970660E+00
  1.18930707E-02  2.70275755E-03 -3.13888288E+00 -3.13153706E+00  6.62061463E-03
 -5.37545795E-04  3.13762013E+00  3.12995939E+00 -2.39401999E-02 -7.56739020E-04
  3.12852898E+00 -2.32688396E-03  3.14051309E+00 -3.13948426E+00  3.35571499E-03
  2.29175740E-03 -3.14028814E+00 -3.14055033E+00  5.50766854E-05  2.40447938E-04
  3.14015342E+00 -3.14036476E+00 -4.51782909E-04 -2.74985726E-03  3.13883579E+00
  3.14051958E+00 -1.08008358E-03  1.87922428E-03 -3.14128078E+00 -3.13629033E+00
  3.73497402E-03 -1.91926860E-03  3.14069675E+00  3.14124336E+00  6.74071872E-04
  6.23784375E-04 -3.13965061E+00  3.14119314E+00  9.18753365E-04  7.15268289E-04
 -3.12857492E+00  3.14099211E+00  1.17019247E-02
Number of contracted shells                I              135
Number of primitive shells                 I              273
Pure/Cartesian d shells                    I                0
Pure/Cartesian f shells                    I                0
Highest angular momentum                   I                2
Largest degree of contraction              I                6
Shell types                                I   N=         135
           0          -1          -1          -1          -1          -2
           0          -1          -1          -1          -1          -2
           0          -1          -1          -1          -1          -2
           0          -1          -1          -1          -1          -2
           0          -1          -1          -1          -1          -2
           0          -1          -1          -1          -1          -2
           0          -1          -1          -1          -1          -2
           0          -1          -1          -1          -1          -2
           0          -1          -1          -1          -1          -2
           0          -1          -1          -1          -1          -2
           0          -1          -1          -1          -1          -2
           0          -1          -1          -1          -1          -2
           0          -1          -1          -1          -1          -2
           0          -1          -1          -1          -1          -2
           0          -1          -1          -1          -1          -2
           0          -1          -1          -1          -1          -2
           0           0           0           0           0           0
           0           0           0           0           0           0
           0           0           0           0           0           0
           0           0           0           0           0           0
           0           0           0           0           0           0
           0           0           0           0           0           0
           0           0           0
Number of primitives per shell             I   N=         135
           6           3           1           1           1           1
           6           3           1           1           1           1
           6           3           1           1           1           1
           6           3           1           1           1           1
           6           3           1           1           1           1
           6           3           1           1           1           1
           6           3           1           1           1           1
           6           3           1           1           1           1
           6           3           1           1           1           1
           6           3           1           1           1           1
           6           3           1           1           1           1
           6           3           1           1           1           1
           6           3           1           1           1           1
           6           3           1           1           1           1
           6           3           1           1           1           1
           6           3           1           1           1           1
           3           1           1           3           1           1
           3           1           1           3           1           1
           3           1           1           3           1           1
           3           1           1           3           1           1
           3           1           1           3           1           1
           3           1           1           3           1           1
           3           1           1
Shell to atom map                          I   N=         135
           1           1           1           1           1           1
           2           2           2           2           2           2
           3           3           3           3           3           3
           4           4           4           4           4           4
           5           5           5           5           5           5
           6           6           6           6           6           6
           7           7           7           7           7           7
           8           8           8           8           8           8
           9           9           9           9           9           9
          10          10          10          10          10          10
          11          11          11          11          11          11
          12          12          12          12          12          12
          13          13          13          13          13          13
          14          14          14          14          14          14
          15          15          15          15          15          15
          16          16          16          16          16          16
          17          17          17          18          18          18
          19          19          19          20          20          20
          21          21          21          22          22          22
          23          23          23          24          24          24
          25          25          25          26          26          26
          27          27          27          28          28          28
          29          29          29
Primitive exponents                        R   N=         273
  4.56324000E+03  6.82024000E+02  1.54973000E+02  4.44553000E+01  1.30290000E+01
  1.82773000E+00  2.09642000E+01  4.80331000E+00  1.45933000E+00  4.83456000E-01
  1.45585000E-01  4.38000000E-02  6.26000000E-01  6.29348000E+03  9.49044000E+02
  2.18776000E+02  6.36916000E+01  1.88282000E+01  2.72023000E+00  3.06331000E+01
  7.02614000E+00  2.11205000E+00  6.84009000E-01  2.00878000E-01  6.39000000E-02
  9.13000000E-01  8.58850000E+03  1.29723000E+03  2.99296000E+02  8.73771000E+01
  2.56789000E+01  3.74004000E+00  4.21175000E+01  9.62837000E+00  2.85332000E+00
  9.05661000E-01  2.55611000E-01  8.45000000E-02  1.29200000E+00  4.56324000E+03
  6.82024000E+02  1.54973000E+02  4.44553000E+01  1.30290000E+01  1.82773000E+00
  2.09642000E+01  4.80331000E+00  1.45933000E+00  4.83456000E-01  1.45585000E-01
  4.38000000E-02  6.26000000E-01  4.56324000E+03  6.82024000E+02  1.54973000E+02
  4.44553000E+01  1.30290000E+01  1.82773000E+00  2.09642000E+01  4.80331000E+00
  1.45933000E+00  4.83456000E-01  1.45585000E-01  4.38000000E-02  6.26000000E-01
  4.56324000E+03  6.82024000E+02  1.54973000E+02  4.44553000E+01  1.30290000E+01
  1.82773000E+00  2.09642000E+01  4.80331000E+00  1.45933000E+00  4.83456000E-01
  1.45585000E-01  4.38000000E-02  6.26000000E-01  4.56324000E+03  6.82024000E+02
  1.54973000E+02  4.44553000E+01  1.30290000E+01  1.82773000E+00  2.09642000E+01
  4.80331000E+00  1.45933000E+00  4.83456000E-01  1.45585000E-01  4.38000000E-02
  6.26000000E-01  4.56324000E+03  6.82024000E+02  1.54973000E+02  4.44553000E+01
  1.30290000E+01  1.82773000E+00  2.09642000E+01  4.80331000E+00  1.45933000E+00
  4.83456000E-01  1.45585000E-01  4.38000000E-02  6.26000000E-01  4.56324000E+03
  6.82024000E+02  1.54973000E+02  4.44553000E+01  1.30290000E+01  1.82773000E+00
  2.09642000E+01  4.80331000E+00  1.45933000E+00  4.83456000E-01  1.45585000E-01
  4.38000000E-02  6.26000000E-01  4.56324000E+03  6.82024000E+02  1.54973000E+02
  4.44553000E+01  1.30290000E+01  1.82773000E+00  2.09642000E+01  4.80331000E+00
  1.45933000E+00  4.83456000E-01  1.45585000E-01  4.38000000E-02  6.26000000E-01
  4.56324000E+03  6.82024000E+02  1.54973000E+02  4.44553000E+01  1.30290000E+01
  1.82773000E+00  2.09642000E+01  4.80331000E+00  1.45933000E+00  4.83456000E-01
  1.45585000E-01  4.38000000E-02  6.26000000E-01  4.56324000E+03  6.82024000E+02
  1.54973000E+02  4.44553000E+01  1.30290000E+01  1.82773000E+00  2.09642000E+01
  4.80331000E+00  1.45933000E+00  4.83456000E-01  1.45585000E-01  4.38000000E-02
  6.26000000E-01  4.56324000E+03  6.82024000E+02  1.54973000E+02  4.44553000E+01
  1.30290000E+01  1.82773000E+00  2.09642000E+01  4.80331000E+00  1.45933000E+00
  4.83456000E-01  1.45585000E-01  4.38000000E-02  6.26000000E-01  4.56324000E+03
  6.82024000E+02  1.54973000E+02  4.44553000E+01  1.30290000E+01  1.82773000E+00
  2.09642000E+01  4.80331000E+00  1.45933000E+00  4.83456000E-01  1.45585000E-01
  4.38000000E-02  6.26000000E-01  4.56324000E+03  6.82024000E+02  1.54973000E+02
  4.44553000E+01  1.30290000E+01  1.82773000E+00  2.09642000E+01  4.80331000E+00
  1.45933000E+00  4.83456000E-01  1.45585000E-01  4.38000000E-02  6.26000000E-01
  4.56324000E+03  6.82024000E+02  1.54973000E+02  4.44553000E+01  1.30290000E+01
  1.82773000E+00  2.09642000E+01  4.80331000E+00  1.45933000E+00  4.83456000E-01
  1.45585000E-01  4.38000000E-02  6.26000000E-01  3.38650000E+01  5.09479000E+00
  1.15879000E+00  3.25840000E-01  1.02741000E-01  3.38650000E+01  5.09479000E+00
  1.15879000E+00  3.25840000E-01  1.02741000E-01  3.38650000E+01  5.09479000E+00
  1.15879000E+00  3.25840000E-01  1.02741000E-01  3.38650000E+01  5.09479000E+00
  1.15879000E+00  3.25840000E-01  1.02741000E-01  3.38650000E+01  5.09479000E+00
  1.15879000E+00  3.25840000E-01  1.02741000E-01  3.38650000E+01  5.09479000E+00
  1.15879000E+00  3.25840000E-01  1.02741000E-01  3.38650000E+01  5.09479000E+00
  1.15879000E+00  3.25840000E-01  1.02741000E-01  3.38650000E+01  5.09479000E+00
  1.15879000E+00  3.25840000E-01  1.02741000E-01  3.38650000E+01  5.09479000E+00
  1.15879000E+00  3.25840000E-01  1.02741000E-01  3.38650000E+01  5.09479000E+00
  1.15879000E+00  3.25840000E-01  1.02741000E-01  3.38650000E+01  5.09479000E+00
  1.15879000E+00  3.25840000E-01  1.02741000E-01  3.38650000E+01  5.09479000E+00
  1.15879000E+00  3.25840000E-01  1.02741000E-01  3.38650000E+01  5.09479000E+00
  1.15879000E+00  3.25840000E-01  1.02741000E-01
Contraction coefficients                   R   N=         273
  1.96665025E-03  1.52306019E-02  7.61269097E-02  2.60801033E-01  6.16462078E-01
  2.21006028E-01  1.14660081E-01  9.19999648E-01 -3.03068213E-03  1.00000000E+00
  1.00000000E+00  1.00000000E+00  1.00000000E+00  1.96978815E-03  1.49612859E-02
  7.35005308E-02  2.48936766E-01  6.02459433E-01  2.56201759E-01  1.11906080E-01
  9.21666655E-01 -2.56919183E-03  1.00000000E+00  1.00000000E+00  1.00000000E+00
  1.00000000E+00  1.89515008E-03  1.43859006E-02  7.07320031E-02  2.40001011E-01
  5.94797026E-01  2.80802012E-01  1.13889012E-01  9.20811101E-01 -3.27447036E-03
  1.00000000E+00  1.00000000E+00  1.00000000E+00  1.00000000E+00  1.96665025E-03
  1.52306019E-02  7.61269097E-02  2.60801033E-01  6.16462078E-01  2.21006028E-01
  1.14660081E-01  9.19999648E-01 -3.03068213E-03  1.00000000E+00  1.00000000E+00
  1.00000000E+00  1.00000000E+00  1.96665025E-03  1.52306019E-02  7.61269097E-02
  2.60801033E-01  6.16462078E-01  2.21006028E-01  1.14660081E-01  9.19999648E-01
 -3.03068213E-03  1.00000000E+00  1.00000000E+00  1.00000000E+00  1.00000000E+00
  1.96665025E-03  1.52306019E-02  7.61269097E-02  2.60801033E-01  6.16462078E-01
  2.21006028E-01  1.14660081E-01  9.19999648E-01 -3.03068213E-03  1.00000000E+00
  1.00000000E+00  1.00000000E+00  1.00000000E+00  1.96665025E-03  1.52306019E-02
  7.61269097E-02  2.60801033E-01  6.16462078E-01  2.21006028E-01  1.14660081E-01
  9.19999648E-01 -3.03068213E-03  1.00000000E+00  1.00000000E+00  1.00000000E+00
  1.00000000E+00  1.96665025E-03  1.52306019E-02  7.61269097E-02  2.60801033E-01
  6.16462078E-01  2.21006028E-01  1.14660081E-01  9.19999648E-01 -3.03068213E-03
  1.00000000E+00  1.00000000E+00  1.00000000E+00  1.00000000E+00  1.96665025E-03
  1.52306019E-02  7.61269097E-02  2.60801033E-01  6.16462078E-01  2.21006028E-01
  1.14660081E-01  9.19999648E-01 -3.03068213E-03  1.00000000E+00  1.00000000E+00
  1.00000000E+00  1.00000000E+00  1.96665025E-03  1.52306019E-02  7.61269097E-02
  2.60801033E-01  6.16462078E-01  2.21006028E-01  1.14660081E-01  9.19999648E-01
 -3.03068213E-03  1.00000000E+00  1.00000000E+00  1.00000000E+00  1.00000000E+00
  1.96665025E-03  1.52306019E-02  7.61269097E-02  2.60801033E-01  6.16462078E-01
  2.21006028E-01  1.14660081E-01  9.19999648E-01 -3.03068213E-03  1.00000000E+00
  1.00000000E+00  1.00000000E+00  1.00000000E+00  1.96665025E-03  1.52306019E-02
  7.61269097E-02  2.60801033E-01  6.16462078E-01  2.21006028E-01  1.14660081E-01
  9.19999648E-01 -3.03068213E-03  1.00000000E+00  1.00000000E+00  1.00000000E+00
  1.00000000E+00  1.96665025E-03  1.52306019E-02  7.61269097E-02  2.60801033E-01
  6.16462078E-01  2.21006028E-01  1.14660081E-01  9.19999648E-01 -3.03068213E-03
  1.00000000E+00  1.00000000E+00  1.00000000E+00  1.00000000E+00  1.96665025E-03
  1.52306019E-02  7.61269097E-02  2.60801033E-01  6.16462078E-01  2.21006028E-01
  1.14660081E-01  9.19999648E-01 -3.03068213E-03  1.00000000E+00  1.00000000E+00
  1.00000000E+00  1.00000000E+00  1.96665025E-03  1.52306019E-02  7.61269097E-02
  2.60801033E-01  6.16462078E-01  2.21006028E-01  1.14660081E-01  9.19999648E-01
 -3.03068213E-03  1.00000000E+00  1.00000000E+00  1.00000000E+00  1.00000000E+00
  1.96665025E-03  1.52306019E-02  7.61269097E-02  2.60801033E-01  6.16462078E-01
  2.21006028E-01  1.14660081E-01  9.19999648E-01 -3.03068213E-03  1.00000000E+00
  1.00000000E+00  1.00000000E+00  1.00000000E+00  2.54938145E-02  1.90373109E-01
  8.52161486E-01  1.00000000E+00  1.00000000E+00  2.54938145E-02  1.90373109E-01
  8.52161486E-01  1.00000000E+00  1.00000000E+00  2.54938145E-02  1.90373109E-01
  8.52161486E-01  1.00000000E+00  1.00000000E+00  2.54938145E-02  1.90373109E-01
  8.52161486E-01  1.00000000E+00  1.00000000E+00  2.54938145E-02  1.90373109E-01
  8.52161486E-01  1.00000000E+00  1.00000000E+00  2.54938145E-02  1.90373109E-01
  8.52161486E-01  1.00000000E+00  1.00000000E+00  2.54938145E-02  1.90373109E-01
  8.52161486E-01  1.00000000E+00  1.00000000E+00  2.54938145E-02  1.90373109E-01
  8.52161486E-01  1.00000000E+00  1.00000000E+00  2.54938145E-02  1.90373109E-01
  8.52161486E-01  1.00000000E+00  1.00000000E+00  2.54938145E-02  1.90373109E-01
  8.52161486E-01  1.00000000E+00  1.00000000E+00  2.54938145E-02  1.90373109E-01
  8.52161486E-01  1.00000000E+00  1.00000000E+00  2.54938145E-02  1.90373109E-01
  8.52161486E-01  1.00000000E+00  1.00000000E+00  2.54938145E-02  1.90373109E-01
  8.52161486E-01  1.00000000E+00  1.00000000E+00
P(S=P) Contraction coefficients            R   N=         273
  0.00000000E+00  0.00000000E+00  0.00000000E+00  0.00000000E+00  0.00000000E+00
  0.00000000E+00  4.02486927E-02  2.37593957E-01  8.15853851E-01  1.00000000E+00
  1.00000000E+00  1.00000000E+00  0.00000000E+00  0.00000000E+00  0.00000000E+00
  0.00000000E+00  0.00000000E+00  0.00000000E+00  0.00000000E+00  3.83119186E-02
  2.37403116E-01  8.17592398E-01  1.00000000E+00  1.00000000E+00  1.00000000E+00
  0.00000000E+00  0.00000000E+00  0.00000000E+00  0.00000000E+00  0.00000000E+00
  0.00000000E+00  0.00000000E+00  3.65113974E-02  2.37152983E-01  8.19701941E-01
  1.00000000E+00  1.00000000E+00  1.00000000E+00  0.00000000E+00  0.00000000E+00
  0.00000000E+00  0.00000000E+00  0.00000000E+00  0.00000000E+00  0.00000000E+00
  4.02486927E-02  2.37593957E-01  8.15853851E-01  1.00000000E+00  1.00000000E+00
  1.00000000E+00  0.00000000E+00  0.00000000E+00  0.00000000E+00  0.00000000E+00
  0.00000000E+00  0.00000000E+00  0.00000000E+00  4.02486927E-02  2.37593957E-01
  8.15853851E-01  1.00000000E+00  1.00000000E+00  1.00000000E+00  0.00000000E+00
  0.00000000E+00  0.00000000E+00  0.00000000E+00  0.00000000E+00  0.00000000E+00
  0.00000000E+00  4.02486927E-02  2.37593957E-01  8.15853851E-01  1.00000000E+00
  1.00000000E+00  1.00000000E+00  0.00000000E+00  0.00000000E+00  0.00000000E+00
  0.00000000E+00  0.00000000E+00  0.00000000E+00  0.00000000E+00  4.02486927E-02
  2.37593957E-01  8.15853851E-01  1.00000000E+00  1.00000000E+00  1.00000000E+00
  0.00000000E+00  0.00000000E+00  0.00000000E+00  0.00000000E+00  0.00000000E+00
  0.00000000E+00  0.00000000E+00  4.02486927E-02  2.37593957E-01  8.15853851E-01
  1.00000000E+00  1.00000000E+00  1.00000000E+00  0.00000000E+00  0.00000000E+00
  0.00000000E+00  0.00000000E+00  0.00000000E+00  0.00000000E+00  0.00000000E+00
  4.02486927E-02  2.37593957E-01  8.15853851E-01  1.00000000E+00  1.00000000E+00
  1.00000000E+00  0.00000000E+00  0.00000000E+00  0.00000000E+00  0.00000000E+00
  0.00000000E+00  0.00000000E+00  0.00000000E+00  4.02486927E-02  2.37593957E-01
  8.15853851E-01  1.00000000E+00  1.00000000E+00  1.00000000E+00  0.00000000E+00
  0.00000000E+00  0.00000000E+00  0.00000000E+00  0.00000000E+00  0.00000000E+00
  0.00000000E+00  4.02486927E-02  2.37593957E-01  8.15853851E-01  1.00000000E+00
  1.00000000E+00  1.00000000E+00  0.00000000E+00  0.00000000E+00  0.00000000E+00
  0.00000000E+00  0.00000000E+00  0.00000000E+00  0.00000000E+00  4.02486927E-02
  2.37593957E-01  8.15853851E-01  1.00000000E+00  1.00000000E+00  1.00000000E+00
  0.00000000E+00  0.00000000E+00  0.00000000E+00  0.00000000E+00  0.00000000E+00
  0.00000000E+00  0.00000000E+00  4.02486927E-02  2.37593957E-01  8.15853851E-01
  1.00000000E+00  1.00000000E+00  1.00000000E+00  0.00000000E+00  0.00000000E+00
  0.00000000E+00  0.00000000E+00  0.00000000E+00  0.00000000E+00  0.00000000E+00
  4.02486927E-02  2.37593957E-01  8.15853851E-01  1.00000000E+00  1.00000000E+00
  1.00000000E+00  0.00000000E+00  0.00000000E+00  0.00000000E+00  0.00000000E+00
  0.00000000E+00  0.00000000E+00  0.00000000E+00  4.02486927E-02  2.37593957E-01
  8.15853851E-01  1.00000000E+00  1.00000000E+00  1.00000000E+00  0.00000000E+00
  0.00000000E+00  0.00000000E+00  0.00000000E+00  0.00000000E+00  0.00000000E+00
  0.00000000E+00  4.02486927E-02  2.37593957E-01  8.15853851E-01  1.00000000E+00
  1.00000000E+00  1.00000000E+00  0.00000000E+00  0.00000000E+00  0.00000000E+00
  0.00000000E+00  0.00000000E+00  0.00000000E+00  0.00000000E+00  0.00000000E+00
  0.00000000E+00  0.00000000E+00  0.00000000E+00  0.00000000E+00  0.00000000E+00
  0.00000000E+00  0.00000000E+00  0.00000000E+00  0.00000000E+00  0.00000000E+00
  0.00000000E+00  0.00000000E+00  0.00000000E+00  0.00000000E+00  0.00000000E+00
  0.00000000E+00  0.00000000E+00  0.00000000E+00  0.00000000E+00  0.00000000E+00
  0.00000000E+00  0.00000000E+00  0.00000000E+00  0.00000000E+00  0.00000000E+00
  0.00000000E+00  0.00000000E+00  0.00000000E+00  0.00000000E+00  0.00000000E+00
  0.00000000E+00  0.00000000E+00  0.00000000E+00  0.00000000E+00  0.00000000E+00
  0.00000000E+00  0.00000000E+00  0.00000000E+00  0.00000000E+00  0.00000000E+00
  0.00000000E+00  0.00000000E+00  0.00000000E+00  0.00000000E+00  0.00000000E+00
  0.00000000E+00  0.00000000E+00  0.00000000E+00  0.00000000E+00  0.00000000E+00
  0.00000000E+00  0.00000000E+00  0.00000000E+00  0.00000000E+00  0.00000000E+00
  0.00000000E+00  0.00000000E+00  0.00000000E+00
Coordinates of each shell                  R   N=         405
  3.64940115E+00 -1.12758642E+00  4.33395273E+00  3.64940115E+00 -1.12758642E+00
  4.33395273E+00  3.64940115E+00 -1.12758642E+00  4.33395273E+00  3.64940115E+00
 -1.12758642E+00  4.33395273E+00  3.64940115E+00 -1.12758642E+00  4.33395273E+00
  3.64940115E+00 -1.12758642E+00  4.33395273E+00  1.68772820E+00  1.86509140E-01
  3.38734352E+00  1.68772820E+00  1.86509140E-01  3.38734352E+00  1.68772820E+00
  1.86509140E-01  3.38734352E+00  1.68772820E+00  1.86509140E-01  3.38734352E+00
  1.68772820E+00  1.86509140E-01  3.38734352E+00  1.68772820E+00  1.86509140E-01
  3.38734352E+00  4.84232392E+00 -2.71455844E+00  3.16191011E+00  4.84232392E+00
 -2.71455844E+00  3.16191011E+00  4.84232392E+00 -2.71455844E+00  3.16191011E+00
  4.84232392E+00 -2.71455844E+00  3.16191011E+00  4.84232392E+00 -2.71455844E+00
  3.16191011E+00  4.84232392E+00 -2.71455844E+00  3.16191011E+00  8.13496236E-01
 -1.45773289E-01  7.93628094E-01  8.13496236E-01 -1.45773289E-01  7.93628094E-01
  8.13496236E-01 -1.45773289E-01  7.93628094E-01  8.13496236E-01 -1.45773289E-01
  7.93628094E-01  8.13496236E-01 -1.45773289E-01  7.93628094E-01  8.13496236E-01
 -1.45773289E-01  7.93628094E-01 -7.06230726E-01 -2.56217298E+00  4.17260817E-01
 -7.06230726E-01 -2.56217298E+00  4.17260817E-01 -7.06230726E-01 -2.56217298E+00
  4.17260817E-01 -7.06230726E-01 -2.56217298E+00  4.17260817E-01 -7.06230726E-01
 -2.56217298E+00  4.17260817E-01 -7.06230726E-01 -2.56217298E+00  4.17260817E-01
 -6.72592501E-01  2.18296025E+00  1.20303050E-02 -6.72592501E-01  2.18296025E+00
  1.20303050E-02 -6.72592501E-01  2.18296025E+00  1.20303050E-02 -6.72592501E-01
  2.18296025E+00  1.20303050E-02 -6.72592501E-01  2.18296025E+00  1.20303050E-02
 -6.72592501E-01  2.18296025E+00  1.20303050E-02 -1.77059301E+00 -3.89180180E+00
  2.42104621E+00 -1.77059301E+00 -3.89180180E+00  2.42104621E+00 -1.77059301E+00
 -3.89180180E+00  2.42104621E+00 -1.77059301E+00 -3.89180180E+00  2.42104621E+00
 -1.77059301E+00 -3.89180180E+00  2.42104621E+00 -1.77059301E+00 -3.89180180E+00
  2.42104621E+00 -3.21576293E+00 -6.04896539E+00  1.96888213E+00 -3.21576293E+00
 -6.04896539E+00  1.96888213E+00 -3.21576293E+00 -6.04896539E+00  1.96888213E+00
 -3.21576293E+00 -6.04896539E+00  1.96888213E+00 -3.21576293E+00 -6.04896539E+00
  1.96888213E+00 -3.21576293E+00 -6.04896539E+00  1.96888213E+00 -3.60105854E+00
 -6.89416496E+00 -4.89189367E-01 -3.60105854E+00 -6.89416496E+00 -4.89189367E-01
 -3.60105854E+00 -6.89416496E+00 -4.89189367E-01 -3.60105854E+00 -6.89416496E+00
 -4.89189367E-01 -3.60105854E+00 -6.89416496E+00 -4.89189367E-01 -3.60105854E+00
 -6.89416496E+00 -4.89189367E-01 -2.53121398E+00 -5.57296803E+00 -2.50256023E+00
 -2.53121398E+00 -5.57296803E+00 -2.50256023E+00 -2.53121398E+00 -5.57296803E+00
 -2.50256023E+00 -2.53121398E+00 -5.57296803E+00 -2.50256023E+00 -2.53121398E+00
 -5.57296803E+00 -2.50256023E+00 -2.53121398E+00 -5.57296803E+00 -2.50256023E+00
 -1.09582172E+00 -3.42129676E+00 -2.04751021E+00 -1.09582172E+00 -3.42129676E+00
 -2.04751021E+00 -1.09582172E+00 -3.42129676E+00 -2.04751021E+00 -1.09582172E+00
 -3.42129676E+00 -2.04751021E+00 -1.09582172E+00 -3.42129676E+00 -2.04751021E+00
 -1.09582172E+00 -3.42129676E+00 -2.04751021E+00  4.19523007E-01  3.98650545E+00
 -1.56582897E+00  4.19523007E-01  3.98650545E+00 -1.56582897E+00  4.19523007E-01
  3.98650545E+00 -1.56582897E+00  4.19523007E-01  3.98650545E+00 -1.56582897E+00
  4.19523007E-01  3.98650545E+00 -1.56582897E+00  4.19523007E-01  3.98650545E+00
 -1.56582897E+00 -9.15859097E-01  6.15378515E+00 -2.23725328E+00 -9.15859097E-01
  6.15378515E+00 -2.23725328E+00 -9.15859097E-01  6.15378515E+00 -2.23725328E+00
 -9.15859097E-01  6.15378515E+00 -2.23725328E+00 -9.15859097E-01  6.15378515E+00
 -2.23725328E+00 -9.15859097E-01  6.15378515E+00 -2.23725328E+00 -3.35074767E+00
  6.53648526E+00 -1.32131711E+00 -3.35074767E+00  6.53648526E+00 -1.32131711E+00
 -3.35074767E+00  6.53648526E+00 -1.32131711E+00 -3.35074767E+00  6.53648526E+00
 -1.32131711E+00 -3.35074767E+00  6.53648526E+00 -1.32131711E+00 -3.35074767E+00
  6.53648526E+00 -1.32131711E+00 -4.45086769E+00  4.74171310E+00  2.61094868E-01
 -4.45086769E+00  4.74171310E+00  2.61094868E-01 -4.45086769E+00  4.74171310E+00
  2.61094868E-01 -4.45086769E+00  4.74171310E+00  2.61094868E-01 -4.45086769E+00
  4.74171310E+00  2.61094868E-01 -4.45086769E+00  4.74171310E+00  2.61094868E-01
 -3.12143967E+00  2.57085803E+00  9.15679457E-01 -3.12143967E+00  2.57085803E+00
  9.15679457E-01 -3.12143967E+00  2.57085803E+00  9.15679457E-01 -3.12143967E+00
  2.57085803E+00  9.15679457E-01 -3.12143967E+00  2.57085803E+00  9.15679457E-01
 -3.12143967E+00  2.57085803E+00  9.15679457E-01  4.09670537E+00 -6.28554434E-01
  6.30034502E+00  4.09670537E+00 -6.28554434E-01  6.30034502E+00  4.09670537E+00
 -6.28554434E-01  6.30034502E+00  8.18228651E-01  1.46722814E+00  4.50369963E+00
  8.18228651E-01  1.46722814E+00  4.50369963E+00  8.18228651E-01  1.46722814E+00
  4.50369963E+00  2.49900379E+00 -2.76558293E-01 -3.94766357E-01  2.49900379E+00
 -2.76558293E-01 -3.94766357E-01  2.49900379E+00 -2.76558293E-01 -3.94766357E-01
 -1.47028797E+00 -3.25259942E+00  4.34519410E+00 -1.47028797E+00 -3.25259942E+00
  4.34519410E+00 -1.47028797E+00 -3.25259942E+00  4.34519410E+00 -4.03527941E+00
 -7.06902090E+00  3.54587452E+00 -4.03527941E+00 -7.06902090E+00  3.54587452E+00
 -4.03527941E+00 -7.06902090E+00  3.54587452E+00 -4.72063834E+00 -8.57391667E+00
 -8.38539249E-01 -4.72063834E+00 -8.57391667E+00 -8.38539249E-01 -4.72063834E+00
 -8.57391667E+00 -8.38539249E-01 -2.81307514E+00 -6.22309605E+00 -4.42515907E+00
 -2.81307514E+00 -6.22309605E+00 -4.42515907E+00 -2.81307514E+00 -6.22309605E+00
 -4.42515907E+00 -2.67497154E-01 -2.39210578E+00 -3.61940515E+00 -2.67497154E-01
 -2.39210578E+00 -3.61940515E+00 -2.67497154E-01 -2.39210578E+00 -3.61940515E+00
  2.32176404E+00  3.69520531E+00 -2.27545356E+00  2.32176404E+00  3.69520531E+00
 -2.27545356E+00  2.32176404E+00  3.69520531E+00 -2.27545356E+00 -5.19289936E-02
  7.53963334E+00 -3.47428630E+00 -5.19289936E-02  7.53963334E+00 -3.47428630E+00
 -5.19289936E-02  7.53963334E+00 -3.47428630E+00 -4.39183423E+00  8.22235126E+00
 -1.84182886E+00 -4.39183423E+00  8.22235126E+00 -1.84182886E+00 -4.39183423E+00
  8.22235126E+00 -1.84182886E+00 -6.35020294E+00  5.02686176E+00  9.74120586E-01
 -6.35020294E+00  5.02686176E+00  9.74120586E-01 -6.35020294E+00  5.02686176E+00
  9.74120586E-01 -3.99834542E+00  1.16065395E+00  2.12203201E+00 -3.99834542E+00
  1.16065395E+00  2.12203201E+00 -3.99834542E+00  1.16065395E+00  2.12203201E+00
Num ILSW                                   I              100
ILSW                                       I   N=         100
           0           0           0           0           2           0
           0           0           0           0        4336          -1
           7           0           0           0           2           0
           0           0           1           0           1           0
           1           1           0           0           0           0
           0           0      100000           0          -1           0
           0           0           0           0           0           0
           0           0           0           1           0           0
           0 -2000000000           1           0           0           0
           0           0           4          52           0           0
           0           0          55           0           0           0
           0           0           0           0           0           1
           0           0           0           0           0           0
           0           0           0           0           0           0
           0           0           0           0           0           0
           0           0           0           0           0           0
           0           0           0           0
Num RLSW                                   I               52
RLSW                                       R   N=          52
  1.00000000E+00  1.00000000E+00  1.00000000E+00  1.00000000E+00  5.40000000E-01
  0.00000000E+00  0.00000000E+00  1.00000000E+00  0.00000000E+00  0.00000000E+00
  0.00000000E+00  0.00000000E+00  1.00000000E+00  0.00000000E+00  0.00000000E+00
  0.00000000E+00  0.00000000E+00  1.00000000E+00  0.00000000E+00  0.00000000E+00
  0.00000000E+00  0.00000000E+00  1.00000000E+00  0.00000000E+00  0.00000000E+00
  0.00000000E+00  0.00000000E+00  1.00000000E+00  0.00000000E+00  0.00000000E+00
  0.00000000E+00  0.00000000E+00  1.00000000E+00  0.00000000E+00  0.00000000E+00
  0.00000000E+00  0.00000000E+00  0.00000000E+00  1.00000000E+00  1.00000000E+00
  0.00000000E+00  1.00000000E+00  0.00000000E+00  0.00000000E+00  0.00000000E+00
  0.00000000E+00  0.00000000E+00  0.00000000E+00  0.00000000E+00  0.00000000E+00
  0.00000000E+00  0.00000000E+00
MxBond                                     I                4
NBond                                      I   N=          29
           3           3           1           4           3           3
           3           3           3           3           3           3
           3           3           3           3           1           1
           1           1           1           1           1           1
           1           1           1           1           1
IBond                                      I   N=         116
           2           3          17           0           1           4
          18           0           1           0           0           0
           2           5           6          19           4           7
          11           0           4          12          16           0
           5           8          20           0           7           9
          21           0           8          10          22           0
           9          11          23           0           5          10
          24           0           6          13          25           0
          12          14          26           0          13          15
          27           0          14          16          28           0
           6          15          29           0           1           0
           0           0           2           0           0           0
           4           0           0           0           7           0
           0           0           8           0           0           0
           9           0           0           0          10           0
           0           0          11           0           0           0
          12           0           0           0          13           0
           0           0          14           0           0           0
          15           0           0           0          16           0
           0           0
RBond                                      R   N=         116
  1.00000000E+00  2.00000000E+00  1.00000000E+00  0.00000000E+00  1.00000000E+00
  1.00000000E+00  1.00000000E+00  0.00000000E+00  2.00000000E+00  0.00000000E+00
  0.00000000E+00  0.00000000E+00  1.00000000E+00  1.00000000E+00  1.00000000E+00
  1.00000000E+00  1.00000000E+00  1.50000000E+00  1.50000000E+00  0.00000000E+00
  1.00000000E+00  1.50000000E+00  1.50000000E+00  0.00000000E+00  1.50000000E+00
  1.50000000E+00  1.00000000E+00  0.00000000E+00  1.50000000E+00  1.50000000E+00
  1.00000000E+00  0.00000000E+00  1.50000000E+00  1.50000000E+00  1.00000000E+00
  0.00000000E+00  1.50000000E+00  1.50000000E+00  1.00000000E+00  0.00000000E+00
  1.50000000E+00  1.50000000E+00  1.00000000E+00  0.00000000E+00  1.50000000E+00
  1.50000000E+00  1.00000000E+00  0.00000000E+00  1.50000000E+00  1.50000000E+00
  1.00000000E+00  0.00000000E+00  1.50000000E+00  1.50000000E+00  1.00000000E+00
  0.00000000E+00  1.50000000E+00  1.50000000E+00  1.00000000E+00  0.00000000E+00
  1.50000000E+00  1.50000000E+00  1.00000000E+00  0.00000000E+00  1.00000000E+00
  0.00000000E+00  0.00000000E+00  0.00000000E+00  1.00000000E+00  0.00000000E+00
  0.00000000E+00  0.00000000E+00  1.00000000E+00  0.00000000E+00  0.00000000E+00
  0.00000000E+00  1.00000000E+00  0.00000000E+00  0.00000000E+00  0.00000000E+00
  1.00000000E+00  0.00000000E+00  0.00000000E+00  0.00000000E+00  1.00000000E+00
  0.00000000E+00  0.00000000E+00  0.00000000E+00  1.00000000E+00  0.00000000E+00
  0.00000000E+00  0.00000000E+00  1.00000000E+00  0.00000000E+00  0.00000000E+00
  0.00000000E+00  1.00000000E+00  0.00000000E+00  0.00000000E+00  0.00000000E+00
  1.00000000E+00  0.00000000E+00  0.00000000E+00  0.00000000E+00  1.00000000E+00
  0.00000000E+00  0.00000000E+00  0.00000000E+00  1.00000000E+00  0.00000000E+00
  0.00000000E+00  0.00000000E+00  1.00000000E+00  0.00000000E+00  0.00000000E+00
  0.00000000E+00
Virial Ratio                               R      2.003970798263488E+00
SCF Energy                                 R     -6.711956049698541E+02
Total Energy                               R     -6.711956049698541E+02
RMS Force                                  R      4.538990674601154E-06
RMS Density                                R      6.088534772113051E-09
NImag                                      I                0
Job Status                                 I                1
Nuclear derivative order                   I                2
PCM-NSphere                                I               29
PCM-NGenSphere                             I               29
PCM-NOrd                                   I   N=          29
           1           2           3           4           5           6
           7           8           9          10          11          12
          13          14          15          16          17          18
          19          20          21          22          23          24
          25          26          27          28          29
PCM-SphereRadii                            R   N=          29
  4.00253442E+00  3.80401869E+00  3.63772279E+00  4.00253442E+00  4.00253442E+00
  4.00253442E+00  4.00253442E+00  4.00253442E+00  4.00253442E+00  4.00253442E+00
  4.00253442E+00  4.00253442E+00  4.00253442E+00  4.00253442E+00  4.00253442E+00
  4.00253442E+00  2.99956228E+00  2.99956228E+00  2.99956228E+00  2.99956228E+00
  2.99956228E+00  2.99956228E+00  2.99956228E+00  2.99956228E+00  2.99956228E+00
  2.99956228E+00  2.99956228E+00  2.99956228E+00  2.99956228E+00
PCM-SphereLoc                              R   N=          87
  3.64940115E+00 -1.12758642E+00  4.33395273E+00  1.68772820E+00  1.86509140E-01
  3.38734352E+00  4.84232392E+00 -2.71455844E+00  3.16191011E+00  8.13496236E-01
 -1.45773289E-01  7.93628094E-01 -7.06230726E-01 -2.56217298E+00  4.17260817E-01
 -6.72592501E-01  2.18296025E+00  1.20303050E-02 -1.77059301E+00 -3.89180180E+00
  2.42104621E+00 -3.21576293E+00 -6.04896539E+00  1.96888213E+00 -3.60105854E+00
 -6.89416496E+00 -4.89189367E-01 -2.53121398E+00 -5.57296803E+00 -2.50256023E+00
 -1.09582172E+00 -3.42129676E+00 -2.04751021E+00  4.19523007E-01  3.98650545E+00
 -1.56582897E+00 -9.15859097E-01  6.15378515E+00 -2.23725328E+00 -3.35074767E+00
  6.53648526E+00 -1.32131711E+00 -4.45086769E+00  4.74171310E+00  2.61094868E-01
 -3.12143967E+00  2.57085803E+00  9.15679457E-01  4.09670537E+00 -6.28554434E-01
  6.30034502E+00  8.18228651E-01  1.46722814E+00  4.50369963E+00  2.49900379E+00
 -2.76558293E-01 -3.94766357E-01 -1.47028797E+00 -3.25259942E+00  4.34519410E+00
 -4.03527941E+00 -7.06902090E+00  3.54587452E+00 -4.72063834E+00 -8.57391667E+00
 -8.38539249E-01 -2.81307514E+00 -6.22309605E+00 -4.42515907E+00 -2.67497154E-01
 -2.39210578E+00 -3.61940515E+00  2.32176404E+00  3.69520531E+00 -2.27545356E+00
 -5.19289936E-02  7.53963334E+00 -3.47428630E+00 -4.39183423E+00  8.22235126E+00
 -1.84182886E+00 -6.35020294E+00  5.02686176E+00  9.74120586E-01 -3.99834542E+00
  1.16065395E+00  2.12203201E+00
External E-field                           R   N=          35
  0.00000000E+00  0.00000000E+00  0.00000000E+00  0.00000000E+00  0.00000000E+00
  0.00000000E+00  0.00000000E+00  0.00000000E+00  0.00000000E+00  0.00000000E+00
  0.00000000E+00  0.00000000E+00  0.00000000E+00  0.00000000E+00  0.00000000E+00
  0.00000000E+00  0.00000000E+00  0.00000000E+00  0.00000000E+00  0.00000000E+00
  0.00000000E+00  0.00000000E+00  0.00000000E+00  0.00000000E+00  0.00000000E+00
  0.00000000E+00  0.00000000E+00  0.00000000E+00  0.00000000E+00  0.00000000E+00
  0.00000000E+00  0.00000000E+00  0.00000000E+00  0.00000000E+00  0.00000000E+00
IOpCl                                      I                0
IROHF                                      I                0
Alpha Orbital Energies                     R   N=         390
 -1.96083368E+01 -1.47865827E+01 -1.06522540E+01 -1.06025813E+01 -1.05655831E+01
 -1.05610789E+01 -1.05540160E+01 -1.05538157E+01 -1.05528137E+01 -1.05524407E+01
 -1.05514755E+01 -1.05503486E+01 -1.05500086E+01 -1.05494454E+01 -1.05487660E+01
 -1.05477974E+01 -1.17652720E+00 -1.05623396E+00 -9.77498404E-01 -9.69214281E-01
 -8.95892065E-01 -8.55305404E-01 -8.50623211E-01 -8.50066801E-01 -7.92443692E-01
 -7.12270217E-01 -7.01864375E-01 -6.96733018E-01 -6.87583651E-01 -6.67203934E-01
 -6.33799613E-01 -6.05430307E-01 -5.89170409E-01 -5.65376007E-01 -5.46821668E-01
 -5.35903403E-01 -5.24078877E-01 -5.19811276E-01 -5.11779578E-01 -5.00352710E-01
 -4.97530967E-01 -4.93151787E-01 -4.82409664E-01 -4.68404793E-01 -4.50920281E-01
 -4.40045087E-01 -4.22302810E-01 -4.11109263E-01 -4.08686685E-01 -4.05763007E-01
 -3.55539618E-01 -3.37571430E-01 -3.22527469E-01 -3.18310403E-01 -3.15347189E-01
 -3.01850788E-01  6.44061177E-04  4.56257369E-03  7.13357648E-03  9.03418509E-03
  1.84622281E-02  2.03520769E-02  2.37582199E-02  2.62280058E-02  3.75984189E-02
  3.93601230E-02  4.08206103E-02  4.24443283E-02  5.11807496E-02  5.49162242E-02
  5.80687906E-02  6.10405782E-02  6.85104298E-02  7.32985306E-02  7.65454340E-02
  8.18505448E-02  8.68720076E-02  9.93544743E-02  1.02872238E-01  1.06577106E-01
  1.07501557E-01  1.13056350E-01  1.21815633E-01  1.27960399E-01  1.35011005E-01
  1.38388049E-01  1.43184322E-01  1.47170689E-01  1.49419030E-01  1.52046837E-01
  1.57305489E-01  1.60293589E-01  1.65996769E-01  1.68423849E-01  1.71669070E-01
  1.77050182E-01  1.81582019E-01  1.85155421E-01  1.90650040E-01  1.96301646E-01
  1.98098002E-01  2.03298290E-01  2.05133927E-01  2.07602980E-01  2.12475788E-01
  2.17441850E-01  2.19279680E-01  2.20970155E-01  2.26744888E-01  2.28471444E-01
  2.34163807E-01  2.37159188E-01  2.39725410E-01  2.40426611E-01  2.42309961E-01
  2.45858092E-01  2.48122646E-01  2.54256066E-01  2.57108137E-01  2.59854313E-01
  2.64423769E-01  2.69609967E-01  2.70565196E-01  2.75661051E-01  2.77727188E-01
  2.84942882E-01  2.85842791E-01  2.94975389E-01  2.98655149E-01  3.01680474E-01
  3.05854746E-01  3.09641656E-01  3.24123350E-01  3.26512632E-01  3.36432612E-01
  3.39732082E-01  3.41765690E-01  3.48343625E-01  3.55601054E-01  3.63382976E-01
  3.66922557E-01  3.72748451E-01  3.81429579E-01  3.85813849E-01  3.96667820E-01
  3.99492963E-01  4.14914079E-01  4.20420773E-01  4.25560395E-01  4.52112414E-01
  4.75989051E-01  4.94943725E-01  4.98669784E-01  5.07372874E-01  5.51508656E-01
  5.55690131E-01  5.60309615E-01  5.69224958E-01  5.71748154E-01  5.73580660E-01
  5.78623917E-01  5.85759460E-01  5.90059621E-01  5.95398982E-01  5.99998647E-01
  6.04360729E-01  6.13926707E-01  6.15487482E-01  6.26853659E-01  6.35402284E-01
  6.43835817E-01  6.52317412E-01  6.56949606E-01  6.58680983E-01  6.68127199E-01
  6.80248586E-01  6.88411459E-01  7.00361744E-01  7.11971283E-01  7.15626039E-01
  7.29349691E-01  7.31735731E-01  7.38161125E-01  7.43472542E-01  7.46349782E-01
  7.52906594E-01  7.56274819E-01  7.59935611E-01  7.63883477E-01  7.78757443E-01
  7.81540895E-01  7.86078383E-01  7.89714625E-01  7.98158715E-01  8.09124907E-01
  8.18040837E-01  8.28093764E-01  8.36034717E-01  8.56174548E-01  8.65369334E-01
  8.67501487E-01  8.73392613E-01  8.77962050E-01  8.84890278E-01  8.90919466E-01
  8.96360849E-01  9.05582357E-01  9.15135456E-01  9.25835689E-01  9.31382634E-01
  9.40466541E-01  9.51262100E-01  9.58496069E-01  9.70428911E-01  9.95996224E-01
  1.00787377E+00  1.01076426E+00  1.02561377E+00  1.04418648E+00  1.06387114E+00
  1.06776743E+00  1.07411329E+00  1.08498856E+00  1.10172126E+00  1.12629416E+00
  1.14570623E+00  1.15906438E+00  1.17183949E+00  1.20517687E+00  1.21334865E+00
  1.22811751E+00  1.23969026E+00  1.24937393E+00  1.25865932E+00  1.27828716E+00
  1.29025663E+00  1.29496019E+00  1.30878722E+00  1.32518396E+00  1.34011978E+00
  1.35276728E+00  1.35876019E+00  1.40186607E+00  1.42258738E+00  1.43636166E+00
  1.43942741E+00  1.46795542E+00  1.49256433E+00  1.53207266E+00  1.56216241E+00
  1.56283838E+00  1.57894265E+00  1.58371205E+00  1.59365597E+00  1.61273672E+00
  1.62862784E+00  1.63651770E+00  1.65173623E+00  1.67782795E+00  1.70083583E+00
  1.72975823E+00  1.77023006E+00  1.77791774E+00  1.81190276E+00  1.82254717E+00
  1.82859882E+00  1.83193926E+00  1.84847178E+00  1.85218370E+00  1.87564356E+00
  1.88720399E+00  1.90610661E+00  1.91798483E+00  1.93416607E+00  1.94417468E+00
  1.95814557E+00  1.97057942E+00  1.97622351E+00  1.98953098E+00  2.01144094E+00
  2.02096742E+00  2.02437741E+00  2.03150309E+00  2.03761236E+00  2.05772907E+00
  2.06632630E+00  2.12574930E+00  2.19195909E+00  2.21458935E+00  2.24512132E+00
  2.26857286E+00  2.29923391E+00  2.31082344E+00  2.31324370E+00  2.32717319E+00
  2.32922866E+00  2.34946385E+00  2.35991531E+00  2.36733208E+00  2.37270395E+00
  2.39774519E+00  2.44394975E+00  2.46074298E+00  2.46679398E+00  2.47771682E+00
  2.48981298E+00  2.51108649E+00  2.54082122E+00  2.64379489E+00  2.66679650E+00
  2.68482230E+00  2.70961741E+00  2.73779519E+00  2.75649787E+00  2.77415511E+00
  2.79377137E+00  2.82096848E+00  2.83088912E+00  2.83516641E+00  2.85186707E+00
  2.87077705E+00  2.89563591E+00  2.91292101E+00  2.94120393E+00  2.94717796E+00
  2.97039981E+00  2.97996602E+00  2.98688675E+00  3.00079141E+00  3.00990082E+00
  3.03838949E+00  3.04872002E+00  3.13922251E+00  3.16038226E+00  3.19229285E+00
  3.24226225E+00  3.26965286E+00  3.31079671E+00  3.34609148E+00  3.36192970E+00
  3.36469772E+00  3.37183862E+00  3.37843969E+00  3.38396440E+00  3.39466399E+00
  3.40896038E+00  3.41886356E+00  3.42277278E+00  3.45685815E+00  3.48587090E+00
  3.49370967E+00  3.58930897E+00  3.62383018E+00  3.63534078E+00  3.67891536E+00
  3.70207303E+00  3.71567209E+00  3.73052409E+00  3.73329634E+00  3.95409202E+00
  3.97627897E+00  4.01623517E+00  4.05808851E+00  4.06157250E+00  4.07714466E+00
  4.16236335E+00  4.33828927E+00  4.59638045E+00  4.81082728E+00  4.81917084E+00
  4.96561642E+00  5.17483493E+00  5.31037597E+00  5.83241727E+00  2.34283606E+01
  2.34664363E+01  2.38563764E+01  2.39223463E+01  2.39318220E+01  2.39426463E+01
  2.39735316E+01  2.39806441E+01  2.41222939E+01  2.41248619E+01  2.41319114E+01
  2.41339354E+01  2.42245289E+01  2.42304618E+01  3.56209732E+01  5.00826933E+01
Alpha MO coefficients                      R   N=      152490
 -1.11186184E-05  2.17232203E-05  1.52325171E-04 -1.80957298E-04 -8.98557507E-05
  2.54516523E-04 -3.53612833E-04  3.57433927E-04  5.08255552E-05  9.82378837E-04
  3.52768570E-04 -1.13743784E-03 -1.79128300E-03 -3.60817819E-03  1.12006631E-03
 -1.85232673E-04  7.61507190E-04  5.96236849E-05  3.16189713E-04 -2.64865583E-04
  1.24288308E-04  1.28703075E-04 -6.73197828E-07  1.11911012E-05  4.04638541E-05
 -2.56523031E-05  2.61304368E-05  9.00166053E-05 -2.01897965E-04  1.15897046E-04
 -1.55752534E-04 -1.48571059E-03 -2.57915858E-04  7.75466208E-04  1.17583465E-03
  1.10463893E-02 -2.43829454E-03  1.58364747E-04  1.32342782E-03  7.55962382E-05
 -2.60721781E-05  3.46082130E-05 -3.08157351E-05  1.15447772E-04  5.52889076E-01
  4.69495543E-01 -7.37641036E-04  9.66935570E-04  6.69881152E-04  8.91933756E-03
 -3.78369490E-05  2.38138314E-05 -2.84900133E-05 -5.92864492E-03  4.63323747E-04
 -3.79192453E-04  4.93716757E-05  6.65666486E-03 -1.32815381E-03  4.96423503E-04
 -7.92683010E-04  8.83092447E-07 -6.61258559E-05  1.25977320E-04 -2.74934348E-05
 -1.22243514E-04 -2.04339669E-06  1.21559531E-05  1.05876469E-05 -7.47079824E-06
 -6.44531283E-07 -1.57067001E-04 -4.11053177E-06  2.86623364E-05  3.90493349E-05
  2.53716205E-03  2.52533745E-05 -2.93488210E-04  8.63285313E-04 -3.09772922E-02
  4.71051189E-03  2.42343478E-02 -8.42030820E-03  1.84184149E-05  2.11510667E-05
 -1.17755887E-05 -7.24458459E-06  4.96772610E-05 -2.81476300E-07  1.56061672E-06
  1.24076847E-05  6.59903305E-06  7.45600748E-06  7.35095679E-07 -4.17059034E-05
 -4.23972969E-05 -3.01438768E-05 -2.34301252E-04 -1.57865048E-04 -3.02795210E-04
 -3.20446233E-04  5.19552712E-02  1.19519460E-02  1.25469677E-02 -2.70656125E-02
  2.49423341E-05 -5.95470362E-06 -3.63536366E-06 -7.17393280E-06 -3.00653716E-05
 -2.89825669E-07  2.13091196E-06  1.36390697E-05  2.18387830E-06  4.05775836E-06
  1.48571448E-05 -5.30455038E-05 -9.46664448E-06 -1.40064781E-05 -5.97404052E-04
  5.70511385E-04  2.27673269E-04 -4.81225266E-04 -2.64532262E-02 -7.86327468E-03
 -1.15543696E-03  3.92845746E-03  7.83946488E-06  8.81625478E-06  1.17511686E-05
 -1.83040041E-05  2.10966120E-05 -1.10855392E-06  5.21332124E-06 -1.34545025E-05
  3.43785256E-07  1.22874826E-06 -6.70316804E-05  4.25386696E-05 -8.11269684E-06
 -1.35706696E-05  6.51964550E-04  6.52895642E-05  1.38786244E-04  7.55632495E-05
  2.94992386E-02  9.08224845E-03  1.13748716E-02 -3.98062963E-03 -2.71053434E-05
  3.73146027E-06  1.91170921E-06 -5.89166344E-06  4.80743056E-06 -1.84899832E-07
  1.11543229E-06  5.56979698E-06  2.85826410E-06 -2.14769623E-06  9.21280951E-07
 -2.25903306E-05 -1.53200788E-05  4.06260058E-06 -7.19874427E-05 -1.36782952E-05
 -4.72747326E-05 -8.27863733E-05  1.00372458E-02  1.62663086E-03  3.48570732E-03
  2.10820574E-03  3.87584083E-06  1.84297901E-06  7.23724488E-06  1.38481290E-06
 -6.57198206E-06  1.29362242E-07 -7.34837467E-07 -5.83920213E-07  1.01235020E-06
  1.70619066E-06  7.52266463E-06  5.50730755E-06 -1.20337630E-06 -8.87767547E-06
  2.92105117E-05 -3.64063336E-06  1.88892850E-05 -7.66385107E-05 -4.65783010E-03
 -5.06832054E-04 -6.80843819E-04  3.66796529E-03 -2.09510431E-06 -4.84921253E-06
 -2.65164804E-06 -1.11385948E-06 -2.47593885E-06  4.63457910E-07 -2.53811197E-06
  5.10777148E-07  3.00854754E-07 -1.15440936E-06  2.79026515E-05  1.31152058E-06
  6.42485175E-07  8.79348896E-06  2.22034377E-06  1.86241597E-05  9.08722097E-05
 -9.76029343E-05 -5.01243467E-03 -3.93330375E-03 -4.84844789E-03  3.25866555E-03
 -3.07835931E-06  8.02629781E-07  1.83161011E-06 -4.79856857E-06 -6.66656832E-06
  7.42577471E-08 -7.46390536E-07  4.41311899E-06 -5.49543591E-07  4.74819660E-06
  2.60395564E-05 -2.64286969E-05 -5.13852985E-06 -2.96401126E-05 -5.33230846E-04
  1.54919755E-04  1.98118501E-05 -1.11493023E-04 -3.46731399E-02 -6.30096807E-03
 -1.11167237E-02 -1.23777970E-02 -8.88941567E-06  8.53788310E-06 -8.10379315E-06
  8.60265156E-07 -2.10071149E-06 -1.61239305E-07  1.23615186E-06  3.20200308E-06
 -2.13272417E-06  7.40533413E-06 -9.72354780E-06 -1.14855085E-05  5.93406202E-06
 -2.60937572E-05 -2.05240686E-04  1.29331187E-04  7.72553811E-05  4.31419950E-07
  2.27607828E-02 -5.02597351E-03  3.91710071E-03 -6.12188399E-04  6.29490473E-06
 -9.11086261E-07 -1.52731222E-06 -3.11372724E-06  6.28375630E-06 -2.37055126E-07
  1.40497173E-06 -4.64971288E-07  4.17699521E-07  2.77095952E-06 -1.73161296E-05
  2.89472031E-07 -1.22129284E-06 -9.49666346E-06  1.79211516E-04 -1.37867725E-04
 -6.32610790E-05  1.07483867E-04 -1.71489620E-02 -6.21985721E-04  2.59572376E-03
 -1.07214342E-03 -2.58621733E-06 -4.56485137E-06  7.67063694E-07  3.19558485E-06
 -3.80026369E-07  7.04500203E-08 -3.40895455E-07  4.02611421E-06  5.24173833E-08
  3.98307738E-07  1.19972098E-05 -1.74823835E-05 -1.46323688E-06  1.05320158E-06
 -8.71122713E-05 -7.81808404E-05  2.69645913E-05  4.86023789E-05  3.35366796E-03
  1.06445300E-03 -6.05841816E-04 -1.39091722E-04  4.45631946E-06  3.23963236E-06
  1.99877460E-06 -1.83607569E-06  2.22425877E-06 -1.10230625E-07  6.47668685E-07
  1.74187679E-06  3.13672376E-07  2.55050119E-06 -5.52425178E-06 -3.44274053E-06
  2.35488729E-06 -1.09608422E-05  2.09654631E-04 -1.18130813E-04 -1.64267865E-04
  1.17085544E-04 -8.30163873E-03 -1.15180369E-03  1.82531858E-03 -6.71054026E-04
 -1.24990206E-06 -3.96723660E-06  5.10306584E-07 -6.65362157E-06  3.50438350E-06
 -3.13932643E-07  1.86818485E-06  1.19919654E-05  7.64090207E-06  6.79995688E-06
 -3.40331401E-05 -4.28161311E-05 -3.20820549E-05 -2.22989760E-05  6.84229826E-04
  7.97897795E-04 -7.49844694E-05 -1.16221956E-04  1.60279220E-03 -2.57897710E-03
  3.33022669E-03 -2.57815883E-04 -1.19382844E-05 -9.97319971E-06  5.69139303E-06
  1.02539029E-05 -3.91279429E-07 -8.88497921E-05  2.51390376E-04  8.71486475E-04
 -6.30356159E-06 -2.83251931E-04 -1.94989974E-03  3.00588407E-05 -1.72583468E-04
  2.35949352E-04 -2.53990092E-05  1.18417198E-04 -3.83205257E-04 -5.39444078E-06
  4.21482921E-05 -1.02052785E-04 -2.23111930E-06  1.02172193E-05 -3.53746415E-05
  3.07792033E-07 -8.34667678E-06 -2.30938482E-05 -3.30709999E-07  1.73201285E-06
 -4.13321004E-04  6.56405757E-06 -2.52276272E-05 -3.70640523E-05 -2.76701904E-06
  2.35357627E-05  6.52804118E-05  1.83701655E-06 -9.44455088E-06 -1.24815233E-07
  1.70133472E-06 -3.82663638E-05 -6.53414484E-05  1.14177803E-06 -2.21721259E-05
  7.86823335E-04  2.00083731E-06  5.44422302E-05 -2.91816826E-04  2.29631408E-04
 -7.22653803E-05  1.78325267E-04  8.16442180E-04 -7.36167157E-04  1.35392085E-05
  1.09070740E-03 -7.89025282E-04  3.92293102E-04 -8.43273678E-04  1.05489712E-02
 -2.00569384E-03  1.03931460E-03 -1.81803939E-03  2.65695382E-04 -3.83216668E-04
  3.85397123E-04 -2.26983640E-04  3.62805521E-04  5.58813764E-01  4.65808595E-01
 -1.34674931E-04  9.46224592E-05 -1.95323530E-05  1.05975268E-02  5.22109565E-04
 -4.80431427E-04 -4.27361592E-05 -9.95648224E-03  3.38467384E-04  5.39504655E-04
  1.58638995E-03  2.87671050E-02 -7.32544818E-03  1.24850875E-03 -5.93782326E-03
 -5.24867156E-05  2.29600621E-04 -1.05783627E-04  1.14093826E-04 -2.92611141E-04
  3.03337913E-06  1.67174149E-05 -3.71850446E-05  3.90938907E-05  1.88423875E-05
 -7.78751448E-06  1.98496892E-04 -2.15141206E-04 -1.08666165E-04 -1.01073850E-03
  3.29150932E-04 -2.94841443E-04  5.00647602E-05  1.92904400E-03 -3.62555524E-04
  2.58699933E-04  1.30450116E-04  9.71486465E-05  6.68492143E-05 -2.75728850E-05
  1.11811994E-05  1.09069810E-04  5.59982528E-06  5.01938752E-06  7.37372838E-05
  5.20026209E-05  2.05443231E-04 -1.00843942E-04 -2.90527967E-05 -1.63799700E-04
 -8.75338585E-05  3.26614054E-03  7.64930310E-05 -5.93576437E-04  1.61791850E-03
 -7.21410697E-02  4.77940918E-03  1.41307417E-02 -1.57516975E-02 -2.24362534E-04
 -7.86484184E-05 -5.34716744E-05 -9.68733763E-05  4.26605440E-05 -1.03902290E-06
  1.27038777E-05  1.66342298E-05  5.59447224E-05  3.41448535E-05 -1.22539702E-05
 -9.34549210E-05 -2.73447696E-04 -1.81975942E-04 -6.42211300E-04 -1.46184523E-03
 -1.59498067E-03 -9.55462969E-05  7.71918131E-02  1.74001123E-02  1.65993419E-02
 -5.23076432E-02  1.53030617E-04 -3.54614985E-05 -7.88969858E-05  3.00216913E-05
 -6.67215356E-05 -3.06289871E-06  2.17803948E-05  3.35087949E-05 -4.17617410E-05
  3.77159653E-06 -7.77038281E-05 -2.07592769E-04  2.68409766E-04 -9.35938307E-05
 -6.39891268E-04  6.23854499E-04 -1.21651993E-03 -5.29129860E-05 -3.84122394E-02
 -1.72495656E-03 -4.39007577E-03  2.56033640E-03  5.85650751E-05 -1.58520961E-05
  6.04305684E-05 -1.22295208E-05  4.01598166E-05 -1.18106339E-06  1.09744335E-05
  3.35991892E-05  3.77197855E-05 -2.60851944E-06  2.41010134E-06 -1.50664000E-04
 -1.70137960E-04  4.63627177E-05 -1.31076479E-03  4.19204428E-04  5.19012222E-04
  1.16350269E-03  6.34511581E-02  9.51552083E-03  1.46924540E-02 -9.92045347E-03
  1.51856627E-05  3.75707433E-06  1.80204119E-05  1.54792299E-05 -3.68087806E-05
 -6.50383367E-07  3.88161922E-06  4.22778982E-06  3.12229045E-06  2.16758434E-06
 -2.86724703E-05 -1.63798165E-05 -1.01673412E-05 -1.00368607E-05  1.16642533E-03
  2.75132270E-04  3.45767881E-04 -5.39235684E-04 -6.29292957E-03  2.55847980E-03
  3.48407004E-03  5.77444484E-03  1.44900492E-05 -5.36020329E-06 -5.55753164E-07
  5.21682156E-06 -9.90835531E-06  9.41096764E-08 -9.44052388E-07  3.81998513E-07
 -4.46547524E-06  6.39620845E-06  2.86307233E-05 -2.26627282E-06  1.34225975E-05
 -3.19629427E-05 -5.20654543E-04 -2.45786387E-04 -4.19937701E-04 -2.01103846E-04
 -5.79756257E-03 -1.53287682E-03 -4.46797993E-04  9.79628726E-03 -1.41979593E-05
  2.40283660E-06 -8.41864775E-07  1.74412666E-06 -1.49806281E-06 -2.88396005E-07
  1.20423254E-06  6.16136365E-06  4.28212130E-07 -9.78267099E-06 -1.00231319E-05
 -2.73667891E-05 -7.50588275E-06  4.46997707E-05  1.27217605E-03  3.40106713E-04
  4.61900912E-04  2.37871500E-05 -1.79617753E-02 -9.12398523E-03 -1.31881084E-02
  7.01691864E-03  2.30718836E-06  1.66193226E-06 -2.12177181E-06  2.20845934E-06
 -2.72886520E-06 -1.26250431E-06  4.48846491E-06 -2.89741283E-06  1.42495104E-05
  2.26918604E-05  2.80810325E-05 -9.94466006E-06 -7.70540618E-05 -1.46104136E-04
 -1.43519213E-03  6.70392812E-04  8.57028149E-04 -1.61679810E-04 -6.40569205E-02
 -1.63159562E-02 -2.57352577E-02 -2.76120685E-02 -3.64355432E-05  1.93743763E-06
 -4.36975424E-05  4.28415827E-06  9.09799204E-06  6.15304635E-07 -5.35570236E-06
 -8.39185471E-06  7.89199593E-06 -1.07000131E-05  3.67469841E-05  2.50359615E-05
 -5.67279859E-05  6.02135231E-05  1.08389327E-03 -8.02863883E-04  5.87879773E-04
  4.69545803E-05  2.67940047E-02 -4.55894040E-03 -5.18091152E-04  3.69227740E-03
  7.65617800E-06  8.71489543E-06  2.58563602E-05 -2.40961380E-05 -2.00417707E-05
  3.08081576E-07 -1.64990392E-06 -1.33793078E-06  2.44519129E-06  1.32612633E-05
  1.33859899E-05  9.33385733E-07 -1.45012643E-06 -5.36864245E-05 -1.10245790E-03
 -1.69318663E-04  3.75505165E-04 -8.52067753E-07 -1.50083436E-02  1.65321012E-03
  1.04383002E-03 -2.29859258E-03  4.14663538E-06 -1.09877596E-05  2.88533354E-06
  8.94383335E-06 -1.06367196E-05 -4.52488740E-08  1.48536510E-07  6.33600262E-06
 -7.14476513E-07 -6.96211253E-07  3.33660480E-06 -2.81585608E-05 -1.92882063E-07
  7.87284646E-06  1.05949766E-04  2.01617775E-04 -2.64815841E-04 -6.00764850E-06
  1.04811129E-02  1.96866883E-03 -7.50030166E-04  3.11756901E-04  4.64482083E-06
  1.53885951E-06  1.42513452E-06  7.92835862E-07  6.91496978E-06  4.78990806E-07
 -2.71128962E-06  1.17201695E-05 -4.32818157E-08  5.52518243E-06  4.42849999E-05
 -5.32485200E-05  9.08562109E-06 -2.49674461E-05 -1.75068168E-03 -4.99996383E-04
  6.74495201E-04 -1.60333373E-05 -6.69726760E-03 -2.09515564E-03 -2.64313200E-04
 -3.14802647E-04 -1.26909003E-06  6.34693055E-06  1.85130800E-07 -1.29694532E-06
  2.11011961E-05  4.90940383E-08  4.54915266E-07 -4.29764949E-06  1.39010088E-05
 -4.03516468E-06 -3.39823091E-06  5.08023167E-05 -7.47899202E-05  2.64296386E-05
  1.76265671E-03 -2.48456953E-04  1.52979275E-03 -8.92758116E-04  1.76376467E-02
  4.43241620E-03  1.12065773E-03  2.12543899E-04 -9.85789717E-06  4.30025863E-06
  3.28212211E-05 -5.60661064E-05  1.45732872E-06 -1.17365674E-04 -1.84597703E-05
  7.07240371E-04  1.30342607E-04  2.28135209E-04 -2.13339984E-03 -2.10407779E-05
 -4.00937323E-04 -7.67832572E-05  3.80341077E-05 -3.83737646E-04 -4.76691105E-04
 -5.93221649E-06  6.31868607E-05  2.85044656E-04  7.37199289E-06 -8.38179192E-05
 -1.45408224E-04  5.63685146E-06 -5.47586082E-05  3.14196259E-06  1.13625814E-05
 -1.85601878E-04 -6.90236108E-05 -4.05418474E-05  3.20670252E-04 -1.55672947E-04
 -1.08598635E-05  7.07420069E-05 -1.91660119E-05 -7.95546440E-06  7.96504984E-05
  3.54256049E-05 -3.04669363E-06  2.12788408E-05 -1.23886354E-04 -3.37195337E-05
  3.94051438E-04  6.32243565E-04  5.64119794E-01  4.63871628E-01 -2.87579319E-04
  1.39102205E-04 -2.43389701E-04  1.24753061E-02  2.87321265E-05 -7.28391467E-04
 -1.51929927E-03 -9.59184311E-03  9.30306506E-04 -7.27071149E-04  4.50273795E-05
 -6.32909833E-03  1.35435844E-03 -3.40361347E-04  8.28927580E-04 -4.72015712E-04
 -2.27880728E-04  4.39627401E-04 -1.11989453E-06 -1.23829431E-03 -9.44681762E-05
 -8.56560412E-05  3.75191026E-04 -2.25558508E-04  2.01084983E-04  5.68624957E-04
 -7.67161540E-04  3.85432450E-04 -4.77472365E-04 -1.79985427E-03 -5.15951531E-04
  8.55298253E-04  1.18956549E-04  2.81853772E-02  1.33143519E-03 -3.96582312E-03
  1.02333389E-03  1.85509961E-04 -4.82935609E-04  2.88438615E-04 -2.61322549E-04
  5.73871242E-04 -1.17110274E-04 -1.25113656E-04 -2.65916222E-04  3.73459792E-04
  3.04672087E-04  5.17121615E-04  4.96409886E-04 -7.38255024E-04 -6.55021869E-04
 -3.14387532E-03  7.78784106E-04 -9.29685904E-04 -5.87733323E-04  3.76116607E-03
 -1.07522735E-03  1.14669565E-03  9.25090619E-04  1.73536523E-05  3.31023282E-04
 -5.05195735E-04  1.43125713E-04  4.71445689E-04 -8.03288313E-05 -4.53672431E-05
  2.08896263E-05 -1.57412725E-05  1.44524673E-06 -2.37838872E-04 -1.26018338E-04
  7.48275155E-05 -1.07072549E-05  2.88743091E-03  7.08096318E-04 -1.84063517E-03
 -1.64081098E-03 -7.86971215E-02  1.33639137E-02 -1.39605315E-03 -5.08691512E-03
 -4.12378897E-05 -1.69829961E-05 -3.00809472E-06  3.01616192E-06  1.19436254E-05
 -2.95602058E-06 -4.15188517E-07  1.00410261E-05 -1.69668442E-05  4.17710104E-05
  4.10871990E-05  9.17486481E-07  9.47928741E-05 -1.86310205E-04  2.21472742E-05
 -2.29888171E-03 -2.46561757E-03  2.83340022E-03  3.26381618E-02  6.54779873E-03
  2.34293089E-03 -1.20559750E-02  1.25527776E-05 -4.99877864E-05 -5.03462111E-05
 -4.88629582E-05 -5.61850870E-05 -2.42629208E-07  9.84212758E-06  3.61231226E-06
 -1.76606483E-05 -5.62955976E-06 -9.63728299E-05 -3.08019340E-06  9.64501013E-05
  1.40448813E-05  2.77999964E-04 -9.86527647E-04 -1.04368639E-03  1.06745345E-03
  7.02053496E-03 -1.43854151E-02 -2.33453950E-02  2.17562361E-02 -3.29375052E-06
  1.29405834E-05  8.40288855E-06  2.16311657E-05  2.70177409E-05 -3.63498439E-06
 -3.86159739E-07  1.39766667E-05  2.69030975E-05  2.45989158E-06  4.63625935E-05
 -3.78183053E-05 -1.12210393E-04  3.45550839E-06 -3.00897055E-03 -3.58421838E-04
  1.07193163E-04  2.31405998E-03  3.36688706E-02 -4.62702486E-03 -5.28302492E-03
  6.11727935E-05  6.42263024E-06 -2.87304068E-05  3.01390663E-07 -1.32016248E-05
 -5.83094963E-05 -2.60089258E-06  3.60238358E-06  9.44321673E-07 -2.39561374E-06
 -2.62991386E-06 -7.73087733E-05  3.46767701E-06  2.62346262E-05  1.22724131E-05
  1.58365753E-03  4.34347561E-04  3.73928315E-04 -1.09875639E-03 -1.56211527E-02
 -3.90300983E-03 -6.81019825E-03 -4.36474531E-03 -2.69939704E-06 -9.52799346E-07
  2.62648425E-06  6.23692182E-06  8.55684512E-06  2.10882536E-07 -6.82480723E-07
  1.60519254E-06  2.95440872E-06  1.05574867E-05  3.12924348E-05 -2.09932557E-06
 -8.52121735E-06 -5.31893460E-05 -7.56972495E-04 -2.48617752E-04 -3.71929897E-04
 -4.08274930E-04 -9.02415084E-04  7.00162900E-04  1.23220146E-03 -4.47196273E-03
 -1.31775372E-05 -7.54741455E-06 -4.07969398E-06  2.96274811E-06 -9.90111032E-06
 -1.02731476E-06  1.41624826E-06  6.95205762E-06  3.07666070E-06 -5.06367187E-06
 -1.97671108E-05 -2.58067937E-05 -1.38048746E-05  3.30848832E-05  1.49501344E-03
  3.77225108E-04  6.10834666E-04 -2.73679591E-04 -2.37195859E-04  2.35088001E-03
  2.58218890E-03 -5.41073456E-04 -6.17398512E-06 -1.55108990E-06 -1.76697263E-06
 -9.58845742E-06 -4.99373326E-06 -3.28447576E-06  5.46367229E-06  2.11340440E-06
 -1.49125255E-05  9.87842737E-06 -1.03161304E-04 -1.32365854E-05  5.51906459E-05
 -6.26369045E-05  1.21351997E-03  1.20663933E-03  1.46153451E-03  9.88893166E-04
 -3.11821597E-02 -1.20026710E-03 -1.71446566E-04 -4.09016362E-03  5.37725081E-06
  2.72467607E-05  9.46747517E-06 -1.21539465E-05  8.61544853E-06 -2.22927365E-06
  3.02528670E-06  1.90181024E-06 -8.83704407E-06  3.03867657E-06 -6.18442167E-05
 -5.95192317E-06  3.77505247E-05 -1.86742673E-05  1.30782609E-03 -1.02625990E-04
 -1.00129972E-03  6.91831810E-04  4.39899881E-02 -3.31320944E-03 -1.36093537E-02
  1.02311544E-02  2.00256257E-06 -6.23371848E-06 -1.54846247E-05  5.49676959E-06
  1.23805263E-05 -1.13214590E-06  1.70455147E-06 -5.81975487E-06 -1.20978125E-06
 -5.29027720E-06 -2.42717160E-05  2.56325103E-05  4.77426232E-06  1.89675370E-05
  3.91934706E-04  2.21808450E-04 -1.11800562E-04 -1.47465330E-04  2.70164278E-04
  6.16249262E-03 -2.65782273E-03 -1.93291880E-03 -7.72570298E-06 -6.64922267E-06
 -5.00210839E-07  1.13092951E-06  3.46987078E-06 -1.54941162E-06  2.33879850E-06
 -3.05302373E-07 -4.38327837E-07 -3.45431463E-06 -4.13403864E-05 -1.76188277E-06
  4.66201990E-06  1.17486261E-05  3.88430903E-04  8.48754779E-05 -5.85038597E-05
  6.98390423E-07  1.50925607E-02  2.44901342E-03 -4.49539186E-04 -3.94364033E-04
 -4.19864459E-06 -6.23950384E-06 -2.14823284E-06  7.14832765E-07 -1.60649036E-06
 -5.30053666E-07  1.26815515E-06 -7.61407299E-06  2.91509245E-06 -4.49630032E-06
 -3.01645923E-05  3.18038047E-05 -1.71185667E-05  2.15368675E-05  4.95796420E-04
 -3.28216826E-05 -2.58363895E-04  6.87901862E-05  1.42336387E-02  6.34977745E-04
 -4.03347205E-03  1.12136188E-03 -6.42928786E-06 -7.21377895E-06  5.25419916E-07
 -3.99656276E-06 -1.11892628E-05  1.21817999E-06 -6.51710050E-07  1.49144023E-05
 -9.36044563E-06 -3.30202159E-06  5.87610876E-05 -7.84788939E-05  5.21522040E-05
  1.59533855E-05 -1.69375099E-03 -1.94138251E-05 -1.42529745E-05  2.82052927E-05
 -3.38360403E-02  2.42751341E-03 -4.64469251E-03  2.90954870E-03  1.06258771E-05
  2.32212599E-06  3.61520644E-06 -1.44620624E-06  2.39456276E-05  2.80014089E-04
  3.78053363E-04 -1.98623696E-04 -1.26626678E-04  5.97631634E-05 -3.27502348E-03
  6.29486128E-05 -9.43078918E-04  7.89591525E-04  6.08003612E-05 -4.00505823E-04
 -1.02555602E-03 -5.13818118E-06  1.25493324E-04  4.88810140E-04  7.77920184E-06
 -6.42472904E-05 -1.31641524E-04  1.83689867E-05 -1.53715117E-04  3.18404736E-05
  2.65479351E-05 -3.12487023E-04  6.89614597E-04  2.71278019E-06 -7.77600511E-05
  2.45621189E-04 -9.00404794E-07 -4.21343001E-05 -5.50537901E-05 -2.58976723E-06
  1.12944808E-05 -1.43128892E-04  3.45732542E-06 -5.97353602E-05  4.91750422E-05
 -2.35689001E-05  1.56951868E-04 -1.31787291E-05  7.78846916E-05  9.01695537E-05
 -6.65011502E-06  2.47718612E-05 -7.04958733E-06 -1.73578097E-04  1.10644146E-04
 -1.34810049E-04  1.24264484E-04  7.27951900E-04 -3.18451126E-04  4.30083880E-04
 -3.74504943E-04  7.74576681E-03 -1.66427696E-03  4.83116158E-04 -1.63025743E-03
  9.15526596E-05 -5.74711927E-05  1.24701746E-04 -4.59796900E-05 -4.15057669E-05
 -5.14626033E-05 -6.73792883E-05 -1.08077530E-04 -1.30419049E-05 -2.85170990E-04
  1.92419572E-04  1.54625420E-04 -8.07049893E-05  2.60241477E-04  2.64668849E-03
 -1.12859590E-03  1.65294297E-04 -1.54486587E-03  1.24848307E-02 -5.58207917E-03
  2.27030121E-03 -2.78006119E-03 -3.30496496E-04 -1.68106561E-04 -4.79675891E-05
  3.62153873E-05 -8.50032561E-05  1.92422005E-06  1.31875901E-05 -2.18155645E-05
  1.87629351E-05 -3.63011584E-06 -8.53110431E-05  1.01283783E-04 -9.60054014E-05
 -2.06883033E-06 -5.88526879E-05 -5.31626647E-05  3.75587480E-05  2.73223155E-05
  5.54569884E-04 -1.83062796E-04  1.30257387E-04  1.14989370E-04  1.73690439E-05
  9.62348739E-06 -2.76002561E-06  1.78404258E-06  1.38500535E-05  5.64179981E-01
  4.63808019E-01  1.75060025E-04  1.05291116E-04  7.73212314E-04  1.34963054E-02
 -8.01608707E-04 -2.80878216E-05 -2.30454258E-04 -2.63576044E-02  4.38819915E-03
 -4.92702645E-05 -1.45662832E-03 -2.97030181E-02  1.85186044E-03  4.68519658E-03
 -4.82734943E-03 -6.16690821E-05  2.26089651E-04  4.16630737E-05 -1.64899177E-04
 -4.20449284E-06  2.61975018E-03  2.11370508E-03  2.58880610E-04  3.86663880E-04
  9.18698515E-05  3.58156720E-04 -6.08385727E-04 -8.25078664E-04 -3.08139667E-04
  4.76858467E-03  2.75571430E-03  5.21155595E-03  5.54986557E-03  3.77650898E-02
  3.02480393E-03  3.99179513E-03  8.65155533E-03  5.69853701E-04 -1.88717050E-04
 -9.21042970E-05  1.47539046E-04 -3.54320721E-04  2.99177077E-03  2.42890988E-03
  2.45598877E-04 -4.03467521E-04  1.06406460E-04  2.48189555E-04 -5.52750366E-04
  9.49234981E-04 -1.93740375E-04  5.27279289E-03  1.80307211E-03 -6.36803190E-03
  2.50835058E-03 -7.06497154E-03 -2.18963460E-02 -9.66880110E-03  1.39057213E-02
  2.04243000E-04 -4.06709122E-04  5.32881789E-05  3.26648803E-04  4.86101965E-04
 -6.17392313E-05  6.96296045E-07  4.38486188E-05  8.56474553E-05 -6.86953442E-06
 -2.67157563E-04 -2.87238827E-04 -5.00045075E-04  1.61831882E-04 -1.67211033E-03
 -1.11960620E-03 -1.42354828E-03  2.73292304E-04  4.92953489E-03 -1.13453840E-02
 -1.47327272E-02  4.24562508E-03  8.75048811E-05  1.30559535E-04  2.41335922E-04
 -2.01009233E-05 -5.69876400E-05 -1.71662419E-05  2.22483884E-05  3.26253738E-05
  3.17834091E-05 -1.63734443E-06 -3.06841821E-04 -1.84418155E-04 -2.09556722E-04
  1.59008113E-05  6.85050586E-04  4.10854999E-04  2.31122384E-04 -1.80369586E-03
 -1.50572900E-02 -4.48641124E-03 -7.77329462E-03 -7.87427109E-03  9.95756137E-05
  3.67916914E-07  2.94486748E-05  3.43012084E-06 -1.51989830E-05 -1.59674430E-05
  1.30814473E-05  1.18597104E-05  1.75216408E-05  8.90189798E-07 -1.19395369E-04
 -9.44939567E-05 -1.39069050E-04 -1.28474764E-05 -1.40114794E-03 -3.48785352E-04
 -5.54878593E-04 -8.60747644E-04 -1.38457836E-02  8.31342586E-05 -3.18180445E-04
 -4.61575901E-03 -4.56841275E-05  1.40773428E-05  1.83595077E-05 -9.58155445E-06
  2.08177207E-05 -2.19199923E-05  2.26599230E-05  3.22722315E-05  4.34069197E-05
  1.86933873E-06 -3.35194483E-04 -2.06727506E-04 -2.89745113E-04 -4.01349201E-05
  2.08513979E-03  9.64185825E-04  1.42195990E-03  4.89490090E-04  3.10046991E-03
  8.29897914E-04  1.35781081E-03  1.11434199E-03  8.71608137E-05 -5.03643941E-05
 -6.23632186E-05 -1.51217900E-06  4.65500821E-06 -5.78737152E-05  7.45823603E-06
  4.65703100E-05  6.12399389E-05  3.88184234E-05 -4.06198877E-04 -2.78395948E-04
 -4.16319601E-04 -3.76189702E-04  3.05840796E-03  1.04922528E-03  1.90068901E-03
  2.94396780E-03 -2.16058252E-03  4.05740597E-04  6.77400951E-04 -3.62689678E-04
 -7.90400992E-05 -1.08351439E-04 -1.50363310E-04 -7.04037945E-05  1.24490502E-04
 -7.08360835E-05  6.41679642E-06  2.73569494E-05 -9.84818890E-05  2.93440349E-05
 -4.46602165E-04 -6.68225305E-05  6.13711739E-04 -2.72451882E-04  2.53160692E-03
 -7.94809587E-04 -1.19397875E-03  9.98410955E-04  3.46596196E-02 -1.20596081E-03
 -1.14215979E-02  8.23412414E-03 -7.44435570E-05 -3.82188782E-05  9.76891506E-05
  1.56599934E-04 -1.59992478E-04 -1.89385630E-05  2.21182017E-05  2.70573776E-05
 -4.08771266E-05  1.85606142E-05 -2.91940076E-04 -1.56693845E-04  2.67702935E-04
 -1.14337536E-04  1.16979304E-03 -2.81634124E-04 -8.40876759E-04  7.44307480E-04
  6.50825634E-04  4.80384839E-03 -3.16429368E-03 -6.41109006E-04  3.21853757E-06
 -7.81729276E-05  8.46389101E-06  9.02607935E-05  3.01891718E-05 -1.77669048E-05
  1.16862280E-05  9.30512233E-06 -1.80940891E-05  1.03219213E-05 -1.19631299E-04
 -7.62071920E-05  1.46137388E-04 -6.61123387E-05 -1.54677982E-03 -3.79342569E-04
  6.45017295E-04 -2.00764920E-04 -8.52500522E-03  5.24660535E-03  2.94650955E-03
 -4.03508842E-03 -9.43464794E-06  3.36175017E-05  2.88090906E-07 -1.85217910E-05
 -4.20156069E-05 -2.17203648E-05  2.29812899E-05  2.33224460E-05 -3.82038753E-05
  9.50013240E-06 -3.60947186E-04 -1.67536114E-04  2.40932384E-04 -6.01543294E-05
  1.78108477E-03  1.61777384E-03 -5.35712148E-04 -3.93638374E-04 -4.57614848E-03
  6.57221211E-04  9.53976854E-03 -6.06948767E-03  5.65694459E-06 -5.91739526E-05
 -6.56409101E-05  1.35637707E-05  6.50965886E-05 -5.85194739E-05  3.33412966E-06
  7.71474937E-05 -7.17268084E-05  1.93112643E-06 -2.73063334E-04 -5.65418748E-04
  3.92500536E-04  4.26491538E-05 -1.09031326E-03  4.47919520E-04 -4.99299391E-05
 -2.17742824E-04 -1.86970723E-02 -1.54753548E-02  1.02660893E-02  1.79224995E-03
  4.98630975E-05  3.15054499E-05 -1.75361855E-04 -1.79501106E-04  1.13404170E-04
 -5.26840213E-05  2.53680953E-05  4.54878584E-04 -1.01167329E-04 -8.30464096E-05
 -3.34460855E-03  1.24656441E-04  9.95740238E-04  3.35512069E-03 -4.24558547E-05
  4.20164815E-05  1.26251228E-04 -4.95632883E-05  3.23174887E-04  7.18621877E-04
 -1.73763993E-05 -1.24576981E-04  5.56837058E-05 -3.93745747E-05  8.96379892E-05
  3.90216070E-04 -5.84595156E-05 -2.05481457E-04  1.12711165E-03 -2.99478836E-05
 -1.78886406E-04  5.92667167E-04 -4.38302335E-05  1.79753840E-04  5.18458299E-04
 -2.02157648E-05 -1.07086074E-04  8.48592470E-05 -5.48495387E-05  2.84814489E-04
  5.56709755E-04 -3.71611942E-05 -1.34590495E-04  9.52035533E-04 -3.44741760E-06
  8.79538590E-06 -8.06847909E-06 -5.70567653E-08  7.77585489E-06 -9.82688352E-05
  2.44764332E-05 -7.67267270E-07 -2.49454565E-05  1.58107490E-03 -8.11197780E-04
  3.97186684E-04 -7.38833559E-04 -1.43109523E-03  2.74391352E-04  2.75103017E-04
  1.42996814E-05  2.52388484E-05  4.41754520E-05  1.46012620E-05 -1.09742129E-05
 -3.05416259E-05  2.84038495E-06  2.52527829E-05 -4.12364809E-05  1.32022134E-05
 -4.47333120E-05 -1.00092365E-04  2.05276128E-04 -8.40280394E-05  2.08323475E-04
 -7.09492204E-04 -9.18898874E-04  6.27543076E-04 -3.14654528E-05 -1.75060784E-02
  3.23462797E-03 -2.24650584E-03  2.98499067E-03 -5.08525306E-05 -3.03355593E-05
  1.06885405E-05 -4.17328505E-05 -3.47815368E-05  3.17841993E-07  2.67598195E-06
  8.64991129E-07  1.13471443E-05 -6.21035664E-06 -1.59546652E-05 -3.72566814E-06
 -4.83908014E-05  2.09619963E-05 -1.18382539E-04  1.61005742E-04  5.85943413E-05
 -4.80192545E-05 -1.13316843E-03  4.13959197E-05 -3.60630398E-04  6.23858900E-04
  9.89407570E-06  7.64519350E-06  2.10874269E-06 -4.47211076E-06 -1.73098624E-06
 -3.03548168E-03 -2.52916798E-03 -1.91052973E-04  2.99397715E-04 -1.28040219E-04
  3.39099723E-04  1.90211284E-04 -2.94408041E-04  1.83355021E-04 -2.28294381E-03
  5.79161071E-04  1.93341856E-03  5.64594235E-04  5.40869745E-02 -7.63861397E-03
 -1.29892342E-02  2.05030008E-03  2.08099227E-04  1.66261336E-06  1.53698628E-04
  1.34549886E-04  3.46105268E-04 -5.75198031E-04 -4.46559055E-04  4.04819367E-05
  7.00853240E-05 -8.06349267E-06 -1.92315919E-04 -2.28423322E-04 -4.75043896E-04
  2.37497578E-05  1.50139467E-03  1.89712097E-03  2.91850932E-03 -1.74851684E-03
 -6.90776957E-03 -7.48443516E-03 -1.53531562E-02 -1.19549585E-02  5.96649256E-05
  5.77757786E-05  9.76684320E-06 -7.90929439E-06 -4.47768168E-05  5.63474103E-01
  4.63209957E-01  1.90634293E-04 -3.12608497E-04  1.04805598E-04  1.35261322E-02
 -7.54407934E-04  1.09110235E-03 -3.55348993E-04 -1.43041565E-02  8.67207669E-04
  3.68741506E-05 -1.14890039E-04  9.78734650E-02 -4.08324414E-03 -9.66034465E-03
  8.58420551E-03 -2.66607098E-04 -8.30741765E-04 -6.03529293E-04  3.54108248E-04
  1.28917176E-04 -1.20035992E-05 -9.17481444E-06 -1.34641594E-08 -2.68740331E-05
  4.28259188E-06 -2.18665117E-05  1.02847381E-05  1.36370264E-04 -2.97614592E-05
  2.52096393E-03 -8.02336487E-05 -1.03221657E-03 -1.41844340E-03 -1.20701125E-02
 -9.12817922E-04 -3.06766282E-04  3.44616371E-03 -1.79907635E-05  1.96761018E-05
  4.78683712E-05  1.37788945E-05  2.21031168E-05 -1.47737364E-05 -5.76575526E-06
  6.49097627E-08  2.01538427E-05 -2.87713778E-06 -5.92000853E-05 -2.15862818E-05
 -1.14429958E-04  1.29846672E-05 -1.24380370E-03 -3.38609176E-04 -2.10165916E-05
 -5.43386221E-05  1.19194695E-02  1.46759707E-03  1.67399614E-03 -2.82655890E-03
  1.66224137E-05  8.97471238E-06  6.93547218E-06 -2.12673278E-05  5.48248252E-07
 -1.50183360E-05 -5.34336353E-06  7.14084862E-06  1.16567176E-05 -1.41620762E-06
 -3.90785311E-05 -4.19614779E-05 -6.37914947E-05  6.68064110E-06 -4.58256581E-04
  1.05863710E-04 -5.60851995E-08  2.41884559E-04 -2.98260011E-02 -2.79923535E-03
 -3.73651075E-03  3.57567134E-03  2.07186718E-06  1.92882445E-06  6.23629291E-06
 -1.01352862E-06  4.24148069E-07 -1.73142780E-05 -6.92711545E-06  2.94626960E-06
  1.35751826E-05  4.26538714E-06 -9.01187764E-05 -1.72992961E-05 -7.70719544E-05
 -3.52979453E-05 -1.26846795E-03 -5.79870039E-04 -2.96030886E-04  7.63856470E-04
  7.42671654E-03 -5.61069406E-03 -6.44303948E-03  7.46927134E-03  4.43172834E-06
 -1.33999235E-05  6.82412337E-06 -2.69401715E-05  8.21913901E-06 -2.78264770E-05
 -2.67142483E-05  7.87856511E-06 -2.45043324E-06 -8.24499512E-06  1.24995718E-04
 -2.38966040E-05  5.40061324E-05  4.06530729E-05 -7.96565276E-04 -8.98879526E-04
 -2.43809328E-03 -1.22078062E-03 -2.46864224E-02 -4.80829676E-03 -1.01224333E-02
 -1.43416875E-02 -3.92346185E-05 -4.53483173E-06 -7.21514401E-05  4.78455847E-05
  1.30011988E-06  1.87227974E-02  1.55037626E-02 -2.09027089E-04 -4.78337320E-04
  3.90836712E-04  4.64688068E-04  4.90168232E-04  1.69126090E-03 -1.27073089E-03
  8.15138602E-04 -1.45991008E-03 -1.57686086E-04  9.03338969E-04 -1.48422839E-02
  2.79001771E-03  1.24684380E-02 -8.30585036E-03 -1.65969162E-04  6.27127609E-04
  7.79884472E-04  1.95682329E-04 -8.46721380E-04  2.40591031E-04  2.72488495E-04
  7.78278876E-05 -9.46562417E-05  1.73020706E-05 -2.68496492E-04 -4.47887585E-04
  6.87866507E-04 -1.87855176E-04 -2.31093208E-03  1.09351646E-03  4.78828564E-04
 -8.95009644E-04  9.56476850E-03 -9.59892271E-03  1.99565004E-03  3.13465258E-03
  8.75078381E-05 -2.03072926E-04  1.00600221E-04  2.28429676E-04  2.58807282E-04
 -4.06346121E-04 -2.55450732E-04  1.59448357E-05 -1.41596359E-05  2.72743541E-06
 -5.28300415E-04 -1.73200168E-04  2.13640885E-04 -5.25973438E-05  3.46496823E-03
  1.09074163E-03 -1.69466742E-03  5.61556841E-04 -3.25989763E-02 -3.21748586E-03
  2.07200467E-03  7.71839637E-05 -2.08793206E-05  3.99798887E-05 -1.56230339E-05
 -4.40936713E-05 -5.08519957E-05  2.50657539E-04  2.76122187E-04  4.01168748E-05
 -1.02413198E-04  4.09673371E-05 -2.26329076E-04 -3.81703432E-04  6.80383095E-04
 -2.17340898E-04 -3.04496063E-03 -1.75446480E-03 -2.24622813E-04  8.67520663E-04
  1.23425273E-02  4.81039933E-03  3.85732636E-03 -3.74157428E-03  1.25995954E-04
 -1.83681909E-04  2.27517469E-05  1.31438084E-04  3.07646146E-04  1.80947012E-02
  1.49695001E-02  5.98266821E-04 -1.19084230E-04 -1.91584776E-04  5.77710914E-04
 -1.92519914E-03  5.23963755E-04  5.14417136E-04  1.57844085E-03  1.49038385E-03
  1.77847964E-03 -1.43605501E-03 -5.18519995E-02 -1.74612745E-02  4.98124005E-03
  3.15503836E-03  2.86582377E-04  7.78396990E-04 -2.18748416E-04 -1.01819483E-03
  4.83052044E-05 -2.20556268E-05  4.75040752E-05 -8.16266682E-05 -3.70408176E-06
 -4.56874666E-04  1.35349173E-03 -1.09988727E-04  3.76415732E-04 -4.48284206E-03
 -5.91731676E-05  4.22502754E-04  8.08335747E-04 -1.73307770E-05  1.06742846E-04
 -1.77223389E-04 -9.74074162E-06  2.38540924E-05  3.03647984E-04 -2.76976697E-05
  2.56100185E-04  5.88537398E-05  3.08417351E-07  2.40135163E-04 -4.33989336E-04
 -1.55286671E-04  2.33730486E-04  4.32929461E-04 -5.03222122E-05 -1.79834533E-04
 -3.27407562E-04 -7.30733404E-05  2.04570066E-04  8.06315471E-04 -4.20422927E-05
 -2.53434844E-04 -5.48050641E-04 -1.55754013E-04  3.03138499E-04  9.45459545E-04
  3.40994233E-06  5.93352579E-06 -4.39668472E-05  1.96500385E-06 -2.81090707E-06
  1.72779679E-05  1.96270851E-04 -4.93835021E-05 -1.66736424E-05  2.46305820E-04
  2.70551870E-04 -4.15851539E-04  2.89397881E-04 -1.16635543E-03 -2.70239847E-04
 -6.29447981E-04  2.68983483E-04  1.03583870E-05 -7.45767363E-05  1.99467325E-05
 -4.72170992E-05  1.51989010E-05  2.35884685E-06  1.28808794E-05  8.06795825E-06
 -5.85908633E-06 -2.08237651E-05 -8.21780209E-05 -1.67685813E-05  6.08536917E-05
  9.49813875E-05  8.88126227E-04  4.23002473E-04 -3.10652914E-04  1.05305528E-04
 -1.93854635E-02  4.76137053E-03  1.20488241E-03  2.67372501E-03 -7.06172366E-05
  1.16583321E-05 -3.67899755E-05 -1.02925028E-05  3.17801162E-06  2.06466575E-07
  2.11287452E-06  1.76236859E-05  1.61823663E-06  1.21521634E-05 -1.62546533E-05
 -7.31478614E-05 -9.96339708E-06 -4.96742350E-05  2.97487168E-04  2.91671556E-04
 -1.06437593E-04 -4.89150736E-06 -3.87713991E-03  1.29606314E-03 -3.10252741E-04
  2.99742927E-04  5.05504248E-06 -7.62344282E-06 -2.30050708E-05 -1.19970340E-05
  2.29130151E-05 -2.66638272E-03 -2.23775788E-03 -1.53997039E-04 -3.09198305E-04
 -5.80809171E-05  4.17594400E-04  2.54981327E-05  2.98367750E-04  1.41313342E-04
 -2.03520901E-03  2.04037320E-03 -9.30589886E-04 -1.71756381E-03  6.93792488E-02
 -8.92563922E-03  5.21302525E-03 -4.19268049E-03  1.96225731E-04 -6.55121518E-05
 -1.00811777E-04  1.04257053E-04 -3.49295276E-04  5.63464357E-01  4.63202093E-01
  1.81238422E-04  2.98573867E-04  4.35884619E-05  1.36127721E-02 -8.08473317E-04
 -1.16831735E-03 -2.55982773E-04 -1.47579890E-02  2.14688184E-04  5.57841916E-04
  3.09688303E-03  3.92440691E-02 -9.05857196E-03 -4.33107769E-03  6.43683549E-02
  9.59949157E-04 -3.15866955E-04 -1.69977018E-04 -1.75262156E-04  4.97363508E-04
  5.60409462E-04  4.87197494E-04  3.12553307E-05 -7.90939333E-05  4.03035800E-05
 -1.61544138E-04 -1.66337374E-04  5.01323489E-04 -2.24548891E-04  8.84258974E-04
 -2.31386697E-03 -3.09932326E-03  3.44099812E-03 -8.32984247E-03 -3.93212204E-02
 -8.25326657E-03  2.27208987E-02 -6.10781809E-05 -3.79068426E-05  2.47893931E-05
  1.00941948E-04  7.65362331E-05  1.81975038E-02  1.50609172E-02  2.94834115E-04
  3.75640887E-04 -4.61568376E-04  6.36655918E-04 -1.07380824E-03 -1.38583619E-03
  1.40228676E-03 -1.50812820E-03 -4.47102014E-04 -1.08669913E-03 -1.73069607E-03
 -9.65498493E-02 -1.80294258E-02 -2.32244001E-02  1.78476291E-02 -6.25551135E-04
  7.49690184E-04  9.43326765E-04  1.25415760E-05 -2.21825268E-04  2.76556301E-04
  2.99565463E-04  5.96840752E-05  9.20509833E-05  4.88370993E-05 -2.61800784E-04
 -4.44020715E-04 -6.64102435E-04 -1.96614527E-04 -2.58122707E-03 -3.06012608E-04
 -2.71684132E-04  1.53956739E-03  4.76316091E-03 -2.22186471E-03 -4.94491989E-03
 -1.01823495E-02  3.23160100E-04 -6.27411356E-05 -5.48905941E-05  9.10660002E-05
 -2.20753153E-04 -4.24567955E-04 -2.70022508E-04  1.31559851E-05  1.30780427E-05
  4.71186385E-06 -5.30669861E-04 -1.62381027E-04 -2.18591267E-04 -6.10693519E-05
  3.45900411E-03  1.22066691E-03  1.71585867E-03  3.10844432E-04 -1.89953469E-02
 -3.37540010E-04 -8.85252663E-04 -5.15534751E-03 -6.24830375E-05  1.28934776E-05
  1.27951537E-05 -1.73146335E-05  5.51481194E-05  3.22792721E-04  3.37338802E-04
  6.98252311E-05  9.85389076E-05  2.80548991E-06 -2.21174653E-04 -4.68066444E-04
 -6.85942679E-04 -1.35364274E-04 -2.93793611E-03  4.78276514E-05 -1.18503146E-04
 -1.92205638E-03  5.74920476E-03  1.34476989E-03  1.66616400E-03  2.02473762E-04
  2.86147623E-04 -1.36098158E-04 -1.69467990E-04  9.72616831E-05 -2.19810797E-04
  1.88824219E-02  1.56270239E-02  1.37394578E-04  2.45340633E-04  5.64516596E-04
  4.29848461E-04 -5.74439919E-04 -9.33570234E-04 -1.70684150E-03  4.31278459E-03
 -1.59457947E-04 -3.06867697E-04  3.07188530E-03  6.20503037E-02  4.65838418E-03
  8.23754484E-03  1.11410769E-02 -1.13146764E-03 -2.27936874E-04 -5.51136764E-04
 -1.51937708E-05  1.68028244E-04  3.48163698E-05  3.66173814E-05  7.55029287E-06
  1.36246207E-05  1.41835374E-05 -1.04862076E-04 -1.70806425E-05 -5.11058886E-05
 -5.36780459E-05  3.85635255E-03 -1.27083993E-03 -7.18907248E-04  1.08384452E-03
  4.99757216E-02 -3.20397870E-03 -1.28641677E-02  8.92103979E-03 -4.84181565E-05
  1.23625696E-05 -5.69676878E-07  1.04410499E-05 -3.26076697E-05 -1.13764045E-05
 -6.43947921E-06  2.15899983E-06 -1.72361665E-05 -3.08944170E-06 -4.88234957E-06
 -2.61730324E-05  1.02447676E-04 -1.45154259E-06 -8.54653220E-04  1.01849816E-04
  1.42071399E-04 -2.67457339E-04 -9.58870204E-03  7.40359779E-03 -3.41710196E-03
 -1.29598056E-03 -1.04322964E-05 -2.06044632E-05  6.60312259E-06  2.12609143E-05
  1.39389421E-05 -1.28476809E-05 -6.92203421E-06 -2.65219610E-06 -9.24422554E-06
  1.80984406E-06 -7.41934331E-06  5.64951401E-06  5.58031132E-05 -1.86427803E-05
 -6.83460935E-04  2.39707725E-04  1.93276964E-04 -2.30367293E-04 -1.06035251E-02
  9.43851305E-03  3.93644957E-03 -6.69856264E-03 -8.34472208E-06  8.31067202E-07
  7.18226331E-06  1.55358092E-06 -8.83982331E-06 -1.50091155E-05 -7.72026317E-06
  4.17179112E-06 -8.04183062E-06  2.97194191E-06 -6.40747101E-05 -3.37331863E-05
  4.13762091E-05 -3.25686907E-06 -9.17875396E-04  7.29495101E-04  7.28154766E-04
 -7.82654005E-04 -3.25304822E-02 -1.57184573E-03  2.01520830E-02 -1.15880002E-02
 -5.33407892E-06 -1.79897414E-05 -9.28653252E-06  2.35476834E-06 -8.33108635E-06
 -5.46430443E-05 -4.77404049E-05  8.73539543E-06 -3.68364172E-05 -9.88906606E-06
  1.85420043E-04 -4.70619217E-05  1.21218820E-04  5.06084936E-05 -3.12113997E-03
 -2.93061425E-03  1.69825928E-03  2.27528582E-04 -3.00397028E-02 -3.65795824E-02
  2.78343451E-02  1.31512997E-03  6.67073353E-05  2.77905839E-05 -2.82857891E-05
 -4.38288004E-05  7.68053147E-05 -3.19049986E-06  1.09439872E-05 -2.85902260E-04
  2.93642783E-05  9.94891792E-06  1.07040250E-03 -3.85231596E-05 -6.01639188E-04
 -3.51012096E-03 -1.69485575E-04  4.38292937E-04  1.23102042E-04 -4.70755181E-05
 -2.30946123E-04 -2.21380705E-04 -7.86545093E-05  2.25755081E-04  7.59629589E-04
 -5.16224526E-05 -2.22575723E-04 -4.90545647E-04 -1.65910576E-04  2.48471998E-04
  5.37434137E-04 -3.37367588E-05  1.31874004E-04  4.49754524E-04 -1.51408736E-05
  3.50262368E-05 -7.72982505E-05 -9.45469948E-06  1.78542737E-05  1.15454112E-04
 -3.03122156E-05  2.83299282E-04  3.00703838E-04  1.38390488E-05  6.29067936E-05
 -1.67966769E-03  1.51961580E-06  6.54397288E-06  5.83502402E-06 -1.67902633E-06
  8.89441133E-06 -8.84907070E-05 -1.85947982E-05 -9.53254227E-06 -4.25904711E-05
  1.17912508E-03 -2.63293784E-05 -1.91065061E-04 -6.22644345E-04  1.26351262E-03
 -2.16585120E-04  4.32452959E-04 -5.86740265E-04  6.27188500E-06  2.81128826E-05
 -1.71500106E-05 -1.16070340E-06 -3.13003244E-05 -1.15945991E-07 -6.59547514E-06
  3.26505211E-06 -1.17153458E-05  7.00534654E-06  1.18672649E-04 -1.46060859E-05
  3.79336109E-05 -4.17250326E-05 -1.10617334E-03  1.06913834E-04  1.55730287E-04
  7.07661234E-04 -1.43212263E-02  1.62393625E-03  8.96759828E-04  1.87705216E-03
 -3.37252872E-05 -2.46514310E-05 -1.60949622E-05 -1.28015614E-05 -5.99554150E-06
  1.81597768E-07  8.53322134E-07  8.28559529E-06  2.15252810E-06 -7.48297047E-06
 -1.80674718E-06 -3.62664190E-05 -6.73168001E-06  3.16259465E-05 -1.18240452E-04
  2.16864567E-04 -8.42076368E-05 -1.41476908E-04 -2.84367430E-03  3.22433403E-04
 -4.33268844E-04  5.68270324E-04  3.47920278E-06  3.36217705E-06 -3.44765529E-06
 -2.89715502E-06  1.02712536E-06  1.46041368E-04  1.85917499E-04 -9.37344730E-06
  4.15711602E-05 -2.91236140E-05 -5.16555146E-04  8.11010412E-05 -2.49736346E-04
  1.82107671E-04  5.07844777E-03 -1.12638667E-03  1.40256219E-03  3.35542856E-04
  1.11892490E-01 -1.89071554E-02 -2.50755772E-02  3.62870089E-03  4.48397384E-05
 -4.56084596E-05  8.71678363E-05  1.11459520E-04  1.24750680E-04 -2.13562517E-05
 -1.18888093E-05  1.43837246E-05  2.04919048E-05  9.32879008E-06  1.03095775E-05
 -7.20734744E-05 -1.37242299E-04 -2.03176635E-05 -8.44893366E-04 -6.02432338E-05
 -7.58639423E-06 -4.58419714E-04 -4.00460094E-02 -1.66666677E-02 -1.60458339E-02
  5.22740980E-03 -6.39706160E-07  6.48043372E-07 -4.98714640E-05  2.14909113E-05
 -6.32330837E-05 -1.67523222E-02 -1.36579713E-02  3.94423191E-04  5.17124603E-04
 -4.76987518E-04 -4.37501078E-04 -1.50834846E-03 -1.91257259E-03  1.77170506E-03
  3.40369586E-03 -1.02083851E-03  6.98679684E-03 -3.46674227E-03  1.49317092E-02
  2.44660247E-02  3.13993095E-02 -3.01393402E-02 -2.31049755E-04  4.64269922E-04
  1.03901796E-03  6.01198114E-04 -9.27104226E-04  4.39806580E-05  3.03840158E-05
 -1.26220630E-05 -9.41480940E-06 -6.34342096E-06  6.20271694E-05  5.60702334E-05
  5.72997932E-05  2.60599299E-05  1.52847034E-04 -2.38269179E-04 -3.70641683E-04
 -3.39802035E-04 -2.14902999E-02 -5.47972761E-03 -1.17328032E-02  4.13618592E-03
 -1.97111598E-05  7.20315423E-06  1.49057793E-05  9.43923786E-06  6.81587377E-07
  2.69853182E-05  1.99885907E-05  4.16776901E-07  3.35762953E-06  4.24331412E-06
  1.08517058E-05 -6.05081895E-06 -1.89170211E-05 -2.18855287E-05 -3.91259878E-04
 -7.93801459E-05 -7.96238959E-05  1.28942328E-04 -1.43117636E-02 -1.55792966E-03
 -7.80997163E-04 -1.13485996E-03 -1.46841354E-07 -3.55009190E-07  5.27125106E-06
  2.04622022E-06  5.80663564E-06  3.27631130E-05  2.20979872E-05  1.28910392E-06
 -3.86474091E-06  2.00283688E-06  4.99384629E-05 -1.72072065E-06  1.90432632E-05
 -1.08791208E-05 -2.39606282E-04  1.32995509E-05 -3.57453985E-05  1.20755853E-04
 -1.01827728E-02 -1.50786071E-04 -1.24636362E-03  3.96736525E-03 -8.52957710E-06
 -2.48665171E-06 -4.76348953E-06  7.94252828E-06 -1.26395844E-06  6.16405547E-05
  4.38820714E-05 -2.84760958E-06  3.86146144E-06  4.30917849E-06  9.04110242E-05
  7.99976700E-06 -1.60731946E-05 -1.64367141E-05 -1.12418583E-03 -3.76603436E-04
 -5.07234467E-04  1.42636861E-04 -2.64953780E-02 -7.77894035E-03 -9.13565923E-03
  1.85196234E-03  5.32149738E-07 -2.78512324E-06 -8.66367738E-06  9.97509477E-06
 -2.14425455E-05 -1.68134848E-05 -1.33647771E-05 -9.02252538E-06 -2.62497019E-06
 -8.74902663E-06 -2.86335808E-05  3.67517342E-05  8.65354143E-06  4.53898793E-05
  6.65996518E-04 -4.72695149E-04 -6.44538666E-04 -4.83672780E-04  3.15224822E-02
 -6.77811305E-03 -1.43443476E-02 -6.06460164E-03 -1.58460454E-05  9.03016664E-06
 -2.96373556E-06  5.88143262E-06  2.01944601E-05  5.44145576E-01  4.47422613E-01
  2.06798194E-04  1.47788043E-04 -1.81342451E-04  1.27091871E-02 -1.77651849E-03
 -5.58795927E-04  1.11768457E-03 -1.56830815E-02  5.24693102E-03  9.65570849E-04
 -2.88631875E-03 -6.04159373E-02  6.22307504E-03  1.32147396E-02 -9.54033811E-03
 -1.28007327E-04 -2.53714454E-04 -9.75844155E-04 -5.91647672E-04  1.79395598E-04
  1.37790378E-01  1.13422749E-01  4.21462771E-04 -4.54149673E-04  7.39067029E-05
  2.93866499E-03 -1.72229858E-03  1.22756896E-03  7.35391244E-05  2.72740119E-03
 -9.28509584E-04 -2.49643679E-03  1.89505203E-03  1.48942038E-02 -9.58468701E-03
  2.19198959E-03  2.62496888E-03  2.58483448E-04 -4.99935350E-04  4.10509976E-04
  7.08145366E-04  6.32129922E-04  2.03815857E-02  1.68445512E-02  2.73608932E-04
  3.09508398E-05 -1.45978791E-04  2.96706339E-04 -1.37983055E-03 -1.24635669E-04
  7.17573998E-04 -4.10392321E-03 -8.21700470E-04  1.88085550E-03 -7.18544371E-04
 -2.38061025E-02 -7.25901748E-03  1.54700320E-03  2.69293530E-03  2.07577459E-04
  2.59928079E-04 -3.27370280E-04 -6.16882520E-04  2.81330745E-04 -1.33488190E-02
 -1.09005335E-02 -4.69523273E-06  9.71372553E-05 -5.47229177E-05 -7.70390880E-04
 -2.26179118E-04 -4.17185684E-04  3.50733610E-04  4.03262534E-03  1.97798533E-03
 -3.97745116E-04 -6.64821668E-04  3.60901717E-02  4.80517113E-03 -8.62179073E-03
  2.79149238E-03 -9.27637031E-05  8.43128617E-05  1.30870350E-04  7.88737529E-05
 -2.39874515E-04 -4.67312914E-02 -3.83524037E-02  7.17521095E-05 -2.25551931E-06
 -3.91681705E-05 -1.33705492E-03 -6.95834377E-04 -1.02973721E-04  4.00254500E-04
 -2.84830033E-03 -5.18209231E-04 -2.47435364E-03  1.61477508E-03  2.09696082E-03
  1.46034410E-02 -1.82900933E-02  3.76403114E-03  8.02654078E-05  1.83537961E-04
 -1.34788833E-04 -3.32156996E-04  5.36654555E-05 -1.79940309E-05  1.43969109E-04
 -2.08911197E-04 -1.72912772E-05  6.33015500E-05  9.45613637E-04 -7.17315377E-05
  1.95591475E-05 -3.65434807E-03 -3.61119487E-06  5.65137071E-05  9.46231368E-04
  7.89834264E-06 -3.96107289E-05  4.65686069E-05  3.32166770E-06 -5.30562342E-06
  1.75208090E-04 -9.56913735E-06  1.07795698E-04 -5.99881783E-05  4.16675337E-06
  1.92744248E-05 -2.36602798E-04  4.01522549E-04 -6.03249296E-04 -1.26420786E-03
 -5.86594592E-05  2.37759319E-04  1.68202386E-03 -3.65563213E-05 -3.54241958E-04
  1.25378427E-04 -8.34217694E-05  2.15323337E-04  5.32822979E-04 -5.99251276E-05
 -4.77446327E-04 -8.58019153E-04 -8.72808257E-07 -1.11660284E-06 -1.31338011E-05
 -1.09212403E-05  9.69932960E-06  1.54100202E-05  6.81868744E-05  2.99927298E-05
 -3.52752660E-05 -2.93102271E-04  2.30348660E-04 -7.28328779E-04 -4.58800588E-04
 -1.17652315E-03  7.49658993E-05 -5.52167762E-05  2.09314482E-04  8.27186378E-06
  2.46104547E-05  7.09368458E-06 -6.73180289E-06  6.69560817E-06  4.78344260E-07
 -3.70563983E-07 -5.47928955E-06 -2.07192959E-06  8.16059764E-06  4.31675466E-05
  1.50865349E-05  4.22211027E-07 -4.34557540E-05 -2.92057257E-04  3.02262630E-04
 -2.08734624E-05  7.88583559E-04 -8.25669589E-03  5.13362565E-03 -1.76863830E-03
  2.44744641E-03 -3.05395119E-05 -3.63273880E-06 -7.99241639E-06 -3.01904883E-05
 -2.00539253E-05  2.57725645E-07  1.58252211E-06  5.54312823E-06  2.76043609E-06
 -7.69610814E-06 -1.05035023E-05 -2.43158674E-05 -1.01879333E-05  3.37408585E-05
 -6.45757274E-05  1.51763403E-04 -2.88175923E-05 -1.48033535E-04 -2.89897669E-03
  7.94298801E-04 -4.90596574E-04  3.46503155E-04  5.13630892E-06  3.12906521E-06
 -9.39501518E-07 -5.66403533E-06 -5.01317473E-07  1.53606839E-04  1.93879776E-04
 -5.01761416E-05  5.04392347E-05 -1.55148575E-05 -4.78330794E-04  3.18681501E-04
 -2.90791664E-04  1.25446190E-04  3.70158322E-03 -4.96517102E-04  2.98040371E-03
 -1.00578482E-03  1.14370492E-02 -1.86228913E-03 -9.27078208E-04 -5.38727626E-03
  9.21213206E-05 -6.17963324E-05  4.03301504E-06  1.96802686E-05  1.94700595E-04
  7.36599142E-05  6.07173151E-05  1.45512842E-05  5.76071087E-05  9.80165523E-06
  8.27992896E-05 -1.10825059E-04 -3.34709083E-04 -4.20304066E-05  5.48999695E-05
  6.08057730E-04  6.59074295E-04  9.66120852E-04  3.75216193E-02 -1.36134253E-03
 -6.67678683E-03  2.21584894E-02  3.42782221E-05  1.21854858E-05 -5.43158503E-05
  4.01187278E-05  5.80058286E-06 -1.82568817E-02 -1.48880788E-02 -6.54028705E-04
  1.50135047E-04  2.38854456E-04 -3.24090185E-04  2.44003337E-03 -5.61589184E-04
 -9.26459280E-04  1.83688689E-03 -6.60048817E-03  5.51253924E-03  4.39173888E-04
  7.22792970E-03 -2.74106874E-02 -2.82665118E-02  2.99731073E-02  4.16806730E-04
  7.62195522E-04 -2.73244695E-04 -1.08020894E-03  2.54061377E-04  5.89262784E-05
  3.43462743E-05 -5.72359526E-06 -3.18430395E-05  8.99330557E-07  1.95603497E-04
  2.92372372E-05  1.66911705E-04 -2.04813906E-05 -7.55340410E-04 -7.52099360E-04
 -1.72120421E-03  1.73280338E-05 -5.65640014E-02 -7.67302793E-03 -6.80372283E-03
  1.15847283E-02 -4.76786858E-05  4.24088664E-05  3.59648569E-05  3.24655746E-05
 -7.51011186E-06 -3.28961410E-05 -2.35525187E-05 -3.87756048E-06  6.39456690E-06
 -4.96042110E-06 -5.01170729E-05  1.16794912E-05 -3.64559918E-05  2.28331791E-05
 -9.47526158E-04 -2.19911714E-04 -2.46386550E-05 -3.14779300E-04  2.78884688E-02
  1.09774648E-03 -1.14505269E-05 -8.68776179E-03 -1.13602436E-05  1.76561741E-05
  4.11002858E-06 -2.14130546E-05  8.59973810E-06 -5.46477647E-05 -3.69006576E-05
  5.51982855E-06  1.46552655E-05 -3.84595678E-07 -6.47419936E-05 -2.78465760E-05
 -6.67876576E-05  9.37621645E-07 -2.35904573E-05  1.82797980E-04  1.75495290E-04
  6.82049335E-05 -3.65945350E-02 -2.76871044E-03 -4.21597315E-03 -2.48449476E-03
  9.37383684E-06 -4.45160901E-06  1.89547097E-06 -2.17941896E-06 -7.18436111E-06
 -1.08597179E-04 -8.00398763E-05 -5.14731157E-06  1.35364876E-05  6.07898808E-06
 -1.12060751E-04  1.92170953E-05 -6.62415208E-05 -3.37564197E-05 -5.60964226E-04
 -3.30068513E-04  1.64741965E-05  1.18864074E-04  2.63318894E-02 -4.06832791E-04
  1.02700595E-03  6.47940698E-03 -1.80322140E-05 -1.46143258E-05  4.95506938E-06
 -2.67657108E-05  1.42766224E-05 -2.93315752E-05 -2.64098544E-05 -7.13362019E-06
 -3.15161243E-05 -6.43618735E-06  4.57905277E-05  4.58159862E-05  1.74510221E-04
  4.84961786E-05  9.05752611E-04 -4.58707627E-04 -1.25908375E-03  1.01227730E-04
 -9.90672052E-03  1.55971497E-03  6.15288392E-04 -4.37127589E-03 -2.95727290E-05
  8.20749906E-06 -2.97899292E-05  2.62139312E-05  2.46966850E-06  4.26332489E-02
  3.51370899E-02 -1.60105814E-05  2.45107255E-07  1.13483606E-05  6.81879289E-04
  2.68229637E-04  1.65661111E-04 -2.38493060E-04 -3.70346700E-03  2.95359569E-03
 -1.47657254E-03 -5.59004633E-04  6.90734768E-02 -4.99711014E-03 -6.86578021E-03
  7.02528155E-03 -9.09631493E-05  6.68468392E-05  6.14103537E-05  3.40445641E-05
 -1.84256609E-04  1.93387871E-02  1.60125465E-02 -7.35086603E-05  2.47162117E-06
  3.07678811E-05 -1.10605981E-04  5.09951719E-04  4.42902374E-06 -2.31471107E-04
  3.55006499E-03 -7.13177898E-04 -1.57065791E-03  1.25839514E-03 -1.41150221E-02
  9.53579597E-04  1.15882595E-03 -1.39924784E-03  6.56161114E-05  1.02224732E-04
 -9.23143820E-05 -2.07915427E-04  8.47506565E-05  4.24355089E-02  3.50163753E-02
 -1.85428858E-04 -2.08006568E-04  2.09828250E-04  6.81456391E-04  8.78838573E-04
  9.08743157E-04 -9.50269323E-04 -3.83905478E-03 -8.06175490E-04  1.08191575E-03
 -2.51824378E-04  1.96748379E-03  3.50081678E-03 -5.87747149E-04 -1.43224566E-03
 -1.46184403E-04  1.94816574E-04  5.50325778E-04  3.66502315E-04 -4.91612439E-04
  2.14435713E-01  1.76461163E-01  1.58614053E-04 -4.74168343E-04  2.08380835E-04
  4.60214361E-03  4.24846132E-05  1.53803835E-03 -9.38011758E-04  1.16250746E-04
  2.02789755E-03 -8.59325422E-05 -9.18731851E-04 -3.01824189E-02 -1.71362027E-03
  9.63490385E-03 -4.14136111E-03  3.58200131E-04 -3.95950395E-04 -6.70719027E-05
  1.64252195E-04  8.29491470E-04  5.17497841E-01  4.25531688E-01 -2.69618232E-04
  6.79856877E-05  1.40845647E-04  1.21643975E-02  1.61487027E-03  3.00017988E-04
 -1.02368378E-03 -1.53644678E-02 -4.57763057E-03 -8.72920275E-04  2.88658460E-03
 -1.96511785E-02 -2.00619308E-02  1.83649832E-02 -3.31899257E-03 -4.30145954E-04
 -4.09648715E-04  6.47168255E-05  6.36258236E-04 -5.35217423E-04 -3.17740852E-05
  2.67598436E-04 -5.90801857E-04 -2.60615599E-07 -1.08368358E-04  3.09623688E-04
 -3.15992508E-05 -3.50677901E-04 -1.61570331E-03 -5.28118517E-05  4.71328491E-04
 -3.81064302E-04 -2.25258732E-05  1.95257716E-04 -4.53940417E-04 -6.88791307E-06
  3.75348032E-05  2.42111287E-04 -5.25934611E-06  8.48805390E-05 -3.59172565E-04
 -5.18721089E-06  1.04084911E-04  1.14240786E-03 -2.45204122E-05 -4.45869425E-04
 -9.26248320E-04 -9.06259836E-05  1.63408002E-04  8.83069547E-04 -6.93333401E-05
 -2.00508249E-04  2.01206625E-04 -9.00960132E-07  9.47572910E-05  1.64603348E-03
  3.55832871E-04 -4.56954416E-04 -1.32825227E-03  7.27361120E-07  4.38177218E-06
  7.66799697E-06 -1.77861339E-05  9.68097410E-06 -7.55845428E-05 -3.54660161E-05
  6.91751104E-05 -4.58345174E-05  1.24869292E-03 -6.54611840E-05 -3.64717956E-04
 -3.10915143E-04  5.64159197E-03 -1.01288128E-03  1.09321858E-04 -1.32646640E-03
  5.27556794E-06  9.48323455E-06  8.94100179E-06  7.41256377E-06 -2.66307848E-05
 -1.87885928E-08 -2.59384280E-06 -9.46147317E-07  2.62456774E-06 -8.29110049E-06
  7.87319393E-05  5.65667365E-06 -1.66144162E-05  2.68607995E-05 -7.43812644E-04
 -1.86452877E-05  1.62939483E-04  1.35958930E-04 -6.66947873E-04 -1.48635819E-03
  3.23193290E-03 -1.14152170E-03 -1.25456670E-05 -1.99903167E-05  1.19181352E-06
 -9.49915543E-06  2.68112428E-06  8.53720179E-09 -3.09978814E-07  4.69196188E-06
  3.45777376E-06 -2.95200044E-06  7.82294114E-06 -2.05470549E-05 -1.24903457E-05
  1.11288855E-05 -1.68044751E-04  1.44249201E-04 -4.70996487E-05 -6.17302081E-05
 -1.09629049E-03  1.68575512E-04 -9.43943303E-05 -8.26387368E-05  4.29873396E-06
  1.42793247E-06 -1.64036840E-06 -2.99727041E-06 -3.46568995E-07 -5.11461639E-05
 -1.47423869E-05 -2.22451164E-05  3.34394733E-05 -2.05415221E-05 -3.12962490E-04
  8.85654766E-05 -1.34874507E-04  8.20482418E-05  1.56198584E-03 -6.33724956E-04
  8.84524971E-04 -2.40156911E-04  6.82223108E-02 -1.41507210E-02  5.04699053E-03
 -6.97683603E-03  3.22816162E-06  4.54228628E-05  3.51259823E-05 -1.10532241E-05
 -1.19132017E-05 -7.98783083E-06 -1.45511823E-06 -9.78619550E-06  2.31168483E-05
  4.69176093E-07 -1.17608787E-05  4.67129900E-05 -1.20240499E-04  2.47594458E-06
 -6.62003176E-04 -3.64503938E-04  2.93415502E-05  8.73861857E-04  1.64261979E-02
 -4.89484173E-03 -3.05178082E-03  1.10058756E-02 -9.96507977E-06 -1.20461506E-05
 -1.56866491E-05  6.01429688E-06 -3.22754101E-05  8.34877676E-03  6.92122894E-03
  1.16262690E-04 -8.46665958E-06 -5.19364640E-05 -2.48038908E-04 -1.04254165E-05
 -3.34574745E-04  2.23450687E-04 -5.42045906E-03  1.11041932E-03 -7.64365671E-04
 -2.89987208E-04 -8.39720920E-02  7.84288676E-03  2.77251592E-02 -2.18859397E-02
 -8.58097907E-05 -1.41458850E-04 -4.66754510E-05  1.00223412E-04 -4.16002362E-05
  9.48526627E-05  7.09070992E-05 -7.99926062E-06  1.86110589E-06 -3.53693595E-06
  9.85562712E-05  3.65140333E-05  3.86519079E-06  1.63999233E-05 -9.87242339E-04
 -4.58828247E-04 -6.13847097E-04  1.51210685E-04 -3.77516213E-02 -8.79958556E-04
 -1.23017302E-03  4.80036490E-03 -1.85835814E-06  7.54685337E-06  1.24949138E-05
  9.01036193E-06 -1.13487549E-05  8.04587524E-05  6.11654252E-05  3.07954342E-06
 -5.45474184E-06  5.20578529E-06  4.49682896E-05 -9.91952548E-06  2.84028090E-05
 -2.18427735E-05 -4.15363599E-04 -4.24491145E-05 -2.26863819E-04  2.93956894E-05
  1.21236052E-02  1.93778019E-03  3.09954130E-03 -4.41376320E-04 -8.08199772E-06
 -5.91528489E-06  1.54889997E-06  5.70218853E-06  3.42215282E-06  4.17495851E-05
  3.00612324E-05 -8.47452779E-07 -4.11800528E-06 -2.43538981E-06  3.44441433E-05
  4.38565627E-06  1.91528624E-05  1.27501854E-05 -4.52677400E-05 -3.05403785E-05
  2.33420113E-05 -5.35345116E-05 -1.11770986E-02 -1.12981627E-03 -1.93471141E-03
  2.51599026E-03 -4.56920268E-07  3.41711291E-06 -1.28085839E-06  1.15067086E-06
  1.94603193E-06  5.29659469E-05  3.99145575E-05  3.91077982E-07  1.27627915E-06
  1.44582099E-06  5.74083683E-05 -7.62307306E-06 -3.51673532E-06 -3.15085650E-06
 -2.06877585E-04  1.04824691E-04 -1.58548295E-04 -3.46094147E-05 -1.17153525E-03
 -3.16990372E-03 -3.44484753E-03  2.27529429E-03  6.78105522E-06  7.45301212E-06
 -1.31015150E-05  2.29407274E-05 -9.73798130E-06 -2.63616212E-05 -1.75847661E-05
 -2.91458064E-05  3.28754654E-05 -6.86496914E-07 -6.37712741E-05  1.15417458E-04
 -1.38889529E-04 -3.13823635E-06  7.80670234E-04 -2.26699569E-04  6.76993089E-04
  2.94896088E-04  1.17213025E-02 -2.28819280E-03 -5.11676949E-03 -2.28380258E-03
  1.80695941E-05  5.20898201E-06  2.28685248E-06 -1.51945640E-05  1.56236344E-05
 -5.78115020E-02 -4.74296910E-02 -1.34522143E-04  2.48420366E-04 -8.33192242E-05
 -1.76250450E-03  6.90202059E-04 -1.15033234E-03  3.57196282E-04  4.49278428E-03
 -2.58681236E-03  8.71981254E-04  7.77658152E-04 -3.88403095E-03 -1.60198518E-03
  6.23146586E-03 -1.84361060E-03  2.89244743E-04 -2.75134304E-04  1.85360763E-04
  2.92028415E-04  5.90370408E-04  1.69331890E-01  1.39298695E-01 -3.54893459E-04
  2.29987163E-04  3.44591785E-05  3.88071546E-03  1.44929937E-03 -1.19614122E-03
  1.09051786E-05 -7.18312096E-03  8.29637154E-04  2.57383206E-03 -1.88134458E-03
 -2.67683583E-02 -2.51750813E-04  4.24826721E-03 -2.90173530E-03 -7.91702022E-05
  4.81160378E-04 -2.99315937E-04 -6.77326735E-04 -3.52981702E-04  2.27827798E-01
  1.87447778E-01 -1.53035122E-04 -2.03178900E-04  1.94254214E-04  5.02879028E-03
  9.02184532E-04  6.41144069E-06 -4.41806370E-04  2.10902578E-03  1.37686327E-03
 -2.64429079E-03  9.39950988E-04  1.75066686E-02  1.87615739E-03 -3.48323781E-03
  1.56184686E-03 -6.75999661E-05  9.11360576E-05  3.53852797E-04  2.67533767E-04
 -2.50967271E-04  4.39606029E-01  3.61480078E-01 -2.21680013E-04  4.95945913E-04
 -1.84375577E-04  1.00684570E-02  1.55786558E-03 -2.08557982E-03  4.77714815E-04
 -1.14684685E-02 -4.53755126E-03  1.58287379E-03  1.25514722E-03 -2.21788776E-02
 -4.06998325E-03  2.57608384E-04  1.29243139E-03 -5.52994229E-04  3.71412176E-04
 -5.04895653E-04 -5.84374770E-04 -1.00886686E-03 -2.02269031E-01 -1.66144806E-01
 -3.38208785E-04  5.62249009E-04 -1.90403844E-04 -5.15896307E-03  1.18577450E-03
 -2.36036059E-03  8.55368941E-04  8.87342378E-03  1.49766757E-03  3.19131464E-03
 -2.57406459E-03  5.66427158E-02  9.74728367E-03 -3.09075240E-05 -3.41815563E-03
  6.56342764E-04 -3.82533257E-04  4.90979121E-04  5.40611843E-04  1.22351781E-03
 -1.22934846E-05  5.14427458E-05  2.54869361E-04 -2.24091281E-05  5.73471149E-05
  1.01425368E-04 -9.69743167E-07 -3.60462374E-05 -8.52896414E-04  4.24818563E-06
  3.10193689E-05  1.53007971E-04 -2.61693614E-06  2.74364909E-05 -2.12155154E-04
  6.29802863E-07 -2.72626519E-06  8.15487729E-05 -1.13705695E-05  7.04970009E-05
 -2.68819331E-04  2.92386319E-05 -2.52875441E-04  6.43755723E-04 -1.69306282E-04
  3.93131803E-04  4.42881059E-04  9.85531987E-05 -5.73995813E-04  3.48209385E-04
  2.27122093E-05  1.49897428E-04  1.87125955E-03  3.69650865E-04 -8.68259273E-04
  2.44455302E-04 -3.47715533E-04  5.14485351E-04  9.01974426E-04  1.22542789E-07
  1.48827410E-06  6.47997641E-07 -1.40143989E-05  1.04476638E-05 -2.72600826E-05
 -9.65444117E-06  6.63378583E-05 -4.31804899E-05  6.30760474E-04 -1.65310687E-04
 -1.35312010E-04 -4.77595043E-05  3.34426063E-03 -7.01686278E-04  2.12901149E-04
 -6.29666421E-04  7.30697916E-07  1.70716049E-05  6.42982328E-06 -3.54631742E-06
 -5.38263318E-06  1.17768810E-07  1.49079906E-06 -4.82836623E-06  2.63101268E-06
 -4.97324864E-06 -4.45102762E-06  2.59485717E-05 -1.04995337E-05  2.20108011E-05
  2.27891964E-04 -4.10813452E-04  1.20671518E-05 -1.48593194E-04  1.17101743E-03
 -1.67074386E-04  1.00909601E-03 -9.82250992E-04 -8.15396831E-06  5.43699241E-06
  2.11468956E-05 -1.16628584E-05  6.42225145E-06  9.86809718E-08  7.44529799E-07
 -3.58715313E-07  1.88824170E-06 -3.27602756E-06 -7.31002042E-06  1.54536732E-06
 -7.86638296E-06  1.37396663E-05 -2.60858064E-05  1.62000443E-05  2.29197097E-05
 -4.66698905E-05 -1.99559088E-04  4.44415146E-05 -1.21539222E-04 -1.84446151E-06
  8.91065923E-08  1.79312522E-06  2.64413378E-06 -7.61564035E-07 -1.54867110E-06
 -8.42226924E-06  4.92770517E-06  4.77350854E-06  3.11840053E-05 -2.68042256E-05
 -9.31717687E-05 -1.93159963E-05 -1.41681646E-04  1.22995407E-04  4.96928791E-04
  7.35200040E-04  1.46758689E-03 -1.62348889E-03  3.30381911E-02 -6.39255586E-03
  6.31759877E-03 -6.92282057E-03 -5.88006256E-08 -1.64763334E-05 -1.52446783E-07
  1.51188228E-05  4.21595922E-07  2.02924397E-05  1.54928245E-05  4.81247514E-06
  9.89251723E-06  7.44436404E-06  3.29639900E-05 -2.69629159E-05 -4.65476050E-05
 -5.06138525E-05 -8.16376780E-05  4.80712289E-04  7.06114759E-04  1.64281053E-03
  2.12375386E-02 -5.85987301E-04 -3.00272558E-04 -2.51421577E-03  4.20484593E-06
  2.66756464E-06 -8.61970783E-07  2.65027550E-06 -1.73715673E-06  1.59745205E-03
  1.35119955E-03 -1.07465566E-04 -2.21366101E-05  5.58648105E-05 -1.74238897E-04
  1.66340467E-04 -2.35301831E-04  9.71929511E-05 -1.32616489E-03 -2.37540040E-03
  3.56119315E-06  1.02350862E-03 -4.73723874E-02 -4.05835358E-03  1.57299683E-02
 -7.41858171E-03 -3.89854050E-05  6.14104303E-06  3.90394933E-05  5.84714088E-05
 -8.38046121E-05 -1.05112099E-05 -8.67977446E-06  5.84510880E-06 -2.29564082E-06
  6.48673885E-07  4.15034411E-06 -2.65651368E-05  3.62430770E-06  1.30502078E-06
 -6.57631757E-04 -2.05138957E-04 -3.77631037E-04 -2.57696750E-05 -1.69756477E-02
  2.17933468E-03  1.23329080E-03  2.06246061E-03  1.00360846E-05  8.68127392E-06
  1.01776095E-05 -8.34330092E-07 -3.98589305E-06 -4.46014902E-05 -3.38290968E-05
  6.11352512E-08  7.27901906E-07  1.88223659E-06 -3.75005758E-05 -3.41348046E-06
 -9.34694848E-06 -5.45090562E-06 -4.12886000E-05 -6.23266057E-06  2.85507917E-05
 -1.71331697E-05  9.02560853E-03  1.46083236E-03  3.24157663E-03  4.88355247E-04
  1.42239888E-06 -2.49370115E-06  1.57492460E-06 -5.18799942E-06  5.27185663E-06
 -6.20352357E-06 -4.05599463E-06 -1.78999747E-06 -1.89561463E-06  4.16003365E-06
 -1.54935287E-05  7.25954128E-06  5.92377641E-06 -2.48862214E-05  2.95347673E-04
  6.91512927E-05  1.46018254E-04 -4.86003509E-05 -7.69459404E-03 -7.17990180E-04
 -1.43731950E-03  3.03630577E-03 -1.76263270E-06 -1.88756021E-06 -1.02290611E-05
 -2.24971044E-06  4.97479969E-06  4.74253477E-05  3.62082830E-05  2.22024418E-06
 -1.40575009E-06  1.45833844E-06  4.53719688E-05 -1.21504722E-05  2.42576861E-06
 -8.92942442E-06 -7.79877067E-04 -1.86993950E-05 -2.54115937E-04 -3.61090529E-04
 -4.60443719E-03 -3.56929699E-03 -4.07928672E-03  2.17520891E-03  2.52661904E-06
  2.94812424E-06 -4.41851604E-06  1.13674255E-05 -7.38208370E-06  1.89168437E-05
  1.55854185E-05 -1.55818808E-05  7.69528748E-06 -3.08228656E-06 -2.25203396E-05
  6.81661995E-05 -2.32067926E-05  1.28248690E-05  1.55947629E-03 -4.46985947E-04
 -7.99591659E-05  8.25978547E-04 -3.04175315E-03 -3.94076472E-03 -7.41619266E-03
 -5.64876946E-03  3.71818186E-06 -4.75665013E-06  1.55075016E-06 -8.23505452E-06
  9.92452084E-06 -1.23688443E-01 -1.01589241E-01 -3.17692189E-04  5.44668261E-04
 -1.72271499E-04 -2.90602786E-03  1.19889538E-03 -2.00683355E-03  6.23959763E-04
  4.43322832E-03 -1.83406949E-03  1.27591076E-04  8.68610847E-04  3.95555782E-03
 -7.96100061E-04  1.19715232E-03 -1.96652231E-04  5.61230952E-04 -3.56896047E-04
  4.92018019E-04  5.37187139E-04  1.03145375E-03  4.71234428E-01  3.87456474E-01
 -9.37042975E-05  3.18697043E-04 -1.47860297E-04  1.07575142E-02 -1.64231556E-04
 -1.78581486E-03  1.14377472E-03 -7.66254613E-03  1.03237492E-03  2.03147594E-03
 -1.70676096E-03 -1.08417449E-03 -2.35987787E-03  1.53668872E-03  1.20254477E-04
 -6.38902849E-04 -2.23775394E-05 -2.63327757E-04  4.85156088E-05 -1.00324577E-03
  1.40271721E-01  1.15393332E-01  6.27130553E-04  2.19447087E-04 -4.24819489E-04
  3.10659442E-03 -1.98218407E-03 -1.08398704E-03  1.56968358E-03 -8.58934151E-04
  1.04142077E-03  8.67594616E-06 -4.75729140E-04  6.48022944E-03 -2.67529696E-03
 -2.31465988E-03  2.66002151E-03  3.39097052E-04  9.34904256E-05 -7.58021301E-04
 -9.04179440E-04  7.01452256E-04 -2.34570693E-01 -1.92781383E-01  2.32849457E-04
  1.15712559E-04 -1.77753493E-04 -5.45505017E-03 -1.32707665E-03 -5.88866654E-04
  9.73690206E-04  2.73309204E-03  1.07599172E-03  1.52003175E-04 -6.06918746E-04
 -2.51345747E-03 -1.59568952E-03 -4.42720713E-03  3.30541567E-03  8.00024786E-05
  3.04126931E-04  8.86281289E-04  4.86321098E-04 -2.55618830E-04  7.83376777E-02
  6.44171830E-02  1.43058760E-04 -2.32557439E-04  7.70341119E-05  1.49603802E-03
 -4.28503237E-04  6.59248346E-04 -1.99056261E-04 -2.57940866E-03 -7.87999558E-04
 -3.68250108E-04  6.83694456E-04  4.97731224E-03  7.78380251E-03 -7.20678962E-03
  8.05297186E-04 -2.58023007E-04  5.35881993E-05 -2.12288889E-04 -1.32524132E-04
 -4.11526080E-04 -2.88553760E-06 -7.14896119E-06  2.41084562E-05  1.61880635E-05
 -2.02672220E-04  7.07204484E-04  2.25155453E-05 -4.00832063E-04 -8.33235977E-04
  2.71492307E-06 -2.56935304E-06  8.06587017E-04  9.76001611E-07 -7.98543510E-07
 -3.32074806E-06  1.30443585E-07 -1.22382139E-07  1.10645353E-04 -4.25139648E-06
  3.37327448E-06 -2.31296568E-04 -3.90925684E-06  2.56030591E-05  7.27174515E-04
 -2.44526814E-04  2.50590178E-04  2.34043077E-04  4.07294051E-04 -6.60551023E-04
  5.19098813E-04  5.12047841E-05 -8.39159984E-05  7.18046223E-04 -2.83567912E-04
  2.31179390E-04  2.45550498E-04  8.79324272E-05 -1.23280359E-04 -1.78329469E-04
  5.31139346E-07  2.47521649E-06 -3.04635731E-07 -4.41720565E-06 -2.41731318E-06
 -2.34238275E-05 -7.76571714E-07  2.10070201E-05  8.75059267E-06  1.88079295E-04
 -1.27485425E-04  2.79758882E-05 -1.54742787E-05  1.31932883E-03 -1.98820752E-04
 -1.15808967E-05 -2.62550278E-04 -4.23391889E-06  6.60829370E-07  5.41718376E-06
  1.69160258E-06 -7.02468702E-06 -8.03419176E-08  1.34859033E-06  6.85340572E-07
 -7.23601764E-06 -5.57646821E-06 -1.40567315E-05  2.56949465E-06  2.73433469E-05
  3.05414779E-05 -1.39722264E-04 -8.01419980E-05 -1.40036809E-05 -1.39916046E-04
  1.25342221E-03 -7.43665944E-04  5.87685241E-04 -4.79563934E-04 -1.88772788E-07
  1.86213595E-06 -5.70260398E-06 -2.72959939E-06 -6.40350919E-06 -8.38643515E-08
 -7.16749598E-07 -9.03158259E-07  1.64406819E-06  6.88035575E-07  7.11299420E-06
  4.21434591E-06 -7.62188287E-06 -3.16902086E-06 -6.00223206E-05 -9.43795957E-06
  2.87257697E-05  1.70098798E-05  6.01438521E-04 -1.71512630E-04  7.22453955E-05
 -8.98206694E-05 -1.41602804E-07  1.77647429E-06  2.65644729E-07  6.59645726E-07
 -2.34697726E-06  1.77828357E-05  1.75002414E-05  5.14587415E-06 -6.81365572E-06
  7.36578199E-07  1.07549712E-06 -3.59164850E-05  5.15243699E-05 -1.65221115E-05
  2.46252108E-03 -5.67891914E-04  7.75155092E-04 -1.92620166E-04  1.08801981E-02
 -2.53387073E-03  5.12270069E-03 -2.74668550E-03  1.25330694E-05 -6.06199967E-06
  6.78476031E-06  1.58784724E-05  3.51565784E-05  3.13242109E-06  3.73210602E-06
  6.26626853E-06 -1.34947803E-06 -5.92780692E-06 -1.01612810E-05 -3.49654732E-05
 -9.74534311E-06  3.51671539E-05 -2.78332116E-04  2.59107162E-04  2.88257938E-04
 -4.76074943E-04  8.25506887E-03  1.87480488E-03  1.86838897E-03 -8.44492509E-03
 -1.01533647E-05  1.53714824E-05 -1.83519750E-06 -1.09030136E-05 -2.10759195E-05
 -1.59863297E-03 -1.28106467E-03 -3.17213648E-05  4.55389649E-05 -1.50461969E-05
 -4.02702238E-04  1.77847240E-04 -2.04132809E-04  5.08658295E-05  8.14886311E-03
 -3.14499592E-03  5.65506319E-03 -1.98313826E-03 -1.19686717E-02  3.35113516E-03
  9.23681037E-03 -7.30954692E-03 -1.01980111E-05  2.21617241E-05 -3.18526415E-05
 -5.38189718E-05 -2.67567241E-05  1.19739450E-05  8.66478603E-06 -3.57340891E-07
 -6.33146729E-06  3.22561545E-06 -5.89664081E-06  5.01241037E-06  2.99426714E-05
 -1.80996887E-05  5.81877646E-04  6.68688680E-05  6.52328336E-05 -1.91038513E-04
  4.30673914E-03  3.42042578E-03  4.95121487E-03 -1.79178406E-03 -5.48733819E-07
  1.01512146E-06 -2.79025900E-07 -1.67919733E-06  3.41466764E-06  2.95583847E-05
  2.30770692E-05 -7.84979306E-07  8.03231626E-07 -4.46722753E-07  1.26723008E-05
  2.53240250E-06 -3.90892852E-06  1.48881764E-06 -1.53166807E-04 -4.50045282E-05
 -5.54312664E-05  1.57756734E-05  4.52120538E-03  1.62448832E-03  2.43560325E-03
  2.02466768E-03  2.29331178E-06  1.14245625E-06  1.05910043E-06  5.25981817E-08
 -4.21652895E-07  1.99016249E-05  1.53323608E-05 -1.19974543E-06 -9.96269107E-07
  4.10781151E-07  8.90743618E-06  5.50669869E-06  5.37677081E-06 -2.68058501E-06
  2.54581214E-05 -9.08096699E-06  9.19609231E-06 -4.04085935E-07 -1.91763198E-03
 -6.36474630E-04 -5.73032529E-04  2.74958080E-03 -4.18745192E-07  1.73100372E-06
 -2.10031137E-06 -1.20440510E-07  4.46818803E-07  5.79343605E-05  4.59816715E-05
  1.01395494E-06  1.77531848E-08  4.18044790E-07  2.23275771E-05 -4.90925001E-06
  9.42710770E-07 -7.05701079E-07 -2.93514926E-04 -6.59835979E-06 -1.20438058E-04
 -3.93301761E-05 -1.47922802E-03 -2.01163964E-03 -2.70649247E-03  1.53663204E-03
 -2.07056511E-07  2.32066901E-06 -1.71954962E-06  6.11449673E-06 -1.07435769E-06
  2.91982648E-05  2.33785655E-05 -8.21308630E-06  7.25606941E-06  8.29467482E-07
  1.27565458E-06  3.49899820E-05 -3.11972691E-05 -3.99537526E-06 -1.96874421E-04
 -3.11747847E-04 -1.50394059E-04 -1.91861036E-05 -8.55686593E-03 -2.73678530E-03
 -4.58363935E-03 -4.42234206E-03  5.95819062E-06 -4.47553386E-06  1.16718233E-06
 -5.64638018E-06 -2.41221915E-06  3.56439884E-02  2.92946603E-02  8.82109632E-05
 -1.58867398E-04  5.51492040E-05  9.24606654E-04 -8.48918865E-05  2.73524222E-04
 -1.31856751E-04 -9.85024547E-03  5.60854628E-03 -1.04537393E-03 -1.92619558E-03
 -8.36763936E-03  3.08241759E-04  5.57823022E-03 -3.43698700E-03 -9.73749017E-05
  8.07358570E-06 -1.57046977E-04 -1.08000189E-04 -1.42172104E-04 -2.19268153E-01
 -1.80174448E-01 -5.88551169E-04  5.01770561E-05  2.49540303E-04 -5.21051988E-03
  2.10841105E-03 -5.24818607E-05 -9.67855344E-04  1.21222074E-02 -3.35576298E-03
 -4.43781280E-03  4.23915198E-03 -1.17591956E-02 -1.29908705E-03  1.83339817E-03
 -5.08706687E-04  5.78005472E-04  7.47402323E-04 -8.79099988E-05 -1.00599537E-03
  5.58658587E-04  4.94343678E-01  4.06387041E-01 -2.94200792E-04  3.41385567E-04
 -6.89626304E-05  1.14132171E-02  1.45608597E-03 -1.86361809E-03  4.21990858E-04
 -1.55192665E-02 -4.04296318E-03  6.37385417E-03 -1.89774126E-03  1.00090170E-02
  1.50333470E-04 -2.09617802E-03  1.22801163E-03 -3.21385943E-04 -1.24607863E-03
 -6.22765684E-04  7.25793247E-04  3.29415322E-04 -1.54067660E-01 -1.26574970E-01
  2.69651143E-04  4.00510122E-04 -3.62243699E-04 -3.70185410E-03 -9.44295225E-04
 -1.31843085E-03  1.21915390E-03  1.13898821E-02  6.18094055E-03 -6.03311885E-04
 -2.52720261E-03 -8.95651684E-03 -9.95476923E-04 -9.82242408E-04  9.23095648E-04
 -7.53932641E-06  5.09194878E-04  9.82783694E-04  4.13276829E-04 -5.44983021E-04
  2.84913155E-02  2.34233235E-02  5.99314543E-05 -9.30119066E-05  2.83082426E-05
  7.47056357E-04 -5.52173231E-05  4.17850945E-05  1.78673298E-06 -8.97753358E-03
 -1.92015044E-03 -4.40721510E-03  3.48578989E-03  1.24922434E-02  2.25119185E-03
 -8.81429369E-04 -1.79684478E-04 -8.34573065E-05 -4.84999267E-05 -3.01509866E-05
  4.69836765E-05 -9.68114940E-05 -1.55942269E-06 -1.04316541E-05  1.39038633E-04
 -3.85686640E-07  1.39029388E-06  2.27016301E-04 -8.26021551E-06  5.97869335E-05
 -6.02567099E-04  2.75799062E-08 -1.76368614E-05  1.30250384E-04 -1.48465483E-06
  1.05997482E-05 -2.91110045E-05  9.77418453E-07 -5.73005683E-06  2.32743236E-05
 -3.66477229E-06  2.44737663E-05 -8.20922968E-05  3.47805939E-07  1.88010987E-05
  1.17710986E-04  1.09368868E-04 -7.66506890E-04 -1.27318716E-03 -3.57467278E-04
  8.90626463E-04  1.58391212E-03  5.49772663E-04 -1.20975362E-03 -9.11632939E-04
 -2.95670008E-04  8.15395079E-04  1.62064761E-03  9.35718839E-05 -8.04385778E-04
 -1.05793726E-03  1.91379998E-06  7.75300638E-06 -1.26676346E-05 -6.45498636E-07
 -7.83081781E-07 -7.26816765E-05  5.61953579E-05 -3.04291448E-06  9.46341445E-07
  1.40505080E-04 -1.33052826E-04  1.34053289E-04  2.33484951E-04  4.71754836E-03
 -5.92780457E-04 -9.43380076E-05 -1.26159904E-03 -1.16439198E-05 -7.82398845E-06
  1.88130728E-05 -6.67547012E-06 -3.64340556E-06  1.96804408E-07  1.94351220E-07
 -8.39667268E-06 -1.59983835E-05 -2.53385844E-05  6.28438487E-05  2.67444642E-05
  7.55210420E-05  1.09249551E-04 -9.14122810E-04  2.95817569E-04 -2.13031615E-04
  7.36659462E-05  7.23968087E-04 -2.84746832E-03  1.31951743E-03 -1.08646051E-03
 -4.42444364E-05 -2.20810037E-05 -2.09869748E-05 -2.11508402E-05  1.31497779E-05
 -2.58652412E-07 -2.17879918E-06 -3.76944382E-07  3.17057616E-06  8.22239294E-06
  2.58781000E-05  2.26906840E-06 -1.62523087E-05 -3.56008324E-05 -1.12985617E-04
  3.18864068E-05  5.18699557E-05  9.27098032E-05  1.34387064E-03 -6.26444879E-04
 -1.27214735E-04 -3.28080605E-04 -4.11994062E-06 -1.16229479E-06 -9.96261980E-07
  1.60301034E-06  9.51415745E-06  8.37732512E-05  1.34368409E-04 -2.88492526E-05
 -5.73455231E-05 -3.19718726E-05 -5.34004752E-04  1.84348212E-04  3.04886104E-04
  1.47636896E-04  3.35183465E-03 -1.19122204E-03 -1.54340463E-03 -5.05405614E-05
  6.36209641E-02 -1.11725498E-02  1.00683975E-02 -5.69289723E-03  1.18119815E-04
 -1.58365277E-05 -5.94066301E-05  2.97859322E-05 -9.22939634E-05 -9.88201449E-03
 -8.00040353E-03 -8.56118164E-05 -1.73574749E-04 -4.39253279E-04 -4.18390683E-04
  4.25003014E-04  8.32325746E-04  1.90377668E-03 -1.43153558E-03 -1.92105207E-03
 -3.27141133E-03 -2.66254613E-03  9.13420209E-03 -8.10352275E-03 -6.82398915E-03
 -3.55987538E-03 -8.09911430E-04 -3.14967557E-04 -6.14359023E-04  2.23306878E-05
  1.08907529E-04  1.93906070E-05  2.07432860E-05  1.98490596E-06 -2.92961924E-05
  3.24568651E-06  4.19766919E-05 -8.91802793E-06  1.65349543E-04 -3.52415455E-05
 -9.01444652E-04 -4.10315114E-05  3.65144625E-05 -1.32657181E-05  6.13794724E-03
 -1.08416413E-02  2.00423419E-02 -9.82812442E-03  6.40915478E-07  1.67518014E-05
  6.75502854E-06  2.29197935E-05  6.02496369E-05  7.91886123E-03  6.62126445E-03
 -3.05286834E-05 -7.35756381E-05 -2.49494232E-05 -3.21436212E-04  9.20093837E-05
  2.93782075E-04  4.15683893E-04 -8.64734082E-05  4.98823789E-04  3.35280334E-04
  4.60721338E-04 -1.01646524E-02 -1.14008192E-03 -2.43306368E-03  3.93131669E-03
  1.14412784E-04  4.89711532E-05  8.93648943E-05  4.53271355E-05 -1.03683846E-04
  5.73225227E-02  4.72452373E-02 -5.81597469E-05 -1.09861237E-04 -1.54278897E-04
  9.22130982E-04  2.88725014E-04  5.56402352E-04  9.22451407E-04 -1.34457034E-03
 -2.16567642E-04 -3.03143295E-04  5.47885628E-05  2.16109594E-03 -5.17436140E-04
 -8.09014655E-04 -2.48625063E-03 -4.66810047E-04 -1.22342357E-04 -2.42855710E-04
 -6.01437298E-05  1.98073292E-04  8.55219879E-02  7.04782405E-02  2.10015070E-04
  2.32833430E-04 -5.05050238E-04  1.68935272E-03 -6.33471880E-04 -6.33806216E-04
  2.04856840E-03 -3.85981712E-04  7.42370351E-04  9.01889525E-04 -4.38621593E-04
 -1.40241386E-02 -6.88865293E-04 -1.20712205E-03  7.25976434E-04 -1.88744277E-04
  7.19821918E-04  9.63744973E-04  4.75865792E-05 -3.32344571E-04  4.80011966E-01
  3.94779686E-01  1.01451665E-04  1.11640708E-04 -1.64758748E-04  1.07990556E-02
 -1.40629519E-04  3.31243387E-05  1.52399080E-03 -7.56413681E-03 -3.30346062E-04
 -7.71205501E-04 -1.36734719E-03 -1.65997782E-03 -2.42424377E-03 -2.95823569E-03
  2.59367715E-03  9.38223292E-05 -3.55757190E-04 -4.49496487E-04 -1.26806415E-04
  4.40947725E-04  2.77316754E-01  2.28142612E-01 -2.67237262E-04 -4.28687373E-04
 -3.19852041E-04  6.26267032E-03  7.77630286E-04  1.38146627E-03  1.73079691E-03
 -5.80241936E-03 -4.27808311E-04 -1.11469283E-03 -2.03159479E-03  3.13105116E-03
 -1.77122307E-03 -3.83892388E-03 -1.60678435E-03  9.48944021E-04  7.91241901E-05
  2.35265858E-04  2.05481997E-04 -5.47465664E-04 -3.04995613E-05 -2.91308491E-05
  3.28342755E-06  1.84109274E-05  9.18721976E-06  3.96381191E-05 -1.83619417E-05
 -7.60630760E-05 -3.22881106E-05  1.79839567E-04  4.44872686E-05  2.97188075E-04
  4.56638869E-05 -2.81562840E-02  4.22739095E-03  6.72143999E-03 -4.99996925E-03
 -4.46502073E-06  2.79418336E-05  9.57693988E-06 -5.83571068E-06 -2.10489423E-05
 -3.22403205E-05 -2.96782830E-05  1.16072631E-08 -4.18640940E-06 -2.46552818E-06
  2.92524537E-05 -8.94903166E-06  1.99353187E-05  1.09497307E-05 -3.38641237E-04
 -1.16079827E-04 -9.98733773E-05  7.55651420E-06  1.22738685E-02 -4.97368768E-03
 -4.40551684E-04  1.93148752E-03 -4.69012224E-06  1.36932663E-06  8.86062927E-06
  7.23720739E-07  1.64290912E-06 -8.39293924E-05 -7.20074409E-05  1.67131412E-06
 -1.11148798E-08 -8.43335233E-07  4.27493995E-05 -7.41737600E-06 -4.55305346E-06
  5.32522293E-06 -1.82418984E-04  3.68836793E-05  1.50899214E-04 -5.16635187E-05
 -3.06793628E-02 -1.74602414E-03  4.27071823E-03 -7.48612579E-04  4.90701294E-06
  8.74447904E-06  8.62345471E-06  3.38531215E-07 -2.72362517E-06  4.60381811E-05
  4.03141230E-05  4.39415731E-06 -1.99619209E-05 -3.41819223E-06 -3.60012238E-06
 -2.35643092E-05  9.85560434E-05  4.84560509E-06 -7.51320078E-04 -2.23087569E-04
  1.81586695E-04 -1.29626307E-04  1.18585827E-02  3.02226022E-03  2.97832928E-03
 -5.25273315E-03  8.06425052E-06  2.25645358E-07  4.63230810E-06 -9.07432069E-06
  9.82652884E-06  1.20625206E-04  1.07627476E-04 -1.10021895E-05  1.30174775E-05
 -1.68104595E-05 -1.03054211E-04  5.28298119E-05 -6.21526018E-05  7.36157893E-05
  1.02791686E-03 -2.14453879E-04  8.04781022E-04 -5.71785205E-04 -2.68461586E-02
 -9.96977852E-03  5.16545142E-03  5.69495275E-03 -1.55956818E-05  1.90971524E-05
 -6.80368565E-06 -1.63394278E-05 -1.73076355E-05  2.26407120E-05 -1.56486455E-04
  4.85777724E-04  1.17460485E-05  1.17925299E-04 -8.54672907E-04 -3.43199635E-06
 -2.34255941E-04 -1.30126112E-03 -6.05163000E-05 -3.23157652E-04  4.90216392E-04
 -5.71222283E-05 -8.12737028E-05  4.11046220E-04 -1.03864638E-04 -2.38283942E-05
  1.33466755E-03  2.76836591E-04 -4.55085241E-04  1.21824024E-03  4.30592155E-05
  4.01497687E-05 -7.35752092E-04 -8.20359072E-06  2.60199514E-05  2.46272377E-04
 -1.19380727E-05  1.10943784E-04 -1.63504759E-04  8.96474200E-06 -6.67116867E-05
  2.89420137E-04  3.53298466E-06  1.81701762E-05 -2.90811289E-04 -1.87810710E-06
  3.99351367E-05  1.82281786E-03  2.83255295E-06  8.61301652E-06 -1.65403190E-05
  4.68164493E-06 -7.26529292E-07 -3.82206366E-05  7.46833338E-05 -4.51165215E-05
 -1.53921986E-05  4.79809088E-04  3.01345386E-04 -1.46875960E-04  1.95181151E-04
 -2.40847089E-03  1.99387897E-04  1.53362182E-04  7.13880424E-04 -4.33629410E-06
 -4.24744904E-05  1.14253374E-05 -1.47984296E-05 -1.43518911E-05  5.52748648E-07
  5.63631267E-06 -6.98508487E-06 -1.53685161E-05 -1.53779610E-05 -1.12724973E-05
  2.66155391E-05  7.40733617E-05  7.36946937E-05 -3.97360250E-04  4.35831612E-04
 -1.43519840E-04  6.09625006E-05 -5.22993040E-03 -3.22763243E-04  1.80945291E-03
  5.99794337E-05 -2.38520704E-05 -5.38922660E-06 -2.37774573E-05 -1.57148591E-05
 -4.35131170E-06  2.76973783E-07  2.62307227E-06  5.30811348E-06 -2.86492647E-06
  6.77617062E-07 -1.89146126E-05 -1.97945604E-05  9.54273226E-06 -4.37684774E-06
  1.39419706E-04  1.07619771E-04 -1.31862344E-04 -9.78016610E-05 -2.09595984E-03
  7.45887346E-04 -2.53442279E-04  2.60888942E-04  2.34268503E-06  1.23034141E-06
 -1.48813210E-05 -2.22268709E-06  1.42155673E-05  3.62854032E-05  7.51454358E-05
 -2.91517206E-05 -5.47950732E-05  1.29945622E-05 -3.87027115E-04  1.61014453E-04
  2.64961117E-04 -7.39813010E-05  2.59735026E-03 -1.42603463E-03 -1.64904298E-03
 -1.14980605E-05  2.40290362E-02 -4.62126058E-04 -1.75250212E-02  6.65956775E-03
  7.44231326E-05  3.55872408E-05  5.69649888E-05  9.68941695E-06 -4.29073705E-05
 -3.56116024E-03 -2.84217947E-03 -1.46046189E-04 -1.48814011E-04  3.58569215E-04
 -2.35690075E-04  7.59460753E-04  8.17335908E-04 -1.58147138E-03 -2.88330503E-03
 -1.93279784E-03 -2.34785688E-03  7.41657394E-04 -4.31920341E-02 -1.51693546E-02
 -1.00946875E-02  3.91620003E-02 -1.72886122E-05  5.74846197E-04  8.14218093E-04
  7.52072577E-06 -1.99036073E-04  9.77645923E-06  1.37879633E-05  1.13971522E-05
 -7.08385437E-06 -5.49600996E-07 -3.99894623E-05 -5.29434875E-05  4.76216603E-05
  1.70632265E-06  3.82265979E-04  4.85415715E-04  7.74272972E-04 -5.52593069E-04
  4.48197272E-02  4.01351513E-03 -6.77990281E-03 -3.58687253E-03 -2.68000721E-07
  4.90363480E-06  5.38371544E-06  7.32867723E-06  4.71564283E-05  1.78873069E-01
  1.47174670E-01 -3.84904593E-04 -5.54766774E-04  7.06527668E-05  4.19823170E-03
  1.41640021E-03  1.98937608E-03 -8.88131386E-04 -2.92188511E-03 -1.14629787E-03
 -1.80363516E-03  3.65854488E-04 -2.44383496E-02 -1.20973315E-02 -1.39676059E-02
  5.54945662E-03  6.85493955E-04 -5.31270036E-04 -7.06472367E-04  2.96981852E-04
 -5.89110584E-04  5.20458873E-01  4.27989332E-01 -1.91303720E-05 -1.54188144E-05
  2.13117842E-04  1.18585584E-02  5.49265130E-04  6.79909189E-04 -1.61163405E-03
 -9.15581130E-03 -1.03930803E-03 -1.53491425E-03  1.77183426E-03 -2.78802605E-03
 -3.70506154E-03 -7.92868915E-03 -8.91256705E-03  3.82250241E-04  3.43585893E-04
  6.36303331E-04 -2.12116547E-04  4.39617561E-04  9.16267126E-02  7.54721820E-02
  9.91689107E-07  7.11212100E-05  7.29178680E-04  1.86124916E-03  2.03846780E-04
  2.94881465E-05 -2.78195068E-03  4.89137670E-04  7.88489215E-04  1.16099577E-03
  1.10190073E-03 -1.97191999E-03  1.58739747E-03  1.27731568E-03 -1.07579008E-02
 -8.23089182E-04 -6.40817385E-04 -1.08083549E-03  3.91833753E-05  1.46232964E-04
 -3.97101032E-02 -3.25659132E-02 -1.55121847E-04 -2.15324304E-04  1.66766396E-04
 -1.17787481E-03  7.10368474E-04  9.47625641E-04 -1.07099295E-03 -9.34608691E-04
 -2.48641039E-04 -5.40705634E-04 -4.35619175E-04  5.40470387E-03  6.64696370E-03
  9.36738077E-03 -5.26418093E-03 -3.23120217E-04  4.59850625E-04  5.93365579E-04
 -4.84678657E-05 -6.99603574E-06 -7.24468642E-02 -5.94802059E-02 -3.02415104E-06
  8.48386758E-06  6.16856586E-05 -2.18799984E-03  1.72600939E-04  1.54216630E-04
 -6.06966021E-04  2.10429881E-03  1.54076374E-04  2.29362282E-04  4.53550294E-04
  3.94469506E-02  1.07126028E-02  1.56444288E-02  1.65764325E-02 -1.05433376E-04
 -1.18377109E-04 -2.12998423E-04  2.61146803E-05 -1.55109740E-05 -4.03914406E-05
 -3.73423287E-05 -1.24593981E-06 -2.02197775E-06  4.22939266E-06  7.22764784E-05
  7.50827384E-06  1.05396578E-05 -1.99201997E-05 -1.42890646E-03  5.01916428E-04
  1.85446888E-04 -3.76497755E-04 -1.60154080E-02  3.62677939E-03  3.14831127E-03
 -8.38891777E-04  1.37586754E-06  1.07817991E-05  2.00751547E-05  6.78971654E-06
 -2.22894644E-06  1.00498713E-05  7.80759022E-06  3.86046212E-06  4.53988862E-06
 -1.23528450E-06 -1.59061497E-05 -1.74365569E-05 -2.17432838E-05  7.13362790E-06
  4.82834233E-04 -3.26463012E-05 -2.49154128E-04  2.19306528E-04  8.09923630E-03
 -2.48007203E-03 -8.98278669E-04  4.13261292E-04  1.87733036E-06  1.15710300E-06
 -6.47291538E-06 -1.23749223E-06 -8.45636197E-06 -5.53035788E-05 -4.96240492E-05
  2.30792642E-06  7.52627068E-06 -2.06177047E-06  3.39282441E-05 -1.67295262E-05
 -3.54687133E-05  1.56210162E-05 -3.26417257E-04 -3.69090668E-05  1.51155696E-04
 -7.09750179E-05 -7.16092602E-03 -2.50018544E-04  7.18178113E-04  9.86757313E-04
  6.00672260E-06  7.00887200E-06 -9.49967401E-06 -1.00530938E-05  5.47247076E-06
 -9.47505938E-05 -8.52154808E-05  1.17186096E-06 -1.76115826E-06 -3.57082123E-06
  1.04352696E-04 -6.97561990E-06  4.97872588E-06  1.29086060E-05 -1.05309628E-03
 -2.10717742E-04  6.08264871E-04 -1.80711255E-04 -3.57526093E-02 -3.71610995E-03
  6.29074019E-03 -3.99441272E-03  1.51085352E-05  8.42731654E-06  1.56947521E-05
  1.31944385E-05  2.12617045E-05  5.76955149E-05  4.99942583E-05 -1.28886712E-05
 -4.04646571E-06 -1.61844399E-05 -4.52720600E-05  5.47903956E-05  1.73101191E-05
  7.18332880E-05  1.18025161E-03 -5.26310590E-04  2.69075096E-04 -3.64377770E-04
  2.01861794E-02 -1.20420813E-02  1.99706137E-02 -2.17781958E-03 -1.00053186E-05
  5.67736352E-06 -6.12978828E-06 -2.13872880E-05 -1.58353303E-05  1.07314871E-07
 -2.45907008E-05 -1.11220906E-04 -1.55922371E-06  1.69832090E-04 -6.89573663E-04
  5.84476745E-06 -1.30008900E-04  9.09709843E-05 -4.28880421E-05  2.64071304E-04
 -1.25575572E-03  3.54667070E-04 -5.45803383E-04  7.47817942E-04 -7.98020029E-05
  7.85571271E-05  1.19574345E-03 -1.02013523E-04 -7.53078758E-05  4.43820387E-05
 -1.16390851E-04 -5.60071732E-05 -2.91136786E-05  1.15119572E-05 -8.16476284E-05
  1.61290647E-04 -3.94962985E-06  5.50574865E-05 -1.49121277E-05  7.36523818E-06
 -3.80118247E-05  7.65926958E-05 -1.88526797E-06  5.32287521E-05 -1.35824411E-04
  8.95660424E-06 -8.63038780E-05  2.78690381E-04  1.42124540E-06  7.45582159E-06
 -1.58548036E-05 -2.50257697E-06 -9.34312530E-06 -5.14379576E-05  7.93620300E-05
  5.79565907E-06  5.09752672E-05 -4.74107916E-04  5.06756518E-05 -1.59495702E-04
  9.05322144E-05  9.26688499E-04 -1.80789805E-04 -3.55546087E-04 -2.34149662E-04
 -7.07229944E-06 -1.34089090E-05  1.03859084E-05 -1.24618524E-05  3.75400763E-06
 -1.44658768E-07  1.62319902E-06 -4.81610061E-06 -1.12982346E-05 -1.98715231E-05
  1.69826219E-05  4.48837625E-06  6.04044700E-05  8.49037449E-05 -7.30355911E-04
  4.79559738E-04 -4.32953210E-04  1.75814510E-04  2.90858701E-03  5.33309726E-04
 -8.40258047E-04 -1.11487878E-04 -3.30019632E-05 -7.07342721E-06 -3.01771937E-06
 -1.86550260E-05  5.20275480E-06  1.09339336E-07  9.67607097E-07 -3.21149912E-06
 -6.55492631E-07  2.88627184E-06 -7.79737850E-06  1.69257260E-05  2.03039403E-06
 -1.19231307E-05  1.36957296E-05 -6.43562734E-05 -4.04293534E-06  1.62668122E-05
  7.95357496E-04  1.28104871E-04  1.09227738E-04 -2.12225354E-04 -1.58634715E-06
 -2.40696838E-06 -3.35865249E-06 -2.09872860E-06  1.92353083E-06  1.16702031E-04
  1.24747417E-04 -1.61629732E-05 -6.20937519E-06  6.41767570E-06 -1.45616906E-04
  1.15487764E-04  8.06328757E-05 -1.88611077E-05  1.59430053E-03 -5.37737051E-04
  3.57831148E-05  1.18416823E-03 -2.57646057E-02  3.18983885E-03  2.41013332E-02
 -8.24693542E-03  1.49904164E-04 -1.22771177E-05 -6.07460858E-05  7.18441422E-06
 -8.72163468E-05 -1.70198729E-02 -1.39363298E-02 -8.53949764E-05 -1.77902421E-04
 -5.25791289E-04 -2.49818101E-04  1.92312217E-04  4.45408751E-04  1.64200896E-03
  6.27906843E-03 -2.34868035E-03 -4.27229160E-03 -3.84215344E-03  6.68245973E-02
  1.22612611E-02  1.31167220E-02 -1.83265167E-02 -8.15680208E-04 -2.12312537E-04
 -4.86753071E-04  5.72765503E-05  2.22036537E-05  1.30431201E-06 -5.92820559E-06
  1.38579544E-05 -6.60853921E-06  8.55794690E-06  1.10000211E-04 -8.46004160E-05
  3.76802203E-05 -4.66347990E-05 -7.53465863E-04 -5.42459796E-04 -2.21326450E-04
  4.23220504E-04 -1.86351869E-02 -2.76213842E-02 -9.03244580E-03  1.97122970E-02
 -1.31532449E-05 -5.38261367E-06  1.05804986E-05  1.76635979E-05  7.36502231E-06
  2.29070267E-02  1.88474068E-02  3.32657182E-06 -1.32683911E-05 -2.09407109E-05
  6.81234514E-04 -1.80985409E-04 -1.64695015E-04  2.14647861E-04 -4.99264070E-03
  1.01160323E-03  1.46419603E-03  3.02221701E-03 -2.40836226E-03  8.44089111E-03
  1.21442351E-02 -7.13399928E-04 -1.14581556E-04  1.27756961E-04  1.61818870E-04
 -1.43626470E-05  3.02153631E-05  4.90516240E-02  4.03507197E-02  3.01540149E-05
  6.64966259E-05  1.45165142E-04  7.84592510E-04 -1.48558960E-04 -3.16979464E-04
 -6.66652984E-04  5.01983118E-03  1.24926937E-03  1.75184564E-03 -2.00328491E-03
  2.56865342E-02  4.55059691E-03  6.91672237E-03  1.65537847E-03  3.73258072E-04
  7.22057939E-05  1.75869099E-04 -1.24538783E-05 -2.16738790E-05 -6.01811724E-02
 -4.94765577E-02 -6.28721495E-05 -6.06513611E-05  2.72737830E-04 -1.44650571E-03
 -7.64248206E-05 -1.94854136E-04 -7.56915742E-04 -5.08185666E-03 -1.94923018E-03
 -2.92946938E-03 -2.35814380E-04 -1.41046010E-02 -2.32197142E-03 -2.63728501E-03
  5.08187607E-03 -1.16102755E-04 -1.84988649E-04 -2.79547402E-04 -2.27961183E-05
  1.17148175E-04 -2.76093932E-01 -2.26897073E-01  3.87960594E-04  5.80050086E-04
  1.22787280E-04 -6.58159406E-03 -1.46824505E-03 -2.22898097E-03 -7.80331959E-04
  1.02403641E-02  1.11470798E-03  2.34137299E-03  5.25183332E-03 -2.02776933E-03
 -5.04786802E-03 -7.09648803E-03  4.72596712E-03  8.06025513E-04 -1.87225924E-04
 -2.72963820E-04  5.36494546E-04 -1.33256993E-03  4.84949822E-01  3.98647453E-01
  3.16759842E-04  4.44931651E-04 -1.03856052E-04  1.14494952E-02 -1.44798984E-03
 -1.91563847E-03  9.55253879E-04 -1.62038594E-02  2.38295008E-03  2.41614972E-03
 -5.74406892E-03 -2.37113953E-02 -7.08141018E-03 -1.10233968E-02 -1.20332264E-02
 -2.25507003E-04  4.96216120E-04  8.30888149E-04 -5.36933399E-04  1.22659375E-03
  3.23938341E-05  2.94098997E-05  6.94194936E-06  9.70631302E-06  8.79668136E-06
 -5.62085833E-05 -3.45807921E-05 -3.09695740E-05 -2.82924721E-05  9.07089626E-04
  9.50311114E-05 -4.83160515E-04  3.97617985E-04  4.80550076E-02 -5.45750528E-03
 -5.83942863E-03  4.28344794E-03 -8.20391446E-06 -2.02783591E-06 -1.34188828E-05
 -1.54575639E-05  1.64278227E-07  2.99974182E-05  2.77286544E-05 -5.41214291E-06
 -5.88541102E-06  2.17013113E-06 -2.64982411E-05  1.58131397E-05  2.93843676E-05
 -8.60248640E-06  1.37217355E-04 -1.15889924E-05 -2.10725531E-04  3.84425910E-05
 -1.06536608E-02  2.41284800E-03  3.03044357E-04 -5.78903388E-04 -1.08578712E-05
 -4.66519407E-06  8.08478493E-06  7.71020220E-06 -1.56012816E-07  2.08437971E-05
  1.91907213E-05  7.53374820E-06 -4.10710492E-06 -2.53807928E-06 -8.87836501E-06
 -3.69173407E-05  1.32087630E-05  1.47418590E-05 -5.37218484E-05  1.75041112E-04
 -1.40614418E-05 -2.08280661E-05 -3.59778523E-03  3.30834448E-03  1.15521198E-03
 -2.57997305E-03  6.43834363E-06 -2.54251666E-06  2.13632680E-06 -2.89782734E-06
  5.12699872E-06  1.47422260E-05  1.21792174E-05  1.78035509E-06 -3.42387787E-06
 -1.30401484E-06 -9.65344782E-06 -7.95103122E-06  1.71532630E-05  9.85215173E-06
 -9.09650691E-04 -2.57688614E-04  2.99796241E-04 -2.53974798E-04 -6.33536952E-03
  4.74135872E-04  6.53919606E-03 -4.04729835E-03 -5.89604478E-06 -3.95213164E-06
  5.00240366E-06 -2.03706716E-05 -1.28446276E-05 -4.41966952E-05 -4.57163691E-05
 -9.71326707E-06  3.38299711E-05  9.11611259E-06  1.13777062E-04  6.60369104E-05
 -1.65994253E-04 -4.11992895E-05 -2.02180044E-04 -7.94637852E-04  1.47171941E-03
 -2.37368013E-05 -3.45238066E-02 -1.61568385E-02  9.56525175E-03  2.01461832E-03
  1.77140383E-05  3.66832874E-05  2.94339006E-06 -1.83932661E-05 -3.47287492E-07
  6.80474268E-06 -4.05607448E-05  2.38948654E-04  1.27586071E-05  1.18308952E-04
  1.62626573E-04 -3.83196120E-05  2.10024065E-04 -3.01029971E-04  2.18703523E-05
 -4.54293379E-04 -1.07412622E-03  5.96387435E-06  2.98118032E-04  6.80167934E-04
 -6.14602783E-06 -3.79092860E-04 -9.48242415E-04 -3.91571697E-04  8.50124777E-04
  1.02739055E-03  4.87048849E-04 -7.56490968E-04 -1.07284138E-03 -2.14083848E-06
 -6.04164640E-05  1.32606103E-04 -9.49743423E-06  6.06098133E-05 -4.42947848E-05
 -2.57538160E-06  2.36283397E-05  4.15954275E-05  4.83341183E-06 -5.17914389E-08
 -2.80525978E-05 -3.00468890E-05  3.35762010E-04 -4.51592714E-04  3.18745982E-06
  5.42542790E-06 -1.99134798E-05  2.47399123E-06 -3.11620835E-06  8.02626987E-07
  7.75308451E-05 -4.37015270E-05 -1.02633513E-05  7.58298808E-04  2.03483104E-04
 -2.72006313E-04  5.30970013E-05 -3.73926298E-03  1.41718561E-04 -1.91956247E-04
  1.05605120E-03  1.40788615E-05 -5.04583721E-05  8.72834497E-06 -1.56863403E-05
 -1.04980077E-05  1.08693036E-06  9.56058244E-06  3.83262865E-07 -1.12729172E-06
 -2.56019316E-05 -4.60382851E-05  1.28341074E-07  1.32499122E-05  1.14151595E-04
  2.48564010E-04  3.84482827E-04  1.97984607E-05 -4.92600013E-05 -1.54324441E-02
  4.15882113E-03  1.11822363E-03  1.91122833E-03 -3.06011187E-05 -8.40629870E-06
 -1.97899127E-05 -1.13600231E-05 -1.99245268E-05  4.11205561E-07  4.15271925E-06
  1.47911254E-05  1.38510034E-06  2.05228107E-06 -3.98664761E-05 -5.58560745E-05
 -5.35001805E-06 -8.29848494E-06  3.08385824E-04  1.87133721E-04 -1.18950496E-04
 -9.47071373E-05 -3.58989658E-03  1.45805118E-03 -1.87531250E-04  2.97504247E-04
  9.57075601E-06 -9.55190142E-08 -1.91775282E-05 -8.19014378E-06  1.08346854E-05
  1.27491044E-04  1.42569188E-04 -1.01777395E-05 -1.38235810E-05  2.88589003E-06
 -2.29620925E-04  8.37207216E-05  1.19610797E-04 -2.62858544E-05  2.94285438E-03
 -2.80560415E-04 -8.41656619E-04 -1.03019254E-03  1.84658954E-02  2.69314398E-04
 -7.32726208E-03  9.54329599E-04  1.59097097E-04  1.60377007E-05  6.57227739E-05
  2.46910436E-05 -8.86014860E-05 -1.72061268E-02 -1.40818516E-02 -2.71511822E-04
 -3.08590320E-04  5.45695298E-04 -9.58301557E-05  8.72685708E-04  9.39655065E-04
 -1.90595263E-03  3.91750004E-03 -4.26204968E-03 -5.53649621E-03  2.90374262E-03
 -1.55985503E-02 -8.87333681E-03 -2.50139780E-03  6.48157387E-02 -3.83345271E-04
  6.89865707E-04  8.95137446E-04  5.12816313E-05 -3.46778699E-04 -9.07255129E-06
 -9.95665642E-06  1.64162114E-05  1.48160179E-05  1.06438719E-06 -8.90974088E-06
 -7.95057361E-05 -5.08410248E-05 -5.26762758E-06  8.55654659E-04 -8.89705790E-04
  7.70673219E-04  4.35771572E-04  2.00494134E-02 -1.55973131E-02 -1.67502679E-02
  1.56196346E-02 -6.23643398E-06  1.76455115E-05 -7.75163662E-06  1.71297911E-05
  2.64334063E-05  5.32371881E-01  4.37644683E-01  1.53383593E-04  2.63600201E-04
  2.73359547E-04  1.27069855E-02 -6.07746752E-04 -1.09336046E-03 -1.99748849E-03
 -1.79013259E-02 -1.14119890E-04  2.85060828E-04  6.60855833E-03 -6.64795591E-02
 -1.24987389E-02 -1.46042227E-02  9.26782095E-03 -4.18074760E-04 -2.88460436E-04
 -3.35916578E-04 -4.60979409E-04  1.31415374E-03 -1.68754467E-01 -1.38653270E-01
  3.89874209E-04  5.85267398E-04  1.98909610E-04 -4.03415511E-03 -1.42326794E-03
 -2.12289652E-03 -6.20802848E-04  7.99716142E-03  2.27360432E-03  2.88528350E-03
 -3.39021467E-03 -1.07604129E-03 -1.41074634E-03 -3.78756240E-03 -5.07539347E-03
  8.29245360E-04 -2.66352360E-04 -3.63758895E-04  4.75910566E-04 -1.14868722E-03
 -7.31763622E-02 -6.01453631E-02  2.91733819E-05  2.01609609E-05 -1.18228118E-04
 -1.74216540E-03 -3.04358863E-04 -4.04136403E-04  1.66055004E-05 -4.34054626E-03
 -1.52165738E-03 -2.40905350E-03 -6.63310701E-04 -5.51706332E-03 -3.42199156E-04
 -7.33569369E-04 -4.54615771E-03 -1.14150685E-04  5.65458659E-05  5.98521437E-05
 -2.80589132E-06  5.51098772E-06  2.58302697E-02  2.12684503E-02  5.34944184E-05
  6.15369315E-05 -9.37143041E-05  1.86946258E-04 -2.56325724E-04 -3.17571149E-04
  2.99477508E-04  5.04810245E-03  6.02517320E-04  1.17593064E-03  2.36799167E-03
  1.50849858E-02  4.20395328E-03  5.88156228E-03 -1.59959876E-03  1.68234018E-04
 -1.63879280E-04 -2.00660545E-04 -1.66447716E-05  8.38141540E-05 -3.07963489E-03
 -2.50459501E-03  2.94248550E-06  6.53686801E-06  4.11585851E-05 -6.87437483E-05
 -9.88041244E-05 -1.79898873E-04 -4.83773352E-04 -3.22740893E-03  2.03433197E-03
  2.51008806E-03 -1.55496513E-03  7.06983567E-02  9.48619525E-03  1.53555975E-02
  1.86367810E-02 -2.77510663E-04 -4.35934176E-05 -1.30708848E-04 -3.43364577E-05
  1.21884087E-04 -2.83833566E-05 -2.90833599E-05 -3.45719537E-06  5.94352724E-06
 -1.02528970E-06  5.95364188E-05  1.12179656E-05 -3.22178877E-05  1.07777508E-05
 -3.05475837E-04  2.70225616E-04  1.67301612E-05 -2.52041034E-04  3.37102988E-02
 -2.61355155E-03 -6.75776624E-03  5.93942379E-03 -6.00996607E-06  1.90123010E-05
  4.18112403E-07 -4.43237230E-06  7.68976653E-06 -3.22798143E-05 -3.06696470E-05
 -4.93773772E-06  2.85215707E-06 -5.70224066E-06  2.97700891E-05  2.14591845E-05
 -2.08242276E-05  2.60205459E-05  4.83332719E-05 -9.36754695E-05  4.99697258E-05
 -1.58870919E-05 -1.16942411E-02  4.82698845E-03 -1.43152728E-03 -1.62643675E-03
 -1.61286714E-06  5.52999354E-06  1.30982880E-06  1.77381631E-06  1.10102913E-06
 -3.40522366E-05 -3.26778903E-05 -1.08544885E-07  2.02004295E-06 -3.73847915E-06
  3.26158881E-05 -9.87423040E-07 -1.60748530E-05  1.95081291E-05 -3.55332182E-04
  6.74115302E-05  2.90384900E-05 -4.33605005E-05  4.13395459E-03  6.39438416E-03
  6.18918553E-04 -3.18499103E-03  4.60302455E-06 -1.40767585E-06 -1.48075939E-06
 -4.52302218E-06  6.58857482E-06 -6.84989664E-05 -6.55934106E-05 -4.56674944E-06
  2.37592560E-06 -5.10198096E-06  8.83322939E-05  2.59867860E-05 -2.54639282E-05
  2.75901104E-05 -1.12554114E-03 -8.49882671E-05  6.15542508E-04 -3.88919839E-04
 -4.27391087E-02 -4.08348057E-03  1.39282530E-02 -6.59082705E-03  4.87307799E-06
  7.24930931E-06  1.33932056E-05 -1.91933591E-06 -9.68367734E-06 -3.39587935E-05
 -4.10209896E-05 -1.05246332E-05  1.41596761E-05 -8.15619518E-06  1.54171230E-04
  5.97209658E-05 -8.62267467E-05  3.41839857E-05 -8.66195188E-04 -1.65479060E-03
  8.45394155E-04  2.50809754E-04  2.43319285E-03 -2.41529194E-02  2.48366998E-02
 -2.71061776E-03  3.40285806E-05  2.50624156E-05 -4.12741153E-06 -1.52033251E-05
  4.88112021E-06 -1.71400807E-05  5.28408204E-05 -2.70145285E-04 -2.59672915E-06
  8.39961890E-05  1.41563876E-03  1.10107732E-05 -3.51835042E-04 -8.75994821E-04
  4.69955320E-04 -4.88967553E-04 -2.26907977E-03 -2.97558914E-04  6.62211260E-04
  1.11470585E-03 -4.59280088E-05 -2.86339865E-04 -8.16423753E-04 -1.87459220E-05
  2.92260539E-04  4.53141050E-04 -1.00890495E-05 -4.89709266E-04 -8.15794471E-04
  2.59540478E-06 -1.46433783E-05 -2.85259976E-04  3.89960276E-06 -9.15698963E-06
  4.05539371E-05 -9.45818487E-07  4.12417110E-05 -5.56320721E-05 -2.30465946E-06
  8.84087394E-05  6.65666671E-06  1.83044049E-05 -3.83579308E-05 -1.59078077E-03
  1.55036851E-08 -1.67993400E-06  2.28709660E-06  3.35902196E-06 -9.13803615E-07
  1.83604878E-05 -1.51940519E-05 -1.52441189E-05 -9.79016757E-07 -1.59946405E-04
  9.60947603E-05  7.01128389E-05  1.77562625E-04 -3.63764438E-04  2.33412816E-04
  4.18902048E-05 -1.31169106E-04 -5.38927989E-06 -5.56517460E-06  2.65141601E-07
  3.68543596E-06  1.07771174E-05  9.80258882E-08 -1.68328322E-06  1.56659012E-06
 -7.55501059E-07 -6.10471595E-06  3.66156846E-05 -8.38181307E-06  4.40597087E-06
  2.85815389E-05 -4.15903707E-04  2.39819791E-04  1.73883803E-05  1.47395822E-04
 -3.19467454E-03 -7.21266854E-04  6.37023006E-04  2.63167360E-04 -1.43849430E-05
 -8.99464378E-06 -1.13529782E-05 -5.99690857E-06  6.32938095E-06 -2.94569255E-08
 -1.40760984E-07  2.43628840E-06  5.55843040E-07  1.55151176E-06 -6.55574387E-07
 -1.07792230E-05 -2.41746255E-06 -6.43249917E-06  6.44247082E-05  2.47348705E-05
  3.61132839E-05  2.55753161E-05 -2.89811135E-04 -2.00444719E-04 -1.88864504E-04
  7.43333501E-05 -3.62134833E-06 -2.37573996E-06  2.02698213E-06  1.98798241E-06
  3.04387700E-06  1.91421125E-05  3.13919615E-05 -1.27982093E-06 -1.50015923E-05
 -1.94136892E-06 -1.38597881E-04  1.84814367E-06  5.39505214E-05 -4.44230395E-06
  3.54319311E-03 -8.38299046E-04 -1.74780530E-03  3.09439214E-04  4.28194417E-02
 -6.01059692E-03 -1.14357571E-02  4.91346738E-03  4.70520988E-05  1.33314812E-06
 -5.72160638E-06  5.33422714E-06 -3.44932284E-05 -1.62823800E-03 -1.27989641E-03
 -4.81060080E-05 -7.12788380E-05  4.17623203E-06 -4.83605995E-04  2.72226111E-04
  4.00675530E-04  3.06113104E-05  7.03031000E-03 -4.23894029E-03 -6.25463016E-03
 -1.55690848E-03 -2.30759892E-02 -1.23596237E-02 -1.30961395E-02  6.75935648E-03
 -8.36137865E-05  4.30647106E-05  5.37455392E-05 -2.15059241E-05  3.13264871E-05
  7.48351062E-06  1.01737413E-05  3.29732416E-06 -3.75458816E-06  9.68992168E-06
 -2.76619366E-05 -1.27738156E-05  4.14541578E-05 -4.93841538E-05 -4.04017610E-04
  6.35489421E-04 -2.42106036E-04 -9.70540273E-05  1.77769144E-02  8.51259602E-03
  7.74121850E-03 -1.08942662E-02 -1.10768633E-05  4.08823948E-06  1.14321844E-05
 -1.11925165E-05  2.92780683E-05  4.29500427E-02  3.53378761E-02  2.46912105E-05
  3.37470575E-05  2.02501708E-05  1.00978051E-03  1.38947131E-04  2.22231721E-04
  4.15497384E-06 -9.24047401E-03  1.00107343E-03  2.02652976E-03  5.40757838E-03
 -1.14406320E-02 -5.37428848E-03 -7.11783285E-03  4.72975438E-03  1.00091324E-04
 -1.00787077E-04 -1.16800818E-04 -5.21431555E-06  4.33215832E-05 -1.14580027E-01
 -9.40743564E-02 -9.67818978E-05 -2.20663181E-04 -6.34822731E-04 -2.85090712E-03
  3.78811999E-04  8.31525317E-04  2.21685654E-03  1.00509755E-02  2.34083615E-03
  2.73724984E-03 -5.22124129E-03 -7.01141926E-03 -1.99233134E-03 -3.51950533E-03
 -3.64610698E-03 -1.16187886E-03 -3.81699898E-04 -8.05942571E-04  1.14053079E-04
 -1.29050548E-04  5.41746165E-01  4.45398087E-01 -2.13302431E-04 -3.34693790E-04
 -1.05080529E-04  1.24533143E-02  1.27589542E-03  1.94270660E-03  5.34558222E-04
 -1.55215886E-02 -3.98711378E-03 -6.01086523E-03 -1.26282151E-03  3.90970207E-03
  1.31758432E-03  1.32628036E-03 -4.00944486E-03  1.42776056E-03 -3.31811726E-04
 -1.46673536E-04 -1.26067349E-04  3.92887065E-04 -9.63949072E-02 -7.91354428E-02
 -2.81361596E-04 -3.53736242E-04  4.98520900E-04 -2.39536254E-03  9.92034875E-04
  1.26586086E-03 -1.64888483E-03  9.72197771E-03  5.25975572E-04  1.41450585E-03
  6.01830033E-03 -1.34925187E-03  2.53841400E-03  3.72240222E-03 -1.78670086E-03
 -4.97461079E-04  7.63580052E-04  9.50059095E-04  9.69678920E-05 -4.70928307E-04
  2.19294425E-02  1.80593348E-02  1.35358221E-05  2.57382449E-05 -4.61092147E-07
  5.03518428E-04  1.79541231E-04  2.41635331E-04  1.51284338E-05 -9.07489509E-03
  2.34507323E-03  2.96686550E-03 -4.33716916E-03  3.68368914E-03  4.01864956E-03
  5.36615620E-03  3.57144677E-03  1.63391366E-04  1.05735585E-06  3.08928019E-05
  1.48179745E-05 -4.01398533E-05 -1.43530063E-05 -1.43861805E-05  2.17451619E-06
  3.68133447E-06  8.47419463E-07  3.57790128E-05 -7.89081359E-06 -1.51160471E-05
 -2.26727748E-06 -3.36141438E-04 -1.88044805E-05  1.46931828E-04 -6.95566280E-05
 -3.30670680E-02  4.71457483E-03  3.45901979E-03 -2.92300030E-03 -2.40853743E-06
  3.87685056E-06  1.06343333E-05  6.22337933E-06 -2.81426298E-06 -3.53243555E-06
 -3.57103166E-06  4.02166534E-06 -3.42961631E-09 -2.38098266E-06 -3.27527143E-06
 -1.85263931E-05  1.04077433E-06  8.99319268E-06 -8.13583587E-06  6.58947995E-05
 -7.75904166E-05  1.70165734E-05  1.23101754E-02 -2.08827208E-03 -1.31181174E-03
  1.12567032E-03 -7.99656020E-07 -2.19649729E-07 -5.36763325E-06 -3.41202774E-06
 -3.85638803E-06 -1.04976652E-05 -9.88324471E-06 -1.94588875E-07  3.37532827E-06
 -9.99908750E-07  1.26598428E-05 -1.87908940E-06 -1.48747278E-05  6.04484446E-06
  1.09440798E-04 -1.15901868E-05  2.35795760E-05 -1.59331849E-05 -9.07750312E-03
 -1.40850968E-03  1.16175270E-03  5.86823404E-04  8.61728534E-08  4.88057121E-06
 -2.72489664E-06 -3.42667778E-06  3.53554705E-07 -7.32868029E-06 -6.58404042E-06
  2.74137679E-06 -4.12577453E-06 -1.72584781E-06  2.78713679E-05 -1.57082374E-05
  2.38127347E-05  1.58551243E-06 -3.99232581E-04 -2.05596662E-04  1.23413219E-04
  9.41213659E-05 -2.86549705E-03 -2.89007211E-04  3.26276450E-04 -1.02964657E-03
  9.29391463E-06  2.49592337E-06  1.26965349E-06  7.66277548E-06  1.54180327E-05
  3.10093145E-05  3.11291504E-05 -3.38169019E-07 -9.10908061E-06 -1.59807863E-05
 -8.54213774E-05 -8.01249335E-06  4.08390158E-05  6.96951713E-05  9.33787884E-04
  4.07891475E-04  8.84020092E-05 -6.02239553E-04  1.11716596E-02  1.10870562E-04
  2.97593911E-03 -2.78525528E-05 -1.57485197E-05 -1.40871853E-05 -9.04711966E-06
 -1.34052867E-06 -1.12046827E-05  6.09310785E-06 -3.71006384E-05 -2.71659088E-05
 -4.89691336E-06  1.05648559E-04 -4.43723749E-04 -6.91865154E-06 -8.78651938E-06
 -6.35934284E-04  8.21745888E-05 -8.25685952E-04 -1.17325710E-03 -2.97675197E-04
  7.85653197E-04  1.59230279E-03  5.39886090E-04 -1.20940670E-03 -4.44238466E-04
 -2.68887637E-04  7.32063326E-04  1.72597391E-03  5.64452731E-05 -7.54961494E-04
 -1.46963911E-03  1.64139796E-06 -8.63911428E-06  1.68487096E-04 -1.06050728E-06
  1.48425007E-05 -3.36333003E-05  4.95831408E-06 -3.84925640E-05  1.04614701E-04
 -1.25255375E-06 -4.68645483E-06 -1.79521667E-04  4.15412558E-06 -5.07260776E-05
  1.33494423E-03  6.86774322E-02  1.07928836E-01 -2.63819057E-02  4.48916104E-02
  4.76419441E-02 -2.80855236E-01 -3.20505006E-02  5.48825165E-02  5.87976446E-02
 -9.54623197E-02 -1.12319801E-03 -4.81778636E-04 -3.90100687E-03 -1.32916099E-02
  4.63926071E-03  2.35949503E-03  4.59366893E-03  3.50499750E-04  6.31952009E-03
 -1.35617903E-02  2.64679170E-03  1.70141127E-02  3.42530698E-02  5.54864589E-02
 -1.50314063E-02  1.28792344E-02 -1.13322918E-03 -1.48410456E-01 -2.18955285E-02
  1.78076132E-02 -3.39087837E-03 -1.12216968E-01 -5.34225710E-03  8.71225701E-03
  6.35617142E-03  2.33201562E-01 -3.86652653E-02 -3.72725716E-03 -9.60771045E-03
  8.15674372E-04 -9.96968600E-04 -1.82749800E-03 -5.94937291E-04  6.75131786E-03
  9.60547404E-02  1.57748085E-01  3.54403495E-02 -4.55544094E-02 -3.10218871E-02
 -4.47113036E-01  5.39328248E-02 -6.95377380E-02 -4.78286367E-02 -3.22846742E-01
  1.95590403E-02 -2.33764189E-02 -1.24605587E-02  8.00231369E-02 -1.69375620E-02
  9.59384543E-03 -4.48413470E-03  3.11900747E-03  8.25502008E-03 -9.32414447E-03
  3.07786577E-03  9.94207690E-03  1.12247952E-02  1.78888348E-02 -4.52991001E-03
  2.04773917E-04 -9.73121141E-03 -4.52908060E-02 -8.32868411E-03  2.48291897E-04
 -1.49552408E-02 -7.94203896E-03 -4.93041418E-03  2.78987301E-03  2.18325443E-03
 -5.36010474E-01  6.03138744E-02  2.77874378E-01 -1.34714842E-01 -3.11435815E-03
 -2.41424000E-03 -1.60561926E-04 -1.26735863E-03  5.38363670E-04  2.92058308E-03
  4.66294648E-03 -1.50664243E-03 -1.49496391E-03 -1.28004363E-03 -1.18439017E-02
 -3.10299002E-03 -3.88403190E-03 -2.25584541E-03 -2.42553040E-03 -3.89644180E-04
 -1.25481960E-03 -2.41108237E-03  7.39226263E-01  1.67567722E-01  1.71756558E-01
 -3.96461440E-01  6.42506262E-04 -3.74419841E-04 -3.99268082E-04  3.54352695E-04
 -1.03310062E-03  2.37246115E-03  3.77973356E-03 -1.05485038E-03  1.40786105E-03
 -1.16078464E-03 -9.19742444E-03 -2.74231049E-03  2.88827696E-03 -2.08789343E-03
 -1.19837383E-02  5.05397617E-03  2.33388768E-03 -5.04543796E-03 -3.60645691E-01
 -1.24817954E-01 -2.46786584E-02  6.60212084E-02  3.76814159E-04 -3.23013715E-04
  7.79240896E-04  4.70639506E-05  8.51909958E-04  1.21793372E-03  1.96997478E-03
 -7.93300718E-04 -6.81410467E-04  3.27780122E-04 -5.34333267E-03 -1.21608171E-03
 -1.66833319E-03  3.35763143E-04  1.94106121E-03  4.08527583E-04  2.28268989E-03
  2.11594577E-03  4.76822980E-01  1.00121331E-01  1.28867486E-01 -6.20894637E-02
 -7.94136537E-05  1.08410848E-04  1.36525270E-04 -5.61641953E-06 -3.57312458E-04
  2.21213268E-04  3.62788546E-04 -1.03605429E-04 -1.31960827E-04  2.85251389E-05
 -1.09267473E-03 -4.19237784E-04 -4.29933756E-04  7.35273583E-05  1.84140925E-03
  1.03832773E-03  7.04946060E-04 -2.42241744E-03  5.84296199E-02  1.52434451E-02
  3.16564186E-02  2.59407010E-02  9.32519595E-05  2.28656914E-05  6.87204787E-05
  3.88643658E-05 -8.27227756E-05  1.01487862E-04  1.64245295E-04 -4.99095257E-05
 -7.12294390E-05 -8.20839121E-06 -3.63425043E-04 -7.24267850E-05 -1.82951857E-04
 -1.99282747E-04 -1.98141450E-03 -7.91149215E-04 -8.81220959E-04 -8.25980356E-04
 -6.41256415E-02 -7.35945070E-03 -6.91032288E-03  5.05337897E-02 -5.51630372E-05
 -3.28321159E-05 -1.82097294E-05  2.25120265E-06 -3.04950900E-05  1.42726101E-04
  2.23788086E-04 -4.43049576E-05 -7.91544465E-05 -1.03350135E-04 -5.37032054E-04
 -1.45995377E-04 -2.05631189E-04 -6.31527597E-05  1.73526348E-03  5.05704748E-04
  1.34500301E-03  5.69054903E-05 -8.16532213E-02 -5.49844986E-02 -7.09265618E-02
  4.77350310E-02 -1.34903448E-05 -2.81664754E-05 -3.83286741E-05 -3.08230985E-05
 -3.33064173E-05  5.86311200E-04  9.28471797E-04 -1.51857135E-04 -2.20134562E-04
 -4.67422263E-04 -2.06419752E-03 -5.27284108E-04 -5.03906315E-04 -1.13085067E-03
 -7.41190362E-03  1.35826362E-03 -2.01125308E-05 -8.74809269E-04 -5.31788147E-01
 -9.81320902E-02 -1.67039844E-01 -1.87770346E-01 -2.21500233E-04 -9.39608757E-05
 -2.70628734E-04  6.92354328E-05 -7.90842657E-05  5.76507567E-04  9.16798279E-04
  9.70423944E-05  4.27971683E-04 -3.67391724E-04 -2.38213932E-03  5.02783978E-05
  7.27287830E-04 -7.23050024E-04 -6.06843128E-04 -9.87215582E-05  1.37207348E-03
 -8.12760235E-05  3.19475723E-01 -5.58370284E-02  1.04003834E-02  1.97016303E-02
  8.07451364E-06  6.08327883E-05  2.11764420E-04  4.21968306E-05 -1.18545742E-06
  1.24734508E-04  1.98907764E-04 -1.56131905E-05  1.04375059E-04 -3.55356866E-05
 -5.49950035E-04  5.07875255E-08  1.63923386E-04 -2.53207617E-04 -5.16516612E-04
 -1.56119611E-03  2.58907572E-04  9.83467488E-04 -1.74940682E-01  7.12550434E-03
  1.90643029E-02 -1.69349277E-02  5.08957781E-06 -4.21641455E-05  6.86042900E-05
  7.84156776E-05 -1.23233467E-05  7.56465276E-05  1.17667299E-04 -1.68884601E-05
  6.32486351E-05 -2.05287393E-05 -1.81794583E-04 -1.70007266E-04  6.87975259E-05
  3.84617146E-06 -8.18657535E-04 -6.23778682E-04 -1.18780842E-04  3.25045781E-04
  4.58360327E-02  1.92133799E-02 -2.06001777E-03 -4.43223250E-03  3.26394395E-05
  3.84671085E-05  3.64189200E-05 -1.65693082E-05  1.33987010E-05  1.38373982E-04
  2.18484357E-04 -9.47893178E-05  7.30040695E-05  1.26013456E-05 -5.49095296E-04
 -2.56287711E-04  1.98837305E-04 -1.45590936E-04 -4.74521540E-04 -1.42988006E-03
 -6.92047396E-04  1.21900857E-03 -4.64433305E-02 -1.05000034E-02  1.53973034E-02
 -1.15398592E-02  1.51720484E-05 -4.09390154E-06 -9.69400557E-06 -6.05124107E-05
  9.09908525E-05  6.81955067E-04  1.08585092E-03 -6.19132042E-04  2.86624226E-04
  5.05051485E-05 -2.87631884E-03 -1.13011978E-03  9.25893195E-05 -4.44296800E-05
  6.95192288E-03  6.09850907E-03  9.76324718E-04 -2.44089357E-03 -2.95308188E-02
 -1.88555059E-02  2.47612616E-02  1.04379769E-02  5.00240372E-05  3.81088742E-06
  1.16871105E-04 -1.69839615E-04  7.01583743E-05 -1.95733309E-02 -9.84814311E-03
  7.77053868E-03 -1.68402324E-02 -8.13426137E-03 -2.59848626E-02 -6.17482449E-03
 -4.10931758E-03  3.13095880E-03 -1.27587128E-03 -1.01560042E-03 -3.26444803E-03
 -1.11363883E-04  5.55310026E-04  1.83590623E-04 -3.11102476E-05 -8.39298506E-05
 -5.58650514E-04 -4.36097678E-05  3.13842236E-05  1.11140560E-04 -2.94219067E-04
 -1.77815679E-04 -3.05547264E-03 -3.39267166E-04  1.41529817E-04 -3.08449625E-04
 -5.59219420E-05  3.10009426E-04  4.17406680E-04 -1.27094444E-05 -1.59128327E-05
  1.34582947E-04 -2.40360543E-05 -2.80663809E-04 -7.38578858E-04 -4.51499575E-04
  1.48304899E-04  8.02823606E-03  1.17153058E-02  1.89965222E-02  6.13353515E-02
 -5.51619286E-02 -2.11040566E-03 -4.93056132E-02  8.27336678E-02 -7.40582574E-02
 -1.01825644E-03 -3.27524041E-02  1.15777576E-02 -7.33459493E-03  5.69606636E-03
  1.20513500E-01 -2.38919969E-02  9.94479498E-03 -2.14062879E-02  8.96338423E-04
 -1.25219172E-02  1.01354394E-02 -5.70009523E-03  2.94086346E-03  9.12370458E-02
  1.48626591E-01 -2.41716754E-03  4.28804105E-03  4.17019440E-03 -4.00293375E-01
  1.09157914E-03 -3.29942372E-04  2.05974511E-03 -3.25105674E-01  1.30105060E-02
 -7.90094213E-03 -1.97149995E-03  2.69479889E-01 -4.77397428E-02  1.01930614E-03
 -6.53631186E-02 -5.69363369E-03 -4.88766039E-03 -6.98040987E-03 -8.87623702E-04
  1.20892890E-02 -4.48313575E-02 -7.38863000E-02 -6.59304614E-03  1.31252892E-02
  1.58872726E-02  2.10814813E-01 -1.00800748E-02  2.02075393E-02  2.46170225E-02
  1.67821579E-01 -3.77633704E-03  7.53163962E-03  8.60024230E-03 -2.46839001E-02
  7.05606437E-03 -4.04691340E-03  3.15414817E-03  4.39648418E-04 -3.43998346E-03
  4.56142365E-03 -1.64183376E-03 -2.51609236E-03  4.72084332E-02  7.54891379E-02
 -6.00031545E-03 -5.21761269E-03 -3.08437870E-02 -1.91551293E-01 -1.41557476E-02
 -8.23616068E-03 -4.71759196E-02 -1.31133991E-01 -4.02924655E-03  6.86771350E-04
 -4.30535422E-03 -3.72824125E-01 -1.51896037E-02  9.43199848E-03 -1.34137081E-01
 -9.75863248E-03 -5.01358540E-03 -2.03831975E-03 -2.12144893E-03 -4.23247520E-04
  1.81743080E-02  2.89990907E-02 -4.73469314E-03 -7.71263653E-03 -4.29326463E-03
 -7.37169374E-02 -8.78138927E-03 -1.57247350E-02 -6.61039299E-03 -2.62223071E-02
 -2.59939226E-03 -1.85300034E-03 -3.64377606E-03  5.79106256E-01  8.05797969E-02
  8.08693247E-02 -2.49331016E-01  1.21475599E-03 -8.07273889E-04 -1.65412679E-03
  2.31684876E-03 -4.12721423E-03  2.03864700E-02  3.25194275E-02 -5.13110130E-03
  7.40458587E-03 -6.06143681E-03 -8.23995817E-02 -1.07210641E-02  1.49539993E-02
 -1.00234482E-02 -3.50387749E-02  8.50759172E-03 -5.05814899E-03 -4.56590729E-03
 -1.54498065E-01 -9.42523801E-02 -2.49229081E-02  4.38323542E-02  1.91966474E-03
 -9.29208964E-04  3.69997554E-03  1.01920331E-03  3.49388644E-03  8.55635399E-03
  1.36486277E-02 -2.83111857E-03 -3.74370610E-03  3.95545457E-03 -3.39556522E-02
 -5.17603719E-03 -6.75833189E-03  5.12178562E-03 -2.19139977E-02 -3.07469236E-03
 -4.28488935E-03  6.05311303E-03  3.48500770E-01 -2.15079433E-02 -1.09558539E-02
 -3.45007142E-02 -4.75915699E-04  6.55589441E-04  7.99047298E-04  6.59030438E-04
 -1.87261911E-03  3.20438228E-03  5.08941510E-03 -1.32582578E-03 -1.84923288E-03
  1.00037655E-03 -1.29200367E-02 -2.11136899E-03 -2.78404475E-03  1.21443978E-03
 -5.18135343E-03  6.03597291E-04 -2.74621620E-04 -3.83887204E-03 -1.77987757E-01
 -5.91021564E-03 -2.05558170E-02  3.77577865E-03  5.23221277E-05  1.46341145E-04
  1.49479566E-04  2.80671484E-04 -6.93162747E-04  2.26114974E-03  3.60970689E-03
 -9.44780887E-04 -1.45076832E-03 -3.72728661E-04 -9.14260747E-03 -1.41051011E-03
 -1.97472022E-03 -6.40811105E-04 -8.32902954E-03 -1.37378714E-03 -2.33774518E-03
 -6.93643256E-04 -9.94119647E-02 -1.06273419E-02 -3.30488529E-03  5.07025443E-02
 -2.51898634E-04  4.43826627E-05 -4.07416078E-05  1.64643893E-04 -4.02698785E-04
  2.83831217E-03  4.51878732E-03 -7.13214721E-04 -1.30350901E-03 -1.67554124E-03
 -1.16911067E-02 -1.26456501E-03 -1.88790881E-03 -2.17202986E-03  7.95399978E-04
  1.54753573E-03  1.64755759E-03  2.11278041E-03 -1.40517703E-01 -6.39368312E-02
 -9.25583189E-02  5.30624229E-02 -2.38375575E-04 -1.49641589E-04 -3.61339475E-04
  2.01986228E-04 -4.06095185E-04  6.59249548E-03  1.04783488E-02 -5.80294294E-04
 -1.49100868E-03 -4.74976856E-03 -2.59226781E-02 -1.25870765E-03 -3.08463177E-03
 -7.02729802E-03 -2.32594315E-02  1.10799390E-03  7.82465961E-04 -4.36934792E-03
 -3.61930557E-01 -1.15451601E-01 -1.83856516E-01 -1.88911571E-01 -1.18223885E-03
 -3.56768602E-04 -9.88786917E-04  4.41152186E-04 -8.82751202E-04  7.90218716E-03
  1.25614397E-02  2.56916179E-03  3.81452578E-03 -3.97403132E-03 -3.13475364E-02
  2.86107000E-03  5.96559184E-03 -5.69725304E-03 -1.42253595E-02 -3.32793615E-03
  7.25349719E-03 -2.70846540E-03  1.83907011E-01 -4.41467891E-03 -6.00828294E-02
  6.08850291E-02  2.60268607E-04  9.12349685E-04  1.91741934E-03  3.88004464E-04
 -1.56959772E-04  3.40351759E-03  5.40386038E-03  1.88800215E-04  2.21087492E-03
 -1.41763342E-03 -1.35791194E-02  1.52439365E-04  3.20929208E-03 -2.30867619E-03
 -1.27996978E-02 -2.42263446E-03  2.53922486E-03  4.86289693E-04 -1.54835818E-02
  2.88663468E-02 -1.85532746E-02 -1.60073584E-02  2.81192434E-04  1.24166832E-04
  7.39938054E-04  3.66220989E-04  1.23605580E-04  2.67595954E-03  4.26952402E-03
 -9.97651408E-04  1.73124352E-03 -5.48412988E-04 -1.08245070E-02 -1.49628198E-03
  2.39279699E-03 -7.00952172E-04 -5.87703450E-03  2.60095229E-04 -1.02215564E-03
 -1.98679966E-04 -5.49138823E-04  2.99974483E-02  1.42294569E-02 -1.16569776E-02
  2.62518252E-04  2.83995239E-04  4.06226970E-04 -1.23310576E-05  2.19995893E-04
  3.63276795E-03  5.76567147E-03 -2.42966878E-03  1.35385294E-03  2.92748280E-04
 -1.43670332E-02 -3.77446190E-03  2.32970848E-03  1.64831299E-05 -1.83973213E-02
 -2.60869573E-03  4.75275787E-03 -2.20550959E-05 -2.53762175E-02 -8.08976138E-03
  2.92896568E-02 -3.22730341E-02  4.79968920E-04  2.80928380E-04  2.68838276E-04
 -1.83567673E-04  7.29312106E-04  8.97413036E-03  1.42927013E-02 -6.51890593E-03
  1.06348901E-03  1.59419258E-03 -3.58088028E-02 -8.82687036E-03  1.95869245E-03
  2.08133272E-03 -4.73661644E-03 -5.46729042E-03  9.69062442E-03 -6.27019547E-03
 -1.10404730E-02 -3.17645502E-02  4.32155875E-02  2.49462799E-02  1.10189479E-03
  1.01772240E-03  8.61931252E-04 -1.48406508E-03  8.10259581E-04 -7.81021562E-03
 -5.57062290E-03 -2.84164220E-03 -6.65258070E-02 -2.99413713E-02 -1.82579193E-02
 -2.38433187E-02 -1.11903640E-02 -4.06150929E-03 -5.70239526E-03 -6.27588281E-03
 -5.02831561E-03 -1.07808920E-03 -2.65971035E-04  3.20844820E-03 -6.81254917E-04
 -7.44754043E-04  2.26054283E-04 -9.29802340E-04 -2.37180301E-04  4.51996308E-04
 -3.25528665E-03 -2.63902892E-03  1.50253627E-03 -4.10997751E-03 -3.10561506E-04
 -1.61746037E-03 -1.14908208E-03 -1.41634970E-05  5.53654814E-04 -8.52362663E-04
 -2.23266484E-04  1.47285292E-03 -1.21138282E-03 -3.98672099E-04 -2.55042678E-04
 -5.07975061E-03 -1.25868860E-03  1.55086066E-03 -1.19982869E-02 -1.92880739E-02
 -2.39333779E-02  2.12355168E-02 -5.48605664E-04  5.11844932E-02 -3.20155052E-02
  2.90352368E-02 -5.88468432E-04  3.22846199E-02 -3.47828347E-03  1.59743650E-03
 -1.26364104E-03 -4.11319251E-03  8.72995550E-04 -2.17590632E-04 -1.37619893E-03
 -4.29720054E-04  3.96015879E-03 -2.57695124E-03  1.78515277E-03 -2.79960171E-03
 -3.00319954E-02 -4.90790528E-02  1.17563766E-02 -3.18607844E-03  1.43690725E-02
  1.33353709E-01  1.61265691E-02 -2.19229618E-03  2.33837062E-02  1.16011426E-01
  4.23624509E-03  1.31744570E-03  1.37085055E-02 -1.98384304E-01  3.06485453E-02
  1.12178222E-02  3.39212373E-02  2.77996899E-04  5.42485308E-04  2.02876888E-03
  3.54604897E-04 -4.90664493E-03  1.17359262E-02  1.94116202E-02 -1.67908014E-05
 -1.24983293E-03 -3.33162821E-03 -5.59084813E-02  2.07971102E-05 -2.31656254E-03
 -5.21292838E-03 -4.64244087E-02  7.20162001E-04 -5.69960346E-04 -2.76264907E-03
 -1.66326602E-02  3.57720750E-03 -4.44652066E-03  1.03604740E-03 -3.92473209E-04
  7.14505940E-04 -1.13247813E-03  3.52454022E-04  3.19670772E-04  1.62314752E-02
  2.59225559E-02  1.58898729E-02 -2.26508328E-03  1.67211245E-02 -6.54772898E-02
  2.20211777E-02 -3.45356111E-03  2.58289910E-02 -5.41901135E-02  1.76033423E-02
 -8.32008430E-05  1.05060459E-02  1.30069090E+00 -1.86896358E-01 -3.91081546E-02
 -4.49498246E-02  5.19158108E-03  2.18145447E-03  9.04753426E-04  1.69505352E-03
  1.02579383E-03  3.18101098E-02  5.06887402E-02  6.46416674E-03  5.91565951E-03
  4.41570877E-03 -1.27526568E-01  8.63155154E-03  7.35527844E-03  6.58632858E-03
 -6.89854259E-02  4.63066300E-03  6.42232681E-03  1.60069186E-03 -5.77577247E-02
 -2.00284795E-01 -2.17136442E-01  2.66845448E-01 -2.21052513E-03  7.09771260E-04
  1.04399105E-04  2.48652618E-03 -4.30015925E-03  4.68367435E-02  7.46899179E-02
  1.01141418E-02 -1.35804376E-02  5.58705997E-03 -1.88798583E-01  1.42134206E-02
 -1.91121624E-02  7.33395128E-03 -9.30987335E-02  1.76167122E-03 -5.92508606E-04
  2.16845976E-03  2.28258065E-02 -2.40182060E-02  2.20935789E-01 -1.44813065E-01
  4.00527748E-03  4.47784294E-03  5.15161368E-03 -1.37874906E-04  2.39962109E-03
  2.48465107E-02  3.95838371E-02  8.09189058E-04  1.93737415E-03  1.46247680E-02
 -9.91660565E-02  1.49712023E-03  3.25125488E-03  1.80025969E-02 -5.74290635E-02
 -3.95575270E-04 -5.14789696E-03  4.21866936E-03 -7.22603883E-01 -4.82745507E-02
 -7.39021067E-02  1.20679559E-01 -2.97537748E-03  4.34087544E-04 -7.42239107E-05
  1.64210280E-03 -3.49962946E-03  2.22805637E-02  3.55700867E-02 -5.64743983E-03
 -7.22684287E-03  9.78828070E-03 -9.03250066E-02 -7.23354432E-03 -9.21398953E-03
  1.23483952E-02 -4.81886180E-02 -2.33052533E-03 -1.99142216E-03  3.90154207E-03
  1.82846421E-01  9.30535156E-03  1.95374939E-02 -4.70402182E-02 -2.16869667E-03
  8.38370560E-04  3.36336398E-04  1.26108221E-03 -3.46545833E-03  2.17562554E-02
  3.47484687E-02 -7.26980596E-03 -1.08401992E-02 -2.13062804E-03 -8.82691264E-02
 -9.45521334E-03 -1.38843802E-02 -2.47171649E-03 -4.44430022E-02 -1.81677754E-03
 -3.67483231E-03 -3.20828304E-04 -2.46249829E-01 -1.39685457E-02 -3.39059125E-02
  7.82764193E-03 -1.54529833E-03  2.67726684E-04 -3.78054328E-04  1.46887397E-03
 -3.72511188E-03  2.30575392E-02  3.68112915E-02 -2.73282373E-03 -5.50795079E-03
 -1.23345772E-02 -9.33934428E-02 -3.44340000E-03 -7.31082825E-03 -1.57957545E-02
 -5.18482073E-02 -2.79706054E-03 -2.93588489E-03 -2.91163814E-03 -1.19199074E-02
 -4.63143999E-02 -3.73026518E-02  3.28781937E-02 -2.47389193E-03  3.55424712E-05
 -9.05171115E-04  1.38115337E-03 -3.47267631E-03  2.72809021E-02  4.35605834E-02
  4.35299195E-03  3.98858275E-03 -1.33680738E-02 -1.10405754E-01  5.35442956E-03
  4.52160204E-03 -1.63077234E-02 -5.43561587E-02 -2.60881966E-04 -2.82247995E-03
 -6.13418091E-03  2.82060610E-01  1.62565914E-03 -4.71123232E-02 -1.19917383E-02
 -2.81205298E-03  8.27507504E-04 -2.39417486E-04  1.71694486E-03 -4.01820351E-03
  4.08692398E-02  6.52136525E-02  2.09791727E-02  2.16939262E-04 -9.44359001E-03
 -1.64582703E-01  2.57929704E-02 -2.24145083E-04 -1.16723957E-02 -9.46402732E-02
  1.12554397E-02  3.93122622E-03 -5.45593474E-03 -1.46493773E-01  1.05384001E-02
  1.60956497E-01 -8.73759998E-02  3.87243009E-03  4.52202588E-03  4.89066781E-03
 -1.23489699E-03  2.27621074E-03  3.72154090E-02  5.94225414E-02  8.26685689E-03
  1.57085009E-02 -1.32359591E-02 -1.50835139E-01  1.06105747E-02  1.97319518E-02
 -1.66675299E-02 -7.61495595E-02  2.01473349E-03  4.66049835E-03 -4.40996672E-03
 -1.39906702E-01 -9.43833515E-02  6.26849509E-02  7.28810988E-04  2.90578143E-03
  3.88187244E-03  5.27904729E-03 -9.29866170E-05  1.49498906E-03  3.62887165E-02
  5.79673615E-02 -1.10164919E-02  1.79578001E-02 -5.45408388E-03 -1.47406495E-01
 -1.39934931E-02  2.27770998E-02 -6.99790242E-03 -7.43081153E-02 -3.36423231E-03
  6.87874730E-03 -1.64724000E-03 -1.01856880E-01 -3.70741948E-02 -1.29658550E-02
  2.96299602E-02  3.44147767E-03  3.06086965E-03  4.66474859E-03 -4.54731509E-06
  2.86041578E-03  3.74538207E-02  5.98043326E-02 -2.05728668E-02  4.54445186E-03
  7.09097230E-03 -1.51785371E-01 -2.59391541E-02  5.72618288E-03  9.17105768E-03
 -7.91797960E-02 -7.67847836E-03  2.69912343E-03  9.20075846E-04 -1.78869274E-01
 -1.15057110E-02  1.27264191E-02 -7.06482854E-03  3.51084646E-03  4.02315697E-03
  4.23063167E-03 -1.35303519E-03  2.49197627E-03  4.15249089E-02  6.62754959E-02
 -1.26106322E-02 -1.29066273E-02  1.39523634E-02 -1.67512541E-01 -1.54469720E-02
 -1.64102513E-02  1.71964685E-02 -9.30809424E-02 -9.46671758E-03 -1.29397404E-03
  7.48508622E-03  3.54206218E-02 -5.23167605E-02  5.55278691E-02 -1.33685715E-04
  3.52716446E-03  4.55151141E-03  5.45246470E-03 -3.08763869E-04  1.74495274E-03
  7.64740702E-03  5.93547293E-03 -1.42257490E-03  2.44786210E-02  1.21482496E-02
  1.10738056E-02 -1.03573200E-02 -4.29932072E-03 -3.45080497E-02 -1.01263639E-02
 -5.18228257E-03  1.77029472E-03 -9.14859349E-03 -6.57471610E-03 -3.89523181E-04
 -8.81542569E-03 -7.04080527E-03  4.64046650E-03 -9.54270734E-03 -6.59928463E-03
  5.55096984E-04 -1.25808883E-02 -9.52677736E-03  2.64466810E-03 -1.78413292E-02
 -1.26198446E-02 -5.08264651E-03 -1.53680562E-02 -1.18417147E-02  4.95065984E-03
 -1.48619591E-02 -1.18587322E-02  4.78069495E-03 -1.54760978E-02 -1.20720317E-02
  3.97581183E-03 -1.85343909E-02 -1.43500257E-02 -3.06532746E-03 -2.27663847E-03
 -3.61223802E-03 -2.84961183E-03  3.38671502E-03 -3.19145686E-05  8.74774102E-03
 -3.31511376E-03  4.66170750E-03  1.07454610E-04  1.66619289E-02 -3.72406955E-03
  2.69495557E-03 -2.06237966E-03 -2.70428601E-02  5.53954469E-03 -5.79693435E-03
  3.61371750E-03 -7.76139795E-05  4.00939943E-04 -3.15278526E-04  4.24234565E-05
 -9.76006879E-04 -5.52262430E-03 -9.02544586E-03  1.84507984E-03  3.16433729E-03
  2.56218409E-03  2.44861569E-02  2.59144301E-03  5.46728248E-03  4.42681761E-03
  2.11056503E-02 -1.24865170E-03  3.56848198E-03  6.17895652E-04 -7.37773708E-02
 -1.09392840E-02  1.77672332E-02  6.33326680E-03  1.75602207E-04  4.48289543E-05
 -8.83973859E-05  1.07688414E-04 -1.30433491E-03  1.11287246E-03  1.83671242E-03
  2.00727402E-04  2.71708933E-04  1.56648040E-05 -5.10016108E-03  4.59920022E-04
  3.37192535E-04 -1.04761401E-04 -6.34384144E-03  5.65056700E-04 -3.84396583E-04
  4.69771279E-05  1.00800854E-02 -8.37454679E-04  2.58860324E-03 -1.29557092E-03
 -3.86355741E-05  5.58010059E-05 -1.16449632E-04 -4.75536735E-05  2.76069480E-05
  4.08169496E-03  6.52474182E-03  3.47547288E-03  1.71121463E-02  1.99113512E-03
 -1.63485726E-02  5.03513850E-03  2.54441410E-02  3.09926122E-03 -1.75384164E-02
  4.78755562E-03  6.47178523E-03  3.67835563E-04  9.15996401E-02  2.33274460E-02
  4.89956385E-02  5.03092061E-02  1.00121972E-03  5.24257509E-04 -7.39163142E-04
  2.68502740E-04 -3.15447810E-03  4.34354060E-02  6.92574518E-02  1.24259551E-02
  1.96196810E-02  4.13694373E-03 -1.74834867E-01  1.71938463E-02  2.76226285E-02
  6.15979050E-03 -9.12432474E-02  3.18929298E-03  1.87053983E-03  1.36904007E-03
 -1.26470677E-02 -9.90770815E-02 -4.93236951E-02  2.14411669E-01 -4.38996250E-03
  1.03478616E-03 -1.53511577E-04  2.28004827E-03 -6.04164268E-03 -2.60548663E-02
 -4.15570438E-02 -7.57900208E-03  1.61856521E-02 -4.18971674E-03  1.04867118E-01
 -1.04450929E-02  2.32035959E-02 -5.66530819E-03  6.11890732E-02 -4.25249636E-03
 -1.61765688E-03  2.49267853E-03  2.68862973E-01 -1.56958356E-01 -8.87301478E-02
  8.88171078E-02 -1.76615507E-03 -2.74167747E-03 -3.20817846E-03  1.12124904E-03
 -1.12266445E-03  4.20106736E-02  6.70162676E-02  2.75685160E-03  6.63967229E-03
  2.30988423E-02 -1.68607443E-01  3.75066030E-03  9.63164726E-03  2.81948688E-02
 -1.00377684E-01  1.35121838E-03  3.72500419E-04  1.27974068E-02 -2.44698546E-01
 -3.56216129E-02 -3.11574743E-02  4.95215158E-02 -4.87582796E-03  3.45775283E-04
 -1.30695167E-03  2.46999671E-03 -6.23746996E-03  4.10963982E-02  6.56321134E-02
 -9.72697064E-03 -1.21250690E-02  1.81349083E-02 -1.66516425E-01 -1.22027195E-02
 -1.45637468E-02  2.30169889E-02 -8.52663135E-02 -2.51790884E-03 -4.59932051E-03
  6.09983643E-03  7.09664623E-02 -1.17349354E-02 -3.33155735E-02 -3.95091442E-02
 -4.23776445E-03  1.35406364E-03  3.91220474E-04  2.33694623E-03 -6.23073176E-03
  4.07665562E-02  6.51310689E-02 -1.31123108E-02 -1.96012480E-02 -4.15044416E-03
 -1.65603194E-01 -1.67828435E-02 -2.45051951E-02 -5.09226718E-03 -8.30498178E-02
 -4.29418397E-03 -7.36707804E-03 -1.41597391E-03  4.61560702E-02  9.91063630E-03
  1.19823724E-02 -7.43831577E-02 -2.88218606E-03  4.61091739E-04 -8.10787711E-04
  2.68716377E-03 -6.85581714E-03  4.13044393E-02  6.59617612E-02 -3.75153826E-03
 -8.22211964E-03 -2.22795037E-02 -1.67300863E-01 -4.70595757E-03 -9.36967110E-03
 -2.81312295E-02 -8.69316266E-02 -6.80885361E-04 -4.65070992E-03 -7.70983493E-03
  1.45576371E-01  7.47604042E-02  9.20636158E-02 -4.25291857E-02 -4.71615984E-03
  4.64219867E-04 -1.14142277E-03  2.38004273E-03 -5.94289627E-03  4.24057197E-02
  6.76704151E-02  9.28104555E-03  1.14148792E-02 -1.91634210E-02 -1.70476143E-01
  1.14771606E-02  1.51148008E-02 -2.30417993E-02 -9.77766599E-02  4.04919049E-03
  2.40730686E-03 -1.12160487E-02  1.40433990E-01  1.03556499E-01  1.76102145E-01
  1.43262269E-01 -4.19823382E-03  1.41522394E-03  5.08912032E-04  2.49412228E-03
 -6.83685603E-03 -2.82488866E-02 -4.51079544E-02 -1.50118275E-02  2.71527594E-03
  5.59946826E-03  1.13963104E-01 -1.86998293E-02  4.26201131E-03  6.81349922E-03
  6.87208014E-02 -8.00313362E-03 -5.32389463E-05  3.36423864E-03  4.60911158E-02
  1.20510505E-02 -4.08562746E-02  2.49598352E-02 -2.64413330E-03 -3.05401241E-03
 -3.17226641E-03  1.21453272E-03 -2.14060371E-03 -2.85819050E-02 -4.56750841E-02
 -6.88682062E-03 -1.11620759E-02  9.93561699E-03  1.16207576E-01 -9.01851957E-03
 -1.36279745E-02  1.24870706E-02  5.73589184E-02 -3.06027148E-03 -3.92382309E-03
  3.59895392E-03  1.03759539E-01  1.68529345E-02 -3.38538227E-02  7.72311568E-03
 -2.23741096E-03 -3.06345137E-03 -3.88733772E-03  3.38583278E-04 -1.07187214E-03
 -2.84652171E-02 -4.55041304E-02  8.46302088E-03 -1.35172851E-02  4.03611886E-03
  1.16077599E-01  1.06974329E-02 -1.70329249E-02  5.07137922E-03  5.50816885E-02
  3.04398555E-03 -3.77702749E-03  1.19244742E-03 -1.77429273E-01  2.82180095E-02
  3.99468096E-02 -2.79426099E-02 -2.62170112E-03 -2.35890851E-03 -3.57733231E-03
  4.23987751E-05 -2.28214061E-03 -2.81438125E-02 -4.49705227E-02  1.50529709E-02
 -2.19127101E-03 -5.84513268E-03  1.14388356E-01  1.88479742E-02 -1.73444521E-03
 -7.32975574E-03  5.40255442E-02  5.28267463E-03  5.24622874E-04 -4.85978336E-03
 -2.11221577E-01 -7.69946143E-03  1.06502213E-01 -8.00046291E-02 -2.44873064E-03
 -3.20220419E-03 -3.18808465E-03  1.01268089E-03 -1.51059000E-03 -2.68864965E-02
 -4.28986018E-02  6.22062611E-03  1.21499996E-02 -9.51144752E-03  1.07928143E-01
  7.16994130E-03  1.59537208E-02 -1.15733383E-02  6.27007319E-02 -4.44324796E-04
  8.59405882E-03 -4.59405021E-03 -1.84151850E-01 -2.37271797E-01  2.34115972E-01
  1.56337151E-02 -2.21734753E-03 -2.63730092E-03 -4.15577137E-03 -2.52994196E-05
 -9.26934990E-04  1.70190427E-03 -1.68842375E-05  7.46031444E-03  6.41233489E-03
  3.65628436E-03 -1.14508899E-03 -2.47210461E-03 -2.25214675E-03  6.15253421E-03
 -1.80027321E-02 -1.14931858E-02 -1.16621482E-02 -1.74059441E-02 -1.30057774E-02
  2.17032845E-03 -1.70898762E-02 -1.34377170E-02  3.05158609E-03 -1.74674872E-02
 -1.33848676E-02  3.62443091E-03 -1.83241341E-02 -1.14770071E-02 -1.30478481E-02
  1.21420255E-02  8.13613885E-03  6.80920275E-03  1.21254964E-02  1.00326209E-02
 -4.13344820E-03  1.20789010E-02  9.36467788E-03 -8.19058458E-04  1.19240778E-02
  9.88456868E-03 -4.03881090E-03  1.05779435E-02  5.77563585E-03  1.31642200E-02
 -2.23393895E-02 -3.60854017E-02 -3.01891662E-02  2.84744371E-02  3.08146374E-03
  9.79698491E-02 -3.97506856E-02  3.87145555E-02  6.77980638E-03  5.14955047E-02
 -7.11703515E-03  6.47966728E-03 -1.91739759E-03 -1.11352434E-02  1.42972809E-04
 -4.49508251E-04  2.26920441E-03 -6.53920644E-04  3.79220342E-03 -1.53609167E-03
  1.84789344E-03 -4.53417259E-03 -2.56601391E-02 -4.20807456E-02  2.76409568E-02
 -4.32217752E-03  4.30299043E-02  1.15311433E-01  4.02634238E-02 -4.19247034E-03
  6.73310414E-02  1.07595686E-01  1.78231617E-02  2.32479901E-03  3.93024055E-02
 -1.24007493E-01  1.39132790E-02 -1.34890734E-02  1.97546146E-02 -2.52095910E-03
 -5.24257272E-04  8.46059414E-04  5.35336226E-04 -5.80242236E-03  1.22280041E-02
  2.02906558E-02 -1.77141559E-03  1.42838478E-03 -6.14981237E-04 -5.87696289E-02
 -2.05088253E-03  1.41492503E-03 -1.57744928E-03 -5.45716365E-02 -1.27421778E-03
  1.04332057E-03  7.04388456E-05 -4.70240912E-03  1.70686391E-03  2.53125214E-04
 -3.64698585E-04 -5.00795489E-04  4.16012868E-04 -8.38091769E-04  2.59774992E-04
  9.30995435E-05  5.29997623E-02  8.54574783E-02  1.90113569E-02 -1.53095253E-03
  1.63756253E-02 -2.21754284E-01  2.40602552E-02 -2.69491785E-03  2.62516682E-02
 -1.71239750E-01  2.14180325E-02 -4.32719254E-04  2.27521722E-02 -1.63718660E-01
  1.32805245E-02  1.85604295E-02  4.81108685E-02  4.30026168E-03  3.33167546E-03
 -4.29461023E-05  8.59879965E-04  8.19286545E-04  3.55211769E-02  5.70495538E-02
 -1.13923211E-02 -2.22649363E-02  2.35239761E-03 -1.47955305E-01 -1.88041759E-02
 -3.61579460E-02  2.64973445E-03 -7.00427220E-02  1.34923336E-03 -9.29029157E-04
 -1.43951754E-03  4.83870477E-02  6.68705035E-02  5.57888916E-02  2.04771614E-02
  1.99456552E-05  1.82026073E-04 -4.27135037E-04  3.34361663E-03 -4.51860538E-03
  4.00585452E-02  6.43016910E-02 -1.06158034E-02  2.16877861E-02 -5.84125505E-03
 -1.66311454E-01 -1.78387349E-02  3.46962487E-02 -9.29643704E-03 -7.71027441E-02
  5.77004001E-03  9.05478834E-03 -8.52915200E-03  4.28645903E-01 -7.23096861E-02
 -1.65727894E-01  1.67625253E-01  3.27380807E-03  1.58699021E-03  3.58023998E-03
  1.19767175E-03  3.11058097E-03 -2.10984320E-04 -3.41744198E-04 -1.39523046E-02
 -2.10415639E-02  4.22801109E-03  3.35219527E-04 -2.08819816E-02 -3.18842193E-02
  5.93545921E-03  3.99077438E-03 -4.15061845E-03 -8.95533455E-03 -1.12275674E-03
  6.93908239E-02 -3.24285497E-02 -4.49314719E-02 -5.22718443E-03 -1.49845872E-03
  2.72078012E-03  4.18618533E-03 -4.49146458E-04  1.19414184E-03 -3.00303177E-02
 -4.82049540E-02 -7.60157874E-04 -3.24397287E-03 -1.72088587E-02  1.23549660E-01
 -3.23761951E-03 -8.00268339E-03 -2.23897239E-02  7.09071565E-02 -7.96904912E-04
  4.91813391E-05 -7.23414546E-03 -7.53096935E-02 -1.10625384E-02 -1.66645890E-02
 -8.21522752E-03  5.84774992E-03 -4.16223262E-04  8.25948720E-04 -1.00247951E-03
  2.48961829E-03 -3.91899225E-02 -6.28776127E-02  7.63896120E-03  1.15347819E-02
  3.99643169E-03  1.61276236E-01  8.08986463E-03  1.20407153E-02  4.92614456E-03
  8.98898843E-02  3.20493874E-03  4.68550555E-03  1.39671535E-03 -1.60529564E-02
 -2.58644091E-03 -1.93021113E-03 -2.19594566E-03  2.89837826E-03 -2.44177627E-04
  9.18939173E-04 -2.20231898E-03  5.59307766E-03 -2.58671519E-02 -4.15332196E-02
 -7.01186694E-03 -8.64851586E-03  1.48104212E-02  1.06344224E-01 -1.16263023E-02
 -1.51543139E-02  1.86241014E-02  6.22649406E-02 -2.87172958E-03 -1.54567593E-03
  7.09912056E-03 -2.18472999E-02 -4.11091891E-03 -8.15935407E-03  2.73025843E-03
  4.86723047E-03 -2.35123717E-03 -2.06471684E-03 -7.53084728E-04  2.39902832E-03
  7.00254826E-03  1.12768268E-02 -1.20957747E-02 -2.04876716E-02 -1.29918923E-02
 -2.92105891E-02 -1.92894752E-02 -3.13736402E-02 -1.83323268E-02 -1.98922970E-02
 -3.34012503E-03 -1.08117071E-02 -5.91517465E-03  6.17386708E-02 -1.17859072E-02
 -9.98817077E-03 -3.80059840E-03 -4.04616846E-03 -1.01323872E-03 -2.50042104E-03
 -1.54331018E-04  1.15402985E-03  4.42889721E-03  7.10160086E-03 -6.10690757E-03
  2.58007811E-02 -1.20749985E-02 -1.81977764E-02 -1.01508468E-02  3.89207184E-02
 -1.77483504E-02 -2.11589911E-02 -1.88421909E-03  1.90461069E-02 -9.51777002E-03
  3.29421906E-02  1.67290455E-03 -5.85772894E-02  1.16228858E-02 -1.29375212E-03
  1.95057366E-03  2.49667968E-03  1.15078120E-03 -4.37082363E-03 -3.07216774E-02
 -4.93441690E-02 -1.83853241E-02  1.38074487E-03  7.85606105E-03  1.26641706E-01
 -2.59840899E-02  5.92063027E-03  8.87572196E-03  7.11324228E-02 -1.06216897E-02
  4.93279589E-04  3.98918593E-03  1.33037080E-01  3.19494036E-02 -4.05427487E-02
  2.09748092E-02 -2.10451998E-03 -5.11398971E-03 -2.32009716E-03  3.52882967E-03
  4.22184518E-06 -4.31388365E-02 -6.92398689E-02  8.11994676E-03 -1.24487830E-02
  3.55061734E-03  1.77818181E-01  8.62239380E-03 -1.29242249E-02  3.56041662E-03
  9.90460644E-02  2.14888502E-03 -6.18330253E-03  2.91252021E-03 -1.50272312E-01
  2.45815674E-02  3.43629482E-02 -4.28569993E-02 -3.47434101E-03 -3.43515929E-03
 -4.75060789E-03  3.29668993E-04 -2.70437995E-03 -2.95272931E-02 -4.74317472E-02
  9.43851337E-03  1.31283501E-02 -1.21690853E-02  1.21732272E-01  9.82980948E-03
  2.10848502E-02 -1.71325069E-02  7.16134066E-02  4.69514387E-03  2.55255205E-03
 -4.18392654E-03  8.72147977E-02  3.03679768E-02  6.89730023E-02 -3.72563771E-02
 -1.05185770E-03 -4.79242066E-03 -4.32414872E-03  9.68086360E-04  2.03244509E-03
  6.28388351E-03  1.00702272E-02 -2.16522847E-02  2.00002252E-02 -1.07291691E-03
 -2.55438865E-02 -3.16282513E-02  3.06901393E-02 -2.84329762E-03 -1.82046116E-02
 -7.68932130E-03  7.70955568E-03  1.95053160E-03 -3.14816171E-01 -1.53208473E-01
  5.46529188E-02  3.29264450E-03  6.55772761E-04  2.90855175E-03 -1.81324403E-03
 -4.36222389E-03 -5.01756549E-05  1.77932077E-02  1.54103139E-02  3.19644990E-03
  2.77892089E-02  1.56164775E-02  2.64324543E-03 -3.68782941E-02 -2.32081829E-02
 -7.85966965E-03 -1.92497667E-03  4.58474596E-04 -5.64296251E-04  1.69323702E-02
  1.37873177E-02 -5.49296753E-04  2.22224354E-02  1.84744576E-02 -1.84107444E-03
  1.43637155E-02  1.18114899E-02 -2.06583901E-04 -8.66379940E-03 -6.05556879E-03
 -7.20958243E-03 -6.36108088E-03 -4.54263366E-03 -2.27292995E-03  1.73268806E-02
  1.49667639E-02 -3.26155022E-03  2.47294182E-02  2.09133171E-02 -2.02110649E-03
  1.66318369E-02  1.38711180E-02 -2.67005102E-03 -7.99290315E-03 -6.15518528E-03
 -9.84444286E-03 -4.56025671E-04 -7.40305716E-04  3.44104740E-04  1.11401512E-03
 -2.05409764E-04  2.20626178E-03  8.22880082E-04  1.94761806E-03 -3.92233177E-04
  2.67704491E-03  6.06808110E-04 -1.60773787E-03 -1.99947585E-03 -2.69200495E-02
  3.73203427E-03 -4.34311093E-03  6.77070523E-03  1.64281400E-04 -2.73278432E-05
 -2.01449424E-04 -3.14960646E-04 -2.56606863E-04 -7.76939745E-04 -1.25742144E-03
  2.58102314E-03  3.22354162E-03 -9.17215884E-04  2.99427947E-03  4.17488104E-03
  4.93312183E-03 -1.74344373E-03  9.51781238E-03 -3.90237809E-04  4.00642638E-03
 -6.55129369E-04 -1.16645459E-02  2.03785901E-02 -4.19451288E-03  7.21345020E-03
  4.68473623E-04 -7.59684788E-05 -4.48407734E-04 -3.58731645E-05 -4.49804656E-04
  3.50736831E-05  5.69379448E-05  3.27711292E-04  4.28228494E-04  5.02214434E-05
 -1.11208385E-04  5.56410689E-04  7.12598425E-04  6.66908700E-05 -9.14502712E-04
  4.51230715E-04 -1.49832011E-04 -1.25379629E-04 -3.80298864E-03  4.29992168E-03
  1.02757787E-03 -9.96654914E-04  6.05947190E-06  2.13960537E-05  1.05616904E-05
 -1.12670205E-04 -1.31488781E-05 -1.75444056E-03 -2.89583984E-03  7.07356919E-03
  1.50220967E-02 -6.07932383E-03  8.19962885E-03  1.17871318E-02  2.33524211E-02
 -9.83001165E-03  3.15016049E-03  1.05106453E-02  1.07929705E-02 -1.12205440E-02
 -5.08139917E-01  8.89792232E-02  9.99919275E-02 -5.34088651E-03  8.35905927E-04
 -3.89089274E-05 -1.55407557E-03 -1.17043131E-03 -1.39123881E-03  1.72999315E-02
  2.77737577E-02  3.81827665E-03  2.88854897E-03 -1.10535767E-02 -7.16781584E-02
  5.45136529E-03  4.27009846E-03 -1.67308104E-02 -3.88143938E-02  8.37006109E-04
  1.40551757E-04  5.63105993E-03  2.92818425E-01  6.94585008E-02  6.05661427E-02
  1.59722497E-01 -1.40407502E-03  1.62164364E-03  1.73259447E-03  2.92683891E-04
 -1.43797976E-03 -1.55407058E-02 -2.49768511E-02  3.85161601E-02  1.81486693E-02
 -2.76907790E-02  6.46059344E-02  5.91488360E-02  2.69726873E-02 -4.18970306E-02
  4.01464227E-02  1.01453671E-02  4.05229865E-03 -5.43465593E-03 -1.16441659E-01
 -1.99840676E-01 -2.82612742E-01  2.60493492E-01  1.91748778E-03 -4.51494142E-04
 -7.17888505E-03 -6.28665671E-03  5.11873336E-03  2.02772736E-02  3.25957164E-02
 -3.28114327E-03 -4.91606019E-03  5.50239099E-03 -8.33734613E-02 -5.14672530E-03
 -7.87504565E-03  4.43756943E-03 -6.27850586E-02 -3.62383985E-03 -6.96907174E-03
  5.13247102E-03 -2.51520167E-01 -4.24331767E-03  4.29648423E-02  2.76583390E-02
 -2.45723634E-03  8.66599717E-04  5.32126056E-04  9.13946290E-04 -2.12794953E-03
  2.06832438E-03  3.32685544E-03 -6.18171300E-03 -1.02590894E-02 -9.63364163E-03
 -8.83416225E-03 -9.11792633E-03 -1.53421795E-02 -1.49890428E-02 -4.44957121E-03
 -2.33237687E-03 -3.46465533E-03 -5.45022718E-03  2.29515105E-01  2.62879005E-02
  1.97908016E-02 -1.91122230E-02  2.91397461E-03  2.54400901E-04  6.82576999E-04
  6.54160998E-04 -1.83602950E-03 -1.73879743E-02 -2.79784987E-02  3.41664842E-03
  3.98459352E-03 -8.27392039E-03  7.21774095E-02  3.59246267E-03  3.41090790E-03
 -1.34837584E-02  4.48057579E-02  1.82133669E-03  2.31671122E-03 -3.98821982E-03
 -7.36632862E-02 -1.47482792E-02 -1.41132013E-02 -2.54964236E-02  6.31896150E-04
 -1.40658907E-03 -1.59115087E-03 -8.93131116E-04  2.65620540E-03 -2.05661655E-02
 -3.30926779E-02 -2.23516275E-03 -2.62085296E-03  5.68050566E-03  8.53554712E-02
 -3.93175423E-03 -5.45050627E-03  5.35153317E-03  5.26865049E-02 -5.45979340E-04
  1.60470928E-04 -2.75902064E-04  2.87646568E-01  4.80604996E-02  6.21576267E-02
  7.09321496E-03  2.34370723E-03 -8.76942731E-04 -4.73160049E-04 -8.02525840E-04
  2.22769283E-03 -4.39234964E-03 -7.09111716E-03 -6.18399920E-03 -1.04338185E-02
 -9.41919680E-03  1.81108811E-02 -8.73381567E-03 -1.49583346E-02 -1.43814309E-02
  1.85824168E-02 -2.30504350E-03 -3.44432469E-03  4.14203180E-05 -8.73587649E-02
  6.45469097E-02  1.15406172E-01  5.31164724E-02 -2.62622870E-03 -1.34742528E-04
 -5.39412879E-04 -8.93246333E-04  2.36123173E-03 -6.42170398E-02 -1.03394096E-01
 -1.07047681E-02  1.13647796E-02 -1.71167817E-03  2.67319314E-01 -5.84651371E-03
  1.69669256E-02 -7.08890453E-03  1.69386623E-01 -1.18371481E-03 -2.77032020E-03
  1.49269983E-03  5.94514424E-01 -4.60221117E-02 -1.16347682E-01  8.59511169E-02
 -5.66856326E-03 -3.86334500E-03 -5.80771669E-03  8.03307357E-04 -5.87695713E-03
 -4.70154013E-02 -7.56846626E-02  2.32729833E-02 -2.42510639E-02  3.63844395E-03
  1.96110071E-01  3.93041644E-02 -3.14954189E-02  4.70199842E-04  1.19325543E-01
  1.33460475E-02 -1.02881982E-02  5.02840703E-05 -1.69585321E-01  6.49282023E-02
  5.48406195E-03 -3.08337044E-02 -3.56661864E-03  2.89004156E-04 -7.21922749E-03
 -5.20579617E-03 -4.53724449E-03  1.50219524E-02  2.41972955E-02  3.33868328E-02
  1.63646839E-02 -2.53329849E-02 -6.28122377E-02  5.29941753E-02  2.32674713E-02
 -3.85782297E-02 -3.83127558E-02  1.65356353E-02  6.72190781E-03 -1.18064582E-02
  2.06794369E-01  5.50570689E-02 -2.84990612E-02 -1.11934000E-02 -1.53631874E-03
  2.24738871E-04  7.40948961E-03  7.06687882E-03 -4.54238620E-03  6.27708480E-02
  1.01074874E-01 -1.17194485E-02  1.45875152E-02 -2.87656260E-03 -2.62154723E-01
 -7.79059732E-03  2.02292665E-02 -8.04448297E-03 -1.57669328E-01 -1.86868225E-03
  9.90734651E-03 -4.78300903E-03 -5.28231286E-01 -4.91253224E-02  1.12161247E-01
 -3.85411828E-02  5.49329213E-03  3.62763670E-03  5.30521491E-03 -7.65115669E-04
  5.78387121E-03  4.98452862E-02  8.02806283E-02  2.25354308E-02 -2.28454346E-02
  3.21299211E-03 -2.07150550E-01  3.77488375E-02 -2.93374527E-02 -2.74811559E-04
 -1.35208581E-01  5.08740028E-03 -2.00899698E-03 -4.72258844E-05  1.56316660E-01
 -1.84613257E-01  2.42451331E-01 -6.48082731E-02  4.22145263E-03  1.56690681E-04
  7.60703174E-03  5.19252590E-03  4.87929821E-03  3.68462670E-04  9.09567836E-04
 -1.31608861E-05  6.21718501E-04 -1.26501988E-03  3.01370679E-03  7.10965676E-03
  1.87361482E-03  1.34617596E-02 -1.46950922E-02 -9.63968414E-03 -1.02161552E-02
 -1.60531657E-03 -6.14821613E-04 -2.64673026E-03  1.17434831E-02  1.01372821E-02
 -9.10869093E-04  1.40699681E-02  1.12696807E-02 -2.48902932E-03  3.46711288E-03
  3.16333220E-03  5.37911504E-03  4.53678912E-02  3.60118105E-02  2.82766439E-03
  3.25538093E-02  2.68801269E-02 -8.79382168E-04 -1.03391041E-02 -8.25404742E-03
 -1.15881463E-03 -4.33502835E-02 -3.61339470E-02  4.08575870E-03 -3.58625210E-02
 -2.82339256E-02 -5.90662150E-03 -2.67446980E-03 -4.30985599E-03 -1.28461821E-03
  3.66716491E-03  7.92384284E-04  1.15134976E-02 -1.22958151E-03  5.35334328E-03
  1.36337991E-03  1.70066674E-02 -1.08196186E-04 -2.42677807E-04 -3.06123902E-03
 -4.37677665E-02  3.99108299E-03  1.59947580E-04  1.17094641E-02  4.45751232E-05
 -2.71233018E-05 -1.56559482E-04 -2.16793807E-04 -1.07850746E-03 -3.07914517E-03
 -5.04788965E-03  3.83188067E-03  5.28079783E-03  4.98220317E-03  1.36857270E-02
  5.53829258E-03  8.08723098E-03  7.83666892E-03  1.76289413E-02  1.20480569E-03
  7.42217346E-03  4.22407705E-03 -9.86142629E-02  1.65350447E-02  1.10321804E-02
  1.25809247E-02 -6.38126617E-05 -6.62745515E-05 -1.00630332E-04  2.29971041E-04
 -1.32132629E-03  5.91311433E-04  9.92554751E-04  5.38478474E-04  8.79607290E-04
  4.81652342E-04 -2.94061262E-03  9.05134528E-04  1.32642756E-03  7.70040742E-04
 -3.03901966E-03  1.13880503E-03 -3.33692262E-04 -5.58484388E-04 -1.90226757E-02
  8.46563253E-03 -3.82346032E-04  3.48897161E-03  1.03454143E-05  3.65889350E-05
 -7.12529228E-06 -1.66796575E-04  3.49221972E-06  2.49358520E-03  4.04357288E-03
  9.78713197E-04  1.26842125E-02 -4.71410448E-03 -1.13159735E-02  1.12219390E-03
  1.94900750E-02 -7.27261126E-03  1.95276544E-03  3.64987084E-03  6.71011944E-03
 -1.03959758E-02  1.04385752E-01  1.81780845E-02 -1.27734506E-01  7.58562655E-02
  3.60653626E-04  1.51015998E-03  2.32086708E-03  8.09693846E-04 -3.01882556E-03
  1.92749459E-02  3.09407084E-02  8.17689226E-03  8.62311714E-03 -4.58732968E-02
 -7.94165531E-02  1.20287365E-02  1.23068600E-02 -7.03548894E-02 -5.37315716E-02
 -2.62679951E-04 -7.08251006E-04 -8.51625864E-03 -2.81486884E-01 -7.17277585E-02
 -2.77998649E-02  2.92621812E-01  8.95907767E-04  6.18769096E-03  8.56195817E-03
  4.93482425E-04 -3.81594437E-03 -1.32350798E-02 -2.12546456E-02 -1.30588380E-02
 -1.51731293E-03  7.26420679E-03  5.45631977E-02 -1.98367110E-02 -2.67112529E-03
  1.13239565E-02  3.72284617E-02 -1.27527664E-02  3.53494568E-05  7.73660467E-03
  8.33506455E-02  9.54342589E-02 -4.52469152E-02 -3.93562251E-02 -1.37103854E-03
 -1.69655362E-03  1.09926115E-03  3.52854488E-03 -1.89578117E-03  6.40061110E-02
  1.03005498E-01  6.41647577E-03  1.06408190E-02  7.45742072E-03 -2.65458429E-01
  9.17806741E-03  1.40390048E-02  2.24067717E-04 -1.74193040E-01 -2.78669462E-03
 -3.04704814E-03  2.00111579E-03 -1.84914339E-01 -6.81297738E-02 -9.05832193E-02
  1.11483744E-02 -3.87228781E-03 -3.98023085E-04 -2.59544213E-03  3.52844766E-03
 -8.89685051E-03  4.41970350E-02  7.11482473E-02 -1.69417737E-02 -2.64033225E-02
 -1.56396733E-02 -1.84429806E-01 -2.27693616E-02 -3.62712161E-02 -3.00529884E-02
 -1.12085805E-01 -7.07579737E-03 -1.25929241E-02 -9.63550057E-03 -8.34936596E-02
 -8.84807656E-03 -1.97878749E-02 -2.07661954E-02  3.46382490E-03  1.22781655E-03
  1.38877371E-03  3.41039875E-03 -9.11964408E-03 -1.84337793E-02 -2.96958337E-02
  8.56320894E-03  7.47404216E-03 -4.27176708E-02  7.70328258E-02  1.14767226E-02
  9.01778247E-03 -6.66431700E-02  4.66760707E-02  3.55017059E-03  2.89101635E-03
 -2.00517186E-02  4.25677051E-02  2.42865662E-03 -9.74018402E-05 -2.05068239E-02
 -1.81829797E-03 -5.79042004E-03 -8.26298632E-03 -9.50221514E-04  4.31282489E-03
 -6.32659391E-02 -1.01892079E-01  8.01058038E-03  1.26007911E-02  6.91755432E-03
  2.64418597E-01  1.04707685E-02  1.54916025E-02  3.14253130E-04  1.58641017E-01
  4.87479094E-03  5.69584638E-03 -2.05113516E-03  1.06598440E-01  3.50763666E-02
  5.05166935E-02 -3.73583512E-02  3.61687211E-03  4.52443552E-04  2.52280773E-03
 -3.40890685E-03  8.39524464E-03 -4.54432595E-02 -7.32079086E-02 -1.69476337E-02
 -2.59982157E-02 -1.59329986E-02  1.89028726E-01 -2.23294178E-02 -3.56857559E-02
 -2.99399973E-02  1.25948017E-01 -4.11134696E-03 -3.14206427E-03 -4.21262533E-03
  2.72207278E-01  7.98856855E-02  1.17061830E-01  1.10197568E-01 -3.31560168E-03
 -1.10916861E-03 -8.85483006E-04 -3.79413000E-03  9.74276032E-03  1.17844503E-02
  1.89951393E-02  2.71473679E-03 -1.48835153E-02  7.56091441E-03 -4.92251554E-02
  2.56691959E-03 -2.23135100E-02  1.21617773E-02 -2.90162194E-02  2.38214909E-04
 -7.60433558E-03  3.59272291E-03 -7.03496910E-03 -5.53318571E-03  2.14257350E-02
 -1.72406640E-03  2.00699598E-03 -7.67739211E-04  3.93751334E-04  2.27458353E-04
  3.73252239E-03  2.57109015E-02  4.14190069E-02  2.42070225E-03  2.72891648E-03
 -2.78239345E-03 -1.07496591E-01  1.71941181E-03  1.08786014E-03 -1.55867810E-03
 -6.30669513E-02  7.67624830E-04  9.60675988E-04 -4.69999350E-04 -5.38356948E-02
 -4.99621504E-03  6.11995858E-03 -3.35686593E-03  1.72725417E-03  2.15127094E-03
  2.61505099E-03 -3.28562138E-04  1.03478941E-03  1.33598563E-02  2.15195715E-02
 -1.36400609E-02 -2.95654028E-03  8.17307950E-03 -5.58347090E-02 -1.97171748E-02
 -6.57651159E-03  1.31214350E-02 -3.47878736E-02 -6.19230533E-03 -1.31357767E-03
  3.70959771E-03  8.98936843E-02  5.60033165E-03 -1.78395117E-02  9.50383932E-03
  1.85862516E-03  1.32797579E-03 -7.23656712E-04 -2.63426124E-03  2.53963775E-03
 -1.25598436E-02 -2.02398645E-02  2.98552099E-03 -1.44935550E-02  7.16408594E-03
  5.27926328E-02  2.57762244E-03 -2.21204401E-02  1.17743907E-02  3.23843227E-02
  2.88353579E-03 -5.73319742E-03  2.43159294E-03 -2.14792726E-01 -3.34638170E-02
  1.53263925E-02  6.34110487E-03 -2.03726319E-03  6.59196300E-04 -2.19204186E-04
  2.33377368E-05 -3.74363148E-03 -2.51832127E-02 -4.05411331E-02  2.35003386E-03
  3.92261934E-03 -3.26071168E-03  1.05126838E-01  8.77518424E-04  3.76276981E-03
 -2.34253379E-03  5.53439708E-02 -4.18778408E-03 -3.33472328E-03  3.90586827E-03
  2.59667121E-01  8.33070388E-05  5.66998107E-02 -3.09890060E-02 -1.64650418E-03
 -1.99326467E-03 -2.66996642E-03  2.41971412E-04 -9.35247803E-04  2.64731989E-03
  3.04530459E-03  4.03462446E-04  5.96212781E-03  3.38216914E-03  8.17447166E-03
 -5.26221021E-05 -2.61917533E-03 -4.22879724E-03 -4.51666320E-02 -3.33457102E-02
 -1.14762244E-02 -3.08822542E-02 -2.58328737E-02  1.17425310E-03  1.27480108E-02
  1.07596187E-02 -9.00228558E-04  4.40626510E-02  3.67876342E-02 -3.65470908E-03
  3.22328600E-02  2.51057120E-02  3.88711892E-03 -8.27844310E-03 -7.04857802E-03
 -4.79852926E-05 -1.79980043E-02 -1.55445578E-02  1.62302447E-03 -9.34132283E-03
 -7.88227830E-03 -1.21445858E-04  8.72085564E-03  7.81077119E-03  9.43423524E-04
  1.62961857E-02  1.14320336E-02 -1.07820336E-02 -1.74538762E-03 -2.85038455E-03
 -4.69051256E-03  2.29372797E-03 -1.07571156E-03  8.31589283E-03 -6.78028440E-03
  2.49142116E-03 -1.46297931E-03 -6.25438967E-03  1.45372819E-03  2.36813130E-03
  4.73445976E-03 -2.54368207E-02  4.73711352E-03  4.50796911E-03  7.53281079E-03
  3.19241755E-04  8.70307781E-04 -1.92338898E-04  5.84357825E-04  3.65010681E-04
  1.97647962E-04  3.33065891E-04  4.78148807E-03 -9.94920648E-03  7.21237231E-04
 -7.97381816E-04  7.13120303E-03 -1.54445119E-02  8.66312031E-04 -2.39181403E-03
  7.30617338E-03 -1.01071495E-02  9.27569026E-04  2.72300423E-02 -5.05606385E-03
 -1.02556545E-02 -1.43890468E-03 -2.73328208E-04  2.19154298E-04  7.84467128E-04
 -5.87460113E-05  7.38199835E-04  2.11500190E-03  3.51643316E-03 -1.36513390E-03
 -1.04393165E-04 -1.32579754E-03 -1.04547216E-02 -1.98092077E-03 -2.41718592E-04
 -2.01310359E-03 -6.55512753E-03 -2.32044579E-03  6.93049574E-04 -1.00226687E-03
  1.67932137E-03 -1.00048296E-03 -1.52482004E-03  1.03378969E-03 -1.41541294E-04
  1.37581807E-04 -2.19200401E-04  2.11040150E-04 -5.32091195E-05 -2.97475521E-03
 -4.81797781E-03  1.81826012E-03 -3.50037735E-02 -1.96880589E-03  1.20592897E-02
  3.45091120E-03 -5.43123562E-02 -3.41299390E-03  1.82226359E-02 -3.62145855E-03
 -2.65800376E-02  7.11223024E-04 -2.74717508E-01  6.03322982E-02 -1.84864484E-01
  5.65595297E-02  1.74405203E-04  8.33881955E-07  2.20079778E-03 -5.50280325E-05
  6.77475793E-03 -4.46798813E-02 -7.17627797E-02  6.69574744E-04 -6.50459343E-03
 -2.17794010E-02  1.85100332E-01  2.22664344E-03 -8.67590835E-03 -3.29053694E-02
  1.15273071E-01 -6.38512610E-03 -7.00069761E-03 -1.67442796E-02 -3.94319455E-01
 -5.32017562E-02 -8.97262099E-02 -4.33523133E-02  7.22994029E-03  1.13101601E-03
  3.29556624E-03 -7.63893939E-04  3.08217333E-03  4.27524736E-02  6.86622534E-02
  1.27033732E-02 -8.10910914E-03 -5.27546881E-03 -1.76953878E-01  1.85053191E-02
 -1.12599321E-02 -8.69397761E-03 -1.13082181E-01  1.25118571E-02  2.02820192E-03
 -7.36525680E-03  6.31264786E-01  1.68031427E-01 -1.80401001E-01  5.46378506E-03
  2.10039922E-03  4.88946117E-03  2.37542255E-03 -4.67488565E-03  1.20282354E-03
  2.00498325E-03  3.32077321E-03  2.15958353E-02  2.88081512E-02 -1.28990361E-02
 -8.88614973E-03  3.20387909E-02  4.25518278E-02 -1.89804063E-02 -6.01815385E-03
  1.30390711E-02  1.57052668E-02 -1.41295421E-03  2.49165379E-01 -2.21668129E-02
 -7.20649484E-03 -2.13327858E-02  4.79543041E-03 -4.02785313E-03 -4.87015728E-03
  1.81910485E-03 -2.90374578E-03  4.68807251E-02  7.55214524E-02  3.85127099E-03
  7.49004748E-03  1.80409561E-02 -1.95871187E-01  8.96011942E-03  1.53199198E-02
  2.13405625E-02 -1.12213672E-01  3.53471538E-03  5.73943961E-03  2.67859235E-03
 -1.05151838E-01 -1.58703139E-02 -3.52054159E-02 -2.02965369E-02 -7.12824897E-03
  6.50052671E-04 -9.97393529E-04  1.59225087E-03 -3.95437887E-03  4.49404924E-02
  7.23819592E-02 -1.69900863E-03 -4.92329564E-03 -2.13058976E-02 -1.87455835E-01
  1.57460304E-03 -1.18289144E-03 -3.13333242E-02 -1.17318433E-01 -5.53433215E-04
 -2.72701333E-03 -9.84963373E-03  1.89056535E-02  9.58110563E-03  1.58602450E-02
 -1.26837767E-02 -4.65487964E-03 -1.92592623E-03 -4.32479663E-03  2.23603921E-03
 -4.88026253E-03 -1.71327911E-03 -2.71429089E-03  2.10718313E-02  2.90749588E-02
 -1.28059637E-02  6.66752819E-03  3.20922475E-02  4.40447909E-02 -2.00578418E-02
  1.26543353E-02  1.00994579E-02  1.65742695E-02 -2.50811999E-03  8.71208656E-03
  6.02611460E-03  1.02983974E-02 -5.73697488E-03 -4.86215407E-03  4.18124428E-03
  5.50078815E-03 -1.55956433E-03  2.65830899E-03 -4.67097433E-02 -7.51420703E-02
  4.62261786E-03  7.65470418E-03  1.81731904E-02  1.94046407E-01  9.59435860E-03
  1.47685770E-02  1.98046713E-02  1.09138453E-01  9.69774026E-03  8.60718827E-03
  1.36960150E-03 -6.11416234E-02  2.54870203E-02  2.82275608E-02 -3.90523797E-03
  6.87783994E-03 -5.97170776E-04  4.88654473E-04 -1.44626082E-03  4.26038566E-03
  8.85496705E-03  1.41897716E-02 -1.68522065E-04  2.87180486E-02 -1.77726325E-02
 -3.63068907E-02 -2.02947933E-03  4.26899494E-02 -2.58550108E-02 -2.75892050E-02
 -1.71185125E-03  1.68903442E-02 -1.03020283E-02 -1.81332845E-01  1.97622207E-02
  6.22079368E-02 -2.88566151E-02 -1.84100791E-03  4.24138010E-03  2.43571946E-03
 -1.25168918E-03 -5.56908271E-03 -3.57575168E-02 -5.76221474E-02 -2.08991425E-02
  8.11645685E-03  4.85737967E-03  1.49543635E-01 -2.94288407E-02  1.63630125E-02
  3.77310175E-03  8.73970537E-02 -6.97942901E-03  5.82749450E-03  1.54397473E-04
  1.13412059E-01 -3.87396413E-02  4.20634579E-03  7.86925341E-03 -2.12142837E-03
 -5.56440593E-03 -2.18767573E-03  3.99896432E-03  1.12912546E-04 -4.37120868E-02
 -7.04275885E-02  1.33240685E-02 -2.67572181E-03 -4.71276258E-03  1.82667937E-01
  1.65196705E-02  2.05406882E-03 -9.14593031E-03  1.13408812E-01  5.96724313E-03
 -1.19131635E-03 -2.23960327E-03 -2.62563875E-02 -4.77658492E-02 -1.90372701E-03
  2.90956547E-02 -3.78099098E-03 -3.58142283E-03 -2.92463556E-03  2.25189080E-03
 -3.57175158E-03 -7.01370164E-03 -1.13412827E-02 -7.86017488E-04  2.90914379E-02
 -1.70580101E-02  2.99225322E-02 -2.06813892E-03  4.42932567E-02 -2.56599881E-02
  1.07293300E-02 -4.26128732E-03  1.61000368E-02 -6.34239414E-03 -6.36170428E-02
 -5.73490923E-03 -4.33525664E-02  2.31951349E-02  1.87470470E-03 -3.99549459E-03
 -2.56508016E-03  6.86761750E-04  6.11394024E-03  3.61357091E-02  5.81098856E-02
 -2.05348523E-02  5.91975440E-03  4.78731404E-03 -1.50034446E-01 -2.68462194E-02
  1.24951483E-02  3.35124085E-03 -8.23750067E-02 -7.64253729E-03  6.86950590E-03
 -4.52462196E-03  9.85307806E-02  3.61532269E-02  3.30519349E-02 -2.86976123E-02
  2.12309049E-03  5.13039588E-03  2.78073168E-03 -3.80318057E-03 -6.16784960E-04
  6.30240543E-04 -6.21071443E-06 -3.13869062E-03 -6.21740502E-03 -3.31584529E-03
 -8.32897354E-03  5.28729627E-03  3.64952335E-03  7.35616366E-04 -1.56048338E-03
 -2.41745548E-03 -6.93000028E-03 -3.27056849E-02 -2.66735783E-02  1.92256556E-03
 -3.11169249E-02 -2.63539032E-02  1.05912824E-03  1.32477800E-03  9.86707680E-04
  2.89859865E-03  3.28125605E-02  2.47099249E-02 -1.63043367E-03 -5.99715199E-03
 -4.13080165E-03 -4.19306199E-05  2.51353442E-02  2.09817583E-02 -3.51334879E-03
  3.06372182E-02  2.60397068E-02 -1.48185591E-03  4.96577909E-03  4.10160093E-03
 -3.09733028E-03 -2.44291383E-02 -1.87073127E-02  4.88905745E-03  3.36322310E-02
  5.47098449E-02  2.78204047E-02 -3.13211322E-02 -1.89600200E-02 -1.50738924E-01
  3.52561681E-02 -4.29749802E-02 -3.33573094E-02 -9.54587032E-02  7.71050844E-03
 -9.78228594E-03 -9.88105076E-03 -5.29926095E-02  9.44151690E-03 -4.33756940E-03
  9.67771068E-03 -8.96992309E-05 -2.22285634E-03 -1.45503034E-03 -1.30615253E-03
  4.78146635E-03  4.20389907E-03  6.95333186E-03 -4.20036748E-02  8.62942980E-03
 -7.55436416E-02 -1.90792406E-02 -6.23976232E-02  1.19698463E-02 -1.15410238E-01
 -1.83347326E-02 -3.88220582E-02  4.82647347E-03 -7.34263935E-02  1.12613041E-02
  4.25154508E-02 -1.94036050E-02  1.73091496E-02  5.31764405E-03 -2.91903336E-04
  2.19605704E-03 -1.08272293E-03  4.01585926E-03 -1.35819585E-02 -2.26251177E-02
  3.59928366E-03 -5.46910853E-03 -7.71700820E-03  6.62491279E-02  4.28853291E-03
 -6.79453508E-03 -1.05008632E-02  6.85840536E-02  3.24964911E-03 -4.59437479E-03
 -7.00072343E-03 -4.06977294E-03  4.78365648E-03  5.80928302E-04  4.69920541E-03
 -1.44190022E-05  1.99210676E-04 -1.24412287E-04 -8.36663859E-05 -1.40287021E-04
 -5.85021165E-02 -9.50616489E-02  1.37775745E-02  4.83353224E-03  1.14427094E-02
  2.53541036E-01  2.73898513E-02  8.01845655E-03  1.61953149E-02  1.84661665E-01
  1.18960020E-02  9.43503211E-04 -1.42582845E-02 -1.92742479E-01  7.27176139E-02
  7.47284778E-03 -3.92982506E-02  4.66144458E-03 -3.27111548E-03  2.63011676E-03
  3.56372317E-03 -6.20444906E-04  1.44449591E-02  2.30658370E-02  2.85263222E-02
  4.05485435E-02  7.48626769E-03 -5.81587197E-02  4.35078908E-02  6.25850061E-02
  1.17845857E-02 -4.31198133E-02  1.08362438E-02  1.52144517E-02  9.71309586E-03
  7.31213147E-02 -1.19956655E-03 -6.39407230E-03  8.92217724E-02 -7.66036778E-03
  2.04371823E-03  1.94213918E-03 -1.42205713E-03  2.63496220E-03  1.40061625E-02
  2.23892818E-02  2.99058805E-02 -4.28479173E-02  1.58664034E-02 -5.62162731E-02
  4.53905745E-02 -6.52066518E-02  2.40476021E-02 -5.12713372E-02  4.57488865E-04
 -2.74823766E-02  2.11699337E-02  7.56848807E-03 -1.46289257E-01 -1.27646417E-01
  1.53025372E-01 -9.62614660E-04  6.23322741E-03  3.94104110E-04 -3.25931699E-03
 -5.79580305E-03  2.78165912E-02  4.48447014E-02 -2.73862548E-03 -3.40790165E-03
  1.05406467E-02 -1.15618263E-01 -4.20372184E-03 -5.87094437E-03  1.07005698E-02
 -8.03842698E-02 -6.88355147E-03 -9.95396587E-03  3.99287981E-03 -2.67450339E-01
  4.37337198E-02  7.04010676E-02  1.16792025E-02 -6.62286035E-03  9.78807581E-04
  2.79733571E-04  2.36681042E-04 -7.31625116E-04 -9.22874278E-03 -1.49294923E-02
 -1.55715182E-02 -2.52872467E-02 -2.09928187E-02  3.93159633E-02 -2.37840595E-02
 -3.84124720E-02 -3.07113220E-02  2.12985513E-02 -9.35862449E-03 -1.46856284E-02
 -7.81644536E-03  2.06699719E-01  3.45403428E-02  5.19691146E-02  2.34465809E-02
  6.14570900E-03  2.52927553E-04  1.31476634E-03  7.86125001E-04 -2.19619855E-03
 -3.81781727E-02 -6.17914714E-02 -1.63346068E-03 -2.37305750E-03  1.20350763E-03
  1.61888017E-01 -6.49493660E-03 -9.60149400E-03  4.68468091E-04  1.08227919E-01
 -2.08472969E-03 -3.50272596E-03  3.13097788E-04 -4.28469146E-02 -1.84496522E-02
 -2.40767480E-02  1.10475743E-02  2.64603779E-03 -3.44362295E-04  6.32597350E-04
 -1.67860701E-03  4.28879670E-03 -6.34153570E-03 -1.02489705E-02 -2.02665739E-02
 -2.85978288E-02  9.68571887E-03  2.69782043E-02 -3.05145716E-02 -4.33959862E-02
  1.40395847E-02  1.26763005E-02 -1.23445810E-02 -1.58972753E-02  1.77624361E-03
  9.44599595E-02  8.27930298E-03  1.10427189E-02  5.09645001E-03  4.04723557E-03
 -3.31070221E-03 -4.14792652E-03  8.98341513E-04 -1.37570210E-03  2.80890618E-02
  4.53088462E-02  2.28486536E-03  1.11449293E-03 -1.06535942E-02 -1.17418452E-01
  1.30023617E-03 -3.03858091E-05 -1.16605348E-02 -6.91542064E-02 -1.89633100E-03
 -8.49923225E-03 -3.58272299E-03  4.05268023E-02  8.52751911E-03  1.88091202E-02
  2.31058559E-02 -5.82652072E-03  2.31457675E-03  1.74871875E-03  4.96067303E-04
 -1.10097582E-03  3.03955865E-02  4.90688870E-02  1.01820230E-02  1.90903955E-03
 -4.98795656E-03 -1.28339439E-01  9.68012916E-03  3.35348540E-03 -5.14755676E-03
 -6.39870377E-02 -7.54385480E-04 -6.30849412E-03  5.13013541E-03  4.43714758E-01
 -5.68238698E-02 -4.53347635E-02  5.07321257E-02  1.33795400E-03  5.18277447E-03
  1.50315642E-03 -3.70579621E-03 -1.67724890E-03 -5.53389679E-03 -8.94082817E-03
 -3.12303495E-02  2.43302017E-02  2.54405771E-04  2.36738755E-02 -4.69342915E-02
  3.71718014E-02  2.24188508E-04  1.55816848E-02 -1.19706917E-02  1.25387970E-02
 -2.55022471E-03 -1.08891530E-01  1.81052936E-02  1.54281935E-02 -1.76135779E-02
  1.34518799E-04 -4.13753964E-03  1.94938969E-03  5.56735226E-03  2.20688914E-03
 -4.06121160E-02 -6.57538327E-02 -3.44428968E-03  2.16413326E-03  2.99933127E-04
  1.72694450E-01 -9.28995329E-03  9.72337465E-03 -1.38716658E-03  1.14329722E-01
 -2.74797188E-03  6.09034887E-03 -2.20822848E-03  7.18918686E-02 -6.35219717E-03
  1.79168120E-03  1.93398403E-03 -2.44970486E-03 -2.75500703E-03 -3.90019029E-03
  8.17683774E-05 -1.63800212E-03 -9.71184729E-03 -1.57086100E-02 -4.90808074E-03
  3.43055855E-02 -1.78549282E-02  4.13157672E-02 -8.42613308E-03  5.19640787E-02
 -2.64328643E-02  2.17028125E-02 -5.51346818E-03  1.96033647E-02 -1.01082779E-02
 -3.20937901E-02 -7.55589423E-03 -2.06319701E-02  1.39928746E-02  1.62542648E-03
 -3.73839398E-03 -2.46828386E-03  6.55103365E-04  5.43544832E-03  2.93737397E-02
  4.73888023E-02 -9.55226959E-03 -1.49095620E-03  6.37737277E-03 -1.22408200E-01
 -1.16700219E-02  1.15167887E-03  6.18985105E-03 -9.02104312E-02 -1.32507612E-02
  1.26878449E-02  1.59081346E-03 -2.31618941E-01 -2.51737769E-02  2.25852676E-02
  6.63588788E-04  6.01568202E-04  5.42273892E-03  2.98837061E-03 -2.02227047E-03
 -2.95137319E-03 -3.85962648E-02 -3.53599987E-02 -9.69889714E-03 -1.68413252E-02
 -1.30772299E-02  1.13550415E-02  5.05048238E-02  3.71162337E-02 -2.07988249E-04
 -1.92046709E-02 -1.54404170E-02 -4.44936641E-03  9.30227208E-03  7.93658503E-03
 -1.99030121E-03  3.40937049E-02  2.98291878E-02 -1.70370057E-05  6.92296671E-03
  5.82302272E-03 -1.78454006E-03 -1.79476748E-02 -1.44974810E-02  4.04169349E-03
 -1.91843207E-02 -1.60166420E-02 -5.53341004E-04  6.43186206E-03  5.13321110E-03
 -3.43763165E-04  3.67302153E-02  3.17018046E-02 -1.03365662E-03  9.98565856E-03
  8.59621488E-03  5.72529687E-04 -2.03743368E-02 -1.49341635E-02 -8.15471350E-03
  4.19486323E-02  6.85603660E-02  2.22363676E-02 -3.14673000E-02 -1.50252776E-02
 -1.92592060E-01  2.55245332E-02 -4.39122078E-02 -2.81285307E-02 -1.27505537E-01
  6.79262306E-03 -1.80312567E-02 -2.32595183E-02 -4.82648691E-02  1.09729115E-02
 -7.81653140E-03 -1.96430520E-03 -7.35060662E-03 -5.53972590E-03 -1.01100751E-03
 -6.54657618E-04  8.95140309E-04 -1.77811067E-02 -2.94314391E-02 -7.82586567E-02
  4.88296616E-02 -1.84857959E-02  8.20669398E-02 -1.19903319E-01  7.68582081E-02
 -2.36667815E-02  9.64507407E-02 -8.34535375E-02  5.36360120E-02 -1.72591121E-02
 -7.39356175E-02  3.53681289E-02 -2.02580524E-02  3.19994295E-02  1.45684491E-03
 -5.16894548E-03  7.36511508E-03 -2.89883110E-03 -1.19829349E-03 -2.25947653E-02
 -3.76381090E-02  1.43627156E-02 -2.05148893E-02 -1.10281777E-02  1.10744209E-01
  1.94906329E-02 -2.84628611E-02 -1.53184154E-02  1.19027587E-01  1.32366209E-02
 -1.89155233E-02 -9.38618454E-03 -1.41920183E-02  4.76082246E-03 -2.45280501E-03
  7.84277588E-03  1.50055684E-04  4.05094557E-04 -9.90325324E-04  5.48625974E-04
  1.12111034E-03  1.23873093E-02  2.03197841E-02 -1.32919737E-02  1.59624100E-02
  5.81202531E-02 -5.24868219E-02 -2.44750117E-02  2.52482412E-02  9.00829146E-02
 -8.44784520E-02 -1.26191677E-02 -1.79238192E-03  5.29915115E-02  3.75368474E-01
 -6.09902174E-02 -1.89923419E-01  1.41512051E-01  6.74140060E-03  1.86482183E-03
  3.47311349E-03 -1.94425857E-03 -7.37659465E-04  1.04778630E-02  1.70441616E-02
 -1.95557898E-02 -1.59341314E-02  5.09033953E-02 -4.53029007E-02 -2.92376024E-02
 -2.29120878E-02  7.36046877E-02 -2.45100133E-02 -1.22989250E-02 -1.36218261E-02
  1.90276155E-02 -2.64836375E-01 -7.56737371E-02 -1.11343508E-01 -1.08446103E-01
 -2.50875031E-04 -7.90666272E-04 -5.02257242E-04  9.26057465E-05 -1.72428778E-03
  5.32774686E-03  8.69540247E-03 -3.94909156E-02 -5.65220464E-03  3.63417423E-02
 -2.34465501E-02 -5.77338702E-02 -5.78412019E-03  5.26450758E-02 -8.96962523E-03
 -9.64337413E-03 -1.77823412E-02  2.20734462E-02  3.28564694E-01  1.16851809E-01
  5.73791295E-02 -6.91164903E-02  1.31981581E-03  5.27001674E-04  6.52836562E-04
  2.82078259E-03 -5.19586449E-04 -2.85443379E-02 -4.65816196E-02  9.32020925E-03
  1.75544598E-02  6.43437440E-03  1.23194230E-01  1.52246467E-02  2.87837686E-02
  1.60198504E-02  9.32231592E-02  5.79751329E-03  1.88069450E-02  1.38593779E-02
 -1.84825586E-02 -2.97868119E-02 -5.30395000E-02  3.35607108E-02  5.00154907E-03
 -3.17341540E-04  4.23019685E-04 -1.25335686E-03  1.52976942E-03  2.21494593E-02
  3.60821861E-02  1.71924666E-02  2.76413584E-02  1.52992184E-02 -9.59785340E-02
  2.74975800E-02  4.35642939E-02  1.83049417E-02 -6.50482446E-02  1.38456414E-02
  1.92453270E-02  2.16041524E-03  4.07375029E-04 -9.75970315E-03 -1.49299824E-02
 -4.08268973E-02 -4.87924721E-03  1.05796405E-03  5.59710371E-04  1.76991976E-05
 -4.39886816E-04  1.31161835E-02  2.13630225E-02  9.76449349E-03  9.50271336E-03
 -4.24107294E-02 -5.66655056E-02  1.62852954E-02  1.67461074E-02 -6.20376309E-02
 -4.25600385E-02  7.16457547E-03  8.44689074E-03 -2.22954194E-02 -4.79174355E-03
  6.60065177E-03  6.09439289E-03 -1.90403678E-02 -1.61391157E-03 -2.72482570E-03
 -4.29476164E-03  6.60066713E-04 -8.16297297E-04 -3.08934454E-02 -5.03549359E-02
 -9.17524295E-04 -2.13848440E-03 -9.99507772E-03  1.33844186E-01 -2.31694370E-03
 -5.54873535E-03 -2.21281190E-02  9.15143671E-02 -2.82386031E-03 -5.37135819E-03
 -1.33876468E-02 -5.47263028E-02  7.54546969E-03  7.46231588E-03 -2.86036158E-02
  3.41121586E-03  6.89258236E-04  2.15037507E-03 -1.20299192E-03  2.45569718E-03
  1.28966671E-02  2.10845802E-02 -2.40440833E-02 -3.57694373E-02 -1.90684630E-02
 -5.60633513E-02 -3.67972565E-02 -5.35615112E-02 -2.42027916E-02 -4.43002180E-02
 -1.82679665E-02 -2.62849186E-02 -1.08902744E-02 -1.04568399E-01  9.32726438E-03
  1.39541022E-02 -1.69378441E-03 -4.10428603E-03  1.55550175E-04  5.68457296E-05
 -7.14555224E-05 -1.83795315E-04  1.78354483E-02  2.91394565E-02 -1.20464828E-02
  3.43372073E-02 -1.11051903E-02 -7.77751063E-02 -2.23073555E-02  5.11537775E-02
 -1.37190555E-02 -4.97320033E-02 -2.00204428E-02  2.66614907E-02 -2.01002012E-03
 -3.21257555E-01  4.78743908E-02 -1.80097815E-02 -1.79567571E-02  1.35814338E-03
  3.00260831E-03  1.40757321E-03 -1.11300393E-03 -2.07157530E-03 -2.80261718E-02
 -4.56749811E-02 -3.75379740E-03  1.29502011E-02 -5.09712110E-03  1.21432571E-01
 -2.29000310E-03  2.41790308E-02 -1.17639907E-02  7.78625924E-02  1.76236421E-03
  1.55493921E-02 -1.07990506E-02  1.67341874E-01  1.77095901E-03 -1.11755178E-02
  8.86710461E-03 -7.59523199E-04 -2.67883655E-03 -3.35124327E-03  1.80840978E-04
  9.20517876E-04  5.34639321E-03  8.74114494E-03  3.57536219E-02  1.19299020E-02
 -2.35507202E-02 -2.37542380E-02  5.35942795E-02  1.67186110E-02 -3.46101784E-02
 -1.11911810E-02  2.14558965E-02  2.74054029E-03 -1.09274480E-02 -1.00592062E-01
 -2.60114549E-02  1.03534074E-02  2.60954366E-03 -8.07381030E-04 -3.16817726E-04
  3.05325435E-03  3.49005612E-03 -2.03381753E-03  2.41840695E-02  3.94373673E-02
  1.01129860E-02 -2.26289604E-02  9.86769404E-03 -1.05308307E-01  2.05283987E-02
 -3.39910626E-02  1.26867711E-02 -7.14351479E-02  1.31660709E-02 -1.78529229E-02
  3.37543605E-03  3.72096066E-01  6.49428765E-02 -5.54303567E-02  8.50202492E-03
  9.37191163E-04  3.50850115E-03  1.43148975E-03 -1.95992897E-03 -9.68149194E-04
 -2.41207371E-02 -3.93640359E-02  1.45456616E-02 -2.06406869E-02  1.02303637E-02
  1.04321948E-01  1.86522348E-02 -3.42546974E-02  1.92519601E-02  7.71099406E-02
  1.26274393E-02 -1.86596141E-02  1.27356799E-02 -2.43963477E-01  5.11707774E-02
 -1.23383573E-01  3.26208514E-02 -1.01967776E-03 -2.45079156E-03 -3.28540531E-03
  1.60151548E-03  1.99878931E-03 -4.94632655E-02 -4.72245020E-02 -9.60503970E-03
  6.06801499E-02  5.12822059E-02  9.29273047E-03 -4.27723212E-02 -3.09148035E-02
 -1.27137929E-02  3.63105212E-02  3.13887408E-02  6.02772198E-03 -2.65379845E-02
 -2.42485147E-02 -1.13443718E-03 -1.61303387E-02 -1.48197389E-02 -3.11619418E-04
  3.57400607E-02  3.29495619E-02  3.03774333E-03 -2.15861779E-02 -1.94410991E-02
 -3.36654432E-03 -2.56457826E-02 -2.23878668E-02 -1.49022003E-04  3.31300122E-02
  3.03151177E-02  8.37038109E-04 -6.60099189E-03 -5.84809768E-03  7.26076468E-04
 -2.87458287E-02 -2.62096157E-02 -2.70943071E-03  3.31281255E-02  3.04427354E-02
  6.33317361E-03  2.74057480E-02  4.48433673E-02  1.29732103E-02 -1.47103652E-02
 -1.70510538E-02 -1.25918250E-01  1.51057505E-02 -1.94405157E-02 -3.02968618E-02
 -8.41589483E-02  2.80029560E-03 -1.05482306E-02 -2.26012635E-02 -3.55956363E-02
  6.87906371E-03 -6.30816532E-03 -3.92907812E-05 -4.00902016E-03 -3.03897363E-03
 -2.10950418E-03 -1.31135898E-03  1.76492929E-04 -1.26599004E-02 -2.09296087E-02
 -3.45059774E-02  3.68241009E-02 -2.06480184E-02  5.78087265E-02 -5.20922391E-02
  5.77400440E-02 -2.96485836E-02  7.87332831E-02 -4.64155582E-02  4.34102043E-02
 -2.19748088E-02 -3.21431816E-02  4.26682972E-02 -2.03550695E-02  2.09093568E-02
  2.41196357E-03 -4.27269887E-03  3.53336046E-03 -2.00746577E-03 -1.27489646E-03
 -1.41711034E-02 -2.36209774E-02  9.69393050E-03 -1.16748913E-02 -1.16302839E-02
  6.97114633E-02  1.33109908E-02 -1.59171445E-02 -1.65787312E-02  7.41167290E-02
  9.58734610E-03 -1.08476160E-02 -1.06092795E-02 -9.41147608E-03  4.00644564E-03
 -1.57268914E-03  5.40807979E-03 -3.30914148E-04  6.80478602E-04 -1.00594448E-03
  4.07027032E-05  5.56884725E-04  3.60933897E-03  5.78882211E-03  2.92483231E-02
  3.97743453E-02  1.74398028E-02 -1.35266803E-02  4.47923559E-02  6.17938218E-02
  2.67406035E-02 -2.68894612E-02  3.58871734E-02  1.89066763E-02 -6.42020690E-03
 -1.91202089E-01  4.83430620E-02  4.81790768E-03  2.94916004E-02  6.68744565E-03
 -3.13130337E-04 -9.04301923E-05 -1.65612403E-03 -1.60359841E-03  2.81101726E-02
  4.57123978E-02 -1.18059012E-02 -2.44392873E-02  6.26013359E-03 -1.22611809E-01
 -1.73190137E-02 -3.53384717E-02  8.78289364E-03 -6.51381216E-02 -1.99548117E-02
 -3.33259803E-02  1.74978579E-02  3.23780823E-01 -3.79733718E-03 -6.29693326E-02
  6.33784594E-02 -4.60917341E-04  5.36643893E-05 -1.51193169E-04  1.05108785E-03
 -1.41421524E-03 -3.91831088E-03 -6.37033742E-03  6.07600598E-02  2.48956291E-02
 -3.10071896E-02  1.70336994E-02  8.96669104E-02  3.69745592E-02 -4.45179368E-02
  1.29322574E-02  2.99456446E-02 -4.71692851E-03 -3.23059571E-03 -4.80846804E-02
 -2.73488000E-01 -2.23059774E-01  2.82180622E-01  2.07276452E-03  1.50864196E-03
 -3.61828049E-03 -1.96691448E-03  1.94601724E-03 -2.24521362E-02 -3.66619880E-02
 -1.76406721E-02 -2.64573750E-02  1.81263147E-02  9.79136997E-02 -2.43457519E-02
 -3.66389826E-02  3.09773655E-02  4.52520638E-02 -7.46016984E-03 -9.29922978E-03
  2.93132049E-02 -3.66545065E-01 -2.06739356E-02 -3.65597317E-03  8.56314990E-02
  1.74343237E-03  1.29053454E-03  3.11809253E-03 -9.14018946E-04  2.47494310E-03
 -9.26272253E-03 -1.51004333E-02  1.91826051E-02  3.10785418E-02  3.37735529E-02
  3.96071888E-02  2.78428340E-02  4.52087016E-02  5.18121493E-02  4.17482191E-02
  1.32660365E-02  2.14028177E-02  1.90213150E-02  1.78760084E-01  3.49625237E-03
 -1.98656878E-03 -4.01743115E-02 -3.93109733E-03 -9.29312935E-04 -1.71901880E-03
 -1.16598368E-03  3.71426288E-03  3.25966569E-02  5.31598102E-02  9.76912334E-03
  1.35262186E-02 -4.77083556E-03 -1.41667852E-01  1.91543326E-02  2.68278477E-02
 -5.64457245E-03 -1.01310863E-01  1.16264752E-02  1.73403339E-02 -1.33712179E-03
  2.54165205E-03  1.06375210E-02  1.48021738E-02 -4.04463609E-02  1.55042772E-06
 -7.04212244E-04 -1.59810045E-03  1.84422387E-03 -4.33894710E-03 -1.76527621E-02
 -2.87925796E-02  2.29618250E-02  3.04026562E-02 -2.06134014E-02  7.63432303E-02
  3.34667556E-02  4.36389460E-02 -3.46545680E-02  6.13836779E-02  1.38117216E-02
  1.79422109E-02 -1.90084456E-02  2.12300816E-01  4.82061744E-02  6.44187649E-02
 -7.33125002E-03 -3.77211892E-04  2.59437851E-03  4.03874831E-03 -1.29728803E-03
  2.68839265E-03 -1.41723660E-02 -2.31204919E-02 -1.63867529E-02 -3.00811336E-02
 -3.14318091E-02  6.13178793E-02 -2.17556619E-02 -4.10943432E-02 -4.75517839E-02
  4.67466069E-02 -3.23553815E-03 -9.49132051E-03 -1.76299475E-02 -2.94315428E-01
  6.65198717E-02  1.14809922E-01  1.07616786E-02 -1.67584774E-03 -9.54768441E-04
 -1.95457597E-03 -9.49942734E-04  3.12486224E-03 -3.01849454E-02 -4.92461409E-02
  1.86248890E-02 -3.93139630E-02  1.77671154E-02  1.30453670E-01  3.51889975E-02
 -5.77617878E-02  2.32647014E-02  1.08862586E-01  2.00730500E-02 -3.56975765E-02
  1.47462683E-02  3.98307426E-01  3.07431333E-03 -1.98824853E-01  1.08254162E-01
 -2.98278503E-04 -5.00144268E-03 -2.62525106E-03  3.15652532E-03  1.39249369E-03
  3.75695714E-02  6.13099410E-02  1.23580120E-02 -2.40056471E-02  9.24708412E-03
 -1.63676051E-01  1.38216690E-02 -4.16677899E-02  1.97570263E-02 -1.12854016E-01
  5.27295536E-03 -2.51356704E-02  1.20922576E-02  1.54632423E-01  7.67535576E-02
 -7.36698596E-02  1.25656029E-02  9.50063489E-04  4.41697246E-03  3.94492444E-03
 -6.34550885E-04 -1.92629160E-03 -4.57942613E-03 -7.45521323E-03 -5.16323707E-02
 -1.82618719E-02  3.53646860E-02  1.95644049E-02 -7.69715871E-02 -2.59875820E-02
  5.20003445E-02  2.01281075E-02 -2.70402578E-02 -1.07743437E-02  1.94393259E-02
  1.13905401E-01  5.63119861E-02  4.82775865E-03 -3.47806598E-02  1.30555981E-03
  5.12554486E-04 -4.11827472E-03 -4.57506552E-03  2.88214157E-03 -3.35935969E-02
 -5.48117453E-02 -1.55474502E-02  3.40841202E-02 -1.19869293E-02  1.46279963E-01
 -3.10859420E-02  5.12844782E-02 -1.43618985E-02  9.39590586E-02 -2.52196668E-02
  2.45689455E-02 -2.64466130E-03 -2.61399947E-01 -5.11863109E-02  7.35640723E-02
 -9.31375280E-03 -1.14894051E-03 -4.75389785E-03 -2.20917473E-03  3.32788452E-03
  1.31561192E-03  3.53349590E-02  5.76626404E-02 -1.73613566E-02  3.20894245E-02
 -6.89495376E-03 -1.53114685E-01 -2.13414138E-02  5.36072348E-02 -1.56582130E-02
 -1.17627546E-01 -8.21547163E-03  4.20301804E-02 -1.53568228E-02 -1.62744918E-01
 -1.26739198E-01  1.13725591E-01 -3.10513198E-02  8.53395005E-04  5.27030170E-03
  3.46718924E-03 -1.00305048E-03 -1.79185618E-03 -3.64312321E-02 -3.47471751E-02
 -7.54043575E-03  3.33154906E-02  2.35668572E-02  1.13664867E-02  5.43073171E-03
  1.25851881E-03  8.26696509E-03  2.54924824E-02  2.24225176E-02  1.29310494E-03
  1.07071590E-02  1.03288595E-02 -2.50284559E-04 -4.12983788E-02 -3.81276165E-02
 -3.39814682E-03  2.12200693E-02  1.87987305E-02 -6.54006807E-05  1.53891897E-02
  1.43864341E-02  8.30196616E-03  4.03384558E-02  3.50497307E-02  1.01838833E-02
 -4.68303260E-02 -4.37906272E-02 -3.86746676E-03  5.80408350E-03  5.79517626E-03
 -1.74772760E-04  4.20183553E-02  3.81745207E-02  3.66632648E-03 -4.67225891E-02
 -3.85059940E-02 -7.38422042E-03  4.82640161E-03  7.81639086E-03  1.70620339E-02
 -5.55555733E-04  1.82399829E-02 -2.34704660E-02  2.50695306E-02  8.96534731E-04
  2.81080515E-02  9.25543580E-03  5.55403438E-03 -1.94320024E-03 -3.44215611E-03
 -4.04849582E-02  8.16990835E-03 -4.32977747E-03  4.55466015E-03 -2.74697066E-03
 -3.85858318E-03  8.68554938E-04 -1.75300033E-03 -2.72828580E-03 -5.15116111E-03
 -8.55443637E-03 -2.36267039E-02  4.91416602E-02  2.74620846E-02  2.28647945E-02
 -3.68907031E-02  7.64507181E-02  4.33834945E-02  4.15740408E-02 -2.99882795E-02
  5.81587488E-02  3.30346563E-02 -1.70979854E-01  2.52649677E-02  1.25156289E-02
  3.68030158E-02  1.38214406E-04 -2.46740724E-03  2.04607182E-03 -5.83409163E-04
 -2.96873884E-03 -6.60102599E-03 -1.09718413E-02  1.35703851E-02 -5.46425785E-03
  6.61256382E-03  3.23385620E-02  1.98047167E-02 -7.69578580E-03  9.99385523E-03
  3.10752346E-02  1.47010133E-02 -5.72539877E-03  6.16392680E-03 -2.07649810E-02
  3.49318624E-03 -1.71947339E-03  4.16151918E-03  1.20247271E-03  1.41344639E-05
  6.06433637E-04 -7.37151729E-04  1.33173556E-03  7.50488739E-03  1.23076880E-02
 -1.93400901E-02  4.34099249E-02 -1.17825749E-02 -3.37353300E-02 -3.14167372E-02
  6.70703621E-02 -1.71270640E-02 -2.54895025E-02 -6.09165836E-03  2.35609631E-02
 -1.17791598E-02  6.28584973E-01 -6.70406501E-02 -1.92986270E-01  9.78565602E-02
 -7.15509193E-04  1.62423632E-03  5.21746447E-03 -1.18711130E-03 -6.23801308E-03
  1.99879062E-02  3.24949755E-02 -5.42022753E-03 -1.33753832E-03 -6.15366946E-02
 -8.62223984E-02 -9.51215840E-03 -2.09488986E-03 -9.02843644E-02 -6.24564984E-02
 -9.00459735E-03 -1.31119718E-02 -2.76637678E-02 -2.77470068E-01 -1.79372165E-01
 -1.81115421E-01  3.87157844E-01  7.71231269E-04  2.81766555E-03  3.77152283E-03
 -7.68524725E-04 -3.68133663E-03 -2.81857451E-02 -4.58185963E-02 -1.79415435E-02
 -1.93421714E-02  2.33412383E-02  1.22375686E-01 -2.57785250E-02 -2.82630268E-02
  3.36705357E-02  7.36033613E-02 -6.22333942E-03 -3.64170192E-02  3.05173640E-02
 -5.56791265E-02  1.23750598E-01  1.19754606E-02 -7.93620667E-02 -1.01094972E-03
 -1.38377718E-03  6.07674049E-04  2.91375117E-03 -2.09917451E-03  1.69597409E-02
  2.76296200E-02 -3.62532725E-02 -4.76433755E-02  1.00972586E-02 -7.32990098E-02
 -5.30973062E-02 -6.95466572E-02  9.15630358E-03 -5.92216957E-02 -2.66281587E-02
 -3.29993022E-02 -1.15522134E-03 -4.21492528E-01 -1.41178272E-01 -2.00475946E-01
  9.16080564E-02 -4.96226067E-03  2.45753657E-03  1.62763933E-03 -7.85014816E-04
  6.77351687E-05 -3.92029036E-02 -6.39811735E-02 -5.95232520E-03 -5.77997178E-03
  1.64143265E-02  1.70608726E-01 -1.26986172E-02 -1.32258230E-02  3.25008693E-02
  1.19770572E-01 -9.65684914E-03 -1.16321959E-02  2.11726360E-02 -1.98401408E-01
 -5.98604433E-02 -9.08618492E-02 -5.03094924E-02  2.44564495E-03 -2.65097879E-03
 -2.90491229E-03 -1.51231654E-03  4.13005732E-03  2.10408802E-02  3.43156057E-02
 -2.81818600E-03  2.85245726E-03  5.60762245E-02 -9.12049457E-02 -1.10486196E-03
  8.69693599E-03  8.39592808E-02 -6.76417158E-02  2.03192399E-03  7.30875916E-03
  3.26513584E-02 -7.54487139E-03  1.86060647E-02  1.32841950E-02 -8.00451039E-02
  1.96317282E-03  2.76053582E-03  3.90204420E-03  1.19032479E-03 -4.08679986E-03
  2.03326577E-02  3.31844264E-02  3.17770291E-02  4.62918212E-02 -9.86334092E-03
 -8.87786634E-02  4.75439492E-02  6.97217165E-02 -9.49669475E-03 -5.60198655E-02
  2.14358787E-02  3.19498122E-02  4.13649659E-03  2.49663377E-01  6.32475091E-02
  9.88559898E-02 -1.77113408E-03 -5.70972189E-03  2.20053896E-03  2.14201067E-03
 -4.86539143E-04  3.11044812E-04 -3.90123387E-02 -6.36820503E-02  6.50196388E-03
  1.21521870E-02 -1.29986677E-02  1.68911096E-01  1.42063456E-02  2.40040875E-02
 -2.63089364E-02  1.29076631E-01  1.33666743E-02  2.53625658E-02 -1.67921775E-02
  1.50208535E-01  1.20220011E-01  1.72530641E-01  1.07375002E-01  3.49795294E-03
 -3.13227086E-03 -2.17348940E-03 -1.55510229E-03  3.71034515E-03  3.09437449E-02
  5.05543783E-02 -1.38496401E-02 -1.93174838E-02  1.85632562E-02 -1.35121827E-01
 -2.77822886E-02 -2.68908805E-02  3.02341447E-02 -7.62477578E-02 -3.32326148E-02
 -4.68905018E-03  1.68628925E-02 -2.08163267E-02 -1.77095107E-02  2.14743827E-02
  6.03971061E-03  2.92222342E-03  2.12967767E-03  7.78408053E-04 -2.34588489E-03
  3.15101515E-03 -2.10120713E-03 -3.43261922E-03 -4.70699391E-02  3.23266433E-02
  2.89240503E-03  9.60226955E-03 -6.92498502E-02  4.84045363E-02  3.84508741E-03
 -9.37692644E-03 -2.57569942E-02  2.67543226E-02 -3.50437684E-03 -4.05088037E-02
  6.01359420E-03  3.90287584E-03 -7.66316793E-03  4.05340501E-04 -3.12328190E-03
  1.44886701E-03  4.12452509E-03  2.09620731E-03 -2.88213466E-02 -4.70163644E-02
  1.71055884E-02  2.08979763E-02 -2.04025020E-02  1.25161058E-01  2.15077784E-02
  3.72729861E-02 -3.21772643E-02  9.55925368E-02  5.15160723E-03  1.81171845E-02
 -1.31633794E-02 -9.19153898E-02 -6.96797092E-03  2.59645634E-02 -1.26535195E-02
 -2.98228266E-03 -4.79720249E-04 -8.42451062E-04  9.73779125E-04 -4.65549128E-03
  3.04400558E-02  4.96966262E-02  1.29912353E-02  2.15176246E-02 -1.83487592E-02
 -1.32531705E-01  2.66030425E-02  3.08804721E-02 -2.99001073E-02 -9.99252829E-02
  1.70606565E-02  1.02205781E-02 -1.35263339E-02  4.10142941E-02  1.94281860E-02
  1.52431726E-02 -1.26414114E-02  3.00403485E-03  1.83887266E-03  4.05053708E-04
 -2.31657026E-03  3.71606680E-03 -8.95412190E-04 -1.38921387E-03  4.91664132E-02
 -3.17389989E-02 -2.71011472E-03  3.39711205E-03  6.98758685E-02 -4.53494843E-02
 -3.33575358E-03 -2.95960349E-03  2.88699136E-02 -1.56295540E-02 -3.77809483E-03
  2.26321658E-01  1.42187571E-02  1.36983955E-02 -2.56366601E-02  4.91126065E-04
 -2.48227353E-03  1.22813026E-03  3.94003124E-03  2.03924734E-03  8.03903763E-03
  1.05715665E-02  2.53741018E-03  4.91662343E-02  3.93433425E-02  1.13476292E-02
 -1.47581340E-02 -1.55458323E-02 -1.45070741E-02 -2.37267695E-02 -1.76699425E-02
 -3.17614810E-03  4.94831889E-02  4.57493544E-02  3.01234226E-03 -2.70103473E-02
 -2.53024450E-02 -1.67082650E-03 -2.60227357E-02 -2.36567715E-02 -2.90256251E-03
  5.01836117E-02  4.38500015E-02  8.56364097E-03 -4.11148091E-02 -3.67135600E-02
 -1.28859764E-03  2.31779279E-03  1.08511376E-03  1.85079301E-04  3.67613002E-02
  3.44046298E-02  4.09227717E-03 -3.95086158E-02 -3.65140566E-02 -3.25962267E-03
 -3.29173062E-04 -1.61926822E-03 -1.29812267E-04  3.14708596E-02  5.16413848E-02
  1.89195668E-03 -1.40068076E-02 -3.39973165E-02 -1.45166846E-01 -1.70932816E-03
 -1.95699447E-02 -5.73752354E-02 -1.08813060E-01  4.36224233E-04 -1.08713156E-02
 -3.07183762E-02 -4.39773493E-02  4.20373352E-03 -1.80826263E-03  3.35180811E-03
 -4.08267314E-03 -1.93170317E-03 -2.93144022E-03 -1.77135664E-04  5.07029194E-04
 -1.59864182E-02 -2.64378651E-02 -2.99547342E-02  1.83048193E-02 -2.86868160E-02
  7.42333427E-02 -4.58515180E-02  2.85622384E-02 -4.16115189E-02  8.85264210E-02
 -3.63052820E-02  2.40964814E-02 -3.15163423E-02 -9.75462185E-02  3.47456924E-02
 -7.84402105E-03  2.18480784E-02  1.71096296E-03 -4.12118990E-03  5.91465825E-03
 -1.83687555E-03 -9.71421555E-04 -1.49640392E-02 -2.49463474E-02  5.81469240E-03
 -1.31523400E-02 -2.22135761E-02  7.35491853E-02  7.40600533E-03 -1.80808589E-02
 -3.23149523E-02  8.27579972E-02  5.25777088E-03 -1.17898956E-02 -2.10378599E-02
 -1.84595639E-02  7.85442712E-03 -1.82930886E-03  7.39305683E-03 -1.29655946E-03
  1.19984742E-03 -2.08273122E-03  5.32653494E-04  2.00838406E-05 -9.43397578E-04
 -1.56820823E-03  2.80232705E-02 -2.19401780E-02  2.57286739E-02  4.23079875E-03
  4.31902052E-02 -3.36323785E-02  3.92990191E-02  1.32383411E-02  2.29293453E-02
 -2.22100027E-02  1.35485134E-03  3.27053918E-01 -2.62189267E-02 -2.78434128E-01
  1.14143263E-01  7.86896773E-03  1.81070976E-03  7.21643410E-03  2.49213869E-03
  4.02045864E-03 -5.70322423E-04 -9.53344011E-04  1.32191421E-02  2.27627828E-03
 -5.04036077E-02  2.73351721E-03  2.05905199E-02  3.76232232E-03 -7.41389212E-02
  9.06698767E-04 -2.13110655E-03 -6.30619431E-03 -2.12113475E-02 -6.48524575E-01
 -1.46843390E-01 -1.60949990E-01  2.58063288E-01  2.20843289E-03  3.56253843E-03
  5.50294942E-03  1.38306488E-03 -4.05104804E-04  4.06184253E-02  6.60565677E-02
 -5.70519001E-03  4.73811557E-03  3.61818852E-03 -1.76122944E-01 -8.57440868E-03
  8.62603041E-03  4.83310262E-03 -1.18995285E-01 -1.98703316E-02  2.07701608E-02
  5.87439767E-04  8.33947494E-01  5.59240391E-02  3.99099946E-02 -5.17579881E-02
  1.60612044E-03  3.52100700E-03  2.63434444E-03 -1.96733407E-04 -4.33909266E-04
  2.81895163E-02  4.59854953E-02 -1.42283234E-02 -2.34872160E-02 -4.53373115E-03
 -1.22133719E-01 -2.11007882E-02 -3.66560403E-02 -1.37787278E-02 -9.76541747E-02
 -1.46640280E-02 -2.30877195E-02 -1.02663905E-02 -2.35352049E-02 -1.08615933E-01
 -1.57818150E-01  4.23110379E-03 -5.06216650E-03 -2.05022525E-06 -1.07494782E-04
  7.39968284E-04 -1.15275640E-03 -2.65219147E-02 -4.33219428E-02 -1.69839566E-02
 -2.61827237E-02 -7.47314977E-03  1.15870273E-01 -2.76868782E-02 -4.16344849E-02
 -5.08293357E-03  8.11501399E-02 -1.54294313E-02 -2.33898413E-02  3.31087404E-03
 -3.48399503E-01 -5.56759369E-02 -8.46710738E-02 -3.87670050E-03  4.32816348E-03
 -1.80131239E-03 -1.62605361E-03 -1.98760437E-04  1.27885079E-03 -5.03314578E-04
 -8.29028999E-04 -8.08522757E-03 -5.85641200E-03  5.26880188E-02  2.32510334E-03
 -1.20486575E-02 -8.65361661E-03  7.78000598E-02  3.14101475E-04 -4.95927982E-03
 -4.05970652E-03  2.86386391E-02  7.39928820E-02  1.24786433E-02  1.33463817E-02
 -4.83127123E-02  1.48262331E-03  2.72616400E-03  4.16778986E-03  2.16403693E-05
 -8.60082831E-04  2.72217614E-02  4.44624736E-02  1.74133247E-02  2.51025446E-02
  4.31725971E-03 -1.18876900E-01  2.64292878E-02  3.91855885E-02  1.36002938E-02
 -7.64821853E-02  1.48982096E-02  2.25650128E-02  1.39872082E-02  1.82662619E-01
  5.30134735E-02  7.70181598E-02 -7.12751226E-03 -5.04142712E-03  6.42962088E-04
 -3.75357263E-04  4.70746020E-04 -8.59039747E-04 -2.77824062E-02 -4.53169931E-02
  1.75405926E-02  2.30344394E-02  6.09302423E-03  1.20271596E-01  2.88863378E-02
  3.70092013E-02  2.73176379E-03  9.02025669E-02  2.36236053E-02  2.92116281E-02
 -3.78661807E-03  1.97712453E-01  9.58305801E-02  1.48261678E-01  1.07911564E-01
  4.25111038E-03 -1.38536772E-03 -1.87251899E-03 -2.81769436E-04  1.88689178E-03
 -1.48119090E-02 -2.43329139E-02  9.73956399E-03  5.39620248E-02 -3.58343473E-02
  6.55189821E-02  1.83121814E-02  7.69988427E-02 -5.27426517E-02  4.47765053E-02
  1.63296819E-02  2.56659355E-02 -2.28958656E-02 -5.54688958E-01  1.08291660E-01
 -4.33116654E-02 -1.35078336E-02 -2.49833944E-03  1.38548054E-03  1.24266991E-04
  1.61078082E-04 -5.54997472E-03 -2.38711213E-02 -3.90225510E-02  5.16715797E-02
 -1.97400196E-02 -1.22287498E-02  1.04453582E-01  7.90713800E-02 -2.51376018E-02
 -2.15225148E-02  8.12333919E-02  3.77459444E-02 -5.96501306E-03 -1.45344396E-02
  2.15707971E-01  2.67453688E-02 -3.89576324E-02  6.74924250E-03 -8.19302030E-04
  7.02311465E-04 -4.68282926E-03 -4.35243067E-03 -7.38557977E-04  3.82562655E-02
  6.24474978E-02  1.29832310E-02 -1.37351394E-02  2.23521527E-03 -1.66766122E-01
  2.47804684E-02 -2.90316405E-02  5.93708861E-03 -1.15880930E-01  1.62213737E-02
 -2.14404342E-02  5.44215205E-03  7.26075469E-02  1.17935281E-02 -1.88219591E-02
  6.07406906E-03  2.99525117E-03 -3.07784921E-04  3.51030815E-03  2.20755734E-03
  4.41328625E-03 -1.93007719E-02 -3.15485593E-02 -8.90815116E-03 -4.96603784E-02
  3.37395225E-02  8.43457988E-02 -1.75207050E-02 -7.25618446E-02  5.16931089E-02
  6.78665498E-02 -1.09979052E-02 -3.10273796E-02  2.30736075E-02  2.10341767E-01
  2.36815451E-02 -3.80593138E-02  1.39328148E-02 -3.02769987E-03  5.62697451E-04
  6.97437014E-04  1.39349132E-03 -5.55829126E-03 -1.95621201E-02 -3.20799698E-02
 -5.52219701E-02  2.33658056E-02  1.30484741E-02  8.60928720E-02 -8.15657993E-02
  2.97457764E-02  2.25520877E-02  5.17282600E-02 -3.86226357E-02  6.50581582E-04
  1.81766046E-02 -3.91665294E-01  4.76896191E-05 -9.33289353E-02  4.69982955E-02
 -1.30954331E-03  1.57549269E-03 -3.72669908E-03 -3.89294487E-03 -1.87457994E-03
 -5.26130814E-02 -5.17145028E-02 -1.08572306E-02  2.37053772E-02  1.99895793E-02
  9.42875731E-03  8.13367552E-03  5.32483286E-03 -5.39079282E-03 -3.63396344E-02
 -3.23326980E-02 -6.84337845E-03  3.52267178E-02  3.22118927E-02  5.88704336E-03
  6.50535245E-04  4.75471092E-04  2.60636425E-05 -3.61002613E-02 -3.39215265E-02
 -2.52866213E-03  3.62691256E-02  3.07244386E-02  2.47289226E-03  2.39115446E-02
  2.16580818E-02  2.04466814E-03  3.37418179E-02  3.09733987E-02  9.81674345E-04
 -4.96613085E-02 -4.64532130E-02 -5.11380799E-03  2.74071828E-02  2.58841768E-02
  7.61583437E-04  2.87071223E-02  2.56686576E-02 -4.97990278E-03 -2.01671011E-02
 -3.28334399E-02 -2.48238934E-02  1.01134843E-02 -3.49655317E-02  9.55499794E-02
 -3.35732519E-02  1.27075311E-02 -5.29319238E-02  4.12415068E-02 -9.99359801E-03
  8.20854643E-03 -4.93462764E-03  4.95821087E-02 -8.12038779E-03  7.61375983E-03
 -7.29772453E-03  8.28811834E-03  7.37303788E-03 -2.19519392E-03  1.40332982E-03
  3.77332300E-03  1.22191703E-02  2.03261758E-02  7.01956041E-02 -8.04058480E-02
 -6.38274416E-02 -5.50403458E-02  1.09437104E-01 -1.25931769E-01 -1.01410497E-01
 -9.09493517E-02  7.95779167E-02 -9.45100114E-02 -7.50331288E-02  1.52635104E-01
 -3.60339715E-02  5.08429754E-03 -4.31527022E-02  3.68914731E-04  6.10385454E-03
 -8.72888083E-03  3.25873333E-03  3.36749919E-03  1.77203540E-02  2.94716775E-02
 -2.89675849E-02  2.56012372E-02 -6.20611211E-03 -8.64457980E-02 -4.17124761E-02
  3.66069245E-02 -9.68700899E-03 -9.81928728E-02 -2.65683053E-02  2.35383531E-02
 -8.09502933E-03  8.40071748E-03 -5.25885725E-03  2.90209645E-03 -2.52532030E-03
 -2.41611744E-03 -2.80128523E-04 -9.31807167E-05  7.29541778E-06 -3.29440981E-03
 -2.31893489E-02 -3.79988026E-02  4.38817294E-02 -7.94646722E-04 -2.47402542E-03
  1.01247694E-01  7.22979304E-02 -1.35495440E-03 -4.89426635E-03  1.24118969E-01
  1.97646286E-02  4.54741499E-04 -1.62810882E-02 -2.14567889E-01  2.09808773E-02
  1.65442502E-01 -1.24024757E-01  5.56634757E-04 -1.52825172E-05 -3.93609274E-03
  8.67405904E-03 -4.30826543E-03  3.63335455E-02  5.90811532E-02  1.97698937E-02
  1.96105147E-02  1.08643443E-02 -1.57473306E-01  2.91557561E-02  2.66624459E-02
  1.64303711E-02 -1.12490111E-01 -3.65990631E-03 -1.32035921E-02 -2.72440266E-03
  6.35899768E-01  3.37095310E-02  3.04034802E-02 -3.35798467E-01 -5.81168598E-03
  8.46924557E-04 -2.70808911E-04  1.87298105E-03  1.39578923E-04  5.50513192E-03
  8.91634768E-03 -1.22362130E-02 -1.49320924E-02  1.14026442E-02 -2.34265824E-02
 -1.80004795E-02 -2.34700886E-02  1.86650845E-02 -2.37712476E-02 -1.46123789E-02
  1.08273255E-02 -4.04697534E-03 -1.58334315E-01 -1.76942093E-01  8.08951409E-02
  2.40080940E-02 -1.89834487E-03  8.61584485E-04  1.95119654E-03  3.14788845E-03
 -3.92694965E-03 -1.39701587E-02 -2.30823065E-02 -2.68612699E-02 -3.72392558E-02
  4.58208161E-02  6.31258409E-02 -3.70612621E-02 -5.21386994E-02  7.18245713E-02
  4.56226618E-02 -1.44044436E-02 -1.66731517E-02  4.32212557E-02  5.30988013E-02
  1.61709292E-01  2.18544635E-01 -3.81762925E-02 -3.66529546E-03  2.25106146E-03
  3.61744450E-03 -1.26325247E-03  3.90402088E-03 -2.02882964E-02 -3.32406171E-02
  1.18362821E-02  2.22595341E-02  5.12951254E-02  8.95940682E-02  1.54085791E-02
  3.01848117E-02  7.96856784E-02  7.19966882E-02  3.26869411E-03  8.03397607E-03
  3.93131881E-02  6.24483072E-02  5.06511607E-02  9.05028029E-02  1.19304812E-01
 -1.85278804E-03 -1.67706147E-03 -2.42319032E-03 -9.79078041E-04  3.63905339E-03
  3.09086279E-02  5.04651204E-02  7.15845599E-03  9.67872464E-03 -4.72541981E-03
 -1.34503161E-01  1.54585995E-02  2.16906126E-02 -5.32719433E-03 -9.49282702E-02
  1.23575380E-02  1.77454112E-02 -9.71735105E-05  2.67179501E-01  1.65894696E-02
  3.58342497E-02  1.04024540E-01  2.68825966E-03 -1.31111812E-03 -2.07819228E-03
  2.38457049E-03 -5.50424849E-03 -2.59836986E-02 -4.25645937E-02  2.03179789E-02
  2.40702714E-02 -4.07750440E-02  1.14680015E-01  2.90488481E-02  3.32226184E-02
 -6.66414123E-02  8.83554828E-02  1.01285926E-02  9.88965967E-03 -3.76500879E-02
 -1.54662575E-01 -5.19685406E-02 -7.72255436E-02  3.37104748E-03  1.70767130E-03
  2.14185844E-03  3.76372972E-03 -1.02513447E-03  2.21551198E-03 -6.24711602E-03
 -1.04763620E-02 -1.37024080E-02 -2.99766154E-02 -5.92763408E-02  2.96941191E-02
 -1.81841443E-02 -4.13391424E-02 -8.83618098E-02  1.13448093E-02 -4.34505686E-03
 -1.55449245E-02 -4.89809603E-02 -5.04255808E-01 -6.52716941E-02 -1.14398205E-01
 -1.68995543E-01 -5.75100121E-03  1.03208850E-03  7.54459179E-05 -1.41293527E-03
  4.24054109E-03  1.38819983E-02  2.25908567E-02 -2.11051606E-03  1.59929409E-02
 -9.62468765E-03 -5.97364908E-02 -6.55685272E-03  2.36656272E-02 -1.28975172E-02
 -5.74367901E-02  1.59416265E-03  8.97168530E-03 -5.93390773E-03  2.32946603E-01
 -3.88721941E-02 -2.02573762E-02  3.85216181E-02  1.62007668E-04  2.56998196E-03
  3.08506716E-04 -2.33741167E-03 -1.03980878E-03 -1.71235283E-02 -2.80289046E-02
 -2.32645170E-03  1.53511877E-02 -8.39242895E-03  7.51142365E-02 -1.07404808E-03
  2.54683194E-02 -1.54147114E-02  6.65508190E-02  3.54737798E-04  1.26077753E-02
 -7.58764380E-03 -2.45354509E-01  4.76365669E-02  1.40028498E-02 -3.61759430E-02
 -1.89424909E-04 -2.19112423E-03 -1.97826784E-03  1.69979099E-04  1.42852700E-03
  6.12925735E-03  9.99111580E-03  2.45579557E-02  7.48337043E-03 -1.61899228E-02
 -2.61707857E-02  3.69648603E-02  9.46876226E-03 -2.33293061E-02 -2.61490726E-02
  1.23472253E-02  6.12033279E-03 -1.01021643E-02  1.80923365E-02  5.60009425E-02
  1.39450216E-02 -2.93730310E-02 -9.29754823E-06 -4.20348445E-04  1.91841891E-03
  2.01623739E-03 -1.26192874E-04  7.70376030E-03  1.26119196E-02  4.89452991E-03
 -2.60520906E-02  1.25451291E-02 -3.40479580E-02  9.44030771E-03 -3.84962096E-02
  1.69293011E-02 -1.14444508E-02  1.15944772E-02 -2.04402565E-02  7.70060071E-03
  6.79660898E-02  1.41856499E-02  5.42335734E-02 -4.92421158E-02 -2.70741711E-04
  1.90423797E-03  6.97579100E-04 -1.30173062E-03 -1.62461482E-03 -1.80300182E-02
 -2.94766878E-02 -9.44541562E-03 -5.79296216E-03  5.71293859E-03  7.90993662E-02
 -1.58293044E-02 -1.20813945E-02  1.14149746E-02  5.60878081E-02 -5.82171970E-03
 -2.02018320E-02  1.16583956E-02 -2.27818157E-01 -9.11324739E-02  2.25844257E-02
  5.18682396E-02 -8.56630297E-04 -1.59706214E-03 -1.96153171E-03 -7.51222298E-04
  1.74331411E-05 -2.78744815E-03 -5.32804876E-03  4.72587629E-04 -1.04887096E-01
 -9.12569951E-02 -1.88188151E-02  4.76422477E-02  4.26753565E-02  1.01206750E-02
  3.21689889E-02  2.76820103E-02 -1.11095005E-03  3.60928522E-02  3.43097673E-02
  4.57067316E-03 -3.86850684E-02 -3.63157654E-02 -6.86905061E-03  4.45961971E-02
  4.27293571E-02  3.98955019E-03  2.35628177E-02  2.30035845E-02 -4.73750593E-03
 -1.37357345E-02 -1.24279604E-02 -2.88050003E-03  2.69601476E-02  2.57891366E-02
  5.50849266E-03 -7.63041996E-03 -8.13512087E-03 -1.66566430E-03 -1.04330314E-02
 -9.67130092E-03 -1.01667980E-03  2.48710360E-02  2.14465972E-02  6.39668516E-03
 -2.00966853E-02 -3.35140222E-02  5.57137182E-02 -4.07933688E-03  1.01533928E-01
  9.03714722E-02  8.47775639E-02 -2.43871880E-03  1.62457458E-01  1.40860893E-01
  2.32225224E-02  1.06816002E-02  7.03495452E-02 -5.43652655E-03  9.23363885E-03
 -8.74030162E-03  5.07707487E-03  1.95240270E-03 -3.16308492E-03  5.43023199E-03
 -1.81010607E-03 -1.90922584E-03  1.37181517E-02  2.27319277E-02 -4.64914536E-02
  5.92824932E-02  4.21063613E-02 -6.68743733E-02 -7.11024247E-02  9.08679001E-02
  6.37980869E-02 -5.57183672E-02 -5.20312444E-02  6.61504819E-02  5.52334235E-02
 -1.93179639E-01 -9.60212038E-04  2.20815651E-02  2.67228112E-02  2.99076688E-03
 -8.59151040E-05  1.64517313E-03 -5.49828864E-04  1.61077564E-03  6.55828579E-03
  1.09869190E-02  2.74669269E-02  8.04295434E-04  5.58705749E-02 -3.31456202E-02
  4.12943326E-02  6.07627834E-04  8.27425811E-02 -3.77745502E-02  2.89725029E-02
  4.18722574E-04  5.78450701E-02 -4.52425796E-03 -4.14677004E-03 -1.78732945E-03
 -8.82496140E-03  6.19603945E-03 -1.89005747E-03  5.13337799E-03 -2.05998270E-03
  3.69662250E-03 -1.97247276E-02 -3.24116856E-02 -3.30564695E-02  1.78228187E-02
 -3.75547622E-02  8.77791202E-02 -5.07836540E-02  2.76081356E-02 -5.81995350E-02
  1.02253506E-01 -2.15011190E-02  3.21242426E-02 -3.12975734E-02  1.58793833E+00
 -2.26084289E-01  4.87569939E-02  3.81658843E-02 -5.12618083E-03 -8.10368775E-03
  1.81055828E-03 -2.29126481E-03 -6.02849724E-04  7.11583001E-03  1.15675930E-02
  1.05766722E-02  3.51967576E-02  5.81695824E-03 -3.06488379E-02  1.35923846E-02
  5.12566059E-02  8.58453210E-03 -2.50676882E-02  1.22469035E-02  2.96265550E-02
  1.55781038E-02 -2.62633299E-01 -2.17433852E-01 -2.35082725E-01  3.10558284E-01
 -2.64481547E-03 -1.62530908E-03 -2.06478461E-03 -1.95033712E-03 -2.72821821E-04
  1.26592569E-02  2.05566423E-02  3.70595849E-02 -6.04760993E-02  1.62446793E-02
 -5.33399179E-02  5.27474538E-02 -8.64519446E-02  2.15541062E-02 -5.63615301E-02
  1.23328426E-02 -3.40515089E-02  1.41861948E-02 -2.01436205E-01 -7.86861972E-02
  5.77491169E-01 -3.26393443E-01  4.25681887E-04  1.16628215E-03  1.69059560E-03
 -2.18468989E-03 -9.74769630E-05 -6.22018707E-03 -1.02963930E-02 -1.02991982E-02
 -3.69532072E-03  3.11335359E-02  2.80317891E-02 -1.55008574E-02 -4.18358408E-03
  4.85136049E-02  2.43361515E-02 -7.89191551E-03 -1.80733777E-03  2.32556861E-02
 -5.09559358E-01 -1.06284026E-01 -1.86478343E-01  1.12550019E-01 -1.49864356E-03
  1.54066627E-03  7.66035490E-04 -1.47876815E-03  1.39069767E-03 -4.40093006E-03
 -7.27028345E-03 -1.31568065E-03  3.68627228E-03  2.76737070E-02  1.97528239E-02
 -3.15358768E-03  4.11177542E-03  4.19340466E-02  1.89521565E-02 -2.67381232E-03
  6.01349722E-04  2.13107727E-02 -1.08965264E-01 -4.92330101E-02 -6.13568012E-02
 -5.94977409E-02 -4.33478522E-04 -8.53685487E-05 -1.12797501E-04 -6.24233422E-04
  5.86177608E-04  5.56280843E-03  9.04470232E-03 -4.28777314E-03 -6.89947479E-03
 -1.37796801E-02 -2.39858042E-02 -5.76040257E-03 -9.22294672E-03 -2.01268872E-02
 -1.13303274E-02 -1.24960476E-03 -2.26299102E-03 -7.82586622E-03  5.08958873E-02
  2.13486769E-02  1.02120021E-02 -7.53329982E-02  1.53794692E-03 -1.01993232E-03
 -1.25380168E-03  6.00840592E-04 -1.57549187E-03 -1.16752801E-02 -1.92130819E-02
 -4.60167637E-03 -8.05940312E-03 -2.59507401E-02  5.21812748E-02 -7.59894789E-03
 -1.35422693E-02 -4.23292488E-02  3.85449638E-02 -5.96240558E-03 -1.00696443E-02
 -2.63804303E-02  3.14777449E-02  4.94175099E-02  8.03726691E-02 -6.10226617E-02
  1.96722856E-03 -8.05829291E-05  5.60177462E-04 -3.58779311E-04  1.49025347E-04
  4.97835971E-03  7.97221381E-03  1.58046094E-04  2.88231499E-03 -2.62705391E-02
 -2.09104306E-02  1.08463845E-04  4.72511515E-03 -3.81100787E-02  4.06906495E-03
 -3.11943948E-03 -5.40770925E-04 -1.41816395E-02  2.66362900E-01  1.10647155E-01
  1.47683561E-01  1.37164118E-01 -2.84098217E-03  7.57332642E-04  2.13437109E-03
 -7.94078440E-04  1.19713478E-03 -2.58081257E-03 -4.55006684E-03  4.52170326E-02
  1.93269399E-02 -3.34949024E-02  1.37560843E-02  7.04311117E-02  2.71829644E-02
 -5.02894721E-02  3.17988038E-02  3.34717343E-02  1.28473250E-02 -2.57165262E-02
 -7.94937417E-01  1.21693442E-01  3.81646391E-02 -7.51490704E-02 -1.64331838E-03
  3.17144343E-03 -6.79182953E-04 -3.06560638E-03 -4.01287273E-03 -1.43005647E-02
 -2.36121948E-02  3.64435458E-02  2.19745486E-02 -3.04593881E-02  6.46173526E-02
  5.54736348E-02  3.65788144E-02 -4.83457568E-02  5.41452182E-02  3.10937941E-02
  2.63384062E-02 -2.98507601E-02  1.12712064E-01 -1.86575040E-03 -1.04086759E-03
  2.72509257E-03 -3.04956497E-04 -7.97383652E-04 -1.46329494E-03 -4.51659347E-04
  2.59741509E-04  9.29095180E-03  1.50626432E-02 -1.47488882E-02  1.96837448E-02
 -4.86288894E-03 -3.98894892E-02 -2.06857735E-02  2.75521135E-02 -6.86542780E-03
 -1.23451658E-02 -6.36130105E-03  8.95462377E-03 -2.13971218E-03  1.29754561E-02
 -2.42238313E-02 -3.93692536E-03  1.12864414E-02  1.56934260E-03 -2.18310758E-03
  8.58143399E-04  2.16104069E-03  3.65093677E-03 -1.58576093E-02 -2.61600233E-02
 -4.61155040E-02 -5.98374415E-03  2.50084968E-02  7.13085000E-02 -7.38350388E-02
 -7.31533365E-03  3.87854864E-02  6.26715855E-02 -4.45895983E-02 -1.01477862E-03
  2.09771246E-02  1.64791195E-01  2.91688677E-03 -5.69147643E-02  4.07270721E-02
 -8.34307682E-04 -1.32673358E-03 -4.32680429E-04  1.19899154E-03 -4.52837203E-04
  2.03977667E-04  2.93181928E-05 -4.65852990E-02 -1.73406556E-02  3.17942238E-02
  8.94749237E-04 -7.00468143E-02 -2.78325158E-02  4.84449618E-02  1.39918404E-02
 -3.79416681E-02 -1.39202355E-02  2.74187000E-02 -1.94223463E-01  7.68654405E-02
 -1.61006181E-01  4.46758927E-02 -1.26100555E-03  3.22193139E-03 -2.30713528E-04
 -2.53198498E-03 -4.47747510E-03  9.37537453E-02  9.77945686E-02  2.22070670E-02
  5.01916765E-02  4.53183513E-02  1.09369043E-02  1.53942951E-02  1.17253497E-02
 -2.93073767E-03  2.48842603E-02  2.66615073E-02  1.13135788E-02  1.84219715E-02
  1.85400774E-02  4.16515723E-03  1.19027402E-03  1.47067631E-03  6.95912236E-04
  3.14092057E-02  3.15794756E-02  4.67447002E-03  1.04060923E-02  1.20231298E-02
 -2.18696255E-04  3.85628714E-02  3.91262466E-02  7.63209803E-03  4.88596387E-02
  4.82931640E-02  6.87876845E-03  7.26527004E-03  7.81607346E-03  1.82225782E-03
  5.18809428E-02  5.18044607E-02  7.53737467E-03  3.59375599E-02  3.60306740E-02
  1.86774993E-03 -6.28063034E-03 -1.02828762E-02  9.22515523E-03  1.00312353E-02
 -1.58966665E-02  3.09669595E-02  1.49641343E-02  1.63847889E-02 -2.52505508E-02
  2.43003870E-02  1.01722602E-02  6.89422636E-03 -1.19695253E-02 -2.34516820E-02
  2.58763041E-03 -6.64687793E-04  6.05684476E-03  3.73587387E-03  6.54057526E-04
 -2.17305965E-03 -1.45078988E-03 -3.27387971E-04  1.14195986E-03  1.89268899E-03
  3.20513864E-02  5.97119452E-03 -3.14994390E-02 -4.19773509E-03  4.95820474E-02
  8.56838409E-03 -4.97130007E-02 -1.16070072E-02  3.83663986E-02  1.14306438E-02
 -3.34625385E-02 -1.13566907E-01  3.89693254E-02 -1.20133689E-02  1.82367570E-02
  8.63706166E-04  1.14877931E-03 -3.88595900E-03  2.04564222E-03 -7.18090285E-04
  5.43240387E-03  9.03796269E-03 -4.01113901E-03  2.07408090E-02  1.63461677E-04
 -2.64888323E-02 -5.24882631E-03  3.04952162E-02 -1.23597084E-05 -3.55377637E-02
 -1.42575738E-03  2.00639375E-02 -1.78735741E-03 -2.76916604E-02  6.12445143E-03
 -3.31908592E-03  5.53916600E-04 -1.03499720E-03  2.50883102E-04  8.54452847E-04
 -1.77693683E-03 -1.29889558E-03 -2.09922703E-03 -3.44621073E-03  2.82980516E-02
  5.68729551E-02 -1.16191595E-03  8.78230772E-03  4.55676665E-02  9.21287304E-02
 -2.69342917E-03  2.48245756E-02  3.36155705E-02  4.63752725E-02 -5.39510670E-03
 -7.78544055E-02  1.53715045E-02  1.51462981E-01  9.96583954E-03  2.28184715E-04
  1.28765911E-03 -8.48074553E-04  3.55751236E-03 -7.74244653E-03  5.68940103E-03
  9.38089830E-03 -4.01421493E-02 -5.55388038E-02 -1.12686730E-02 -2.66781422E-02
 -5.55316813E-02 -7.57782955E-02 -1.61584693E-02 -2.52542559E-02 -3.99055296E-02
 -5.46514870E-02  4.48938807E-03 -6.05240377E-02  2.31841542E-01  3.77148673E-01
  3.49584134E-01 -7.25319101E-03  1.37667332E-03  1.47016866E-03 -1.69206466E-03
  4.19210314E-03 -4.35532843E-03 -7.13633931E-03  2.65510785E-02 -2.64699287E-02
  1.51296910E-02  1.97753500E-02  3.73793084E-02 -3.48691621E-02  2.19474197E-02
  1.89976115E-02  7.04568635E-03 -3.29158673E-02  2.63403261E-02 -1.11940452E-01
 -2.63083393E-01  2.00355367E-01  3.89945633E-02  7.62524704E-04 -1.87108194E-03
  1.24710998E-03  5.98580026E-03  1.22407902E-03  3.75069629E-03  6.40745769E-03
 -1.61163141E-02 -2.78651358E-02 -6.94041991E-02 -1.74827292E-02 -2.27294134E-02
 -4.07713508E-02 -1.07718082E-01 -5.95434717E-02 -1.71426799E-02 -2.34693470E-02
 -5.21984097E-02 -2.78645838E-03 -8.67312443E-02 -1.36950745E-01 -1.17456593E-02
  1.25618685E-04  1.07669901E-04 -3.18942184E-04  1.79657622E-04 -1.00020361E-03
  2.79924007E-03  4.92913605E-03  3.18852652E-02  4.18165434E-02 -5.28586829E-02
 -1.44275464E-02  4.92610030E-02  6.46486851E-02 -8.16423747E-02 -2.91396664E-02
  2.85865363E-02  3.65738186E-02 -4.58961616E-02 -6.92162712E-02 -1.22112515E-02
 -2.04130900E-02 -4.95144162E-02 -6.89559402E-04 -1.35842030E-03 -2.13142627E-03
  1.21586739E-04 -9.21693052E-05  7.09865796E-03  1.19555587E-02  4.29911307E-02
  6.44971757E-02  9.27580754E-03 -3.24316299E-02  6.66417501E-02  9.99010628E-02
  1.46239738E-02 -5.62278065E-02  3.51433153E-02  5.32848612E-02  8.39337813E-03
 -9.58629188E-03  1.28310381E-02  1.59120345E-02 -1.09623110E-02 -1.37166785E-03
  2.03983048E-04  5.20128656E-05  1.59855784E-04 -4.72602594E-04  1.17927829E-03
  2.25541094E-03  9.16497538E-03  2.22346077E-02  6.69237856E-02 -6.77591296E-03
  1.44634822E-02  3.43890630E-02  1.02640334E-01 -2.59661372E-02  7.52810864E-03
  1.86971488E-02  5.39629937E-02 -8.75110266E-02 -6.08635856E-03 -6.90665517E-03
  1.28205578E-03  1.58493264E-03  9.84227474E-04  1.63761141E-03  3.32412485E-04
 -1.36980641E-03  7.01588095E-03  1.17878531E-02 -3.26812249E-02 -3.94803815E-02
  5.48340859E-02 -3.31684139E-02 -4.96268915E-02 -5.91580713E-02  8.70473616E-02
 -4.02634386E-02 -2.56053737E-02 -2.81874506E-02  5.13538171E-02  7.52878549E-01
 -1.88708810E-02 -1.35863372E-02  1.29836729E-01 -1.21602156E-04 -7.90035025E-05
  2.82329302E-04  2.55253185E-04 -8.42131578E-04  2.05958975E-03  3.19450357E-03
  3.99455788E-02 -1.32241197E-02 -6.37186739E-03 -8.26507509E-03  6.02523479E-02
 -1.79733527E-02 -1.01909838E-02  1.78649798E-02  3.21750249E-02 -1.95122622E-02
  1.09289647E-03 -1.87374682E-02  3.16743751E-02 -1.42147031E-01  4.36325467E-02
  9.08457427E-04  7.61983062E-05 -1.04977806E-03 -6.89128687E-04 -1.25469811E-05
 -3.94139832E-03 -6.66063788E-03  8.32516052E-03  4.04594394E-02 -2.66045383E-02
  1.81523285E-02  1.39725147E-02  6.23867453E-02 -4.13773332E-02  3.51163139E-02
  1.28377797E-02  3.06397612E-02 -2.33695791E-02  4.84918496E-02  8.06253868E-02
 -2.77714512E-02 -8.55158121E-03 -2.94877924E-04 -6.48375009E-04 -9.28945303E-06
  1.18429701E-03 -3.78366522E-04 -3.72028215E-03 -6.28320565E-03 -1.19053232E-02
  4.22414392E-02 -1.89613696E-02  1.70192249E-02 -1.94673330E-02  6.51904785E-02
 -2.86717690E-02  3.01760643E-02 -1.13260615E-02  3.63551609E-02 -1.62464069E-02
  5.10457136E-02  2.64929735E-02  1.55667659E-02 -3.14706412E-02 -3.13702271E-04
 -5.82148697E-04 -1.36820711E-04  7.73524129E-04 -1.17967162E-04  1.58748718E-03
  2.43633035E-03 -3.39763207E-02 -4.50110537E-03  1.96269022E-02 -6.33892318E-03
 -5.16599923E-02 -6.04859591E-03  2.92300444E-02  9.81860007E-03 -2.40964190E-02
 -5.68884769E-04  1.35428856E-02  1.04726460E-01  9.45495793E-03  1.31001334E-02
  1.90118976E-03 -1.96624872E-05  1.26473893E-03 -9.70124520E-04 -1.58998945E-03
 -4.62043850E-04 -8.44429513E-03 -1.39730620E-02 -1.97700581E-02 -2.62736285E-02
  2.77347930E-02  3.86910633E-02 -3.25244448E-02 -4.03502731E-02  4.44164088E-02
  2.77263605E-02 -2.53825605E-02 -2.19134991E-02  2.60696322E-02 -4.17738190E-01
 -6.29594984E-02 -4.87072347E-02  2.86770932E-02 -5.82033302E-04 -7.15067022E-06
 -1.02217598E-03 -7.74502778E-05  6.62698699E-04 -7.33645741E-04  1.24056719E-04
 -2.92576733E-03 -2.42555851E-02 -2.47752468E-02  1.31638466E-02  1.71303296E-02
  1.41362424E-02  6.95370598E-03 -6.01489697E-02 -6.20727206E-02 -1.58822678E-02
 -5.65453331E-02 -5.89047004E-02 -1.05106076E-02 -6.38328678E-02 -6.66103041E-02
 -1.24090869E-02 -5.24557810E-02 -5.50161971E-02 -1.19232947E-02 -6.14671232E-02
 -6.40120067E-02 -9.69882045E-03  2.80348973E-02  2.86072980E-02  7.64186436E-03
  3.82941719E-02  3.93073566E-02  8.65060878E-03  3.70085813E-02  3.82515181E-02
  6.15729720E-03  2.53497466E-02  2.70463997E-02  6.47075476E-03  3.88838619E-02
  3.93913869E-02 -5.86192044E-04  1.30735644E-02  2.19706559E-02 -6.60537364E-02
  1.40792482E-02 -6.92600630E-02 -6.09364832E-02 -9.94266135E-02  1.63652546E-02
 -1.10537030E-01 -1.02415185E-01 -2.99436566E-02 -1.16461255E-02 -6.00776072E-02
  3.63348007E-02 -1.59034658E-02  8.04878940E-03 -1.58915501E-02 -5.41264986E-03
 -4.10958097E-04 -1.68145599E-03  1.28615662E-03 -4.27817996E-04 -5.81525594E-03
 -9.72787856E-03  3.78857852E-02 -3.77100689E-02  4.08380094E-02  2.81716875E-02
  5.56674544E-02 -5.65072343E-02  6.13594995E-02  3.31880312E-02  4.34371022E-02
 -4.46077324E-02  4.46608715E-02  7.44300564E-02  1.17666277E-03  6.38876527E-03
 -1.95968148E-02 -5.29926252E-03 -8.77108673E-05 -1.95200468E-03  3.51893264E-04
 -3.50533810E-03 -1.09461311E-02 -1.82222919E-02 -1.82694720E-02 -1.89127133E-02
 -5.67266013E-02  5.37960420E-02 -2.80696195E-02 -2.73682231E-02 -8.37725458E-02
  6.98325320E-02 -2.26849292E-02 -1.79216875E-02 -6.07381328E-02 -1.94399433E-02
  1.19453936E-02 -6.39949693E-03  7.41850370E-03 -5.05866174E-03  1.84624716E-03
 -5.82841367E-03  2.95629307E-03 -1.81565672E-03  2.20724843E-02  3.61836642E-02
 -2.85192293E-02 -3.26922947E-03 -1.17062167E-02 -9.95148533E-02 -4.82618785E-02
 -4.07131683E-03 -1.78717348E-02 -1.16089748E-01 -3.47064878E-02 -4.52226432E-03
 -6.41113234E-03  9.07388818E-01 -1.40729587E-01 -1.55337545E-01 -1.55775003E-02
 -4.82097657E-03  4.85550560E-03 -5.89787681E-03 -2.62301079E-03 -2.29262462E-03
 -2.29749266E-03 -3.81302802E-03 -4.53350568E-03  7.15430100E-03 -1.60361649E-04
  1.10446561E-02 -8.57682464E-03  8.69273097E-03 -1.44169988E-03  2.44235485E-03
 -2.27789450E-03  9.91596569E-03  1.27571615E-02 -2.02385323E-01 -1.99303360E-01
 -2.53612546E-01  7.24012639E-02  5.91693153E-03 -1.97931734E-03 -2.42286114E-03
  1.01726837E-03 -4.95893183E-03 -8.25598324E-03 -1.35871237E-02 -8.96341248E-04
 -1.27793741E-02 -3.88035573E-03  3.73061318E-02 -3.61621315E-03 -1.54145761E-02
 -7.21972320E-03  3.82882794E-02  1.11901595E-02 -1.30586830E-02 -8.58821694E-03
  1.77424973E-02 -1.51593887E-01  3.93648259E-01 -1.83776175E-01  3.18645346E-03
 -8.79804404E-03  7.23792206E-05  5.61621117E-03  1.13410208E-02 -4.30984697E-03
 -7.16812603E-03  1.03913962E-02  2.37169024E-02  2.52793702E-02  1.96078391E-02
  1.50962305E-02  3.50119155E-02  4.03423175E-02  2.30258281E-02 -5.43470518E-04
  1.38387407E-02  2.50688471E-02 -2.92327676E-01 -4.25602964E-02 -5.89215993E-02
  5.29909356E-02  3.11066227E-03  6.03306233E-04  2.05041348E-04  1.46792964E-04
 -1.87436239E-03  5.64798877E-03  9.08321685E-03 -1.57056343E-02 -1.90747074E-02
  1.37540867E-02 -2.39115290E-02 -2.34684323E-02 -2.81265663E-02  2.07225957E-02
 -1.61008200E-02 -1.26228081E-02 -1.77530954E-02  8.27338366E-03 -3.57476567E-02
 -9.55701855E-03 -1.60096229E-02 -1.05535589E-02 -5.46046065E-04  1.97015147E-03
  2.68130827E-03 -3.74984602E-04 -2.04512937E-04 -8.77037783E-03 -1.45636652E-02
 -2.59653657E-02 -3.70662711E-02 -4.33209737E-03  3.93619077E-02 -4.08730836E-02
 -5.84243514E-02 -7.24587815E-03  4.72728255E-02 -2.43595542E-02 -3.45002175E-02
 -7.30386161E-03 -7.39918903E-02 -1.17040932E-02 -2.07265133E-02 -1.37561005E-02
 -1.65647409E-03  5.74566993E-04  8.36891404E-04 -1.06547853E-03  2.05091030E-03
  6.71345915E-03  1.08568517E-02 -6.12628301E-03 -9.11597093E-03 -2.11051604E-02
 -2.89487173E-02 -9.18077410E-03 -1.33532257E-02 -3.10410459E-02 -1.14601696E-02
 -1.30900576E-03 -3.51425713E-03 -1.73519241E-02  1.37877037E-01  1.68301815E-02
  2.94989425E-02  9.64350130E-04 -2.95373789E-03 -1.09500922E-03 -1.83883670E-03
 -5.28074837E-04  1.11017033E-03 -7.18273034E-03 -1.18534185E-02  1.48631578E-02
  2.58535428E-02 -1.67886098E-02  3.14070395E-02  2.26114523E-02  3.90157308E-02
 -2.76601081E-02  4.77667379E-02  1.42222570E-02  3.16759200E-02 -8.12855433E-03
 -1.15862039E-01  4.82494444E-02  6.20793726E-02  8.35254079E-03  2.54157746E-03
 -2.30986962E-03 -1.65477445E-03  4.89362942E-05 -8.43060369E-04 -1.48256666E-02
 -2.44598644E-02  5.82840378E-02 -3.22378058E-02 -1.25409799E-02  6.66651945E-02
  9.17594885E-02 -4.59743127E-02 -2.26764722E-02  6.17935596E-02  5.84523993E-02
 -2.76597048E-02 -1.60105569E-02 -5.75873052E-01  1.31390889E-01 -1.04850059E-01
  2.56442047E-02 -6.49838712E-04 -4.53014946E-03  1.51631880E-03  5.25651807E-03
  2.96356497E-03  1.32641720E-02  2.14506128E-02  1.56878685E-02  3.57178393E-02
 -3.04236366E-02 -5.74277836E-02  2.30518066E-02  5.23382119E-02 -4.49628310E-02
 -1.93217222E-02  1.01463071E-02  2.25772626E-02 -1.91452925E-02  3.33360729E-01
  3.94529348E-02 -6.23572036E-02  7.61736159E-03 -2.20821851E-03  2.34875647E-03
  3.53379871E-03  1.42830989E-03 -5.61050389E-03 -1.69534477E-02 -2.81734259E-02
 -5.30658526E-02  7.44296052E-02 -2.05547000E-02  7.61243400E-02 -8.30765165E-02
  1.17750552E-01 -3.29797049E-02  8.85200262E-02 -5.17232388E-02  7.39264244E-02
 -2.06509396E-02 -1.22002079E-01 -1.88764346E-02  4.96334185E-02 -1.37413557E-02
 -2.21733342E-03  1.93085985E-03 -1.79295502E-03 -2.64960726E-03 -4.36980246E-03
  1.12758305E-02  1.81721953E-02 -5.16505845E-02  2.32281512E-02  8.37298529E-03
 -4.86363344E-02 -7.69281592E-02  3.39296252E-02  1.26750140E-02 -6.60128053E-03
 -3.41040852E-02  1.14728558E-02  7.36123004E-03  2.44573713E-01  1.54253647E-02
 -3.95053678E-02  7.59716830E-03  8.16279326E-04  2.42265057E-03 -2.71531000E-03
 -5.57612878E-03  6.55107803E-04 -1.03761635E-02 -1.71765631E-02 -1.32573093E-03
 -6.42126370E-02  3.30004887E-02  4.62592063E-02 -6.98553396E-03 -9.65030062E-02
  5.12014541E-02  6.06529537E-02  1.14626532E-03 -6.75307578E-02  3.35556267E-02
 -2.72473729E-01  5.08062236E-02 -1.10555794E-01  5.64236042E-02  1.79250648E-03
 -4.63875576E-03 -1.60176215E-03  1.31915523E-03  5.13097078E-03 -7.03832038E-02
 -7.51901887E-02 -1.90643909E-02 -7.45242544E-03 -4.55450999E-03 -1.41282964E-02
 -3.14949381E-02 -2.76104567E-02  3.98258116E-03  3.00883820E-02  3.11942491E-02
  5.81188066E-03  1.31234178E-02  1.40970809E-02  4.51593530E-03  4.33286000E-02
  4.55897362E-02  9.98213798E-03  9.82171869E-03  1.01821874E-02  7.28647042E-04
  3.15580408E-02  3.28993110E-02  1.86096001E-02  6.27070679E-02  6.54647787E-02
  1.73112518E-02  2.12959003E-02  2.31280764E-02  5.89760591E-03  8.82978396E-02
  9.26404651E-02  1.82962715E-02  2.72163895E-02  2.91683564E-02  7.23929044E-03
  5.99574477E-02  6.08113498E-02  1.58900204E-02  1.91946172E-02  3.17143397E-02
 -3.75868453E-02  6.52743627E-02 -5.69596871E-03 -9.68986585E-02 -5.28826374E-02
  9.80454744E-02 -1.17127238E-02 -8.75953478E-02 -1.75944159E-02  3.34905178E-02
 -2.53240288E-02  1.49954890E-02 -1.08886923E-02  4.46561631E-03 -1.01039840E-02
 -3.28032360E-03 -3.30490067E-03 -5.12362689E-03 -1.23858730E-03 -2.91840293E-03
 -2.54273089E-04 -5.47427435E-04  5.29983286E-02  4.61761322E-02  8.14269565E-02
  3.14173366E-05  7.90495571E-02  7.23091420E-02  1.22173520E-01  1.74269964E-02
  5.46648196E-02  6.68927492E-02  1.07288400E-01 -1.01880772E-01  1.31792311E-02
  1.43345871E-02  2.50480698E-02  1.45986414E-04 -5.17852148E-03  2.80688066E-03
 -2.36297376E-05 -3.03717795E-03 -2.44894158E-02 -4.07333646E-02  5.07091743E-02
 -5.24876139E-02 -7.63046865E-02  1.19447325E-01  7.28731478E-02 -7.45961604E-02
 -1.11745253E-01  1.71162226E-01  4.59629200E-02 -4.28932010E-02 -7.64853156E-02
  2.89039839E-02  4.50857830E-03 -2.77774909E-03  6.08517152E-03 -1.94608336E-03
  6.10667987E-03 -7.47487353E-03  7.10383104E-05  4.79886195E-03 -4.15850490E-03
 -7.07812492E-03  4.27922764E-02  4.29992483E-04 -1.04121083E-01  1.45388451E-02
  7.08032338E-02 -4.51474898E-04 -1.61265124E-01  1.12041038E-01  7.96030926E-02
  6.84668413E-04 -1.25298659E-01  3.31000527E-02  6.38096840E-02 -1.47614480E-01
 -5.14610134E-02 -8.54806982E-03 -9.93793447E-03  1.44714835E-03  5.85799621E-03
  5.44526703E-05  5.10691450E-04  8.17765681E-04  1.33624252E-02 -3.50911503E-03
 -4.19393532E-02 -2.26886717E-03  2.02031589E-02 -4.81437979E-03 -5.93103022E-02
 -9.12881113E-03 -5.69964339E-03 -1.92466177E-02  1.18171893E-03 -2.69210132E-01
 -1.67149505E-01 -1.75575257E-01  7.52394791E-01 -1.55491630E-03 -3.98530448E-03
 -6.23144220E-03  1.13400199E-03  1.46650373E-03  9.95210653E-04  1.61548915E-03
  2.76707920E-02 -1.58944027E-03 -3.15293574E-02 -4.66072814E-03  4.04894508E-02
 -5.48682388E-03 -4.65038109E-02 -1.05956602E-02 -2.48753636E-02  2.48995658E-03
 -1.32324089E-03  3.41852891E-01 -3.26393833E-01 -2.84358651E-01  3.36824243E-01
 -3.47475825E-03  5.33154104E-04  4.84071350E-03  1.14804298E-03 -5.66218283E-03
 -1.19633719E-02 -1.95576899E-02 -2.10172123E-02 -3.58674338E-02  1.75041336E-02
  5.32386640E-02 -3.00569747E-02 -5.22775698E-02  2.84891325E-02  1.02539530E-02
 -1.10226880E-02 -2.09253861E-02  3.13944491E-02 -1.01812907E+00 -1.96846699E-01
 -2.51614079E-01  2.08494004E-01  1.54201841E-03  9.65667298E-04  3.16429936E-03
  3.82487967E-04 -2.44538030E-04  5.61821924E-03  9.29536033E-03  2.92183781E-02
  4.24056724E-02  2.45827803E-02 -2.58271589E-02  4.37755178E-02  6.28237880E-02
  3.30411057E-02 -5.89422823E-03  2.92217027E-02  4.09773975E-02  9.45563201E-03
  8.18207485E-02 -3.83915070E-02 -7.61918589E-02 -1.35523052E-01 -3.47111077E-03
  1.38889178E-03  1.64150000E-03 -3.03142078E-04  1.42902652E-03 -7.79903397E-04
 -1.29215010E-03  7.72306227E-03  2.97042591E-03 -5.42777392E-02  3.66858720E-03
  1.11465277E-02  4.00872672E-03 -7.92760449E-02  1.11886683E-03  3.17047802E-03
 -1.94564585E-03 -3.97074397E-02 -5.03077661E-03  1.82885163E-02  1.44329757E-02
 -1.30598543E-01 -8.91707970E-04 -7.65975399E-04 -1.23129195E-03  8.71689127E-05
  6.36603994E-04 -4.01010737E-03 -6.64406351E-03 -3.13969243E-02 -4.83858146E-02
  5.91934451E-03  1.80639258E-02 -4.56092980E-02 -7.08837567E-02  6.28894765E-03
  2.88700318E-02 -2.09208364E-02 -3.39560910E-02 -3.28794613E-03 -1.50820913E-01
  6.91798399E-02  8.41716103E-02 -1.02691997E-01  3.31987164E-03 -7.90318937E-04
 -9.51767766E-04  8.77495888E-04 -1.12461343E-03  1.05747566E-02  1.72893759E-02
  2.26965649E-02  2.90388125E-02  2.94864965E-02 -4.73061851E-02  3.22369620E-02
  4.01764807E-02  4.46610465E-02 -2.26291629E-02  2.45357288E-02  2.99791733E-02
  3.55006559E-02  1.02978136E+00  9.56355599E-02  1.84642221E-01  2.89672028E-01
  1.20876381E-03  2.20014845E-03  1.73251774E-03  4.60676874E-04 -7.76840045E-04
  1.30353206E-02  2.13328574E-02 -1.00158549E-02 -3.04374881E-02  1.53078152E-02
 -5.78933921E-02 -1.89295222E-02 -4.44785109E-02  2.29255836E-02 -3.67102468E-02
 -1.03142244E-02 -4.12069440E-02  1.99165165E-02  8.35211651E-01 -8.12930802E-02
 -1.38945624E-01  1.19719978E-01 -4.69966965E-04  1.96037132E-03 -1.51216810E-03
 -3.84015954E-03  1.44892529E-03 -7.89817120E-03 -1.29683777E-02 -3.71674956E-02
  2.81555566E-02 -2.51712141E-03  3.52191351E-02 -5.26823819E-02  4.19891173E-02
 -5.14346385E-03  3.77018681E-02 -1.79546578E-02  2.19697049E-02 -7.77843079E-03
 -2.29766251E-01  6.95714438E-02  9.66780289E-03 -3.73313478E-02  8.56452341E-04
 -3.04114830E-03 -9.47772092E-04  8.09150932E-04  4.03093671E-03  3.92161196E-03
  6.50821606E-03  4.66067820E-02 -3.75746209E-03 -2.14870920E-02 -1.74253269E-02
  6.92079774E-02 -7.86865703E-03 -3.05925713E-02 -2.15484232E-02  3.84966542E-02
 -6.25739480E-03 -1.60773526E-02  7.10440540E-02  5.86437883E-02  2.59552770E-03
 -3.26459236E-02  3.05763875E-04 -1.31533355E-03  1.39457958E-03  1.81813788E-03
  1.05371845E-03 -3.49054295E-04 -4.69673439E-04  1.81690714E-02 -4.62112471E-02
  1.58267097E-02  9.96454805E-04  2.83982649E-02 -6.75146022E-02  2.21026922E-02
  1.72173871E-03  1.98272878E-02 -3.28600801E-02  7.14894012E-03  1.38184477E-01
  4.21656492E-02  4.62117414E-02 -4.03928910E-02 -6.29908474E-04  6.49987397E-04
  1.12216246E-03 -2.55285615E-04 -1.85936344E-03 -4.70062605E-03 -7.65335257E-03
 -3.69289877E-02  3.03352721E-02 -7.96435682E-03  2.14184005E-02 -5.44633384E-02
  4.27234704E-02 -1.17624636E-02 -2.46068334E-02 -4.58960563E-02  2.03277841E-02
  3.31884796E-04 -7.94227025E-01 -2.06131365E-01  5.17923900E-02  5.02438748E-02
  7.30496130E-04  7.99328393E-04 -4.19535921E-04 -2.81390715E-03 -1.45835533E-03
 -2.16661305E-02 -2.04820404E-02 -3.01297247E-03  4.50173494E-02  4.18035551E-02
  6.39663679E-03  8.18722347E-02  6.79684071E-02  2.33857860E-02  1.33974138E-02
  1.16713549E-02  6.51805562E-03 -1.73589853E-02 -1.83924410E-02 -2.93308259E-03
  2.96214480E-03  2.39448311E-03  2.02279731E-05  1.57368670E-02  1.55445187E-02
  5.51847513E-03 -8.97776862E-03 -9.77566790E-03  1.99737162E-03 -2.07099818E-02
 -2.28007172E-02 -8.25580019E-03  1.32001460E-02  1.26070475E-02  4.15101619E-03
 -2.09812390E-02 -2.28025728E-02 -7.03493040E-03 -1.33812333E-02 -1.41384376E-02
 -3.73106348E-03 -3.17891041E-03 -5.16104886E-03 -8.93584197E-03 -7.07608062E-03
 -1.17935666E-02  5.97153346E-02 -2.08135489E-02  1.81770929E-03  3.59157566E-02
  8.87894427E-02 -2.64011797E-02  2.07435850E-03  6.26015965E-02  3.37717685E-02
  1.82972401E-04  7.83128914E-03  3.64663503E-02  2.54067626E-03 -2.10905043E-03
 -4.85033043E-03  4.05937284E-03 -1.46945412E-03 -6.09821503E-04 -1.82903252E-03
 -6.77621134E-04 -8.72156322E-04 -1.35861539E-03 -1.04338880E-02  3.41242774E-02
 -6.26646003E-02  3.21364257E-03 -1.29724726E-02  5.16497056E-02 -9.53483171E-02
  1.29000607E-02 -2.11599611E-02  4.29164726E-02 -8.55105104E-02  8.52520879E-02
 -3.22328693E-02 -1.68517323E-04 -9.54755537E-03  2.97813452E-03 -2.87165339E-03
  5.51448762E-06  8.38682752E-05  1.79693638E-03  1.43106794E-02  2.37996073E-02
 -8.60053633E-03  5.24678040E-02  4.50013076E-02 -6.98101799E-02 -1.08025292E-02
  7.63038550E-02  6.56277539E-02 -1.05936184E-01 -1.90905596E-03  5.04604152E-02
  4.44534826E-02 -3.64269727E-03 -1.19056833E-02  3.21005723E-03 -4.49329055E-03
  1.05143171E-03 -1.87742752E-03  5.56925694E-03 -3.77499489E-03 -2.18161020E-03
  7.21762440E-03  1.16751441E-02  7.05300557E-02  4.71451628E-02  2.70681948E-02
 -3.14022156E-02  1.08346049E-01  7.15953740E-02  4.03670396E-02 -2.49021499E-02
  7.37761688E-02  4.04027076E-02 -7.68459771E-03  6.47958541E-02  1.75819204E-02
  2.74454738E-01 -1.21959111E-01  6.14053326E-03 -1.19375742E-03  3.22425788E-03
  4.65122043E-04  6.97819947E-04  1.53248702E-02  2.49812042E-02 -2.07177730E-02
 -5.41829465E-02  1.13648099E-03 -6.73492060E-02 -2.86140273E-02 -7.96275398E-02
  1.35955565E-03 -4.64226215E-02 -3.47584490E-02 -7.16967137E-02  8.18018249E-03
  8.67436769E-01  5.19341895E-03 -3.78408371E-02 -1.94164163E-01  1.33081988E-02
 -3.55494739E-03 -2.54270166E-03  5.16736869E-03 -6.03229513E-03  5.02381056E-03
  8.19009639E-03  4.26539296E-02  3.49480958E-02 -1.29601501E-02 -2.19519194E-02
  6.34839355E-02  5.16045060E-02 -1.53762899E-02 -2.11534385E-02  1.44416666E-02
  2.82221728E-02 -7.32872490E-04 -3.91683706E-01 -4.53364390E-01 -1.84069099E-02
  2.09503429E-01  1.54410043E-03  2.66795831E-04  7.70011069E-04  5.06375563E-03
 -3.00891858E-05 -2.40810888E-02 -3.96152612E-02  2.09735479E-02  2.60711817E-02
  2.97828389E-02  1.06725271E-01  3.22298692E-02  3.90499988E-02  5.01521351E-02
  6.93579307E-02  3.07908238E-02  4.54050606E-02  5.98222739E-02 -1.93820192E-01
  4.44832202E-02  5.61779468E-02  6.20685016E-02  1.35519619E-02  1.74390146E-03
  6.47372493E-03  2.05274515E-03 -5.06411019E-03  2.44390995E-02  4.00662372E-02
  7.38394734E-03  4.74643141E-03 -2.21809583E-02 -1.08570127E-01  1.43428879E-02
  1.13053664E-02 -3.75271308E-02 -6.14913599E-02  2.30985148E-02  2.48872643E-02
 -3.84838809E-02  4.36756032E-01  2.39662750E-02  3.50153390E-02 -7.43494769E-02
 -4.73067897E-03  8.86924837E-03  1.23305418E-02 -8.61656213E-04  7.00876132E-04
 -2.34628888E-02 -3.87089456E-02 -3.70081550E-02 -5.72843912E-02 -5.86969514E-03
  1.04255944E-01 -5.94838323E-02 -9.22085615E-02 -1.06867627E-02  9.64585493E-02
 -4.89041816E-02 -7.44004622E-02 -1.16301890E-02 -4.96820629E-01 -5.28807839E-02
 -8.32222110E-02 -2.06362410E-02 -1.22749302E-02  4.01264774E-03  4.55344085E-03
 -3.76369518E-03  9.21068343E-03  2.50879442E-02  4.11096557E-02  6.34678781E-03
  7.02178816E-03  1.82029854E-02 -1.10983775E-01  1.08828514E-02  1.28898878E-02
  3.34299492E-02 -7.22443260E-02  1.27762372E-02  1.86206129E-02  3.78108535E-02
  5.07535695E-01  1.17167368E-02  3.40767457E-02  1.00873967E-01 -1.22883925E-02
 -3.97212304E-03 -8.24931322E-03 -9.24939602E-04  5.37628389E-03 -2.41098025E-02
 -3.96667846E-02  2.69775075E-02  2.54058112E-02 -2.99166940E-02  1.06836649E-01
  4.36764166E-02  4.10718906E-02 -4.95265897E-02  9.09829896E-02  4.31695158E-02
  4.71754108E-02 -4.02214826E-02 -8.26770780E-01  2.66063409E-02  1.80822011E-02
 -1.41717385E-01  6.48026107E-03 -8.38459476E-03 -1.29855515E-02  1.66225469E-03
 -5.21062392E-04  8.22580136E-04  1.31186428E-03  1.30941383E-02 -4.15455028E-02
  3.00434171E-02 -4.43570651E-03  1.95581105E-02 -5.86129625E-02  4.49748352E-02
  5.75457337E-03  1.63587553E-02 -4.47927945E-02  3.07027733E-02  7.88031230E-01
 -9.09200872E-02 -7.88125546E-02  8.88740549E-02  2.10621862E-03 -2.15334888E-03
 -4.75641148E-04  1.77169648E-03  7.59453869E-04  2.68328383E-03  4.37084686E-03
 -4.39667508E-02  3.18365433E-02  6.69432836E-03 -1.15917087E-02 -6.33810241E-02
  4.58266291E-02  1.06187418E-02 -1.55349634E-03 -2.92402584E-02  1.97769048E-02
  6.56305615E-03 -2.94129858E-01  4.48637755E-02  2.58133588E-02 -3.56390913E-02
  1.22211465E-04 -6.40498089E-04  1.30721620E-03  2.92365602E-03 -7.19716122E-04
 -4.82469018E-03 -7.94109011E-03  3.77585042E-02  2.37964038E-02 -2.85087725E-02
  2.16360516E-02  5.40426694E-02  3.59215721E-02 -4.13772770E-02  1.73306866E-02
  2.59228074E-02  2.45131980E-02 -2.34842037E-02 -5.20103770E-02  4.79997850E-02
  2.67316891E-02 -3.86139425E-02 -1.05046307E-03  1.75236792E-03  2.53419120E-04
 -1.43424346E-04 -3.15759043E-03  6.83198036E-03  1.12539970E-02  1.98094744E-02
 -4.63640719E-02  2.34638622E-02 -3.03999639E-02  3.19627046E-02 -6.71090960E-02
  3.33845849E-02 -2.66284444E-02  2.51449536E-02 -3.46589419E-02  1.33903667E-02
  1.80289418E-01  4.27626837E-02  5.33007897E-02 -5.25624118E-02  4.37325915E-05
  3.54569338E-03 -1.69369221E-03 -3.54620394E-03 -1.32734230E-03 -9.47120022E-03
 -1.55276496E-02 -4.19769624E-02  2.65694829E-02  1.57302900E-02  4.12854103E-02
 -6.04271892E-02  3.65637222E-02  2.56877324E-02  3.19148470E-02 -3.71068905E-02
  1.48061770E-02  2.13989781E-02 -7.08506555E-01 -1.76954025E-01  2.94484886E-02
  7.03965970E-02  8.85387437E-05  8.34983373E-04 -3.37987025E-03 -2.32106931E-03
  3.63561994E-03  1.67059619E-02  1.55210262E-02  4.27986592E-03 -5.68366549E-03
 -7.01297953E-03 -8.65041107E-03  2.43574074E-02  2.24830782E-02  1.39599585E-02
  5.89069550E-02  5.82092019E-02  2.21235199E-02 -4.72010113E-02 -5.09366285E-02
 -1.28299374E-02  8.22211063E-02  8.90278999E-02  2.37933830E-02 -4.62597822E-02
 -5.04859987E-02 -1.58167376E-02  6.63283322E-02  7.08038155E-02  2.09138177E-02
  6.45058120E-03  5.69355366E-03  4.09550401E-03 -3.95075460E-03 -5.35036895E-03
  1.52683009E-03  1.18844735E-02  1.25827246E-02  3.81839889E-03 -2.15430908E-02
 -2.32152627E-02 -6.64398390E-03  1.82498641E-02  2.12726513E-02  6.31227143E-03
 -4.32273282E-03 -6.88384792E-03 -1.21665588E-02 -1.08696255E-03 -4.59897092E-02
  2.38143712E-02 -1.72485012E-02 -2.74416028E-03 -7.24309971E-02 -5.70426401E-03
 -7.66923001E-03 -5.36086005E-03 -4.33818182E-02 -2.00295355E-02  3.21322369E-03
  3.78354476E-03 -1.22919054E-03 -9.21502743E-04 -2.47676529E-03  5.51455442E-04
 -1.10051309E-03 -1.41235853E-03  2.92431921E-04  4.80000401E-04  2.67777010E-02
 -5.29797947E-03  5.27649037E-03 -8.93917283E-04  4.06730428E-02 -7.20948928E-03
  8.37920443E-03 -2.69271540E-03  3.10487809E-02 -4.69417224E-03  2.73155055E-03
  1.63567922E-02  8.14940925E-03 -1.41596109E-02  1.81737731E-03 -3.57362317E-03
  1.67607064E-03 -4.43703982E-03  1.64999891E-03 -2.72764235E-03  4.26200177E-03
  7.08684327E-03 -2.73782040E-02  2.73575141E-02 -7.88991108E-03 -2.03405167E-02
 -3.96050462E-02  3.93889149E-02 -1.25821297E-02 -3.92986289E-02 -2.65694377E-02
  2.61997898E-02 -1.28750389E-02 -1.95630245E-02 -5.65415765E-04 -5.17997406E-04
  5.03250056E-03 -3.21191578E-03 -5.67598034E-04 -2.04037509E-05 -3.71342890E-04
 -3.39896199E-03  4.07700035E-03  6.85959638E-03 -3.99889187E-02  5.82020878E-02
 -6.85338131E-03 -1.77458389E-02 -6.23207141E-02  8.81552156E-02 -8.74321904E-03
 -5.65430798E-02 -4.42373219E-02  3.87179964E-02  3.80264013E-03  7.64697461E-02
 -1.97073066E-02 -1.20389473E-01  5.90810186E-02 -3.07991438E-03  6.53456084E-03
 -5.03869218E-04 -1.82097567E-03 -5.76329073E-03  9.31250216E-03  1.52583937E-02
 -2.23384107E-02 -5.75795631E-03 -1.69593884E-02 -4.16321309E-02 -3.51627522E-02
 -8.01147628E-03 -2.42879570E-02 -2.68214375E-02 -2.16782544E-02 -1.53629921E-02
 -2.92979743E-02  1.80943164E-01 -6.76126782E-02 -9.34636708E-02 -1.22375740E-01
  4.92894721E-03 -8.86116169E-04 -1.87531239E-03 -1.43357129E-03 -4.13478257E-03
 -3.31768389E-02 -5.42564231E-02 -1.29482295E-03 -3.03952635E-02  1.97934487E-02
  1.47325495E-01 -1.37006419E-03 -4.43438514E-02  2.91503764E-02  1.29210000E-01
  3.18230750E-02 -6.76769494E-02  2.77844861E-02 -5.22019009E-01  2.40776103E-01
 -2.98939063E-02 -9.12275050E-02 -2.35957167E-03  7.10558215E-03 -1.42557154E-03
 -5.58168203E-03 -8.40741485E-03 -1.20642274E-02 -1.98732031E-02 -8.70418321E-03
 -2.19014398E-03  2.10723932E-02  5.37064907E-02 -1.21551764E-02 -2.39460420E-04
  3.36702918E-02  5.72904915E-02 -2.83530812E-03  7.31912119E-03  2.61850584E-02
 -1.73577820E-01 -2.56530418E-03 -2.80082031E-03  5.95317104E-02  5.65610325E-03
  3.25457186E-03  3.27400638E-03 -2.24358961E-04 -1.83380506E-03  1.05930733E-02
  1.74048149E-02  1.23290614E-02  2.12624065E-02 -4.30157232E-03 -4.69179928E-02
  1.92945728E-02  3.30534588E-02 -9.45656421E-03 -3.97614853E-02  1.49181286E-02
  2.39869052E-02 -1.24837838E-02  2.63453810E-01  8.07027473E-03  7.50053220E-03
 -6.48813593E-02 -2.63660598E-03  4.57733312E-03  5.97864379E-03 -1.05158064E-03
  3.23369584E-04 -1.00314652E-02 -1.65196456E-02 -1.19287455E-02 -1.63196212E-02
 -1.83954693E-02  4.45637129E-02 -1.97327276E-02 -2.68585431E-02 -2.73116363E-02
  4.02506263E-02 -1.77118785E-02 -2.44836308E-02 -1.53541236E-02 -2.99378231E-01
 -2.64520012E-02 -4.46545380E-02 -3.05052798E-02 -5.97510122E-03  1.62813546E-03
  1.61246214E-03 -2.08673738E-03  3.99811692E-03  9.94866928E-03  1.63310902E-02
 -8.56755605E-03 -4.38029720E-03  1.78691975E-02 -4.41671658E-02 -1.22176294E-02
 -4.71567591E-03  2.90161650E-02 -3.53177730E-02 -5.24535118E-03  1.10022776E-03
  2.67065290E-02  2.08195803E-01  7.92810527E-03  1.80862324E-02  4.36071396E-02
 -5.03423394E-03 -2.67921884E-03 -4.15344331E-03 -1.01220253E-03  1.91237046E-03
 -9.43309013E-03 -1.55601476E-02  7.59443814E-03  2.38042678E-02 -6.28478022E-03
  4.23572922E-02  1.15936519E-02  3.75800857E-02 -1.19859727E-02  2.65929444E-02
  7.51292865E-03  2.43140197E-02 -2.01671922E-02 -3.94623989E-01  8.78081923E-03
  1.80939084E-03 -6.79862726E-02  2.13059230E-03 -5.18377416E-03 -4.78604182E-03
  1.33196466E-04 -5.34518224E-04  2.39190946E-02  3.94355370E-02 -5.11654983E-02
  1.54592936E-02  1.44230774E-02 -1.05889252E-01 -8.32025364E-02  2.43667337E-02
  2.38634121E-02 -8.60710581E-02 -8.51222273E-02  3.49745942E-02  1.81366988E-02
  2.29503625E-01 -7.13800268E-02  2.81160710E-02  1.96640374E-02  3.87409833E-03
  7.27407616E-03 -8.23386384E-03 -1.56327746E-02  4.05008625E-03 -2.46438257E-02
 -4.05994550E-02  4.82408885E-02  3.28014789E-02 -4.25175017E-02  1.09495628E-01
  7.44678484E-02  5.59950027E-02 -6.88221777E-02  8.39355919E-02  4.69592430E-02
  5.88057791E-02 -5.73734916E-02 -5.07584223E-01  6.10348193E-02  6.25790985E-02
 -6.83538766E-02  5.29089971E-03 -3.86898829E-03 -1.11670100E-02 -8.57180857E-03
  1.37057120E-02  2.75152755E-02  4.51230970E-02 -7.32262194E-03 -2.26295340E-02
  1.68795220E-02 -1.22278569E-01 -6.96050255E-03 -3.82762531E-02  2.60566580E-02
 -9.53019247E-02  1.05366388E-02 -4.54514383E-02  2.18290458E-02  6.67737530E-01
  5.47252645E-02 -1.03759829E-01  3.76346468E-02  4.80302065E-03 -9.85172470E-03
  1.47893079E-03  8.43665813E-03  1.34789467E-02 -2.54015877E-02 -4.18547026E-02
 -6.97860096E-02  2.96272779E-02  1.50933258E-02  1.12698837E-01 -1.13104919E-01
  4.52294465E-02  2.60494553E-02  9.38887781E-02 -9.42328020E-02  3.25005485E-02
  2.56401774E-02 -6.27884454E-01 -1.33562822E-01 -1.13082986E-02  6.68772560E-02
 -3.37181517E-03 -8.19173373E-03  8.71438493E-03  1.70461099E-02 -2.98401329E-03
  2.65938458E-02  4.38290161E-02  5.08471892E-02  1.58459355E-02 -3.26805870E-02
 -1.17948302E-01  7.60736448E-02  3.12322365E-02 -5.32909123E-02 -9.65696701E-02
  5.23290363E-02  5.04750934E-02 -5.60485033E-02  9.08782209E-01  1.56054053E-01
  3.72685900E-02 -9.17250133E-02 -4.83387962E-03  3.41918080E-03  1.16351516E-02
  9.10219570E-03 -1.32408341E-02 -3.11371000E-02 -3.50620162E-02 -9.88090648E-03
 -1.17654664E-02 -1.46700884E-02 -2.39072468E-03 -3.30126894E-02 -3.27064996E-02
 -1.90198732E-02  2.81446724E-02  3.06317605E-02  1.24416669E-02 -2.81738205E-02
 -3.09412964E-02 -1.20159201E-02  3.08759496E-02  3.37695552E-02  1.10570937E-02
 -2.36241758E-02 -2.58602231E-02 -7.27140297E-03  2.74399459E-02  3.03882644E-02
  1.09203216E-02 -7.51335085E-02 -8.10056124E-02 -2.51693817E-02  8.53283909E-02
  9.51455120E-02  2.81537129E-02 -4.93742847E-02 -5.26211704E-02 -1.78679459E-02
  9.10587614E-02  1.01026505E-01  3.04099424E-02 -7.51531561E-02 -8.01882253E-02
 -1.67143048E-02 -5.96422388E-03 -9.68815258E-03  4.55344572E-02 -1.71595067E-02
 -4.49468016E-02  3.26107435E-02  6.95670553E-02 -2.27854394E-02 -7.20502344E-02
  3.10781235E-02  3.25680999E-02 -7.77122756E-03 -4.62422791E-02 -2.33821776E-02
  1.17441770E-02  7.41612231E-04 -2.51777813E-03  1.08205332E-03 -6.69087490E-03
  1.32468157E-03 -1.29519349E-03 -4.22411306E-03 -2.34505997E-03 -3.87668074E-03
  3.51473825E-03  3.52218025E-02 -1.97665598E-02  1.08530688E-02  5.87196633E-03
  5.35462136E-02 -2.97643409E-02  2.17492985E-02  4.35458663E-03  4.86826649E-02
 -2.67198016E-02 -8.72203302E-02 -3.36539864E-03  2.18898700E-02  1.98539910E-02
 -1.81570005E-03 -3.44274690E-03  2.94060785E-03  1.26769778E-03 -1.57242131E-03
  1.40176239E-02  2.33203030E-02 -2.77751195E-02  7.76276697E-02  2.72766745E-02
 -6.79713992E-02 -3.85426470E-02  1.12344172E-01  3.80490069E-02 -1.17980880E-01
 -1.94787820E-02  7.73992240E-02  2.13811171E-02 -4.12321618E-02 -5.76186709E-03
  3.07797180E-03  1.21834943E-03 -2.38245536E-03 -1.40380282E-03  4.59239494E-03
 -4.32621189E-03 -4.99150254E-03  2.09957906E-03  3.46640420E-03  8.86917764E-03
  3.86845914E-03  2.26731719E-04 -1.10076610E-02  1.32775613E-02  6.46578676E-03
 -2.20501747E-04  8.97859017E-03  1.28735062E-03  4.08714922E-03 -1.28742116E-02
  5.18740097E-01 -8.24424313E-02 -1.94894363E-01  3.48104439E-02  8.81120633E-04
  3.60209648E-03  1.06989567E-02  4.78618676E-03 -1.39044287E-03  4.09099304E-03
  6.66061667E-03  3.30116559E-03  6.88936018E-03 -8.38419792E-02 -1.74258328E-02
  5.01944952E-03  1.03734424E-02 -1.20664419E-01 -1.94321782E-02 -7.88404992E-03
 -6.80646053E-03 -6.59354167E-02 -7.49141166E-01 -1.80897132E-01 -1.70279648E-01
  4.75755179E-01  2.13156576E-03  1.15528093E-03  1.98161962E-03  1.26632475E-03
 -1.64988549E-03  1.38915043E-02  2.27261809E-02 -4.88034475E-02 -2.58626395E-02
  3.96371416E-02 -6.13491250E-02 -7.02414144E-02 -3.67681491E-02  5.69350722E-02
 -7.07285862E-02 -5.42064660E-02 -9.04501881E-03  3.41905058E-02  4.34108775E-01
  8.69979673E-02 -3.61905542E-02 -2.06702424E-02  3.07729480E-04 -1.13161228E-03
  2.88517524E-03  3.98491885E-03  2.48743498E-04 -5.59900357E-03 -9.24960549E-03
 -5.14679699E-02 -6.20187252E-02  3.22343311E-02  2.51499584E-02 -7.30911285E-02
 -8.70859760E-02  4.68446795E-02  2.41192055E-02 -4.61852089E-02 -4.88250545E-02
  3.17974859E-02 -6.58853060E-01 -8.07312942E-02 -8.55218811E-02  1.15617430E-01
  3.17590774E-04  2.53384796E-03  2.97056403E-03 -5.73833429E-04 -1.62731306E-04
  3.89969687E-03  6.39042024E-03  3.74470641E-02  6.48351887E-02  4.69998205E-02
 -1.67669484E-02  5.44183335E-02  9.50810038E-02  6.61661665E-02 -2.09613902E-02
  3.01392828E-02  4.96013155E-02  2.80761282E-02  1.23839833E-01  5.79744182E-04
 -1.36794425E-02 -5.60236814E-02 -3.98775676E-03  1.92615710E-03  2.06346890E-03
 -1.24955967E-03  1.65163783E-03 -3.26869831E-03 -5.41770402E-03  6.25888800E-03
  2.27013482E-03 -8.44792796E-02  1.52498029E-02  8.02868042E-03  2.31063678E-03
 -1.21956992E-01  7.68857227E-03 -2.04934777E-04 -4.97962904E-03 -6.79917470E-02
  4.48906944E-02  1.05694572E-02  1.01514846E-02 -5.31342703E-02 -3.12811784E-03
 -8.28961859E-04 -1.29494849E-03 -8.78523499E-04  1.82523188E-03  3.05322955E-03
  4.99223758E-03 -4.79999558E-02 -6.31182435E-02  2.90915451E-02 -1.33718359E-02
 -6.94814162E-02 -9.06569267E-02  4.28143126E-02  4.56725633E-05 -3.41016034E-02
 -4.34056939E-02  2.70893088E-02 -3.08671350E-01  9.55426810E-03  4.45505356E-03
 -8.26516808E-02  3.98330656E-04 -2.46609703E-03 -3.15112548E-03  1.74506895E-04
 -3.97073756E-04 -2.00324450E-03 -3.32491022E-03  3.44342182E-02  6.19784169E-02
  4.56738116E-02  8.95967920E-03  4.92652276E-02  8.96907001E-02  6.39791740E-02
  1.21580301E-03  3.49412185E-02  6.13498207E-02  3.15348504E-02  1.03377573E+00
  3.50841711E-02  6.72174014E-02  2.15482329E-01  3.04691935E-03 -1.49832841E-03
 -6.21242472E-04  5.97768108E-04 -1.26804279E-03 -7.00543589E-03 -1.16109881E-02
  1.92397160E-02  6.45926155E-02 -4.67395776E-02  3.06365469E-02  3.13082202E-02
  9.09936629E-02 -6.72886537E-02  4.76766586E-02  2.45003538E-02  4.58607416E-02
 -4.03075025E-02 -4.70924881E-01  7.91534010E-02 -4.86406046E-02 -2.92841081E-03
 -2.56126984E-03 -6.42719025E-04  3.93106295E-03  5.30904553E-03 -4.96104103E-03
  7.05840453E-03  1.16404230E-02  4.00211927E-02 -5.68631201E-02  1.57672293E-02
 -3.06916472E-02  5.60147829E-02 -8.53216929E-02  2.57605259E-02 -3.87047284E-02
  2.49510185E-02 -4.97405899E-02  1.89539752E-02  2.48572897E-01  4.41978996E-02
 -8.69111011E-02  3.04712540E-02 -1.97053802E-03  2.29499304E-03  3.59791255E-03
  2.06979037E-03 -5.56005188E-03 -9.24443500E-03 -1.51070912E-02 -4.61268176E-02
 -2.72683467E-02  3.83534839E-02  4.13370958E-02 -6.65149479E-02 -3.88215319E-02
  5.52289756E-02  3.00837224E-02 -3.97671455E-02 -1.59065789E-02  2.82303609E-02
 -1.68340672E-01  6.69455346E-02  4.22943841E-02 -5.78784892E-02 -6.37691908E-04
  3.38987714E-03 -1.72455665E-03 -4.32974157E-03 -2.59948786E-03  6.40889107E-03
  1.06232369E-02  2.81692401E-02  5.18910349E-02 -4.34438351E-02 -2.84307516E-02
  4.54045418E-02  7.41358824E-02 -6.41970697E-02 -2.43849613E-02  3.66676152E-02
  3.33219471E-02 -3.59271342E-02 -3.65586379E-01 -3.34529037E-02  1.80565535E-01
 -8.66664240E-02  2.37522604E-03  1.19110418E-03 -3.95303179E-03 -5.44103536E-03
  4.19156038E-03 -7.25332909E-03 -1.19729913E-02  3.58083272E-02 -4.26064963E-02
  8.88878529E-03  3.23006497E-02  4.92871586E-02 -6.33804590E-02  1.58108997E-02
  1.54954017E-02  2.78973867E-02 -4.92115760E-02  1.27168648E-02  4.26271617E-01
 -1.96913739E-01  2.29686520E-01 -5.05582334E-02  1.49852019E-03 -1.10853583E-03
 -3.32570133E-03 -2.32315540E-03  4.23490363E-03 -2.14467460E-02 -2.46111812E-02
 -2.85908128E-03  1.36741256E-02  1.64869500E-02 -6.16631324E-03  4.54510208E-03
  5.28467387E-03 -3.41246073E-03  8.14507241E-03  1.08819932E-02 -6.61639950E-03
 -1.40363839E-02 -1.48692900E-02 -8.07150249E-03  1.16019418E-02  1.27776960E-02
  2.86680566E-03 -4.32804104E-03 -5.16132688E-03  2.65016257E-03  1.07929003E-02
  9.27207828E-03 -3.36887625E-03  2.97063659E-02  3.45640750E-02  3.76192937E-03
 -3.44300150E-02 -3.91977673E-02 -1.43698828E-02  4.39483797E-03  4.21599456E-03
  2.26059518E-03 -3.60221944E-02 -4.11450437E-02 -1.17009432E-02  2.47441274E-02
  2.50148666E-02  2.10360561E-02  6.73893067E-03  1.09617152E-02 -4.94387969E-02
  2.53085575E-02  5.83407003E-02 -3.87526088E-02 -7.44630587E-02  3.50015077E-02
  9.36773590E-02 -2.75408935E-02 -3.49003197E-02  1.34454201E-02  5.56145039E-02
  1.85857295E-02 -3.43495198E-03 -1.14354651E-03 -3.86244403E-03  5.97912686E-04
  8.39536218E-03 -2.60037806E-03  1.89062876E-03  5.69686626E-03  3.59605296E-03
  5.99347624E-03 -9.86909069E-04 -4.15911673E-02  1.13617521E-02 -1.73207502E-02
 -1.75612731E-03 -6.39786146E-02  1.57723165E-02 -3.06577347E-02 -1.34545111E-03
 -5.89103904E-02  2.13253116E-02 -3.67863350E-02 -3.42407548E-03  1.45344792E-02
 -5.53735831E-03  2.93254654E-03  3.91133735E-03 -3.95014518E-03 -4.17285091E-04
  2.20714755E-03 -1.64349634E-02 -2.73512709E-02  4.03544056E-02 -9.18327812E-02
 -3.42012177E-02  7.98896278E-02  5.65403526E-02 -1.32855320E-01 -4.77417018E-02
  1.38304515E-01  3.34946304E-02 -9.05936235E-02 -2.66503351E-02  3.54054958E-02
  4.54136465E-03 -3.65931114E-03 -2.18734018E-03  3.16654613E-03  2.09191694E-03
 -5.46798782E-03  4.49899882E-03  6.38895939E-03 -1.09297705E-02 -1.80714986E-02
  3.22169868E-03 -5.79122038E-03 -9.63993406E-03  4.74731967E-02  4.98742188E-03
 -1.05173771E-02 -1.42408286E-02  9.62700460E-02 -7.86508908E-03 -5.61109441E-03
 -1.33542535E-02  3.08545699E-01 -1.16436025E-01 -1.80276182E-01  8.40177822E-02
 -9.35805350E-05 -4.05345020E-03 -2.89171500E-03  4.16653920E-03 -3.58563040E-03
  3.10183930E-02  5.07768679E-02  2.05942951E-02  3.22488670E-02  1.68171613E-02
 -1.38588971E-01  2.94570125E-02  4.58520682E-02  2.44104551E-02 -1.28275390E-01
  3.92939406E-04 -5.73606595E-04  9.15734731E-03 -1.49914316E-01 -1.00785835E-02
 -2.48548515E-02 -1.63678797E-01  1.97840976E-03 -8.01040893E-04 -1.25919067E-03
  1.09514843E-03 -2.12979555E-03  5.86344522E-03  9.55327560E-03 -2.83055904E-02
 -2.96202777E-02  1.98359981E-02 -2.53715421E-02 -4.16803900E-02 -4.44180352E-02
  2.87268185E-02 -3.74445359E-02 -2.11743718E-02 -2.08865023E-03 -2.18510500E-04
 -3.35708615E-02  1.86234652E-01  4.86623015E-02 -1.21915650E-01 -5.89081853E-04
 -5.54637987E-04  9.30717943E-04  1.24547548E-03 -1.40405578E-03 -1.10343069E-02
 -1.83218593E-02 -2.53387865E-03  2.47730904E-03  6.15755694E-02  4.85553845E-02
 -1.96198805E-03  6.95429695E-03  9.65723326E-02  5.47787343E-02  1.94179667E-03
  1.30033905E-02  7.53804036E-02  9.99079763E-02 -8.53292862E-04  1.84172462E-02
 -9.85367824E-03  5.09908341E-03  8.71147268E-03  1.32988582E-02 -5.47338673E-04
 -1.48492168E-03  1.14205435E-02  1.89786480E-02  2.28464654E-02  2.47842179E-02
 -7.36917217E-02 -5.00675627E-02  3.73108405E-02  4.09537577E-02 -1.14044560E-01
 -6.53809166E-02  2.94767444E-02  3.32832924E-02 -8.02865119E-02  1.03732302E-01
  2.11169467E-02  1.68378196E-02 -2.58125793E-02  3.13724785E-03  8.89319205E-03
  1.31137549E-02  5.16911635E-04 -3.90484002E-03 -1.95859243E-02 -3.18541541E-02
  2.60211835E-02  4.07203913E-02  2.16035990E-02  8.73830468E-02  3.88491924E-02
  6.06282761E-02  3.14213245E-02  4.78558541E-02  1.62528976E-02  2.58334533E-02
  1.52682659E-02 -2.85011244E-01 -3.10633790E-02 -3.59511989E-02  3.17047886E-02
 -7.96627664E-03  2.33294634E-03  2.22603483E-03 -1.76545779E-03  4.01752662E-03
  1.07238209E-02  1.78807656E-02  1.72143643E-02  3.51935993E-02  7.91623108E-02
 -4.71174513E-02  2.65763456E-02  5.43943722E-02  1.24726982E-01 -6.54689043E-02
  1.81542796E-02  3.79295974E-02  9.19073925E-02  2.13454813E-01 -2.69877779E-02
 -3.50064162E-02  8.72769379E-02 -7.96071861E-03 -7.15513837E-03 -1.18788622E-02
  1.19638426E-06  2.72188031E-03 -1.25105419E-02 -2.07102539E-02 -1.25236839E-03
 -9.13190741E-03 -6.56720316E-02  5.52354557E-02  2.03759316E-03 -8.54122803E-03
 -9.95087333E-02  5.65974400E-02  9.38067730E-03  8.17179694E-03 -7.22769740E-02
 -3.01686964E-01 -2.79898266E-02 -4.88043993E-02 -1.11189279E-01 -5.86407379E-03
 -8.13072243E-03 -1.23749870E-02 -8.52203456E-04  5.22082695E-03 -9.91106117E-04
 -1.70724899E-03  7.12559290E-03  3.87652895E-02 -3.29015485E-02  5.11382304E-03
  1.15519706E-02  5.42803378E-02 -4.82559558E-02 -8.26691709E-03  1.28052246E-02
  3.67982319E-02 -3.50029327E-02 -5.37554654E-01  9.43523592E-02 -7.48430316E-02
  1.61241805E-02 -2.20473228E-03  9.57347256E-04  2.19615097E-03  1.58405820E-03
 -3.20640678E-03  1.49382202E-03  2.50821085E-03  2.33394485E-02 -3.45387053E-02
  6.34052898E-03 -6.66326322E-03  3.25857476E-02 -5.16409009E-02  9.94231795E-03
 -8.95261651E-03  1.25988961E-02 -3.11885601E-02  9.98449844E-03  3.16979117E-01
  4.39898410E-02 -8.42683326E-02  2.24703322E-02 -1.00545060E-03  3.96012519E-04
  1.70969129E-03  8.99494570E-04 -1.71999671E-03 -3.88099093E-03 -6.29448674E-03
 -2.41548744E-02 -2.77323613E-02  2.55227309E-02  1.76175663E-02 -3.42576895E-02
 -4.11593479E-02  3.68082971E-02  4.03163540E-03 -2.18510868E-02 -2.07173229E-02
  1.98050632E-02 -4.10779892E-02  3.07821633E-02  2.05629604E-02 -2.29275740E-02
  1.34164343E-04  8.22810112E-04 -6.61071259E-04 -1.94487997E-03  7.69686337E-05
  1.54516578E-03  2.60955357E-03  1.61031599E-02  3.34086680E-02 -3.02712487E-02
 -6.68633461E-03  2.54995984E-02  4.73629084E-02 -4.51030286E-02 -1.46121405E-03
  2.16373572E-02  2.08585310E-02 -2.37312727E-02 -2.01196235E-01 -3.07086239E-02
  6.92564937E-02 -2.85617471E-02  1.53540660E-03 -4.32826633E-04 -1.72229624E-03
 -2.30304968E-03  2.99827144E-03 -2.36649643E-03 -3.92086022E-03  2.10200099E-02
 -2.78498018E-02  1.08221903E-03  1.05395841E-02  2.93271771E-02 -4.08902042E-02
  2.27407770E-03  1.13858217E-02  2.16158719E-02 -3.95649993E-02  5.11687216E-03
  5.53099411E-01 -1.01514795E-03  8.14241539E-02 -4.64292529E-02  8.93351504E-04
 -6.69848912E-04 -1.75859248E-03 -1.69109463E-03  9.00411067E-04  3.17639155E-02
  3.81044650E-02  8.79626694E-03 -2.31553246E-02 -2.57081581E-02 -1.54912440E-02
  2.10177220E-02  2.22766272E-02 -8.07392074E-03  6.43145879E-02  7.33544265E-02
  1.48900329E-02 -7.89844549E-02 -8.99149806E-02 -2.76599295E-02 -1.77659749E-02
 -2.20746758E-02 -3.63644275E-03 -8.61582553E-02 -9.79138826E-02 -3.03674272E-02
  5.43851284E-02  6.14811305E-02  1.32206408E-02  1.23118741E-02  1.63560036E-02
 -1.63368666E-03 -1.62873418E-02 -1.80916128E-02 -6.47865665E-03 -9.20017644E-03
 -1.12628006E-02 -3.48268225E-03 -1.92147266E-02 -2.22569918E-02 -5.42397811E-03
  1.24640153E-02  1.13737337E-02  4.06854725E-03  4.75470107E-03  7.65182737E-03
  3.19554793E-02  1.08878625E-01  2.31888024E-02 -2.90177590E-02  5.64031253E-02
  1.72527547E-01  3.60218806E-02 -1.20195257E-02  4.15900290E-02  1.00347328E-01
  2.42577410E-02 -2.96504769E-02  1.50536882E-02 -8.96779823E-04  9.20416631E-04
  1.09944773E-02  8.41549537E-04 -1.28939790E-02  5.07662559E-03  1.61991726E-03
  1.41445730E-03  2.34166077E-03  7.32811368E-02  4.00185540E-02 -4.85411998E-02
 -5.18249481E-03  1.12778702E-01  6.09026579E-02 -7.58547811E-02 -3.06893265E-02
  1.08381132E-01  6.07463913E-02 -5.47018167E-02 -1.64315260E-01 -7.66716811E-03
 -2.31520317E-02  3.10619016E-02  2.09284776E-03  4.23766121E-03 -1.74474990E-03
  7.34068254E-03  3.76818972E-03 -1.44540759E-02 -2.40463108E-02  1.13945048E-01
 -7.17542130E-03 -6.47936703E-02  6.98399954E-02  1.67273613E-01 -5.70722707E-03
 -9.34617321E-02  1.28019849E-01  1.23097641E-01  1.27224493E-02 -6.50739499E-02
  4.64597459E-02 -1.04552477E-05 -2.41768206E-03 -4.65798379E-03 -4.94424088E-04
  8.92778674E-03 -2.83315326E-03 -8.19469372E-03  7.16356762E-03  2.69524252E-04
  5.14895224E-04  3.56182394E-02  3.10645777E-02  1.23091459E-02 -4.47351452E-03
  5.66861037E-02  4.93474754E-02  1.88465324E-02  4.36424047E-02  2.94847394E-02
  2.37437053E-02  4.09344400E-02  2.14659858E-01 -1.65570331E-03 -9.68904823E-02
  2.00217713E-01 -4.29829082E-03  1.83330133E-03  4.11422764E-03  6.29762466E-03
 -4.97462703E-04 -7.08904513E-03 -1.15840847E-02 -3.44488148E-02 -4.34108864E-02
  4.24657608E-02  3.20158565E-02 -4.91046200E-02 -6.32805711E-02  6.24770473E-02
  2.78910036E-02 -4.16382660E-02 -5.22441238E-02  3.14858756E-03 -6.89632656E-02
 -9.51597426E-02 -1.16052465E-01 -1.49304089E-01  5.25041290E-05 -3.55295440E-03
 -3.94709372E-03  1.71749821E-03  1.61551897E-04  1.57430287E-04  2.55594528E-04
 -3.51733680E-02 -1.08758184E-02  4.26918176E-02 -6.58680002E-04 -5.07091356E-02
 -1.46115681E-02  6.38089451E-02 -2.33577299E-03 -2.44637702E-02 -3.03415757E-03
  2.89714439E-02  6.26449691E-01  1.51290730E-01 -1.91558065E-02 -6.56294647E-02
 -1.26359533E-03  2.59412304E-04  2.78504122E-03  4.93361358E-03 -3.04121759E-03
 -8.38028440E-03 -1.36829664E-02  1.90603418E-02  2.72649700E-02 -5.73735316E-02
  3.93462640E-02  2.70283492E-02  3.82989676E-02 -8.56093931E-02  7.65326114E-03
  2.31319426E-02  3.95119844E-02 -4.62303111E-02  3.39966552E-01 -9.21933854E-02
 -1.10254561E-01 -1.12235405E-02  1.63200911E-03 -4.66040698E-03 -6.35782410E-03
  6.57795133E-04 -1.20356531E-03  2.02920184E-03  3.28624241E-03 -1.25674091E-02
 -1.61694523E-02 -5.61621754E-03 -9.48793181E-03 -1.83596822E-02 -2.26349088E-02
 -8.43023515E-03  2.00354282E-02 -2.07747188E-03 -3.82982950E-03 -4.11778656E-03
 -2.32825933E-01 -5.18915572E-02 -9.51887730E-02 -5.02168162E-02 -5.24833065E-03
 -4.91371021E-05 -7.55886672E-04 -1.34950559E-03  3.02980275E-03  3.04379955E-03
  4.71556249E-03 -3.94932221E-02 -5.29647766E-02  2.99016189E-02 -1.30813903E-02
 -6.04312417E-02 -8.11941730E-02  4.21610753E-02 -3.87128317E-03 -4.37328118E-02
 -6.00441274E-02  2.28431582E-02 -7.12275860E-02 -1.14715333E-03 -6.60167922E-03
 -6.67809773E-02 -1.29507639E-03  2.84709174E-03  4.40266484E-03 -1.04918476E-03
  1.46053146E-03  4.69944036E-03  7.47735302E-03  1.57350016E-02  1.57241255E-02
 -6.47557319E-02 -2.16097785E-02  2.21721896E-02  2.14406950E-02 -9.77824686E-02
  1.86145087E-02  1.14435380E-02  1.21306586E-02 -4.90354548E-02  2.02299782E-01
  4.83958531E-02  7.09328501E-02 -4.66334645E-03 -9.67124573E-04  2.67317799E-03
  4.05801744E-03 -9.62134994E-04  1.43990928E-03  1.91502640E-06 -5.99072521E-05
 -5.61956761E-03 -1.00293958E-02 -1.87275504E-02  7.24668079E-04 -8.09628307E-03
 -1.38748746E-02 -2.71340996E-02 -2.95561853E-02  2.08234348E-03 -3.67772032E-03
 -3.28045330E-02 -4.39583519E-01  7.36793764E-02  9.22840570E-02 -1.12017136E-02
  5.20817352E-03  2.42496693E-05  8.22492456E-04  1.26027858E-03 -2.99980915E-03
  3.10431148E-03  5.03361167E-03  8.06403660E-03  4.68352399E-02 -2.05963488E-02
 -1.36750331E-02  1.18045280E-02  6.78936354E-02 -2.77520061E-02 -1.86774126E-02
  1.35907671E-02  4.03280629E-02 -1.69891723E-02 -5.12719478E-01  6.47908480E-02
  3.48180113E-02 -6.29937444E-02  9.45974855E-04  2.48215474E-04 -6.15077503E-05
  1.04019684E-04 -1.79885821E-03 -1.09352542E-04 -2.18079328E-04  4.59912583E-02
 -1.79444258E-02 -4.76221215E-03  1.18892712E-04  6.74155716E-02 -2.48340402E-02
 -6.82307932E-03  8.80563995E-03  3.67209795E-02 -1.42072360E-02 -3.20342114E-03
  1.55463531E-01 -1.75957111E-03 -3.61024201E-02  3.00726371E-02  6.48343704E-04
  4.23728269E-04 -1.31654478E-03 -6.96715052E-04  8.49497468E-05 -8.20401913E-05
 -1.18994759E-04 -3.90823699E-02 -1.66043205E-02  3.25170389E-02  2.10590574E-04
 -5.60969050E-02 -2.38126911E-02  4.73489756E-02  4.33682949E-05 -3.03698710E-02
 -1.31676399E-02  2.67014458E-02 -1.20145764E-01  2.60293830E-02  1.63434246E-02
 -2.62568248E-02  9.09640208E-04  4.99723036E-04 -1.94200666E-03 -1.64816906E-03
  1.65695045E-03 -1.49304283E-04 -1.83771751E-04  1.00721187E-02  4.29574923E-02
 -2.51317721E-02  6.61714454E-04  1.60888531E-02  6.21510734E-02 -3.63173344E-02
 -1.33990813E-03  1.05056498E-02  3.28075293E-02 -1.88709921E-02 -2.29933004E-01
 -1.84897576E-02  1.01679727E-01 -4.60827627E-02  5.55853436E-04  3.40927493E-04
 -9.07741596E-04 -3.33935157E-04  1.38972168E-03 -2.79552725E-03 -4.54741746E-03
  4.61271325E-02 -1.99286031E-02 -1.27198336E-03  1.27441495E-02  6.64540112E-02
 -2.83452251E-02 -3.61309753E-04  8.69728380E-03  3.97989297E-02 -1.65407664E-02
 -1.53413781E-03  2.74305096E-01 -1.17647063E-01  1.31765242E-01 -3.09366586E-02
 -1.04890760E-03  2.42181219E-04  1.34854039E-04  7.85946320E-04  9.72478313E-04
  3.80943482E-02  4.46303606E-02  1.26538420E-02 -3.32892596E-02 -3.48296751E-02
 -8.98332677E-03  1.69448386E-02  2.40584775E-02  1.79989741E-02 -3.04468269E-02
 -4.22213358E-02 -9.62396037E-03  4.60949389E-03  5.03225058E-03  3.57316534E-03
  4.64904579E-02  5.27798614E-02  1.38071550E-02  3.88890335E-02  4.66730056E-02
  1.55059043E-02  5.70363462E-03  5.25624192E-03 -5.05245062E-03  3.70929185E-03
  4.81805330E-03 -1.25331308E-03  8.69479510E-03  1.03306696E-02  3.07753412E-03
 -1.62449568E-03 -1.84583827E-03 -6.43287924E-04 -9.99651759E-03 -1.20927028E-02
 -3.25911099E-03 -2.54909409E-03 -4.94262821E-03  1.04745558E-02 -4.81656352E-03
 -7.66741272E-03  8.13982818E-03  5.80243118E-03 -6.69279859E-02  2.72764759E-02
  1.42483311E-02  9.11495443E-03 -1.06907389E-01 -3.19337951E-03  1.17692718E-02
  2.87779545E-03 -7.31113547E-02 -1.96088463E-02 -2.31376971E-03  4.65060942E-03
 -3.58706966E-03 -1.70718760E-03 -1.01988985E-02  2.68467443E-03 -5.87597622E-04
 -5.26225042E-03  4.48730616E-03  7.35235347E-03  3.07070973E-02  2.80123537E-02
  4.73253748E-02 -2.03010974E-02  4.51146457E-02  4.44721403E-02  7.18704594E-02
 -3.29632083E-02  4.44091344E-02  4.16514283E-02  6.45466240E-02 -5.71408213E-02
 -4.33787013E-03 -1.66067992E-02  1.15970621E-02 -5.07052499E-03 -1.95010534E-03
 -1.54881961E-05  2.29201069E-03 -3.54342778E-03  6.30517267E-03  1.05212418E-02
 -2.97279582E-02  6.67698679E-02 -1.28325065E-02 -3.06882470E-02 -4.19486304E-02
  9.68361780E-02 -2.12810973E-02 -6.17433460E-02 -2.68117416E-02  7.06221293E-02
 -2.36820089E-02 -3.79454035E-02  3.78237339E-03  2.29343653E-03  6.49678168E-03
 -5.20631925E-03  2.34553312E-04  1.01107672E-03 -3.27498694E-03 -5.08371294E-03
 -3.05703042E-03 -5.00068133E-03 -4.58558308E-02  3.44900262E-02 -4.80293864E-02
  1.13721614E-02 -6.99754801E-02  5.52697707E-02 -7.43580898E-02  3.91119078E-02
 -5.79493424E-02  3.92210158E-02 -3.52068967E-02  1.15423248E-02  2.38403655E-02
 -2.26081544E-02  9.79612605E-02 -8.15800593E-03 -9.73094527E-04 -5.23064029E-03
  1.70988654E-04 -1.15142092E-03  3.23436839E-03  5.32230308E-03 -3.23733439E-02
  2.38959252E-02  4.39222025E-02 -1.50039076E-02 -5.08813199E-02  3.74534463E-02
  6.38269608E-02 -1.66574888E-02 -3.78021583E-02  1.54500779E-02  3.17555505E-02
  1.30938696E-01 -9.86887965E-03  6.29252906E-04  1.15314712E-02 -3.11721775E-03
 -4.50329346E-03 -6.58827799E-03 -9.55665927E-04 -1.25299929E-04  6.74052227E-03
  1.09859867E-02  5.59004840E-02 -6.16473247E-02 -9.49218504E-03 -2.96602367E-02
  8.03503449E-02 -9.11721579E-02 -1.57333223E-02 -3.94534339E-02  4.25471614E-02
 -4.63164030E-02 -1.40239067E-02  3.13522108E-01 -8.10084330E-02 -4.65047857E-02
  6.95224133E-02  1.15964155E-03  1.33901377E-03 -4.18997546E-03 -6.98589213E-03
  3.63978495E-03 -4.84614383E-03 -7.89665909E-03 -5.00962525E-03  3.21487926E-02
 -2.53270230E-02  2.21340855E-02 -9.95569906E-03  4.83420303E-02 -3.66686955E-02
  1.03901414E-02 -1.50126767E-02  2.87891275E-02 -1.91733068E-02  1.72588263E-01
 -9.89105723E-02 -1.41787559E-01  1.61795575E-02 -5.54255639E-04  3.39582716E-03
 -5.89831724E-04 -1.34012127E-03 -5.72633551E-04 -8.55120758E-04 -1.28284686E-03
 -1.23724320E-02  1.57874892E-03 -5.13090336E-02  4.38332957E-03 -1.86947602E-02
  5.86121588E-03 -7.71422756E-02 -1.16112666E-02 -8.04421906E-03  5.52855466E-03
 -4.80021420E-02 -1.65259076E-01 -5.21318836E-02 -8.38118944E-02 -7.17970621E-02
 -2.85095074E-04  2.67753630E-03  2.34949689E-03 -1.83464961E-03 -1.33063336E-03
 -1.78899412E-03 -2.90543183E-03 -1.08696330E-02  9.28466553E-03  4.72101731E-02
  8.22245740E-03 -1.67944712E-02  1.52023865E-02  6.78056311E-02  1.49381941E-03
 -1.11633884E-02  9.09527977E-03  3.82768768E-02 -8.57490573E-02  5.05618820E-03
 -7.29772547E-04 -7.26508513E-02  1.10917803E-03  2.13579590E-03  3.97852457E-03
 -1.45996393E-03 -1.53129473E-03  1.43740381E-03  2.26239552E-03  4.73051927E-03
  2.68371634E-02 -2.95638459E-02 -6.42450624E-03  4.68313554E-03  3.98566054E-02
 -4.46969107E-02 -6.77126116E-04 -2.33761516E-04  2.04571651E-02 -2.57208297E-02
  2.28652045E-01  5.53557366E-02  7.82241254E-02  1.52701086E-03  1.38144945E-03
 -1.62931598E-03  4.43702062E-04 -1.15112693E-03 -1.09565338E-03  4.42865698E-03
  7.08929800E-03 -2.20455771E-02 -1.59805148E-04 -4.87639752E-02 -1.91750988E-02
 -3.39572384E-02  3.92208337E-03 -7.14276862E-02 -1.35955603E-02 -2.10755310E-02
  1.53678132E-03 -4.90753055E-02 -2.85458826E-01  6.59944415E-02  1.03706757E-01
  1.79647616E-02 -7.06121376E-04 -3.59104802E-03  3.16226141E-04 -5.74973122E-05
  3.61311503E-04 -1.85672915E-03 -2.90296068E-03 -2.74837728E-02  1.70165764E-02
 -8.50491999E-03  8.30054534E-03 -4.19600553E-02  2.43831046E-02 -1.33105331E-02
 -7.22257365E-04 -2.80764912E-02  1.49463364E-02 -7.50596093E-03 -2.94010197E-02
  1.58030133E-02 -4.38091227E-02  6.02531763E-03 -4.39564237E-03  6.64365352E-03
  2.60705605E-03 -2.17171564E-03 -9.01292090E-03 -8.94011605E-03 -1.42804456E-02
 -5.63355502E-02 -6.08087150E-02  5.60204424E-02  4.10657988E-02 -8.57263123E-02
 -9.43546664E-02  8.55715914E-02 -2.08352344E-03 -5.35561238E-02 -6.00519985E-02
  5.40297648E-02  9.96296074E-02  1.30105005E-02 -3.30655830E-02  2.09240303E-02
 -1.28174975E-03 -2.04363262E-04  5.15183366E-03  4.23919981E-03 -1.89047125E-03
 -5.94431682E-03 -9.44149886E-03  5.85848193E-02 -6.10735533E-02  3.25824657E-03
  2.73706950E-02  8.80331791E-02 -9.50749321E-02  6.13867918E-03 -5.06198660E-03
  5.39185040E-02 -6.30093942E-02  6.67071115E-03 -8.98904701E-02  2.58658634E-02
  1.08721962E-02 -2.32358026E-02 -5.38194104E-04 -3.29202613E-03  5.93304261E-03
  7.39560149E-03  6.39693083E-05  9.01812734E-04  1.41842587E-03 -2.30465729E-02
  2.05621627E-02 -9.07449503E-03 -4.42417279E-03 -3.61254806E-02  2.92611384E-02
 -1.29559039E-02  3.00115084E-03 -2.24034489E-02  1.61249885E-02 -6.93273904E-03
  1.31501203E-02  1.17860532E-02  5.54785434E-02 -3.28640244E-02  3.34655518E-03
 -6.79969904E-03 -1.69891057E-03  1.90946011E-03  9.52322690E-03  1.07767427E-02
  1.73705688E-02 -5.84610756E-02 -6.14469716E-02  5.01570951E-02 -4.92349591E-02
 -8.97909985E-02 -9.53418220E-02  7.63095646E-02 -1.02091223E-02 -5.78367153E-02
 -6.36640810E-02  5.04087506E-02 -2.34689316E-01 -1.21655107E-01  4.16633288E-02
  2.16011787E-02  1.97439191E-03 -2.18058399E-04 -5.09991707E-03 -6.20959929E-03
  2.36975474E-03 -4.35508343E-02 -5.06696400E-02 -9.60090573E-03  2.35276143E-02
  2.75546598E-02  2.93876437E-03 -5.01451079E-03 -4.82260491E-03  8.93793819E-04
 -7.31542119E-03 -1.04755039E-02 -7.82688551E-03 -2.91684268E-02 -3.45129911E-02
 -1.02286812E-02 -5.97586660E-03 -7.29551723E-03 -2.02399096E-03  1.40751213E-02
  1.73336024E-02  3.38833957E-03  1.96251166E-02  2.43730596E-02  6.09414982E-03
 -1.90818606E-02 -2.36672260E-02 -3.08129800E-03 -7.30437239E-02 -8.71854989E-02
 -2.69672534E-02 -6.16426573E-02 -7.33348549E-02 -2.19493869E-02  1.70135926E-02
  2.06855857E-02  6.21216899E-03  7.15941536E-02  8.47581191E-02  2.73292351E-02
  3.33445002E-03  5.29669864E-03 -1.87661999E-03  2.71100708E-02  4.45558389E-02
 -2.00476248E-02 -1.96447217E-03  4.25879304E-02  7.08489144E-02  2.28854357E-03
  7.50438995E-04  2.62244583E-02  5.06131899E-02  1.59235144E-02  8.32024771E-04
 -2.44185047E-03  1.23513980E-03  4.21284828E-03  7.37517871E-03 -5.63709122E-03
  2.86222910E-03  4.18274823E-03 -2.77137788E-03 -4.57003640E-03  2.50158776E-03
 -1.86063338E-02 -4.79819501E-02  1.41263815E-02  4.62880908E-03 -2.98774108E-02
 -7.37873857E-02  6.05225582E-03  5.81384344E-03 -2.39346287E-02 -6.00269034E-02
 -4.67282567E-02  1.18545241E-03  1.27093087E-02 -1.17024112E-03  3.02176033E-03
  3.74202643E-03 -2.12004127E-03  1.42825623E-03  3.33326889E-03 -8.00775029E-03
 -1.33536254E-02  5.00384330E-02 -4.42709606E-02 -1.18699356E-02  3.90599809E-02
  7.21943310E-02 -6.27906659E-02 -1.53164258E-02  7.51584118E-02  5.20370177E-02
 -4.15444703E-02 -5.39157895E-03  2.84173062E-02  1.29245167E-03 -1.80128768E-03
 -4.32288562E-03  2.86737644E-03  2.24707869E-03 -1.58408268E-03 -9.48624834E-05
  4.99658285E-03  4.55025152E-04  7.68683264E-04  2.15615576E-02 -4.08748956E-03
  3.82875905E-02 -1.46774072E-03  3.53162902E-02 -5.95862986E-03  5.70904245E-02
 -4.41467273E-03  1.85852263E-02 -9.46546841E-03  4.32671499E-02  3.01433411E-01
 -4.43724735E-02  1.95880485E-02 -4.61770501E-02  5.58388479E-03  5.02391464E-03
  2.91919585E-03 -9.18819312E-04  1.76582540E-03 -7.93526649E-04 -1.32097058E-03
  2.89650847E-03 -9.34848741E-03 -4.33359063E-02  4.54268303E-03  4.88101560E-03
 -1.42614503E-02 -6.34516482E-02 -3.70974506E-03 -2.67954484E-03 -1.18484021E-02
 -4.13201696E-02 -1.13159335E-01 -5.00598020E-02 -3.00666667E-02  3.21210549E-01
  2.82617394E-03  4.15610077E-03  7.08261665E-03  1.23080562E-03 -1.59280221E-03
 -2.03466239E-03 -3.32782587E-03  1.64443440E-02  4.07641565E-02 -1.70400978E-02
  9.45184444E-03  2.47204053E-02  6.00735783E-02 -2.31726332E-02  1.35042194E-02
  9.92212220E-03  3.51119440E-02 -1.26993138E-02 -1.54075713E-01 -5.70323238E-02
  4.49554943E-02  8.03380278E-06  3.37232675E-03  1.51377869E-03 -7.47409543E-03
 -7.51593891E-03  6.65644719E-03  4.95657410E-03  8.00092605E-03 -8.72498130E-03
 -9.55103073E-03  3.19870534E-02 -2.22347112E-02 -1.18313124E-02 -1.29990021E-02
  4.74860005E-02 -1.21947097E-02 -6.42591714E-03 -5.34562810E-03  3.00986562E-02
 -4.19834752E-01 -5.99991038E-02 -7.78565992E-02  6.79876137E-02  2.18403519E-03
 -1.48909877E-03 -1.05852410E-03  6.69372444E-04 -1.03614030E-03  3.06224525E-03
  4.83968566E-03 -6.13886218E-03 -3.06813210E-03  5.29537108E-02 -1.40560864E-02
 -1.06535185E-02 -6.46586318E-03  7.98084870E-02  5.16420127E-03 -7.95894628E-03
 -6.96019674E-03  4.97221557E-02  2.45886997E-02 -7.24616690E-03 -1.51629672E-02
 -2.46869180E-02  7.81045158E-04 -1.93075129E-03 -2.51330870E-03  5.82630929E-05
  4.95578078E-04  1.07614292E-03  1.70225909E-03 -1.36613072E-03 -8.01543781E-03
 -4.50640845E-02 -4.83217624E-03 -2.78568184E-03 -1.27283911E-02 -6.47944223E-02
 -3.23904473E-04 -3.28162936E-03 -9.77500823E-03 -3.65002169E-02  1.76261040E-02
  4.79400284E-03  3.44273348E-03 -2.96054934E-02 -2.49264584E-03 -2.92899999E-03
 -4.42226501E-03 -2.19450382E-04  1.75504836E-03 -1.46486497E-03 -2.29197867E-03
 -6.72630291E-03 -7.39801186E-03  3.64804792E-02  6.95411121E-03 -9.11831285E-03
 -9.59807267E-03  5.59125345E-02 -2.41063134E-05 -3.46053142E-03 -3.04335154E-03
  3.72112725E-02 -7.48620775E-02  1.47352846E-02  1.78988703E-02 -2.85662724E-02
 -3.65184040E-03  6.41696559E-04  1.63827036E-04 -3.71854240E-04  1.43136960E-03
 -6.34067571E-03 -1.02648037E-02 -2.15253974E-03 -1.75691244E-03  4.81375879E-02
  2.90951262E-02 -4.02469727E-03 -4.43389945E-03  7.15067584E-02  4.71769810E-03
 -4.10073212E-04 -1.13903907E-03  4.12671252E-02  4.98311981E-01  2.28168521E-02
  4.62705088E-02  1.15474562E-01 -4.34379299E-04  1.37130943E-03  1.20355780E-03
  1.55007919E-04 -4.21451664E-04 -1.09937912E-02 -1.76624913E-02 -9.83115976E-02
  2.39785059E-02  4.00550492E-02  5.04103796E-02 -1.50890601E-01  3.59517353E-02
  6.29754496E-02  1.12203458E-02 -9.94063001E-02  2.55074112E-02  4.05617662E-02
  1.40736685E-01 -3.15805408E-02  1.60684610E-02  7.32571973E-03  1.45464045E-03
  4.31140831E-03 -1.62122247E-03 -5.80340819E-03 -1.90142539E-03 -6.28013806E-03
 -1.00353303E-02 -1.56777294E-02 -6.52740152E-02  5.16193609E-02  2.97239564E-02
 -2.60047992E-02 -9.93784434E-02  8.01872885E-02 -7.94273027E-03 -2.18769397E-02
 -5.91940624E-02  5.08886612E-02 -8.21061337E-02 -9.43063402E-03  8.56703541E-03
 -1.29340299E-03 -1.24158611E-03  7.15916679E-03  3.38529889E-04 -4.99178647E-03
 -7.22868811E-03  1.88496424E-03  2.96680730E-03  1.13776420E-02  3.78645906E-02
 -2.40274193E-02 -8.61464944E-03  1.48923353E-02  5.74230188E-02 -3.49270748E-02
  7.81226773E-04  3.57527946E-03  3.63553675E-02 -1.94269665E-02 -1.90087836E-02
  4.48751132E-03  5.11439108E-03 -5.33018944E-03 -3.83536831E-03  3.55109524E-04
  6.25701579E-03  7.67251318E-03 -8.22219566E-03  1.01706082E-02  1.62872300E-02
 -9.94307181E-02  2.09530440E-02  3.83192548E-02 -4.71011783E-02 -1.52790267E-01
  3.15933729E-02  5.95751005E-02  1.46089640E-03 -9.44662975E-02  1.78787918E-02
  3.81940933E-02 -5.35008612E-02 -1.39235716E-02  2.25710904E-02 -5.88162142E-03
 -7.10552101E-04 -4.24215894E-03  6.20598209E-04  5.66310729E-03  1.74215669E-03
  6.58000517E-03  1.04418179E-02 -1.75596443E-02 -6.38552172E-02  5.20960349E-02
 -2.96471338E-02 -2.79779217E-02 -9.71379800E-02  8.09904588E-02 -5.92663678E-03
 -2.45554390E-02 -6.37422318E-02  5.45761607E-02 -3.45957512E-02 -4.23516285E-02
  1.82778775E-02  7.48018048E-03  7.91537202E-04 -6.28007119E-03 -6.03621967E-04
  5.49798823E-03  7.27005358E-03  3.54875912E-02  4.12916307E-02  9.05293234E-03
 -3.37843980E-02 -3.84396818E-02 -1.29441895E-02 -8.64662478E-03 -1.19832616E-02
 -1.13529952E-02  1.63735321E-02  1.91571381E-02  6.31697194E-03  3.45550161E-02
  4.11356815E-02  1.21208417E-02  1.15027313E-02  1.35923853E-02  3.84474200E-03
 -2.48229335E-02 -2.94790557E-02 -9.06614390E-03 -2.62407368E-02 -3.35794548E-02
 -1.24234930E-02 -8.01986993E-02 -9.59240870E-02 -3.24205370E-02 -6.25802622E-02
 -7.50029647E-02 -2.33659320E-02  2.47157534E-02  2.94418762E-02  9.23570498E-03
  8.02345934E-02  9.67073619E-02  3.02982190E-02  6.21717485E-02  7.42755187E-02
  2.06184243E-02  1.29418094E-03  2.04624763E-03  4.38587044E-03 -1.77694255E-02
  1.68079435E-02 -6.05544641E-03  4.69933096E-03 -2.72809656E-02  2.66888857E-02
  3.14675271E-03 -7.27090544E-04 -1.27008318E-02  1.94621685E-02  4.69092882E-03
 -1.83542893E-04 -1.58990600E-03  2.55161401E-03 -9.02646345E-04  2.10511141E-03
  1.16890698E-03 -3.71955563E-04  1.92740259E-04 -3.29287266E-03 -5.45419502E-03
 -2.43353053E-02 -4.52279710E-03 -8.20759719E-03  1.53416705E-02 -3.68339769E-02
 -7.67083570E-03 -1.14689267E-02  2.78070562E-02 -3.20450046E-02 -4.87781385E-03
 -1.44366178E-02 -1.17490240E-02  5.94771390E-03  7.76921065E-03  6.45599987E-05
  1.63918894E-03 -1.18005342E-03  3.17625537E-03 -1.95351850E-03  4.31325973E-04
  1.16869552E-03  1.94352428E-03 -4.67793452E-03 -1.03489454E-02  1.84351421E-02
 -5.81714230E-03 -7.04406216E-03 -1.56148178E-02  2.72444891E-02 -7.06154706E-03
 -5.93390663E-03 -1.33563246E-02  2.24411200E-02  1.24332258E-03 -1.37272497E-03
 -2.00826703E-05 -1.13845543E-03  1.78554972E-03 -1.22750171E-03  8.58824622E-04
  1.27598591E-03  3.80931609E-04  1.23451696E-03  2.08534913E-03  1.67882098E-02
 -4.16720975E-02  1.57818047E-02 -6.57534557E-03  2.60648506E-02 -6.52093349E-02
  2.64827133E-02  4.14172614E-03  1.61265174E-02 -5.67841548E-02  1.66965418E-03
  1.43776759E-01 -3.82938914E-02 -3.68399067E-02 -3.35569900E-02  4.03739620E-03
 -1.88092660E-03  3.71310094E-04 -5.36942486E-04  3.40106675E-03  1.25290509E-03
  2.00692282E-03  2.40604416E-02  7.22315344E-03  2.89298114E-02 -4.79748463E-03
  3.70485466E-02  9.42229566E-03  4.18024539E-02 -2.28956699E-02  1.88040359E-02
  1.12501731E-03  2.77328556E-02 -2.31167457E-01 -1.64866903E-02 -3.88816786E-02
  1.56198249E-02 -3.63914679E-03 -6.22412032E-03 -9.27064670E-03  7.64562191E-04
  2.86149213E-03 -1.16429946E-03 -1.85817477E-03 -2.20011029E-02  4.27915114E-02
 -2.13489896E-02  5.02103771E-03 -3.24607020E-02  6.19524789E-02 -3.14996336E-02
  9.31435234E-03 -1.67695382E-02  4.42676184E-02 -2.09200281E-02 -5.77724094E-02
  1.79456688E-01  2.36687104E-02 -1.06343117E-01  1.62500476E-03  2.56537940E-05
 -1.75678432E-03 -2.16448851E-03  2.30246419E-03 -6.27124690E-03 -9.90548894E-03
 -2.18708785E-02 -5.79055300E-02 -7.47593332E-02  2.82844118E-02 -3.16509214E-02
 -8.74139126E-02 -1.16252715E-01 -1.85186086E-04 -1.71733553E-02 -5.59480583E-02
 -8.11027517E-02 -8.56252249E-03  2.20978558E-02  3.50996883E-02 -2.38580067E-02
 -1.07725377E-02  1.55048814E-03  3.27049734E-03 -1.21155598E-03  4.11586504E-03
 -1.13080697E-02 -1.81610283E-02  5.74091670E-02  6.42951922E-02 -7.35280121E-02
  5.25600781E-02  8.79174474E-02  9.71144109E-02 -1.14115747E-01  1.34221534E-03
  5.23426566E-02  5.76083520E-02 -7.36642306E-02  2.23909605E-02  1.99802122E-02
  2.86301346E-02  1.44014816E-02 -5.90435207E-03  3.18829439E-03  4.34457163E-03
  7.99672268E-05  1.14320074E-03 -1.56732919E-03 -2.47285708E-03  1.61186475E-02
  1.76184532E-02  2.83514120E-02  7.37806313E-03  2.55880988E-02  2.72331641E-02
  4.12628046E-02 -1.59374387E-03  1.82836996E-02  1.91664124E-02  2.07523311E-02
  3.44759896E-02  5.90401327E-04  5.28094763E-03  3.00375095E-02  5.76786479E-03
  6.54853578E-03  1.00671079E-02  1.39692632E-03 -3.64567458E-03  7.77502527E-03
  1.24491806E-02 -2.64618568E-02 -5.89489923E-02 -7.31777470E-02 -3.62078577E-02
 -3.81624570E-02 -8.82660161E-02 -1.13924056E-01  5.42181402E-03 -1.97917713E-02
 -4.93550907E-02 -7.60565951E-02 -1.39862832E-01 -2.99498359E-02 -4.42978182E-02
 -1.30541534E-02  1.07462635E-02 -2.37396989E-03 -2.90460676E-03  2.43390651E-03
 -3.73455216E-03  1.03606738E-02  1.66199665E-02  6.37095643E-02  6.66202685E-02
 -7.21288014E-02 -4.82089738E-02  9.73655342E-02  9.96907100E-02 -1.13241121E-01
  2.19670046E-03  6.77594815E-02  7.07307147E-02 -7.22743682E-02  1.64759251E-01
 -2.48849917E-02 -3.98305483E-02 -1.87524185E-02  6.31411259E-03 -3.00348364E-03
 -6.00189131E-03  8.43180128E-04 -9.62793811E-04 -5.80622965E-03 -9.39742472E-03
 -4.49834411E-02  3.94640973E-04  1.56849958E-02  2.68597381E-02 -6.91948805E-02
 -9.67953227E-05  2.39906789E-02 -6.77240510E-04 -4.33623287E-02  4.86350371E-03
  1.08775739E-02 -1.20912281E-01 -1.16109470E-02  1.21251757E-01 -5.56880554E-02
  1.19263939E-03 -5.58156856E-05 -1.23135412E-03 -1.64850815E-03  3.39196510E-03
  1.24758516E-03  2.04315555E-03  1.05990825E-02 -1.45260645E-02  5.18666869E-04
 -5.34378103E-03  1.46141982E-02 -2.18545175E-02  1.04911824E-03 -6.14144292E-03
  5.19374693E-03 -1.31769860E-02  2.20737032E-03 -2.55120912E-02 -6.99640284E-02
  3.76752123E-02  4.94195803E-03 -1.19324223E-03  4.04271190E-03 -1.09815031E-03
 -4.71910207E-03 -3.54863474E-03  3.09332981E-03  4.88035275E-03 -1.93271440E-02
  4.67788866E-02 -2.11054882E-02 -1.45056848E-02 -3.07450376E-02  7.17916006E-02
 -3.20355585E-02  4.24325965E-03 -2.36734918E-02  4.78460700E-02 -1.99537179E-02
 -9.56273617E-03 -5.70358181E-02 -1.36333873E-02  3.81229634E-02 -2.34688510E-03
  1.81300799E-03  1.19135965E-03 -4.70174571E-05 -5.30458974E-03  5.66114764E-03
  9.10583859E-03 -4.20343924E-02 -6.23233098E-03  2.11423243E-02 -2.59224828E-02
 -6.42591914E-02 -8.90818510E-03  3.17734023E-02  9.92385687E-04 -3.80831035E-02
 -6.89416043E-03  1.96431820E-02  4.79814539E-03 -7.15420207E-03 -6.76982715E-02
  4.05417356E-02 -1.66896660E-03  5.26184391E-04  1.30620144E-03  1.10202622E-03
 -3.71422760E-03 -1.72012395E-03 -2.89211667E-03  8.15656600E-03 -7.76763455E-03
 -2.12979298E-03  8.03199512E-03  1.22408713E-02 -1.16237082E-02 -3.50051374E-03
  3.75333967E-03  7.80832388E-03 -1.53612361E-02  1.96995583E-03  2.35471444E-01
  1.19660542E-01 -5.32498657E-02 -2.00545627E-02  8.05352215E-04 -3.98557697E-03
  1.77894466E-03  5.10449157E-03  2.19464720E-03  8.84204807E-03  1.00477449E-02
  1.51538257E-03  7.28291972E-03  8.95068814E-03  9.43246950E-03  4.85036795E-03
  3.48138433E-03 -1.17568199E-02 -7.03635400E-02 -8.24261620E-02 -2.76602861E-02
 -8.19061722E-02 -9.89257006E-02 -3.25813868E-02 -2.22741711E-02 -2.67428376E-02
 -8.23581645E-03  6.87911704E-02  8.25142593E-02  2.74645003E-02  8.60402614E-02
  1.01878478E-01  3.04376046E-02 -3.34063354E-02 -3.94500951E-02 -1.73734089E-02
 -6.66701103E-03 -7.74746457E-03 -3.24590473E-03  4.26119121E-02  5.10113548E-02
  1.58394535E-02  3.20070997E-02  3.88420135E-02  1.19894952E-02  1.60337388E-03
 -6.66073121E-05 -5.14694526E-03  6.24051052E-04  1.08606873E-03  6.45085611E-02
  3.61076553E-03 -4.74867519E-02  6.68075141E-04  1.00103494E-01  1.00485689E-02
 -7.76003659E-02 -1.80223532E-02  6.06747145E-02  1.24535118E-02 -5.27364176E-02
  3.38163202E-02 -1.33220157E-03  4.02903741E-03 -1.24329356E-02  4.19853273E-04
 -1.56443316E-02  3.35564103E-03  1.75559214E-03 -6.17607885E-03  5.21083413E-03
  8.63752466E-03  5.79407176E-04  7.13809073E-02  4.59638138E-02 -2.68536263E-02
  9.98366287E-04  1.10117406E-01  7.07919113E-02 -2.36033791E-02  6.92854966E-03
  9.54692582E-02  6.44357977E-02  1.71701381E-01 -6.27536815E-02 -2.12009567E-02
  2.69494223E-03 -2.01349036E-03 -1.02613035E-02  1.12097975E-02 -2.80154963E-04
 -3.20284364E-04  1.02727522E-02  1.71373654E-02 -5.49602557E-03  1.01802126E-01
  2.87159263E-03 -5.05607037E-02 -5.26246064E-03  1.48255045E-01  7.13810146E-04
 -9.21135745E-02  3.45755506E-03  1.13993216E-01 -7.45512030E-03 -1.34605266E-02
 -9.79884584E-03  6.31512271E-03 -3.10802793E-03 -3.84597635E-03  1.52872968E-03
  3.92463437E-03 -7.30887824E-03 -4.11795946E-03 -1.45779904E-03 -2.55728992E-03
  4.86524596E-02 -6.72639573E-02 -5.79164620E-02  2.81661587E-03  7.87804787E-02
 -1.06428346E-01 -9.31318246E-02  8.44020021E-02  6.10134877E-02 -8.34454970E-02
 -6.03322529E-02 -5.13937277E-01  1.10445279E-01  1.83701891E-01 -5.83280859E-02
 -6.16023943E-03 -1.34151887E-02  4.17118995E-03  5.39780183E-03  5.87096069E-03
  1.88368515E-04  2.12478049E-04  4.90241660E-02  1.59996015E-02  3.43378824E-02
  3.36338311E-04  7.62989021E-02  2.17341898E-02  5.36091962E-02 -9.48567427E-03
  3.22517809E-02 -6.45787219E-03  6.98636793E-03  4.27302396E-01  8.68596843E-02
  3.54523755E-02 -3.84453323E-01 -5.12931020E-04 -1.78269601E-03 -9.40358360E-04
  1.95967218E-03  9.43396464E-04  6.47253064E-04  1.10461098E-03 -5.26101503E-02
  4.48820569E-02 -2.05513174E-02 -2.98671718E-03 -7.68666133E-02  6.23583425E-02
 -3.14256427E-02 -1.11226628E-02 -6.24549132E-02  6.22092888E-02 -2.35476147E-02
  3.25290387E-01 -1.57309970E-02 -8.63186551E-02  4.87135837E-02 -1.50831126E-03
 -1.46807064E-03  3.30144397E-03  3.10475169E-04 -2.19058601E-03  6.31886807E-04
  8.99443495E-04  4.43298833E-02  3.71515804E-02  4.45581302E-02 -4.36987664E-03
  6.70935434E-02  5.23423254E-02  7.19550942E-02  2.43430851E-02  5.41079174E-02
  5.25519243E-02  5.59931219E-02  7.32528223E-01  2.03146376E-03  1.62545350E-02
 -6.58431799E-02  3.40852020E-03 -9.37303815E-04  4.91112867E-03  5.54279197E-04
 -7.84367886E-04  1.89722315E-03  3.10808731E-03 -1.62896567E-02 -4.99154434E-02
 -2.81746349E-02 -8.93532384E-03 -2.19109318E-02 -7.33513637E-02 -3.99756128E-02
  1.18585662E-02 -5.57084985E-03 -3.65962692E-02 -2.16803851E-02 -2.55877698E-01
 -3.91753204E-02 -6.42757369E-02 -2.10628632E-03  6.92844702E-03 -4.66240730E-04
  1.97322157E-03  2.84852523E-03 -3.25257054E-03 -3.13352046E-03 -5.01829825E-03
  2.96519054E-02  2.71092480E-02  3.70613358E-02  1.53818328E-02  4.70078468E-02
  4.17525702E-02  5.39228103E-02 -9.45401775E-03  2.82620026E-02  2.32094898E-02
  3.47544903E-02  8.78058478E-03  7.82912702E-03  1.49641461E-02 -1.00056385E-02
  2.29845401E-03 -2.12895295E-03 -3.14957877E-03  2.61847537E-03 -1.51322847E-03
 -7.21177439E-03 -1.17043517E-02  3.33616903E-02  2.70127745E-02  2.93250733E-02
  3.32192951E-02  5.07780239E-02  3.82332399E-02  4.56964730E-02  2.21637833E-02
  2.94780080E-02  2.26998806E-02  3.23503290E-02  2.55354513E-02  2.50998081E-03
  1.42588594E-03  2.27069075E-02  1.88470018E-04  4.28517913E-04 -2.06332963E-03
  1.64729739E-03 -1.95056219E-04  4.65194112E-03  7.71646495E-03 -7.33375247E-03
 -5.12196417E-02 -1.93096695E-02 -2.09596445E-02 -9.29878877E-03 -7.72664543E-02
 -2.59767317E-02 -4.37544180E-02  1.76268600E-03 -4.83024505E-02 -2.08675551E-02
 -6.43309638E-01 -2.90014036E-02 -4.76376493E-02 -1.26347157E-01 -6.86139569E-03
  4.01624422E-03 -4.18845425E-04 -1.45687800E-03  3.51909459E-03 -2.37811931E-03
 -3.80686859E-03 -5.27055563E-02  1.95314612E-02  2.67788449E-03  1.15762124E-02
 -8.29287508E-02  2.70230401E-02  5.40765245E-03 -2.48827847E-02 -3.92336229E-02
  4.92708206E-03  5.04933491E-03  1.25371641E-01 -4.83790825E-02  1.58777782E-01
 -7.86260769E-02  1.06777552E-03  1.88580209E-04 -2.62401153E-03 -3.06165798E-03
  4.88497915E-03  1.74715009E-03  2.81165285E-03  4.39144738E-02 -2.12115062E-02
 -1.45567437E-02 -8.52135110E-03  6.34400030E-02 -3.06003362E-02 -2.22522186E-02
  2.09733625E-02  3.66147175E-02 -2.50942268E-02 -9.52508895E-03 -1.14503029E-01
 -9.71173061E-02  6.15464069E-02  1.14578690E-02 -1.17855475E-03  4.31915743E-03
 -2.83904612E-03 -7.01767425E-03 -2.64780259E-03  4.58540894E-03  7.29801806E-03
 -5.24007095E-02  4.71172648E-02 -8.50073524E-03 -2.14873983E-02 -7.91628948E-02
  7.31964053E-02 -1.45933539E-02 -1.44024496E-03 -5.53386481E-02  5.60775510E-02
 -1.25704403E-02 -1.30939448E-01 -5.10202218E-02 -1.53554889E-03  2.50188379E-02
 -2.24097259E-03  2.94382500E-03 -4.13823824E-04 -3.05741838E-03 -5.37343964E-03
  6.36145986E-03  1.03344616E-02 -2.96463507E-02  6.07776730E-03  5.36996360E-03
 -2.96213381E-02 -4.43913584E-02  8.44626573E-03  7.96928460E-03  1.18321243E-02
 -2.06359155E-02 -3.13148625E-03  5.59162063E-03  2.19103448E-02  9.64209909E-03
 -2.48177954E-02  6.16416072E-03 -1.78181409E-03  1.92539673E-03  9.04517147E-04
 -9.46781296E-04 -5.03190696E-03 -5.94494324E-03 -9.73894538E-03  3.21725296E-02
 -8.84908829E-03 -1.64616367E-02  2.70845302E-02  4.63784254E-02 -1.28355037E-02
 -2.49523653E-02 -4.22734113E-03  3.27476227E-02 -2.59536116E-02 -6.52645955E-03
 -1.73493566E-01 -1.60213162E-02  6.11402869E-03  1.49316716E-02  1.79170705E-03
 -4.65137154E-03  2.00055916E-03  5.33416526E-03  2.66254485E-03 -2.51491795E-02
 -2.99284932E-02 -5.70824999E-03  6.45002487E-02  8.04253203E-02 -5.00198698E-03
  7.04064853E-02  7.80078900E-02  3.71414545E-02  4.91683871E-02  5.17316769E-02
  1.81655938E-02  6.01729189E-03  7.07915965E-03  5.73990401E-03 -3.53494960E-02
 -4.39368150E-02 -1.59497862E-02 -2.62598030E-02 -3.21942763E-02 -8.91307688E-03
 -1.68360859E-02 -2.00641124E-02 -1.32507941E-02 -4.09527866E-02 -5.08274513E-02
 -1.58392351E-02  9.07378590E-03  1.13675954E-02  3.64433127E-03  5.38427675E-02
  6.43181879E-02  2.04379512E-02  1.81402343E-02  2.17954373E-02  7.70582707E-03
 -7.10183920E-03 -1.33809734E-02  9.55815924E-03  1.14475351E-03  1.84176521E-03
  5.38537688E-02  7.48576560E-02 -1.78361265E-02 -5.32007973E-03  8.91418580E-02
  1.21807140E-01 -2.83324071E-02 -2.59340934E-02  6.66579201E-02  8.43441659E-02
 -5.56272695E-03 -2.93101679E-02  1.57093216E-02  8.67246597E-03  5.08033779E-03
  6.47959606E-03 -5.53298460E-03 -9.25528269E-03  1.54714360E-02 -1.03670818E-03
 -6.37283633E-03 -1.05656952E-02  1.92052224E-02  5.48378588E-05 -4.56719137E-02
  3.09871897E-02  2.88507662E-02  2.86361875E-04 -6.86407002E-02  4.06437807E-02
  3.96338772E-02 -7.96394726E-04 -6.79008012E-02 -1.60889753E-02 -9.98772976E-03
 -4.10165847E-02 -6.74173452E-03 -3.36718530E-03  5.90313783E-03  2.88015085E-03
  7.82738852E-03  4.53277892E-03 -3.81350240E-03 -6.37621547E-03  1.00738283E-01
  6.47711764E-02 -3.38796270E-02  1.87350200E-02  1.49339951E-01  9.85378579E-02
 -4.96718915E-02  3.87583998E-02  1.23929135E-01  9.04630172E-02 -3.77661210E-02
  1.14329926E-02  5.80445339E-03  1.25440269E-03 -1.47730658E-03 -2.53994233E-03
  6.89157110E-03  1.68710936E-03 -1.12005732E-02  2.81788814E-03  2.53059599E-03
  4.38121065E-03 -7.05828582E-02 -3.44790127E-02  5.86859195E-02 -8.28488414E-03
 -1.14055677E-01 -5.50754504E-02  9.27127073E-02 -7.58908301E-02 -1.11450391E-01
 -3.41621104E-02  8.25744712E-02  3.51700782E-01 -1.30909962E-02 -1.11833672E-01
  8.90550869E-02  3.15949220E-03  1.57230041E-02  7.94971446E-04 -4.41243421E-03
  1.01166607E-02 -3.65261803E-03 -6.06200347E-03 -2.21260195E-03  7.87738518E-02
 -8.84912913E-04  1.63901126E-02 -7.03498937E-03  1.16703258E-01 -1.36384444E-03
  3.15694200E-02 -7.62913257E-03  8.87823432E-02 -1.50305880E-02 -2.42577047E-01
 -1.57996240E-01 -1.91830184E-01  8.03897532E-02  3.78371760E-03  2.82547129E-03
  3.37049875E-03  9.73599867E-04 -8.05916764E-04  1.73863172E-03  2.88878148E-03
  2.50421185E-03  7.95591587E-03 -3.53524951E-02 -7.91984497E-03  3.33797517E-03
  1.08981294E-02 -5.40108437E-02 -4.52788965E-03  2.28654327E-02  4.37634276E-03
 -5.56986432E-02  3.48171542E-01  8.33838263E-02  4.55078614E-02 -5.29672709E-02
  1.49600895E-03  2.65691850E-03 -4.37880852E-03 -4.33532141E-03  3.70439291E-03
  5.70481074E-03  9.24225353E-03 -3.13685954E-02  1.83924189E-02  3.36493173E-02
 -2.50299828E-02 -4.93415307E-02  3.00982990E-02  5.15204458E-02 -1.86092539E-03
 -3.97541470E-02  1.56546339E-02  2.73775025E-02 -1.61373312E-01 -8.38023013E-02
 -1.02272109E-01  6.90032840E-02 -2.10544279E-03  4.90986081E-03  1.23852117E-04
 -1.48189326E-03  2.33654853E-03 -4.09966856E-03 -6.69214212E-03 -2.24582761E-02
  1.39366840E-02 -5.57066041E-03  1.83391012E-02 -3.71547474E-02  2.28118649E-02
 -8.14811315E-03  9.64569740E-03 -2.55167504E-02  1.05762426E-02 -3.32097691E-03
 -1.10810935E-01 -3.21930025E-02 -5.82263986E-02 -4.55514615E-02  6.20429928E-03
  1.27596749E-04 -2.60768403E-03 -1.12366688E-03 -4.17461326E-03 -4.36689017E-03
 -6.99763267E-03  1.85647262E-02  6.85494764E-02 -1.82114196E-02  2.13389918E-02
  2.62767206E-02  1.06523062E-01 -2.49836879E-02 -8.34299558E-03  1.69906819E-02
  7.22066224E-02 -1.45010281E-02  4.06832583E-02  1.48249149E-02  1.81387509E-02
 -5.51656396E-02  5.10559451E-03 -3.41657651E-03 -3.49903449E-03 -1.04812152E-03
 -5.14971435E-03 -3.31024016E-03 -5.33322932E-03 -4.45761211E-02 -1.22211318E-02
  3.89067147E-02  1.55526567E-02 -6.84380014E-02 -1.35537234E-02  5.80416009E-02
  4.60256707E-03 -4.17503934E-02 -5.84709223E-03  3.84889940E-02 -6.91713873E-02
  3.08951103E-02  3.80702893E-02 -4.44018553E-02  2.62830541E-03 -6.65501988E-03
 -4.37924589E-03 -4.80422841E-04 -3.05065964E-03  1.30717863E-03  2.14669824E-03
 -7.07832594E-03  4.84912188E-02 -2.34968777E-02 -7.04542647E-03 -1.41763819E-02
  7.35616222E-02 -4.01507830E-02  1.31868128E-03 -9.75814982E-03  5.11675960E-02
 -2.86026193E-02  1.34457899E-01  4.77799558E-02  8.18815170E-02  7.29050018E-02
 -4.00175494E-03 -5.75718311E-03 -2.28534678E-03  2.79370467E-04  2.50409854E-03
 -6.55940136E-03 -1.08389630E-02  1.20498511E-02 -4.22039192E-02 -2.87706319E-03
  2.96903502E-02  2.02740038E-02 -6.30688744E-02 -8.49591130E-03  2.40447516E-02
  1.34370816E-02 -2.35002040E-02 -1.52095533E-02 -2.06458499E-01  1.00169897E-02
  3.72494548E-02 -4.40351029E-02 -1.04525135E-03 -1.98329071E-03  1.29400241E-03
  4.81029776E-03  3.21189653E-03  5.35012666E-03  8.72721533E-03 -3.03613946E-02
  1.66908746E-02 -1.47858826E-02 -2.35617526E-02 -4.48182887E-02  2.23427722E-02
 -2.32773343E-02 -3.42742947E-02 -2.97961117E-02  1.60112116E-02 -1.73293410E-02
 -6.08295080E-02  8.15493870E-03  1.51712738E-03  3.76404108E-03 -2.49503143E-03
  4.64556594E-04  1.98949842E-03  6.31834267E-04 -1.29199245E-03  5.71282056E-04
  8.75576045E-04  1.40779111E-02  2.15028384E-02 -3.78512016E-02 -3.09768750E-03
  1.79366342E-02  3.09688341E-02 -5.69062140E-02  1.14011824E-02  1.11222459E-02
  1.65552239E-02 -3.57342051E-02 -7.40188660E-02  2.53404945E-02  1.52465493E-02
 -2.67672578E-02 -1.56526382E-03  7.70365780E-04  5.09707205E-04 -2.74809821E-03
 -1.96082810E-03 -2.25577476E-03 -3.73795305E-03  1.62443536E-03 -5.42772643E-02
  1.06748089E-02  1.12756782E-02  7.65988773E-04 -7.95618382E-02  1.27344497E-02
 -1.42070249E-02 -9.15942248E-03 -4.03998022E-02  7.32042283E-03  6.41321848E-03
  5.56813304E-03  5.58490083E-02 -3.17184539E-02 -7.04332812E-04  5.54307584E-04
  2.26554837E-03 -9.67516236E-04 -4.31074562E-03  2.92338479E-03  4.84894793E-03
 -2.80002220E-02  3.83411773E-02 -3.56358302E-02 -1.25122611E-02 -3.69467991E-02
  5.63232253E-02 -5.69131220E-02  2.78245237E-03 -2.03298228E-02  4.84112077E-02
 -5.34092103E-02  7.71527762E-02 -5.03283015E-02  2.63534519E-02 -2.84858203E-03
  6.88391119E-05  1.17818778E-03  2.30977965E-03  4.44832606E-04 -5.26180334E-03
  8.45010481E-03  8.07641075E-03 -2.87892819E-03 -2.77630818E-02 -3.45078077E-02
 -3.08868535E-03 -8.20448636E-02 -8.51353701E-02 -2.87529781E-02  1.85175173E-02
  2.08562353E-02  1.21990835E-02  3.70172625E-03  4.22945708E-03  2.85350992E-03
 -5.14331381E-02 -6.38084046E-02 -2.24883887E-02 -1.95647924E-02 -2.41660910E-02
 -5.40917955E-03  3.21271916E-02  3.82217806E-02  1.70681877E-02  2.25535463E-02
  2.60853745E-02  7.80608011E-03 -6.97374235E-04 -8.20781590E-04 -4.47145572E-04
  1.75048721E-02  2.24014692E-02  9.48641203E-03 -1.63502442E-03 -2.06848887E-03
 -4.76743876E-03 -3.30919794E-02 -3.54503403E-02  2.13706183E-04  3.13357585E-03
  5.15768257E-03 -6.35836374E-04 -2.50069641E-02  1.58654476E-02 -1.56122795E-02
 -3.76411786E-03 -3.92250125E-02  2.46814550E-02 -3.39943264E-03 -4.83500890E-03
 -2.18404312E-02  2.03047227E-02  4.35185625E-02 -1.10127035E-02  1.96656872E-03
 -6.46831559E-03 -3.11664532E-03  3.91934901E-03 -9.85027084E-04 -2.67493773E-03
 -1.16720363E-03 -6.81633817E-03 -1.13985084E-02 -1.87190774E-02  1.40851261E-03
 -1.46225770E-02  3.35431020E-02 -2.92603477E-02  2.56607229E-03 -2.25017291E-02
  5.15220220E-02 -2.76950060E-02  1.00882367E-03 -1.78779619E-02 -4.63802131E-02
 -2.44738742E-02  3.91327707E-02 -1.80939629E-02  3.17386843E-03 -2.83472363E-03
  1.36568750E-03 -2.03761640E-03 -5.98131089E-06  3.69667784E-04  6.05091894E-04
 -8.50479056E-03 -2.23038398E-02  3.00662392E-02 -1.86358510E-03 -1.31426468E-02
 -3.32349160E-02  4.47556740E-02 -7.63835851E-04 -9.85553238E-03 -2.97325953E-02
  3.80657888E-02 -2.22826206E-02  3.50910477E-03 -1.12195247E-03  6.49620282E-03
  2.50991856E-03 -2.15962680E-03  7.95246830E-04  2.25265969E-03  3.75588879E-04
 -2.42213575E-03 -4.11212892E-03  3.57157450E-02  6.80127050E-03 -2.50190259E-03
  1.27299407E-02  5.70745004E-02  1.11290460E-02 -4.36849825E-03  1.01177301E-02
  5.22245951E-02  6.07569686E-03 -2.59928950E-02  9.07122298E-01 -1.70524284E-01
 -2.25842376E-01  1.57783077E-02  8.39578382E-03  8.87400725E-04 -2.49624411E-03
  1.07276180E-02 -9.76868698E-04  5.73731034E-03  9.57038852E-03 -3.78124532E-02
 -1.25761950E-02 -2.48899578E-03 -2.79509307E-02 -5.64282628E-02 -1.70387133E-02
 -3.99734787E-03 -2.15086278E-02 -5.39441580E-02 -4.95215619E-03  2.24674481E-02
 -8.05604853E-01 -1.96764540E-01 -1.93045591E-01  6.60996969E-01 -4.04707858E-03
  1.90721649E-03 -3.75480748E-04  3.02789422E-03  3.11552175E-03  2.19935985E-03
  3.66120507E-03 -3.86251996E-02 -2.87738295E-02 -7.34241573E-02 -1.02892677E-02
 -6.00889846E-02 -4.77245781E-02 -1.14569466E-01 -1.10035883E-02 -4.93278351E-02
 -4.65748478E-02 -9.42938335E-02 -2.41187427E-01  2.13100056E-01  2.73422881E-01
 -2.65236707E-01  2.51890162E-03  6.49619462E-03 -4.81792952E-03  6.51176824E-03
 -3.16381987E-03 -4.13972717E-03 -6.80513777E-03 -2.66931512E-02  1.76182121E-05
 -2.05383335E-02  1.96623355E-02 -4.06520475E-02  2.65072629E-03 -3.18273883E-02
 -8.72766614E-03 -3.97997941E-02 -1.24743694E-02 -1.55973012E-02 -5.00993627E-01
 -2.32312440E-01 -3.06101372E-01  1.20110296E-01  3.47790527E-04  1.07777846E-03
 -3.03566429E-03  1.19389785E-03  1.22184484E-04  3.52752267E-03  5.74084446E-03
 -1.05458867E-02  2.72174256E-02  1.42285695E-02 -1.53115413E-02 -1.89015953E-02
  4.15477739E-02  1.95602481E-02 -2.44338625E-02 -1.53430953E-02  2.40324085E-02
  6.09982482E-03 -2.80684307E-01 -7.58377201E-02 -1.33710894E-01 -1.06617073E-01
 -4.76907191E-03  3.04624609E-03  7.98079378E-05 -2.86706002E-03  2.32216856E-03
  2.36351201E-03  3.74885143E-03 -4.76663589E-02 -2.82550445E-02 -6.26996010E-03
 -1.15799853E-02 -7.49638267E-02 -4.19627664E-02 -9.90285880E-03  5.96913482E-03
 -5.47966583E-02 -3.31567969E-02 -1.09478958E-02  3.81997168E-02  1.62852051E-02
  2.14459941E-02 -1.22024503E-01 -7.06094593E-03  1.64274916E-03  2.09105637E-03
 -4.65924071E-03  3.62906574E-03  2.17651719E-03  3.52913382E-03 -2.00030798E-03
  4.05105931E-02 -1.07591658E-02 -8.97023743E-03 -7.19964205E-03  6.08467479E-02
 -1.53653265E-02 -1.32979110E-02 -5.81939509E-03  3.92575253E-02 -8.35317773E-03
 -1.23728664E-01  7.22559748E-02  7.38965934E-02 -9.21738478E-02 -5.32734273E-03
 -3.48525169E-04  3.40819230E-03 -2.34675028E-03  2.07881931E-03 -2.25639170E-03
 -3.61536626E-03 -4.24818958E-02 -1.29197468E-02  9.47892402E-03  9.34811384E-03
 -6.60211261E-02 -1.75088968E-02  1.73046588E-02  1.94869693E-02 -4.18304153E-02
 -1.32990699E-05  2.01116354E-02  1.04812190E+00  9.02573887E-02  2.06253531E-01
  2.97152397E-01 -6.88893888E-05  1.73612689E-05  3.36811092E-03  1.50429602E-03
 -3.90672943E-04 -8.78631014E-05 -1.22257860E-04 -4.96797983E-02 -2.86098235E-02
 -6.58090504E-02  6.19205827E-04 -7.92921012E-02 -4.85805350E-02 -1.05536277E-01
 -3.87280168E-03 -6.00842598E-02 -3.37190209E-02 -7.14848052E-02 -6.32680876E-01
  8.11557464E-02  3.64154070E-03 -2.08461659E-02 -4.02135937E-03  6.55286531E-03
 -4.21826500E-03  1.47850160E-03  4.78193192E-03  8.14111166E-04  1.30205566E-03
 -8.19449275E-03 -4.83860623E-02 -7.16549692E-02 -3.57466783E-03 -1.79795338E-02
 -7.64320833E-02 -1.16124108E-01 -4.78976942E-03 -1.28880580E-02 -5.09299659E-02
 -8.35758034E-02  1.49286002E-01  2.13020302E-02 -4.30725926E-02  9.57119371E-04
 -8.20344640E-03  2.31942774E-03  1.19661007E-03 -4.32667771E-03  3.90637342E-03
  1.25362824E-03  2.00049797E-03 -5.43404375E-02 -2.55196363E-02 -6.34334656E-02
 -6.10274416E-03 -8.46972638E-02 -4.24305037E-02 -1.04542175E-01  5.15174820E-03
 -5.94648260E-02 -2.84141267E-02 -7.57186554E-02 -3.95259670E-02  1.55658532E-02
  1.76530298E-02 -1.68021009E-02 -4.27234749E-03 -2.71052745E-03  4.32659261E-03
 -8.35577277E-03 -1.57680119E-03  1.60399011E-03  2.63450090E-03 -2.46445428E-02
 -4.18805425E-02 -6.88488808E-02 -6.62455292E-03 -4.08026931E-02 -6.77629996E-02
 -1.12489647E-01 -1.51770078E-02 -2.76581076E-02 -4.52257083E-02 -7.88642262E-02
 -1.54567084E-01 -3.39684067E-02  4.75442663E-02 -1.69294548E-02  4.38423227E-03
 -4.11989501E-03  2.06768751E-03 -6.70175347E-03 -4.91349567E-03 -2.57876184E-03
 -4.17834434E-03 -3.02094444E-02 -3.48396508E-02 -7.29629956E-02  1.03819252E-02
 -4.83273754E-02 -5.66388829E-02 -1.16722737E-01  2.09852032E-02 -3.33416595E-02
 -4.35771986E-02 -8.62806291E-02  6.51539710E-01  6.25354440E-02  1.31252788E-02
 -4.33374327E-02  8.13555894E-03 -1.70041585E-03 -2.98119639E-03  1.36624896E-03
 -3.39839881E-03  2.88290061E-03  1.40458102E-03  1.21366432E-03  6.15596014E-03
  2.16291506E-03 -4.60544322E-03  2.79680945E-02  2.88607016E-02 -1.23213259E-03
 -1.48493370E-02 -1.59826889E-02 -1.22392620E-02 -3.56479185E-03 -3.50201508E-03
 -1.27160017E-03  4.39081157E-02  5.49318013E-02  2.25505452E-02 -5.44526041E-03
 -6.37582174E-03 -2.13378737E-03 -2.33144541E-02 -2.74210783E-02 -1.90111894E-02
 -1.68393015E-02 -2.01091873E-02 -4.06976849E-03  5.54249463E-03  6.46672203E-03
  2.57879155E-03  1.96424903E-02  2.42408840E-02  1.14919521E-02 -8.85593803E-03
 -1.09570415E-02 -4.02584101E-03 -1.24482194E-03 -1.21688449E-03  3.82108743E-03
  2.94994792E-04  4.98746574E-04 -1.67621829E-02 -2.19531672E-02  5.40648334E-03
 -1.44102295E-03 -2.78799328E-02 -3.60481884E-02  8.49775331E-03  9.93642860E-03
 -2.17036590E-02 -2.50601133E-02  1.66499010E-04 -2.11471977E-02 -1.56895049E-03
 -6.56045591E-04  3.05180220E-03 -2.46251962E-03  1.60007925E-03  2.06739051E-03
 -5.49538132E-03 -9.23868151E-04  2.25558138E-03  3.74764199E-03 -9.52292483E-04
  3.38955946E-03  1.61344681E-02 -1.08023394E-02 -1.25841022E-03  4.31796659E-03
  2.44109064E-02 -1.92843676E-02 -5.90233970E-03  9.13717961E-03  2.56652803E-02
 -1.43089125E-01  1.59494936E-02  8.11197494E-03  8.50984117E-03  1.34592815E-03
 -2.81822992E-03  2.07949811E-05 -2.42308371E-03 -1.01369255E-03  6.50574811E-05
  1.02097334E-04 -2.90846321E-02 -2.30987351E-02  1.25213036E-02 -1.77051859E-06
 -4.33398263E-02 -3.49736876E-02  1.82713299E-02 -4.79973167E-03 -3.51954552E-02
 -3.23974017E-02  1.54618434E-02 -1.92021813E-02  6.32996608E-03 -3.31264664E-03
  5.99236068E-03  1.04948460E-03 -2.20198545E-03 -7.02746221E-04  3.37365169E-03
 -8.08056995E-04 -5.24199591E-03 -8.75212203E-03  3.07308307E-02 -6.92347166E-03
 -2.76039663E-02  2.25427756E-02  4.96385282E-02 -1.10726168E-02 -4.32770213E-02
  6.38264502E-02  5.02983271E-02 -6.94665553E-03 -3.67061725E-02  9.00472177E-01
 -1.70708767E-01  4.10063017E-03  7.96445867E-02 -1.08053835E-03 -6.86055129E-03
  2.15414535E-03  7.92644532E-03  4.35502205E-03  5.47140989E-04  9.09159371E-04
 -5.70435804E-02  3.63912229E-02 -7.59922105E-03 -2.65681339E-03 -8.97917435E-02
  5.75625516E-02 -1.07431392E-02 -5.55339535E-03 -8.49056236E-02  4.32694568E-02
 -1.46007631E-02  2.50771487E-02  9.85170710E-03  4.68060836E-02 -4.71438372E-02
 -9.68453190E-04  9.08524027E-04 -1.43304801E-03  9.98760719E-03  5.18890334E-03
  5.95635179E-03  9.89827849E-03  8.77099813E-03  3.38051364E-02  1.36369238E-02
 -2.80040245E-02  1.40611704E-02  4.99897001E-02  2.37928177E-02 -2.72168814E-02
  7.20187868E-03  5.12471700E-02  1.83568586E-02 -5.80241575E-01  1.81900614E-01
  4.06602133E-01 -3.03262156E-01 -4.12080192E-03  1.44519147E-03  3.88518098E-03
 -5.07913059E-03 -4.44021767E-03 -1.67247116E-03 -2.72731021E-03 -6.31900947E-02
  4.30228017E-02 -3.48900984E-03  7.53682632E-03 -1.01191777E-01  6.90242243E-02
 -5.19304964E-03  1.82299524E-04 -7.17497483E-02  5.34439997E-02  3.74462302E-04
  3.33477530E-02 -1.81184202E-02 -7.11955369E-02 -3.52879930E-05  1.85220778E-03
  7.25699301E-03 -2.93587294E-03  4.16535129E-03  1.40831073E-03  6.96899688E-04
  1.16789213E-03 -6.65686071E-02  4.78602274E-02 -1.42560586E-02 -3.18299438E-03
 -1.08158792E-01  7.82215134E-02 -2.22375317E-02 -1.35231943E-03 -7.56989189E-02
  5.96086364E-02 -1.56957652E-02 -7.72969909E-02 -2.09490984E-02 -4.24641008E-03
 -1.26915074E-02 -1.09235728E-04  7.52595460E-03 -2.53880083E-03 -5.58977835E-03
 -1.12616685E-03  4.10649197E-04  6.70480097E-04 -7.71220577E-02  3.85138770E-02
  7.06062375E-03 -2.45762714E-03 -1.24599002E-01  6.35258299E-02  8.56081934E-03
  2.28143438E-03 -9.00850532E-02  4.58094819E-02  6.39742847E-03 -4.32082713E-02
 -7.38438951E-05 -4.18904248E-03  6.50526947E-03 -1.27893091E-03 -7.23078233E-04
  1.78913834E-03 -9.25764146E-03 -2.74308579E-03  5.53881660E-05  8.70262396E-05
 -5.97513926E-02  5.73501235E-02 -1.70745495E-02 -6.87986913E-04 -9.89421652E-02
  9.10918850E-02 -2.62221174E-02  5.57090039E-03 -7.28258197E-02  6.35456078E-02
 -1.63634307E-02 -1.63188719E-02 -1.94504417E-02 -1.34001309E-02  1.88168698E-02
 -1.05111678E-03 -6.26999126E-03  6.71256460E-03 -2.42607703E-03 -1.43415855E-03
  4.37438436E-04  7.00426622E-04 -7.00316244E-02  3.26459830E-02 -4.30014849E-04
 -8.37124996E-04 -1.11641906E-01  5.36123402E-02 -2.59537904E-04 -1.95747701E-02
 -8.12800378E-02  3.70508335E-02 -6.80301093E-03 -7.79483937E-02 -2.89275705E-02
 -5.20661119E-02 -4.81471755E-02 -7.77762460E-04 -2.81740305E-03  5.80220009E-03
  6.50373011E-03  2.30187803E-03 -1.85302720E-03 -3.05828032E-03 -2.27933645E-02
  4.08711676E-02  3.29160529E-02  1.02322826E-02 -3.43140506E-02  6.13198053E-02
  5.50620106E-02 -2.22654887E-02 -2.07769954E-02  4.42834102E-02  3.64946505E-02
 -6.67833954E-01  7.00799085E-02  1.23819818E-02 -5.49149873E-02  2.39830364E-03
 -8.28638428E-04 -1.41108809E-03 -7.22562303E-03  1.69497634E-04  2.35958473E-03
  3.81766189E-03  5.75951147E-02 -1.26266642E-03  2.52216102E-02 -1.03965768E-02
  8.50479097E-02  2.62066685E-03  4.22764617E-02 -6.01408401E-03  5.81250077E-02
  3.03446995E-03  3.23215389E-02  1.28009078E-01  2.20735199E-02 -2.95575795E-02
  2.11205084E-02  3.24926698E-03  2.82646664E-03 -3.13562785E-03 -4.30729462E-03
 -4.82205013E-03  2.68742947E-03  4.29758877E-03 -2.71588558E-02  5.74422461E-02
  3.06728983E-02 -1.33217887E-02 -3.80874591E-02  9.05130218E-02  4.88481982E-02
  7.36578892E-03 -2.90484784E-02  7.22831487E-02  3.18630468E-02 -1.33685760E-01
  1.65866180E-02  3.34699602E-02 -3.64351636E-02 -6.37133925E-04  8.24129401E-03
 -4.66843830E-03 -3.60611330E-03 -6.73780490E-03  1.90753058E-03  3.11986646E-03
  3.41753238E-02 -4.64057820E-03  3.58266737E-02 -7.17530817E-03  5.38241877E-02
 -2.85691665E-03  5.62664527E-02 -2.11842474E-02  4.28490470E-02  2.84815335E-03
  3.63646778E-02  4.92890991E-02 -2.99071631E-03  5.67893093E-02 -1.03239775E-02
 -3.33164825E-03  7.45685158E-03 -2.89385878E-03 -4.41392302E-03 -1.77401660E-03
 -2.97941402E-03 -4.77390621E-03  2.64039421E-03  4.57645720E-02  1.43678709E-02
  1.22994059E-02  8.50255356E-03  6.95175738E-02  2.28551636E-02  1.18294027E-02
  4.28247146E-03  4.37959359E-02  2.28872862E-02  6.18127162E-01  1.00770128E-01
 -8.91236824E-02 -2.86034865E-02 -3.41940235E-03  8.77778199E-04  1.91695235E-03
 -2.41492508E-03  1.59809059E-03 -3.80998946E-03 -4.23063696E-03  3.13609040E-03
  1.05596188E-02  1.24812995E-02  2.60925617E-02  4.27901279E-02  4.77123796E-02
 -1.30819608E-02  3.93659569E-03  4.19727171E-03  2.67459893E-04 -8.83246845E-03
 -1.18427615E-02 -3.31659641E-03  8.43315663E-03  1.07768751E-02  4.43045991E-03
  5.76269968E-03  7.43231738E-03  2.33786235E-03 -1.13403517E-02 -1.62554985E-02
 -6.20949852E-03 -3.24870179E-02 -3.97518103E-02 -2.18053388E-02  4.43884319E-03
  5.80945064E-03  2.55899044E-03  4.74571483E-02  5.95506494E-02  2.62595517E-02
 -2.19569122E-02 -2.70068166E-02 -1.05611612E-02 -1.42729980E-02 -1.36564122E-02
 -2.58081254E-02  2.94034605E-03  4.80653052E-03  4.19820581E-03 -1.35184663E-02
  1.52146073E-02 -1.52967112E-02  3.68140231E-03 -2.08467150E-02  2.35757314E-02
  3.70799552E-03  1.57049787E-03 -1.17717406E-02  2.18057720E-02  7.44171921E-02
 -1.38745868E-02 -2.81521993E-04 -9.53279103E-03 -1.14448743E-03  4.48016019E-03
 -2.68146605E-03 -3.21530249E-03  8.22520705E-06 -3.88144472E-03 -6.45745019E-03
 -2.01268328E-03  6.98192764E-03 -2.78389465E-02  1.85644351E-02 -2.34055265E-03
  9.92410914E-03 -4.31414242E-02  3.02479497E-02 -6.09693624E-03  1.14178317E-02
 -4.32187346E-02  7.97824396E-02 -4.46820209E-02  4.08051971E-02 -1.47729662E-02
  2.54465350E-03 -3.37816863E-03  1.96333530E-04 -1.83428173E-03  1.10806643E-03
  5.47332896E-04  8.95174731E-04 -1.01632453E-03 -2.16392555E-02  2.28443975E-02
 -2.64341725E-03 -2.00009799E-03 -3.17456602E-02  3.42407597E-02 -1.60817204E-03
 -2.12963958E-03 -2.89174011E-02  3.02652805E-02  3.89568677E-03 -1.44284472E-03
  1.32669688E-03  8.70636722E-04  2.23510356E-03 -1.20191559E-03  5.30505388E-04
  1.47800308E-03  8.79396765E-04  1.60708418E-02  2.64823022E-02  6.96976211E-02
  5.07017953E-03  1.45254576E-02 -7.56314169E-02  1.07673469E-01  7.86888213E-03
  1.99784744E-02 -7.26895724E-02  8.72923354E-02 -1.07706380E-03 -4.13530950E-03
 -9.77139582E-03 -1.98888144E-02  1.13744512E-01 -1.44205442E-01  4.07979551E-03
 -1.32842796E-03  5.18109789E-04  1.99711500E-03  3.13335631E-03 -4.71073543E-03
 -7.93966605E-03 -2.42497771E-02 -3.56210505E-02 -1.92623623E-03  2.32035587E-02
 -3.45410442E-02 -5.25058230E-02 -3.64755140E-03 -3.92975019E-03 -4.18067981E-02
 -4.15032827E-02  1.17613337E-02  1.96169330E-01  2.42793499E-02  7.45160668E-02
  4.68267566E-01  1.34185715E-02 -3.82983619E-03 -3.32816441E-03  8.64283214E-03
 -5.42047432E-03 -2.83698263E-03 -4.80319107E-03  9.52281413E-03  4.93766268E-02
 -3.33056401E-02  1.37433156E-02  1.21833388E-02  7.09421288E-02 -4.59437464E-02
  3.02510576E-03  7.34213034E-03  5.79757064E-02 -4.25473896E-02 -6.18290143E-01
  3.44856439E-02  5.63636866E-02 -6.94095706E-02  4.10841524E-03 -5.49411242E-03
 -1.01730197E-03  7.90268230E-03  8.89104992E-03  4.91249867E-03  8.05614311E-03
  2.86502501E-02  7.02632733E-02  6.13631193E-03 -2.35456477E-02  3.80916887E-02
  1.00229589E-01  1.18217279E-02 -3.00084899E-02  3.03472061E-02  8.39650127E-02
  1.83509865E-02 -2.65205437E-01 -1.50395415E-01 -1.82399348E-01  6.63529342E-02
  7.52756020E-03 -5.07890683E-04 -8.63428581E-04  3.57184687E-03 -3.38035617E-03
 -1.55056312E-03 -2.57352749E-03 -5.99014057E-02 -5.02538706E-02 -1.41040362E-02
  5.11840946E-03 -9.01922330E-02 -6.99910931E-02 -1.62384025E-02  4.54093800E-02
 -6.24560677E-02 -4.68600885E-02 -5.99980881E-03 -2.79292372E-01 -4.68000813E-02
 -8.13634078E-02 -4.04373850E-02  9.55235068E-03 -5.14310878E-03 -9.90234038E-03
  1.53772164E-03 -4.55969013E-03 -1.51691742E-03 -2.42588657E-03  2.69928516E-02
  8.03822778E-02  2.38539084E-03  1.01108481E-02  3.93925639E-02  1.24371341E-01
  4.80193674E-03 -3.80277934E-02  3.12745051E-02  9.64002953E-02  3.39591631E-03
  1.56411094E-01  3.05102177E-02  4.65555327E-02 -4.56217700E-02  1.70469956E-02
 -6.37770840E-03 -5.97625345E-03  2.47793645E-03 -1.11154861E-02 -1.69005180E-03
 -2.77875695E-03 -6.21218656E-02 -5.64714661E-02  1.98562077E-03  6.19340271E-03
 -9.12378485E-02 -7.78677892E-02 -3.01620770E-04  4.55859562E-02 -5.89651695E-02
 -4.61700335E-02 -4.28525949E-03 -3.00677017E-01  8.70634513E-03  1.35305975E-03
 -5.82699829E-02  1.09718556E-02 -3.26449698E-03  7.43039232E-04  2.58474941E-03
 -5.84607092E-03  3.67079084E-03  6.03015621E-03  3.35533331E-02  7.02568047E-02
  7.79057326E-03 -1.91033083E-02  4.69645572E-02  1.01423852E-01  6.88837431E-03
  6.82144436E-03  4.87253306E-02  9.86804462E-02  9.68630844E-03  7.35620027E-01
 -8.46735071E-03  1.39961725E-02  1.23672999E-01  6.27340717E-03 -5.05651762E-03
 -6.45936034E-03  3.70857861E-03 -1.85269639E-03  4.64506781E-03  7.65524083E-03
 -8.11266111E-03 -6.07837129E-02  3.16261270E-02 -2.14098151E-02 -1.45428462E-02
 -8.46008891E-02  4.42595805E-02 -3.76200117E-02 -6.47389360E-03 -7.09207944E-02
  3.46916338E-02  3.48455526E-01 -8.01932523E-02  8.25795700E-02 -6.90061534E-04
  3.25155106E-03 -7.78857753E-04 -5.14721431E-03 -2.96367854E-03  6.66500583E-03
 -1.05460375E-03 -1.78961875E-03  4.19479411E-03  5.11705851E-02 -4.68272114E-02
  2.23240036E-03  8.79647334E-03  7.61182378E-02 -7.30261493E-02  5.28064475E-02
  1.34995783E-02  5.83787979E-02 -5.79026330E-02 -4.98914535E-01  1.03424671E-02
  7.02901664E-02 -5.25043805E-02  5.23578098E-03 -6.24451710E-03 -8.19299221E-03
 -3.54593717E-03  1.68600752E-02 -7.91303354E-04 -1.26842382E-03 -1.91879629E-02
 -7.56414261E-02  3.77789293E-02  6.41601697E-03 -2.39955493E-02 -1.14549646E-01
  5.29129701E-02 -3.48008580E-02 -1.31971232E-02 -8.58264243E-02  3.71925256E-02
  2.83471392E-01  5.30055397E-02 -4.82223199E-02  6.94719486E-03  4.82743736E-03
 -9.55883488E-03 -1.01905229E-03  3.71175363E-03  1.46276510E-02 -9.15793419E-04
 -1.49504523E-03  6.36175111E-04  7.32958822E-02 -5.84717976E-02  4.31042705E-03
  1.55725988E-03  1.01538657E-01 -8.49404491E-02  1.92539244E-02  9.20211598E-03
  6.43084975E-02 -5.99460008E-02 -5.64387166E-01 -8.69834217E-02  7.90315649E-02
 -1.21006730E-02  3.93803734E-03 -3.97858127E-03 -3.00312429E-03 -1.23539176E-03
  7.29195226E-03  1.53756925E-03  2.50879801E-03  4.40947979E-03 -7.13984393E-02
  2.96684362E-02 -1.04185465E-02  2.17962767E-03 -1.06372510E-01  4.52961263E-02
  2.76246870E-02  6.95058809E-03 -1.03188000E-01  4.38923392E-02  7.02343287E-01
 -1.58819383E-02  1.28601714E-01 -5.42274952E-02  5.96601780E-03 -4.98484088E-03
 -8.27514984E-03 -3.06147851E-03  1.43782644E-02  6.75557518E-03  6.26889952E-03
  5.94186406E-04 -3.31140951E-03 -1.80793128E-03 -2.01117951E-02  2.58448605E-02
  2.98877929E-02  1.43635367E-02  2.56554468E-02  2.94323127E-02  1.32512447E-02
  4.03840382E-02  5.19186381E-02  2.65191770E-02 -7.85586515E-02 -1.02049984E-01
 -4.90352767E-02  2.71064022E-02  3.43326814E-02  1.83197341E-02  3.83030356E-02
  4.62795599E-02  2.33925799E-02 -1.50411049E-02 -1.97908061E-02 -1.24344427E-02
  6.63780009E-02  8.49733384E-02  4.34143919E-02 -6.09340356E-02 -7.94075924E-02
 -3.78475077E-02 -9.40470515E-03 -1.22044276E-02 -1.59831797E-04  6.43341392E-02
  8.09408082E-02  3.34950213E-02 -3.07690310E-03 -5.03453988E-03 -1.51905345E-02
  7.58842979E-03 -7.69680847E-03  1.52472481E-02 -2.28145073E-02  1.11144163E-02
 -1.17809390E-02  1.74183488E-02 -1.82585567E-02  5.32831695E-03 -8.95639033E-03
 -1.71161150E-02 -8.85332072E-04 -2.21966203E-03  2.21553977E-03 -4.51066789E-04
  1.61195763E-03 -1.07100538E-03 -2.89126261E-03  5.12767426E-04  5.82826302E-04
  9.61582410E-04  2.18472525E-02 -5.36537667E-04 -6.40536235E-03 -1.83142794E-03
  3.29966629E-02  1.38942983E-04 -9.60600854E-03 -1.10929601E-02  2.97817461E-02
  3.40165210E-03 -1.01454578E-02 -1.22682593E-01  3.39558174E-02 -5.00866317E-03
  7.84677031E-03 -1.51022088E-03  4.44317839E-03 -6.38656217E-03  1.70451773E-03
 -1.07934698E-03 -1.47227276E-03 -2.45630559E-03 -7.72153410E-03 -1.17617028E-02
 -6.37015921E-03  7.34188822E-03 -1.16751226E-02 -1.69558303E-02 -8.94019212E-03
  1.21375442E-02 -1.09985345E-02 -1.53677403E-02 -6.69632917E-03 -1.06079725E-02
  2.10890457E-03 -1.97520755E-03  1.81637956E-03 -7.47340697E-04 -3.19932200E-04
 -8.17948040E-04  9.36115373E-04 -2.11674685E-04 -5.09770664E-03 -8.37844377E-03
 -5.03530977E-02  7.35138755E-02 -1.21070109E-03  2.59477164E-02 -7.59735857E-02
  1.14068377E-01 -1.94722926E-03 -3.31112612E-03 -7.40666614E-02  8.49906561E-02
  1.62819472E-02  2.16023526E-01 -5.00226749E-02 -1.76383814E-01  1.23112331E-01
 -6.57388344E-04  7.98836085E-03 -2.54778915E-03 -8.41573534E-03 -8.03072431E-04
 -1.24341648E-03 -2.03379290E-03 -1.27279180E-02 -1.43664345E-02 -9.56925858E-03
  4.77709267E-03 -1.99256983E-02 -2.10971226E-02 -1.40576820E-02  1.23368909E-02
 -6.47454471E-03 -1.77332589E-02 -2.30667522E-02 -3.72127572E-01 -6.60990242E-02
 -4.70128594E-02  1.55842627E-01  5.58692990E-03 -1.60534515E-03 -1.12436298E-03
 -5.71870580E-03 -5.51593668E-03 -9.74700331E-05 -4.87573354E-05  9.99342265E-02
 -3.86499731E-02 -1.98858306E-02 -2.87794199E-04  1.43361413E-01 -5.83020355E-02
 -2.63586412E-02  2.72194323E-02  1.23648859E-01 -4.94063282E-02 -2.60849471E-02
  2.69704217E-01  1.36605302E-02  7.71886249E-03 -9.36081601E-03 -8.46544244E-04
  1.17677468E-02 -6.33352266E-03 -1.32144344E-02 -6.78897305E-03  6.01059801E-04
  9.45898809E-04  2.88782089E-02  1.26922414E-02  1.07623652E-02 -2.81437901E-03
  4.34499950E-02  1.65437490E-02  1.75494911E-02  5.49510034E-03  3.64887384E-02
  1.56446727E-02  1.39099209E-02  7.27307809E-03 -1.07695654E-01 -1.62390328E-01
  2.52280591E-02  4.58878221E-03 -3.50453265E-04  1.42887485E-03 -2.36678966E-03
 -3.63841500E-03  5.48182802E-05  7.74595051E-05  1.09679427E-02 -4.02253043E-02
 -1.05845979E-02 -5.66439817E-04  2.07905292E-02 -6.05121650E-02 -1.37383628E-02
  7.37867462E-03  1.80318025E-02 -4.34826471E-02 -6.62137588E-03 -2.22323964E-01
 -4.85322755E-02 -7.97920984E-02 -4.67149588E-02  2.74189231E-03 -3.93792693E-03
  6.50107808E-04  1.47927641E-03 -1.48977447E-03 -8.30282202E-04 -1.35414572E-03
  4.31231787E-02  9.96855155E-04  1.25023824E-02  4.84473755E-03  6.89188048E-02
 -3.39193078E-04  1.86319461E-02 -1.17678300E-02  5.40873930E-02  1.77193021E-03
  1.65218929E-02  8.27697120E-02  2.37089668E-02  2.09744210E-02 -6.89811388E-02
  6.26001577E-03 -7.92235254E-04 -1.57080251E-03  4.72128515E-03 -2.38675765E-03
  2.70712428E-04  4.33164052E-04  9.88359490E-03 -3.96855542E-02 -4.90493398E-03
 -1.91711600E-03  1.91650376E-02 -5.97428999E-02 -8.17629759E-03  7.73956958E-03
  1.43933338E-02 -4.72019058E-02 -5.83873022E-03 -2.42549995E-02  4.71245254E-02
  6.22393162E-02 -4.54860308E-02  5.13383212E-03  3.08843199E-03 -7.97134171E-04
  1.98627892E-04 -2.39177747E-03  6.13564558E-05  4.61344665E-05  2.80265526E-02
  1.47100164E-02  1.13131264E-02  4.75889118E-04  4.26615654E-02  1.97540374E-02
  1.50162352E-02 -7.56086894E-03  2.92759149E-02  8.72946656E-03  1.36770113E-03
  2.07675406E-01  5.87797824E-02  8.84172371E-02  1.01261747E-01  2.73109211E-03
 -1.66729659E-03 -1.43723216E-03 -2.88965650E-03 -2.70901472E-03 -3.00405480E-03
 -4.88253972E-03 -7.82124986E-02  3.75877894E-02  1.15204036E-02  1.73700983E-02
 -1.18332603E-01  5.39114242E-02  1.88215845E-02 -2.69442874E-02 -1.13437614E-01
  6.79269647E-02  1.01121165E-02 -3.42732997E-01  7.49090349E-02 -1.35487467E-01
  4.97561817E-02  2.44885173E-03  1.17790430E-02 -1.11401986E-02 -2.05112441E-02
 -9.04900533E-04  9.61577856E-04  1.57217783E-03  9.22865022E-02 -4.69221990E-02
 -2.21496596E-02 -4.45280469E-03  1.30012388E-01 -6.41262986E-02 -3.37386772E-02
 -2.25907306E-02  8.88673836E-02 -3.20825900E-02 -3.18676846E-02  4.33554108E-01
  4.07841527E-02 -7.93204891E-02  2.53773146E-02  7.52530639E-04  4.60816215E-03
 -5.70165069E-03 -9.35015574E-03  1.25153182E-03  8.08483546E-04  1.31542553E-03
 -9.25281429E-02  2.67498518E-02  1.85984480E-02 -6.61193082E-03 -1.34732650E-01
  4.35646837E-02  2.27709194E-02  3.69685049E-02 -9.99212688E-02  3.64125665E-02
  1.41630679E-02 -1.97890426E-01 -1.78442428E-02  5.47942862E-02 -2.33607154E-02
 -2.78976566E-03  1.11428521E-02 -5.14394668E-03 -1.48315779E-02 -9.37145662E-03
 -2.34346824E-03 -3.82126065E-03  8.34391868E-02 -4.40569851E-02 -2.10119856E-02
  1.49327308E-02  1.26691716E-01 -6.37489122E-02 -3.46538759E-02 -6.53010954E-02
  1.01157061E-01 -3.97046654E-02 -3.35620045E-02  5.26837266E-01  8.39971792E-02
 -6.69486821E-02 -1.85530440E-03  2.96406147E-03  1.10182881E-02 -1.13679608E-02
 -2.20885068E-02 -1.97991135E-05  6.04652368E-04  9.70499042E-04 -1.02351380E-01
  4.36712668E-02  1.72580801E-02 -3.07757530E-03 -1.44258902E-01  5.79411758E-02
  2.57052071E-02  3.23380315E-02 -1.17904199E-01  5.79705111E-02  1.37710598E-02
 -4.68284812E-01  3.68252275E-02 -1.13238199E-01  4.78153018E-02  1.49075406E-03
  5.15279142E-03 -7.08885567E-03 -1.09402572E-02  1.08403121E-03 -4.41336432E-03
 -6.48200077E-03 -4.14297857E-03 -1.82977041E-02 -2.71435461E-02 -5.98490408E-04
 -4.24642989E-02 -5.35093084E-02 -3.17805988E-02  1.71964107E-02  2.15111255E-02
  1.43660175E-02  7.55218423E-03  9.73887681E-03  5.02359581E-03 -2.58453423E-02
 -3.35632140E-02 -1.66291210E-02  1.57403647E-02  2.09303228E-02  1.09908145E-02
  9.32481158E-03  1.25311612E-02  1.47852704E-03 -8.23430626E-02 -1.07216352E-01
 -5.31214432E-02  1.95307638E-02  2.59807836E-02  8.26108508E-03  6.46302290E-02
  8.56192247E-02  4.26789211E-02 -8.94689302E-02 -1.16027029E-01 -6.05195048E-02
  2.25729446E-02  3.27810937E-02  1.00093772E-02 -6.55389628E-04 -1.10833937E-03
  2.30670261E-03  1.29823548E-03 -4.16381652E-03  3.93041434E-03  3.18001333E-03
  1.59725784E-03 -7.08935043E-03  5.76815077E-03  1.12741640E-03  5.62954228E-03
 -7.37381978E-03 -2.00355687E-02  1.58604367E-03  3.45124856E-04  2.47045273E-05
  8.75440419E-04 -3.23760240E-03  3.30752623E-03  2.06696314E-03 -4.00807684E-04
  3.01897217E-03  4.99399231E-03 -9.65459535E-03 -1.13096052E-03  2.70483803E-02
 -1.41794684E-02 -1.50799351E-02 -2.00623603E-03  4.17594984E-02 -2.19943843E-02
 -1.09741688E-02  3.07642095E-03  3.99901163E-02 -1.60704276E-01  2.82820128E-02
 -2.27463768E-03  2.15444502E-02 -3.00278487E-04 -5.06605408E-04  3.04952523E-03
 -3.25394165E-04 -4.00024280E-04  4.07265555E-04  7.07956930E-04 -3.87698992E-03
  1.52592185E-02 -1.07091656E-02 -2.48312921E-03 -5.52208672E-03  2.20477839E-02
 -1.65164154E-02 -1.82277336E-03 -4.29121120E-03  1.99220912E-02 -1.51214487E-02
 -1.07298029E-02  2.88371211E-03  1.09222927E-03 -7.61256819E-04 -9.84498987E-04
  5.08723540E-04 -5.00473018E-05 -6.56254250E-04 -6.83437443E-04 -4.31707247E-03
 -7.08000418E-03 -1.05748849E-02 -3.30395498E-02 -8.82094297E-03  1.78477231E-02
 -1.58123539E-02 -4.98686613E-02 -1.11713621E-02  4.97732088E-02 -1.22996262E-02
 -5.52091737E-02 -5.89838586E-03  3.32240146E-01 -4.59251441E-02 -3.66100952E-02
  2.69634091E-02 -2.57258776E-03 -7.02384105E-03 -8.51422392E-03 -1.91178584E-03
  2.61466621E-03  8.79437936E-04  1.49109679E-03  4.21057367E-03  1.47519060E-02
  1.09996246E-01 -3.91504682E-03  7.47272221E-03  2.25655231E-02  1.54510880E-01
 -1.89421255E-02 -4.21795344E-03  8.54010443E-03  1.30295978E-01 -2.11951002E-01
 -4.77508368E-02 -7.28388032E-02  4.47391357E-02 -1.09603479E-02 -4.76370759E-03
 -6.96789562E-03 -1.34457248E-03  5.73595040E-03  2.81333258E-04  4.77671816E-04
  2.48913155E-02  1.96181253E-02 -2.54376063E-02 -1.70598908E-03  3.40326453E-02
  2.81135467E-02 -3.64346940E-02  3.26308755E-03  3.94617645E-02  2.91665440E-02
 -3.36615353E-02  1.83370847E-01  8.53220010E-02 -1.59880532E-02 -2.02460166E-02
  9.33645695E-04 -2.17598805E-03 -1.85286173E-03 -3.95079696E-03  3.92020152E-03
 -1.77852218E-03 -2.83258256E-03 -5.48868930E-03 -1.55649123E-02 -9.52856425E-02
  1.18391464E-02 -1.00313419E-02 -2.63582169E-02 -1.44182584E-01 -5.45642412E-02
 -1.53373449E-02 -3.15268193E-02 -1.20486216E-01 -2.60113390E-01  5.39239238E-02
  8.20727154E-02 -3.73034758E-03 -1.88728868E-02 -9.94620118E-03 -1.66636561E-02
 -2.07361042E-03  9.31250898E-03  1.32951486E-03  2.16667811E-03  9.85936235E-03
  2.89833626E-02  1.03328353E-01 -8.22199637E-03  1.02340505E-02  3.67688104E-02
  1.50699150E-01  1.96731093E-02  5.03064912E-05  1.73300195E-02  1.20527035E-01
  1.86719991E-01  3.85705327E-02  6.14829312E-02  3.85144732E-02 -4.46985839E-03
 -1.09658230E-02 -1.65819465E-02 -1.06190206E-04  3.38713833E-03  8.78285989E-04
  1.42581519E-03 -2.59870921E-03 -1.52434484E-02 -1.11437239E-01 -5.29038909E-03
 -5.96825878E-03 -2.44497041E-02 -1.57252814E-01  1.76804355E-02 -6.64281713E-03
 -2.14472318E-02 -1.12753010E-01 -1.09029050E-01 -2.50729297E-02 -3.07589335E-02
  5.38698648E-02 -1.10635845E-02 -3.62027041E-03 -6.40037402E-03 -2.07004227E-03
  6.53403800E-03 -2.23761764E-03 -3.66587748E-03  1.74612818E-03  1.39046298E-02
  9.50610927E-02  1.44848759E-02  4.22843364E-03  2.31773716E-02  1.44468392E-01
 -4.48254244E-02  4.02947618E-03  2.19735983E-02  1.20354381E-01  2.19998470E-01
 -1.19030327E-02 -1.02005942E-02  4.99430223E-02 -1.82553781E-02 -9.87408754E-03
 -1.70602804E-02 -1.96235353E-03  9.29422890E-03  1.46276155E-03  2.37146633E-03
 -8.10507970E-03 -2.68927154E-02 -1.01158401E-01 -9.17770461E-03 -7.90747562E-03
 -3.34296659E-02 -1.47052099E-01  4.23434964E-02  2.40272448E-03 -1.75466464E-02
 -1.14021813E-01 -7.63870507E-03  2.14302137E-02  2.84169962E-02 -1.30355127E-02
 -4.45985384E-03 -1.09512130E-02 -1.70477803E-02  2.79314308E-04  3.66432640E-03
 -9.07651564E-04 -1.48480353E-03 -2.00295119E-02 -1.95806871E-02  2.56248919E-02
  5.73197786E-03 -3.04997392E-02 -2.66079534E-02  3.72383819E-02 -2.70790203E-02
 -2.41422600E-02 -1.03844244E-02  2.30099171E-02 -5.41573010E-03 -2.01213924E-02
  1.11493261E-01 -6.18561978E-02  1.31013125E-03  8.97714210E-04 -3.06008649E-03
 -6.25786926E-03  3.02001004E-03  9.31217815E-04  1.53194476E-03  2.51925425E-02
  2.01059226E-02 -1.23265520E-02 -5.80696125E-03  3.77505591E-02  3.19844091E-02
 -1.79872054E-02  1.36162715E-02  2.80293041E-02  2.68479038E-02 -1.51973498E-02
 -1.18818082E-01 -5.65749112E-02  4.57599969E-02  2.97171792E-03  3.55233154E-03
 -2.09151756E-03 -4.69082618E-03 -4.26760494E-03  6.04402616E-03  6.03672948E-06
  1.23449070E-05 -2.05803271E-02 -1.10285950E-02  3.12104959E-02  2.29225095E-04
 -2.76137302E-02 -1.48467016E-02  4.62514375E-02 -5.84003408E-03 -1.91220729E-02
 -1.12630729E-02  3.48312422E-02 -5.04101390E-02 -1.86220762E-02 -1.11178114E-02
  1.28446192E-02  1.95043264E-03 -3.48714811E-04 -2.65014411E-03 -9.83082719E-04
  3.27862552E-03 -7.22501116E-04 -1.18985467E-03  2.44190385E-02  2.33698083E-02
 -1.18605046E-02  4.31816590E-03  3.80696503E-02  3.32785532E-02 -1.55609773E-02
 -4.98595069E-03  3.31861142E-02  2.21949656E-02 -1.26711239E-02 -7.55354191E-02
  4.52341275E-03  8.60543246E-03  5.20206632E-04  7.42870874E-04  1.95908349E-03
 -3.83790338E-03 -5.28659482E-03  3.29837593E-03  1.08479649E-03  1.75189897E-03
 -2.06875875E-02 -1.06547880E-02  2.30943979E-02 -6.05914880E-03 -3.00622738E-02
 -1.71075065E-02  3.53816279E-02  1.73661150E-02 -1.89534055E-02 -2.13294465E-02
  3.23670063E-02  6.15887324E-02 -3.33207242E-02  3.36891701E-02 -1.80209265E-02
  2.17423027E-03 -2.23826453E-03 -4.16470966E-03 -4.51219232E-03  6.70709157E-03
 -1.50388977E-03 -1.17913017E-03  3.03716124E-03  1.54902395E-02  2.13819448E-02
  3.11654330E-02  6.24402615E-03  6.67318033E-03 -4.74440154E-03 -9.46236251E-02
 -1.22616994E-01 -6.33109946E-02  6.07446139E-02  7.89333367E-02  3.57275963E-02
  3.24483516E-02  4.25948191E-02  2.16401397E-02 -9.29800804E-02 -1.21464862E-01
 -6.11793616E-02  6.09889189E-02  8.09623040E-02  3.28049211E-02 -2.39624415E-02
 -3.05514652E-02 -1.90413448E-02  3.11620334E-02  4.11129295E-02  2.04784011E-02
 -6.76801323E-03 -8.67222471E-03 -4.47313650E-03 -2.31274686E-02 -3.00387047E-02
 -1.54231166E-02  2.95792431E-02  3.60654174E-02  1.68657772E-02  1.74240125E-03
  2.86234242E-03  1.98332374E-02  1.33040400E-02 -5.16180206E-03 -7.67195427E-03
  3.24748946E-02  2.21059954E-02 -7.85745092E-03 -2.78744692E-02  3.38264872E-02
  1.71414908E-02 -3.68191802E-03 -1.70917997E-02  1.06991731E-02 -3.11481699E-04
  2.22850157E-03  4.70167101E-05 -4.58912106E-03 -1.14814999E-03  1.45821900E-02
 -1.11757893E-03 -3.49904031E-03 -5.82538965E-03 -3.13880230E-02 -3.30640043E-02
  4.98560742E-03  1.68732916E-02 -4.85983265E-02 -5.07485750E-02  7.37456067E-03
  2.18394552E-02 -3.94293894E-02 -5.61280419E-02  1.18014716E-02  1.10687265E-01
 -2.62085067E-02 -2.22449985E-02 -7.22152071E-03 -1.19210061E-03  1.25783820E-04
  4.49665609E-03  1.21540001E-03  1.88522125E-03 -4.20916458E-05 -9.62518299E-05
  4.90036598E-02  4.17229511E-02 -5.37242141E-03  6.78803649E-04  7.26764730E-02
  6.22809878E-02 -8.39918970E-03 -1.00446218E-03  6.70232231E-02  5.65588673E-02
 -7.02897092E-03  5.04766134E-03  6.85840092E-03  6.65262464E-03 -2.91442685E-03
 -6.72221934E-04  2.51784371E-03  1.51051187E-03 -4.70409855E-03  9.43686431E-04
 -1.80529121E-03 -2.97385599E-03 -2.26092959E-02 -6.84977815E-02  1.79313302E-02
  1.00987762E-02 -3.38754556E-02 -1.05131090E-01  2.46142701E-02 -3.13028862E-03
 -4.71246836E-02 -7.75984356E-02  4.05034186E-02 -3.44668936E-01  9.76433708E-02
  1.42688044E-01 -4.35802082E-02  5.11986216E-03  3.31368702E-03 -2.05471817E-03
 -6.01567522E-03  4.49851988E-03  5.63159042E-04  9.99308146E-04  4.29325481E-02
  4.96089410E-02 -5.02684719E-02 -3.06935473E-03  6.34968873E-02  7.17584530E-02
 -6.97515933E-02  1.08053657E-02  4.92113719E-02  6.13716982E-02 -7.34836432E-02
  2.93257829E-01  2.20736090E-02 -6.94055974E-05 -4.60989808E-02 -8.79368962E-03
  6.56763798E-03  9.62072770E-03 -2.20982166E-03  4.68910210E-03 -3.02137189E-04
 -5.97007164E-04  3.79329645E-02  5.35117436E-02 -5.48302218E-02  3.15295996E-03
  5.22756243E-02  7.65716171E-02 -7.90103203E-02 -1.36033606E-02  5.15953402E-02
  7.40659301E-02 -7.46120030E-02  8.97974085E-02 -2.33163037E-01 -1.74856138E-01
  2.00878331E-01  2.97432442E-03 -5.81282240E-03 -4.53846304E-03 -5.13684684E-03
  1.19690668E-02  2.68396897E-03  4.49293840E-03 -4.89851467E-02 -6.49891986E-02
  3.75733617E-02 -1.33859646E-02 -6.79559963E-02 -9.08489825E-02  5.28982893E-02
  2.37716180E-02 -5.76591779E-02 -7.27174026E-02  3.50171323E-02 -1.93560144E-01
  6.35982400E-02  1.26658507E-01  2.51956968E-02 -3.94445927E-03  5.42228124E-03
  8.44395844E-03 -1.24541851E-03  1.45549079E-03 -2.93752777E-03 -4.82199863E-03
  4.08363659E-02  5.56795591E-02 -3.13186806E-02  1.70699013E-02  6.01364456E-02
  8.20670439E-02 -5.01614696E-02 -4.43162020E-02  4.38649596E-02  5.58034444E-02
 -4.65615098E-02  4.11896823E-01  4.51965021E-02  5.24961657E-02 -2.23357900E-02
 -6.19030952E-03  1.07275517E-02  1.52663480E-02 -2.07959758E-03  1.70307091E-03
  1.47934727E-03  2.42150849E-03 -3.40522085E-02 -4.91750611E-02  4.05860128E-02
 -9.03654953E-03 -5.09779561E-02 -7.46081246E-02  5.60146922E-02  2.41767751E-02
 -4.00679828E-02 -5.88342591E-02  3.82695089E-02 -1.77492442E-01 -2.70851858E-02
 -3.66278750E-02 -2.48963944E-02 -1.07140098E-02  6.62937883E-03  8.90794116E-03
 -2.90775152E-03  6.22835960E-03  1.21042882E-03  1.99493204E-03  4.26359632E-02
  4.99404632E-02 -4.04609693E-02 -5.84568715E-03  5.99589342E-02  6.85547673E-02
 -5.87215894E-02 -1.26920005E-02  4.05255689E-02  4.41643295E-02 -4.72184386E-02
  3.21117798E-01  3.75367815E-02  5.15783849E-02  2.19681823E-02 -1.67254521E-03
  5.38737335E-03  7.14536062E-03 -6.73850395E-04  8.53829405E-04 -2.94744562E-03
 -4.78852492E-03 -2.86831673E-02 -4.62379097E-02  3.50355022E-02  1.58971218E-02
 -4.25285799E-02 -6.93237524E-02  5.39523438E-02 -2.90525600E-02 -4.21756665E-02
 -6.97253839E-02  4.08517158E-02 -3.39973333E-01  4.95016664E-02  8.18940873E-02
  8.68475202E-03 -5.52333530E-03  1.10270807E-02  1.46110065E-02 -2.26258008E-03
  1.65385543E-03 -3.82939045E-03 -6.30947067E-03 -2.06496633E-02 -6.33263958E-02
  5.39763114E-02  1.87412614E-02 -3.06654600E-02 -8.78725542E-02  7.69997966E-02
 -1.54893754E-02 -2.33971391E-02 -6.13612953E-02  5.60202781E-02  6.43657477E-01
 -9.20205461E-02  2.16021219E-02  2.68142278E-02  2.71855993E-03 -1.40622228E-03
 -5.16531487E-03 -7.28769100E-03  7.89377398E-03  3.06661088E-03  5.03190527E-03
  2.56613440E-02  5.72371561E-02 -3.12236808E-02 -1.70625894E-02  4.02839134E-02
  8.71685433E-02 -4.66199309E-02  3.07791704E-02  3.50398445E-02  7.07000403E-02
 -3.95104942E-02 -3.49114330E-01  2.50831750E-03  5.58535286E-02 -3.12899269E-02
  6.93036706E-03 -5.42815338E-03 -9.09778581E-03 -6.52756599E-03  1.40789708E-02
 -9.29653937E-04 -1.53245966E-03 -2.57550462E-02 -3.94805584E-02  5.41267473E-02
  5.87023731E-03 -3.27719176E-02 -5.73588927E-02  7.97074831E-02 -1.61232316E-02
 -2.21647965E-02 -4.46888761E-02  6.05006906E-02  8.35167903E-02  3.68282701E-02
 -1.57826765E-02 -6.70556073E-03  4.54627881E-03 -4.18874828E-03 -4.04752028E-03
  6.48228227E-04  1.03462561E-02 -1.53944009E-03 -2.54641499E-03  3.23024555E-02
  5.47788393E-02 -3.23843371E-02  8.24407946E-03  5.05554997E-02  7.67413033E-02
 -4.44828248E-02  2.67336257E-03  4.59168969E-02  5.03389238E-02 -3.19622467E-02
 -2.44951089E-01 -1.62717737E-02  6.40563339E-02 -3.05909469E-02  1.97497610E-03
  1.10970687E-03 -6.12707517E-03 -7.32120241E-03  7.12221515E-03  3.23242415E-03
  5.21483286E-03 -3.13995443E-02 -3.69054016E-02  4.21759787E-02 -1.63101891E-02
 -4.60177643E-02 -5.65401892E-02  6.44200469E-02  2.10904770E-02 -2.68249839E-02
 -5.99873519E-02  5.54985898E-02 -2.50485173E-01 -1.77102760E-01  1.47065798E-01
  1.55567946E-03  5.23350335E-03 -5.51140025E-03 -8.20046836E-03 -6.97629612E-03
  1.47469455E-02 -1.02698535E-03 -1.50439102E-03 -1.72031436E-03  7.91954583E-04
  3.95510537E-03 -1.58775597E-02 -2.41299120E-02 -2.80538511E-02 -4.96990587E-03
  6.78638873E-03  1.20203232E-02 -7.59758942E-03 -6.58413938E-02 -8.59365262E-02
 -4.72051197E-02  5.14529857E-02  6.82778371E-02  3.51303932E-02  1.48585800E-02
  2.00029544E-02  6.55002457E-03 -6.11087024E-02 -8.06472427E-02 -3.84060429E-02
 -2.61788546E-02 -3.76816294E-02 -1.03386973E-02  6.61209718E-02  8.67230409E-02
  4.34150443E-02 -3.29256549E-02 -4.37697476E-02 -2.21212188E-02 -3.23945524E-02
 -4.28309554E-02 -2.05152552E-02  6.21708303E-02  8.15276246E-02  5.10420222E-02
 -6.91595855E-03 -1.18267623E-02  1.49099075E-02  1.03035384E-02  4.31073030E-02
  2.70688885E-02  2.05595567E-02  1.70031633E-02  6.31438028E-02  1.72500149E-01
 -5.20217151E-02  5.73796238E-02  8.10973528E-03 -6.37128673E-02 -1.45771144E-02
  3.30566636E-02  2.14709000E-02  4.95880914E-02 -8.25401699E-03  3.18512242E-02
 -7.42554757E-03  3.45339108E-02  1.94914207E-02  3.22081813E-02 -6.95092688E-02
  2.31697484E-02 -1.96753047E-02 -8.92849470E-02 -9.78123853E-02  3.12114340E-02
 -2.30205950E-02 -2.23292528E-01 -1.33444374E-01  6.04996442E-02 -2.12810795E-02
 -3.82073988E-01  8.18331354E-03  1.05997389E-03  1.13070976E-02  1.72357809E-03
  3.99617189E-03 -1.20556651E-03  1.25846693E-03 -5.48874765E-04  1.40906217E-03
  2.45194166E-03 -1.27684286E-01  4.30922523E-02 -2.15359607E-01 -9.17482985E-03
 -1.87308985E-01  6.36479041E-02 -3.15985336E-01  1.69501316E-03 -1.84235442E-01
  6.50324547E-02 -3.04088740E-01  9.36076545E-03 -2.49194061E-02  9.22927265E-03
 -4.98418158E-02 -8.64721150E-03  3.26093351E-03 -6.54602972E-03  1.65171680E-03
 -5.11835269E-03 -1.72711802E-04 -1.18579962E-04 -5.54499302E-03  4.94158162E-03
  3.03721222E-02 -2.96206262E-03 -1.21281773E-02  1.02264897E-02  4.85033698E-02
  1.92129297E-03  4.14246099E-02 -5.02374429E-02  8.51801604E-02  3.77113891E-02
  1.19919547E-01 -2.06225598E-01  1.51400067E-01  9.90528904E-04 -1.89907874E-03
  3.02498916E-03 -5.44439889E-03 -3.03942949E-03  7.05826849E-04  1.19995071E-03
  1.60391027E-02 -1.16744723E-02 -1.02010523E-02 -3.90185698E-03  2.37496344E-02
 -1.65560254E-02 -1.54357116E-02 -7.50258222E-03  1.25044860E-02 -3.20825419E-02
 -2.36133033E-02 -3.97450876E-01 -1.28732096E-01 -1.48582327E-01  1.66698562E-01
  9.80191852E-04  1.61790913E-03  3.02432143E-03 -8.76105584E-05 -1.64781622E-03
  1.69716619E-04  3.58675239E-04  1.82392181E-02  1.75675842E-02  2.24210539E-02
 -2.06210628E-03  2.80242601E-02  2.99345583E-02  3.56102643E-02  3.85394252E-02
  4.12903232E-02 -2.46257528E-02  4.70395728E-02  7.09396536E-01  4.98160656E-02
 -2.54645800E-01  1.42109040E-01  2.40050442E-03  1.62758855E-04 -1.71197652E-03
 -8.05550732E-04  6.04454449E-04  2.38568750E-03  3.96040513E-03 -2.66562178E-03
 -8.30723696E-03  5.30591614E-03 -1.13558124E-02 -3.67800501E-03 -1.22240268E-02
  6.62859683E-03 -1.25100921E-02  5.61715663E-04 -6.48421124E-03  9.22466606E-03
 -4.63461933E-01  5.85383260E-02  7.67032792E-02  4.84523976E-02 -3.18067801E-04
 -1.34709935E-04  1.45212344E-03  3.10496114E-03  8.95281779E-04 -9.26339500E-04
 -1.57111390E-03 -1.24319512E-02  1.34483937E-02 -3.85173579E-03  5.35736726E-03
 -1.98912184E-02  2.17966107E-02 -5.97815259E-03  2.50911505E-03 -2.07467209E-02
  1.66552727E-02 -1.75796686E-03  2.84856406E-01  3.04197988E-02  5.73281198E-02
  1.16456588E-02  2.09427975E-04  2.84076517E-03 -5.51326716E-04  1.09516087E-03
  3.37385931E-04  1.01234832E-05  8.66807756E-06 -2.16660176E-02  1.47137896E-02
  4.14644922E-04 -1.07404521E-04 -3.51009652E-02  2.41674424E-02  5.86948733E-04
  2.19422972E-03 -2.94758177E-02  2.12068023E-02 -4.72098629E-04 -4.04071215E-02
 -1.14732004E-02 -1.51820409E-02 -1.82725043E-03  3.70370647E-04 -4.85214634E-05
  8.40343594E-04 -1.51178151E-03 -8.02675311E-04  1.10649765E-03  1.83302094E-03
 -1.52759354E-02  4.86537307E-03 -5.45845708E-03 -5.68367246E-03 -2.40947744E-02
  8.96406857E-03 -8.04727402E-03  7.62790946E-03 -1.77640044E-02  1.21024645E-02
 -5.61670710E-03  1.78974382E-01  1.85010368E-02  3.41062492E-02 -1.03880896E-03
  4.80874713E-04 -9.80384723E-04  2.24972280E-03  2.26494233E-03  4.43678143E-04
 -2.08622043E-03 -3.48508643E-03  7.91453618E-03  3.06976528E-03  8.61165715E-03
  1.05913726E-02  1.25923540E-02  3.78838330E-03  1.17203290E-02 -8.57172879E-03
  1.47255223E-02  9.90280234E-03  9.80730177E-04  1.50975661E-01  7.18251983E-02
  1.04771661E-01  7.17852280E-02  9.06568244E-04  1.92925495E-03 -4.23615683E-04
  2.70369549E-03  4.09254385E-04 -1.29083381E-03 -2.08616680E-03 -3.15787283E-04
 -3.85087724E-03  6.06511578E-03  4.89178606E-03  3.85340030E-05 -4.85894532E-03
  9.41882588E-03  2.93888863E-02 -1.60167715E-02  3.80017077E-04  1.29136622E-02
  3.08463844E-01 -5.99295893E-02  8.28028675E-02 -4.25177649E-02  3.98413790E-03
  1.27366600E-03 -3.06769823E-03  2.36452816E-03 -1.40221350E-03  5.63843440E-04
  9.63282350E-04 -1.00977536E-02 -1.09489495E-02 -2.46830791E-02 -3.10865534E-03
 -1.66744045E-02 -1.75746924E-02 -4.03298594E-02 -1.37645520E-02 -1.42046411E-02
 -1.13083278E-02 -3.72354402E-02 -1.98364899E-01 -4.85570067E-02  5.64552294E-02
 -3.99770998E-04 -1.60671191E-03  2.45964567E-03 -1.79133570E-03  1.56624422E-03
  2.27192251E-03 -9.47885974E-05 -1.15389547E-04 -1.60624025E-02 -1.96638163E-02
 -2.96634541E-02 -2.99809399E-04 -2.59815474E-02 -3.14229916E-02 -4.90956222E-02
  5.08285140E-03 -1.91513527E-02 -3.10319968E-02 -4.00192237E-02  1.57038320E-02
 -1.50413468E-02 -2.90797459E-02  6.00768054E-03 -1.88854650E-04 -1.60489471E-03
  1.10505192E-03 -1.80882430E-03  7.78381624E-05 -4.68939582E-04 -7.40862835E-04
 -4.51596980E-03 -1.05522591E-02 -1.76760605E-02  1.55315592E-03 -8.27295528E-03
 -1.67919551E-02 -2.84216714E-02 -5.56357604E-03 -6.42984803E-03 -1.51898930E-02
 -2.63981398E-02 -1.43959183E-01  5.11067126E-03  2.21182381E-02  1.84456823E-03
  4.08865590E-03  2.96120510E-04 -2.35545184E-03  5.84425964E-04 -1.63614208E-03
  1.28243775E-03  2.14655905E-03 -2.05822459E-03  7.22236728E-03  1.23927923E-02
 -6.65292593E-03 -2.34701392E-03  1.17739393E-02  1.94252658E-02 -2.47955505E-03
  1.65493328E-03  2.07195102E-02  1.49709519E-02 -1.46205069E-01 -1.11315229E-01
  8.35174241E-02 -2.88121655E-02  2.54707036E-05  3.59581008E-03 -3.24637258E-03
  2.48794107E-03  1.49724662E-03  8.97026754E-02  1.48838960E-01  1.27125640E-01
  1.57709855E-02  1.78145237E-02  5.35128626E-02 -1.21853356E-02 -1.55810054E-02
 -6.00349246E-03  4.66138602E-04  3.88251648E-03 -1.23162916E-02 -3.80547818E-03
 -6.23925624E-03 -6.82108658E-03 -3.83075638E-04 -6.10441146E-04  3.01560399E-04
  4.61983058E-03  6.29518486E-03  4.04404856E-03 -3.06615786E-04 -2.94646434E-03
  5.41000849E-04 -1.16489541E-03  4.65423320E-04  2.29943879E-03  2.83963825E-03
  3.77289570E-03  3.06434423E-03 -4.30892123E-04  4.23064480E-04  1.88911143E-04
 -3.16967269E-03 -3.77033954E-03 -1.72621139E-03  1.63224133E-03  4.49880157E-03
  4.10146381E-03 -3.36800880E-04 -5.43520816E-04  6.68283612E-03  7.14394942E-03
 -6.25768991E-04  3.27880635E-05  1.15211758E-02  1.21505484E-02 -2.45428834E-03
  3.10876511E-02 -1.30799141E-02 -7.79394748E-03  2.13139839E-03 -8.52133077E-02
  5.02686302E-04 -6.65745315E-03  2.39501346E-02 -3.95709562E-04  1.47238416E-02
 -3.99226022E-03 -4.83427252E-02 -1.26986293E-03  1.52352591E-03  2.52757260E-03
  1.24089721E-01  1.47229389E-01 -6.41867738E-02 -7.05169452E-03  1.87717192E-01
  2.22116727E-01 -9.67280185E-02 -1.37822319E-02  2.26221615E-01  2.68048665E-01
 -1.10748000E-01 -3.15465255E-01  1.53745620E-01  9.83767345E-02  7.63699531E-04
 -3.50666689E-03  3.35997013E-03  4.78272453E-03  5.23147347E-04  2.59178825E-03
 -3.69785754E-04 -6.12713803E-04 -1.07262173E-01 -1.06134032E-01  3.30944848E-02
  1.73092390E-03 -1.58740786E-01 -1.56948494E-01  4.92379945E-02  4.44545497E-03
 -1.55988449E-01 -1.56293064E-01  4.73745617E-02 -2.54906685E-02 -2.32519024E-02
 -3.93127180E-02  1.55464490E-02  1.85967900E-03 -4.27913684E-03 -1.80130298E-03
  7.57255570E-03 -1.06737432E-03 -5.23720764E-05 -9.07176958E-05 -3.52419759E-02
 -5.09159321E-02  2.08911956E-02  3.09755759E-03 -5.27945958E-02 -7.75644471E-02
  2.98298882E-02 -3.15895535E-02 -5.42188620E-02 -8.42163248E-02  7.16224999E-02
  2.37464282E-01 -2.19074104E-03 -2.08820143E-01  7.64397757E-02 -1.34139402E-02
  1.61092465E-02  1.49852194E-02 -5.11439405E-03  1.72373462E-02 -1.19454481E-02
 -1.97402887E-02  3.56476258E-02  7.22934811E-02  1.11318722E-02  5.39510653E-02
  5.12136285E-02  1.06472022E-01  1.69318380E-02  8.74426565E-02  4.94228971E-02
  1.03009307E-01  1.20257922E-03 -6.20087801E-01 -1.61467569E-01 -9.03529591E-02
  7.59015596E-01 -3.87083886E-03  2.25138911E-03  2.02678958E-03 -6.00530339E-04
  3.01139589E-04  4.71039587E-03  7.95823421E-03 -8.05031426E-04  3.64398426E-02
 -2.24972611E-03 -2.58173098E-02 -2.26270399E-03  5.47095073E-02 -2.51754419E-03
  2.03367639E-02  1.80311320E-02  4.28431809E-02  2.84764223E-03  4.65205434E-01
 -1.60002902E-01 -1.77959566E-01  1.59885337E-01 -2.64461174E-03  1.17307616E-03
 -1.65065875E-03 -2.78680755E-03  8.67290482E-03 -2.31343823E-04 -4.93707694E-04
 -1.23723866E-02 -1.17141626E-02  2.63802943E-02  3.51686205E-03 -1.99321258E-02
 -1.66358258E-02  4.15793976E-02 -8.89725605E-03 -9.77897169E-03 -1.64401829E-02
  2.98756436E-02 -1.01318933E+00 -4.07532701E-02 -5.43281932E-02  1.06803473E-01
 -3.23608240E-03  2.38783587E-04 -9.43769331E-04 -1.72749067E-03  5.29646623E-04
 -1.16171677E-03 -1.94918422E-03  1.54453011E-02  9.75195420E-03 -3.91200275E-03
  6.14833296E-03  2.42405951E-02  1.37784579E-02 -7.14315073E-03  1.83444874E-03
  2.29117064E-02  1.96058133E-02 -3.03284151E-03  1.69573550E-01  2.05350512E-02
  3.27012805E-02  3.62486961E-03 -3.40598548E-04  2.47186475E-03  5.16076224E-03
 -8.63859715E-04 -6.34950784E-04 -2.06265295E-03 -3.37970466E-03  5.88884492E-03
 -7.69027453E-03  5.78432093E-03  9.45631607E-03  9.77087300E-03 -1.21980118E-02
  8.57313757E-03  1.73278864E-02  6.26105412E-03 -1.59272884E-02  9.78347800E-03
  1.65802280E-01  1.74653051E-02  1.13486716E-02 -3.40203703E-02 -3.34097258E-03
  1.35239502E-03  7.21790729E-04 -1.37187873E-04  1.50875689E-03 -3.16061014E-03
 -5.19025252E-03  1.70331961E-02  1.82518582E-02  6.44263750E-03  1.52247154E-02
  2.42655624E-02  2.48899401E-02  1.05753628E-02  9.38082646E-03  1.92923196E-02
  1.90094786E-02  1.14677748E-02  2.56531853E-02  4.69261100E-02  7.38004875E-02
 -6.41469983E-02 -1.79753383E-03 -6.96854815E-04 -2.58212959E-03 -1.07733849E-03
 -1.35563312E-05  2.57632935E-03  4.32916620E-03 -1.46550843E-02 -1.54155965E-02
 -1.87276458E-02 -1.19178578E-02 -2.18366075E-02 -2.22670792E-02 -2.87972722E-02
 -1.94577759E-02 -2.17379151E-02 -2.34657062E-02 -2.21495521E-02  1.04745049E+00
  1.26536396E-01  1.90462496E-01  2.83100506E-01 -6.20404232E-03  3.07017461E-03
  5.24513436E-03 -2.55747977E-03  2.54382418E-03 -4.04738019E-03 -6.70072664E-03
  1.28071263E-02 -8.49441588E-03  3.44391097E-02  1.84122665E-02  2.10275525E-02
 -8.93535192E-03  5.14858220E-02  6.73558377E-03  2.90204047E-02 -2.06510875E-03
  4.53732295E-02  1.57341449E-01  1.54635943E-02 -1.45187514E-01  9.18307521E-02
  2.09545043E-03 -2.42564889E-03  6.07577937E-04  3.22596273E-03  2.49449163E-03
  2.70525407E-03  4.46524746E-03 -2.85629497E-03  2.05617128E-02  9.07493515E-04
 -1.32293479E-02 -2.35017948E-03  3.04449945E-02  3.24115937E-03 -4.76147616E-03
 -2.06129077E-03  2.26285362E-02  7.19515945E-04  1.25995211E-02  1.01022666E-01
 -5.82093350E-02 -1.08168386E-02  7.49612357E-04  1.89208157E-03 -3.56824857E-03
  1.53941074E-03  2.69095777E-03 -3.87709522E-04 -6.60263193E-04 -5.39260259E-03
 -1.41535605E-02 -1.04543917E-02  1.98291551E-03 -8.89193080E-03 -2.24126269E-02
 -1.74497299E-02 -5.19923637E-03 -3.09809269E-03 -2.18950974E-02 -1.56436931E-02
  5.62514643E-02  9.11586890E-02  1.83073981E-02 -5.46048075E-02 -2.34088353E-03
 -4.49935406E-04 -3.62719819E-05  6.68863544E-04  4.16112922E-03  4.35731724E-04
  6.62053532E-04 -1.21673590E-02 -5.38491552E-03 -2.78259698E-02 -1.05099361E-03
 -1.97298534E-02 -1.15478592E-02 -4.40377966E-02 -2.35742741E-02 -2.12954948E-02
  2.33757963E-03 -4.36891423E-02 -3.13803624E-01 -3.36600386E-02  1.44149085E-01
 -7.90815438E-02  1.06415566E-03 -1.23577584E-03  1.39096819E-04 -7.29245659E-04
  1.49079670E-04  9.63494207E-04  1.51728894E-03 -9.09367612E-03 -1.46186025E-02
 -8.34640241E-03 -4.01593900E-03 -1.28169621E-02 -2.34543952E-02 -1.44288608E-02
  9.66576426E-03 -3.14107306E-02 -6.26539051E-03 -1.55853573E-02 -9.05099220E-02
 -2.44350368E-01  2.13489754E-01 -7.48357739E-03  1.32183294E-03  4.93594654E-04
 -3.24084394E-03  1.83539020E-03  4.45488435E-03  5.68862590E-03  9.08601425E-03
[truncated: 6,326,229 more chars]
