# Supplementary material for: Rotational Barriers in N-Benzhydrylformamides: An NMR and DFT Study
Source: Molecules. 2023 Jan 5;28(2):535. doi: 10.3390/molecules28020535 (PMC9863877; doi:10.3390/molecules28020535)
Supplement: Supplementary file 1 [file molecules-28-00535-s001.zip › Supplementary_Materials/Quantum_chemistry_output_files/Gaussian_output_files/FCHK_files_for_low-energy_conformations/BHFA_NMe.fchk]

BHFA_NMe_M062X                                                       
Freq      RM062X                                                      6-311+G(d)          
Number of atoms                            I               32
Info1-9                                    I   N=           9
          44          44        1002           0           0         100
           6          18        -502
Full Title                                 C   N=           2
BHFA_NMe_M062X       
Route                                      C   N=          11
# opt freq M062X/6-311+G* nosymm Integral(Grid=SuperFine) sc
rf=(IEFPCM, solvent=dimethylsulfoxide) pop=(nboread,mk,dipol
e)          
Charge                                     I                0
Multiplicity                               I                1
Number of electrons                        I              120
Number of alpha electrons                  I               60
Number of beta electrons                   I               60
Number of basis functions                  I              419
Number of independent functions            I              418
Number of point charges in /Mol/           I                0
Number of translation vectors              I                0
Atomic numbers                             I   N=          32
           6           6           6           6           6           6
           6           6           7           6           6           6
           6           6           6           8           1           1
           1           1           1           1           1           1
           1           1           1           1           6           1
           1           1
Nuclear charges                            R   N=          32
  6.00000000E+00  6.00000000E+00  6.00000000E+00  6.00000000E+00  6.00000000E+00
  6.00000000E+00  6.00000000E+00  6.00000000E+00  7.00000000E+00  6.00000000E+00
  6.00000000E+00  6.00000000E+00  6.00000000E+00  6.00000000E+00  6.00000000E+00
  8.00000000E+00  1.00000000E+00  1.00000000E+00  1.00000000E+00  1.00000000E+00
  1.00000000E+00  1.00000000E+00  1.00000000E+00  1.00000000E+00  1.00000000E+00
  1.00000000E+00  1.00000000E+00  1.00000000E+00  6.00000000E+00  1.00000000E+00
  1.00000000E+00  1.00000000E+00
Current cartesian coordinates              R   N=          96
  7.06084600E+00  5.75368068E+00 -4.68439748E+00  7.85763891E+00  3.31341407E+00
 -4.13332619E+00  6.21764947E+00  1.61085217E+00 -2.96489547E+00  3.76258812E+00
  2.32818564E+00 -2.35010630E+00  2.97828020E+00  4.79096336E+00 -2.90162512E+00
  4.61017423E+00  6.49247829E+00 -4.05507846E+00  1.91840249E+00  5.60151483E-01
 -1.01846754E+00 -6.21823415E-01  3.04817228E-01 -2.34669020E+00  2.99617223E+00
 -1.94957292E+00 -5.63862823E-01 -8.70984360E-01  5.21620231E-01 -4.96050366E+00
 -3.20898328E+00  1.53775128E-01 -6.11147934E+00 -5.32170377E+00 -4.30046885E-01
 -4.65705869E+00 -5.08688833E+00 -6.49260592E-01 -2.04446423E+00 -2.74739596E+00
 -2.84588923E-01 -9.01572117E-01  4.13957879E+00 -2.42945359E+00  1.66297681E+00
  4.36316583E+00 -9.25247142E-01  3.40041372E+00  8.33580493E+00  7.07667439E+00
 -5.59047840E+00  9.76184786E+00  2.72184805E+00 -4.60498331E+00  6.87934134E+00
 -2.78358876E-01 -2.52502602E+00  1.06928639E+00  5.37374704E+00 -2.42446866E+00
  3.97293383E+00  8.39639254E+00 -4.46425535E+00  1.56831897E+00  1.34814462E+00
  8.58011408E-01  7.65432078E-01  9.81535761E-01 -6.10785504E+00 -3.37804671E+00
  3.24873299E-01 -8.14614989E+00 -7.14284135E+00 -7.08733348E-01 -5.55318345E+00
 -6.72458822E+00 -1.09640683E+00 -8.97491325E-01 -2.56355299E+00 -4.62611424E-01
  1.13486546E+00  4.88252086E+00 -4.36588422E+00  1.79364317E+00  2.92652154E+00
 -3.82679734E+00 -2.57317745E+00  4.09066342E+00 -5.43629071E+00 -2.03548886E+00
  9.98023501E-01 -4.47018102E+00 -2.91789585E+00  3.67772236E+00 -3.02865673E+00
 -4.32269956E+00
Number of symbols in /Mol/                 I                0
Force Field                                I                0
Atom Types                                 C   N=          32
                                                            
                                                            
                                                            
                                                            
                                                            
                                                            
                        
Int Atom Types                             I   N=          32
           0           0           0           0           0           0
           0           0           0           0           0           0
           0           0           0           0           0           0
           0           0           0           0           0           0
           0           0           0           0           0           0
           0           0
MM charges                                 R   N=          32
  0.00000000E+00  0.00000000E+00  0.00000000E+00  0.00000000E+00  0.00000000E+00
  0.00000000E+00  0.00000000E+00  0.00000000E+00  0.00000000E+00  0.00000000E+00
  0.00000000E+00  0.00000000E+00  0.00000000E+00  0.00000000E+00  0.00000000E+00
  0.00000000E+00  0.00000000E+00  0.00000000E+00  0.00000000E+00  0.00000000E+00
  0.00000000E+00  0.00000000E+00  0.00000000E+00  0.00000000E+00  0.00000000E+00
  0.00000000E+00  0.00000000E+00  0.00000000E+00  0.00000000E+00  0.00000000E+00
  0.00000000E+00  0.00000000E+00
Integer atomic weights                     I   N=          32
          12          12          12          12          12          12
          12          12          14          12          12          12
          12          12          12          16           1           1
           1           1           1           1           1           1
           1           1           1           1          12           1
           1           1
Real atomic weights                        R   N=          32
  1.20000000E+01  1.20000000E+01  1.20000000E+01  1.20000000E+01  1.20000000E+01
  1.20000000E+01  1.20000000E+01  1.20000000E+01  1.40030740E+01  1.20000000E+01
  1.20000000E+01  1.20000000E+01  1.20000000E+01  1.20000000E+01  1.20000000E+01
  1.59949146E+01  1.00782504E+00  1.00782504E+00  1.00782504E+00  1.00782504E+00
  1.00782504E+00  1.00782504E+00  1.00782504E+00  1.00782504E+00  1.00782504E+00
  1.00782504E+00  1.00782504E+00  1.00782504E+00  1.20000000E+01  1.00782504E+00
  1.00782504E+00  1.00782504E+00
Atom fragment info                         I   N=          32
           0           0           0           0           0           0
           0           0           0           0           0           0
           0           0           0           0           0           0
           0           0           0           0           0           0
           0           0           0           0           0           0
           0           0
Atom residue num                           I   N=          32
           0           0           0           0           0           0
           0           0           0           0           0           0
           0           0           0           0           0           0
           0           0           0           0           0           0
           0           0           0           0           0           0
           0           0
Nuclear spins                              I   N=          32
           0           0           0           0           0           0
           0           0           2           0           0           0
           0           0           0           0           1           1
           1           1           1           1           1           1
           1           1           1           1           0           1
           1           1
Nuclear ZEff                               R   N=          32
 -3.60000000E+00 -3.60000000E+00 -3.60000000E+00 -3.60000000E+00 -3.60000000E+00
 -3.60000000E+00 -3.60000000E+00 -3.60000000E+00 -4.55000000E+00 -3.60000000E+00
 -3.60000000E+00 -3.60000000E+00 -3.60000000E+00 -3.60000000E+00 -3.60000000E+00
 -5.60000000E+00 -1.00000000E+00 -1.00000000E+00 -1.00000000E+00 -1.00000000E+00
 -1.00000000E+00 -1.00000000E+00 -1.00000000E+00 -1.00000000E+00 -1.00000000E+00
 -1.00000000E+00 -1.00000000E+00 -1.00000000E+00 -3.60000000E+00 -1.00000000E+00
 -1.00000000E+00 -1.00000000E+00
Nuclear ZNuc                               R   N=          32
  6.00000000E+00  6.00000000E+00  6.00000000E+00  6.00000000E+00  6.00000000E+00
  6.00000000E+00  6.00000000E+00  6.00000000E+00  7.00000000E+00  6.00000000E+00
  6.00000000E+00  6.00000000E+00  6.00000000E+00  6.00000000E+00  6.00000000E+00
  8.00000000E+00  1.00000000E+00  1.00000000E+00  1.00000000E+00  1.00000000E+00
  1.00000000E+00  1.00000000E+00  1.00000000E+00  1.00000000E+00  1.00000000E+00
  1.00000000E+00  1.00000000E+00  1.00000000E+00  6.00000000E+00  1.00000000E+00
  1.00000000E+00  1.00000000E+00
Nuclear QMom                               R   N=          32
  0.00000000E+00  0.00000000E+00  0.00000000E+00  0.00000000E+00  0.00000000E+00
  0.00000000E+00  0.00000000E+00  0.00000000E+00  2.04400000E+00  0.00000000E+00
  0.00000000E+00  0.00000000E+00  0.00000000E+00  0.00000000E+00  0.00000000E+00
  0.00000000E+00  0.00000000E+00  0.00000000E+00  0.00000000E+00  0.00000000E+00
  0.00000000E+00  0.00000000E+00  0.00000000E+00  0.00000000E+00  0.00000000E+00
  0.00000000E+00  0.00000000E+00  0.00000000E+00  0.00000000E+00  0.00000000E+00
  0.00000000E+00  0.00000000E+00
Nuclear GFac                               R   N=          32
  0.00000000E+00  0.00000000E+00  0.00000000E+00  0.00000000E+00  0.00000000E+00
  0.00000000E+00  0.00000000E+00  0.00000000E+00  4.03761000E-01  0.00000000E+00
  0.00000000E+00  0.00000000E+00  0.00000000E+00  0.00000000E+00  0.00000000E+00
  0.00000000E+00  2.79284600E+00  2.79284600E+00  2.79284600E+00  2.79284600E+00
  2.79284600E+00  2.79284600E+00  2.79284600E+00  2.79284600E+00  2.79284600E+00
  2.79284600E+00  2.79284600E+00  2.79284600E+00  0.00000000E+00  2.79284600E+00
  2.79284600E+00  2.79284600E+00
MicOpt                                     I   N=          32
          -1          -1          -1          -1          -1          -1
          -1          -1          -1          -1          -1          -1
          -1          -1          -1          -1          -1          -1
          -1          -1          -1          -1          -1          -1
          -1          -1          -1          -1          -1          -1
          -1          -1
Number of residues                         I                0
Number of secondary structures             I                0
Redundant internal dimensions              I   N=           4
         163          33          54          76
Redundant internal coordinate indices      I   N=         652
           1           2           0           0           1           6
           0           0           1          17           0           0
           2           3           0           0           2          18
           0           0           3           4           0           0
           3          19           0           0           4           5
           0           0           4           7           0           0
           5           6           0           0           5          20
           0           0           6          21           0           0
           7           8           0           0           7           9
           0           0           7          22           0           0
           8          10           0           0           8          14
           0           0           9          15           0           0
           9          29           0           0          10          11
           0           0          10          23           0           0
          11          12           0           0          11          24
           0           0          12          13           0           0
          12          25           0           0          13          14
           0           0          13          26           0           0
          14          27           0           0          15          16
           0           0          15          28           0           0
          29          30           0           0          29          31
           0           0          29          32           0           0
           2           1           6           0           2           1
          17           0           6           1          17           0
           1           2           3           0           1           2
          18           0           3           2          18           0
           2           3           4           0           2           3
          19           0           4           3          19           0
           3           4           5           0           3           4
           7           0           5           4           7           0
           4           5           6           0           4           5
          20           0           6           5          20           0
           1           6           5           0           1           6
          21           0           5           6          21           0
           4           7           8           0           4           7
           9           0           4           7          22           0
           8           7           9           0           8           7
          22           0           9           7          22           0
           7           8          10           0           7           8
          14           0          10           8          14           0
           7           9          15           0           7           9
          29           0          15           9          29           0
           8          10          11           0           8          10
          23           0          11          10          23           0
          10          11          12           0          10          11
          24           0          12          11          24           0
          11          12          13           0          11          12
          25           0          13          12          25           0
          12          13          14           0          12          13
          26           0          14          13          26           0
           8          14          13           0           8          14
          27           0          13          14          27           0
           9          15          16           0           9          15
          28           0          16          15          28           0
           9          29          30           0           9          29
          31           0           9          29          32           0
          30          29          31           0          30          29
          32           0          31          29          32           0
           6           1           2           3           6           1
           2          18          17           1           2           3
          17           1           2          18           2           1
           6           5           2           1           6          21
          17           1           6           5          17           1
           6          21           1           2           3           4
           1           2           3          19          18           2
           3           4          18           2           3          19
           2           3           4           5           2           3
           4           7          19           3           4           5
          19           3           4           7           3           4
           5           6           3           4           5          20
           7           4           5           6           7           4
           5          20           3           4           7           8
           3           4           7           9           3           4
           7          22           5           4           7           8
           5           4           7           9           5           4
           7          22           4           5           6           1
           4           5           6          21          20           5
           6           1          20           5           6          21
           4           7           8          10           4           7
           8          14           9           7           8          10
           9           7           8          14          22           7
           8          10          22           7           8          14
           4           7           9          15           4           7
           9          29           8           7           9          15
           8           7           9          29          22           7
           9          15          22           7           9          29
           7           8          10          11           7           8
          10          23          14           8          10          11
          14           8          10          23           7           8
          14          13           7           8          14          27
          10           8          14          13          10           8
          14          27           7           9          15          16
           7           9          15          28          29           9
          15          16          29           9          15          28
           7           9          29          30           7           9
          29          31           7           9          29          32
          15           9          29          30          15           9
          29          31          15           9          29          32
           8          10          11          12           8          10
          11          24          23          10          11          12
          23          10          11          24          10          11
          12          13          10          11          12          25
          24          11          12          13          24          11
          12          25          11          12          13          14
          11          12          13          26          25          12
          13          14          25          12          13          26
          12          13          14           8          12          13
          14          27          26          13          14           8
          26          13          14          27
Redundant internal coordinates             R   N=         163
  2.62553988E+00  2.63584075E+00  2.04861301E+00  2.63695140E+00  2.04900525E+00
  2.63056254E+00  2.04949742E+00  2.64283674E+00  2.88101149E+00  2.62463061E+00
  2.05221160E+00  2.04899745E+00  2.87786703E+00  2.76892933E+00  2.06510651E+00
  2.63459780E+00  2.63701053E+00  2.54881909E+00  2.75066683E+00  2.63178532E+00
  2.05080380E+00  2.63054660E+00  2.04883901E+00  2.63226951E+00  2.04871857E+00
  2.62914669E+00  2.04879173E+00  2.05245420E+00  2.30896410E+00  2.07817233E+00
  2.05786401E+00  2.06200825E+00  2.06449963E+00  2.08582148E+00  2.09924008E+00
  2.09811703E+00  2.09943110E+00  2.09676844E+00  2.08698232E+00  2.10357100E+00
  2.08227482E+00  2.09730949E+00  2.07408595E+00  2.13896319E+00  2.06958793E+00
  2.10750648E+00  2.08537334E+00  2.09030306E+00  2.09589752E+00  2.09661066E+00
  2.09067712E+00  1.98902234E+00  1.96380114E+00  1.86956265E+00  1.91657236E+00
  1.87925914E+00  1.83656954E+00  2.13419799E+00  2.06961764E+00  2.07813502E+00
  2.08140008E+00  2.08149607E+00  2.11890377E+00  2.10180113E+00  2.09213568E+00
  2.08924810E+00  2.09752937E+00  2.08971942E+00  2.09593638E+00  2.08932297E+00
  2.09703053E+00  2.09682926E+00  2.09356275E+00  2.09729928E+00  2.09231586E+00
  2.10601663E+00  2.08394626E+00  2.09321994E+00  2.18732159E+00  1.97223345E+00
  2.12362932E+00  1.90559321E+00  1.93771551E+00  1.92407858E+00  1.90574587E+00
  1.89436235E+00  1.89574802E+00  2.88181132E-03 -3.13587442E+00  3.14054372E+00
  1.78749456E-03 -7.50168280E-03  3.13393467E+00  3.13801914E+00 -3.72981419E-03
  6.35711603E-03 -3.12692542E+00 -3.13805607E+00  1.18466989E-02 -1.07806711E-02
 -3.11626210E+00  3.12243018E+00  1.69487592E-02  6.14287064E-03 -3.13782038E+00
  3.11307534E+00 -3.08879130E-02 -2.23234636E+00 -3.57344215E-02  1.97423787E+00
  9.45268641E-01 -3.14130473E+00 -1.13133244E+00  2.97806814E-03 -3.13845882E+00
 -3.13623733E+00  5.51109007E-03  5.32935386E-01 -2.66257196E+00 -1.68833418E+00
  1.39934378E+00  2.60401557E+00 -5.91491781E-01  1.62672327E+00 -1.45913289E+00
 -2.42116414E+00  7.76165013E-01 -4.03103790E-01  2.79422536E+00  3.08697684E+00
 -5.55786361E-02 -4.47573161E-04  3.14018226E+00 -3.09085275E+00  4.83474639E-02
 -1.40914987E-03  3.13779106E+00  5.01469056E-03 -3.13804906E+00  3.08963593E+00
 -5.34278214E-02  2.96665872E+00 -1.21453004E+00  8.87112204E-01 -1.17959453E-01
  1.98403710E+00 -2.19750596E+00  2.11058965E-03 -3.14003589E+00 -3.13852084E+00
  2.51798858E-03 -1.91172412E-03  3.13725792E+00  3.14023674E+00 -3.77891756E-03
  6.59212871E-05  3.13751379E+00 -3.13910401E+00 -1.65614162E-03  1.60517713E-03
 -3.13758236E+00 -3.13585461E+00  8.14315960E-03
ZRed-IntVec                                I   N=         163
           0           0           0           0           0           0
           0           0           0           0           0           0
           0           0           0           0           0           0
           0           0           0           0           0           0
           0           0           0           0           0           0
           0           0           0           0           0           0
           0           0           0           0           0           0
           0           0           0           0           0           0
           0           0           0           0           0           0
           0           0           0           0           0           0
           0           0           0           0           0           0
           0           0           0           0           0           0
           0           0           0           0           0           0
           0           0           0           0           0           0
           0           0           0           0           0           0
           0           0           0           0           0           0
           0           0           0           0           0           0
           0           0           0           0           0           0
           0           0           0           0           0           0
           0           0           0           0           0           0
           0           0           0           0           0           0
           0           0           0           0           0           0
           0           0           0           0           0           0
           0           0           0           0           0           0
           0           0           0           0           0           0
           0           0           0           0           0           0
           0           0           0           0           0           0
           0
ZRed-FPVec                                 R   N=         163
  0.00000000E+00  0.00000000E+00  0.00000000E+00  0.00000000E+00  0.00000000E+00
  0.00000000E+00  0.00000000E+00  0.00000000E+00  0.00000000E+00  0.00000000E+00
  0.00000000E+00  0.00000000E+00  0.00000000E+00  0.00000000E+00  0.00000000E+00
  0.00000000E+00  0.00000000E+00  0.00000000E+00  0.00000000E+00  0.00000000E+00
  0.00000000E+00  0.00000000E+00  0.00000000E+00  0.00000000E+00  0.00000000E+00
  0.00000000E+00  0.00000000E+00  0.00000000E+00  0.00000000E+00  0.00000000E+00
  0.00000000E+00  0.00000000E+00  0.00000000E+00  0.00000000E+00  0.00000000E+00
  0.00000000E+00  0.00000000E+00  0.00000000E+00  0.00000000E+00  0.00000000E+00
  0.00000000E+00  0.00000000E+00  0.00000000E+00  0.00000000E+00  0.00000000E+00
  0.00000000E+00  0.00000000E+00  0.00000000E+00  0.00000000E+00  0.00000000E+00
  0.00000000E+00  0.00000000E+00  0.00000000E+00  0.00000000E+00  0.00000000E+00
  0.00000000E+00  0.00000000E+00  0.00000000E+00  0.00000000E+00  0.00000000E+00
  0.00000000E+00  0.00000000E+00  0.00000000E+00  0.00000000E+00  0.00000000E+00
  0.00000000E+00  0.00000000E+00  0.00000000E+00  0.00000000E+00  0.00000000E+00
  0.00000000E+00  0.00000000E+00  0.00000000E+00  0.00000000E+00  0.00000000E+00
  0.00000000E+00  0.00000000E+00  0.00000000E+00  0.00000000E+00  0.00000000E+00
  0.00000000E+00  0.00000000E+00  0.00000000E+00  0.00000000E+00  0.00000000E+00
  0.00000000E+00  0.00000000E+00  0.00000000E+00  0.00000000E+00  0.00000000E+00
  0.00000000E+00  0.00000000E+00  0.00000000E+00  0.00000000E+00  0.00000000E+00
  0.00000000E+00  0.00000000E+00  0.00000000E+00  0.00000000E+00  0.00000000E+00
  0.00000000E+00  0.00000000E+00  0.00000000E+00  0.00000000E+00  0.00000000E+00
  0.00000000E+00  0.00000000E+00  0.00000000E+00  0.00000000E+00  0.00000000E+00
  0.00000000E+00  0.00000000E+00  0.00000000E+00  0.00000000E+00  0.00000000E+00
  0.00000000E+00  0.00000000E+00  0.00000000E+00  0.00000000E+00  0.00000000E+00
  0.00000000E+00  0.00000000E+00  0.00000000E+00  0.00000000E+00  0.00000000E+00
  0.00000000E+00  0.00000000E+00  0.00000000E+00  0.00000000E+00  0.00000000E+00
  0.00000000E+00  0.00000000E+00  0.00000000E+00  0.00000000E+00  0.00000000E+00
  0.00000000E+00  0.00000000E+00  0.00000000E+00  0.00000000E+00  0.00000000E+00
  0.00000000E+00  0.00000000E+00  0.00000000E+00  0.00000000E+00  0.00000000E+00
  0.00000000E+00  0.00000000E+00  0.00000000E+00  0.00000000E+00  0.00000000E+00
  0.00000000E+00  0.00000000E+00  0.00000000E+00  0.00000000E+00  0.00000000E+00
  0.00000000E+00  0.00000000E+00  0.00000000E+00  0.00000000E+00  0.00000000E+00
  0.00000000E+00  0.00000000E+00  0.00000000E+00
ZRed-Constraint1                           R   N=         163
  2.62553988E+00  2.63584075E+00  2.04861301E+00  2.63695140E+00  2.04900525E+00
  2.63056254E+00  2.04949742E+00  2.64283674E+00  2.88101149E+00  2.62463061E+00
  2.05221160E+00  2.04899745E+00  2.87786703E+00  2.76892933E+00  2.06510651E+00
  2.63459780E+00  2.63701053E+00  2.54881909E+00  2.75066683E+00  2.63178532E+00
  2.05080380E+00  2.63054660E+00  2.04883901E+00  2.63226951E+00  2.04871857E+00
  2.62914669E+00  2.04879173E+00  2.05245420E+00  2.30896410E+00  2.07817233E+00
  2.05786401E+00  2.06200825E+00  2.06449963E+00  2.08582148E+00  2.09924008E+00
  2.09811703E+00  2.09943110E+00  2.09676844E+00  2.08698232E+00  2.10357100E+00
  2.08227482E+00  2.09730949E+00  2.07408595E+00  2.13896319E+00  2.06958793E+00
  2.10750648E+00  2.08537334E+00  2.09030306E+00  2.09589752E+00  2.09661066E+00
  2.09067712E+00  1.98902234E+00  1.96380114E+00  1.86956265E+00  1.91657236E+00
  1.87925914E+00  1.83656954E+00  2.13419799E+00  2.06961764E+00  2.07813502E+00
  2.08140008E+00  2.08149607E+00  2.11890377E+00  2.10180113E+00  2.09213568E+00
  2.08924810E+00  2.09752937E+00  2.08971942E+00  2.09593638E+00  2.08932297E+00
  2.09703053E+00  2.09682926E+00  2.09356275E+00  2.09729928E+00  2.09231586E+00
  2.10601663E+00  2.08394626E+00  2.09321994E+00  2.18732159E+00  1.97223345E+00
  2.12362932E+00  1.90559321E+00  1.93771551E+00  1.92407858E+00  1.90574587E+00
  1.89436235E+00  1.89574802E+00  2.88181132E-03 -3.13587442E+00  3.14054372E+00
  1.78749456E-03 -7.50168280E-03  3.13393467E+00  3.13801914E+00 -3.72981419E-03
  6.35711603E-03 -3.12692542E+00 -3.13805607E+00  1.18466989E-02 -1.07806711E-02
 -3.11626210E+00  3.12243018E+00  1.69487592E-02  6.14287064E-03 -3.13782038E+00
  3.11307534E+00 -3.08879130E-02 -2.23234636E+00 -3.57344215E-02  1.97423787E+00
  9.45268641E-01 -3.14130473E+00 -1.13133244E+00  2.97806814E-03 -3.13845882E+00
 -3.13623733E+00  5.51109007E-03  5.32935386E-01 -2.66257196E+00 -1.68833418E+00
  1.39934378E+00  2.60401557E+00 -5.91491781E-01  1.62672327E+00 -1.45913289E+00
 -2.42116414E+00  7.76165013E-01 -4.03103790E-01  2.79422536E+00  3.08697684E+00
 -5.55786361E-02 -4.47573161E-04  3.14018226E+00 -3.09085275E+00  4.83474639E-02
 -1.40914987E-03  3.13779106E+00  5.01469056E-03 -3.13804906E+00  3.08963593E+00
 -5.34278214E-02  2.96665872E+00 -1.21453004E+00  8.87112204E-01 -1.17959453E-01
  1.98403710E+00 -2.19750596E+00  2.11058965E-03 -3.14003589E+00 -3.13852084E+00
  2.51798858E-03 -1.91172412E-03  3.13725792E+00  3.14023674E+00 -3.77891756E-03
  6.59212871E-05  3.13751379E+00 -3.13910401E+00 -1.65614162E-03  1.60517713E-03
 -3.13758236E+00 -3.13585461E+00  8.14315960E-03
ZRed-Constraint2                           R   N=         163
  2.65299444E+00  2.65036969E+00  1.92842269E+00  2.65439060E+00  1.92837269E+00
  2.67182215E+00  1.92612786E+00  2.67377082E+00  2.82557535E+00  2.65559508E+00
  1.92725662E+00  1.92785503E+00  2.82293143E+00  2.73971839E+00  2.06651035E+00
  2.67185690E+00  2.66849804E+00  2.57582218E+00  2.70631874E+00  2.65517415E+00
  1.92852916E+00  2.65366738E+00  1.92896889E+00  2.65222237E+00  1.92854768E+00
  2.65553995E+00  1.92721030E+00  1.93015057E+00  2.36287489E+00  1.93030783E+00
  2.06347450E+00  2.06399967E+00  2.05686424E+00  2.09126076E+00  2.09581889E+00
  2.09608493E+00  2.09518454E+00  2.09356379E+00  2.09442523E+00  2.11310376E+00
  2.06872112E+00  2.10130915E+00  2.05858573E+00  2.14433781E+00  2.07948274E+00
  2.11412929E+00  2.09075522E+00  2.07829443E+00  2.09376272E+00  2.09545113E+00
  2.09396398E+00  1.99786551E+00  2.01670842E+00  1.79230862E+00  1.90395560E+00
  1.85089899E+00  1.88839601E+00  2.13790880E+00  2.08088319E+00  2.06431866E+00
  2.12208887E+00  2.12665005E+00  2.03391728E+00  2.11038383E+00  2.09565033E+00
  2.07713501E+00  2.09388349E+00  2.09543576E+00  2.09386605E+00  2.09259819E+00
  2.09512577E+00  2.09546106E+00  2.09352415E+00  2.09527020E+00  2.09438887E+00
  2.11165172E+00  2.09057021E+00  2.08095789E+00  2.13205139E+00  2.08831595E+00
  2.06281603E+00  1.92279674E+00  1.91553311E+00  1.94592943E+00  1.90127131E+00
  1.88382756E+00  1.89355332E+00  6.53059598E-03 -3.12985449E+00  3.14121064E+00
  4.82555541E-03 -5.59403385E-03  3.13184211E+00 -3.14027301E+00 -2.83687222E-03
  1.00526127E-02 -3.12069873E+00 -3.13675020E+00  1.56837692E-02 -2.67526468E-02
 -3.12552292E+00  3.10379723E+00  5.02696241E-03  2.77132991E-02 -3.11775162E+00
  3.12812215E+00 -1.73427678E-02 -2.23357991E+00  5.92605132E-04  2.05215279E+00
  9.51325055E-01 -3.09768774E+00 -1.04612756E+00 -1.19390805E-02  3.13380652E+00
  3.13349870E+00 -3.94100673E-03  7.54960022E-01 -2.39999747E+00 -1.53518378E+00
  1.59304403E+00  2.71780776E+00 -4.37149731E-01  1.99691311E+00 -1.18085077E+00
 -2.00626734E+00  1.09915408E+00 -1.51891727E-04  3.10526953E+00  3.13326992E+00
 -1.44883989E-02  4.92118981E-03  3.14034817E+00 -3.13367477E+00  4.32744899E-03
 -4.88217425E-03  3.13312004E+00 -1.39592739E-02  3.12548108E+00 -3.12120937E+00
  1.82309808E-02  2.20503272E+00 -1.98469737E+00  1.13853983E-01 -9.70999471E-01
  1.12245575E+00 -3.06217821E+00 -2.52429967E-03  3.13891980E+00 -3.13801565E+00
  3.42845755E-03 -3.93603165E-05 -3.14081989E+00 -3.14148360E+00  9.21176317E-04
  8.15756636E-05 -3.13931927E+00  3.14086195E+00  1.46110587E-03  2.44391092E-03
 -3.13557779E+00 -3.14133944E+00  3.82417447E-03
Number of contracted shells                I              147
Number of primitive shells                 I              296
Pure/Cartesian d shells                    I                0
Pure/Cartesian f shells                    I                0
Highest angular momentum                   I                2
Largest degree of contraction              I                6
Shell types                                I   N=         147
           0          -1          -1          -1          -1          -2
           0          -1          -1          -1          -1          -2
           0          -1          -1          -1          -1          -2
           0          -1          -1          -1          -1          -2
           0          -1          -1          -1          -1          -2
           0          -1          -1          -1          -1          -2
           0          -1          -1          -1          -1          -2
           0          -1          -1          -1          -1          -2
           0          -1          -1          -1          -1          -2
           0          -1          -1          -1          -1          -2
           0          -1          -1          -1          -1          -2
           0          -1          -1          -1          -1          -2
           0          -1          -1          -1          -1          -2
           0          -1          -1          -1          -1          -2
           0          -1          -1          -1          -1          -2
           0          -1          -1          -1          -1          -2
           0           0           0           0           0           0
           0           0           0           0           0           0
           0           0           0           0           0           0
           0           0           0           0           0           0
           0           0           0           0           0           0
           0           0           0           0           0           0
           0          -1          -1          -1          -1          -2
           0           0           0           0           0           0
           0           0           0
Number of primitives per shell             I   N=         147
           6           3           1           1           1           1
           6           3           1           1           1           1
           6           3           1           1           1           1
           6           3           1           1           1           1
           6           3           1           1           1           1
           6           3           1           1           1           1
           6           3           1           1           1           1
           6           3           1           1           1           1
           6           3           1           1           1           1
           6           3           1           1           1           1
           6           3           1           1           1           1
           6           3           1           1           1           1
           6           3           1           1           1           1
           6           3           1           1           1           1
           6           3           1           1           1           1
           6           3           1           1           1           1
           3           1           1           3           1           1
           3           1           1           3           1           1
           3           1           1           3           1           1
           3           1           1           3           1           1
           3           1           1           3           1           1
           3           1           1           3           1           1
           6           3           1           1           1           1
           3           1           1           3           1           1
           3           1           1
Shell to atom map                          I   N=         147
           1           1           1           1           1           1
           2           2           2           2           2           2
           3           3           3           3           3           3
           4           4           4           4           4           4
           5           5           5           5           5           5
           6           6           6           6           6           6
           7           7           7           7           7           7
           8           8           8           8           8           8
           9           9           9           9           9           9
          10          10          10          10          10          10
          11          11          11          11          11          11
          12          12          12          12          12          12
          13          13          13          13          13          13
          14          14          14          14          14          14
          15          15          15          15          15          15
          16          16          16          16          16          16
          17          17          17          18          18          18
          19          19          19          20          20          20
          21          21          21          22          22          22
          23          23          23          24          24          24
          25          25          25          26          26          26
          27          27          27          28          28          28
          29          29          29          29          29          29
          30          30          30          31          31          31
          32          32          32
Primitive exponents                        R   N=         296
  4.56324000E+03  6.82024000E+02  1.54973000E+02  4.44553000E+01  1.30290000E+01
  1.82773000E+00  2.09642000E+01  4.80331000E+00  1.45933000E+00  4.83456000E-01
  1.45585000E-01  4.38000000E-02  6.26000000E-01  4.56324000E+03  6.82024000E+02
  1.54973000E+02  4.44553000E+01  1.30290000E+01  1.82773000E+00  2.09642000E+01
  4.80331000E+00  1.45933000E+00  4.83456000E-01  1.45585000E-01  4.38000000E-02
  6.26000000E-01  4.56324000E+03  6.82024000E+02  1.54973000E+02  4.44553000E+01
  1.30290000E+01  1.82773000E+00  2.09642000E+01  4.80331000E+00  1.45933000E+00
  4.83456000E-01  1.45585000E-01  4.38000000E-02  6.26000000E-01  4.56324000E+03
  6.82024000E+02  1.54973000E+02  4.44553000E+01  1.30290000E+01  1.82773000E+00
  2.09642000E+01  4.80331000E+00  1.45933000E+00  4.83456000E-01  1.45585000E-01
  4.38000000E-02  6.26000000E-01  4.56324000E+03  6.82024000E+02  1.54973000E+02
  4.44553000E+01  1.30290000E+01  1.82773000E+00  2.09642000E+01  4.80331000E+00
  1.45933000E+00  4.83456000E-01  1.45585000E-01  4.38000000E-02  6.26000000E-01
  4.56324000E+03  6.82024000E+02  1.54973000E+02  4.44553000E+01  1.30290000E+01
  1.82773000E+00  2.09642000E+01  4.80331000E+00  1.45933000E+00  4.83456000E-01
  1.45585000E-01  4.38000000E-02  6.26000000E-01  4.56324000E+03  6.82024000E+02
  1.54973000E+02  4.44553000E+01  1.30290000E+01  1.82773000E+00  2.09642000E+01
  4.80331000E+00  1.45933000E+00  4.83456000E-01  1.45585000E-01  4.38000000E-02
  6.26000000E-01  4.56324000E+03  6.82024000E+02  1.54973000E+02  4.44553000E+01
  1.30290000E+01  1.82773000E+00  2.09642000E+01  4.80331000E+00  1.45933000E+00
  4.83456000E-01  1.45585000E-01  4.38000000E-02  6.26000000E-01  6.29348000E+03
  9.49044000E+02  2.18776000E+02  6.36916000E+01  1.88282000E+01  2.72023000E+00
  3.06331000E+01  7.02614000E+00  2.11205000E+00  6.84009000E-01  2.00878000E-01
  6.39000000E-02  9.13000000E-01  4.56324000E+03  6.82024000E+02  1.54973000E+02
  4.44553000E+01  1.30290000E+01  1.82773000E+00  2.09642000E+01  4.80331000E+00
  1.45933000E+00  4.83456000E-01  1.45585000E-01  4.38000000E-02  6.26000000E-01
  4.56324000E+03  6.82024000E+02  1.54973000E+02  4.44553000E+01  1.30290000E+01
  1.82773000E+00  2.09642000E+01  4.80331000E+00  1.45933000E+00  4.83456000E-01
  1.45585000E-01  4.38000000E-02  6.26000000E-01  4.56324000E+03  6.82024000E+02
  1.54973000E+02  4.44553000E+01  1.30290000E+01  1.82773000E+00  2.09642000E+01
  4.80331000E+00  1.45933000E+00  4.83456000E-01  1.45585000E-01  4.38000000E-02
  6.26000000E-01  4.56324000E+03  6.82024000E+02  1.54973000E+02  4.44553000E+01
  1.30290000E+01  1.82773000E+00  2.09642000E+01  4.80331000E+00  1.45933000E+00
  4.83456000E-01  1.45585000E-01  4.38000000E-02  6.26000000E-01  4.56324000E+03
  6.82024000E+02  1.54973000E+02  4.44553000E+01  1.30290000E+01  1.82773000E+00
  2.09642000E+01  4.80331000E+00  1.45933000E+00  4.83456000E-01  1.45585000E-01
  4.38000000E-02  6.26000000E-01  4.56324000E+03  6.82024000E+02  1.54973000E+02
  4.44553000E+01  1.30290000E+01  1.82773000E+00  2.09642000E+01  4.80331000E+00
  1.45933000E+00  4.83456000E-01  1.45585000E-01  4.38000000E-02  6.26000000E-01
  8.58850000E+03  1.29723000E+03  2.99296000E+02  8.73771000E+01  2.56789000E+01
  3.74004000E+00  4.21175000E+01  9.62837000E+00  2.85332000E+00  9.05661000E-01
  2.55611000E-01  8.45000000E-02  1.29200000E+00  3.38650000E+01  5.09479000E+00
  1.15879000E+00  3.25840000E-01  1.02741000E-01  3.38650000E+01  5.09479000E+00
  1.15879000E+00  3.25840000E-01  1.02741000E-01  3.38650000E+01  5.09479000E+00
  1.15879000E+00  3.25840000E-01  1.02741000E-01  3.38650000E+01  5.09479000E+00
  1.15879000E+00  3.25840000E-01  1.02741000E-01  3.38650000E+01  5.09479000E+00
  1.15879000E+00  3.25840000E-01  1.02741000E-01  3.38650000E+01  5.09479000E+00
  1.15879000E+00  3.25840000E-01  1.02741000E-01  3.38650000E+01  5.09479000E+00
  1.15879000E+00  3.25840000E-01  1.02741000E-01  3.38650000E+01  5.09479000E+00
  1.15879000E+00  3.25840000E-01  1.02741000E-01  3.38650000E+01  5.09479000E+00
  1.15879000E+00  3.25840000E-01  1.02741000E-01  3.38650000E+01  5.09479000E+00
  1.15879000E+00  3.25840000E-01  1.02741000E-01  3.38650000E+01  5.09479000E+00
  1.15879000E+00  3.25840000E-01  1.02741000E-01  3.38650000E+01  5.09479000E+00
  1.15879000E+00  3.25840000E-01  1.02741000E-01  4.56324000E+03  6.82024000E+02
  1.54973000E+02  4.44553000E+01  1.30290000E+01  1.82773000E+00  2.09642000E+01
  4.80331000E+00  1.45933000E+00  4.83456000E-01  1.45585000E-01  4.38000000E-02
  6.26000000E-01  3.38650000E+01  5.09479000E+00  1.15879000E+00  3.25840000E-01
  1.02741000E-01  3.38650000E+01  5.09479000E+00  1.15879000E+00  3.25840000E-01
  1.02741000E-01  3.38650000E+01  5.09479000E+00  1.15879000E+00  3.25840000E-01
  1.02741000E-01
Contraction coefficients                   R   N=         296
  1.96665025E-03  1.52306019E-02  7.61269097E-02  2.60801033E-01  6.16462078E-01
  2.21006028E-01  1.14660081E-01  9.19999648E-01 -3.03068213E-03  1.00000000E+00
  1.00000000E+00  1.00000000E+00  1.00000000E+00  1.96665025E-03  1.52306019E-02
  7.61269097E-02  2.60801033E-01  6.16462078E-01  2.21006028E-01  1.14660081E-01
  9.19999648E-01 -3.03068213E-03  1.00000000E+00  1.00000000E+00  1.00000000E+00
  1.00000000E+00  1.96665025E-03  1.52306019E-02  7.61269097E-02  2.60801033E-01
  6.16462078E-01  2.21006028E-01  1.14660081E-01  9.19999648E-01 -3.03068213E-03
  1.00000000E+00  1.00000000E+00  1.00000000E+00  1.00000000E+00  1.96665025E-03
  1.52306019E-02  7.61269097E-02  2.60801033E-01  6.16462078E-01  2.21006028E-01
  1.14660081E-01  9.19999648E-01 -3.03068213E-03  1.00000000E+00  1.00000000E+00
  1.00000000E+00  1.00000000E+00  1.96665025E-03  1.52306019E-02  7.61269097E-02
  2.60801033E-01  6.16462078E-01  2.21006028E-01  1.14660081E-01  9.19999648E-01
 -3.03068213E-03  1.00000000E+00  1.00000000E+00  1.00000000E+00  1.00000000E+00
  1.96665025E-03  1.52306019E-02  7.61269097E-02  2.60801033E-01  6.16462078E-01
  2.21006028E-01  1.14660081E-01  9.19999648E-01 -3.03068213E-03  1.00000000E+00
  1.00000000E+00  1.00000000E+00  1.00000000E+00  1.96665025E-03  1.52306019E-02
  7.61269097E-02  2.60801033E-01  6.16462078E-01  2.21006028E-01  1.14660081E-01
  9.19999648E-01 -3.03068213E-03  1.00000000E+00  1.00000000E+00  1.00000000E+00
  1.00000000E+00  1.96665025E-03  1.52306019E-02  7.61269097E-02  2.60801033E-01
  6.16462078E-01  2.21006028E-01  1.14660081E-01  9.19999648E-01 -3.03068213E-03
  1.00000000E+00  1.00000000E+00  1.00000000E+00  1.00000000E+00  1.96978815E-03
  1.49612859E-02  7.35005308E-02  2.48936766E-01  6.02459433E-01  2.56201759E-01
  1.11906080E-01  9.21666655E-01 -2.56919183E-03  1.00000000E+00  1.00000000E+00
  1.00000000E+00  1.00000000E+00  1.96665025E-03  1.52306019E-02  7.61269097E-02
  2.60801033E-01  6.16462078E-01  2.21006028E-01  1.14660081E-01  9.19999648E-01
 -3.03068213E-03  1.00000000E+00  1.00000000E+00  1.00000000E+00  1.00000000E+00
  1.96665025E-03  1.52306019E-02  7.61269097E-02  2.60801033E-01  6.16462078E-01
  2.21006028E-01  1.14660081E-01  9.19999648E-01 -3.03068213E-03  1.00000000E+00
  1.00000000E+00  1.00000000E+00  1.00000000E+00  1.96665025E-03  1.52306019E-02
  7.61269097E-02  2.60801033E-01  6.16462078E-01  2.21006028E-01  1.14660081E-01
  9.19999648E-01 -3.03068213E-03  1.00000000E+00  1.00000000E+00  1.00000000E+00
  1.00000000E+00  1.96665025E-03  1.52306019E-02  7.61269097E-02  2.60801033E-01
  6.16462078E-01  2.21006028E-01  1.14660081E-01  9.19999648E-01 -3.03068213E-03
  1.00000000E+00  1.00000000E+00  1.00000000E+00  1.00000000E+00  1.96665025E-03
  1.52306019E-02  7.61269097E-02  2.60801033E-01  6.16462078E-01  2.21006028E-01
  1.14660081E-01  9.19999648E-01 -3.03068213E-03  1.00000000E+00  1.00000000E+00
  1.00000000E+00  1.00000000E+00  1.96665025E-03  1.52306019E-02  7.61269097E-02
  2.60801033E-01  6.16462078E-01  2.21006028E-01  1.14660081E-01  9.19999648E-01
 -3.03068213E-03  1.00000000E+00  1.00000000E+00  1.00000000E+00  1.00000000E+00
  1.89515008E-03  1.43859006E-02  7.07320031E-02  2.40001011E-01  5.94797026E-01
  2.80802012E-01  1.13889012E-01  9.20811101E-01 -3.27447036E-03  1.00000000E+00
  1.00000000E+00  1.00000000E+00  1.00000000E+00  2.54938145E-02  1.90373109E-01
  8.52161486E-01  1.00000000E+00  1.00000000E+00  2.54938145E-02  1.90373109E-01
  8.52161486E-01  1.00000000E+00  1.00000000E+00  2.54938145E-02  1.90373109E-01
  8.52161486E-01  1.00000000E+00  1.00000000E+00  2.54938145E-02  1.90373109E-01
  8.52161486E-01  1.00000000E+00  1.00000000E+00  2.54938145E-02  1.90373109E-01
  8.52161486E-01  1.00000000E+00  1.00000000E+00  2.54938145E-02  1.90373109E-01
  8.52161486E-01  1.00000000E+00  1.00000000E+00  2.54938145E-02  1.90373109E-01
  8.52161486E-01  1.00000000E+00  1.00000000E+00  2.54938145E-02  1.90373109E-01
  8.52161486E-01  1.00000000E+00  1.00000000E+00  2.54938145E-02  1.90373109E-01
  8.52161486E-01  1.00000000E+00  1.00000000E+00  2.54938145E-02  1.90373109E-01
  8.52161486E-01  1.00000000E+00  1.00000000E+00  2.54938145E-02  1.90373109E-01
  8.52161486E-01  1.00000000E+00  1.00000000E+00  2.54938145E-02  1.90373109E-01
  8.52161486E-01  1.00000000E+00  1.00000000E+00  1.96665025E-03  1.52306019E-02
  7.61269097E-02  2.60801033E-01  6.16462078E-01  2.21006028E-01  1.14660081E-01
  9.19999648E-01 -3.03068213E-03  1.00000000E+00  1.00000000E+00  1.00000000E+00
  1.00000000E+00  2.54938145E-02  1.90373109E-01  8.52161486E-01  1.00000000E+00
  1.00000000E+00  2.54938145E-02  1.90373109E-01  8.52161486E-01  1.00000000E+00
  1.00000000E+00  2.54938145E-02  1.90373109E-01  8.52161486E-01  1.00000000E+00
  1.00000000E+00
P(S=P) Contraction coefficients            R   N=         296
  0.00000000E+00  0.00000000E+00  0.00000000E+00  0.00000000E+00  0.00000000E+00
  0.00000000E+00  4.02486927E-02  2.37593957E-01  8.15853851E-01  1.00000000E+00
  1.00000000E+00  1.00000000E+00  0.00000000E+00  0.00000000E+00  0.00000000E+00
  0.00000000E+00  0.00000000E+00  0.00000000E+00  0.00000000E+00  4.02486927E-02
  2.37593957E-01  8.15853851E-01  1.00000000E+00  1.00000000E+00  1.00000000E+00
  0.00000000E+00  0.00000000E+00  0.00000000E+00  0.00000000E+00  0.00000000E+00
  0.00000000E+00  0.00000000E+00  4.02486927E-02  2.37593957E-01  8.15853851E-01
  1.00000000E+00  1.00000000E+00  1.00000000E+00  0.00000000E+00  0.00000000E+00
  0.00000000E+00  0.00000000E+00  0.00000000E+00  0.00000000E+00  0.00000000E+00
  4.02486927E-02  2.37593957E-01  8.15853851E-01  1.00000000E+00  1.00000000E+00
  1.00000000E+00  0.00000000E+00  0.00000000E+00  0.00000000E+00  0.00000000E+00
  0.00000000E+00  0.00000000E+00  0.00000000E+00  4.02486927E-02  2.37593957E-01
  8.15853851E-01  1.00000000E+00  1.00000000E+00  1.00000000E+00  0.00000000E+00
  0.00000000E+00  0.00000000E+00  0.00000000E+00  0.00000000E+00  0.00000000E+00
  0.00000000E+00  4.02486927E-02  2.37593957E-01  8.15853851E-01  1.00000000E+00
  1.00000000E+00  1.00000000E+00  0.00000000E+00  0.00000000E+00  0.00000000E+00
  0.00000000E+00  0.00000000E+00  0.00000000E+00  0.00000000E+00  4.02486927E-02
  2.37593957E-01  8.15853851E-01  1.00000000E+00  1.00000000E+00  1.00000000E+00
  0.00000000E+00  0.00000000E+00  0.00000000E+00  0.00000000E+00  0.00000000E+00
  0.00000000E+00  0.00000000E+00  4.02486927E-02  2.37593957E-01  8.15853851E-01
  1.00000000E+00  1.00000000E+00  1.00000000E+00  0.00000000E+00  0.00000000E+00
  0.00000000E+00  0.00000000E+00  0.00000000E+00  0.00000000E+00  0.00000000E+00
  3.83119186E-02  2.37403116E-01  8.17592398E-01  1.00000000E+00  1.00000000E+00
  1.00000000E+00  0.00000000E+00  0.00000000E+00  0.00000000E+00  0.00000000E+00
  0.00000000E+00  0.00000000E+00  0.00000000E+00  4.02486927E-02  2.37593957E-01
  8.15853851E-01  1.00000000E+00  1.00000000E+00  1.00000000E+00  0.00000000E+00
  0.00000000E+00  0.00000000E+00  0.00000000E+00  0.00000000E+00  0.00000000E+00
  0.00000000E+00  4.02486927E-02  2.37593957E-01  8.15853851E-01  1.00000000E+00
  1.00000000E+00  1.00000000E+00  0.00000000E+00  0.00000000E+00  0.00000000E+00
  0.00000000E+00  0.00000000E+00  0.00000000E+00  0.00000000E+00  4.02486927E-02
  2.37593957E-01  8.15853851E-01  1.00000000E+00  1.00000000E+00  1.00000000E+00
  0.00000000E+00  0.00000000E+00  0.00000000E+00  0.00000000E+00  0.00000000E+00
  0.00000000E+00  0.00000000E+00  4.02486927E-02  2.37593957E-01  8.15853851E-01
  1.00000000E+00  1.00000000E+00  1.00000000E+00  0.00000000E+00  0.00000000E+00
  0.00000000E+00  0.00000000E+00  0.00000000E+00  0.00000000E+00  0.00000000E+00
  4.02486927E-02  2.37593957E-01  8.15853851E-01  1.00000000E+00  1.00000000E+00
  1.00000000E+00  0.00000000E+00  0.00000000E+00  0.00000000E+00  0.00000000E+00
  0.00000000E+00  0.00000000E+00  0.00000000E+00  4.02486927E-02  2.37593957E-01
  8.15853851E-01  1.00000000E+00  1.00000000E+00  1.00000000E+00  0.00000000E+00
  0.00000000E+00  0.00000000E+00  0.00000000E+00  0.00000000E+00  0.00000000E+00
  0.00000000E+00  3.65113974E-02  2.37152983E-01  8.19701941E-01  1.00000000E+00
  1.00000000E+00  1.00000000E+00  0.00000000E+00  0.00000000E+00  0.00000000E+00
  0.00000000E+00  0.00000000E+00  0.00000000E+00  0.00000000E+00  0.00000000E+00
  0.00000000E+00  0.00000000E+00  0.00000000E+00  0.00000000E+00  0.00000000E+00
  0.00000000E+00  0.00000000E+00  0.00000000E+00  0.00000000E+00  0.00000000E+00
  0.00000000E+00  0.00000000E+00  0.00000000E+00  0.00000000E+00  0.00000000E+00
  0.00000000E+00  0.00000000E+00  0.00000000E+00  0.00000000E+00  0.00000000E+00
  0.00000000E+00  0.00000000E+00  0.00000000E+00  0.00000000E+00  0.00000000E+00
  0.00000000E+00  0.00000000E+00  0.00000000E+00  0.00000000E+00  0.00000000E+00
  0.00000000E+00  0.00000000E+00  0.00000000E+00  0.00000000E+00  0.00000000E+00
  0.00000000E+00  0.00000000E+00  0.00000000E+00  0.00000000E+00  0.00000000E+00
  0.00000000E+00  0.00000000E+00  0.00000000E+00  0.00000000E+00  0.00000000E+00
  0.00000000E+00  0.00000000E+00  0.00000000E+00  0.00000000E+00  0.00000000E+00
  0.00000000E+00  0.00000000E+00  0.00000000E+00  0.00000000E+00  0.00000000E+00
  0.00000000E+00  0.00000000E+00  0.00000000E+00  0.00000000E+00  4.02486927E-02
  2.37593957E-01  8.15853851E-01  1.00000000E+00  1.00000000E+00  1.00000000E+00
  0.00000000E+00  0.00000000E+00  0.00000000E+00  0.00000000E+00  0.00000000E+00
  0.00000000E+00  0.00000000E+00  0.00000000E+00  0.00000000E+00  0.00000000E+00
  0.00000000E+00  0.00000000E+00  0.00000000E+00  0.00000000E+00  0.00000000E+00
  0.00000000E+00
Coordinates of each shell                  R   N=         441
  7.06084600E+00  5.75368068E+00 -4.68439748E+00  7.06084600E+00  5.75368068E+00
 -4.68439748E+00  7.06084600E+00  5.75368068E+00 -4.68439748E+00  7.06084600E+00
  5.75368068E+00 -4.68439748E+00  7.06084600E+00  5.75368068E+00 -4.68439748E+00
  7.06084600E+00  5.75368068E+00 -4.68439748E+00  7.85763891E+00  3.31341407E+00
 -4.13332619E+00  7.85763891E+00  3.31341407E+00 -4.13332619E+00  7.85763891E+00
  3.31341407E+00 -4.13332619E+00  7.85763891E+00  3.31341407E+00 -4.13332619E+00
  7.85763891E+00  3.31341407E+00 -4.13332619E+00  7.85763891E+00  3.31341407E+00
 -4.13332619E+00  6.21764947E+00  1.61085217E+00 -2.96489547E+00  6.21764947E+00
  1.61085217E+00 -2.96489547E+00  6.21764947E+00  1.61085217E+00 -2.96489547E+00
  6.21764947E+00  1.61085217E+00 -2.96489547E+00  6.21764947E+00  1.61085217E+00
 -2.96489547E+00  6.21764947E+00  1.61085217E+00 -2.96489547E+00  3.76258812E+00
  2.32818564E+00 -2.35010630E+00  3.76258812E+00  2.32818564E+00 -2.35010630E+00
  3.76258812E+00  2.32818564E+00 -2.35010630E+00  3.76258812E+00  2.32818564E+00
 -2.35010630E+00  3.76258812E+00  2.32818564E+00 -2.35010630E+00  3.76258812E+00
  2.32818564E+00 -2.35010630E+00  2.97828020E+00  4.79096336E+00 -2.90162512E+00
  2.97828020E+00  4.79096336E+00 -2.90162512E+00  2.97828020E+00  4.79096336E+00
 -2.90162512E+00  2.97828020E+00  4.79096336E+00 -2.90162512E+00  2.97828020E+00
  4.79096336E+00 -2.90162512E+00  2.97828020E+00  4.79096336E+00 -2.90162512E+00
  4.61017423E+00  6.49247829E+00 -4.05507846E+00  4.61017423E+00  6.49247829E+00
 -4.05507846E+00  4.61017423E+00  6.49247829E+00 -4.05507846E+00  4.61017423E+00
  6.49247829E+00 -4.05507846E+00  4.61017423E+00  6.49247829E+00 -4.05507846E+00
  4.61017423E+00  6.49247829E+00 -4.05507846E+00  1.91840249E+00  5.60151483E-01
 -1.01846754E+00  1.91840249E+00  5.60151483E-01 -1.01846754E+00  1.91840249E+00
  5.60151483E-01 -1.01846754E+00  1.91840249E+00  5.60151483E-01 -1.01846754E+00
  1.91840249E+00  5.60151483E-01 -1.01846754E+00  1.91840249E+00  5.60151483E-01
 -1.01846754E+00 -6.21823415E-01  3.04817228E-01 -2.34669020E+00 -6.21823415E-01
  3.04817228E-01 -2.34669020E+00 -6.21823415E-01  3.04817228E-01 -2.34669020E+00
 -6.21823415E-01  3.04817228E-01 -2.34669020E+00 -6.21823415E-01  3.04817228E-01
 -2.34669020E+00 -6.21823415E-01  3.04817228E-01 -2.34669020E+00  2.99617223E+00
 -1.94957292E+00 -5.63862823E-01  2.99617223E+00 -1.94957292E+00 -5.63862823E-01
  2.99617223E+00 -1.94957292E+00 -5.63862823E-01  2.99617223E+00 -1.94957292E+00
 -5.63862823E-01  2.99617223E+00 -1.94957292E+00 -5.63862823E-01  2.99617223E+00
 -1.94957292E+00 -5.63862823E-01 -8.70984360E-01  5.21620231E-01 -4.96050366E+00
 -8.70984360E-01  5.21620231E-01 -4.96050366E+00 -8.70984360E-01  5.21620231E-01
 -4.96050366E+00 -8.70984360E-01  5.21620231E-01 -4.96050366E+00 -8.70984360E-01
  5.21620231E-01 -4.96050366E+00 -8.70984360E-01  5.21620231E-01 -4.96050366E+00
 -3.20898328E+00  1.53775128E-01 -6.11147934E+00 -3.20898328E+00  1.53775128E-01
 -6.11147934E+00 -3.20898328E+00  1.53775128E-01 -6.11147934E+00 -3.20898328E+00
  1.53775128E-01 -6.11147934E+00 -3.20898328E+00  1.53775128E-01 -6.11147934E+00
 -3.20898328E+00  1.53775128E-01 -6.11147934E+00 -5.32170377E+00 -4.30046885E-01
 -4.65705869E+00 -5.32170377E+00 -4.30046885E-01 -4.65705869E+00 -5.32170377E+00
 -4.30046885E-01 -4.65705869E+00 -5.32170377E+00 -4.30046885E-01 -4.65705869E+00
 -5.32170377E+00 -4.30046885E-01 -4.65705869E+00 -5.32170377E+00 -4.30046885E-01
 -4.65705869E+00 -5.08688833E+00 -6.49260592E-01 -2.04446423E+00 -5.08688833E+00
 -6.49260592E-01 -2.04446423E+00 -5.08688833E+00 -6.49260592E-01 -2.04446423E+00
 -5.08688833E+00 -6.49260592E-01 -2.04446423E+00 -5.08688833E+00 -6.49260592E-01
 -2.04446423E+00 -5.08688833E+00 -6.49260592E-01 -2.04446423E+00 -2.74739596E+00
 -2.84588923E-01 -9.01572117E-01 -2.74739596E+00 -2.84588923E-01 -9.01572117E-01
 -2.74739596E+00 -2.84588923E-01 -9.01572117E-01 -2.74739596E+00 -2.84588923E-01
 -9.01572117E-01 -2.74739596E+00 -2.84588923E-01 -9.01572117E-01 -2.74739596E+00
 -2.84588923E-01 -9.01572117E-01  4.13957879E+00 -2.42945359E+00  1.66297681E+00
  4.13957879E+00 -2.42945359E+00  1.66297681E+00  4.13957879E+00 -2.42945359E+00
  1.66297681E+00  4.13957879E+00 -2.42945359E+00  1.66297681E+00  4.13957879E+00
 -2.42945359E+00  1.66297681E+00  4.13957879E+00 -2.42945359E+00  1.66297681E+00
  4.36316583E+00 -9.25247142E-01  3.40041372E+00  4.36316583E+00 -9.25247142E-01
  3.40041372E+00  4.36316583E+00 -9.25247142E-01  3.40041372E+00  4.36316583E+00
 -9.25247142E-01  3.40041372E+00  4.36316583E+00 -9.25247142E-01  3.40041372E+00
  4.36316583E+00 -9.25247142E-01  3.40041372E+00  8.33580493E+00  7.07667439E+00
 -5.59047840E+00  8.33580493E+00  7.07667439E+00 -5.59047840E+00  8.33580493E+00
  7.07667439E+00 -5.59047840E+00  9.76184786E+00  2.72184805E+00 -4.60498331E+00
  9.76184786E+00  2.72184805E+00 -4.60498331E+00  9.76184786E+00  2.72184805E+00
 -4.60498331E+00  6.87934134E+00 -2.78358876E-01 -2.52502602E+00  6.87934134E+00
 -2.78358876E-01 -2.52502602E+00  6.87934134E+00 -2.78358876E-01 -2.52502602E+00
  1.06928639E+00  5.37374704E+00 -2.42446866E+00  1.06928639E+00  5.37374704E+00
 -2.42446866E+00  1.06928639E+00  5.37374704E+00 -2.42446866E+00  3.97293383E+00
  8.39639254E+00 -4.46425535E+00  3.97293383E+00  8.39639254E+00 -4.46425535E+00
  3.97293383E+00  8.39639254E+00 -4.46425535E+00  1.56831897E+00  1.34814462E+00
  8.58011408E-01  1.56831897E+00  1.34814462E+00  8.58011408E-01  1.56831897E+00
  1.34814462E+00  8.58011408E-01  7.65432078E-01  9.81535761E-01 -6.10785504E+00
  7.65432078E-01  9.81535761E-01 -6.10785504E+00  7.65432078E-01  9.81535761E-01
 -6.10785504E+00 -3.37804671E+00  3.24873299E-01 -8.14614989E+00 -3.37804671E+00
  3.24873299E-01 -8.14614989E+00 -3.37804671E+00  3.24873299E-01 -8.14614989E+00
 -7.14284135E+00 -7.08733348E-01 -5.55318345E+00 -7.14284135E+00 -7.08733348E-01
 -5.55318345E+00 -7.14284135E+00 -7.08733348E-01 -5.55318345E+00 -6.72458822E+00
 -1.09640683E+00 -8.97491325E-01 -6.72458822E+00 -1.09640683E+00 -8.97491325E-01
 -6.72458822E+00 -1.09640683E+00 -8.97491325E-01 -2.56355299E+00 -4.62611424E-01
  1.13486546E+00 -2.56355299E+00 -4.62611424E-01  1.13486546E+00 -2.56355299E+00
 -4.62611424E-01  1.13486546E+00  4.88252086E+00 -4.36588422E+00  1.79364317E+00
  4.88252086E+00 -4.36588422E+00  1.79364317E+00  4.88252086E+00 -4.36588422E+00
  1.79364317E+00  2.92652154E+00 -3.82679734E+00 -2.57317745E+00  2.92652154E+00
 -3.82679734E+00 -2.57317745E+00  2.92652154E+00 -3.82679734E+00 -2.57317745E+00
  2.92652154E+00 -3.82679734E+00 -2.57317745E+00  2.92652154E+00 -3.82679734E+00
 -2.57317745E+00  2.92652154E+00 -3.82679734E+00 -2.57317745E+00  4.09066342E+00
 -5.43629071E+00 -2.03548886E+00  4.09066342E+00 -5.43629071E+00 -2.03548886E+00
  4.09066342E+00 -5.43629071E+00 -2.03548886E+00  9.98023501E-01 -4.47018102E+00
 -2.91789585E+00  9.98023501E-01 -4.47018102E+00 -2.91789585E+00  9.98023501E-01
 -4.47018102E+00 -2.91789585E+00  3.67772236E+00 -3.02865673E+00 -4.32269956E+00
  3.67772236E+00 -3.02865673E+00 -4.32269956E+00  3.67772236E+00 -3.02865673E+00
 -4.32269956E+00
Num ILSW                                   I              100
ILSW                                       I   N=         100
           0           0           0           0           2           0
           0           0           0           0        4336          -1
           7           0           0           0           2           0
           0           0           1           0           1           0
           1           1           0           0           0           0
           0           0      100000           0          -1           0
           0           0           0           0           0           0
           0           0           0           1           0           0
           0 -2000000000           1           0           0           0
           0           0           4          52           0           0
           0           0          55           0           0           0
           0           0           0           0           0           1
           0           0           0           0           0           0
           0           0           0           0           0           0
           0           0           0           0           0           0
           0           0           0           0           0           0
           0           0           0           0
Num RLSW                                   I               52
RLSW                                       R   N=          52
  1.00000000E+00  1.00000000E+00  1.00000000E+00  1.00000000E+00  5.40000000E-01
  0.00000000E+00  0.00000000E+00  1.00000000E+00  0.00000000E+00  0.00000000E+00
  0.00000000E+00  0.00000000E+00  1.00000000E+00  0.00000000E+00  0.00000000E+00
  0.00000000E+00  0.00000000E+00  1.00000000E+00  0.00000000E+00  0.00000000E+00
  0.00000000E+00  0.00000000E+00  1.00000000E+00  0.00000000E+00  0.00000000E+00
  0.00000000E+00  0.00000000E+00  1.00000000E+00  0.00000000E+00  0.00000000E+00
  0.00000000E+00  0.00000000E+00  1.00000000E+00  0.00000000E+00  0.00000000E+00
  0.00000000E+00  0.00000000E+00  0.00000000E+00  1.00000000E+00  1.00000000E+00
  0.00000000E+00  1.00000000E+00  0.00000000E+00  0.00000000E+00  0.00000000E+00
  0.00000000E+00  0.00000000E+00  0.00000000E+00  0.00000000E+00  0.00000000E+00
  0.00000000E+00  0.00000000E+00
MxBond                                     I                4
NBond                                      I   N=          32
           3           3           3           3           3           3
           4           3           3           3           3           3
           3           3           3           1           1           1
           1           1           1           1           1           1
           1           1           1           1           4           1
           1           1
IBond                                      I   N=         128
           2           6          17           0           1           3
          18           0           2           4          19           0
           3           5           7           0           4           6
          20           0           1           5          21           0
           4           8           9          22           7          10
          14           0           7          15          29           0
           8          11          23           0          10          12
          24           0          11          13          25           0
          12          14          26           0           8          13
          27           0           9          16          28           0
          15           0           0           0           1           0
           0           0           2           0           0           0
           3           0           0           0           5           0
           0           0           6           0           0           0
           7           0           0           0          10           0
           0           0          11           0           0           0
          12           0           0           0          13           0
           0           0          14           0           0           0
          15           0           0           0           9          30
          31          32          29           0           0           0
          29           0           0           0          29           0
           0           0
RBond                                      R   N=         128
  1.50000000E+00  1.50000000E+00  1.00000000E+00  0.00000000E+00  1.50000000E+00
  1.50000000E+00  1.00000000E+00  0.00000000E+00  1.50000000E+00  1.50000000E+00
  1.00000000E+00  0.00000000E+00  1.50000000E+00  1.50000000E+00  1.00000000E+00
  0.00000000E+00  1.50000000E+00  1.50000000E+00  1.00000000E+00  0.00000000E+00
  1.50000000E+00  1.50000000E+00  1.00000000E+00  0.00000000E+00  1.00000000E+00
  1.00000000E+00  1.00000000E+00  1.00000000E+00  1.00000000E+00  1.50000000E+00
  1.50000000E+00  0.00000000E+00  1.00000000E+00  1.41000000E+00  1.00000000E+00
  0.00000000E+00  1.50000000E+00  1.50000000E+00  1.00000000E+00  0.00000000E+00
  1.50000000E+00  1.50000000E+00  1.00000000E+00  0.00000000E+00  1.50000000E+00
  1.50000000E+00  1.00000000E+00  0.00000000E+00  1.50000000E+00  1.50000000E+00
  1.00000000E+00  0.00000000E+00  1.50000000E+00  1.50000000E+00  1.00000000E+00
  0.00000000E+00  1.41000000E+00  2.00000000E+00  1.00000000E+00  0.00000000E+00
  2.00000000E+00  0.00000000E+00  0.00000000E+00  0.00000000E+00  1.00000000E+00
  0.00000000E+00  0.00000000E+00  0.00000000E+00  1.00000000E+00  0.00000000E+00
  0.00000000E+00  0.00000000E+00  1.00000000E+00  0.00000000E+00  0.00000000E+00
  0.00000000E+00  1.00000000E+00  0.00000000E+00  0.00000000E+00  0.00000000E+00
  1.00000000E+00  0.00000000E+00  0.00000000E+00  0.00000000E+00  1.00000000E+00
  0.00000000E+00  0.00000000E+00  0.00000000E+00  1.00000000E+00  0.00000000E+00
  0.00000000E+00  0.00000000E+00  1.00000000E+00  0.00000000E+00  0.00000000E+00
  0.00000000E+00  1.00000000E+00  0.00000000E+00  0.00000000E+00  0.00000000E+00
  1.00000000E+00  0.00000000E+00  0.00000000E+00  0.00000000E+00  1.00000000E+00
  0.00000000E+00  0.00000000E+00  0.00000000E+00  1.00000000E+00  0.00000000E+00
  0.00000000E+00  0.00000000E+00  1.00000000E+00  1.00000000E+00  1.00000000E+00
  1.00000000E+00  1.00000000E+00  0.00000000E+00  0.00000000E+00  0.00000000E+00
  1.00000000E+00  0.00000000E+00  0.00000000E+00  0.00000000E+00  1.00000000E+00
  0.00000000E+00  0.00000000E+00  0.00000000E+00
Virial Ratio                               R      2.004002849894174E+00
SCF Energy                                 R     -7.104914383622613E+02
Total Energy                               R     -7.104914383622613E+02
RMS Force                                  R      9.853559376080101E-06
RMS Density                                R      8.141444742443047E-09
NImag                                      I                0
Job Status                                 I                1
Nuclear derivative order                   I                2
PCM-NSphere                                I               32
PCM-NGenSphere                             I               32
PCM-NOrd                                   I   N=          32
           1           2           3           4           5           6
           7           8           9          10          11          12
          13          14          15          16          17          18
          19          20          21          22          23          24
          25          26          27          28          29          30
          31          32
PCM-SphereRadii                            R   N=          32
  4.00253442E+00  4.00253442E+00  4.00253442E+00  4.00253442E+00  4.00253442E+00
  4.00253442E+00  4.00253442E+00  4.00253442E+00  3.80401869E+00  4.00253442E+00
  4.00253442E+00  4.00253442E+00  4.00253442E+00  4.00253442E+00  4.00253442E+00
  3.63772279E+00  2.99956228E+00  2.99956228E+00  2.99956228E+00  2.99956228E+00
  2.99956228E+00  2.99956228E+00  2.99956228E+00  2.99956228E+00  2.99956228E+00
  2.99956228E+00  2.99956228E+00  2.99956228E+00  4.00253442E+00  2.99956228E+00
  2.99956228E+00  2.99956228E+00
PCM-SphereLoc                              R   N=          96
  7.06084600E+00  5.75368068E+00 -4.68439748E+00  7.85763891E+00  3.31341407E+00
 -4.13332619E+00  6.21764947E+00  1.61085217E+00 -2.96489547E+00  3.76258812E+00
  2.32818564E+00 -2.35010630E+00  2.97828020E+00  4.79096336E+00 -2.90162512E+00
  4.61017423E+00  6.49247829E+00 -4.05507846E+00  1.91840249E+00  5.60151483E-01
 -1.01846754E+00 -6.21823415E-01  3.04817228E-01 -2.34669020E+00  2.99617223E+00
 -1.94957292E+00 -5.63862823E-01 -8.70984360E-01  5.21620231E-01 -4.96050366E+00
 -3.20898328E+00  1.53775128E-01 -6.11147934E+00 -5.32170377E+00 -4.30046885E-01
 -4.65705869E+00 -5.08688833E+00 -6.49260592E-01 -2.04446423E+00 -2.74739596E+00
 -2.84588923E-01 -9.01572117E-01  4.13957879E+00 -2.42945359E+00  1.66297681E+00
  4.36316583E+00 -9.25247142E-01  3.40041372E+00  8.33580493E+00  7.07667439E+00
 -5.59047840E+00  9.76184786E+00  2.72184805E+00 -4.60498331E+00  6.87934134E+00
 -2.78358876E-01 -2.52502602E+00  1.06928639E+00  5.37374704E+00 -2.42446866E+00
  3.97293383E+00  8.39639254E+00 -4.46425535E+00  1.56831897E+00  1.34814462E+00
  8.58011408E-01  7.65432078E-01  9.81535761E-01 -6.10785504E+00 -3.37804671E+00
  3.24873299E-01 -8.14614989E+00 -7.14284135E+00 -7.08733348E-01 -5.55318345E+00
 -6.72458822E+00 -1.09640683E+00 -8.97491325E-01 -2.56355299E+00 -4.62611424E-01
  1.13486546E+00  4.88252086E+00 -4.36588422E+00  1.79364317E+00  2.92652154E+00
 -3.82679734E+00 -2.57317745E+00  4.09066342E+00 -5.43629071E+00 -2.03548886E+00
  9.98023501E-01 -4.47018102E+00 -2.91789585E+00  3.67772236E+00 -3.02865673E+00
 -4.32269956E+00
External E-field                           R   N=          35
  0.00000000E+00  0.00000000E+00  0.00000000E+00  0.00000000E+00  0.00000000E+00
  0.00000000E+00  0.00000000E+00  0.00000000E+00  0.00000000E+00  0.00000000E+00
  0.00000000E+00  0.00000000E+00  0.00000000E+00  0.00000000E+00  0.00000000E+00
  0.00000000E+00  0.00000000E+00  0.00000000E+00  0.00000000E+00  0.00000000E+00
  0.00000000E+00  0.00000000E+00  0.00000000E+00  0.00000000E+00  0.00000000E+00
  0.00000000E+00  0.00000000E+00  0.00000000E+00  0.00000000E+00  0.00000000E+00
  0.00000000E+00  0.00000000E+00  0.00000000E+00  0.00000000E+00  0.00000000E+00
IOpCl                                      I                0
IROHF                                      I                0
Alpha Orbital Energies                     R   N=         418
 -1.96056126E+01 -1.47924008E+01 -1.06496676E+01 -1.05996201E+01 -1.05751610E+01
 -1.05629684E+01 -1.05625981E+01 -1.05524211E+01 -1.05520395E+01 -1.05515903E+01
 -1.05512430E+01 -1.05508654E+01 -1.05507264E+01 -1.05505571E+01 -1.05500558E+01
 -1.05498288E+01 -1.05483872E+01 -1.17471670E+00 -1.06843606E+00 -9.78359891E-01
 -9.69218451E-01 -8.98279030E-01 -8.54621354E-01 -8.52500567E-01 -8.48496511E-01
 -8.16168752E-01 -7.89119119E-01 -7.07508945E-01 -7.02791426E-01 -6.90058311E-01
 -6.85645042E-01 -6.44248892E-01 -6.11115925E-01 -6.05263246E-01 -5.88186461E-01
 -5.64893298E-01 -5.50619413E-01 -5.37876176E-01 -5.33731025E-01 -5.24638765E-01
 -5.16196395E-01 -4.98092320E-01 -4.95350584E-01 -4.91464158E-01 -4.86195286E-01
 -4.76019043E-01 -4.70039500E-01 -4.64786013E-01 -4.47758835E-01 -4.37487682E-01
 -4.21249983E-01 -4.12667389E-01 -4.07332276E-01 -4.02394053E-01 -3.52888449E-01
 -3.25095823E-01 -3.21346914E-01 -3.15991783E-01 -3.13128600E-01 -3.02095767E-01
 -3.59742868E-04  2.63096903E-03  7.78769629E-03  1.01222373E-02  1.84088576E-02
  1.91120988E-02  2.31273869E-02  2.46909980E-02  3.47740785E-02  3.63628790E-02
  4.00984431E-02  4.18699858E-02  4.77794643E-02  5.18203409E-02  5.65894486E-02
  6.10801269E-02  6.64781391E-02  7.00136024E-02  7.52135324E-02  7.96046474E-02
  8.29881377E-02  8.70727880E-02  9.63953940E-02  9.98363581E-02  1.01955790E-01
  1.13959299E-01  1.18268887E-01  1.22113642E-01  1.24761600E-01  1.30169055E-01
  1.33289690E-01  1.35446776E-01  1.42102338E-01  1.43268724E-01  1.48230417E-01
  1.53448801E-01  1.56978037E-01  1.61489810E-01  1.65126032E-01  1.71633569E-01
  1.72392756E-01  1.77511123E-01  1.79370838E-01  1.84840993E-01  1.86746875E-01
  1.90301940E-01  1.95898878E-01  1.98601715E-01  2.00739122E-01  2.06754601E-01
  2.09783216E-01  2.14588755E-01  2.17180600E-01  2.21602004E-01  2.22509013E-01
  2.24323060E-01  2.28892080E-01  2.31090521E-01  2.37502302E-01  2.40312619E-01
  2.41894020E-01  2.42914580E-01  2.48192817E-01  2.49964065E-01  2.54178649E-01
  2.56192095E-01  2.60955904E-01  2.62473114E-01  2.67447580E-01  2.70496276E-01
  2.75507568E-01  2.79398270E-01  2.85657335E-01  2.88885085E-01  2.91076820E-01
  2.94780183E-01  2.95961023E-01  3.01394472E-01  3.05673010E-01  3.10656433E-01
  3.16668863E-01  3.20260749E-01  3.24018389E-01  3.32238087E-01  3.36937610E-01
  3.38435614E-01  3.49647486E-01  3.51223882E-01  3.59314246E-01  3.66080617E-01
  3.71405020E-01  3.80231338E-01  3.88938599E-01  3.91920894E-01  3.96582546E-01
  4.06935487E-01  4.16310793E-01  4.27655385E-01  4.31558024E-01  4.45989101E-01
  4.61056150E-01  4.86879085E-01  4.98432549E-01  5.04307594E-01  5.11737338E-01
  5.24275795E-01  5.41182189E-01  5.56623608E-01  5.69581608E-01  5.72731651E-01
  5.73926528E-01  5.77777055E-01  5.83537047E-01  5.86378201E-01  5.87624298E-01
  5.94427720E-01  6.04153246E-01  6.15952522E-01  6.17263801E-01  6.21316854E-01
  6.26669742E-01  6.28698932E-01  6.45285525E-01  6.48878469E-01  6.61952069E-01
  6.72062451E-01  6.74016073E-01  6.81048875E-01  6.86717216E-01  6.96368222E-01
  7.06207958E-01  7.10954669E-01  7.19357575E-01  7.23487994E-01  7.29042580E-01
  7.38108158E-01  7.43241109E-01  7.51117495E-01  7.58148068E-01  7.58547411E-01
  7.63464899E-01  7.72382170E-01  7.76476111E-01  7.78302742E-01  7.84524052E-01
  7.92322643E-01  7.96769534E-01  7.97615234E-01  7.99536981E-01  8.08212661E-01
  8.14981762E-01  8.26983883E-01  8.32173681E-01  8.37515425E-01  8.65552654E-01
  8.69265191E-01  8.77074699E-01  8.81202899E-01  8.89584070E-01  8.95703419E-01
  9.02141800E-01  9.07373784E-01  9.18449415E-01  9.29083068E-01  9.31253711E-01
  9.39116892E-01  9.49453384E-01  9.61195723E-01  9.86667950E-01  9.91762995E-01
  1.01411180E+00  1.01903277E+00  1.03077239E+00  1.03687533E+00  1.04945837E+00
  1.06555474E+00  1.08164632E+00  1.09310638E+00  1.10210918E+00  1.10535549E+00
  1.12684692E+00  1.13656403E+00  1.16270619E+00  1.17677923E+00  1.18784523E+00
  1.21380253E+00  1.22522375E+00  1.23951818E+00  1.25720480E+00  1.26280690E+00
  1.26544140E+00  1.27531749E+00  1.29387014E+00  1.29747388E+00  1.30962072E+00
  1.31548504E+00  1.33406607E+00  1.34392701E+00  1.35843702E+00  1.38167124E+00
  1.42524508E+00  1.45295567E+00  1.47178889E+00  1.49604206E+00  1.51278758E+00
  1.52397081E+00  1.54415421E+00  1.55830729E+00  1.56696964E+00  1.57363840E+00
  1.58731950E+00  1.59899710E+00  1.61509540E+00  1.63808769E+00  1.63989690E+00
  1.65619557E+00  1.68802018E+00  1.70610105E+00  1.72191141E+00  1.73677688E+00
  1.74859018E+00  1.76676564E+00  1.77693935E+00  1.78527513E+00  1.81550558E+00
  1.82461879E+00  1.83844186E+00  1.84301529E+00  1.84735588E+00  1.86434661E+00
  1.88324648E+00  1.89538442E+00  1.90400868E+00  1.92029994E+00  1.93204294E+00
  1.95522792E+00  1.96207243E+00  1.96867862E+00  1.97418228E+00  1.98638172E+00
  1.98993543E+00  2.00646398E+00  2.02948627E+00  2.03413653E+00  2.05059677E+00
  2.05510910E+00  2.07598997E+00  2.15035260E+00  2.15702227E+00  2.20450871E+00
  2.21427111E+00  2.28654309E+00  2.30196792E+00  2.31402657E+00  2.32122546E+00
  2.32589199E+00  2.35068750E+00  2.35341397E+00  2.36243176E+00  2.36993726E+00
  2.39165320E+00  2.39999404E+00  2.44916485E+00  2.45918080E+00  2.47061170E+00
  2.48416868E+00  2.49890760E+00  2.50753864E+00  2.54261303E+00  2.57339290E+00
  2.60396720E+00  2.62665642E+00  2.65458912E+00  2.68308978E+00  2.71350919E+00
  2.73016309E+00  2.76081497E+00  2.76898968E+00  2.77570278E+00  2.81290799E+00
  2.82969236E+00  2.84207645E+00  2.84639367E+00  2.85915314E+00  2.86883203E+00
  2.87683708E+00  2.91081738E+00  2.92230978E+00  2.93977373E+00  2.96607261E+00
  2.98786302E+00  3.00011283E+00  3.00685190E+00  3.00943832E+00  3.02982859E+00
  3.03715543E+00  3.14413013E+00  3.14980236E+00  3.18862583E+00  3.24824069E+00
  3.26751874E+00  3.28493350E+00  3.31117472E+00  3.31627694E+00  3.37002884E+00
  3.37462191E+00  3.37633179E+00  3.38563678E+00  3.39056313E+00  3.39276048E+00
  3.40671509E+00  3.41543434E+00  3.42588306E+00  3.44126580E+00  3.48438669E+00
  3.49190726E+00  3.51048410E+00  3.52395450E+00  3.60236867E+00  3.63129475E+00
  3.65641811E+00  3.67991580E+00  3.70391953E+00  3.73075139E+00  3.73388140E+00
  3.76073804E+00  3.95711092E+00  4.00664074E+00  4.01243426E+00  4.06920418E+00
  4.08167222E+00  4.08871886E+00  4.14532344E+00  4.39687963E+00  4.81565948E+00
  4.81740201E+00  4.83986668E+00  4.96040820E+00  5.18001670E+00  5.31249542E+00
  5.85080793E+00  2.34315097E+01  2.34853682E+01  2.37027968E+01  2.38690738E+01
  2.39364583E+01  2.39417775E+01  2.39525950E+01  2.39661013E+01  2.39855771E+01
  2.41207273E+01  2.41260542E+01  2.41290704E+01  2.41358570E+01  2.42258397E+01
  2.42310726E+01  3.56466567E+01  5.01008309E+01
Alpha MO coefficients                      R   N=      175142
 -1.05996717E-07  5.60323363E-07  2.91935303E-06  1.87613739E-06 -4.22975048E-06
 -1.89848177E-05 -1.23677183E-05 -7.71057612E-06  1.69376977E-05  3.38409039E-04
 -6.47051971E-05 -2.20579676E-05  3.67696427E-05 -7.35905524E-03  3.88418726E-04
  8.65705841E-04 -3.04239641E-04 -5.74384348E-06  5.69247961E-08 -4.61978307E-06
 -1.27325206E-06  1.29723769E-06 -2.31193297E-08 -1.69594950E-07 -4.35601016E-06
 -3.54038895E-07 -1.39175243E-06  3.17647665E-05  2.10571592E-05  4.31541205E-06
  6.25484488E-06 -1.18725890E-04  3.01503844E-05 -2.11264996E-05 -1.40255949E-04
  4.51480865E-03 -2.00966817E-04  1.01078953E-03 -6.37867262E-04  1.69406151E-06
  1.87988945E-05  1.68633450E-05  1.89791953E-06 -4.80849134E-06 -1.86781350E-06
  9.20310429E-06  8.12707893E-06 -4.53006168E-06 -2.93949934E-07 -1.26649260E-04
 -1.84807997E-05  4.23490102E-05 -2.48966475E-05  9.52122175E-04 -1.17037285E-04
 -3.86148899E-04  4.22572165E-04  2.87015957E-02 -6.12264921E-03 -2.02641703E-03
  3.41421815E-03  2.43778375E-06 -2.39763345E-05 -2.12226597E-05  7.84906604E-06
  1.93939392E-05 -7.82188238E-07  3.17248962E-06  1.32326028E-07 -2.52810322E-06
  3.99319033E-07 -2.37294170E-05 -1.46348629E-05  2.63313805E-05 -3.62385555E-06
  2.00659497E-04  2.41011566E-05  6.67920781E-04 -2.59377676E-04  2.05329548E-02
 -1.68730994E-02  1.89209441E-02  1.11785107E-03 -1.32038500E-05  2.49088911E-05
  2.94909411E-06 -2.41742907E-05 -2.35763532E-05  4.67038113E-07 -2.92926326E-06
  3.92138224E-06 -9.82673610E-07  2.06862476E-06  6.07638642E-05 -1.93922070E-05
  1.58286515E-05 -1.09543078E-05 -9.93513098E-04 -1.86951843E-04  2.64485212E-04
  6.85909815E-05 -4.73418628E-02 -3.40946510E-03  8.83726737E-03 -1.66824105E-03
  1.08164095E-05  1.19093131E-06  7.00019455E-06  1.25712962E-05  1.21519325E-05
  1.28809625E-07 -8.03078080E-07 -3.68760718E-06  4.75822925E-06 -1.99676675E-06
  4.67093599E-06  1.13714418E-05 -2.04192016E-05  1.04625542E-05  1.46159571E-04
 -2.55347733E-04  2.01403535E-05  2.93383247E-05  9.11417993E-03  1.14322337E-03
 -2.23941982E-03  1.56726643E-04 -1.26910951E-06  2.15981692E-06 -1.01678100E-06
 -1.06534378E-05  1.06057487E-05 -2.06077446E-06  1.24807578E-05  2.83139865E-07
 -2.17452507E-06  1.14300272E-05 -1.87957095E-04  3.07848490E-05 -3.98192368E-05
 -8.70151482E-06  3.80075357E-03  3.86240341E-04 -8.94171422E-04  6.94618219E-04
  4.67759187E-03 -4.20487604E-03 -2.57995850E-03 -3.12331092E-03 -3.78770890E-05
 -3.17380926E-05 -2.84376962E-05  6.75055358E-06 -2.69978234E-05 -7.38577902E-07
  4.03531317E-06  7.17602628E-06 -3.89616565E-06  1.12713382E-05 -1.73406836E-05
 -3.31567897E-05  2.15378192E-05 -4.53935568E-05 -3.62177035E-05 -1.60094912E-04
  1.38226371E-04 -8.41878786E-04 -2.81031048E-02 -1.85623819E-03  1.07516036E-03
 -1.46043106E-02 -1.14448408E-05 -1.28933631E-05 -7.65685786E-06 -7.95373398E-06
  4.88924391E-06 -1.18243367E-06  1.54403771E-05  2.49306319E-05 -1.91081128E-05
  4.11783950E-05  1.18360659E-05 -1.31836299E-04  1.45124089E-04 -1.73210038E-04
 -1.06771780E-03  2.90192024E-04 -1.91206013E-03 -1.08713995E-03  6.41777712E-03
  1.01555685E-03 -5.19271465E-03 -3.49468766E-03 -1.03120113E-04 -8.30364488E-05
  8.05268603E-06 -3.45119057E-05 -4.11175930E-06  8.13377477E-07 -4.16068077E-06
  7.19085291E-07 -6.96190400E-06 -2.09175120E-06  5.82107688E-05 -1.30073570E-06
  2.76195707E-05  1.22170640E-05 -8.50944295E-04  1.04918038E-04 -7.64816315E-05
 -4.86954827E-04 -1.46089997E-02  2.23482758E-03  2.40217299E-04 -1.80150760E-03
 -9.24815482E-06 -2.42471296E-06 -3.73672748E-06 -4.44697142E-06  2.29049702E-07
  2.51466983E-07 -1.56828382E-06 -1.72199838E-06  3.10749176E-08 -3.28388470E-06
  5.57392667E-06  1.21776949E-05 -3.68367183E-07  1.30709709E-05  1.93023681E-04
 -4.29683249E-05  2.80522209E-05  1.54648327E-04  8.56592426E-03 -1.19663878E-03
 -6.22550722E-05  9.70623158E-04  3.61080003E-06  6.00148530E-06  4.56966043E-06
  1.93410981E-06  5.02039986E-06  1.70751838E-07 -1.05135080E-06 -1.82298010E-06
 -6.22704286E-07  1.08996524E-06  1.12296419E-05  6.94007266E-06  2.54051653E-06
 -8.44547093E-06 -1.35980134E-04 -1.78469653E-04 -6.61423511E-05  1.16642821E-05
  1.10350060E-03 -1.97037281E-03 -9.25188942E-04  2.81328343E-03 -3.38564318E-06
 -7.76740059E-07 -1.78421908E-06  3.70579613E-06  1.70570433E-06 -2.40994493E-07
  8.75820644E-07 -3.99906010E-06  5.21866814E-06  2.44242515E-06 -1.57519775E-05
  1.66358536E-05 -1.90033447E-05 -1.28175163E-05  8.13747429E-04  3.27904758E-04
  1.38106658E-04  2.40047402E-04  1.68761037E-02  5.13538847E-03  7.90247948E-04
  6.21804510E-03  4.81575565E-06 -9.56514908E-07 -1.01624072E-06  1.85895843E-06
  8.09528866E-06 -4.87376466E-07  2.78135897E-06  1.72714808E-05 -1.17699002E-06
  5.09232176E-06 -1.53774182E-05 -7.41951250E-05  4.34596642E-06 -1.67718107E-05
 -4.57030432E-05  1.01262293E-03  7.64392786E-05  2.92776152E-04  4.37930258E-03
  1.68717389E-02  2.81893569E-03  1.12396363E-03 -3.83715030E-06 -1.58548900E-05
 -6.62379844E-06  2.26634903E-06 -3.86694292E-06 -1.06026559E-05  2.04700661E-05
  4.15447667E-05  1.35621995E-04  1.96128370E-04  2.55105247E-04 -1.38097267E-04
 -1.27792400E-04 -3.74123862E-04  1.71184390E-03 -5.04710884E-04  3.02309238E-03
  1.22934984E-03 -3.59467470E-03  4.21039527E-04 -1.00547198E-03  8.06584826E-04
 -5.40079723E-05  7.84730557E-05 -3.74288347E-04  9.84544428E-05 -1.09561348E-04
  5.52890934E-01  4.69484874E-01 -1.70202740E-04 -8.70074357E-04 -1.07037922E-03
  9.01985612E-03 -2.30878968E-05  3.35522823E-05 -2.75607604E-05 -6.67699372E-03
  2.76487796E-04  1.72325174E-04  7.84124037E-04  6.44995367E-03 -6.37218211E-04
  5.58108105E-04 -1.43785262E-03  5.04700172E-05  2.73633582E-05  1.37122744E-04
 -8.63929910E-05 -9.90136933E-07  3.57941941E-06 -2.13382394E-05  4.80026182E-05
  7.51749288E-07  2.06867371E-07 -2.77981914E-06 -2.10225523E-05  4.79923866E-05
 -7.47527954E-04 -1.23972898E-06  1.85347851E-05 -2.81029715E-04  8.80417380E-06
 -5.67393868E-05 -7.94912533E-06  5.68237369E-05 -6.12219453E-04  1.63620349E-03
 -6.03576201E-06  4.79894594E-05 -8.09211243E-04  9.26295340E-08  6.95964729E-06
  8.63510680E-05  1.90765909E-06 -2.97604649E-05 -2.65839734E-05 -4.01224362E-06
 -6.26614499E-06 -3.32087595E-05  3.91295668E-06 -7.91203717E-05  1.38035393E-04
 -1.24029677E-04  5.50218224E-04  4.49216900E-04 -1.26300080E-06  5.89162302E-06
  4.02919721E-06  2.16990463E-05  2.76844791E-05  2.68819680E-05 -2.23670285E-05
 -1.22220028E-04 -1.60403705E-04 -2.50790199E-03 -2.60512647E-05 -4.17836733E-04
 -6.25115373E-04 -5.50387825E-03 -5.30998877E-05 -1.40025359E-03 -1.05138370E-03
 -2.04012365E-05  9.99114746E-06 -4.40020654E-05 -4.53283764E-07 -1.83390411E-05
 -1.38026627E-05  8.41539829E-05 -5.46512719E-04 -5.87162126E-06  1.28263083E-04
 -5.02189014E-04 -4.09581761E-07  6.40711518E-05 -2.67330700E-04  1.78315459E-07
 -1.50656430E-06  4.49842788E-06 -8.10164385E-07 -1.17993019E-06  4.49194358E-05
 -1.63475435E-05  7.15224453E-06  2.84073235E-06 -4.68800888E-04  3.85630581E-04
  2.97198915E-04 -2.46290679E-04  8.15016948E-04  3.16858038E-03 -5.06108900E-03
  3.50677698E-04  1.23344510E-05  6.42065433E-06 -3.22042292E-07  8.63193426E-09
  1.67457430E-05 -6.22465828E-07  4.07270759E-06 -6.02473640E-06 -1.14840628E-05
  3.17538686E-06 -2.99183087E-05  2.67694169E-05  5.33587361E-05 -1.67120006E-05
  7.82138173E-04 -4.19596374E-04 -1.08004751E-04  1.39695374E-04 -2.33861934E-02
  3.26306008E-03 -1.91178369E-03 -1.81766325E-04 -8.55896307E-06  3.82202379E-06
  1.80134216E-06 -2.95309278E-06 -1.42492014E-05 -1.00166934E-06  9.03989984E-06
 -2.76121924E-05 -1.56277406E-05  1.40868454E-05 -1.01382450E-05  1.32543806E-04
  3.94899486E-05 -6.04045721E-05  2.57940617E-04 -5.30813526E-04 -5.94615636E-04
  4.46028125E-04  5.33861520E-02 -7.34980522E-03  3.95706807E-03  4.73456602E-04
  1.14430385E-05  1.15625105E-05  7.02032231E-06 -9.90719603E-06 -2.22272225E-05
 -1.47777983E-06  1.46378541E-05 -3.64255882E-05 -2.87855702E-05  1.30768594E-05
 -2.47205860E-05  1.97246724E-04  1.48401650E-04 -6.57092567E-05 -1.55883733E-03
 -1.20346834E-04  2.15918936E-03 -8.94581946E-04  4.76413907E-03 -2.13076597E-02
  2.50172698E-02  4.84184456E-04 -2.71805073E-05  5.37124794E-05  5.07974422E-05
  1.21651339E-05 -1.43965995E-04 -2.74237821E-06  1.61533864E-05 -1.04371772E-05
 -4.85303995E-05  1.14180320E-05 -1.01665481E-04  3.80173152E-05  2.71144416E-04
 -6.52303222E-05 -1.64037683E-03 -9.87373701E-04 -5.55179696E-04  4.26016331E-04
 -2.42906413E-02  6.68538214E-03  2.46400954E-02 -1.14333847E-02 -8.14069914E-06
 -2.43605545E-06  9.18779175E-06  2.83115213E-05 -2.99538622E-06 -6.48359937E-07
  3.68058362E-06 -6.80096034E-06  3.75431892E-06  5.35013675E-06 -1.88998532E-05
  4.11734765E-05 -1.46338975E-05 -2.60132254E-05  1.46295282E-03 -2.31012073E-04
 -3.51032026E-04  2.66208434E-04 -2.64218444E-02  1.08228012E-02  4.33776546E-03
 -5.01913899E-03  5.43963477E-06  8.44496278E-06  9.46737878E-06  5.39897450E-06
 -2.11043231E-05  7.69673901E-06 -8.86795987E-06  5.75361989E-05 -1.98689108E-04
  4.68037040E-05  2.91682694E-05  9.64788133E-05  1.41884660E-04 -3.06015161E-05
  1.34799145E-03  2.05332095E-03 -1.35958745E-03 -9.00668726E-04 -1.55219491E-02
  3.49308718E-05  1.50809628E-02 -5.51846927E-03  4.21465332E-05 -3.59417564E-05
  2.33828985E-05  1.27799034E-04  1.79041288E-04 -1.73128394E-06  1.44184831E-05
  3.41269007E-05 -5.93549034E-06  5.87007971E-05 -1.24757282E-05 -2.56212553E-04
  4.39507474E-05 -3.17940974E-04 -6.83219324E-04  1.70258963E-04  1.54553810E-04
  4.07427900E-03 -2.63620294E-02 -8.10515186E-03 -1.32720854E-03  6.42734403E-03
 -6.04535365E-05 -7.15928249E-05  2.43479208E-07 -4.36663047E-05  6.04001045E-05
  5.58831367E-01  4.65796044E-01 -3.02579157E-06  3.12679390E-05 -1.81710294E-04
  1.06455985E-02  1.66978804E-04 -5.23265354E-06  4.58523495E-04 -1.01694004E-02
  7.20082144E-04 -1.23619179E-03  7.18950665E-04  2.26129437E-02 -3.97789774E-03
  8.47660855E-03 -4.50722358E-03  2.54635709E-04  2.70531481E-04 -4.47781219E-05
 -2.05599977E-05 -1.04138308E-04  3.75708222E-07 -5.03865993E-06 -2.82949653E-05
  5.28050338E-06 -2.13324237E-05 -2.41421309E-05  1.27042081E-04 -2.89550165E-05
  1.26908327E-04  3.85991563E-03 -1.08979386E-03 -3.13338138E-04  1.56750926E-03
  1.21870795E-02  7.00024164E-03 -7.71310663E-04  9.22018253E-03 -1.72566331E-05
  3.58840242E-05  9.52792054E-06  9.49545989E-06  3.69341533E-05  4.37572514E-07
 -2.66950330E-06  8.15861435E-06 -8.93014098E-06  4.90937166E-06  4.11648202E-05
 -5.22247352E-05  3.27537078E-05 -2.94998294E-05 -1.63401358E-03  2.01146435E-05
 -5.05975474E-05 -8.43144545E-04  9.34198705E-03  3.86303494E-03  1.63659059E-03
 -3.34234357E-04 -5.53746052E-06 -7.08780341E-06 -1.52096848E-05  7.17437274E-07
  5.00476305E-06 -2.22670677E-07  1.22675954E-06  5.24957362E-07 -3.37105244E-06
  8.32678149E-07 -1.03293917E-05  4.32788728E-08  1.25772087E-05 -4.89350023E-06
  4.67364179E-04  4.90984177E-04  1.64411254E-04 -1.57633541E-04  3.83210029E-03
 -1.38843442E-04 -5.69055395E-04 -4.16108093E-04 -4.18917027E-06 -6.87970811E-06
 -7.36146053E-07  1.63037361E-06 -2.27796318E-06  3.13977998E-07 -1.58838714E-06
  6.01487405E-06 -1.13662529E-05 -4.60561686E-06  1.48942970E-05 -3.33763418E-05
  4.41680221E-05  2.10149436E-05 -1.82936778E-03 -6.83277968E-04 -2.51129599E-04
 -6.10512749E-04  1.34605522E-02  2.78695156E-03  1.18607893E-03  2.80886671E-03
  4.67828183E-06 -1.35295254E-06  1.16386259E-05  5.78707984E-06 -8.87686756E-06
  1.39746119E-06 -7.96437067E-06 -2.41437829E-06  1.36031134E-06 -8.49008452E-06
  1.32203837E-04  5.43343625E-05 -1.06351177E-05  4.64182723E-05 -9.77230692E-04
 -2.59677059E-03 -3.55476321E-04 -9.50199485E-04 -1.31092854E-02  7.97033349E-03
 -3.13526495E-04  2.22391780E-03  3.23921502E-06  3.60016878E-05  4.12167702E-05
 -6.05853681E-05  1.34415403E-05  2.72267806E-06  4.97585764E-05 -1.46308639E-04
 -2.29493859E-06 -3.31855445E-04  2.15980220E-04  3.59325671E-04  1.87890217E-04
  9.31816509E-04  1.73155707E-04 -3.55858813E-04 -3.20770619E-04 -7.49191861E-04
  1.11710081E-02 -1.56905829E-03  1.64448089E-03 -2.15799210E-03 -4.28689962E-04
 -4.31357314E-04  3.08010120E-04 -1.99647582E-04  5.49120808E-05  3.24225358E-06
  2.05661278E-05 -7.87049400E-06 -2.78302195E-05 -3.96868939E-05 -6.66652582E-05
  4.18590996E-05  1.51808574E-04  2.19538385E-04 -3.44918846E-04  1.77051476E-04
 -1.00039369E-04  2.99576252E-04  2.82508592E-04  1.09311361E-05  2.75839771E-05
 -7.35467777E-05 -1.01126226E-04 -4.16769901E-05 -8.08694974E-05 -1.56179238E-05
 -4.81048055E-05  1.33140505E-05 -1.20492072E-04 -5.74136530E-05  4.49590297E-06
 -2.45491610E-05  3.55918589E-04  2.18482108E-05 -3.05609996E-04 -1.59594284E-04
  3.01720848E-05 -2.92884781E-04  5.42552415E-04  4.94050686E-06 -5.83620933E-05
  1.25131349E-04 -1.42109894E-05 -2.51949658E-04  4.91278674E-04 -5.77069090E-05
  3.76013931E-04  5.95768289E-04  4.72964036E-06 -6.68641581E-05 -2.05782852E-04
 -5.48603541E-06  5.58492846E-05  9.21339678E-05 -8.12217795E-06  8.90370656E-05
 -5.40843329E-05 -1.87342095E-05  4.13700582E-04  3.98146211E-04 -7.95121864E-05
 -2.53457190E-04  8.14642156E-04  9.63894245E-06 -2.06957959E-05  6.03463625E-06
  1.12750558E-04  1.55906138E-04  3.68887042E-04 -1.06134659E-05  7.20783111E-05
 -9.46874519E-05  1.14561242E-05 -5.87888174E-05 -1.45395625E-04  4.23626146E-04
  4.11115964E-03 -2.73234997E-04  9.90519627E-04  3.73925523E-04 -1.00659387E-04
 -4.41479154E-05 -1.75429430E-04  1.09480843E-04  1.22473747E-05 -1.34755530E-05
 -2.33236711E-04  2.76146700E-04 -2.76125571E-05 -3.53059276E-04 -2.75282071E-06
 -1.12712148E-05 -3.40241830E-04  3.72009180E-04  3.56320649E-06 -5.72377160E-06
  5.77824849E-06  1.15996119E-06 -2.06657779E-06  7.48441495E-05 -3.32591309E-05
 -1.53350790E-05  1.63277194E-05 -7.49651777E-04  1.55643084E-05  3.94239759E-04
 -1.34590163E-04 -8.49005578E-04 -4.25504752E-03  1.19902591E-03  6.99079669E-04
  7.54916094E-06  7.39119514E-07  1.02193210E-05 -5.63965270E-06  2.82865305E-06
  3.31416049E-06 -5.22194466E-06 -3.96121371E-07  3.69066934E-06  1.60132418E-06
  9.09189788E-05 -1.40713020E-05 -3.27144809E-05  3.41391887E-06 -3.52916586E-04
 -2.96083215E-04  9.91868285E-04 -1.64469329E-04 -5.14755264E-02  7.69577390E-03
  1.34086380E-02 -7.05095264E-03  2.30738693E-05  2.47515332E-06  1.44450814E-05
  7.83634121E-06  3.64788611E-06  1.00620735E-06 -6.94286905E-06  8.78133721E-06
 -1.68648904E-06 -2.02860287E-05  7.50655890E-05 -5.18737101E-05 -1.24344663E-05
  1.02984317E-04 -1.03339671E-03  2.00728211E-03 -1.25560564E-03 -4.97355314E-04
  3.57896466E-02  2.12359853E-02  1.27754406E-02 -1.28311793E-02 -6.58206697E-06
  2.26054107E-07  3.17774655E-05 -9.20047619E-06  2.10031645E-05  6.40937522E-06
 -9.43191690E-06  2.26607180E-05  1.33078074E-05 -1.24253473E-05  1.95885481E-04
 -1.33100500E-04 -1.07376303E-04  9.63321084E-05  7.83436350E-04  2.93304098E-03
  1.46110820E-03 -2.00381875E-03  2.04699781E-02  7.08470983E-03 -4.92699465E-03
  3.23470211E-03 -2.79885765E-05  4.14127775E-05  6.66806204E-05  3.41389272E-06
 -1.65167655E-05  2.42404773E-06 -3.51091906E-06  1.73661109E-05  1.12504483E-05
  1.93177027E-05  5.05699190E-05 -7.18692549E-05 -4.34306669E-05 -8.52680657E-05
 -7.72644003E-04 -8.67770187E-04  2.02817112E-04  8.66775432E-04  1.23511097E-02
  4.76025923E-03  8.17953960E-03 -5.83268995E-03  7.67917409E-06  1.40400714E-05
 -2.60349351E-05 -1.07932929E-05  1.54509423E-05  3.14448281E-06 -4.66870866E-06
 -8.04533608E-07  7.53949646E-06 -7.29109443E-08  7.34866210E-05  4.29758858E-06
 -4.95139228E-05  1.07434852E-05  6.04986390E-04 -2.52064990E-04 -7.65879394E-05
 -4.84682558E-05 -2.66054272E-02  2.47194815E-03  3.12536769E-03 -1.38448973E-03
  7.99138900E-08  1.77513073E-05  1.68315991E-05 -3.13580103E-06  1.54216535E-05
 -8.02680038E-05 -3.80192633E-05  1.50833199E-06 -1.10326912E-05 -2.75807664E-06
 -3.34614273E-04 -7.43821173E-06  7.16589572E-05 -5.63611959E-05  3.22425095E-03
 -2.59964987E-04  1.42275096E-03  6.29366936E-04 -1.56549395E-02 -1.42848841E-02
  1.67583153E-02  5.94151970E-04  6.51439237E-05  1.25940864E-05 -3.07099782E-05
  6.14885083E-05  1.38180533E-06  5.99194025E-06 -8.03893415E-07  1.46584842E-05
 -6.35262423E-06 -1.14976394E-05  1.32961563E-04 -5.43460049E-05  2.59047368E-05
  7.01576177E-05 -1.43114315E-03  1.22053758E-04 -6.66066371E-05 -2.27829923E-03
 -1.14056218E-02  2.11671589E-02  8.33523230E-03 -4.78703342E-02  2.79556412E-05
 -4.70234867E-06 -9.01141929E-06 -4.74634736E-05 -2.19195621E-05 -9.32714990E-05
 -8.82355423E-05  2.15140456E-04 -1.15995576E-04  3.94170111E-04  5.95316143E-04
 -4.22647479E-04  2.93420862E-04 -7.16400225E-04 -2.29824507E-03 -3.13589264E-04
 -7.89878582E-04 -1.35444652E-03  3.62371068E-02  4.74846837E-03  3.97625145E-03
  4.69901331E-03 -4.94773720E-04 -5.84164911E-04  3.33376524E-04 -1.10929484E-04
  1.83483160E-04  4.27514915E-06 -5.83482728E-06  9.74779651E-06 -1.69281828E-05
  3.83972457E-06  1.36479046E-04 -4.42815764E-05  6.65134957E-05 -2.31115895E-05
 -2.41670068E-03  3.31016133E-04 -9.40118153E-05 -6.93112669E-04 -7.44211198E-02
  4.75591693E-04  1.96240388E-04 -1.32150291E-02 -3.15139968E-06 -1.28320664E-05
 -1.58388416E-07 -1.53745235E-05  1.67544937E-07  1.54946431E-06 -1.86387198E-06
 -1.87953159E-06  4.98307422E-06 -7.71216519E-06  1.29941094E-05  1.65227399E-05
 -2.19351319E-05  4.10948724E-05  4.09714124E-04  2.50602879E-04  1.83928391E-04
  8.34013552E-05  1.55588800E-02 -5.81884454E-04  3.75491097E-04  3.21202661E-03
  4.18631239E-07  1.49761130E-05  1.26109962E-05  2.43563466E-06  1.08109049E-05
  1.64951275E-06 -2.33711689E-06 -3.24710517E-06  3.24290683E-06 -4.52939247E-06
  2.35587003E-05  1.69459120E-05 -1.36544791E-05  2.85158278E-05  2.08957006E-04
  5.24256152E-05  2.69604469E-05  3.15079096E-05 -9.10683698E-05 -1.26300351E-03
 -1.14460903E-03  2.09739709E-03  1.13743682E-05  6.19140936E-06  5.02614263E-06
 -4.84134694E-06 -2.32702327E-07  2.71381751E-06 -3.95944040E-06  1.83148973E-06
 -1.34073229E-06 -6.99287425E-06  9.63398892E-05 -5.37788299E-06  2.32168725E-06
  2.46158414E-05 -6.91629770E-04 -5.18553510E-04 -8.96338431E-05  9.65208608E-05
  9.00831666E-04  6.36250245E-04  1.11960100E-03  4.71934896E-03  5.59500030E-06
 -8.92929411E-06  4.10297094E-06 -2.89153690E-05 -4.50170819E-06 -1.71843921E-06
  1.86709625E-06 -1.35623500E-05 -6.47430012E-07 -2.70870190E-06 -9.74802445E-05
  5.36284073E-05  5.58136351E-06  4.04975935E-06  2.35528748E-03  7.35805414E-04
  1.84023597E-04 -4.48332542E-04  7.04670691E-02  2.04960451E-02  2.21732965E-03
 -6.15570872E-03 -2.16596046E-05  1.28772619E-05  2.03737218E-06  3.01695105E-05
  2.86095768E-05  5.64120578E-01  4.63850667E-01 -1.93627040E-04  1.87821371E-04
 -2.38614294E-04  1.27708101E-02 -3.91973944E-04  1.57668050E-03  2.11470933E-04
 -1.12590199E-02  3.20194556E-04  4.80194295E-05  1.97918153E-03 -2.47374185E-03
  2.30650566E-04  1.52792842E-03  1.88609924E-03  9.00233722E-04  6.32597775E-04
  8.17504584E-04 -2.37535045E-04  9.44647858E-05 -1.15508655E-04 -1.24470518E-04
 -3.55266400E-05 -3.83428864E-04 -3.85048992E-04  5.23022943E-04  3.91107805E-05
  8.10054282E-04  7.09429024E-04 -3.09542647E-03  2.45440229E-04  6.54652473E-04
  1.19420640E-03  1.83127844E-03 -1.28498780E-04 -5.25749486E-04 -1.39317714E-03
 -2.31147533E-04 -9.57588684E-05 -6.46789368E-04  3.29907103E-04 -4.16274540E-05
  1.07718620E-05 -2.97232381E-05 -3.71116609E-05  6.97835317E-06  9.51149675E-05
  4.36134412E-04  7.34866133E-05 -4.87594432E-04 -1.69163659E-03  1.72201080E-05
 -1.33140728E-04 -1.10561570E-03  1.70182716E-05 -8.40387278E-05  7.94659192E-05
  1.52084336E-05 -1.00065924E-03 -6.36511337E-04  1.19213207E-05 -4.96386734E-05
 -3.61041445E-04  1.25356998E-06 -1.77623217E-06 -9.42780010E-05  4.60421947E-07
  8.29051757E-06 -1.39462663E-05 -1.75970288E-06 -1.21744942E-05 -2.27620343E-04
 -1.16998864E-05  4.85318126E-05  6.09722125E-05  2.88949731E-04  3.67784319E-04
 -1.05556808E-04 -4.70548104E-05 -3.41082137E-05 -2.37923640E-05  2.66436813E-05
  4.67027642E-06  1.00449829E-04  6.45234800E-05 -1.00110302E-04 -1.29260334E-04
 -2.81912058E-03 -1.95451852E-04 -1.13673120E-03 -1.94916928E-04  6.78510790E-03
  7.52515101E-04  5.16475846E-04  1.81006550E-03  7.60661944E-05  9.31083911E-05
 -8.93334510E-05  5.20727716E-05 -5.75084480E-05 -8.92360124E-05  1.54211472E-04
 -1.63925001E-03  7.20549615E-06  1.19692979E-04  3.20789883E-04  1.80111984E-05
  6.64637215E-05  1.52743646E-03 -1.85309582E-05  1.35165509E-05 -1.45442098E-05
 -8.97352911E-06  8.20790913E-06 -1.88457740E-04  1.11395964E-04  8.13714943E-05
 -6.81911720E-05  8.27724906E-05 -8.26486411E-04  1.25790825E-04  3.21220239E-04
 -3.63757293E-03  3.32865556E-04 -9.49550008E-04  3.36710716E-06 -2.05321893E-06
 -1.52279033E-05 -2.02763715E-05 -7.46132182E-06  3.41167444E-05 -1.22006094E-05
  1.83584480E-05 -4.17327228E-05 -1.64075875E-05  1.82045411E-05 -1.97715247E-04
  2.62741786E-04  1.08713226E-04 -1.19389551E-04 -3.30327770E-03  9.84498862E-05
  1.59294651E-03 -7.11405196E-04 -1.88829294E-02  2.23558492E-03  3.09495037E-03
 -1.68004493E-03 -3.74930368E-05  3.62359292E-05 -2.07045281E-07 -4.36977209E-05
 -7.58097402E-05 -5.90082118E-05 -5.56679822E-06 -5.67197854E-05 -1.86155481E-05
  3.05309442E-05 -2.13039457E-04  4.10603903E-04  4.87020425E-05 -1.85594314E-04
  6.80425480E-04  2.57911163E-03  4.02976238E-03 -1.99040127E-03  2.08605880E-02
  5.03717612E-03  7.17374784E-03 -4.81797612E-03  1.78329255E-05  7.96997531E-05
 -1.02821850E-04 -3.04876597E-04  1.22108757E-05  2.92589476E-03  2.36721284E-03
 -2.95206861E-04 -3.03122507E-04  2.15930887E-04  2.62249082E-04  6.46713452E-04
  7.63069959E-04 -5.14805872E-04  6.65163798E-03 -3.92016078E-03 -1.07059264E-02
  4.67909683E-03  4.54672905E-03 -4.73122645E-03 -4.25786334E-03  4.45274425E-03
 -1.36138834E-04  1.62051113E-04  2.37798045E-04 -5.67697864E-05 -5.51770662E-04
 -5.70960488E-05  4.49631502E-06 -2.70248129E-05 -4.88129980E-05  3.36160303E-05
 -4.13785285E-04  1.04506256E-04  4.13533892E-04 -2.16251473E-04  6.06744051E-03
  2.86665739E-03 -2.25829804E-03 -2.60439466E-05  5.34390038E-03  5.58340393E-03
  9.39010714E-03 -5.74562780E-03 -2.94754190E-05 -1.56071815E-04 -2.61446508E-06
  2.11311978E-04  4.70692779E-05 -1.82996015E-05  1.90581619E-05 -4.14674946E-05
 -4.11420446E-05  1.54056613E-05 -2.34676073E-04  2.44165098E-04  2.77288400E-04
 -1.31713311E-04 -1.68513710E-03 -5.66682298E-04  1.24784522E-04 -1.20396532E-05
 -1.32301240E-02  4.48889113E-03  1.46932567E-03 -1.82255571E-03 -3.61950839E-05
 -1.94140740E-06  3.38964541E-05  4.02572314E-05 -9.73230159E-05  5.64180257E-01
  4.63775013E-01  3.02071961E-04 -6.66715740E-04 -7.13534934E-06  1.41203573E-02
 -1.28689149E-04  2.09846098E-04 -5.73478134E-04 -3.52500307E-02 -2.81389509E-03
  7.58648503E-04  5.37893659E-03 -2.71942562E-02 -9.32647162E-03  2.03430573E-02
 -5.57545238E-03 -1.43233844E-04  9.37334951E-05 -1.08668617E-04  5.35898850E-05
  1.17248439E-04  2.97929159E-03  2.40151149E-03  4.08322323E-04  8.65840862E-05
  2.09403787E-04  4.22324697E-04 -8.99731147E-04 -2.96019801E-04 -4.56909881E-04
  4.21567729E-03  9.23585828E-03  1.96447496E-03  2.20049015E-04 -2.76591610E-02
  1.87332852E-02  9.02075567E-03 -4.66389449E-02  3.37094591E-04 -5.45555498E-04
 -9.47690780E-05 -2.15044275E-04 -1.02373554E-04 -5.05001297E-05 -7.78145850E-05
 -1.18405013E-04  2.80552057E-04 -7.31517206E-05  3.36060309E-04  1.23896261E-04
 -3.11384027E-04  1.55804800E-04  1.40812048E-03 -1.39288144E-03  3.18292538E-03
 -1.68834629E-03  1.87298834E-02 -6.89196662E-03  9.74154085E-03 -5.63835371E-03
  2.02345360E-04 -1.92270195E-05  8.99749683E-05  1.35446666E-04  1.94437074E-04
 -5.65112815E-05 -6.96736549E-07  4.60173291E-05 -4.79063760E-06  5.42923282E-05
 -2.34006746E-04 -2.45045026E-04  3.52426408E-05 -4.31316835E-04 -1.18994264E-04
 -2.87957616E-03 -6.58605710E-04 -5.30620185E-04 -4.41011912E-02 -1.39967470E-02
 -2.73444049E-04 -2.33927669E-02 -2.12834598E-04 -1.65429652E-04 -1.41435488E-05
  1.16536007E-04  4.33447579E-05 -1.80779939E-05  2.05546535E-05  3.83792934E-05
  5.74673319E-06  2.94589048E-05 -2.93306962E-04 -2.38902423E-04 -2.92586412E-05
 -1.87750054E-04 -9.62322867E-04 -6.11828971E-04 -2.41559030E-04  7.58704982E-04
 -5.17814629E-03 -1.35169556E-02 -3.09976051E-03  2.52181817E-03  1.45044464E-05
 -8.32991355E-05 -2.99643533E-05  2.80589897E-05  1.35426489E-05 -2.06370664E-05
  1.17155967E-05  2.05888491E-05 -5.34498763E-07  1.32378013E-05 -1.60356570E-04
 -1.48564603E-04 -8.16398341E-06 -9.04362699E-05 -4.90220106E-04 -1.49992497E-04
 -8.62039200E-05  4.04518581E-04 -4.77235911E-03 -4.79287892E-03 -2.10154687E-03
  9.21848297E-03 -2.36930720E-05  3.43951063E-05  1.02485153E-05  1.47018588E-05
 -1.52062498E-06 -2.07156274E-05  2.05559990E-05  5.39185549E-05  3.53029307E-06
  1.78137069E-05 -2.79979440E-04 -3.44012795E-04 -3.51286427E-05 -1.16124075E-04
 -2.08386225E-04  5.75591546E-04 -7.37208513E-06  1.92312975E-04  8.47404341E-03
  6.31812243E-03  8.00797108E-04  1.05901876E-02  1.07525410E-04 -3.94570294E-05
 -2.54339649E-05 -2.45428690E-05 -1.95968724E-05 -6.67545799E-05  5.12180138E-06
  7.13463314E-05  2.60053898E-05  1.92249735E-05 -4.82068867E-04 -5.23844419E-04
 -1.51818678E-04 -1.70167198E-05  5.23052935E-03  1.86269391E-03  6.76667728E-04
 -2.48185802E-03  6.09756263E-02  2.97672533E-02  5.13139036E-03 -4.86691968E-03
  1.62720008E-04  1.70426537E-04  3.62657609E-06  4.76331357E-06 -4.36893855E-05
  7.60974934E-05  9.61621642E-05  3.24211290E-06  2.97107763E-06  5.55312852E-06
 -3.38359855E-04  4.75408486E-05 -9.92737946E-05  5.27487388E-05  2.79588445E-03
 -8.52644483E-04  1.42761059E-04 -1.60587716E-03  1.98604768E-02 -2.59128245E-03
  3.26145015E-03 -4.27725130E-03  2.65592968E-05  8.35705451E-05  1.40752095E-04
 -1.41707889E-04 -5.41640505E-05  2.14989940E-06  1.34253405E-05 -3.57018406E-06
 -4.91752540E-06 -2.61451697E-05 -7.88653395E-05  1.77012199E-05  4.04896411E-05
  1.26571152E-04 -1.11285216E-04  1.40833012E-04 -7.94257948E-05  9.41594503E-05
  8.22268168E-05 -1.04745452E-04 -1.94897150E-04 -6.34211399E-05 -2.26804095E-05
 -1.01798707E-05 -1.69743598E-05 -7.54338886E-06 -9.55356872E-06 -3.99049312E-05
  1.13700120E-04  3.19575061E-04 -4.94187614E-05  3.10581597E-04  3.33240808E-04
 -8.79788698E-05  6.35094078E-04  1.16330024E-03 -6.31779168E-05  1.39244139E-04
  1.28738551E-03 -3.41107748E-05  6.47049458E-05  1.04369431E-04  9.98546142E-05
  1.31604791E-03  2.90315188E-03 -6.29716102E-05  3.22230028E-04  1.35148610E-03
 -3.88721801E-05  2.22455033E-04  4.03597997E-04 -2.94875863E-05  1.57296992E-05
  2.24723587E-04 -3.46395720E-05  9.27185490E-05  3.10369658E-04 -6.13859470E-05
  2.75964191E-06  1.68386062E-03 -6.21491308E-05 -8.80942243E-05  1.11331315E-03
 -1.51746822E-04 -9.32827340E-05 -1.66096452E-05  3.56849594E-05 -5.88552742E-06
 -2.43151301E-04  5.79027337E-05 -2.50995597E-04 -3.05385670E-05  1.20872481E-05
  2.22923667E-04  1.27114741E-04  5.89023526E-04  9.01403647E-03 -6.26800645E-04
  2.71522302E-03  7.43973515E-04  1.10605571E-04  5.24509735E-05 -5.19098547E-05
 -3.60585126E-05 -7.63823160E-06 -3.91133016E-05 -7.43881829E-05  4.06730183E-04
  9.74671063E-05 -4.06978469E-04  7.32563347E-05  2.74700307E-05 -3.55793757E-04
 -4.85975659E-04  1.92833548E-05  1.73706905E-06  6.69669207E-06  4.20449896E-06
 -4.61136206E-06  1.36710539E-04 -3.55359794E-05 -3.09100595E-05  2.49712118E-05
 -1.37911030E-03  3.26889482E-04  6.33492665E-04 -2.72822598E-04  1.12310608E-03
 -8.44827626E-03  5.85480990E-03  9.67515836E-04  1.11007504E-05  1.68741477E-05
 -3.68951992E-06  6.38608879E-07  9.51824541E-06  1.45234213E-05  1.02620440E-06
  1.14479371E-06 -2.57070660E-06 -7.47865678E-06  1.06115432E-04 -2.36006606E-05
 -4.67785773E-06  4.76854209E-05 -2.00125679E-04 -5.16431497E-04  9.70627320E-04
 -4.19728710E-04 -5.37876716E-02  9.30358539E-03  1.84719749E-02 -9.32510126E-03
 -5.15021276E-06  2.26696067E-05  1.51236924E-05  1.60309496E-05  1.83931897E-05
  2.53146711E-06 -9.78039473E-06  1.75602762E-05  1.34867736E-05  2.01271983E-05
  1.59962429E-04 -1.10656690E-04 -1.04087124E-04 -6.59245927E-05 -1.06668041E-03
  2.36402796E-03 -1.11449208E-03  1.89915993E-04  6.01495059E-02  2.27125797E-02
  1.48563486E-02 -1.42256539E-02  5.47077433E-05  1.14361725E-05 -2.00645884E-05
  1.20472263E-05 -1.22919625E-05  2.67047503E-06 -6.31077663E-06  1.52241443E-05
  2.23093543E-05 -1.52812246E-05  1.14676313E-04 -9.06531755E-05 -2.03615550E-04
  9.31107630E-05  1.29220634E-03  2.60083707E-03  3.28235102E-03 -1.75909833E-03
 -1.90981862E-03 -1.29277044E-03  1.01410177E-02 -3.27637667E-03  3.70054719E-05
 -2.17395265E-06 -5.97468748E-06  3.28952742E-05 -6.35426195E-05  4.80328408E-08
 -1.72412810E-06 -6.83071065E-06 -2.74446032E-05 -3.76642829E-06  3.42645437E-05
  3.94291212E-05  1.52905278E-04  2.42952851E-06 -2.68369040E-03 -2.13496385E-03
 -5.33702011E-05  5.07944743E-04 -1.23251060E-02 -5.07012416E-04 -1.35142237E-03
  7.01722373E-05 -3.50990102E-06 -1.06832037E-05  3.77498894E-06 -2.74036334E-05
 -2.05274641E-06  1.45574894E-05  2.69271807E-06 -2.19762479E-06  1.38986027E-05
 -4.52469945E-06  9.25309246E-05  8.35747609E-06 -8.60055266E-05  2.51991711E-05
  1.66558866E-03 -1.38892904E-04 -4.13638698E-04  2.72871683E-04 -1.50512203E-02
 -6.15249787E-03  6.37223722E-04  2.15559081E-03  2.25572050E-05  7.01859246E-06
  1.01220435E-05 -7.04824420E-06 -8.32070104E-06  1.49026064E-04  1.52563043E-04
 -6.73134703E-06 -1.38095262E-05 -1.84593142E-05 -2.73995697E-04  7.44456056E-05
  1.62526069E-04  1.23230754E-04  1.33988558E-04  1.61967111E-03  2.15882382E-04
 -1.83856437E-04 -2.31373520E-02  1.50296156E-02  4.05772093E-03  3.85523535E-04
 -1.26883582E-05  6.57386013E-06  2.52883315E-05 -1.83456415E-05 -4.66950879E-06
 -1.11513061E-04 -7.56846609E-05  7.36945435E-05 -2.45839963E-05 -2.00896010E-06
 -1.51534513E-04 -4.42474961E-04  1.11876525E-04 -1.63129395E-05  6.26597892E-04
  1.79861168E-03  4.85035384E-04  1.49535706E-04  6.05184481E-03  1.35260648E-02
  7.69241749E-03 -1.26136060E-03  6.10590148E-05  9.58670710E-06  1.09488793E-05
  1.85836528E-05  6.83214924E-05 -5.17836187E-05 -9.78698982E-05  6.85090586E-06
 -2.41428570E-04 -2.66941201E-04  7.40071830E-04 -6.84205188E-05  3.28303639E-04
  3.63848647E-04 -1.45371368E-03  6.30913091E-04 -1.31727048E-03 -1.00490506E-04
  2.97728970E-02 -1.60553667E-03  4.35412523E-05 -1.79192329E-02 -1.12189121E-04
  2.87806679E-05 -4.90051430E-04  2.22033600E-04 -3.16072798E-05 -1.89762306E-05
 -1.53862795E-05  2.10831127E-06 -2.58048293E-05  1.56005203E-05  6.21124821E-05
  2.82371311E-05  7.14744525E-05 -5.45869551E-05  4.26489160E-04 -2.11866518E-03
 -1.25860678E-04 -3.41596736E-04  1.35632687E-02 -7.46988158E-03 -4.43377839E-03
 -7.03169069E-03 -3.54496107E-05  6.86419366E-06  4.39937874E-05 -1.34713378E-05
  5.94514497E-05 -6.11277677E-06 -1.92370526E-06  1.18560623E-06 -2.32010660E-06
  3.99608393E-06 -7.65336999E-06 -2.32176228E-05  1.37670729E-05 -3.23086757E-05
 -1.52822217E-03 -6.19389411E-04 -2.51883089E-04 -4.06855460E-04 -2.40595239E-03
 -9.74699490E-03 -6.48452648E-04  9.73832266E-04 -2.16456806E-06 -1.22833271E-05
 -1.43632768E-05 -1.41619414E-05 -8.41974419E-06 -7.99489460E-06 -7.02750591E-07
  5.15321247E-06  8.00396351E-07  9.42897479E-06 -4.49854755E-05 -2.78319605E-05
 -7.60914303E-07 -5.34740463E-05 -2.00851069E-05  1.98556167E-04  1.29868757E-04
  1.84277598E-04 -3.81897860E-03 -4.32512376E-03 -2.62654440E-03  7.34180235E-03
 -4.16672731E-06 -1.57583946E-05  1.85388327E-06  6.44586317E-06 -6.36998146E-06
 -1.01514756E-05 -2.09772571E-06 -4.16228640E-06 -1.13451812E-05 -3.40782995E-06
 -1.19818549E-04  7.17060403E-06  5.04970889E-05  1.90548689E-05  5.67204770E-05
  3.16783552E-04 -2.79458357E-04 -1.20138872E-04  2.76206448E-02  1.00951152E-02
  2.26967142E-03  9.58601127E-03  9.22699561E-06  2.65016602E-05  4.13026953E-06
  5.03612460E-05 -2.09803540E-05  1.09193876E-05 -3.89320744E-06 -1.65604164E-05
  2.73950029E-05 -1.20015245E-05  2.09474719E-04  1.22982799E-04 -1.20817555E-04
  4.97424061E-05 -4.48160761E-05 -5.85869467E-04  5.50686341E-04 -5.29896372E-04
 -1.01500370E-02  2.06573447E-02  1.39302440E-03  1.80418385E-03 -5.51995626E-06
  4.63666144E-05  3.66075701E-06 -8.71025953E-05  1.32516387E-05  4.77110988E-05
  4.80191195E-05 -2.31395992E-05 -2.94580192E-05 -1.34028255E-05 -2.91847266E-06
  1.40505490E-04  1.68598485E-04  1.52740209E-04 -2.56494364E-03 -4.87935763E-04
 -1.59389327E-03 -1.18193374E-04  1.27355705E-02 -1.77852855E-03  4.34892947E-04
 -2.81934679E-03 -8.50526318E-05 -7.84525876E-07  7.88933145E-05 -6.00646101E-05
 -5.18766156E-05  3.14743818E-07  7.46830363E-06 -5.54843698E-06 -2.28176711E-05
 -2.64947508E-05 -6.47357063E-05  2.00606688E-05  1.09729138E-04  1.15500820E-04
  3.49812394E-04 -3.72811817E-05 -3.97094239E-04 -4.08861014E-04  5.10650205E-03
 -3.40144221E-04 -2.34723394E-04 -1.90221569E-03 -1.11154643E-05 -1.49120374E-05
 -1.83845824E-06  5.93995622E-06  1.09077369E-06  1.54168470E-05 -7.81964348E-05
 -1.08610767E-04 -1.60782097E-06  1.52549273E-04  3.52885119E-04  7.92272109E-05
 -5.58944224E-04 -2.51386856E-03  4.64560574E-05 -3.96580523E-04 -8.42884480E-04
  1.12236296E-05 -4.68969530E-05  1.27879939E-04 -1.17598266E-05 -1.67598316E-04
  1.66217496E-03 -3.48567367E-05  5.10132397E-04  4.96469574E-04 -6.55576005E-06
  3.76723547E-05 -3.40722487E-04 -1.06903255E-05  7.72351185E-05  4.61681657E-05
 -1.62235856E-05  1.21967323E-04 -3.43491888E-04 -3.53609011E-05  2.76493427E-04
  6.69361862E-04 -4.01301543E-05 -1.32499443E-04 -8.42686086E-04  5.64121088E-01
  4.63988131E-01  7.25076432E-05  4.12444594E-04  5.12893643E-04  1.26619339E-02
 -6.03351824E-05  6.07195117E-04  3.07188271E-04 -1.94788346E-02 -2.11132458E-05
 -3.49739751E-03 -1.47902410E-03 -1.68349923E-02 -4.04911925E-05 -3.89578038E-03
 -2.80459942E-03  1.08943707E-04 -1.67647712E-05  2.54450973E-04 -8.78072154E-05
 -3.84270129E-06  1.16141255E-04  5.14810252E-04  4.63202345E-04  1.37437117E-04
  3.79592767E-04  1.41688324E-03  1.47496664E-04  4.15790625E-04  2.42463974E-03
  3.68309917E-06  2.04906143E-06 -9.63818930E-06 -3.29636650E-06  2.16558572E-06
  4.39176622E-05  5.05524133E-05  1.69133814E-05 -1.60992042E-05 -1.61788509E-03
  4.82766990E-04  2.09956638E-04 -2.15984593E-04  1.48854176E-03  6.56517656E-03
 -8.37715551E-03  5.06603000E-04  4.51534133E-06  7.95784654E-06 -2.15725749E-07
 -5.99992519E-06  7.36761942E-06 -1.18195596E-05 -7.93585986E-06 -9.05254476E-06
 -3.50689630E-07 -2.51410198E-06 -2.51751371E-05  4.57452396E-05  1.11419178E-05
  3.53812393E-06  9.76000207E-05 -4.20148504E-04  3.19266022E-04 -8.46103882E-05
 -1.87303553E-02  1.93307094E-03 -7.54977136E-03  2.34229691E-03 -1.80294616E-05
  1.27892075E-05 -9.57169813E-06 -1.23900482E-05 -5.19448789E-06 -2.20963783E-04
 -1.80726525E-04  2.56082140E-05  1.06809068E-05  2.06094411E-05 -5.33095630E-05
 -9.82823144E-05 -4.73719858E-05 -7.47608527E-05  1.42781448E-03 -2.28119514E-04
  1.84803210E-04  2.97234830E-04  6.00992078E-02 -1.58352287E-02  2.80129614E-03
  3.72631374E-03 -1.24347838E-05  2.57196968E-06 -2.51480442E-05  3.36076561E-06
  6.18392369E-06 -7.42139959E-03 -6.08375695E-03 -2.55344344E-05  1.14680012E-05
  3.01693095E-05 -2.84994942E-04  1.92972025E-04 -2.06704208E-05 -1.33127603E-04
  2.49724821E-03 -1.82376704E-03  1.31472731E-03  5.12389275E-04 -3.88610277E-02
 -2.45462026E-02  3.07648962E-02 -3.99365580E-03 -1.39412380E-05  9.85209491E-05
 -3.50667720E-05 -2.47311696E-05 -2.97653388E-05 -2.66476629E-04 -2.18029817E-04
 -3.43244212E-05 -4.94857462E-06 -6.89590549E-06  6.13354849E-05  1.23061702E-04
  2.63044862E-05  2.17680588E-05 -1.87392613E-03 -6.36628695E-04  2.07508340E-03
 -4.41475312E-04 -2.45072995E-03  1.09058144E-02  2.99419540E-02 -1.29854219E-02
  1.97524412E-05 -5.68149663E-06  1.42438668E-05  2.61238278E-05 -3.20577866E-05
 -1.46805633E-05 -8.20017306E-06 -3.64197506E-06 -5.26157123E-06  4.15072706E-06
 -5.75827366E-05  1.49411168E-05  3.12568689E-05 -1.42010273E-05  2.08989067E-04
  1.01513983E-03 -8.99728724E-04 -1.08223400E-04 -3.75596928E-02  1.65113245E-02
  6.52130051E-03 -8.46276528E-03 -1.39415966E-05 -2.53495600E-06  2.39712770E-06
 -2.10789557E-06 -8.06373087E-06 -2.98130429E-03 -2.50214262E-03 -3.25094906E-04
 -2.48563024E-05 -1.47804355E-04  5.49833313E-04  3.24927411E-04  6.27063718E-05
  4.17446860E-05 -3.67962847E-03 -6.05211834E-04 -1.78953215E-04  1.36546837E-03
 -2.63691844E-02  2.24840759E-02  4.80157901E-03  7.82796598E-03  4.48541880E-05
 -3.02949965E-04 -6.76578112E-05 -2.88735784E-04 -8.66402818E-05  5.63333721E-01
  4.63091259E-01  3.54251035E-04  5.53527721E-05  1.73538585E-04  1.35261602E-02
 -1.30721735E-03 -2.62058710E-04 -6.61020439E-04 -1.44851564E-02  2.45379619E-03
  7.29248442E-04  1.28228313E-04  1.55066932E-01  3.71590591E-02  9.39552190E-03
 -2.70716760E-02  8.19587611E-04 -4.07127742E-04 -2.68764123E-04  5.38928297E-04
  2.77336950E-04  2.42846505E-06  1.55147065E-05 -2.14499667E-05  5.94480558E-05
 -3.20513281E-05 -9.20405857E-06  1.32765768E-04 -2.87281027E-04  1.73584604E-04
 -1.13945163E-03 -4.05822515E-04  1.07806599E-03 -1.05947784E-03 -4.68577079E-03
 -6.45929581E-04  2.09969813E-03 -2.17725051E-03 -1.04358770E-05  7.25165935E-06
  3.42077419E-05  2.83587880E-05  4.90687259E-05  1.93853577E-02  1.60369870E-02
  1.05594741E-04 -2.46065811E-05  6.47764591E-04  6.02783812E-04 -5.18455437E-04
  2.40435245E-05 -2.11237486E-03  8.55042774E-04 -2.76611869E-03 -4.73406492E-04
  1.76043102E-03 -7.53460988E-02 -1.92968223E-02  4.85005430E-04 -3.60533480E-02
 -1.30965461E-03  1.42063139E-06  2.13996602E-04  2.06471153E-04  8.98408618E-05
  3.03572866E-04  3.24168161E-04  1.14881026E-04  2.28194685E-05  3.01839542E-05
 -2.66148766E-04 -7.49395467E-04 -1.27612401E-04 -3.37916025E-04 -3.37885810E-03
  3.73423487E-04  2.25087253E-04 -2.06655756E-03 -3.96707369E-03 -1.57856336E-02
 -3.97592857E-03  5.23012405E-03  1.45949350E-04 -3.43310775E-04 -8.60490465E-05
 -1.47635904E-04 -3.27881395E-05 -4.76831829E-04 -3.07506064E-04  1.63091409E-05
  3.69493437E-06  1.25060043E-05 -5.91531814E-04 -2.45540431E-04 -4.00834197E-05
 -1.45374856E-04  4.12395271E-03  2.12950949E-03  3.47542207E-04  1.13070747E-03
 -2.56916612E-02 -4.49244235E-03 -1.35248396E-03  5.38688248E-03 -3.55292120E-05
  6.12487860E-05  1.38212919E-05  4.14339287E-05  1.46196824E-05  3.26711506E-04
  3.45408664E-04  9.85368979E-05  1.08525626E-05  7.25104054E-05 -2.89564968E-04
 -7.39381703E-04 -1.04351985E-04 -3.87611337E-04 -2.65920388E-03 -9.27704209E-04
 -3.90065306E-04  1.70742151E-03  1.16914753E-02  3.83296557E-03  7.94766696E-04
 -6.89886223E-04  2.38134220E-04 -2.66600993E-04 -7.59375700E-05 -1.95330477E-04
 -5.14902015E-05  2.01577113E-02  1.66774284E-02  5.51961806E-04  1.46891423E-04
 -2.92347066E-04  5.10725471E-04 -1.89778683E-03 -4.87773180E-04  7.50223037E-04
  2.72238325E-03  9.86103519E-04  5.09822386E-04 -2.65513938E-03  5.73571529E-03
  2.61133154E-03  5.77756608E-04  2.77566976E-03 -2.43353731E-06  1.15280634E-03
  3.06541154E-04 -4.34083688E-04 -3.16473509E-04 -6.28029005E-06 -9.77526868E-06
  1.67949119E-05  4.71511628E-06  1.04978795E-05  5.34550969E-05 -9.21401345E-05
 -1.16367843E-05 -1.03405475E-04  9.59209428E-04 -3.64324124E-04 -7.74927792E-04
 -1.28594817E-03  1.59366433E-03 -6.98969321E-04 -3.80503815E-04 -7.82678583E-04
  4.64003551E-06  3.89785809E-05 -9.15022032E-06  5.50520246E-06  1.70612886E-05
  3.27974300E-07  4.03002095E-06 -7.99503440E-07  2.28654978E-06 -1.83674305E-06
 -5.05069044E-05  2.38118014E-06 -7.34062629E-06  8.14621119E-06  4.09039490E-04
 -3.64759689E-05 -1.11711574E-04 -1.28099290E-04  1.10793318E-03 -3.44566107E-05
 -5.54080371E-04 -5.81882579E-04  2.75406619E-06  5.99346012E-06  6.00006515E-06
 -4.48733858E-06 -4.96220693E-07 -3.30465635E-06 -6.72305063E-06 -4.09322773E-05
 -2.00071901E-05  1.41546498E-04  1.47967525E-04 -2.35788553E-05  7.16658743E-05
 -3.03642471E-04  3.38294452E-05 -1.29606467E-04 -1.93391387E-03 -1.71002650E-05
  2.10007521E-04  6.05018216E-04 -7.81327601E-05  3.21302815E-05 -2.92396028E-03
 -1.55095272E-04  3.80890067E-04  2.07407659E-03 -3.81157808E-05 -3.15482298E-04
 -3.30229817E-04 -8.13615441E-05  2.53108267E-04  7.89015271E-04 -4.28925487E-05
 -2.79860536E-04 -3.49873665E-04 -1.59646650E-04  2.63073636E-04  1.33399035E-03
  2.71416837E-06 -1.84266776E-04 -1.20298489E-04  1.11636864E-04  1.08526834E-04
 -3.40541736E-05  3.28114971E-05  1.21909175E-06 -9.31190928E-05  1.42025038E-04
 -1.32031684E-04 -2.12764234E-05  1.87432730E-04 -1.98935027E-05 -7.10458100E-04
  4.94205553E-04  2.94325406E-03 -4.23535559E-04  1.01714978E-03  1.11088621E-04
  4.97780881E-05  2.28561060E-05  2.30120002E-05  6.16894900E-05  2.45756617E-05
  1.84144855E-05 -2.64107568E-04 -1.17943200E-04  2.16316469E-05 -2.21896365E-04
 -1.89487462E-03  5.09163870E-05 -1.27861679E-04 -6.10976747E-04 -3.73272507E-04
 -2.37560608E-04 -3.02076196E-06 -9.33918137E-06  5.74930103E-06 -4.43587486E-04
  1.18274274E-04  1.67753075E-04 -1.06142729E-04  3.33375521E-03 -1.20607561E-03
 -1.34699859E-03  9.35470759E-04 -4.82901568E-03  1.42830031E-03 -2.37814244E-03
  4.70360907E-04  1.09595762E-05 -3.19375539E-05 -2.67784163E-05  1.24688299E-05
  7.52998099E-05  2.77207529E-04  2.91842272E-04 -4.56304650E-05 -9.20839050E-05
  5.23360880E-05 -1.80142807E-04  4.29643215E-04  5.54490139E-04 -3.59998074E-04
 -2.37854007E-03  1.43023525E-03 -1.22043529E-03 -1.06716523E-04 -1.14507356E-02
  2.09630035E-04  1.91458322E-03 -1.34851098E-03 -3.76316641E-05  1.60797041E-04
  1.30937120E-04 -4.77939770E-05 -3.61882516E-04  1.84685699E-02  1.52852330E-02
 -6.31599774E-04  1.28931011E-04  1.93197334E-04  5.79485252E-04  2.14344070E-03
 -2.52237664E-04 -7.30294298E-04  4.00737886E-04 -1.47730189E-03  1.73230358E-03
  1.82954671E-04 -3.93646008E-02  1.48762169E-02  3.41863211E-03 -4.69740166E-03
  4.72381040E-04  3.35464759E-04 -2.80892188E-04 -8.88371381E-04  7.78424833E-04
  5.63469879E-01  4.63208158E-01 -2.31981954E-04 -1.88764940E-04  1.58096421E-04
  1.35146596E-02  9.05921650E-04  7.52033869E-04 -6.39964337E-04 -1.47485933E-02
  1.73541982E-06 -5.17710646E-04  3.19766054E-04  5.58472257E-02  1.32371272E-02
 -2.30938362E-02  1.06536181E-03 -7.54214420E-04 -3.16281451E-04 -1.98369117E-04
  6.88955872E-05 -7.07905138E-04  1.70020788E-02  1.40728518E-02  1.37901813E-04
 -6.10443005E-04  1.54184192E-04  4.62682397E-04 -2.46225851E-04  1.97329056E-03
 -5.77649771E-04  2.48220034E-03  2.35942879E-03 -1.23298711E-03 -3.68099134E-04
  3.80786266E-02  6.58838557E-03  7.56360238E-03 -5.32709561E-03  4.62337241E-04
 -2.84387300E-04  2.39032423E-04  7.89271436E-04  8.10039184E-04  2.60811590E-04
  2.76880087E-04 -8.64381705E-05 -6.00257793E-05  4.73422074E-05 -1.25755303E-04
  5.24559236E-04  5.07710055E-04 -3.43928108E-04 -3.61501162E-03 -8.52760009E-04
  1.90915672E-03 -3.69030033E-04 -2.17462354E-02  7.35898786E-03  3.97176630E-03
 -3.83727796E-03 -1.47697461E-05  1.23323525E-04  1.81378807E-04  7.68589854E-05
 -3.64583480E-04 -3.00953963E-03 -2.51794866E-03  2.49939479E-04  2.22634101E-04
 -1.43233761E-04  3.81110664E-04 -3.46100660E-04 -2.16320129E-04  2.77968633E-06
 -7.58664366E-04  1.49670858E-04  1.59470373E-03  1.24119336E-03  2.99689722E-02
 -2.64295153E-02  7.02957990E-03 -5.53970763E-03  9.38528808E-05  2.33905352E-04
  2.39900132E-04  6.90359237E-05 -2.68170313E-04  7.40759224E-03  6.10625439E-03
  7.21966867E-05  3.95144448E-06 -2.77879523E-06  1.31003689E-04 -3.89853768E-04
 -5.48222866E-05  2.41394324E-05 -6.39354787E-04  1.44759158E-03  1.72479454E-04
 -2.94801344E-03 -3.37187842E-02  2.26734974E-02  1.27704130E-02 -7.22272127E-02
  1.28959386E-04 -7.33099971E-05 -8.05156245E-05 -6.51767222E-05  2.27495773E-05
  2.23784899E-06  1.66770198E-05 -1.63496099E-05  2.65039122E-05 -1.42928196E-05
 -1.33967864E-04  6.97227941E-05 -1.61012665E-04  1.11013463E-04  5.61221196E-04
 -3.50968748E-04  2.07439961E-04 -6.32224176E-04  1.50743435E-03 -2.22883168E-03
  3.01795181E-03  2.33620190E-03  3.02230799E-05 -2.09713889E-06  1.10140364E-05
  1.40534233E-05  2.65994849E-05  1.56240266E-04  1.38493676E-04  5.38104643E-05
  2.47692738E-05  4.30726231E-05  7.58636822E-05 -2.26166847E-04 -1.01984831E-04
 -2.18573862E-04 -3.50025887E-03  5.04381670E-04  5.62863855E-04 -1.31032494E-03
 -4.45121778E-02 -3.79098780E-02 -3.10893090E-03 -4.73844219E-02 -3.01443865E-05
 -7.86192109E-05 -2.83450525E-06 -1.48151199E-05  1.21917591E-05 -2.47583731E-05
 -8.71342075E-06  1.58372213E-05 -1.48413718E-06 -2.21846715E-07 -1.28093584E-04
 -7.86429003E-05  6.25761554E-07 -1.25525010E-05  1.35437283E-03  2.81692116E-04
 -1.70090702E-04  1.15156200E-03 -5.06263207E-02 -2.97444195E-02 -5.96811721E-03
 -6.31041190E-04  2.08644060E-05 -1.13705266E-05 -9.01394051E-06  1.51843541E-05
  3.92067750E-06 -1.24526466E-05 -7.05062665E-06  6.78703248E-06  4.86964746E-06
 -6.98346000E-06  1.46570169E-05 -5.24002562E-05 -2.38426132E-05  3.18189987E-05
 -8.04609765E-04 -4.83694053E-04 -3.39659025E-05 -1.39199068E-04  1.43828677E-03
 -5.63762845E-03 -2.91726780E-03  1.66818293E-02 -2.59557111E-06  2.39145621E-05
  6.31702590E-06 -7.18159515E-06 -1.44622572E-06 -1.39730264E-05 -5.44485299E-06
  1.22137925E-05  9.00588776E-08  6.76344046E-06 -1.68297847E-05 -8.48989403E-05
 -5.61634028E-06 -4.53117414E-05  3.91683522E-04  4.16170465E-05 -5.77558178E-05
  1.37851128E-04 -2.01454200E-02  4.65361066E-03 -5.22152694E-04  1.47940427E-02
  3.35393244E-05 -2.38953458E-05 -9.74998304E-06 -2.14150511E-05 -7.41879448E-06
  2.55909113E-04  2.30019102E-04  2.30304134E-05 -8.36026345E-06 -5.78437745E-06
 -1.94591843E-04 -1.34975548E-04  1.38358903E-05  3.63820393E-05  2.80345945E-03
  1.56705267E-03  4.42187976E-04 -5.58766187E-04  9.22372563E-02  2.82769394E-02
  6.63733478E-03 -1.03830872E-02  1.89408374E-05  6.02293682E-05 -1.42059935E-05
  1.58428439E-05  3.14151948E-05 -3.83220071E-06 -1.89297381E-05  1.01706804E-05
 -4.02543829E-07 -9.00838598E-06  2.22837069E-04 -6.76831571E-05  3.22202322E-05
 -1.71798992E-05 -5.86006670E-04  4.06327841E-04 -9.41881107E-04 -2.02696772E-04
  5.37849000E-03 -7.22892230E-05  1.30072616E-03 -1.00088655E-03 -5.54802922E-05
 -3.29019098E-05  2.62101891E-05  2.13301977E-05  3.64639228E-06  2.40967609E-07
  3.61348864E-06 -1.67030097E-06 -1.48607889E-05  1.27497253E-05 -5.08020536E-05
  9.10700434E-06  6.05104329E-05 -5.18394484E-05  5.93106135E-04 -5.36144407E-05
 -2.33516628E-04  1.13355905E-05 -8.87573841E-04  1.13401457E-04  2.60823566E-04
  3.07248145E-04 -1.10330213E-05 -5.13834997E-06  9.75998446E-06  8.06320888E-06
  3.26038878E-06 -7.35476613E-05  2.28752859E-04  6.77487407E-04 -4.35480014E-05
 -2.70576113E-04 -3.05387717E-04 -1.18971032E-04  3.03475358E-05  1.70274625E-03
 -1.64357186E-04  3.78474096E-04  1.67231315E-04 -3.87221484E-05 -2.84965937E-04
 -3.40549892E-04 -6.43243582E-05 -5.56021269E-04 -2.26452126E-03  3.00452103E-05
 -2.94777107E-04 -4.84395931E-04 -1.24045474E-05  1.06323181E-04  6.39735158E-04
  1.00335667E-06 -7.35852278E-05 -2.77686014E-05 -2.87114249E-06 -5.42900998E-05
  1.13675835E-04 -1.20618782E-05 -1.01216221E-04  2.10762871E-04  1.63649274E-05
 -1.86330628E-04 -8.95215545E-05  1.83759519E-06 -5.39916006E-06  1.30822488E-05
  9.89286112E-06  1.73879678E-05  1.31860200E-04 -4.85043379E-05 -7.48852681E-06
 -7.57045585E-05 -6.56904804E-04  5.97483278E-04 -9.17177794E-04  5.34881107E-05
  8.99161507E-03  1.58271487E-04  2.58071348E-03  8.53755617E-04  5.73482340E-05
  1.11247412E-05 -3.52498800E-05  6.02232411E-05 -3.61018058E-05  2.31272591E-07
 -6.15264070E-05 -3.75967503E-04 -4.62244747E-05  3.32641865E-04 -1.06433187E-04
 -1.91945433E-06  1.57709665E-04 -1.31346598E-03 -3.02558821E-05 -2.30469027E-05
 -6.27866373E-06 -4.21487988E-06  1.98741243E-06 -2.17331477E-06  3.06141825E-05
  2.01911209E-05 -1.11814840E-05 -6.51720944E-04  6.92572087E-05 -3.51041356E-05
 -4.66429005E-05  5.06057902E-03  2.39187578E-03 -6.64052561E-03  1.52969570E-03
  5.73310806E-06  6.60363913E-06  1.40754776E-06  4.93853287E-06 -8.82771481E-07
 -5.56679084E-05 -4.29857925E-05 -7.73238153E-06 -2.73560189E-06  8.19328085E-08
 -2.94322359E-05  3.88290373E-05  1.65899308E-05 -5.33912395E-06 -2.80245480E-04
 -1.08271864E-04  2.64026236E-04 -1.03530356E-04 -3.68706317E-02  3.51421478E-03
  8.73275314E-04 -1.53834465E-03 -6.10263699E-06  3.61755112E-06 -2.04804017E-06
 -7.42276863E-06 -4.67433746E-06 -5.52772953E-05 -4.33987792E-05  6.57395344E-06
  8.39738252E-06  1.74172025E-06  2.82308735E-07 -2.60468414E-05 -4.47348232E-05
 -5.88001625E-06  7.31891698E-04  2.28414752E-04  3.34103230E-04 -1.17890650E-04
  2.47821553E-02  8.00402737E-03  9.55334654E-03 -6.10035639E-03  1.48606832E-05
  1.17418144E-05 -1.60649219E-05 -1.64249832E-05  1.69346240E-05  1.90336071E-05
  3.09326656E-05 -3.30025448E-05 -3.17094342E-05  2.03927746E-05 -8.47727427E-05
  2.06832082E-04  1.50340309E-04 -1.07485462E-04  1.36057425E-04 -8.36332217E-04
  3.43087802E-04  2.19149276E-04  1.56523547E-02 -1.26268211E-02 -9.01993912E-03
  7.58852901E-03  5.48506338E-07  6.37396739E-05  8.25501215E-06  3.36411737E-05
 -6.28257782E-05 -1.20371504E-04 -9.09479671E-05 -1.17810237E-05 -1.25144768E-05
 -1.50501508E-05 -6.12755513E-05  7.21045375E-05  7.71605530E-05  5.01734117E-05
 -1.01671578E-05 -1.24561429E-04  3.35449704E-04 -4.84016414E-04  5.22312085E-02
  1.47207780E-02  2.05542622E-02 -1.23152747E-02  3.28797025E-06  2.88491738E-06
  2.82658597E-06  2.07504449E-05  3.05709579E-05 -5.66830511E-05 -4.45175240E-05
  1.04859355E-05 -5.86832107E-06 -5.21339799E-08 -9.02307443E-06 -3.77581973E-05
  3.21294497E-05 -4.93510479E-06 -1.74556285E-04  6.39158644E-04 -1.26799549E-04
 -6.60646303E-05 -5.26467367E-02  1.41800400E-02  8.86682802E-03 -8.13553085E-03
  8.02460936E-06  3.22202078E-06  1.15081848E-05  1.67856604E-05 -2.38962310E-05
  1.50809719E-04  1.95611919E-04 -6.76027411E-05 -6.67887054E-06 -3.83895630E-06
 -5.66056128E-04  3.99555153E-04  3.05672286E-05  5.21333144E-05  4.46183049E-03
 -1.34338109E-03 -1.14942422E-03 -3.36110153E-04  2.16672146E-02 -5.47253309E-03
 -2.02362512E-03 -5.86021596E-03  7.48420172E-05 -1.24081921E-04 -8.15483353E-05
 -1.39953677E-04 -2.19753178E-05 -1.77286014E-02 -1.44428604E-02 -5.76510702E-04
 -1.66656089E-04  4.08757984E-04 -5.27062805E-04  2.20516745E-03  6.39716193E-04
 -1.56068628E-03  2.11977232E-03 -6.43238704E-03 -9.96256258E-04 -4.49876327E-04
  2.97005355E-02 -3.61967577E-02 -1.20132809E-02  3.58190704E-02  2.91726108E-04
  1.23748424E-03  2.95901176E-04 -6.15767970E-04 -3.81639077E-04  2.57960201E-07
 -7.61783382E-06  8.37015171E-06 -1.38019115E-06  2.89833619E-06  1.35537453E-04
 -4.19394042E-05  2.30595368E-05 -5.72167273E-06 -8.86029587E-04  5.90346519E-04
 -1.02370083E-03 -1.65177575E-04 -4.86945985E-03  1.91558948E-03 -1.79636223E-03
 -3.51467104E-03  9.24632373E-06  8.01020797E-06  1.66364873E-05  1.78116969E-05
  3.50523705E-05 -7.38461135E-03 -5.97801510E-03 -3.36878020E-05  5.80911802E-06
  3.89531522E-05 -5.48773939E-04  2.85655652E-04  3.96600996E-05 -5.54282209E-04
 -2.75230620E-03  1.99232363E-03  7.98299384E-04 -6.08026010E-04  2.11750121E-02
  1.20545834E-02  1.55598996E-03  1.22956287E-02 -2.39434734E-04 -9.49638903E-05
  1.74316278E-05  8.32767691E-05  6.35078041E-05  1.88705418E-02  1.56203723E-02
 -1.47203233E-04 -2.74311151E-05  4.28853683E-05 -4.42018668E-05  7.21681458E-04
  1.60981693E-04 -3.84544393E-04  2.29105180E-03  7.19782013E-05 -1.18143562E-04
  1.43192397E-03  1.10333422E-02  7.74623260E-03  1.47864709E-03  7.50477626E-04
  8.60570179E-05  4.03421006E-04  7.91124339E-05 -8.71461115E-05 -8.60216860E-05
  6.98589091E-02  5.75626280E-02 -5.77853761E-05 -4.82652201E-05  3.95491096E-04
  1.35613743E-03  3.79655714E-04  2.43366728E-04 -1.72548234E-03 -3.36456464E-03
 -1.32560225E-03 -2.35602588E-04 -1.82114144E-04 -1.74215255E-02  1.85444077E-03
  1.44354448E-03 -9.06417883E-03 -8.52786542E-04 -3.64972780E-04  4.89915681E-05
  2.39175032E-04  1.43526891E-04  2.58007959E-01  2.12280865E-01  3.56846324E-04
  4.41187683E-05  3.33766046E-04  5.65199332E-03 -6.41184593E-04  1.72953194E-05
 -1.56672850E-03 -5.94626721E-04  1.52263370E-03  4.19614459E-04 -7.15967137E-04
 -6.21648810E-03 -6.78188495E-03 -1.58349978E-04 -1.40586566E-02  6.39407232E-04
 -3.66809570E-04 -1.40804561E-04 -4.51500957E-04 -1.45919033E-04  4.95907084E-01
  4.07800813E-01 -3.32452058E-04 -9.83574311E-05  1.73788525E-04  1.15366265E-02
  1.30160760E-03  4.34128718E-04 -1.57464454E-03 -1.32762742E-02 -1.82704151E-03
 -7.84471692E-04  4.08379505E-03 -6.11189810E-02 -3.05299226E-02 -6.25709113E-03
  5.50678321E-03 -1.97950942E-04 -7.07220312E-04 -1.78542572E-04  6.26809593E-04
  3.62090044E-04  5.52092719E-09 -8.77856453E-07  1.31001633E-05 -9.98637074E-06
  1.11026700E-05 -5.69714737E-06 -5.37390183E-05  4.14869410E-05 -6.38848687E-05
  2.73362345E-04 -2.11262367E-04  2.57894093E-04  3.64210735E-04  4.98063376E-03
 -6.72345187E-04  6.68893564E-04 -9.22280342E-04 -2.95357324E-05  2.89561468E-05
 -4.46698145E-05  1.28466927E-05 -1.17862109E-05  2.74650420E-07  1.75908155E-06
 -3.69707118E-06  8.51942441E-06 -1.28441129E-06 -2.13531736E-05  1.63892875E-05
 -3.84865433E-05  1.81080638E-06 -2.86152124E-06 -6.02465940E-05  7.32337296E-05
 -4.25524961E-05 -3.33318429E-04  8.56441286E-06 -3.22990578E-05 -1.40212261E-04
  3.65423373E-06  7.62622411E-06  9.34179750E-06 -4.93359252E-06 -3.87158224E-06
 -6.61579309E-06  5.57335512E-05 -5.15862465E-05 -6.22250766E-06  5.50127375E-05
  1.29066585E-04  1.78200368E-06 -2.65070239E-05 -2.22393016E-04 -3.43895311E-05
  1.57114498E-04 -2.87868760E-04 -1.27251877E-05  1.00511036E-04  2.45643905E-04
 -4.11464222E-05 -1.67552044E-04 -2.62219018E-03 -6.10384243E-05 -3.97250534E-04
  3.13044868E-04 -8.12772253E-05  8.12289910E-05  7.90438287E-04 -4.35655324E-05
 -3.05454545E-04  5.91965811E-04  4.10284609E-05 -2.83249136E-05  1.71444454E-03
  3.12711134E-04 -4.23028907E-04 -9.79491466E-05 -1.06899454E-05  1.10598894E-04
 -2.13062114E-04 -6.03778571E-06 -1.57424239E-05 -7.26803339E-06 -4.11147839E-05
  9.31433171E-06  1.13823601E-04  3.34074245E-05  1.72005400E-04 -3.08633026E-05
 -8.17882586E-04 -5.12508034E-04 -1.28333474E-03 -3.22413392E-04 -3.18246293E-03
  2.67809604E-04 -8.55148373E-04 -9.00237884E-04 -3.66015222E-05  1.22531207E-05
 -2.79533754E-05  2.00511180E-05 -1.38592070E-05  2.36312015E-05 -1.02816126E-04
 -6.63572487E-04  1.30964603E-05 -4.42725585E-05 -2.02722515E-03 -1.27760723E-05
  1.46908218E-04 -1.19890223E-04  2.05616745E-05  1.58215803E-05 -4.20106194E-07
 -3.38390499E-06  5.47848745E-07  1.96464333E-05  4.46740632E-06  2.01328979E-05
 -5.47049277E-06 -5.85619554E-04  1.53849528E-04  6.36537772E-05 -7.45192693E-05
 -1.13012887E-02  7.35412037E-03 -4.46204696E-03 -3.32753664E-04 -4.03733310E-06
  2.51247217E-06 -1.91416702E-06 -2.16905236E-06  2.49138170E-06  9.70284987E-05
  7.79582987E-05  3.35465177E-06  3.47892422E-06 -1.78220163E-06  9.12472423E-06
 -9.49159764E-06 -1.32799841E-05  6.74347207E-06  2.24764694E-04 -3.52260925E-04
  1.77201540E-04  1.80440351E-05  1.56963986E-02 -3.12220500E-03 -8.72418701E-03
  3.59911476E-03 -1.21725373E-05  5.10749694E-06 -3.42981373E-06 -2.18378310E-07
 -8.65902360E-07  1.68274989E-04  1.33491140E-04  1.11562066E-05  6.47232724E-06
  2.21504606E-05  8.48413062E-05 -3.06381318E-05 -2.17375245E-05 -9.55680835E-05
 -3.54665922E-04  3.05475395E-04 -4.32512248E-04  2.91535085E-04  2.22800128E-02
 -1.80470826E-02 -5.99029335E-03  9.12192874E-03  1.83234771E-05  1.77541129E-05
 -1.81006618E-05 -2.49278237E-05  2.71354044E-05  9.13576130E-05  8.78939763E-05
 -4.02551407E-05 -2.21633195E-05  1.27168466E-05 -6.14574366E-05  2.34903977E-04
  1.11955707E-04 -7.39447083E-05  7.66444695E-04 -1.01789316E-04  6.96607984E-04
  2.52807615E-04  1.15735750E-02 -2.21246608E-02  2.87352428E-02 -5.21057195E-03
 -2.79660442E-06  3.25643471E-05 -2.79466246E-05  2.12787206E-05 -7.10841160E-05
 -2.16418050E-04 -1.75967670E-04 -1.40795130E-05 -1.72302048E-05 -1.90918721E-05
  4.19097744E-05  3.39117161E-05  7.01262888E-05  7.64504375E-05 -1.10300114E-03
 -1.93239714E-04  7.41853146E-04 -4.07766003E-04 -5.36901797E-02  3.22603305E-03
  2.70199300E-02 -6.77012656E-03  1.11322309E-05 -1.72979592E-05  1.85377555E-05
  2.40463684E-05 -1.01009667E-05 -1.05247117E-04 -8.45083251E-05 -8.56145417E-06
 -1.40509365E-07  3.93160943E-06 -2.75875427E-05  3.71747917E-05  7.92902521E-06
 -1.45963133E-05  1.27764015E-04  1.63682448E-04 -2.19102483E-04  2.84923725E-05
  4.32932827E-04  1.09086812E-02 -7.20383578E-04 -5.42763905E-03 -2.55438202E-06
  1.07404341E-06 -2.93277737E-06 -5.11672933E-06  1.65569338E-06  1.03160849E-04
  1.43059593E-04 -5.99743712E-05 -1.98843292E-06 -4.52597889E-05 -4.50533092E-04
  3.32327812E-04  5.65517848E-06  2.62233448E-04  3.83386686E-03 -2.22031065E-03
 -9.20348256E-04 -8.86533758E-04  4.52557868E-03  1.86576613E-03  9.99473782E-03
 -4.00150246E-03 -3.81827648E-05 -1.75958085E-04 -3.18198643E-05 -4.17039859E-05
  1.61676402E-05 -1.18773713E-02 -9.63682562E-03 -5.28821066E-07  4.47097686E-05
 -6.60210305E-04 -4.35964951E-04  1.17383605E-04 -1.39379376E-04  2.65454789E-03
 -7.46824501E-04 -3.31939341E-03 -4.83952037E-04 -4.46438865E-03 -1.31543250E-02
  2.13717244E-02  4.70306292E-03 -3.09148853E-02 -1.28360302E-03 -3.72574583E-04
  1.33322281E-04  2.76884252E-04  1.62039295E-04 -1.69356409E-08 -6.11513223E-06
  1.90868016E-05  1.66651801E-06  2.30243093E-07  8.30536209E-05 -8.35888932E-05
  4.72817838E-07 -6.86553541E-06 -4.41396190E-04  7.94819868E-04 -5.26044929E-04
  4.72811304E-04  8.99868954E-03 -5.68488904E-04 -3.30768012E-05  1.68884015E-03
  6.46769380E-06  2.25539441E-05 -9.37445865E-06  2.94319699E-05  3.22546478E-05
  3.99654468E-01  3.28693073E-01 -2.62143018E-04 -6.55060945E-06 -4.03473714E-04
  9.22265129E-03  4.22186345E-04 -1.54552761E-04  2.18022767E-03 -9.61106986E-03
  4.02031744E-04  5.18852700E-04 -2.98548143E-03  1.19940808E-02 -2.29717582E-02
 -1.70354728E-03 -1.88986048E-02  1.03628622E-03 -1.13076490E-05 -1.43332011E-04
 -2.72980915E-04 -1.07776058E-04  3.61509385E-01  2.97375696E-01  2.62711547E-04
  5.17288755E-05  3.64512264E-05  8.07542563E-03 -7.38489799E-04 -2.36477106E-04
  7.97729110E-04 -4.09406492E-03 -2.97709283E-04 -1.11086986E-04  2.27838690E-04
 -3.73752641E-02 -1.83649961E-02 -3.75242705E-03 -2.04436494E-03 -1.73912709E-05
 -4.91747494E-04 -1.08646568E-04  8.84943824E-05  9.19982050E-05  1.44403848E-01
  1.18879646E-01  3.09589473E-04  1.04681890E-04 -3.41387795E-04  3.00069538E-03
 -9.85787570E-04 -3.89372548E-04  1.65375406E-03 -2.64968932E-03  3.92612513E-05
  1.09236275E-04 -4.63665154E-04  7.44411593E-03 -2.29559976E-03 -1.66185509E-03
  1.15616155E-02  4.84375697E-04  7.81105158E-04  1.26964610E-04 -4.32730956E-04
 -2.66656693E-04  5.70662917E-02  4.70353359E-02 -1.56969010E-04 -1.43982878E-06
 -2.84564142E-04  8.28031918E-04  6.14830225E-04 -1.75890237E-05  1.35058716E-03
  3.68834098E-04  1.70857883E-04  7.42283181E-05 -3.36912082E-04 -2.53335794E-03
  5.42550066E-03  3.07812153E-04  1.09204022E-02 -6.50593013E-04  1.31988532E-04
  1.06301526E-04  3.32248179E-04  1.30611383E-04 -5.83390534E-02 -4.78531287E-02
 -6.57441273E-05 -3.82169907E-06 -9.73012449E-05 -1.79379130E-03  1.58616512E-04
 -5.41706242E-05  8.27827509E-04 -1.59833950E-04  8.28477947E-04  2.05690110E-04
  6.30568288E-04  4.08783291E-02  2.24249246E-02  4.58544389E-03 -2.64747861E-03
  1.89378527E-04  4.30164956E-05  4.69390178E-06 -2.97637309E-04 -1.11046046E-04
 -2.78049266E-06 -1.34348305E-05  8.69247316E-06  8.60701561E-06 -7.16488540E-06
  1.32987122E-04 -3.47907669E-05 -3.59229417E-05  4.43735334E-05 -1.79797970E-03
  3.38932236E-04  3.35570443E-04  7.12619097E-04  3.74052279E-04 -3.30114182E-04
  6.46468697E-04  6.89164106E-04 -3.10145537E-05 -1.24234250E-05 -9.59343590E-06
 -1.16721881E-06  1.66686309E-05 -4.45386755E-07 -4.79102727E-06 -1.61744352E-07
  3.86055502E-07 -1.25159219E-07  5.00038657E-05  8.17767490E-07 -3.27430601E-06
 -3.42858693E-06 -2.88393319E-04 -1.33013868E-05 -2.58558778E-05  1.79454058E-05
  3.85536009E-04 -1.43670519E-04  2.97450313E-04 -2.94034171E-04  2.59170684E-06
  1.58439928E-06  1.19515664E-06 -5.02556357E-06  1.43076219E-06 -7.98581929E-06
  2.41117741E-05 -1.07381886E-05 -1.86086001E-05  1.30554422E-04 -2.72382599E-05
 -1.21628098E-05 -4.51376698E-06 -5.78171586E-04  3.10964927E-05 -1.65967108E-04
  3.46989302E-04 -2.92129550E-06  4.29955351E-05 -3.08137559E-05 -7.45553776E-06
 -2.34874585E-04  1.16359445E-04  1.83637362E-04 -1.59129194E-04 -6.53426591E-04
  1.28188406E-04 -1.90505652E-04  1.50816156E-03 -2.59972152E-05 -1.66221216E-04
  9.00139641E-04 -4.89147140E-05 -9.43607674E-05  6.64680891E-04 -1.52269756E-04
 -7.33631856E-05  5.73184326E-05 -1.58391779E-05  2.02896368E-04 -7.61150231E-05
  1.90843183E-05  2.00808404E-05  2.07683356E-06 -2.82112796E-05 -1.87138904E-06
 -3.39250125E-05 -3.93865937E-06  1.32265850E-04  1.99721721E-06  3.12908857E-04
 -1.07341350E-04 -6.49359493E-04 -1.27935858E-04  2.01619596E-04  4.94102966E-04
 -5.53741285E-04  5.96346654E-04 -2.70659809E-05 -3.35516070E-05  1.74844677E-05
  9.62084179E-06 -1.23603121E-05  2.81180779E-05 -1.57540197E-04 -5.00826417E-04
  2.94925201E-06 -3.73210037E-05 -9.21749396E-04  3.09188032E-05 -1.10239259E-04
  1.62473218E-04  1.43964995E-05  1.25169855E-05  1.62883911E-06  2.18930433E-06
 -3.28402734E-06 -2.07450965E-05 -1.05123573E-05 -1.30961603E-05  1.55976066E-05
  8.86259113E-04 -4.85670895E-04 -2.28852923E-07  1.14019513E-04 -5.96932503E-03
  1.27174577E-03 -4.98288169E-04 -2.64823045E-04 -6.22948550E-07  2.75764744E-06
 -1.56526101E-06  5.06721987E-06 -2.90422771E-06  1.06001770E-04  8.51408916E-05
  9.68652851E-07 -2.31324441E-07 -1.96598399E-06  2.44347950E-05 -5.77611647E-06
 -5.07334711E-06  1.00925164E-05 -9.83195551E-04  4.03123753E-04  2.93844757E-04
 -2.56289052E-04  6.35656924E-03 -1.92735402E-03  1.27303726E-04  3.33592163E-04
  6.20219212E-06 -3.46657334E-06  5.99999171E-06  3.78196387E-06  6.99414465E-06
  2.62223637E-04  2.10095594E-04 -3.04964850E-06  3.06056741E-06 -1.11760700E-05
  7.08129764E-05 -1.46575017E-06 -1.83953818E-05  4.83149027E-05 -1.10391817E-03
  1.13385430E-03  8.90425844E-04 -7.54988909E-04 -3.05482967E-02  5.84136187E-03
 -1.35633683E-03 -1.12792030E-03  5.99449717E-06  5.52446300E-06  6.86122433E-06
 -1.45014155E-05 -1.04103803E-05 -3.91585100E-05 -3.85219023E-05  8.50727471E-06
 -9.45547239E-06 -1.00541920E-05  5.18231143E-05 -5.84040589E-05  5.09631436E-05
  5.06972884E-05 -7.51661513E-04  1.04985394E-03 -3.06448265E-03  3.65326893E-04
  5.47465919E-02  3.97446020E-03 -1.90014581E-02  8.24750450E-03  7.39960282E-06
 -5.55740745E-06  2.58340298E-05  6.95406103E-06  2.80500138E-05  1.16620112E-04
  9.79874792E-05  6.21520441E-06 -8.43247439E-06 -1.85391813E-05 -8.15041624E-05
 -2.24095903E-05  3.78345406E-05  8.62650938E-05  2.45111170E-03  8.74511402E-04
 -2.18030736E-03 -3.17927698E-05  1.21051581E-02  2.90031199E-03  3.18899877E-03
 -3.17777711E-03 -2.83664190E-05  1.65432322E-05 -1.44088175E-05 -2.41328166E-05
 -1.58335762E-06  8.79078075E-05  7.09099662E-05  9.11025435E-07 -1.30783757E-06
 -1.75575448E-06  2.68318319E-05  1.06133098E-06  1.22239634E-06  3.56084597E-07
 -3.91554811E-04 -7.02993721E-04  6.39354988E-04  1.64979734E-04 -2.36467261E-03
  2.85598744E-03  4.37957746E-04 -9.80572636E-04  1.24241202E-05 -4.16076926E-06
 -6.27665058E-06  8.99293863E-06 -4.88830689E-06 -1.16349511E-04 -9.85103950E-05
 -3.08048332E-05  1.23989434E-05  9.01822933E-06 -6.49023891E-05  9.35578706E-05
 -5.82978261E-05 -6.86240898E-05 -6.30157587E-04 -1.75926162E-03  5.54502812E-04
  4.90947629E-04  4.24116530E-02 -3.70843773E-02  4.99818760E-03 -1.30685119E-02
 -5.84939633E-06  1.22454754E-04  3.66362687E-05 -6.80289635E-06  3.66904766E-06
  1.65737994E-02  1.36331014E-02  1.58839018E-04  3.55616007E-05  1.37366896E-04
 -1.17804021E-04 -7.84027159E-05 -4.40751433E-05 -4.47439404E-04 -5.63946327E-03
  3.31767963E-03  7.08691793E-04  8.10196998E-04 -1.30690594E-01 -4.65211982E-02
 -1.07176237E-02  1.66518375E-02  5.32867205E-04 -1.10602268E-04 -1.39805942E-04
  1.01688508E-04  4.51067238E-05  1.02112555E-07  5.25730078E-06 -1.61549734E-05
  2.05860684E-06 -7.02564824E-06 -4.00908990E-05  6.98932151E-05 -1.15266134E-06
  3.45336854E-05  3.39666391E-04 -1.81395607E-04  1.28697289E-04 -1.24597145E-04
  1.10705717E-02 -9.00330167E-04  9.07454136E-04 -7.12826124E-04  2.07017628E-06
  4.89430722E-06  7.43089621E-06 -8.10526580E-06 -2.30159473E-07 -2.36098295E-01
 -1.94036601E-01 -2.03557082E-04 -4.89172095E-05 -1.70517949E-05 -6.01118666E-03
  1.30050271E-03  3.12469062E-04 -8.38200459E-05  9.09913697E-03 -2.53517542E-03
 -9.69802715E-04  2.34559816E-03  5.90976177E-02  1.24769953E-02 -1.90454397E-04
  2.38117810E-02 -2.87597826E-05 -6.53501304E-04 -9.56508291E-05 -4.75650911E-04
 -1.35962461E-04  6.24422510E-02  5.13623483E-02 -6.26126390E-04 -1.35165716E-04
  4.93825189E-05  1.56798501E-03  2.50382950E-03  5.38274418E-04 -1.75419991E-04
 -5.97741859E-03 -1.19126792E-03  1.06058278E-04 -2.99678684E-03 -1.37877707E-02
  1.05160739E-02  2.93149647E-03 -6.09653288E-03 -1.55899793E-04  1.27462115E-03
  2.80878425E-04  1.33625918E-04 -7.84022594E-05  2.57246481E-01  2.11565755E-01
 -1.30234566E-04 -6.08680890E-05  3.29099015E-04  5.87716330E-03  1.28286503E-03
  3.55616851E-04 -7.79072557E-04  1.74194488E-03  2.12984833E-03  2.30741781E-04
  1.60894266E-03  2.31381685E-02  7.00237508E-03  1.78872008E-03 -5.03724140E-03
 -3.32105883E-04 -5.36443466E-04 -8.21176661E-05  2.43920742E-04  1.60356457E-04
  3.70363150E-01  3.04504559E-01 -4.77903230E-04 -5.96575123E-05 -3.70813688E-04
  8.74037556E-03  2.39463986E-03  4.01254996E-04  9.83056844E-04 -1.11465685E-02
 -4.60936424E-03 -1.13289328E-03  2.08540303E-03 -2.83893126E-02 -8.17260330E-03
 -9.15431570E-04 -4.01400353E-03 -4.19597014E-04  9.67803836E-04  1.88633695E-04
  8.41911324E-04  2.54917462E-04 -2.34352594E-01 -1.92573808E-01 -5.17850549E-04
 -7.47348367E-05 -3.01175713E-04 -5.71460444E-03  2.17489644E-03  3.27809781E-04
  1.37825765E-03  1.00898101E-02 -6.03710088E-04  2.45177824E-04 -5.24277898E-03
 -4.97578745E-03 -1.41740196E-02 -3.55726193E-03 -2.81187098E-03  4.22568487E-04
 -1.01449891E-03 -1.64717193E-04 -1.05030693E-03 -3.48801427E-04 -1.33121657E-06
 -4.51971386E-06  6.25687625E-06  2.36423614E-06  8.67009818E-06  4.39775500E-05
 -3.27820922E-05 -1.02317854E-05 -4.45194747E-05 -3.36955793E-04  2.25000727E-04
  4.02011217E-05  2.22204431E-04  8.18926447E-03 -6.97980601E-04  1.62768000E-03
 -1.05288748E-03 -1.51130102E-06 -8.15776843E-06  7.00226819E-06 -2.17733670E-05
 -2.17181418E-06  2.73283477E-08  4.32069319E-07 -2.51974004E-06 -3.33432166E-06
 -1.20755307E-07 -4.67745392E-06  9.72278462E-06  1.52949896E-05  1.17500262E-06
 -2.10610796E-05 -3.26154107E-05 -7.24285324E-05 -6.15819516E-06  1.09337370E-04
 -1.94379758E-05  5.61999264E-04 -2.62197970E-05 -2.67229783E-07  1.72695170E-06
  1.69972711E-06 -3.93534830E-06 -1.21470495E-06  2.41062175E-06  7.20135708E-06
  7.44011665E-05  6.48167006E-06 -1.65312954E-05 -1.44192691E-04  4.66930831E-06
  1.12257732E-04  4.39627626E-04 -1.99423572E-05  4.43530365E-05  2.35580488E-03
  8.80584181E-07 -8.30406256E-05 -5.18358170E-04  3.01190229E-05 -2.28159293E-04
 -8.12860544E-05 -2.61816995E-04  4.00227716E-04  7.13984637E-04  5.36298083E-05
 -4.13245182E-04 -2.35412996E-04  1.16339819E-04  9.54425990E-05  1.58005581E-03
  3.46875353E-04 -8.53245661E-04 -2.75780105E-05 -3.34111243E-04  6.56377780E-04
  1.14204450E-03 -1.22309495E-05  4.59937477E-05 -1.93587151E-04  8.17503572E-06
  1.94809283E-05 -1.57635287E-05 -3.10087913E-06 -3.06887869E-06 -1.16504946E-04
  9.14210891E-05 -1.25709827E-05  4.33940413E-06 -1.16465128E-04 -6.20451262E-04
  4.04766115E-04 -2.83213598E-04 -8.07239035E-04  2.17944889E-04 -3.88595242E-04
 -2.45374567E-04  1.42948595E-06  9.03306945E-06 -1.45758562E-05  7.37457259E-06
 -2.21192706E-05 -3.36502639E-05  2.11410138E-04  2.41631401E-04 -1.91633114E-05
  3.95408678E-05  6.90721407E-04  1.01205314E-05 -1.57590995E-04  1.04890763E-03
  9.11037165E-05  7.38540095E-05  4.19820620E-06  6.21556019E-06  8.55297435E-08
 -3.52972338E-06 -1.91464940E-05 -3.16202675E-05  3.68222052E-06  8.00271643E-04
 -2.21256343E-04 -1.93663975E-04  1.64702202E-04 -3.21984417E-03  1.49928650E-04
  6.76889217E-04 -1.54810939E-04  2.60139094E-06 -1.40667842E-06 -4.22926134E-06
 -2.02616898E-06 -2.28301727E-06  3.27604416E-04  2.64782382E-04  3.07399837E-06
 -1.77074699E-06  2.73298930E-06  6.52605355E-05 -1.31420127E-05  6.79822657E-06
 -1.03374562E-05 -1.06807425E-03  6.24843005E-04 -8.93694680E-05 -1.78829927E-04
  2.22970501E-03 -5.34747175E-04  6.98116078E-04 -1.84490877E-04  8.44471023E-06
 -1.09337864E-06  9.66441492E-06  4.29441020E-06  4.75000648E-07  3.94803311E-04
  3.21800297E-04  1.48700359E-06  4.35874294E-06 -7.64179373E-06  3.32693499E-05
 -2.31810259E-05 -2.29547274E-05  3.21334298E-05  7.64464056E-04  6.44834979E-05
  8.89446774E-04 -2.64172160E-04 -1.39512329E-02  3.74663225E-03 -4.11310731E-05
 -8.84050977E-04  7.39130290E-06 -7.97308384E-06  4.00960323E-06 -5.17883030E-06
  2.94270902E-06 -6.11057689E-05 -4.77611727E-05 -7.82121626E-06 -2.80306294E-06
 -1.19822419E-05 -4.83052725E-05  5.33989122E-05  1.21821095E-05  4.92165805E-05
 -9.66040953E-04 -7.78219210E-04 -4.87918341E-04  8.40288741E-05  1.78445243E-02
  2.78217882E-03 -3.78422070E-03 -2.49005405E-04  5.92208242E-06  3.18126897E-07
  2.36020847E-06  5.59942088E-06  2.26315211E-05  1.40475637E-04  1.19913718E-04
  7.04121093E-06  3.77066587E-07 -5.83919207E-06 -7.17754523E-05 -1.08586178E-05
  1.13593312E-05  2.97247847E-05  6.97536549E-04  6.07136072E-04 -3.74466090E-04
 -3.06913744E-04 -2.64580150E-03  1.95231194E-04  6.44932461E-04 -7.79274378E-05
 -1.05167067E-05  1.74605097E-05 -1.02460247E-05  1.08192374E-06  1.84093087E-05
  2.36093530E-04  1.91673584E-04 -1.50867243E-06 -2.69041113E-06 -2.17266772E-06
  4.51544852E-05  7.52598403E-06  1.01351864E-05  3.04605054E-06 -7.71313948E-04
 -1.78275934E-04  4.60061417E-04 -5.30492447E-05  2.18090777E-03 -1.71239279E-04
 -5.33292677E-04  1.13569329E-04  9.99444554E-06  3.82968125E-06 -1.81777885E-06
  2.31956969E-06 -3.58947421E-06 -4.94444244E-05 -4.39054244E-05  8.80021932E-06
  1.22568441E-05 -1.23693221E-05  5.50091063E-06 -7.35938582E-05 -5.59692880E-05
  3.49132244E-05 -1.13768872E-03  5.79296380E-04  2.09230070E-04 -7.52086815E-04
  2.19093024E-02 -5.82238859E-03  3.25728234E-03 -8.84970239E-03  3.00829643E-06
  7.45791846E-05 -7.07656148E-06 -9.44935955E-06 -2.16546848E-06  6.93720966E-03
  5.69599229E-03 -6.59042199E-05 -4.75391518E-05  3.87057643E-04 -6.16463982E-05
  2.08708704E-04  1.16483181E-04 -9.81191218E-04 -8.04778776E-04  9.86213077E-05
 -1.74307659E-04  3.33994045E-03 -4.79503838E-02 -2.90253623E-02 -8.60634577E-03
  3.21925304E-02  4.65212010E-04  1.22842637E-04 -4.79995848E-05 -4.65589672E-05
 -2.94736627E-05  1.52700562E-07  1.23372716E-06 -7.11571131E-06  5.40325621E-06
 -2.21428964E-07  6.34615125E-06  2.74083771E-05 -2.28400781E-05 -4.43646774E-06
 -1.16226707E-04 -2.17808710E-04  1.27839096E-04  1.03076565E-05  1.18785514E-03
 -1.18566338E-03  7.48525229E-04 -1.60134228E-03  2.67201347E-06 -4.84640478E-06
  1.25868587E-05 -2.97474345E-07 -9.77170601E-06 -3.08787195E-01 -2.53802663E-01
 -5.07424105E-04 -9.48018220E-05 -1.58746398E-04 -7.24161969E-03  2.14545060E-03
  4.35764224E-04  2.58928632E-04  9.06230675E-03 -1.92690545E-03 -7.14435986E-04
  2.36908223E-03  5.65941300E-02  8.24801703E-03 -1.84606351E-04  1.82970098E-02
 -7.27287466E-05 -1.07214392E-03 -1.23864169E-04 -8.91242884E-04 -2.67351138E-04
  3.55868911E-01  2.92544403E-01 -4.38547397E-04 -6.41488044E-05 -2.70558379E-04
  8.22755145E-03  1.49787441E-03  1.46978077E-04  1.66325340E-03 -6.86803177E-03
 -7.71627374E-04  1.39755772E-04 -2.96043714E-03  9.84504501E-04  5.68155623E-03
  1.35901602E-03 -1.75364636E-03 -4.12841325E-04  5.70834409E-04  7.30651793E-05
  1.06784902E-03  4.00758470E-04  1.13077067E-01  9.29742400E-02  2.31850263E-04
  1.07465848E-04 -5.98541250E-04  2.61445572E-03 -4.23300373E-04 -2.90573971E-04
  2.08800528E-03 -2.72235426E-04  6.98237062E-04  1.76552642E-04 -5.63285148E-04
  9.72254746E-03  2.48089410E-03  5.84537790E-04 -1.56214009E-03  8.76132519E-04
  5.47957961E-04 -8.02345980E-06 -3.15458400E-04 -1.97067710E-04 -2.68668205E-01
 -2.20855697E-01  1.71955442E-04  5.30145412E-05 -2.21560501E-04 -6.03522035E-03
 -8.98756124E-04 -3.01418197E-04  1.23780368E-03  2.56160224E-03  6.45553122E-04
  2.09372175E-04 -8.28489055E-04 -1.58297272E-02 -4.22283390E-03 -5.35992569E-04
 -1.79503192E-03 -7.85605637E-04 -5.82621432E-04  5.79474137E-05 -3.33211137E-04
 -8.39930184E-05  1.05993198E-01  8.71097467E-02  2.77297760E-04  3.60952318E-05
  1.72163681E-04  2.33230403E-03 -7.60712595E-04 -7.97260760E-05 -6.74523553E-04
 -2.49210759E-03 -7.04218427E-04 -2.64816281E-04  4.73606734E-04 -3.49835566E-02
 -1.27623324E-02 -3.29336547E-03  2.19268941E-03 -1.64617187E-04  2.62303560E-04
  2.81305575E-05  5.51592831E-04  2.02710451E-04  1.29547682E-06  7.55179172E-06
  5.04200988E-06  2.76907238E-06  9.50012465E-07 -8.05156696E-05 -1.19883326E-05
 -1.93693131E-05 -4.80680515E-06  4.33888272E-04 -3.91630637E-05  2.70665429E-05
 -2.63215407E-04  4.07560154E-03 -4.14783938E-04  1.04527514E-03 -4.90340609E-04
  9.16140565E-06  9.73496211E-06  5.08889138E-06 -1.06632694E-05 -2.11388679E-05
  1.25896452E-07  1.33643586E-06 -2.61374060E-06 -3.02570444E-06 -1.19275719E-06
 -1.24044149E-05  9.69330222E-06  1.43741215E-05  6.64283065E-06  9.09696205E-06
 -4.65582867E-06 -5.93554205E-05 -8.41344277E-06  3.64150162E-04 -2.19458646E-04
  1.18044215E-04 -1.61361541E-04 -4.12673567E-07  3.44761269E-06  1.91434577E-06
  1.70552834E-07 -3.90092576E-06  1.98717638E-06  9.50751495E-06  9.82081254E-05
  1.11890736E-05 -8.31800465E-05 -1.72856456E-04 -7.01038731E-06  1.26071357E-04
  3.99715064E-04 -2.71619450E-05  1.46241339E-04  1.18820182E-03  3.07771265E-06
 -3.77674217E-05 -2.33236888E-04 -1.95278292E-05  3.19834558E-04 -2.55672839E-04
 -3.62159276E-04  4.09566261E-04  1.88340738E-05  3.66643253E-04 -5.27203669E-04
 -1.10090359E-04  8.21672389E-05 -3.27824654E-05  4.15497915E-04 -2.81884483E-04
  2.62715093E-04  4.01919371E-05  1.42824227E-04 -2.94746197E-05  1.37070180E-04
  1.14748271E-06 -6.25107742E-05  3.90608899E-04 -1.07124565E-05 -1.19605732E-05
  4.31933304E-06 -1.19884645E-05  1.41345337E-06  2.09400971E-05 -5.91484457E-06
  4.62635172E-05  1.08056399E-05 -7.90567798E-05 -4.58473186E-05 -2.16801528E-05
  9.15080689E-06  7.18446965E-04  4.66544982E-05  8.07719272E-05  1.80515508E-04
  6.88355648E-06  3.00034284E-05 -9.56238363E-06 -6.47446735E-07 -1.64773909E-05
 -1.46765085E-05  7.17761869E-05 -8.19017198E-05 -1.62889967E-05  9.64114098E-05
  8.90171547E-05 -2.10107891E-05  6.88240176E-05  2.61660583E-04  5.84857240E-02
  4.82228167E-02  1.93153792E-04 -3.83111983E-04  7.05098864E-05  1.14006876E-03
 -9.66899571E-04  1.58477502E-03 -2.32069749E-04 -2.99706495E-03  7.98272695E-04
  2.13238671E-04 -2.65078398E-04  5.56675847E-03 -7.15439627E-03  4.14550068E-03
  1.42266989E-03  2.86806282E-04 -2.50983531E-04  3.20464004E-04  8.34491805E-04
  3.79049295E-04  3.07375647E-01  2.52851803E-01 -1.34865373E-04 -3.94472554E-04
  1.92890437E-04  6.88525116E-03 -3.17760184E-04  1.53465006E-03 -4.64352972E-04
 -2.53334017E-03 -7.70514967E-04  4.04565405E-04  2.10206767E-04 -4.82567887E-02
  6.89099615E-03  1.46960094E-02 -7.62158306E-03 -1.51629794E-04  3.11829685E-04
  4.75890240E-05 -4.09133894E-04 -6.30819569E-04  4.67021665E-01  3.84040256E-01
  3.87800512E-04  2.07102825E-05 -1.31323984E-04  1.09710909E-02 -1.96339259E-03
  7.43107349E-04  3.47429225E-04 -1.24017445E-02  3.44865533E-03 -2.34720207E-03
 -3.91246964E-07 -1.97057888E-02  3.24788908E-02  1.69522689E-02 -1.62944262E-02
 -3.80533207E-04 -3.92397928E-04  1.64061231E-04  7.68829417E-04 -4.22682931E-04
 -1.57659355E-02 -1.28370726E-02  6.43401622E-04 -1.57432621E-04 -1.83504879E-04
 -2.97960483E-04 -2.54787153E-03  5.39914777E-04  7.60421618E-04  5.35018079E-05
  5.96584979E-03  2.69747912E-03 -3.13455550E-03  1.28023463E-02  3.69555648E-02
 -4.20073459E-02 -5.48612188E-03  4.61824823E-04  4.83325127E-04 -2.96094132E-04
 -1.10282318E-03  6.22100030E-04  6.33710298E-03  5.31101705E-03  3.83595414E-05
 -7.70080007E-06 -3.31685165E-05 -2.80993425E-04 -3.94942335E-04  3.24350681E-04
  1.20696433E-04 -2.33987593E-03 -2.08418729E-03 -2.98082215E-04  6.16247113E-04
  6.90095652E-02  3.66241778E-03 -1.49590490E-02  4.97691393E-03  1.60972780E-05
 -4.67444350E-05  6.07304278E-05  1.86017350E-04  2.77111747E-05  4.23722752E-02
  3.49413767E-02  1.27418174E-04  6.37928251E-06 -4.97335181E-05  5.54115875E-04
 -7.34967139E-04  8.07623235E-05  2.38072398E-04  1.34135609E-03  4.21446245E-04
 -8.13731131E-04  1.86593438E-04 -1.94817364E-02 -6.16386934E-03  2.22151194E-03
  9.92775304E-04  6.02884530E-05  5.47603182E-05 -1.58828227E-04 -2.80441392E-04
  2.07562623E-04  1.31231364E-04  1.64998927E-04  6.05341129E-05  3.17504544E-05
 -2.50707229E-05 -3.67187444E-04 -3.34130792E-04 -1.45562457E-04  1.43621481E-04
  3.00816683E-03  7.15531189E-04  2.31242200E-03 -1.27075573E-03  6.42499156E-03
 -1.42237543E-02  1.02057994E-02  1.43463490E-03 -3.55853610E-05  1.18769787E-04
  1.52471814E-05 -6.70303133E-05 -1.51847209E-04 -2.63455643E-05 -1.95369371E-05
  7.62294671E-06  9.28857314E-06  1.08482220E-05  5.09893641E-06 -5.23081875E-05
 -4.42341958E-05 -4.34092825E-05 -1.77218137E-04 -6.00986810E-04  1.85172234E-05
 -1.24888926E-03 -8.18672245E-03  3.42902901E-02  1.12795342E-02 -4.11309317E-02
  3.63923777E-05 -4.42981375E-05 -6.14053203E-05 -3.12026682E-05  1.25384388E-05
  1.00567970E-06  9.84430753E-06 -3.86118259E-06  4.63944365E-05 -7.10911436E-06
 -5.18092334E-05  1.97830281E-05 -2.29440939E-04  4.11222718E-05 -2.51228539E-06
 -1.76679717E-05  2.77110351E-04  3.52925417E-04  5.31312219E-03 -7.47268777E-04
  4.01797082E-03  1.06190753E-04  3.81486917E-05  2.19485594E-05  1.14363101E-05
  2.11708106E-05  1.07814866E-05  2.73661356E-04  2.24679250E-04 -7.08306058E-06
  7.76249293E-06 -8.79015698E-06  1.83074090E-05  3.74755317E-06 -4.75070820E-05
  2.20280976E-05  3.69413503E-05 -5.77694546E-04  3.01044170E-04 -1.37601289E-03
  2.79734259E-02 -5.03293875E-02 -6.02682893E-03 -4.09416216E-02 -5.32435800E-05
  2.20322854E-05  1.58290309E-05  1.28111911E-05  3.19572106E-05 -4.58391948E-04
 -3.84763524E-04 -1.07309839E-05 -6.91993491E-06  4.15264647E-06  9.47713961E-05
  4.71670327E-05  2.92998516E-05 -2.11683396E-05 -9.42307808E-04 -1.16268984E-03
 -3.73137528E-04  1.49288599E-04 -1.01743981E-01 -3.00469106E-02 -5.23754823E-03
 -8.19009564E-03 -2.66349113E-06 -3.06585282E-05 -6.11661695E-06 -3.06184047E-05
 -1.36780388E-05 -3.19108650E-04 -2.67229903E-04 -4.11279583E-06 -3.04444662E-07
  3.39183700E-06  4.17074438E-05  2.06831939E-05  3.08899033E-06 -2.06890845E-05
 -7.80388279E-04 -2.49373489E-04 -3.72553914E-05  2.45211338E-04  1.66789381E-02
  9.58628073E-04 -1.29010314E-03  1.21558840E-02 -1.67382843E-05 -6.38408588E-06
 -8.81850342E-07 -3.39950488E-06  1.27060856E-06  1.08335280E-04  8.92086978E-05
  1.73518900E-06  3.39311097E-07  1.01615519E-06  5.13709427E-06 -1.20891109E-05
 -6.64444055E-07 -1.46291265E-05  4.40251128E-04  2.19045708E-04  2.01044307E-05
  5.01042875E-05 -4.53394481E-02 -3.55408098E-03 -9.72065302E-04  6.83498401E-03
  1.53539877E-05 -5.91354632E-06 -2.47192798E-07 -1.09685320E-05 -5.86498144E-06
  1.05399594E-04  9.17999632E-05  8.26750662E-06  7.94257199E-07 -4.39040306E-06
 -5.26894008E-05 -6.34831964E-05 -1.18405307E-05  1.91893212E-05  3.36424420E-04
  7.44665570E-04  1.65311891E-04  3.36500925E-04  9.26893986E-02  7.84178580E-03
  2.01802208E-03 -1.27629310E-02 -9.15148016E-06  1.54795008E-05 -6.49306056E-07
  1.13354050E-05  1.35383346E-05 -3.24813971E-07 -1.08013761E-05  1.32283477E-07
  3.73012068E-06 -1.27923670E-05  1.92770508E-04  3.07428622E-06  1.64257246E-05
  2.15791072E-05 -1.51928371E-03  3.28368507E-04 -1.04046000E-03  4.53556998E-04
  7.47313970E-03 -2.86391634E-04  1.10377059E-03 -1.85002838E-03 -5.20596414E-05
 -3.28323214E-05  5.04878240E-05  2.99603508E-05 -1.63568711E-06  6.61760352E-07
  7.33077681E-06 -1.45355808E-06 -6.52314193E-06  1.01249427E-05 -8.38024315E-05
  4.96743113E-06  2.76980210E-05 -3.66836074E-05  6.92242672E-04 -3.06013677E-05
 -1.01814686E-04 -4.14334062E-05 -2.10626993E-03  2.38538940E-04  8.04125810E-05
  5.53663337E-04 -7.30541466E-06 -3.84608933E-06  3.52810711E-06  9.53970884E-06
  6.42624801E-07 -8.28985112E-05 -1.55843059E-04  5.30929250E-04  9.15901394E-05
 -1.03724860E-04  1.58577304E-03  2.98744304E-04 -5.41697186E-04  1.11510115E-04
 -6.12207906E-05 -3.84988755E-04 -3.10845355E-04 -6.04980107E-05  3.79136410E-06
  6.88554506E-04  1.70001030E-05 -2.71451084E-04 -1.16605832E-03 -1.02862282E-05
  7.47303341E-05 -4.95421344E-04 -1.60612227E-06  7.29551107E-05  3.95383519E-04
 -2.72396628E-06  5.54323775E-05 -1.11503569E-04 -1.11885968E-06 -6.15256261E-07
  1.58249124E-04  2.86892657E-06 -1.02729687E-04 -1.28646468E-04 -1.84035367E-05
  2.47760616E-05 -7.91882845E-04 -8.71592515E-06 -2.43831085E-05  5.24966247E-07
  3.40643755E-06  8.85599283E-06  2.19121841E-04  1.21000878E-05  6.02141614E-05
 -2.33483198E-05 -8.22820893E-04 -5.92719013E-05 -8.39358210E-04  1.02472083E-04
  7.99779618E-03  2.87686552E-04  2.29892764E-03  5.77377280E-04  5.19356411E-05
  4.15654438E-06 -4.70181884E-06  6.10601114E-05 -3.71065656E-05 -2.09426097E-05
  8.19065494E-05 -6.48138379E-04 -2.01649254E-05  1.08269655E-04 -5.47152595E-04
  2.39103185E-05 -1.87051679E-05 -5.31830088E-04  8.45117525E-02  6.96246056E-02
 -5.58646334E-04  3.15531743E-04  9.95888099E-05  1.71466964E-03  2.00578413E-03
 -1.49484092E-03 -2.36642126E-04  5.37388377E-05 -1.24127331E-03 -2.69178492E-04
  5.96091174E-04 -3.07010136E-03  6.50918151E-03 -7.10156085E-03  7.24607839E-05
  2.69305712E-04  4.97469150E-04 -3.40543990E-04 -1.16604640E-03  3.26469073E-04
  7.61329867E-03  6.35458861E-03  2.16056831E-05  2.63269140E-04 -8.98454873E-05
 -1.69180296E-04  1.28326287E-04 -1.36633359E-03  3.91180911E-04 -1.14252520E-03
  6.37429823E-04  1.30953027E-04 -2.22408316E-04  4.37416198E-03 -1.30883532E-03
 -8.91614736E-03  3.45596677E-03  1.46092861E-04 -2.65326589E-04  4.57381418E-05
  4.52512769E-04  4.82418036E-04 -6.28311133E-02 -5.15623462E-02 -1.31051708E-05
  6.95839865E-05 -2.91337723E-06 -1.94561364E-03  3.15282435E-04 -6.54024531E-04
  5.36708217E-05  1.05026485E-03 -2.50469011E-04 -4.15804394E-05  2.81431141E-04
  2.18922174E-02 -1.62469372E-02 -5.44780941E-03  8.17712410E-03  6.64470349E-05
  1.55942674E-04 -1.17557711E-05 -2.42880400E-04 -3.28760553E-05 -6.79991322E-03
 -5.49590943E-03 -2.06872061E-04  4.95841330E-04 -8.34797577E-05 -2.34468282E-04
  7.54301373E-04 -2.16421058E-03  4.09087464E-04 -1.75225631E-03  1.51091799E-03
  3.25949338E-03 -1.45250037E-03 -3.03009128E-03 -1.83497661E-02  2.09505458E-02
 -3.14172343E-03  2.69069121E-04 -3.22089896E-04  3.38934930E-04  9.75749530E-04
  4.09066683E-04  2.85643172E-01  2.34972293E-01  1.85759880E-04  5.20625806E-04
 -2.25504675E-04  6.54386673E-03 -8.73950998E-05 -2.30501760E-03  7.36939028E-04
 -5.05978187E-03 -6.11490446E-05  1.89093945E-03 -3.61000361E-04  1.19483490E-03
  7.82977357E-03  1.77416084E-02 -1.02294788E-02 -1.54905613E-04  4.73749934E-04
  1.02915607E-04 -5.66088800E-04 -8.87819895E-04  4.74653400E-01  3.90358957E-01
 -2.19018981E-04  5.33295827E-05  7.05115949E-05  1.07659745E-02  1.03135260E-03
 -1.23174834E-03 -3.83192119E-06 -7.69844242E-03 -3.32310760E-04  1.78071801E-03
 -3.80180735E-04 -1.87530767E-02  1.30408561E-02  3.93337572E-03 -5.51063444E-03
 -3.17452793E-04 -3.97597744E-04  1.24592575E-05  5.63790495E-04 -1.43765244E-04
  6.45445755E-05  1.04357381E-04  3.51631238E-05  5.34950785E-05 -2.11780690E-05
 -4.16441731E-04 -1.97804117E-04 -2.59100536E-04  1.19107808E-04  3.55121116E-03
  1.30234641E-04  1.93843485E-03 -8.58671436E-04 -1.82444986E-02 -3.98788889E-03
  4.62792476E-03  4.42633234E-03 -1.24442724E-05  4.74086433E-05  5.06208995E-05
  7.37400555E-05 -9.05419288E-05  1.74305540E-05  1.98425294E-05  2.61142558E-05
  1.33696823E-05 -8.57317554E-06  2.87596218E-05 -1.27171012E-04 -6.48691693E-05
  5.48654692E-05 -6.00362840E-04 -9.44967157E-04 -2.04343449E-04 -2.14345422E-03
  5.46726933E-03  2.93711855E-02  1.48077438E-02 -4.38757955E-02  3.65381024E-05
 -2.93432066E-05 -5.16054119E-05 -3.42469381E-05 -1.97440193E-05  5.00244649E-08
  8.81895097E-06  1.02536748E-06  3.51682594E-05 -1.49375279E-05 -8.11787076E-05
  6.96248464E-06 -1.60172409E-04  8.03686677E-05  4.95514673E-05  7.40773440E-07
  3.81388034E-04 -2.55635324E-04  1.17582104E-02 -2.01761093E-03  4.02625372E-03
  3.65799574E-04  1.64415913E-05  2.11627823E-06  6.43405982E-06  1.84395725E-05
  1.30086206E-05  3.81731278E-04  3.14898973E-04  1.84482488E-05  1.27867674E-05
  8.92525972E-06  7.44915079E-05 -7.81713236E-05 -4.81053706E-05 -4.51760397E-05
 -2.28650586E-03  9.39454701E-04  3.10912405E-04 -9.96980888E-04 -3.94376021E-02
 -2.24957236E-02 -6.74985050E-03 -2.73168334E-02 -2.10480609E-06 -2.86067384E-05
 -2.73711454E-07 -1.31890586E-05 -8.79671645E-06 -1.71891101E-04 -1.37696285E-04
 -1.04253698E-07  3.39140037E-06 -2.48689976E-06 -6.07271779E-05  7.63702174E-06
 -1.60082570E-05  1.32468214E-05  1.40709534E-03  6.79009598E-05  1.29757252E-05
  8.22596797E-04 -3.08708708E-02 -1.32998726E-02 -3.93747489E-04 -5.88119379E-04
  4.63159154E-06  3.86464242E-06  3.08349118E-06  4.32385854E-06  1.10625576E-05
  2.52368656E-04  2.06988908E-04  5.65873453E-06 -8.60019617E-07  2.37698306E-06
  3.77534971E-05 -2.80672177E-05  2.06757228E-06 -1.18455952E-05 -9.78758801E-04
 -4.96453455E-04 -1.28078942E-04 -9.71491717E-05  6.29468297E-03 -1.25796906E-03
 -2.05559424E-03  6.96359673E-03 -4.27714025E-06  3.05414746E-06  5.24663127E-06
 -5.19000342E-06 -5.07806304E-06 -4.97510535E-06  3.26196997E-07  1.59286731E-06
 -2.96766840E-06 -1.42775959E-06 -4.80548842E-05 -1.08993803E-05  1.07408365E-05
 -1.85058335E-06  1.37290913E-03  5.64020162E-04  1.29670294E-04 -2.52809165E-05
 -7.77826305E-03  1.94075340E-03  4.91979308E-04  7.76321021E-03  1.66407159E-05
  9.77969243E-07 -2.20364324E-06 -1.69613968E-06  3.41716965E-06  1.00851818E-04
  8.89447094E-05  8.53964808E-06 -2.03411339E-05 -5.85773440E-06 -5.83943830E-05
 -6.32329749E-05  7.19089777E-05  2.95680221E-05  2.78031762E-04  1.37072081E-03
  1.46439219E-05  6.26421847E-04  7.03489271E-02  2.00755457E-02  3.24113849E-03
 -7.42388071E-03 -8.70809949E-06  1.13318818E-05 -2.89190075E-07  1.20666516E-05
  1.18870042E-05 -2.32490800E-06 -1.16276817E-05  2.14494922E-06  6.91562462E-06
 -7.96123909E-06  1.43496292E-04 -1.99458705E-05 -2.32072958E-05  1.31428834E-05
 -1.30696978E-03  1.67331426E-04 -5.36928905E-04 -1.80956284E-04  2.62553199E-04
 -1.74285663E-04  3.95659322E-04  4.21385169E-04 -2.90953172E-05 -2.12026552E-05
  8.80582120E-06 -7.60329521E-08  1.19573597E-05 -3.41575235E-07 -2.65024693E-06
  7.35682436E-08 -1.05870956E-05  6.30581833E-07  2.20205038E-05 -1.16384472E-06
  4.64477703E-05 -3.88630277E-06  5.87067898E-05 -8.75233601E-06 -2.50731890E-04
 -5.09715997E-05  1.12466802E-03  6.68797279E-05  4.18616318E-04 -5.79164395E-04
  2.44190933E-06 -3.40287061E-06  3.28482192E-06 -4.55032180E-06  4.62638059E-06
 -8.56097568E-05  1.41431240E-05  1.18177275E-03 -6.95423047E-05 -1.13278753E-04
  2.02617062E-04 -1.30478205E-04 -4.64946015E-05  1.74942542E-05  5.19409783E-05
  1.06474759E-04 -8.58038001E-04  2.82609737E-04 -4.65159093E-04  9.40512755E-04
  4.24695045E-05 -5.53123797E-04 -3.63620740E-05  3.08102912E-05 -2.55226556E-04
 -2.06347476E-04 -1.39502331E-06  4.58437270E-05  3.12392592E-04  1.25549976E-07
 -2.92567601E-05 -1.65293148E-04 -5.10731763E-06  1.50484736E-05  1.24588870E-04
  3.77058326E-06 -1.83364568E-04 -6.56005126E-05  1.42921411E-05 -1.09381804E-04
  4.06136675E-04 -1.32645389E-05 -1.98752684E-05 -5.13300957E-06  1.25166554E-05
  1.85938354E-05  1.20996439E-04  2.19094071E-05 -3.86847850E-05 -7.32470789E-05
 -9.63597830E-04 -4.75283821E-05 -2.30775234E-04  3.22954046E-04  4.47789286E-03
 -1.63179975E-04  1.00304330E-03  1.08743247E-03  1.50736140E-05  5.14700429E-06
  1.44781030E-06  2.41536937E-05 -8.61884369E-06 -1.16519313E-05  7.01750983E-05
  1.72941541E-04 -1.81575623E-05  1.00536889E-04  1.49957703E-04 -6.60105911E-06
  9.12416631E-05  8.75042281E-04 -1.49036733E-05 -1.38081926E-05 -2.02749621E-06
  4.79098719E-07 -1.77737821E-06  2.02369759E-05  9.28640018E-06 -5.94810732E-06
  6.99642218E-06 -2.04544379E-04  9.59333876E-05  1.04686214E-04 -9.20939092E-05
 -5.07921485E-04  7.59006321E-04 -8.23459882E-04  4.92048840E-05  2.38113596E-06
  2.99061012E-06  6.00121083E-07 -1.82260648E-06  1.91897595E-06  1.34713241E-04
  1.09541845E-04 -1.46281736E-06 -1.01680241E-06 -1.57241391E-06  2.01558989E-05
  1.84303401E-06  5.36006361E-06  5.90541795E-06  1.08801421E-04 -1.99882864E-06
  1.64088547E-05 -2.20592604E-06 -1.59508164E-03  1.61107179E-04 -7.20151865E-04
  1.60858993E-04  2.82788071E-06  3.27914593E-06  6.18318649E-07 -1.86347209E-06
 -2.80122432E-06  1.56198819E-05  1.33938881E-05  3.83396649E-07  2.75282737E-06
  6.99598845E-07 -1.53402188E-05  4.81532928E-06 -1.10912995E-05 -2.15332556E-06
 -9.59170491E-05 -8.21486354E-05 -1.09191305E-04  2.20590083E-05  4.54721159E-03
 -1.33871698E-03  3.97675817E-05  5.62128293E-04 -3.73705185E-06  2.14218244E-06
 -8.23125634E-06  1.13383905E-05  9.64331819E-07  4.30660887E-06  1.88937694E-06
  5.35071640E-06 -1.83861755E-06  6.97104896E-06  3.54164295E-05 -2.27697205E-05
  1.56422876E-05 -3.69959615E-05 -6.44484636E-04  5.03424721E-04  3.32083348E-04
 -1.51313904E-04  5.42626292E-03 -2.86564696E-03  2.65475618E-03  2.47541832E-06
  4.15624254E-06  2.35078030E-05  5.04154087E-06  7.27595860E-06 -1.03263973E-05
 -7.62581392E-05 -6.73522301E-05 -6.86776524E-07 -2.82149365E-06 -4.38294623E-06
  5.18725946E-05 -1.00408584E-06  6.34028916E-06  1.61150734E-05 -4.44211177E-04
 -3.66010838E-04 -1.83973252E-04  8.88145613E-05 -3.21880585E-03  1.21210142E-03
  4.28503149E-03 -1.83358539E-03 -5.88337006E-07  3.53157660E-06  6.72277551E-06
  9.95800980E-07 -2.90600394E-06 -3.61400070E-04 -2.97001570E-04  2.69952056E-06
  2.73628240E-06 -6.61739103E-07 -2.47563322E-05 -1.05441956E-05 -1.38067871E-05
  5.38992438E-06  5.32833678E-04 -2.22596819E-05 -2.11018457E-04  1.08661711E-04
 -4.00157912E-03  1.98266649E-03  6.24980736E-04 -9.45260325E-04 -3.55571856E-06
 -6.33025491E-06 -3.05583805E-06  2.41227243E-06  3.76017314E-06  3.62897049E-05
  3.60923488E-05  6.01019906E-06  2.81506882E-06  7.74788805E-06 -5.52390042E-05
 -4.08958206E-05 -1.85694291E-05 -3.52125116E-05  3.74215832E-03 -7.34087480E-04
  3.46047944E-04 -7.74350567E-04  6.90864833E-03 -3.00593229E-03  7.46387967E-04
 -1.26770680E-03  1.00708964E-05 -5.00153130E-05 -2.21322877E-05 -2.35816831E-05
  3.56061920E-06 -3.97262677E-03 -3.23051546E-03 -6.20435327E-05 -2.88722422E-06
 -6.88068273E-05 -4.16625878E-04  2.29089047E-04  1.18718028E-05  2.23904547E-04
  8.84124212E-03 -6.62878174E-03 -1.00901433E-03 -3.35469416E-03 -2.33610696E-03
 -6.04943800E-03 -1.01123802E-03  2.33238697E-03 -1.10672041E-04  4.96903809E-05
  2.51376478E-05  1.67343188E-05  1.86709851E-06 -7.70397565E-08  1.18055707E-06
  3.86189633E-06  3.48638602E-06  2.06261619E-06 -1.80941849E-05 -9.39434805E-06
 -1.77294660E-05 -9.00216266E-06  1.71212362E-05 -1.77876702E-05  1.39326743E-05
  1.18243090E-04  1.55026603E-03  1.14771409E-05 -3.01231550E-04 -1.17086666E-04
 -1.88119787E-06  9.21891896E-06  3.67215964E-08  1.27257419E-05 -4.78208958E-06
  8.32324533E-02  6.84107060E-02  2.14147291E-04  3.65953748E-05  9.88667975E-05
  2.06467724E-03 -5.17392586E-04 -9.42185082E-05 -1.92008263E-04 -1.12506145E-02
  5.89747177E-03  1.55407290E-03 -3.33127124E-03  4.52788653E-03  1.13931578E-03
 -1.33277330E-04  8.67409293E-04  6.80454668E-05  3.10432948E-04  2.34823739E-05
  2.65687325E-04  8.26946132E-05 -2.37881986E-01 -1.95478180E-01 -3.81509832E-04
 -1.20941591E-04  4.03230554E-04 -5.66134017E-03  1.24595436E-03  4.20926086E-04
 -1.57237971E-03  1.35812499E-02  3.85705356E-04 -7.08035246E-04  7.66247931E-03
 -6.27915350E-03  1.18013982E-03  4.31093833E-04 -7.07148592E-04  2.15411943E-04
  7.86694005E-04  2.36894679E-04 -9.92502109E-04 -5.16038286E-04  4.62037402E-01
  3.79815490E-01 -4.26624012E-04 -6.63786728E-05 -1.60030989E-04  1.06927012E-02
  2.08738509E-03  3.40646549E-04  8.74707284E-04 -1.60219649E-02 -7.41510964E-03
 -1.15877404E-03 -3.59071300E-03  7.79955568E-03  1.87802219E-03  3.44556258E-04
 -4.25042302E-04  1.10141770E-03 -8.61937440E-04 -4.43581395E-04  5.66568288E-04
  3.44502869E-04 -1.97479945E-01 -1.62269182E-01  1.53274099E-05  5.75674701E-05
 -5.58538043E-04 -4.72908312E-03 -1.85918695E-04 -2.30154573E-04  1.91453872E-03
  1.28491557E-02  5.69786827E-03  1.61709481E-03 -4.34378225E-03 -6.80407915E-03
 -1.08723031E-03 -6.84697339E-06 -1.00913151E-03 -1.19919849E-03 -4.33764287E-04
  1.43584279E-04 -1.64626653E-04 -2.67965913E-05  4.77940670E-02  3.92801326E-02
  1.65162466E-04  2.34992201E-05  7.32427602E-05  1.25549660E-03 -3.45426977E-04
 -5.18459919E-05 -9.61768387E-05 -1.05847880E-02  1.15728306E-03 -4.79515602E-04
  6.41232814E-03 -5.52355792E-03 -3.94085812E-03 -1.24009115E-03  1.13118052E-03
 -6.03839099E-05  1.10902029E-04  8.86352292E-06  2.31454086E-04  8.50144727E-05
 -7.73887835E-08 -5.43293228E-07  1.83772655E-07  3.96817246E-06 -1.25216771E-06
  9.77961086E-06  1.35477645E-06 -1.66630957E-05  7.45638332E-06 -3.58180120E-04
  5.33883185E-05  1.61845071E-05 -1.53695244E-05  3.67787287E-04 -1.95268401E-05
  1.09129415E-04  3.44858834E-05  2.53282787E-06 -5.85118264E-06 -6.61997475E-07
 -1.62508346E-06  2.87162414E-06 -7.00703548E-08 -6.55140607E-07 -1.43453175E-06
 -1.21919579E-06 -8.01497092E-07  5.94493858E-06  5.96827061E-06  5.21104426E-06
  3.80469341E-06 -3.39441967E-05 -2.00404793E-05 -3.55933472E-05 -3.07464938E-05
  4.55174020E-04 -4.79450650E-05  4.63655129E-05 -1.98164930E-04  2.11738329E-06
  2.45488504E-06  2.86681473E-07 -1.34412246E-06 -7.96493895E-07  4.24275264E-06
 -3.19794986E-05 -1.49306569E-05  1.16895059E-06 -7.74069455E-06  1.53440681E-05
  3.45101243E-06 -3.12940622E-05  4.76812143E-05  9.16760592E-06 -8.73935011E-05
  2.00798407E-04 -1.47043073E-06  1.51512015E-05  3.40652756E-05 -6.76941110E-06
 -1.21997139E-05 -3.95927434E-04  1.64445684E-04 -9.11521271E-04 -1.36477557E-03
 -3.81431280E-04  9.89144850E-04  1.63085652E-03  5.38045191E-04 -1.24707468E-03
 -1.16181254E-03 -3.34576878E-04  9.19106115E-04  1.61829143E-03  1.25238135E-04
 -8.55394832E-04 -1.30507139E-03 -5.45644786E-06  3.75106069E-05 -6.89136543E-05
  1.59493585E-06  1.69895757E-06 -4.08139898E-06  1.35656992E-06 -3.62149725E-06
 -8.91585883E-06  1.16900622E-05 -6.13400688E-06  1.12445996E-05  6.98760049E-06
 -1.15540531E-04  1.65872783E-04 -1.08387150E-04 -6.90041107E-04  1.79545597E-04
 -2.44206687E-04 -3.76916577E-05 -4.94096426E-06 -2.86328512E-06  6.39315845E-07
  4.56059769E-06  7.21716897E-06 -9.09694256E-06  6.64381556E-05 -2.76788907E-05
  1.54204420E-05 -1.24931778E-04  3.28808146E-04  1.81483105E-05 -1.07731932E-04
  2.46249929E-04  1.19130423E-01  9.80206012E-02  2.72511063E-04 -4.10568459E-04
  4.35692644E-05  2.62042171E-03 -1.30294538E-03  1.02268284E-03  1.11768674E-04
  4.91857328E-03 -2.17782305E-03 -3.05038515E-03  1.83783179E-03  5.07431692E-03
 -5.72662535E-03  2.53393759E-03  1.26220760E-03  1.47148654E-04 -2.24316140E-04
  3.09096764E-04  7.57933340E-04  1.35895846E-04  4.43860791E-01  3.64902529E-01
  3.84031628E-04  3.23761590E-04 -2.50061105E-04  1.03739141E-02 -2.10825159E-03
 -9.86771970E-04  1.07726139E-03 -1.40726748E-02  6.16247202E-03 -7.14303364E-04
 -1.86379056E-03 -3.09302451E-02  5.18264963E-03  9.16690733E-03 -4.76819704E-03
 -3.95453106E-04 -6.22504026E-04 -8.83980330E-04 -3.76455880E-04  9.35814621E-04
 -3.05274006E-01 -2.50884205E-01  3.83210094E-04  4.78201355E-04 -3.00323890E-04
 -7.31136373E-03 -1.27912999E-03 -2.07953670E-03  1.19135805E-03  1.30871825E-02
 -1.31651362E-03  6.17147475E-03 -1.76972292E-03  4.61026583E-02  9.48940963E-03
  1.10105484E-02 -7.65538289E-03  3.97089196E-04  8.97531477E-04  7.53727262E-04
 -1.90862955E-04 -1.09577036E-03  1.34787165E-02  1.10685052E-02 -2.33321077E-04
 -2.60127660E-05  9.16793186E-05  6.35461239E-05  4.28346718E-04  4.19893739E-05
 -1.65858554E-04 -6.44709315E-03 -3.68329954E-03 -2.40417424E-03  2.07416635E-03
 -1.49643261E-02 -6.03040513E-03  1.17834928E-02 -4.13325845E-03 -2.88272332E-04
 -1.02270315E-04 -3.87144757E-05  8.48532462E-05 -3.53555605E-04 -1.16802994E-01
 -9.59938589E-02  8.08725310E-05  4.76618427E-05 -3.99924496E-05 -3.04347235E-03
 -6.02948104E-04 -3.16402590E-04  3.07335463E-04  7.26889842E-03  3.81881388E-03
 -8.11715239E-04 -1.09771714E-03 -1.99048151E-02 -4.85046310E-04  2.06441975E-03
  3.47659625E-04  7.20479917E-05  1.71579747E-04  2.20858323E-04  7.89973314E-05
 -3.07933812E-04  1.72984079E-03  1.43448681E-03  3.32578584E-04  4.86548141E-05
 -1.37786987E-04  1.94582452E-04 -1.50757681E-03 -1.43835166E-04  5.97707973E-04
 -6.27859703E-03 -6.65336910E-04  3.38452522E-03 -9.29164372E-04 -9.48329824E-03
 -4.08742725E-03  2.58033741E-04  1.07096596E-03  1.56743788E-04  1.47977754E-05
 -3.23720922E-04 -4.62609885E-04  6.32745004E-04 -1.01767543E-04 -8.94599671E-05
  1.50605754E-05  1.63363670E-06 -1.21973453E-05 -3.11793280E-05 -3.50383893E-05
  2.02630614E-06  4.47138247E-05 -1.38835989E-03  8.56240549E-05 -7.57779480E-05
 -3.42396509E-04 -1.49808015E-02  1.60336740E-02  3.91322993E-03  1.21279800E-03
  2.30308864E-05 -3.90786684E-05 -3.25011630E-05  1.58534954E-05  9.57032279E-05
  1.32452060E-05  1.06410418E-05  1.39642407E-06  2.85727925E-06 -1.00026331E-07
  2.96674695E-05  1.12543920E-05 -1.47945277E-05 -3.68898541E-07 -5.19430867E-04
 -4.07412463E-04 -3.82492529E-05  1.05656870E-03  1.19822141E-02  7.95552581E-03
 -2.55090622E-04  1.61978097E-02 -1.07955374E-05  1.10912427E-06  1.41430481E-05
 -1.00315338E-05 -2.57811069E-06 -4.95712384E-07 -5.38168453E-06  1.29351457E-05
 -5.99320058E-06 -5.30127196E-06  3.74078023E-05 -5.47964240E-05  3.15334667E-05
  2.41850608E-05 -4.04187793E-04  8.50833699E-05 -4.95006325E-05 -2.25196732E-04
  4.35316958E-03  4.96010732E-04  1.85313812E-03 -2.47403774E-03 -1.55588733E-05
 -7.22475755E-06  8.15629560E-09 -9.99421512E-06 -1.23396494E-05 -5.70778738E-05
 -4.53036055E-05  1.42987118E-05 -1.26462331E-06  4.67226642E-06 -3.09235709E-05
 -6.91356109E-05 -6.13324059E-07 -1.99427213E-05  6.91122051E-04  5.14897866E-04
 -2.75582894E-05  9.92369349E-04  3.81062284E-02 -5.88674031E-03 -1.60088831E-03
  3.31993290E-03  2.62565708E-05  1.32031896E-05 -2.13869291E-06 -7.05990553E-06
 -3.68062931E-06  1.03710869E-05  7.63330384E-06 -7.99686683E-06 -5.67705063E-07
  1.53442632E-06  1.13320850E-05  3.09032420E-05  3.83013679E-06 -2.72856272E-06
  4.51989414E-04  9.72594894E-05  2.38975998E-05 -6.07086802E-06 -2.17877248E-02
 -1.55932829E-03  1.50066847E-04 -3.29413837E-03  9.65028799E-08 -1.63463069E-05
 -3.35843559E-06 -1.78249315E-06  8.78749259E-07 -6.93962281E-05 -5.72912732E-05
  1.73510531E-06 -7.64400894E-07  1.01161356E-06  8.62008551E-06 -7.27928270E-06
  2.97637161E-06 -6.80316635E-06 -2.24400103E-04 -8.25182635E-05 -1.25549641E-05
 -1.44878540E-04  7.54980144E-03  2.14450055E-03  3.60272653E-04 -3.61211079E-04
 -7.62353788E-06 -5.29160322E-06  1.68154145E-07 -9.50466239E-07 -8.09392489E-07
  1.00665391E-04  8.53961674E-05  1.05059987E-06 -4.67768496E-07  8.64887882E-07
 -3.91910491E-05 -3.19106998E-06  1.91824171E-06 -4.44578969E-06  4.35015720E-04
  2.14545796E-04  6.37767833E-05 -1.33643199E-04 -3.48942371E-03 -1.08386365E-03
  3.51493095E-05 -9.41843000E-04  4.86954767E-06  6.82972553E-06  7.74370143E-07
  8.07443854E-06  2.96075148E-06 -4.88943169E-05 -4.11874134E-05  3.86629754E-06
  1.73870317E-06 -2.82554700E-06  2.26655789E-05 -1.14924859E-05 -5.07522221E-06
  1.27757725E-05 -8.60808172E-04 -1.55603021E-04 -8.24618732E-05  1.10365278E-04
 -2.78802717E-03 -2.66193175E-03 -7.81639927E-04 -8.11050784E-05  3.90702791E-06
 -1.09870115E-05  2.58043916E-06 -7.14334151E-06 -6.63837002E-06 -1.87330651E-06
 -4.80422377E-06 -2.02144232E-08 -3.67828163E-06 -1.67706790E-06  2.05088442E-05
 -2.61878694E-06  2.58342477E-05  1.62735593E-05 -4.17530524E-06 -2.47715576E-04
  2.65545800E-04  1.03680768E-04  4.33611354E-03 -6.17660570E-04  6.87429820E-04
 -9.25665722E-04  1.31009164E-05  2.15363548E-05  5.28703357E-06 -1.84012183E-06
  6.35009048E-06 -4.05255803E-07 -4.26116504E-06  4.03939644E-06  7.17039591E-08
 -6.85272110E-07  5.24013791E-05 -1.55888103E-05  1.29003444E-06 -1.24956064E-06
 -3.24137633E-04  6.73280324E-05  3.32751334E-05  1.35647898E-04 -3.96269637E-04
  9.65467709E-05 -1.09469763E-04 -3.04742348E-04 -1.94238088E-06 -3.45763308E-06
 -6.23337159E-06 -2.11369594E-07  4.03024736E-07 -2.25173466E-05  3.91736190E-04
  1.56259982E-03  4.53810091E-04 -9.25865447E-04 -5.30037004E-04 -4.21038711E-04
  8.82257852E-04  9.90659327E-04 -1.39336596E-04  4.53112637E-04  1.41896037E-03
  1.92774438E-05 -4.32995263E-04 -6.21263855E-04  6.78729287E-06 -4.15159968E-06
  5.46705507E-04 -2.42067593E-05  9.34810451E-05  5.66265460E-04 -5.38664081E-06
 -4.01610822E-06 -3.32972508E-05  2.52623924E-07 -5.21932147E-06 -1.06043226E-04
 -4.37897835E-06  3.29964949E-05  5.84393450E-05  1.41106183E-06  7.04250907E-06
  1.12667766E-04 -1.46172666E-05  1.54536442E-04 -3.12988104E-04 -1.37373237E-05
 -1.61864124E-05 -2.13449383E-06  2.25239042E-07  9.96626133E-06  6.21255075E-05
  4.82236294E-06 -1.16287776E-05 -4.28352270E-05 -1.03151270E-03 -1.74558775E-04
 -2.11746602E-04  2.60908407E-04  1.37711098E-03  3.84791751E-05  4.16679720E-04
  8.43087885E-05 -9.34435468E-06  6.66955036E-06  1.44997297E-05 -1.16286165E-05
  1.67126610E-06 -5.26341404E-06  6.83006299E-05 -3.45661107E-04 -5.19014420E-06
  5.18558676E-05 -3.35821196E-04 -2.80059206E-05  1.66319572E-04  9.65358875E-04
 -5.32578477E-02 -4.37810934E-02  2.65331159E-04 -2.31342156E-04 -1.73376930E-05
 -1.26483808E-03 -4.70197452E-04  8.50018976E-04 -1.16304097E-04 -4.19027352E-03
  2.15247937E-03  1.57149061E-03 -1.30986551E-03 -4.66740414E-03  5.25277972E-03
 -3.92395198E-03 -5.18432683E-04  7.89604406E-06 -1.74890121E-04  1.23583235E-04
  4.23236833E-04  6.40963569E-05  1.08246811E-01  8.90061658E-02  1.04542893E-04
 -9.95602287E-05 -8.02135808E-06  2.19168112E-03 -4.87163338E-04  5.48655894E-04
  5.44148294E-07  3.45425086E-03 -1.87027749E-03  1.99606666E-04  5.52590145E-04
  1.44113443E-02 -2.64063269E-03 -7.83925776E-03  3.28647321E-03 -2.42485287E-04
 -2.63282013E-05 -2.42474992E-04 -3.19365962E-04 -1.09754318E-04 -4.58247321E-02
 -3.76431611E-02  2.91374537E-05  9.14621483E-05 -3.48221245E-05 -1.03740564E-03
  2.42526626E-04 -3.73113028E-04  2.21638418E-05 -2.20479392E-03 -4.26788639E-04
 -2.83373802E-03  1.13567984E-03  4.35807331E-02 -2.09649002E-02 -5.19715064E-03
  9.96111735E-03  1.15891189E-04  1.72917040E-04  2.90336875E-05 -1.89722298E-04
  1.01442230E-06 -1.27667379E-02 -1.04491344E-02 -2.23708802E-04  5.33196154E-04
 -9.45522175E-05 -1.82587520E-04  7.29495281E-04 -1.59876466E-03  2.42030641E-04
  4.84253174E-03  9.89544485E-04  5.61860793E-03 -2.00051468E-03  1.97476501E-02
 -3.57640080E-02  3.18440422E-02  2.34409392E-03  3.35399737E-04 -1.84394040E-04
  2.74354833E-04  6.97220462E-04  4.38876445E-04  4.71050761E-01  3.87220030E-01
 -4.45414207E-04 -2.14735049E-04  2.38950731E-04  1.11059714E-02  2.27558248E-03
  4.77078851E-04 -1.01391919E-03 -1.52029768E-02 -5.33544452E-03  2.69802191E-03
  1.12982474E-03 -4.40565672E-02  2.03261958E-03  2.09692321E-02 -8.43064240E-03
 -5.50227507E-04 -6.07255805E-04 -9.96305120E-04 -5.96270298E-04  8.23548702E-04
 -2.82034693E-01 -2.31784755E-01 -4.12579334E-04 -4.51936466E-04  3.03525969E-04
 -6.66573397E-03  1.37041595E-03  1.99877249E-03 -1.16933757E-03  9.39814655E-03
  1.04240467E-03 -4.94574340E-03  1.27828639E-03 -9.99170115E-03  9.50862788E-03
  2.34482605E-03 -3.95980231E-03  3.70612859E-04  8.60607033E-04  7.51912357E-04
 -1.59516849E-04 -1.11421204E-03  9.70622883E-05  1.04481685E-04  2.09908457E-05
  2.39166346E-06  4.58500504E-06 -1.50790327E-04 -1.46419306E-04 -3.29643245E-05
 -9.65966094E-07  3.23208724E-03  6.76963438E-04 -2.97062332E-04 -6.74129218E-04
 -6.81098941E-05 -7.49859938E-03 -7.15289357E-03  5.99910765E-04 -2.82243886E-05
  4.56248282E-05  4.89657654E-05  4.14303348E-05 -1.27573183E-04  2.88284491E-05
  2.48334515E-05  2.56061781E-06 -5.82874942E-06  6.68257922E-06  2.60413121E-05
  4.96876861E-06  3.55596868E-05 -3.13106871E-05  2.08384594E-04 -1.63214936E-03
 -4.43993923E-04 -3.18557783E-04 -2.52573227E-02  8.29170769E-03  5.49369565E-03
 -3.13335584E-02  1.57636351E-05 -2.98895284E-05 -6.74383658E-06 -9.45002947E-06
  1.73280586E-07 -2.18140908E-07  1.11879040E-05  2.59497250E-07  2.35531335E-05
 -1.36962344E-05 -1.12954732E-04  5.40258687E-06 -1.06283930E-04  6.63511527E-05
  1.26999602E-05  1.87029742E-04  7.43191715E-05 -8.86715389E-05  4.36489340E-03
  1.02923974E-03  3.83582399E-04  1.78434576E-03  1.33858530E-05 -2.48615989E-07
  4.87389025E-07  6.15889888E-06  1.82507092E-05  1.05144551E-04  8.33665221E-05
  2.41357225E-05  7.84638546E-06  1.16465349E-05  9.63471562E-05 -8.29547424E-05
 -1.03596971E-05 -5.09946927E-05 -1.70490512E-03  1.77549029E-03  1.79416468E-04
 -1.55915713E-04 -2.99705779E-02 -7.50507975E-03 -1.11563469E-03 -1.43661549E-02
  2.48713743E-05 -4.53304750E-05 -1.20796681E-05 -1.10603968E-05 -2.01314882E-05
  1.23188272E-04  1.07043491E-04  1.73713365E-06 -2.81580648E-06 -7.45685967E-06
 -9.57343728E-05  5.89108852E-07  5.87220216E-06  3.67358686E-05  2.26140267E-03
  5.44591640E-04  6.70588497E-05  9.90782626E-04 -2.87151577E-03 -8.35880692E-03
 -1.51251241E-03  1.04739482E-03  7.96468143E-06  7.59129102E-06  2.74270513E-06
  2.08812995E-05  1.74194324E-05 -1.03396753E-04 -8.56287315E-05  5.96280291E-06
  2.41143936E-06  3.82753993E-08  3.72066989E-05 -3.41852453E-05 -1.13922405E-05
  5.12882119E-07 -1.18347309E-03 -6.36203181E-04 -9.41954593E-05 -3.60041801E-04
  3.81114089E-03 -3.12819315E-03 -1.37176768E-03  7.48495830E-03 -2.92187959E-06
  9.69141359E-06  7.26341112E-06 -6.83419495E-06 -2.35970321E-06  7.35272159E-05
  6.43457381E-05 -4.96378906E-07 -2.09327901E-06 -4.53182216E-07 -4.32269449E-05
  2.41659418E-06  8.06514014E-06 -1.57914378E-06  1.47468356E-03  6.05013840E-04
  1.49912289E-04 -3.14539123E-04  5.38478194E-04  4.68027376E-03 -2.78896928E-04
  9.43144443E-03  1.41070745E-05 -1.72714133E-06 -3.81532263E-06  4.41142515E-07
  3.98199534E-06  5.91966729E-05  5.36571592E-05  1.61281580E-05 -4.53781767E-06
  8.45951726E-07 -3.51640897E-05 -9.26986026E-05  6.79997975E-06  5.97739796E-06
 -1.20926544E-03  6.20919125E-04 -2.16011352E-05  9.51691671E-04  3.61166846E-02
  1.93947730E-02  5.00241720E-03 -3.83237481E-03  4.56651481E-06 -4.84238647E-06
 -2.69992279E-06  2.67259391E-06  1.08496230E-05 -2.25167452E-07 -1.23622083E-06
  3.82527533E-09  1.09517677E-05 -3.72347564E-06  4.85085089E-05 -2.15256327E-06
 -4.81043831E-05  9.94679006E-06 -7.75805654E-04  1.06581206E-04 -1.04482774E-04
  1.70040460E-04 -4.48149341E-03  5.97517610E-04 -5.12584803E-04  1.25182642E-03
 -2.18111156E-05 -1.58191271E-05  1.52621215E-05  1.14236472E-06  1.76372253E-05
 -3.04812601E-07 -2.72717495E-06  7.92225282E-07 -3.03333884E-06 -5.00871169E-06
  2.69454042E-05 -3.81435188E-06  1.41606252E-05  2.12256186E-05 -1.38797904E-04
 -8.35835393E-06 -8.93415915E-05 -9.26830996E-05  1.17682734E-03  6.93896901E-05
  5.06616072E-04 -1.80704863E-04  3.52398454E-06 -9.87532246E-07  1.24484853E-06
 -3.44263644E-06  2.29628408E-06 -9.97768899E-06 -3.27129024E-04 -7.68344694E-04
  7.94414044E-05  1.27530185E-04  5.93493438E-04 -4.92522830E-05 -4.08403191E-04
 -9.95930075E-04  4.72862612E-04 -6.59791812E-04 -1.21795606E-03 -3.82839014E-04
  7.27966989E-04  1.02335971E-03 -3.02974464E-06 -2.74593951E-06  2.45857604E-05
  5.86451651E-05 -5.01051997E-04 -5.41411752E-04 -7.99169233E-06  6.31840016E-05
  2.88106682E-04  5.21977639E-06 -8.58947825E-05 -1.66178794E-04 -7.50160104E-06
  4.64597172E-05  2.18548473E-04  9.62174897E-06 -1.55644711E-04 -3.87409022E-04
  1.03725750E-05 -5.37319327E-05  1.18146714E-04  6.10350278E-06  9.72895774E-06
 -2.05377419E-06  8.65513632E-06  3.84839846E-06 -2.08497330E-05  8.59300400E-06
 -3.97306367E-05 -1.31577057E-05 -2.34952157E-05 -1.48838330E-04  6.63838258E-05
  3.44551124E-05  2.72745398E-04  5.26554600E-05 -5.84913824E-05  2.27380830E-04
 -1.19928367E-07 -7.64948457E-06 -5.90405326E-06  1.92875672E-05 -8.25707633E-06
 -7.18336997E-06  4.37110644E-05  4.14859687E-05 -7.11202414E-06  6.30192738E-06
  3.33351337E-04 -1.77520716E-05  1.07326753E-04  3.52168442E-04  5.39057598E-01
  4.43180400E-01  2.27372544E-04  2.99537977E-04 -1.84236188E-04  1.24144695E-02
 -1.36562647E-03 -1.69559505E-03  1.06056345E-03 -1.53974244E-02  4.53224307E-03
  4.71806243E-03 -3.20736294E-03  7.57473386E-03 -3.64682925E-03  7.48990425E-04
  1.13364704E-03 -9.56895297E-04 -2.30066978E-04 -2.20315025E-04 -6.26528238E-05
 -1.17880906E-03 -1.22100955E-01 -1.00264227E-01 -1.93398196E-04  6.53965996E-04
 -1.47598540E-04 -3.00314326E-03  6.46786079E-04 -2.33403833E-03  5.43902645E-04
  9.83623741E-03 -5.53810366E-03  2.39511147E-03  1.23158673E-03 -2.08926539E-02
  2.48140368E-03  5.66686096E-03 -2.73482001E-03  6.32738950E-04 -1.84103577E-04
  5.10318575E-04  1.02811602E-03  7.08720975E-04  2.21158163E-02  1.82020988E-02
 -2.69143861E-05 -2.76918069E-05  2.04134887E-05  5.62729538E-04 -1.42779037E-04
 -2.17760023E-04  1.19967271E-04 -8.90929066E-03  1.62905791E-03 -5.12765133E-03
  1.19743062E-03 -5.59657343E-03  1.31784701E-02  4.80429524E-03 -6.33953944E-03
 -6.20811193E-05 -2.67412884E-05  2.94661053E-05  8.59524389E-05 -1.06715083E-04
 -1.08887501E-03 -8.47451244E-04  3.82716087E-05  5.23385596E-05 -2.87113983E-05
 -3.88806419E-04 -2.39431809E-04 -3.04225556E-04  1.78663159E-04  6.30637294E-03
  4.84402228E-03  5.11343509E-03 -3.42044162E-03 -2.54525577E-03  1.22955485E-02
 -5.52669048E-03 -5.04600800E-03  1.43385237E-05 -1.98097732E-05 -1.50635226E-05
  1.24406584E-05  7.01390527E-05  2.68784063E-02  2.21197502E-02 -2.98142071E-05
 -2.23451532E-05  1.98750433E-05  6.57834619E-04 -1.67092879E-04 -1.59716100E-04
  1.07852563E-04 -9.06823586E-03 -5.43539303E-03  1.30960055E-03  1.47406608E-03
  1.45511892E-02  1.96404180E-04 -3.12393551E-03  1.21513062E-03 -6.71137244E-05
  3.80238008E-05 -2.11398710E-05 -8.43412644E-05 -1.20635324E-04 -1.07411904E-01
 -8.81980298E-02  6.21797301E-04 -1.73384366E-04 -1.62106370E-04 -2.63433463E-03
 -2.12623974E-03  5.23275804E-04  5.78585745E-04  1.00657810E-02  2.44926459E-03
 -5.63686883E-03  1.04540942E-03 -9.91482281E-03 -2.36360973E-03  4.39591083E-04
  5.90157949E-04  5.58100772E-04  5.42982711E-04 -1.68499262E-04 -9.68961263E-04
  6.01269960E-04  1.82485555E-05  3.32534865E-05  1.21018020E-05  4.33808117E-06
 -3.36096984E-06 -2.15369402E-04 -5.36852567E-05  5.33499134E-07  1.21936121E-05
  4.65007659E-03  1.12878760E-03  9.43274164E-04 -1.28186866E-03  1.39273069E-04
  8.00265169E-03  3.78138781E-03  1.00703038E-03 -1.32285326E-05  2.90980197E-05
  4.59168080E-06  7.41839360E-06 -3.58402846E-05 -8.94698199E-07 -1.92630167E-06
  4.52524213E-06 -8.81080981E-06  3.20033046E-06  3.43047542E-05 -2.34125796E-05
  3.54758975E-05 -1.52703588E-05 -6.73501977E-04 -8.43858252E-04 -2.08289343E-04
 -1.42941636E-04  1.93614560E-02  1.07125945E-02  3.25835014E-03 -3.98952893E-04
  8.10441152E-06 -2.32198828E-05 -1.53225401E-05 -2.15530719E-05  1.52877875E-05
  7.24244792E-08 -2.73577119E-06 -6.84261542E-06  6.23733750E-06  1.82823494E-06
  4.49993032E-05  3.31259358E-05 -3.02471229E-05 -8.31988054E-06 -4.78311722E-04
 -4.66402490E-05 -2.08187890E-04  1.63571277E-04 -7.53207409E-04  8.75110564E-05
  1.02672514E-03 -1.38025500E-04  3.62767111E-06 -5.98826542E-06  4.17707667E-06
  1.21396915E-05  5.99385332E-06 -2.14220420E-05 -1.91852668E-05  9.26093884E-07
  6.47835129E-06  2.32557025E-06  2.20579947E-05 -8.65296884E-06 -2.98541056E-05
 -1.60751361E-05 -3.08280495E-04  5.00657122E-04  2.62612313E-04  8.20933394E-05
  1.20747824E-02 -1.17867872E-02 -2.50500808E-03 -7.44395777E-03 -2.57480646E-07
 -1.75135667E-07  2.33337132E-06 -2.09412136E-06  7.89057582E-06  5.43320165E-06
  4.58133436E-06 -6.46238472E-06 -3.43686101E-07  6.77708285E-07 -7.43571590E-06
  2.89182094E-05  2.46030152E-06  1.27569115E-07  6.19433803E-04 -3.01592960E-05
 -6.64928704E-05  2.71936938E-04 -2.56861968E-02 -5.14744429E-03 -3.48216215E-04
 -2.24111419E-03 -1.83826444E-06 -7.22913782E-06 -2.82550845E-06  2.81816583E-06
 -3.31687693E-08 -1.43752985E-05 -1.26479683E-05  1.74230549E-06  4.53310120E-07
 -1.74322177E-08  1.74739341E-05 -7.33986254E-06 -1.69254484E-06 -1.08012068E-07
 -3.77857416E-04 -2.30371761E-04 -3.51950999E-05 -4.46652405E-05  3.96011591E-03
  1.22880724E-03 -1.48603582E-04  8.61593080E-04 -5.57099631E-06 -2.37351000E-07
  4.73151517E-07 -3.59697930E-06 -1.97584132E-06  1.59467789E-05  1.46404943E-05
  2.68229508E-07 -3.75730094E-07  1.56242350E-06 -2.01883982E-05  3.32395098E-07
  2.45710833E-06 -1.01060685E-05  6.39144358E-04  2.62953059E-04  4.80723689E-05
  3.54733616E-05 -7.40295451E-03 -1.40031861E-03  4.88926740E-05 -3.91196190E-04
  3.32093043E-06  1.86318986E-06  5.13617892E-07  1.28974367E-06  8.38073211E-08
  8.80863745E-06  8.17358931E-06  3.83306961E-06 -2.83918421E-06 -3.92317180E-06
 -7.92500859E-07 -2.76806732E-05  7.32449176E-06  1.90861237E-05 -6.10646363E-04
  3.28920460E-04  1.12116477E-05  3.35072576E-04  1.23854880E-02 -1.00665958E-03
 -6.16628966E-04 -1.53135665E-03 -3.09988516E-06  8.29404233E-07 -3.10423788E-06
  2.32696287E-06  3.84669659E-06 -1.03853829E-06 -6.44614856E-06 -4.43066124E-06
 -3.68667948E-06  6.23143984E-07  6.56728530E-05  1.57828558E-05  2.47326069E-05
 -1.38736444E-05 -3.78584665E-04  7.72692636E-06 -1.89887064E-04  5.91676474E-05
  1.76280217E-03 -2.13824517E-04  3.33493221E-04 -4.90569954E-04 -4.02986083E-06
 -1.26415207E-05 -7.65697884E-06  1.16692643E-05 -5.10642572E-06  8.86172417E-08
  8.83290476E-07  2.25008720E-07 -8.26568586E-07  4.12511356E-06 -1.24663471E-05
 -1.63732540E-06  2.28906202E-06 -1.84037802E-05  1.52252008E-04  5.14994177E-06
 -2.68562146E-05  2.28916018E-05 -9.07916938E-04  1.09074735E-04 -1.44797798E-04
  6.11674533E-05  3.97400106E-07 -2.95008298E-06  2.93298430E-06  1.26650770E-06
  1.37733439E-06  5.43016983E-04 -1.18701227E-03 -5.39615075E-04 -2.90812697E-04
  7.47139682E-04  1.60500849E-03  6.17623954E-05 -7.49171537E-04 -1.04144197E-03
  6.63519699E-05 -7.72343953E-04 -1.22530914E-03 -2.74278933E-04  7.38392953E-04
  1.60687957E-03 -1.48298567E-06 -9.32803265E-05 -2.42513951E-04  7.98323004E-06
 -1.15172027E-04  4.75562692E-04 -1.26078257E-06  1.64055091E-05  1.15967994E-04
  2.79354858E-06 -2.22628569E-05 -9.13683049E-05  1.49934191E-06 -1.24703423E-05
  7.54165146E-05  3.68745154E-06 -6.19922307E-05 -5.13696332E-05 -2.00163275E-06
  2.19443849E-05 -2.38480715E-04 -1.06830415E-05 -1.85243960E-05 -3.22050303E-06
 -3.41257366E-06  9.82977292E-06  9.45462046E-05  1.85270652E-05  3.57246149E-05
 -3.62269642E-05 -3.71046909E-04  1.11560174E-05 -2.04015817E-04  1.89757097E-04
  2.36210743E-03 -7.12724525E-05  7.38759034E-04  2.69039788E-04  3.17423196E-07
  6.46526190E-06  7.55462837E-06  3.34951518E-06 -4.13792721E-06 -8.47282179E-07
  9.59032509E-07 -1.38100384E-04 -1.55742427E-05  1.08765659E-04 -2.76353065E-04
  8.55748500E-06  1.58453830E-05  3.45152029E-04 -1.02582588E-04 -1.68268533E-04
 -6.74713063E-05 -7.03168447E-05  6.23089431E-05  5.13458648E-04  1.19890417E-05
 -1.62493257E-04 -4.46016142E-05 -1.21927903E-03  1.32764712E-04 -3.41543798E-04
  1.71749243E-04  7.27999129E-02 -1.73934404E-02  1.15611423E-02  1.35123413E-03
 -4.54277381E-06 -2.81803505E-06  5.66432912E-06 -1.19903750E-05 -4.52834022E-05
 -2.23605629E-04 -3.57221360E-04 -1.38511989E-04 -5.74731254E-05  1.02307629E-04
  8.17175543E-04 -4.73969004E-04 -2.70654992E-04  1.45431406E-04  1.15240514E-03
  7.57904815E-04 -5.35775838E-04  8.03390845E-04  3.14591647E-02 -6.08290874E-03
 -1.61822802E-03  5.98448068E-03 -1.13440522E-05 -1.33360635E-04 -8.85582659E-05
  3.38708344E-05  9.29555285E-05 -1.27248150E-03 -2.06759268E-03 -9.34523567E-04
 -2.87802873E-04  5.56815325E-04  5.82268912E-03 -1.73529841E-03 -9.43270678E-04
  1.13324878E-03 -2.55283533E-03 -6.65918223E-04  2.16942813E-03 -1.31913813E-03
 -3.97626960E-01  7.22044663E-02  6.19179467E-03 -3.22947014E-02 -2.02736971E-04
 -2.01784256E-04 -3.64480713E-05  1.54871339E-04 -5.91782364E-05 -2.95764973E-03
 -4.72975892E-03 -6.88507636E-04 -2.15161254E-03  1.31041376E-03  1.21260999E-02
 -2.09305062E-03 -4.12168447E-03  2.47900886E-03  3.09060364E-03 -1.34511023E-03
 -2.51809216E-03  4.19107279E-04 -2.28255578E-01  2.09885123E-01 -2.28883965E-01
 -1.51205850E-02 -2.29185317E-04 -6.59776112E-04 -7.57616459E-04 -1.10026017E-04
  1.00989981E-03 -5.80438732E-04 -9.22823895E-04  8.68443458E-05 -4.98758824E-04
  1.49162061E-04  2.13530202E-03  1.47576732E-04 -1.21283347E-03  4.77531681E-04
  5.73087380E-03  9.60587198E-04  2.93358616E-05 -7.79348300E-04  4.59078386E-01
 -4.92350191E-03 -1.76806592E-01  6.20777388E-02 -1.30675726E-04  3.95390457E-05
 -1.85193583E-04 -2.64620783E-04 -6.40641266E-05 -1.42303721E-04 -2.25571335E-04
  6.75083461E-06 -1.37709157E-04  5.38323469E-05  5.70043044E-04 -1.95596148E-04
 -1.40705840E-04  6.46583191E-05 -1.60992903E-03  2.14545571E-03 -8.06915004E-05
 -3.70909067E-04  3.70133159E-02 -5.63827853E-02  1.40994341E-03  2.10080821E-02
 -7.74841411E-06 -2.41282431E-05 -4.31260500E-05  9.26717172E-06 -5.27970703E-06
 -1.23241500E-02 -1.96079940E-02  5.17250983E-03 -9.69108625E-03  3.82595737E-03
  4.91041557E-02  7.61884912E-03 -1.50932425E-02  7.29542206E-03  8.53345486E-03
  1.54456838E-03  1.36282640E-03  2.28710956E-03 -3.57849768E-03  6.87379514E-02
 -5.33917155E-02  5.17076679E-02 -5.81821009E-04  1.26664612E-03 -1.39135444E-03
 -2.39320149E-03 -3.07970729E-03 -2.65999583E-03 -4.24735259E-03  1.98385127E-03
 -5.21775235E-04  1.06647253E-03  1.06707698E-02  4.23305281E-03 -1.04714320E-03
  2.81587427E-03  7.29273924E-03  2.73452045E-03  5.44214700E-04 -2.66174093E-03
  3.29208955E-01  4.13444924E-02 -1.18310811E-02  1.66434929E-01  6.10421508E-05
  9.47540121E-04 -6.27505491E-05  8.48232686E-04 -1.95393836E-04 -3.67616585E-02
 -5.95038095E-02  7.38554589E-03  2.22057952E-03  1.73044069E-02  1.59925909E-01
  1.14385540E-02  2.75456948E-03  2.60497006E-02  1.10732039E-01  4.69719023E-04
  1.33745930E-02  1.03925469E-02 -1.85037334E-01  8.57289805E-04  1.10199947E-02
  2.73990780E-02  4.23681019E-03  4.27596852E-03  1.62157318E-03 -1.57882817E-03
 -1.35467831E-03 -6.45093062E-04 -1.00581082E-03  2.47990422E-04 -7.58431869E-05
  6.36418297E-04  2.26902058E-03  2.66119593E-04 -3.88518530E-04  6.70391083E-04
 -1.11698123E-03  1.11676416E-03  1.24320643E-03 -2.33623077E-04  1.91416784E-01
 -4.10837385E-02 -9.21918813E-04  6.80127623E-03  2.25063906E-04  8.98302662E-05
 -9.86487828E-05  2.84824993E-05 -4.57223946E-05 -1.43070691E-04 -2.18654098E-04
  7.19054440E-05  2.98721391E-06  1.19761564E-04  4.36409500E-04  2.31569308E-04
 -3.58919875E-05  1.39062013E-04  1.68586982E-03  1.22414286E-04 -9.53944078E-05
  6.55611511E-04 -1.28705888E-01 -7.59209089E-04 -4.42685208E-03 -1.35922973E-02
  2.04090422E-05  3.40200713E-05 -1.86143660E-06  1.64949218E-05 -3.06274317E-05
 -8.83900291E-05 -1.38209799E-04  8.55453283E-05  1.74146515E-05  2.67212191E-05
  2.54847857E-04  4.35105681E-05 -1.70236246E-05  1.79846936E-04  1.00152157E-03
  9.50276047E-04  1.67818481E-04  4.52871317E-04  8.36246155E-03  2.15896137E-02
  1.10932844E-02 -2.00992024E-02  6.02841805E-05  8.56532365E-06 -5.86198862E-06
 -9.88009893E-06 -2.13337205E-06 -1.61449452E-04 -2.61112740E-04  1.57833773E-04
  1.81337609E-05 -1.12932908E-05  8.22821902E-04  2.38149690E-04  3.76891125E-05
  6.38201440E-05 -4.15848354E-03 -2.46091698E-03 -5.57363106E-04 -3.33590380E-04
 -2.14421565E-01 -5.49825895E-02 -1.30737407E-02 -5.96357149E-02 -7.85838488E-05
 -9.02895148E-06 -9.27202563E-06  1.86659203E-05 -2.83029279E-06 -8.01742961E-04
 -1.27826991E-03  6.88411005E-04  5.85841306E-05 -2.15358155E-04  3.07486083E-03
  1.76717484E-03  7.69546076E-05 -2.09586403E-04  5.58399614E-03 -3.04338566E-03
 -3.13306162E-04 -1.91327902E-03 -3.68862325E-02 -1.87039753E-01 -2.25020439E-02
 -1.89774306E-02 -5.70707310E-05 -7.85717633E-05 -2.90313791E-05  3.49072342E-04
  4.14522952E-06 -6.85878158E-02 -1.07797006E-01 -1.42917269E-03  5.45691199E-02
  4.10744843E-02  2.79913373E-01 -2.15075472E-03  6.68764115E-02  4.93525488E-02
  9.56228028E-02  1.72232117E-03 -1.07649020E-02 -4.85813223E-03  1.21366247E-02
 -4.47816434E-04  5.42368898E-03 -2.74684910E-03  9.22122830E-03  6.66111346E-03
  1.69726809E-02 -9.94644236E-03 -8.99963481E-04 -9.46405575E-02 -1.55393760E-01
 -7.74835553E-03 -3.98370827E-02 -5.00139443E-02  4.39784930E-01 -1.15575872E-02
 -6.12792791E-02 -7.61660073E-02  3.22923894E-01 -6.49775598E-03 -1.79640653E-02
 -2.89194868E-02 -6.75622421E-02  6.74361958E-03 -2.25971282E-03  1.74233448E-02
  6.25423293E-03  1.87722968E-03  1.38915802E-02 -4.70417104E-03  2.72306383E-03
 -2.19719876E-07  3.01777728E-04 -6.26649724E-04  6.83439238E-05 -1.04077709E-04
 -9.04562593E-04  1.52509677E-03  8.52207364E-04  6.05347424E-03  2.68581789E-04
  3.98398870E-04  6.75485921E-04 -7.53107065E-06  4.57402307E-04 -2.49543107E-04
  7.86940061E-03  7.12042455E-03 -1.04336337E-02  4.37176453E-04 -5.87287618E-04
  4.65594784E-03  2.29891799E-05  1.23144719E-04  2.56174927E-05  7.92318710E-06
  2.49830675E-04 -2.22414162E-04  7.62965009E-05 -2.32197782E-04  2.51157572E-04
  5.03981158E-04  5.22064948E-04 -2.44951277E-03  2.01379750E-02  8.02854048E-03
 -4.74112846E-03 -8.69238046E-03 -1.38574687E-02  6.76349650E-04  6.13201163E-03
  7.30352314E-03  3.36276447E-02  1.37053432E-03  9.09964067E-03  1.18207572E-02
  3.61869375E-02  5.60670996E-04  4.98365355E-03  6.17101119E-03  2.30707442E-02
  1.14478115E-03  6.91226236E-03  6.03137142E-03  1.62315945E-03  5.83388863E-04
  2.88819359E-03 -1.13773441E-03  1.95099402E-04  4.23508166E-03  2.02784577E-03
  3.91618601E-03  3.41498889E-03  1.62587281E-03  2.02456543E-03  3.44703613E-03
  2.26902085E-03 -7.40497767E-04 -1.64323111E-03 -2.60802329E-03 -7.70671429E-04
 -9.26884548E-04  5.85257745E-04  6.35010554E-03 -9.91765701E-04 -1.20451202E-03
  8.11360440E-04  6.47341625E-03 -6.67733940E-04 -1.76204428E-03  7.55065686E-04
 -6.16615538E-02  2.47839838E-04  3.39917178E-02 -9.56493940E-03 -2.95624941E-04
 -1.96632629E-04 -1.84483789E-04 -2.68061819E-05 -9.55172933E-05 -2.46941582E-03
 -3.90819489E-03 -1.76583887E-03 -3.77482592E-04  7.36937590E-04  9.72526003E-03
 -2.65661407E-03 -9.26235411E-04  1.25599896E-03  1.10591427E-02 -7.88299677E-04
 -3.94082173E-03  1.44795620E-03  3.85095783E-01 -5.35976989E-02 -3.14875278E-02
  2.56008367E-02 -2.99725256E-04 -4.08984815E-04 -2.21000272E-04  2.42097498E-04
  1.84090770E-04 -7.32013095E-03 -1.16646116E-02 -5.05275980E-03 -3.53481991E-05
  1.65688434E-03  2.88652675E-02 -7.89326553E-03 -6.47846795E-04  2.91319034E-03
  1.92988037E-02 -1.09005790E-02 -4.96991156E-03  5.31736099E-03 -3.24312280E-01
 -6.97118592E-02 -9.09650958E-02  6.49404067E-02 -1.23056099E-03 -1.13959524E-03
 -5.78197623E-04  8.59616683E-04 -1.28723848E-04 -1.52959535E-02 -2.43943422E-02
 -3.40180415E-03 -7.74571302E-03  3.63637515E-03  6.18326530E-02 -7.72388223E-03
 -1.29218210E-02  6.67649961E-03  2.56030234E-02 -4.98774569E-03  1.19904350E-03
  1.48990196E-03  2.07315950E-02  2.61293960E-02 -1.35510318E-02 -1.52069460E-03
 -1.74303900E-03 -2.04799203E-03 -2.59373063E-03 -6.40883498E-04  2.49750418E-03
 -5.14643788E-03 -8.20827780E-03  1.26651186E-03 -3.71089632E-03  7.42795495E-04
  2.11741857E-02  9.10732953E-04 -6.43155895E-03  1.56413279E-03  6.99323747E-03
  4.25741294E-03  5.26338346E-03 -2.64188528E-03 -2.13026227E-01 -9.31442590E-02
 -1.38290321E-01  8.63327980E-02 -7.03119716E-04 -2.08252446E-04 -6.88275930E-04
 -7.09393528E-04 -2.37595374E-04 -2.08050334E-03 -3.29820297E-03 -1.00495525E-04
 -1.58797580E-03  5.47656141E-04  8.22175146E-03 -2.90029176E-04 -2.19881784E-03
  9.13233735E-04 -7.60985418E-04  7.47157716E-04  8.57068233E-04 -1.06480512E-03
  3.55738962E-01 -7.11452094E-02 -5.70800136E-02  4.15213828E-02 -2.96015908E-04
 -1.77209178E-04 -3.59619432E-04 -2.97732942E-04  1.55589193E-04 -4.16058486E-02
 -6.64067841E-02  1.12773870E-02 -2.81061080E-02  1.34205377E-03  1.66001606E-01
  1.69198839E-02 -4.38660810E-02  6.17630331E-03  1.32757974E-01 -1.55639863E-03
 -1.22467754E-02  2.42027598E-03  2.04619949E-01  2.76238685E-03 -1.74733500E-01
  1.99714812E-02 -4.21116708E-03  9.33525292E-04 -1.71139280E-03 -6.48840667E-03
 -6.99102901E-03 -1.64271821E-02 -2.61950474E-02  8.47186803E-03 -2.26397686E-03
  4.05410888E-03  6.65621847E-02  1.61695714E-02 -3.08048015E-03  7.96605157E-03
  2.54678971E-02 -9.19544319E-03 -2.31940726E-03 -1.68312581E-02 -9.12173687E-02
 -7.96544795E-02 -4.52826480E-02  1.51819604E-01 -1.51314401E-04  2.59227242E-03
 -5.08282121E-04  3.57738495E-03 -1.35488652E-04 -8.89214104E-02 -1.44576223E-01
  1.52643934E-03 -3.63590782E-05 -1.94901846E-03  3.90112723E-01  1.79913817E-03
 -5.86811454E-04 -4.78819818E-03  2.92477926E-01 -9.31011995E-04  5.23599659E-04
 -1.24827660E-02 -2.70107753E-01  2.90478216E-02 -8.06220485E-02  2.52933460E-02
  3.57727098E-03  7.38827951E-03  1.12308512E-03 -7.06210501E-03 -6.79350696E-03
 -6.33113082E-03 -1.00748220E-02  8.44451740E-04 -8.73066747E-04  4.87717721E-03
  2.54955340E-02  1.59445243E-03 -1.19071368E-03  6.75494657E-03 -3.28408119E-03
  9.46290891E-03  8.48243064E-04 -4.60240671E-03  1.43352976E-01  7.04703923E-02
  1.91145283E-02  9.71547761E-02  1.34860350E-03  4.65699525E-04 -5.68982731E-04
  6.03912014E-04 -2.92082353E-05 -2.44244660E-03 -3.88144871E-03  9.44788396E-04
 -1.35387592E-05  1.68910996E-03  9.75848419E-03  1.82920753E-03 -1.71460005E-04
  2.59823981E-03  1.35762147E-02  1.35959328E-03  1.04771352E-03  3.77083869E-03
  5.35418182E-02  5.83869309E-02  5.09606276E-03 -5.86567086E-03  3.60391011E-04
  4.26718182E-04  4.60063036E-05  3.75769525E-04  8.71682255E-05 -1.80652635E-03
 -2.89123196E-03  1.27476068E-03  2.10988699E-04  6.32001471E-04  7.46635968E-03
  1.84115961E-03  2.44656645E-04  9.63300631E-04  1.94261705E-03 -2.28022109E-03
 -9.68025266E-04  2.19911503E-04  3.67513067E-02  1.98140746E-02  1.23073698E-02
 -3.16811598E-02  1.94242405E-04  5.27559580E-05 -7.29357690E-05  3.12003480E-04
  1.38607533E-04 -2.47020569E-03 -3.92703472E-03  1.90277925E-03  4.13806110E-04
 -3.02295689E-04  9.99841391E-03  3.14015079E-03  2.67071510E-04 -3.57892530E-04
  1.41950561E-02  3.49548812E-03  2.05865877E-03  3.20801964E-03 -7.72633905E-02
 -3.06989664E-02 -1.02172030E-02 -3.68906259E-02 -1.40983108E-04 -1.86007295E-05
 -9.96940371E-05  5.61598015E-04  3.03737892E-04 -6.53566013E-03 -1.03963994E-02
  4.47112116E-03  6.08272115E-04 -2.61011101E-03  2.58380628E-02  6.82281080E-03
  8.41891580E-04 -3.33395634E-03  1.03810398E-02  1.30946752E-02  4.15130067E-04
  6.29306691E-03 -1.39405072E-01 -1.08524642E-01 -4.84555518E-03  3.80278478E-03
 -9.70636518E-06 -8.23261492E-04 -3.38558056E-04  1.70771003E-03  2.91134587E-04
 -8.16371183E-03 -1.32873762E-02 -2.53105753E-02 -1.97660285E-02 -7.51010436E-02
  3.29973260E-02 -3.47089387E-02 -2.56896112E-02 -1.00672009E-01  3.58188063E-02
 -6.99081782E-03  3.75090525E-03 -1.69540561E-02 -1.17988713E-01  1.45983318E-02
 -2.15446619E-02  1.86148427E-02  4.23205571E-03  7.60895029E-03 -1.23313397E-02
  4.40456529E-03 -3.89391433E-03  4.73085611E-02  7.79480766E-02 -5.57490818E-04
  1.90730588E-02  1.40809680E-02 -2.22198374E-01 -8.39001756E-04  2.97259555E-02
  2.19765241E-02 -1.75702767E-01 -1.46744473E-04  1.04485853E-02  7.91856002E-03
  3.56225230E-02 -2.67825116E-03 -7.45356449E-04 -8.34156940E-03 -1.02801088E-03
  1.83674709E-04 -6.23930305E-03  3.04058427E-03 -6.61841009E-04  4.69323682E-04
  4.67738700E-04 -2.64549182E-04  7.79780240E-04  4.69033728E-04 -3.08603974E-03
  5.66130435E-03  4.40473241E-03  4.78765551E-03  2.48084111E-03  3.24746413E-03
 -1.15559095E-03  6.37964327E-04  4.95995515E-04 -1.21329194E-03  2.02711295E-02
  9.18699646E-03 -1.66306706E-03  3.50841962E-03  5.61998210E-04 -9.46060523E-03
  7.63614666E-04  5.36413034E-04  8.92098451E-04  5.64303071E-04 -1.23038693E-05
 -1.65340430E-03  8.09766112E-04 -9.34314666E-05  5.86449023E-04  3.51017414E-03
  6.60855226E-04 -5.60758466E-03  6.83223562E-03  4.73366582E-03  6.38812320E-04
 -3.56330750E-02 -5.71547078E-02  1.07466272E-03  2.34424231E-02  2.43102007E-02
  1.42887838E-01  2.01611085E-03  3.25930441E-02  3.56884953E-02  8.79098526E-02
  7.66516951E-04  1.10851791E-02  5.77824399E-03 -3.86871903E-02  5.71671205E-04
 -8.57937660E-03 -3.36427999E-03  3.40235620E-03  1.09495220E-03  8.53198883E-03
 -4.42761281E-03 -1.25649788E-04  1.76980229E-02  1.11328695E-02 -2.01551445E-03
  1.69332981E-02  1.15983176E-02 -4.21052682E-03  1.75240383E-02  1.19439358E-02
 -6.42119830E-03 -2.62861317E-02 -4.19797667E-02 -1.00837786E-02 -1.02386147E-02
  7.09868189E-03  1.06631575E-01 -1.30245878E-02 -1.28515021E-02  9.20913701E-03
  5.36757701E-02 -2.97048020E-03 -2.38900532E-03  1.27560494E-03 -1.45780738E-02
 -5.77116646E-02  7.30630478E-02 -1.11233121E-02 -3.49529449E-03 -2.80295226E-03
 -2.64983443E-03  2.76136389E-05 -1.06826997E-04 -2.69019791E-02 -4.29372484E-02
 -1.52283904E-02  3.74917024E-03  4.08827282E-03  1.08777693E-01 -1.92436874E-02
  5.00228655E-03  5.31701208E-03  5.97732154E-02 -7.08977010E-03  4.50611752E-04
  2.29558620E-03  5.22355861E-02  5.84567537E-03  7.75672259E-02 -2.20237411E-02
 -3.70935269E-03 -2.80959393E-03 -2.16870857E-03  7.35715782E-04 -1.11612106E-03
 -3.00491656E-02 -4.78901145E-02 -8.81445404E-03  1.52850102E-02 -2.44283337E-03
  1.20429507E-01 -1.03351239E-02  1.94334774E-02 -2.68417132E-03  6.42188361E-02
 -4.74759452E-03 -5.43169567E-05 -1.46617588E-03 -1.31652682E-01  9.67922940E-02
  1.03870786E-02 -5.48817433E-02 -4.31870421E-03 -2.54267456E-03 -2.67301119E-03
 -1.15072757E-05 -1.61257929E-03 -3.86540824E-02 -6.16306671E-02  3.96156482E-03
  9.15279780E-03 -5.63655044E-03  1.55699863E-01  4.51608210E-03  1.21097304E-02
 -6.86593883E-03  7.78767458E-02  8.27035828E-03  8.71448601E-03 -9.22910867E-03
 -2.47961154E-01  1.54104059E-01 -1.06520948E-01  3.65345788E-02 -4.93813672E-03
 -3.37179755E-03 -3.09577196E-03  7.19865600E-04 -5.45013376E-04 -3.32671144E-02
 -5.30865948E-02  1.44636457E-02 -9.57669632E-03 -2.36206499E-03  1.33798253E-01
  1.71839238E-02 -1.18603435E-02 -2.99921196E-03  7.09126149E-02  1.29766733E-03
 -9.32974155E-03  2.96941601E-03 -6.06163047E-02 -1.08433350E-01 -2.57138961E-01
  1.07481525E-01 -4.75782222E-03 -3.11443244E-03 -2.83072190E-03  5.59873303E-05
 -1.43394546E-03 -2.79355389E-02 -4.45820524E-02  3.36151537E-03 -1.58704139E-02
  4.05983750E-03  1.12927017E-01  4.30651658E-03 -2.02063931E-02  5.12008049E-03
  6.46767948E-02 -1.97904877E-03 -6.75991511E-03  2.79819403E-03  3.41848812E-01
 -1.41819755E-01 -5.73303286E-02  7.97333334E-02 -3.87760064E-03 -2.38602963E-03
 -2.76224464E-03 -8.72516251E-04 -9.37355691E-04 -2.11997712E-02 -3.39049822E-02
 -8.18837066E-03  1.42312250E-02 -1.19304350E-02  8.58017335E-02 -1.21790733E-02
  2.13631138E-02 -1.53743720E-02  7.49978317E-02 -3.66170602E-05  1.16086609E-02
 -1.54981965E-02 -2.36728299E-01  1.06725710E-01 -1.63079797E-02  2.57734117E-02
  1.07827583E-03 -6.04002838E-07  5.34366076E-04  3.14965066E-03  3.75055343E-03
 -4.43920136E-02 -7.07769720E-02 -1.20543355E-02 -5.87513394E-04 -7.37670627E-03
  1.78431010E-01 -1.61276184E-02 -9.36199083E-04 -9.80315386E-03  9.22479383E-02
 -5.70024248E-03 -8.32062916E-04  3.54215349E-03 -7.94951817E-02 -1.18961797E-01
 -5.18598914E-02  2.80379349E-01  3.43245844E-03  5.65110107E-04 -1.31440918E-03
  6.39123399E-03  3.05133793E-03  2.39844744E-02  3.91419251E-02 -8.97327338E-03
  1.59948541E-02 -6.81356351E-03 -1.06856231E-01 -1.32656779E-02  2.50506206E-02
 -9.94318105E-03 -8.61593277E-02 -6.46913328E-03  8.54853132E-03 -5.53043330E-04
  5.63342699E-02  2.92546766E-03  1.21497364E-02 -3.28110576E-03 -2.54854432E-03
 -2.20992666E-03 -1.29996287E-03  9.65718666E-04  9.19802157E-04 -3.83213729E-02
 -6.11347729E-02 -1.31987357E-02 -3.98030156E-03  1.52317465E-02  1.54029943E-01
 -1.61924601E-02 -4.36773167E-03  1.84861000E-02  8.79871976E-02 -7.44408874E-04
 -2.23884027E-03  1.40920826E-02 -1.27802267E-01  3.26107379E-01  4.34436005E-02
  2.81627604E-01  3.71928841E-03 -4.28952087E-04 -1.30355690E-03  5.81568143E-03
  2.69736226E-03 -3.33270852E-02 -5.31899653E-02  3.33736438E-03 -1.26620682E-03
  1.95375235E-02  1.34688069E-01  3.84966251E-03 -1.41363582E-03  2.47892736E-02
  7.31449610E-02  6.24589823E-03  1.56127892E-05  5.78817477E-03  6.79778258E-01
  2.00605516E-01  3.18149489E-02  5.33221431E-02  3.88535310E-03  7.00860503E-04
 -1.08300509E-03  4.74318548E-03  2.01569252E-03 -3.19654248E-02 -5.10548267E-02
  1.72212363E-02  2.70349590E-03  8.33956431E-03  1.29769679E-01  2.18946019E-02
  3.52280769E-03  1.06100940E-02  6.64851228E-02  6.20539741E-03  1.31422256E-03
  1.77445193E-03 -9.74067704E-02 -1.01053796E-02  7.72977912E-03 -7.76638771E-02
  2.51708884E-03  9.42705779E-04 -8.40766358E-04  5.22911759E-03  2.16790399E-03
 -3.28892944E-02 -5.25084790E-02  1.65112797E-02  4.43041599E-03 -9.83669038E-03
  1.33309788E-01  2.07433553E-02  5.78908163E-03 -1.26135736E-02  6.65395047E-02
  5.85811143E-03  8.14659737E-04 -4.03684594E-03  3.09353002E-01  2.85378743E-02
  7.56594764E-03 -3.42040774E-02  2.57666842E-03 -6.34668284E-04 -1.15987277E-03
  5.27446154E-03  2.31741551E-03 -3.68733868E-02 -5.88325824E-02  2.19595755E-03
  2.78737032E-03 -2.04032825E-02  1.48668223E-01  2.57287825E-03  3.27242725E-03
 -2.51764035E-02  7.79275607E-02 -5.22858014E-04  1.73735648E-03 -7.01318993E-03
 -4.63894769E-01 -1.96420806E-02 -9.21718564E-03  6.12933032E-02  4.06362564E-03
  1.81893299E-04 -1.36210023E-03  5.32238023E-03  2.48551340E-03  1.01849453E-02
  1.63745925E-02  8.36598384E-03  5.31930169E-03  2.34959097E-02 -4.34807993E-02
  1.14796947E-02  8.29544805E-03  3.15258238E-02 -2.41485193E-02  1.30894107E-03
  1.24525644E-03  7.13206396E-03 -2.01014418E-02  2.83388761E-03 -4.41987961E-03
  2.91493018E-03 -2.36717482E-03 -3.02156670E-03  1.65341847E-03 -4.46086788E-04
  1.06311986E-03 -8.88714396E-03 -1.47016048E-02  6.00117496E-04 -2.17573311E-03
 -6.24923314E-04  4.22572108E-02  7.89201218E-04 -3.83656378E-03 -1.35588954E-03
  3.60459079E-02  8.27721128E-04 -7.10665397E-04 -2.39066794E-04 -8.34382764E-03
 -3.50341406E-04 -2.10347776E-03  3.54641219E-03 -6.33322918E-05 -1.50347206E-04
  9.35783113E-04 -6.26245130E-04 -1.88980680E-05  1.06948655E-02  7.73382660E-03
 -2.49325769E-03  1.10333530E-02  8.15281738E-03 -1.48114159E-03  1.22772217E-02
  6.43750298E-03 -2.07050477E-03  1.58038771E-02  1.05187093E-02  4.47611895E-03
  1.15403219E-02  8.36603314E-03 -2.73973732E-03  1.33054305E-02  6.49787057E-03
  1.77610576E-02  1.79205145E-02  1.26709124E-02  6.40794961E-03  1.37469094E-02
  1.03501236E-02 -5.95972647E-03  1.30400711E-02  9.93667324E-03 -2.83729541E-03
  1.34849678E-02  1.07012096E-02 -4.67366404E-03  1.61887175E-02  1.09159550E-02
  1.18042471E-03 -7.09547531E-03 -5.12769608E-03 -5.14955915E-04  1.30113815E-02
  2.09798907E-02 -2.02749011E-03 -5.32112011E-03 -9.80580051E-03 -5.31715488E-02
 -3.58810364E-03 -7.62302563E-03 -1.45538617E-02 -3.78913269E-02 -1.61304547E-04
  2.94559755E-03 -3.54790641E-03 -5.67176670E-03 -4.43096495E-03 -4.70528858E-04
 -1.57746153E-04 -1.84200393E-03 -8.21917319E-04 -2.52808113E-03  8.92360682E-04
 -8.50669326E-05 -8.96750694E-03 -5.00518898E-03  2.92049714E-03 -5.69715367E-03
 -3.39680156E-03  1.22151171E-02 -5.67362844E-03 -3.06809640E-03  2.23360878E-03
  3.75849415E-02  6.00390525E-02  1.35555051E-02  1.44104153E-02 -9.76441863E-03
 -1.52487333E-01  1.69489154E-02  1.78884914E-02 -1.24786134E-02 -7.49948273E-02
  4.63876546E-03  4.72410828E-03 -2.46894710E-03 -3.42005471E-03 -4.29699359E-02
  4.08274959E-02 -7.03984148E-04  4.93783189E-03  3.88424229E-03  3.77412135E-03
  1.22773715E-04  2.11630746E-04  3.80245289E-02  6.07240112E-02  2.05123484E-02
 -6.04132463E-03 -5.21045341E-03 -1.53956031E-01  2.54183653E-02 -7.94418427E-03
 -6.69162712E-03 -8.29271298E-02  9.74131129E-03 -2.30511638E-03 -1.72000288E-03
 -5.59393002E-02  1.25521406E-02  6.84224383E-02 -2.68987371E-02  5.28711117E-03
  3.71502385E-03  3.08639275E-03 -7.05224140E-04  1.79166750E-03  3.88609545E-02
  6.20065728E-02  7.76298432E-03 -2.01448791E-02  4.15665322E-03 -1.56191816E-01
  8.38718278E-03 -2.56647562E-02  5.09323606E-03 -9.19009868E-02  6.42757271E-03
 -3.81187699E-03  8.35863270E-04 -3.75408959E-01  1.57061793E-01  2.04828750E-02
 -5.43912555E-02  5.43496957E-03  3.34737838E-03  3.86014798E-03  9.58611737E-04
  1.75712482E-03  3.88958243E-02  6.20017889E-02 -1.48960907E-02 -1.39069123E-02
  8.89385850E-03 -1.56145213E-01 -2.10018393E-02 -1.96639903E-02  1.19402850E-02
 -8.70565058E-02 -1.09741399E-03 -1.06162955E-02  6.08873770E-03  2.01982946E-02
  2.92250360E-01 -1.52669574E-01 -1.02275585E-01  4.93443338E-03  3.42031335E-03
  3.19482157E-03  5.24596494E-06  1.90152936E-03  3.79696696E-02  6.05798202E-02
 -2.06456604E-02  6.47093985E-03  4.90802112E-03 -1.52608845E-01 -2.61034982E-02
  6.76205010E-03  6.05416752E-03 -7.96034681E-02 -5.46888721E-03  3.04518324E-03
  2.01040156E-03  2.49607565E-01 -5.51334831E-02 -1.97959193E-01  7.13783789E-02
  5.32339616E-03  3.99241626E-03  3.17756743E-03 -9.15638555E-04  1.62347320E-03
  3.77474267E-02  6.02738319E-02 -6.41702467E-03  2.04965808E-02 -4.58858368E-03
 -1.52653049E-01 -8.72296022E-03  2.53388224E-02 -5.72693118E-03 -8.37197751E-02
 -1.89422014E-03  9.90066873E-03 -1.60842645E-03  1.10079501E-01 -7.79110064E-02
 -1.44964220E-02  4.08229852E-02  5.28679687E-03  3.19514414E-03  3.45529920E-03
  8.24855449E-04  1.81605260E-03  1.94191433E-03  3.08842068E-03 -1.52986958E-02
 -8.50549388E-03  1.07131744E-03 -7.31366757E-03 -2.25655631E-02 -1.27435676E-02
  1.36057145E-03 -1.19267818E-02 -1.32810790E-02 -2.59419619E-03  2.58390120E-03
 -5.84420277E-02  4.22283085E-02  5.99706900E-03  6.17356144E-02  3.91823743E-05
  2.56483417E-03  1.34182353E-03  9.19359347E-04 -9.47772211E-04 -3.18900836E-02
 -5.08385419E-02 -1.86845468E-02 -4.26159172E-03 -7.20529148E-03  1.27810223E-01
 -2.61017360E-02 -6.04849767E-03 -1.00489570E-02  7.66606153E-02 -4.42594812E-03
 -2.44374974E-03 -1.08669339E-02  3.35606787E-03  4.94865356E-01  1.83575693E-01
 -4.53687201E-01  3.45014730E-03 -9.95540928E-05 -1.25956340E-03  4.26283534E-03
  1.48584487E-03 -1.43379377E-03 -2.32274509E-03 -2.84428972E-03 -2.74525438E-03
 -6.78268535E-05  5.96957787E-03 -4.23614043E-03 -4.33695040E-03 -5.24512686E-05
  7.81152669E-03 -3.12702518E-03  2.32662860E-04 -4.14460256E-04 -4.72203399E-02
 -1.94294577E-03  2.93341707E-03  2.79975048E-02  2.03382808E-04  3.75428104E-04
  2.80213579E-04  3.16025332E-04 -5.33754474E-04 -3.16077457E-02 -5.04381548E-02
 -1.58703055E-02 -4.73653843E-03  1.02370951E-02  1.27461391E-01 -2.08792407E-02
 -6.11887243E-03  1.19094888E-02  6.35028063E-02 -5.28669987E-03 -1.53130885E-03
 -3.31841802E-03 -1.50340452E-01 -4.12760716E-01 -7.26117241E-02 -3.85291515E-01
  2.42142977E-03 -7.42461435E-04 -1.20591310E-03  5.16451182E-03  2.18810625E-03
 -3.26585281E-02 -5.21749936E-02  1.33594993E-03 -1.67782104E-03  1.88384546E-02
  1.32447503E-01  1.25066345E-03 -2.22108444E-03  2.35893734E-02  6.95441391E-02
 -2.84530879E-03 -1.38915319E-03  1.09526045E-02 -6.43736051E-01 -2.29827165E-01
 -3.20965115E-02 -3.53612826E-02  3.87845108E-03  7.63559628E-05 -1.16846753E-03
  4.52505821E-03  1.97091212E-03 -3.30201146E-02 -5.27720720E-02  1.69850086E-02
  2.62897619E-03  8.55763198E-03  1.34471838E-01  2.11587802E-02  3.34592403E-03
  1.08575554E-02  6.01012415E-02  4.17472760E-03  3.51373801E-04  2.92455814E-03
  1.33389589E-01 -1.71200529E-02 -2.19308093E-02  1.16214713E-01  2.60429068E-03
  9.87967205E-04 -8.39804839E-04  5.24610730E-03  2.15786672E-03 -3.33601071E-02
 -5.32917457E-02  1.55905155E-02  4.27303311E-03 -1.05214359E-02  1.35364547E-01
  1.91362643E-02  5.38717525E-03 -1.34164594E-02  7.19396651E-02  6.82491119E-03
  1.97103508E-03 -6.01364310E-03 -1.56047464E-01  3.07792741E-02 -4.55926115E-04
  1.19337718E-01  3.00220968E-03 -6.49638523E-04 -1.24818317E-03  5.06958041E-03
  2.26814353E-03 -3.36368702E-02 -5.36873046E-02 -1.41569849E-03  1.41637246E-03
 -1.88814823E-02  1.35198661E-01 -2.89705465E-03  1.69014704E-03 -2.35413928E-02
  8.08317364E-02  4.24039249E-03  6.96602333E-04 -5.59247670E-03  9.45894529E-01
  2.50727843E-01  5.23842673E-02 -1.16787292E-01  3.96895988E-03  6.68659876E-04
 -1.12510274E-03  4.89610576E-03  1.97535302E-03 -5.52031267E-04 -8.67546679E-04
 -6.63737924E-04 -5.15486185E-04 -2.05877319E-04  2.14497127E-03 -1.28304615E-03
 -1.00365679E-03  3.77621160E-05  3.43381472E-03  9.23347302E-04 -4.86888145E-04
 -9.09408068E-04 -3.37664422E-02  7.86063086E-03 -5.53561432E-03  3.53088958E-03
  5.82774968E-05  2.99466229E-04  3.46015269E-04  1.00235152E-04 -1.95600929E-05
 -1.15225093E-04 -1.85332584E-04 -1.40711855E-04 -3.40495572E-04  8.83325506E-05
  4.94063615E-04 -1.86985114E-04 -4.87699821E-04  1.70560354E-04  8.82659897E-04
 -2.75527133E-04 -1.71875004E-04  3.08483616E-04 -8.19231963E-03  1.65762519E-03
 -1.62557257E-04  3.82496897E-03 -4.84690857E-05  3.00001884E-05  3.39895180E-05
  2.36650514E-06  3.55056979E-05 -1.57845205E-02 -1.23534121E-02  3.65795046E-03
 -1.61169952E-02 -1.25686688E-02  2.18847551E-03 -1.69486682E-02 -1.05174560E-02
  2.00629721E-03 -1.59036300E-02 -9.71141530E-03 -1.03602944E-02 -1.59871108E-02
 -1.21309178E-02  9.03968734E-04 -9.93684730E-04 -1.44020421E-03  2.59155325E-03
  1.23765763E-02  6.78073921E-03  3.30987161E-03  1.38137358E-02  1.12085105E-02
  9.35045018E-05  1.39212687E-02  1.13904796E-02 -4.53125449E-03  1.41289743E-02
  1.15000166E-02 -2.25444638E-03  1.45800003E-02  9.91395085E-03 -3.72228417E-03
  4.88841185E-04  1.35774055E-04 -1.04788021E-03 -1.89436397E-03 -3.05002358E-03
 -1.04614852E-03  6.82281375E-04  8.68250114E-04  7.75829522E-03 -1.66326029E-03
  8.98260601E-05  8.37363171E-04  6.55855522E-03 -1.12044873E-04  5.48961636E-03
  2.54025056E-03  6.13976414E-02 -3.75021904E-03  2.07122458E-02  4.94916618E-03
  2.81796337E-04 -7.25525834E-05  3.02528335E-04  1.18023909E-04 -3.10434688E-04
  7.93685066E-04  1.93122451E-03  1.10268993E-03  2.08027315E-03  2.27044262E-03
  7.69796021E-03  6.32850700E-04  4.66955492E-04 -2.67439862E-03  3.99123541E-02
  6.40319674E-02  7.90000207E-03  1.08899411E-02 -6.58558964E-03 -1.64251888E-01
  7.85196908E-03  1.20894880E-02 -7.16071822E-03 -9.02962200E-02  3.37162664E-03
  3.54284588E-03 -2.04723441E-03  1.89384009E-02 -4.09557991E-02  2.31491901E-02
  8.80697245E-03  4.70637653E-03  3.42601738E-03  3.58088725E-03  4.97805992E-04
  5.38912786E-04  3.11671771E-02  5.00247721E-02  8.59353437E-03 -1.53651982E-02
  2.19093240E-03 -1.28094174E-01  7.96927397E-03 -2.21573299E-02  4.57586618E-03
 -7.63808614E-02  5.47173073E-03 -5.85993244E-03  3.30082434E-04 -1.66780624E-01
  2.56070277E-02  7.53845673E-02 -3.50258246E-02  4.47321124E-03  1.29535126E-03
  2.17359483E-03  1.46070562E-03  3.97147044E-03  1.38096615E-03  2.23039839E-03
 -2.13376317E-02 -1.00832528E-02  1.09531906E-02 -5.19373068E-03 -3.20412886E-02
 -1.56601640E-02  1.62865504E-02 -2.10928881E-03 -6.88853847E-03 -3.63446303E-03
  4.80491623E-03 -1.21492148E-01  1.46295810E-01  4.42462404E-02 -6.64749991E-02
 -1.48413863E-04 -9.34146806E-05  2.46031570E-03  3.83864904E-03 -2.80692656E-03
 -3.57265815E-02 -5.73839436E-02 -2.11112338E-02 -1.19129772E-02  1.08088156E-02
  1.48635287E-01 -3.31177102E-02 -1.99859472E-02  1.76528693E-02  7.40659375E-02
 -6.76502230E-03 -7.04119493E-04  1.75219255E-04  1.13359098E-01  1.67706249E-01
 -1.52292185E-01 -2.64423202E-02 -3.43764346E-03 -3.15711460E-03 -3.12178025E-03
  5.55216243E-04  1.78208641E-03 -6.86344244E-03 -1.10525267E-02 -1.03991845E-02
 -2.30284777E-02  1.10651663E-02  2.88830929E-02 -1.70525194E-02 -3.37088823E-02
  1.71170713E-02  1.53036790E-02 -3.94462857E-03 -9.40394397E-03  3.47688827E-03
  2.17845158E-01  9.22181001E-04 -7.84412329E-02  2.94147287E-02 -1.22747303E-03
  1.57554598E-03 -7.40838813E-04 -3.37653365E-03 -2.88574520E-03  2.63241282E-02
  4.22669500E-02 -1.71964970E-02  6.49045134E-03  3.92542562E-03 -1.08285745E-01
 -2.55280289E-02  5.40826280E-03  7.12379124E-03 -6.27846471E-02 -6.28077176E-03
  4.72685807E-03  1.24135647E-03 -3.76263208E-02 -3.95951266E-02 -5.97703142E-04
  1.13784171E-02  3.99449650E-03  1.95995174E-03  5.00067091E-04 -1.69781341E-03
  4.25292936E-03 -5.65888888E-02 -9.12255139E-02 -7.05127380E-03  1.26071060E-02
 -1.20318878E-02  2.35892242E-01 -1.07648012E-02  1.94217571E-02 -1.26286409E-02
  1.89052207E-01 -8.60952706E-03  1.07475536E-02 -9.18536744E-03  1.29184886E-01
 -8.27520687E-02  3.05629767E-02  2.64383284E-03  1.78729879E-03 -3.26263668E-04
  1.07494540E-03  1.90786964E-03  2.58605232E-03 -3.73679025E-02 -5.99779588E-02
  2.34218134E-02  4.35173957E-03  1.01576985E-02  1.54672438E-01  3.73339524E-02
  6.87985538E-03  1.71132283E-02  7.74301379E-02  7.45170284E-03  1.18528938E-03
 -6.58354297E-03 -4.90394897E-01 -7.77932272E-02 -1.89121171E-02  1.46693869E-01
  1.16067165E-03  2.39951594E-03 -5.49862968E-04  5.25336949E-03  1.97434805E-03
  1.81075830E-02  2.96671715E-02 -2.20157080E-02  4.53083207E-02 -1.21039939E-02
 -8.21805731E-02 -3.37577711E-02  7.00397258E-02 -1.74937914E-02 -6.66795290E-02
 -1.43174724E-02  3.06020374E-02 -8.83189449E-03  9.47554527E-02  1.32547866E-02
 -3.41558507E-02 -1.94614368E-02 -4.33540291E-03 -2.07496963E-03 -2.39975421E-03
 -9.33423388E-04 -7.95080119E-04 -4.80489518E-03 -7.71462517E-03  2.00918438E-02
  2.57224143E-03  1.94392164E-02  2.00450287E-02  3.05044139E-02  4.18956482E-03
  2.80112602E-02  9.76456633E-03  1.05410272E-02  2.05711424E-03  5.20969494E-03
  6.02433219E-01 -3.96635076E-02 -3.82864123E-02  1.10327722E-01  4.74000295E-03
 -4.82267332E-05 -5.60411880E-04 -1.92968582E-03 -7.75074943E-04  2.88320628E-02
  4.62908273E-02  1.42856277E-02  4.27803645E-03 -1.21738555E-02 -1.18544717E-01
  2.30611555E-02  6.13268401E-03 -1.37414113E-02 -6.69395723E-02  1.35560796E-03
  1.09054534E-03 -3.33944855E-03 -3.78120194E-01  2.30056935E-02  2.11904285E-02
 -6.73712114E-02 -3.23163292E-03  3.79414916E-03  1.77527161E-03 -3.51137089E-03
 -1.91933778E-03  4.14098249E-02  6.64446774E-02 -1.32677512E-02 -2.01915345E-03
 -6.99687464E-03 -1.70437919E-01 -1.40210508E-02 -2.18963131E-03 -7.71131758E-03
 -9.91281842E-02 -7.45526762E-03 -1.17243179E-03 -1.88337889E-03  2.08809974E-01
  6.87650258E-02  1.10378529E-02 -3.24134548E-02 -3.18892176E-03 -8.51000801E-04
  1.05806879E-03 -5.71481985E-03 -2.39948356E-03  3.01258210E-02  4.83825140E-02
 -9.09924320E-04 -2.09519228E-03  1.87472670E-02 -1.24257651E-01  3.00738590E-03
 -2.02420820E-03  2.59902445E-02 -6.77150730E-02  4.90406537E-04 -1.09128234E-03
  8.75155718E-03 -3.09830481E-01 -8.55543929E-02 -4.36613938E-03 -4.79042382E-02
 -5.68625510E-03  1.51670909E-03  1.61960921E-03 -2.38922390E-03 -1.22670619E-03
 -2.66292495E-03 -4.27834352E-03  2.71256594E-02  5.44020227E-03  3.85608800E-03
  1.13484864E-02  4.07392105E-02  7.92513333E-03  6.85539333E-03  1.00319738E-02
  1.63199238E-02  4.46217072E-03  1.72503143E-03  1.85502235E-01 -1.30498767E-01
 -3.77395554E-02 -4.73808673E-02 -9.66445060E-04 -4.93848643E-03 -1.00200902E-03
  5.10027507E-04  1.00459079E-03  1.77484490E-02  2.86323992E-02  7.64600485E-03
  1.15095609E-02  2.71439397E-02 -7.66222383E-02  9.16143909E-03  1.86124885E-02
  3.60607942E-02 -5.02527025E-02  1.85931912E-03  6.02401510E-03  1.31522347E-02
  1.44055323E-02  4.10572314E-04  4.70134597E-03  2.08719640E-03 -3.75599123E-03
 -3.35240785E-03 -4.74443920E-04  4.14568545E-04  6.21023487E-04 -7.73722150E-03
 -1.28730358E-02 -1.93102971E-04  1.37144484E-03  7.47149452E-04  3.76117454E-02
 -2.34588038E-04  1.10089113E-03  3.19985024E-04  3.20835550E-02 -5.08638593E-04
  1.96392444E-03  8.57608824E-04  5.08141676E-03  2.27417479E-04  3.87487227E-04
 -5.44769294E-03 -3.63924617E-05  1.68544131E-05  4.74240450E-04 -4.27060998E-04
 -1.10098412E-04 -2.24497608E-02 -1.84937640E-02  1.85973527E-03 -1.74245387E-02
 -1.44285001E-02  1.28385214E-03  8.88529164E-04 -9.63825371E-04 -5.38679136E-04
  8.86338643E-03  7.18858223E-03  8.20451681E-03 -1.44840451E-02 -1.18328040E-02
 -7.60533609E-04  3.98964125E-02  2.48212461E-02  3.44723534E-03  7.33264975E-03
  5.32224543E-03  6.24129432E-04 -1.60590084E-02 -1.27673101E-02  2.84846607E-03
 -2.34505963E-02 -1.93982521E-02  8.22113229E-04 -1.68027344E-02 -1.39853061E-02
  2.36486297E-03  5.33934898E-03  4.09471993E-03  2.23692614E-04 -1.64222464E-02
 -1.19589740E-02 -9.47177283E-03  2.24959524E-02  3.64477452E-02 -4.44943102E-03
 -2.77160759E-03 -1.30376889E-02 -9.31874701E-02 -6.98853740E-03 -2.22453630E-03
 -1.95254863E-02 -8.08323221E-02 -6.31622864E-03 -4.96252964E-03 -8.41177721E-03
 -6.01449164E-02  7.58264276E-03 -1.90816764E-02 -7.35411272E-03 -2.86353368E-03
 -1.74469718E-03 -2.18015803E-03  3.24911929E-04 -2.32223837E-04 -1.93363235E-02
 -1.27710543E-02 -7.63026483E-03 -1.23841470E-02 -9.01794284E-03  4.49401239E-03
 -1.15304140E-02 -8.05737129E-03  1.62060218E-02  2.82018071E-02  4.54109678E-02
  7.24753686E-03  2.46524098E-04 -2.74450646E-03 -1.17585179E-01  8.34883632E-03
 -2.96104506E-03 -2.06148292E-03 -7.27434119E-02  3.41771187E-03 -7.62123579E-04
 -1.12239210E-03  6.77905511E-02 -2.31606609E-03 -4.16239064E-02  1.05194255E-02
  3.08332587E-03  2.70311883E-03  1.78562398E-03 -1.10420828E-03  5.37392722E-04
  8.32059966E-03  1.34176742E-02 -1.95530439E-03 -1.86563130E-02  7.03520594E-03
 -3.48834757E-02 -4.00463661E-03 -2.80348204E-02  1.09773194E-02 -1.96220566E-02
 -1.88641964E-03 -7.95810735E-03  3.37331700E-03 -2.10178704E-01  2.56248722E-02
  1.06940565E-02 -7.69824875E-03  1.68586685E-03 -1.15916957E-03  1.27519131E-04
  1.96089739E-03  3.99281737E-03 -2.03281116E-02 -3.26807397E-02 -1.52089665E-02
 -5.69334931E-04  5.37792689E-03  8.40551798E-02 -2.10798455E-02 -4.17482312E-03
  8.85536795E-03  5.83028827E-02 -9.50003637E-03 -1.70515415E-03  3.32806316E-03
  1.58328341E-01  3.03955278E-02  3.71960742E-02 -3.39968343E-02 -2.74725619E-03
 -1.20052545E-03 -2.05217492E-04  1.38354684E-03 -3.22074957E-03 -2.77046762E-02
 -4.45014394E-02  7.83183112E-03 -1.67664347E-03 -2.46991484E-03  1.15050355E-01
  1.16397985E-02 -2.94277117E-03 -2.99385556E-03  6.54323555E-02 -2.54024429E-03
  5.43890559E-03 -2.97844521E-03 -9.64270505E-02 -2.18569675E-02 -2.96442864E-02
  4.45326234E-02 -2.59468065E-03 -1.53261766E-03 -9.13347534E-04  9.49009826E-04
 -2.52070601E-03 -6.12540928E-03 -9.81019914E-03 -2.98903372E-03 -1.89180219E-02
  7.07182541E-03  2.51325878E-02 -5.48028427E-03 -2.74698094E-02  1.05575301E-02
  1.21429114E-02 -3.52217627E-03 -4.83296776E-03  3.04909547E-03  4.08525520E-01
  7.86709920E-02  7.89446527E-02 -7.42551911E-02 -1.25949286E-03  1.40384988E-03
  2.22776420E-04 -1.75764441E-03 -3.75118219E-03  2.11837778E-02  3.41172563E-02
 -1.38015936E-02  1.02906913E-03  4.52739158E-03 -8.83361683E-02 -2.04160126E-02
 -1.74784057E-03  7.63887094E-03 -5.26532805E-02 -1.87765413E-03 -1.67565040E-03
  1.64322083E-03 -3.42539148E-01  7.66132626E-02  6.01581836E-02 -3.90372521E-02
  2.84899084E-03  1.44616267E-03  2.92164597E-04 -1.38697685E-03  3.14274013E-03
  2.60763131E-03  4.24054918E-03  2.29096281E-02  1.00910586E-02 -6.69404307E-03
 -1.08619012E-02  3.54463501E-02  1.55820461E-02 -1.10978142E-02 -1.49553454E-02
  2.15374188E-02  6.66887929E-03 -8.08565827E-03 -6.07376802E-02 -1.12568145E-02
 -1.11931994E-02  2.53542645E-02  1.04559850E-03 -1.94733623E-03 -1.91380360E-03
 -1.72872528E-03  5.92179758E-04  2.56003614E-02  4.11043399E-02  2.22914523E-02
  1.00829049E-02 -4.00107444E-02 -1.05674888E-01  3.32132064E-02  1.48876954E-02
 -6.14008218E-02 -6.58821274E-02  8.60080655E-03  5.73207274E-03 -9.77845487E-03
  4.40256403E-01 -9.83672958E-02 -2.50621423E-02  1.67987892E-01  3.91349314E-03
  6.80737559E-03  1.66689735E-03 -5.40390104E-03 -2.78509436E-03  5.31048909E-05
  8.91936453E-05  7.42882397E-03 -6.60363301E-04 -1.19803270E-03 -2.61952613E-04
  1.16645245E-02 -1.36649334E-03 -2.26205154E-03 -1.16671347E-03  5.54151545E-03
  7.93952846E-04  1.45652739E-03 -8.46859260E-03  6.47560814E-03  9.21924914E-03
 -1.70813675E-02  3.51854346E-04 -9.95485139E-05 -2.12136908E-04 -5.51187615E-04
  8.66928302E-04 -3.95109019E-02 -6.36809527E-02 -2.45853573E-02 -2.17541012E-03
 -2.54736511E-02  1.64704808E-01 -3.18013247E-02 -1.89021080E-03 -4.19341347E-02
  1.07440073E-01 -1.00608759E-02 -9.62974102E-04 -8.82513749E-03 -2.91770050E-01
  1.60096342E-01  1.38971163E-02  8.92316877E-02 -3.65280004E-03  3.11986224E-03
  4.11274131E-04  8.93884647E-03  3.54692357E-03 -6.23946435E-02 -1.00471076E-01
  6.70352233E-03  3.28940782E-04  1.14266592E-02  2.60479545E-01  9.16566965E-03
  1.21792055E-03  6.70522859E-03  1.52367267E-01  4.70497723E-03  1.63069524E-03
 -7.23579608E-04  3.13637397E-01  1.19866277E-01  2.70997184E-02  2.18059185E-02
  4.85581104E-03  1.76844619E-03 -1.29927078E-03  7.57241688E-03  3.14189057E-03
 -2.54285701E-02 -4.09462495E-02  2.11409673E-02  7.82069092E-03 -3.37624653E-02
  1.06039170E-01  2.87557391E-02  1.15568276E-02 -5.43086788E-02  6.59252846E-02
  9.72799585E-03  3.31081365E-03 -1.55754851E-02 -1.37122540E-01  4.57314961E-03
  7.50634749E-03 -8.12502653E-02 -4.90328873E-03 -5.83465457E-03 -1.09945166E-03
  6.58889907E-03  3.47035451E-03  3.61719709E-02  5.82208012E-02 -2.61401505E-02
 -2.65641717E-03 -2.64547978E-02 -1.50956157E-01 -3.46969806E-02 -2.61260625E-03
 -4.40461395E-02 -9.18592074E-02 -1.08890264E-02 -7.22783359E-04 -1.36852286E-02
 -2.72053638E-02 -4.51856679E-02  2.80943819E-03 -1.08887111E-01  4.34701940E-03
 -2.94435376E-03 -4.84484354E-04 -8.23028338E-03 -3.17216356E-03  6.36442189E-02
  1.02453356E-01  3.13424678E-03 -1.12067545E-04  1.02289044E-02 -2.64725320E-01
  5.17197077E-03  1.20009579E-03  4.16923561E-03 -1.65272938E-01 -4.47293022E-03
 -1.35024369E-03  4.77664856E-06 -2.28442344E-01 -2.14536023E-01 -4.67163582E-02
  6.74320943E-03 -4.92822594E-03 -1.89237389E-03  1.45937569E-03 -7.99216626E-03
 -3.20813410E-03 -8.73250683E-04 -1.40869655E-03  1.13044835E-03 -1.99409394E-04
 -1.87157220E-03  3.80139398E-03  2.47658610E-03 -3.10056437E-04 -2.73185997E-03
 -2.15263884E-04  7.49461857E-05 -3.41387723E-03 -1.16672235E-03  3.20527411E-02
 -4.63937191E-03  1.40936935E-05 -9.56495194E-03  4.47689822E-04 -3.24721721E-04
 -2.56417664E-04 -3.47291919E-04  1.23263478E-04  4.28353992E-04  7.25499291E-04
  5.72595654E-04  1.43164370E-04 -3.22093706E-04 -2.38707199E-03  8.81721827E-04
  2.52917766E-04 -4.34583244E-04  5.21713454E-04  3.85979024E-04 -1.16242969E-04
 -1.20571056E-03 -2.05363144E-03  9.12918176E-04 -5.33111604E-04 -6.12178445E-04
  1.04517200E-04 -9.69840887E-05 -3.27066181E-05  1.11376875E-05 -6.00371095E-05
 -1.91649581E-02 -1.60831179E-02  7.59028083E-04 -5.52000509E-03 -4.73417960E-03
  1.90015079E-03  1.47009985E-02  1.07431547E-02  1.65335881E-03  4.18271825E-03
  3.56356781E-03 -7.77522690E-03 -1.44809888E-02 -1.14984599E-02  2.77916151E-03
 -6.33861102E-03 -1.70195299E-03 -1.02958519E-02  2.89136545E-02  2.28646742E-02
  9.80341538E-03  4.31130256E-02  3.54441896E-02 -3.05527933E-03  1.74224707E-02
  1.46029465E-02  1.08320819E-04 -2.51019743E-02 -2.07352374E-02  3.47439516E-04
 -4.51222548E-02 -3.61616834E-02  6.53007924E-04  9.58392646E-04  5.94208715E-04
 -1.60705703E-03 -1.37288040E-03 -2.28495783E-03  1.90731616E-03  4.13390846E-04
 -5.67508449E-04  6.68094794E-03  3.33168648E-03  8.84231882E-04 -8.64512770E-04
  1.31824670E-03  6.92385514E-04 -1.04863766E-03  5.05836832E-04 -1.00969835E-02
 -3.89319888E-03  1.37685115E-04 -6.76742234E-03  5.75322777E-05  4.76453349E-04
 -2.61216752E-04 -2.49352614E-04  4.50542873E-04  1.47649189E-03  6.86873523E-04
  2.37757163E-03 -3.11471468E-04 -3.67407348E-04 -4.61589583E-03  2.46272692E-03
  2.53745442E-03  1.77884683E-03  2.13615054E-02  3.44005828E-02  3.10711065E-02
 -2.51462921E-02 -2.53509871E-03 -8.90672236E-02  4.58108614E-02 -4.13420220E-02
 -2.30429394E-03 -5.76783562E-02  1.58471913E-02 -1.04487314E-02 -2.04469215E-03
 -1.23494435E-02  3.28386134E-02 -2.96510370E-02 -3.42511095E-03  2.20629602E-03
  4.91349037E-03 -1.30986942E-03 -8.76640673E-03  1.85944062E-04 -3.77218191E-02
 -6.07124160E-02 -1.25602990E-02 -2.89576760E-02  1.44812876E-02  1.57171298E-01
 -1.30525439E-02 -4.63010950E-02  2.06119392E-02  1.03011350E-01 -8.23743204E-03
 -1.50691556E-02  8.27469748E-03  2.73226811E-01 -2.69390546E-02 -9.25917936E-02
  4.41959534E-02 -2.84045144E-03 -6.08447685E-03 -3.51292331E-03  3.67543015E-03
  5.30005044E-03 -6.13000692E-02 -9.86608450E-02  1.02691550E-03  1.05641542E-02
 -3.60559667E-03  2.54670487E-01  6.70042444E-03  6.86849784E-03 -3.84587998E-03
  1.53867590E-01 -2.06086729E-03 -8.82403728E-03  3.37608063E-03  2.36011317E-01
 -2.42656057E-01 -1.19750460E-01  1.18577006E-01 -6.58399493E-03 -4.84364908E-03
 -5.45545689E-03 -1.06499997E-03 -5.77618096E-04 -2.25774457E-02 -3.62523230E-02
  3.49278530E-02 -2.84857973E-02 -3.58860667E-04  9.32922251E-02  5.18773527E-02
 -4.43679931E-02 -2.04863302E-05  6.38885467E-02  1.84049075E-02 -2.56050795E-03
 -4.68232053E-03 -2.45370268E-01 -2.30105535E-01  3.34673826E-01 -2.09940575E-02
 -2.05127760E-03 -4.67798440E-03  1.61008076E-03  8.78305711E-03 -1.49407999E-03
  4.02899897E-02  6.49108285E-02 -1.16653641E-02 -2.84885419E-02  1.47272844E-02
 -1.67467400E-01 -1.14667575E-02 -4.50216633E-02  2.00892668E-02 -1.14573497E-01
 -7.67945512E-03 -7.70555407E-03  8.74508720E-03 -3.20527882E-01  2.35295690E-02
  1.38711089E-01 -6.35037588E-02  3.55405369E-03  6.44541399E-03  3.83261158E-03
 -3.35346799E-03 -5.47462310E-03  6.01061734E-02  9.67920789E-02  4.08395461E-03
  1.23151000E-02 -5.34243915E-03 -2.51141824E-01  8.95253736E-03  8.68987062E-03
 -5.96887205E-03 -1.42161338E-01  4.86080127E-03 -1.19726524E-03 -1.29236720E-03
 -4.04475145E-02  6.41053429E-02 -2.42741317E-04 -1.99004109E-02  6.35079843E-03
  4.56147380E-03  5.09560252E-03  1.26810220E-03  3.44840297E-04 -4.95951906E-03
 -8.01931253E-03  1.77577711E-02  2.63644863E-03  2.77754537E-03  2.08663671E-02
  2.72764122E-02  4.04775979E-03  5.15269828E-03  2.42951384E-02  1.30822452E-02
  4.29354913E-03 -4.66930829E-03 -2.55346894E-01  1.31669487E-01  1.17252383E-02
  3.25862842E-02 -7.38548087E-04 -3.77388764E-03 -3.31157678E-04  1.67479909E-03
  4.36442299E-04  1.87285201E-02  3.00723764E-02 -3.46783618E-03 -2.61707606E-03
  1.93311346E-02 -7.73004572E-02 -5.57826401E-03 -3.86787644E-03  2.92909934E-02
 -4.80887253E-02 -1.02699902E-02 -3.06553872E-03  1.28632354E-02  1.75637172E-01
  5.86594610E-02  3.43622217E-02  3.11008758E-02 -5.47317171E-03 -2.02458389E-03
  5.48957033E-04  4.75231779E-04  4.74910769E-04  1.56777806E-03  2.57434684E-03
  2.70060885E-03  1.28784701E-02  1.74578546E-03 -7.18726846E-03  3.77582401E-03
  1.94737821E-02  3.09149728E-03 -8.12193058E-03  4.02844904E-03  1.17697566E-02
  1.73133428E-03  9.11369664E-02 -1.37118801E-02  1.24843205E-02 -1.31303936E-02
 -8.92657681E-04 -5.60684586E-04 -9.02689187E-04 -3.20460662E-04  3.99524338E-04
  3.26189069E-02  5.24850256E-02  3.12643831E-03  1.05646831E-03 -5.56100583E-03
 -1.35497661E-01  6.70804055E-04  3.59123573E-04 -4.17254858E-03 -8.27186102E-02
  3.99448191E-03 -5.19722172E-04  2.16142966E-03 -1.59256827E-01  9.09993983E-02
 -1.99684613E-02  7.61092211E-02 -2.45631753E-03  3.14626163E-04  9.08360101E-04
 -3.85597843E-03 -1.80935703E-03  1.29856180E-02  2.09115029E-02 -2.13951089E-02
 -4.35757141E-03 -8.68183874E-04 -5.45474432E-02 -3.24882615E-02 -6.98058341E-03
  1.15202268E-03 -2.58616916E-02 -6.10817974E-03 -6.75462464E-04  1.12395621E-03
  2.39433905E-01  7.11886213E-02  2.59655268E-02  2.54236278E-02 -4.65198167E-04
 -4.95047109E-03 -7.49346537E-04 -1.92053167E-03 -2.61488813E-04 -1.94505165E-02
 -3.13260905E-02 -4.40832583E-03 -2.79210417E-03  1.84240655E-02  8.12401956E-02
 -9.99077892E-03 -4.74138924E-03  2.69097073E-02  4.81953453E-02 -3.38324395E-03
 -1.58357273E-03  6.65675253E-03 -1.76227524E-02 -8.99654171E-03 -5.34469077E-03
 -2.65170332E-02  4.50208845E-03  2.99228717E-03 -2.43818251E-04  8.45249744E-04
  1.65190197E-05 -3.26277865E-02 -5.25410131E-02  3.53029052E-03  1.29305943E-03
 -5.35665762E-03  1.36035198E-01  8.40432154E-04  9.07031632E-04 -5.09648902E-03
  8.58586489E-02  2.57437181E-03  3.53380219E-04 -1.47935491E-03  2.36142392E-01
  3.64975558E-02  9.97994488E-03  2.12431710E-02  2.82103993E-03 -2.15202168E-04
 -9.59643126E-04  3.80611661E-03  1.66121650E-03 -1.34569355E-02 -2.16973065E-02
 -2.13468514E-02 -4.30263969E-03 -8.04926791E-04  5.63882041E-02 -3.21567144E-02
 -6.57823239E-03  1.02960606E-03  2.65947023E-02 -9.10314739E-03 -2.76732982E-03
  3.68337364E-03 -1.44716202E-01  9.19907353E-02  6.69194940E-03  3.54551972E-02
  2.91440162E-04  4.96994063E-03  7.41926131E-04  2.30342414E-03  4.85355020E-04
  1.74769200E-03  2.80925948E-03  7.87986033E-04  3.27307584E-03  1.95409099E-04
 -7.23607837E-03  1.32580346E-03  5.27467050E-03 -6.35772360E-05 -1.15893746E-02
  8.20740592E-04 -6.50499073E-04  1.54140259E-04 -2.42103912E-02 -1.98180266E-03
 -2.34167891E-03  8.74755699E-03 -4.46689883E-04 -6.21474748E-04 -1.17896953E-03
 -1.18678500E-04 -7.05881101E-05  3.54370268E-04  5.68999103E-04  1.39797389E-05
  1.30224395E-03 -6.89009389E-04 -1.49076374E-03 -1.79065262E-05  1.92402049E-03
 -1.17905751E-03 -1.71629324E-03  2.26251970E-04  5.05748687E-04 -8.53262467E-04
  1.13177050E-02 -8.24794344E-04  9.38991289E-04 -4.72176201E-03  1.95822318E-04
 -2.19544726E-05 -8.34462890E-05  5.45946084E-05 -4.89009744E-05 -1.46524503E-02
 -1.27667899E-02  2.46412480E-04  2.63137526E-02  2.23047325E-02 -1.04564651E-04
  4.34974637E-02  3.31309740E-02 -5.46833839E-03 -2.90957445E-02 -2.39862978E-02
 -7.59354761E-03 -4.17080546E-02 -3.43973925E-02  2.88992751E-03  4.10404150E-03
  2.64678166E-03  1.25856893E-02 -2.27937690E-02 -1.81858034E-02 -4.62671456E-04
 -9.08177085E-03 -7.88551777E-03 -6.10945625E-04  1.34446140E-02  1.11254258E-02
 -1.33470548E-03  2.26212439E-02  1.91174802E-02 -1.84731752E-03  9.51162915E-03
  7.68466093E-03  1.30024679E-04 -2.77605177E-03 -3.30415208E-03  3.70115432E-03
  8.69457841E-03  1.41212748E-02  1.39241781E-03 -2.52636738E-04 -2.54647520E-03
 -3.63975046E-02  2.17434822E-03  1.16281244E-04 -3.38325930E-03 -3.43495785E-02
  1.70880236E-03  2.01664539E-04 -1.39565417E-04 -2.43489765E-02 -3.30686245E-03
 -9.37493001E-03  3.66985232E-03 -4.49607861E-04 -2.69470718E-04 -1.55108219E-04
 -2.83218938E-04  5.16022720E-04 -6.71032223E-03 -5.36866601E-03  2.36914655E-03
 -7.59769045E-03 -5.68168481E-03  2.19791234E-03 -4.71873771E-03 -3.44111238E-03
  7.93426621E-03  3.45675461E-02  5.56722976E-02 -1.64419309E-02  2.40807414E-02
 -2.35480957E-03 -1.44075908E-01 -2.91233170E-02  3.30163703E-02 -9.68900582E-04
 -9.09837409E-02 -6.91446152E-03  1.12190603E-02 -8.89481602E-04  2.65082256E-02
 -2.75068060E-02  1.43910382E-02  7.30030605E-03  3.84039834E-03  4.56620062E-04
  4.66340785E-03  6.15932774E-03  9.04714890E-04  5.11161559E-02  8.23396837E-02
  6.78425907E-03 -9.85243978E-03  1.06970939E-03 -2.13452264E-01  2.16447956E-03
 -1.23800668E-02  3.48904268E-03 -1.25877840E-01 -1.26584888E-03 -1.52786989E-03
  1.20803902E-03 -1.76937029E-01  2.78144137E-02  5.30087506E-02 -2.51859625E-02
  5.90448670E-03  3.25220263E-03  3.43320486E-03  5.52521947E-04  2.86148671E-03
  1.55400622E-02  2.50778407E-02 -3.16514445E-02 -9.75735324E-03  1.52820776E-02
 -6.49411941E-02 -4.81069508E-02 -1.26024693E-02  2.23956179E-02 -4.08536698E-02
 -1.42592910E-02 -6.62529412E-03  9.29084742E-03  2.63421540E-01  3.76017044E-02
  5.48073782E-02 -3.90887034E-02  7.63992050E-04  1.63547160E-03  4.62142733E-03
  3.58243447E-03 -6.02670047E-03 -3.44048628E-02 -5.52765562E-02 -1.31067743E-02
  2.47115564E-02 -2.83822195E-04  1.42928812E-01 -2.11820645E-02  3.66829336E-02
  6.01620333E-04  8.68127983E-02 -5.04882192E-03  1.95244426E-02 -5.09480984E-03
 -3.77605515E-01  6.27394555E-02  1.25018723E-01 -1.04841342E-01 -3.40377230E-03
  3.56305410E-05 -3.78251899E-03 -6.26557124E-03 -3.51336025E-03 -5.09380549E-02
 -8.19616474E-02  8.26127826E-03 -8.47100225E-03  9.67008955E-04  2.11449253E-01
  4.66112386E-03 -9.03870008E-03  3.45096882E-03  1.22989015E-01 -7.31266890E-03
 -2.38965986E-03  4.70698982E-03 -2.23167237E-01 -4.79213016E-02 -3.09143277E-02
  5.49003090E-02 -5.88526913E-03 -3.63080350E-03 -3.72324365E-03 -1.68555516E-04
 -2.79303284E-03 -1.72851107E-02 -2.78158631E-02 -3.13075550E-02 -1.05143585E-02
  1.48831672E-02  7.20626837E-02 -4.83860476E-02 -1.29130522E-02  2.20164456E-02
  4.93705359E-02 -1.55317733E-02 -7.38302902E-03  7.30267609E-03  8.32411042E-02
 -4.69503368E-02 -1.68521552E-02  1.22163531E-02 -6.58254136E-04 -1.70577315E-03
 -4.69802483E-03 -4.23730993E-03  5.93438277E-03 -1.99985659E-03 -3.26405858E-03
  2.36806506E-02  1.37262811E-02  5.06945234E-03  8.31617954E-03  3.63756673E-02
  2.17952347E-02  8.79062863E-03  9.08251321E-03  1.98928634E-02  1.03087295E-02
  7.19642909E-04 -2.45815774E-01  2.77615678E-01  4.16108102E-02  7.00930483E-02
 -4.80849542E-04 -4.34026534E-03 -2.94810407E-03 -2.90343735E-03  1.06253983E-03
  3.76846565E-02  6.04927108E-02  1.61148597E-03  1.14030736E-03  2.08894931E-02
 -1.55400169E-01  7.99723947E-04  1.24009026E-03  3.11731070E-02 -1.02182090E-01
  3.72137342E-04  2.19808920E-03  1.19811682E-02  6.61759948E-01  3.20987464E-01
  4.35664750E-02  2.83856684E-02 -7.47474765E-03 -1.13272372E-03  1.26867964E-03
 -1.37061619E-03  2.41622295E-04 -2.87292104E-03 -4.71710053E-03  7.80463997E-03
  3.97048997E-03  1.12404326E-02  1.33028648E-02  1.19406197E-02  6.17595568E-03
  1.68676657E-02  9.79448369E-03  6.62129510E-03  3.26151948E-03  1.05820745E-02
 -1.85907189E-02 -1.80085230E-03  6.37379646E-03 -1.30502210E-02  1.87533772E-04
  3.04818982E-04 -8.34545779E-04 -5.60528929E-04  4.10557509E-04  4.32106729E-02
  6.94835575E-02  2.69795259E-04  2.79585761E-03 -1.55284541E-02 -1.78924892E-01
 -4.37377633E-03  2.75423402E-03 -1.76003125E-02 -1.04403170E-01 -1.27105465E-02
 -1.63833980E-04 -6.52255079E-03  1.59298701E-01 -1.62738505E-01 -4.09221648E-03
 -9.36780967E-02 -5.48095848E-03  1.50188829E-03  1.96161394E-03 -4.13184036E-03
 -1.69351957E-03  6.09605650E-03  9.78581482E-03 -3.37893700E-02 -6.89818281E-03
  1.03023680E-03 -2.50370938E-02 -5.09953917E-02 -1.03956694E-02  2.81716086E-03
 -2.46955677E-02 -2.04064512E-02 -4.63313269E-03 -3.39852370E-03 -2.72172486E-01
 -7.33051093E-02 -2.06486494E-02 -1.84990759E-02  3.13373543E-04 -7.88209981E-03
 -1.53165276E-03 -1.48347717E-03  2.76061683E-04 -3.80309890E-02 -6.12643349E-02
 -2.59996769E-03 -2.67604022E-03  2.13279344E-02  1.58708604E-01 -1.00032726E-02
 -5.02808564E-03  2.98604441E-02  9.99758739E-02 -5.93919963E-04 -1.06379655E-03
  1.12981255E-02  1.34803534E-02 -5.72714593E-03 -6.76437955E-04  1.88770852E-02
  6.05740528E-03  3.32685649E-03 -7.39207105E-04  2.98414376E-03  9.54712946E-04
 -4.31665136E-02 -6.95445695E-02 -2.18208903E-03  1.31017681E-03 -1.58647217E-02
  1.80274598E-01 -9.34591011E-03  3.60706131E-04 -2.01952915E-02  1.07883369E-01
 -2.52739559E-03 -4.03340317E-04 -2.48629481E-03  7.03196608E-02  2.26433712E-02
  1.27307117E-03  2.37629383E-02  5.73662674E-03 -1.14335530E-03 -1.66368298E-03
  3.84597528E-03  1.81538617E-03 -3.74222214E-03 -6.07911699E-03 -3.43456447E-02
 -6.69607401E-03  2.12730490E-03  1.59775274E-02 -5.11518375E-02 -1.02214888E-02
  3.35848038E-03  1.04770796E-02 -1.50336879E-02 -1.74994321E-03 -2.69816312E-04
  4.89651029E-02  4.76384909E-02  1.23173038E-02  3.32810586E-03 -9.97698774E-04
  7.54685136E-03  1.48838576E-03  1.46845866E-03  4.94937833E-06 -4.30012711E-03
 -6.96877738E-03 -3.04731260E-03  9.18996044E-05 -8.84402692E-03  1.93624195E-02
 -3.64850516E-03  3.52122657E-04 -1.19220929E-02  6.89612707E-03 -7.51890589E-04
 -3.72098943E-03 -2.87029927E-03 -5.86453349E-03 -1.02202281E-03 -6.70089793E-03
 -4.60900419E-03  2.59743923E-04  6.11943788E-04 -1.35883757E-03 -2.39189013E-04
 -7.94460866E-04  3.37897672E-03  5.61035623E-03 -7.32992254E-04  1.05435784E-03
 -1.60002229E-03 -1.64143980E-02 -1.12584093E-03  1.66192201E-03 -2.25315413E-03
 -1.33011991E-02 -3.86735336E-04  1.00303366E-03 -1.77459215E-03 -2.75644451E-03
  1.38688502E-04 -3.61923746E-03 -1.09228562E-04  2.33494201E-04  1.06252396E-04
 -2.52695634E-04  2.16528184E-04  2.21336155E-06 -2.41430554E-02 -2.04333115E-02
  7.54250460E-04 -3.59731703E-02 -2.97392929E-02  2.82149477E-03 -1.12450862E-02
 -9.86876234E-03 -2.84013638E-03  3.50635361E-02  2.49485641E-02 -4.33513076E-04
  1.22025914E-02  9.87418394E-03  2.25168852E-03  5.05124903E-03  3.45714979E-03
  1.45897137E-03 -2.86977115E-02 -1.97003043E-02  9.02303090E-04 -4.22348351E-03
 -3.50456517E-03 -1.94078730E-03  2.67371101E-02  2.30701523E-02 -1.67254436E-03
  3.04634832E-02  2.52838834E-02 -3.38152776E-03  2.82026236E-03  2.70126748E-03
  7.52056506E-04  2.29985107E-03  1.90910970E-03 -2.76192321E-03  8.01971634E-03
  1.30227096E-02  2.20548612E-03 -1.40791969E-03  1.21058866E-03 -3.34944031E-02
  3.55679474E-03 -1.41517137E-03  2.57115235E-03 -2.92987874E-02  2.92084954E-03
 -3.69498624E-03  2.46171837E-03  1.80698127E-03 -2.38949887E-03  2.35895553E-03
 -1.37937437E-03  4.57054109E-04  2.99424366E-04  4.77581901E-04 -2.17914377E-04
  3.43628418E-04 -4.80315167E-03 -4.42225595E-03 -2.49140100E-04 -8.10020508E-03
 -5.84975632E-03 -7.70230752E-03 -7.14662448E-03 -5.28531287E-03 -1.56061403E-03
  2.60847190E-02  4.21584469E-02  4.07563593E-04  9.51757089E-04 -5.70774231E-04
 -1.10280459E-01 -2.02934745E-03 -1.50518260E-03  1.18269161E-03 -6.82284726E-02
 -1.29873679E-03 -1.57132431E-03  1.84500783E-04 -6.45873782E-02  2.55962828E-02
 -1.79349012E-02 -3.87101187E-03  2.64446600E-03  1.86697418E-03  1.90176520E-03
  7.14618375E-05  5.92652728E-04  8.73147927E-03  1.41237006E-02 -4.30985062E-03
 -1.96156754E-02  7.97769560E-03 -3.73518403E-02 -7.55716526E-03 -2.92761655E-02
  1.19792409E-02 -1.66203807E-02 -4.22511478E-03 -1.12051757E-02  7.29414743E-03
  2.01025870E-01 -3.71058211E-02 -3.90463918E-02  2.84903452E-02  1.47567625E-03
 -1.12773138E-03  5.40915524E-05  1.73674145E-03  3.67323978E-03 -1.75724221E-02
 -2.82753551E-02 -1.05725421E-02  1.28094944E-03  1.60987127E-03  7.27599342E-02
 -1.39754087E-02 -5.56823937E-04  3.02128786E-03  4.76928127E-02 -1.45914360E-02
 -2.68944975E-03  3.13871300E-04 -2.72371877E-01 -4.51785793E-02 -5.68176447E-02
  3.17189744E-02 -2.84451674E-03  1.42530302E-04  2.13115682E-05  6.47557791E-05
 -3.52258740E-03 -1.67423396E-02 -2.68550196E-02  1.34947289E-02  1.57530267E-02
 -1.43076764E-02  6.92693374E-02  2.12502196E-02  2.44566088E-02 -2.20049626E-02
  3.53101375E-02 -6.90859766E-04  4.14420387E-03 -2.51561058E-03 -1.57601527E-03
  5.10183802E-02 -2.90882300E-02  6.04497169E-03 -2.80198350E-03  6.97126873E-04
  1.33252314E-03  5.48020030E-04 -4.42067276E-03 -1.76940349E-02 -2.84990371E-02
  2.34927727E-03 -1.10937859E-02  1.94009673E-03  7.34653812E-02  5.09660041E-04
 -1.55836185E-02  3.54090141E-03  4.87957768E-02  8.97069446E-04 -8.38043286E-03
  1.52860263E-03  4.28238242E-03 -3.10861852E-03  2.87795859E-02 -4.54152791E-03
 -2.62970176E-03 -3.44842783E-04  2.87351271E-05 -1.91112880E-04 -3.74577787E-03
  8.31257148E-03  1.34519342E-02 -1.90053192E-02 -5.01412226E-03  8.31466741E-03
 -3.56671566E-02 -2.84502304E-02 -8.31028140E-03  1.27198953E-02 -1.94389431E-02
 -9.18945457E-03 -5.54068479E-03  5.08711141E-03  7.49766564E-02  3.65223901E-02
 -1.11775500E-02 -1.08643174E-02  1.33381625E-03  2.65079503E-04 -1.25816482E-03
 -1.98272042E-03  3.67891346E-03  3.09069942E-02  5.01911594E-02 -8.07243167E-03
  1.53517495E-02 -2.58140880E-02 -1.32455002E-01 -1.30280135E-02  2.37721223E-02
 -4.45252423E-02 -1.05917823E-01 -9.89584787E-04  2.56645103E-03 -2.67274351E-02
  1.03622422E-01 -5.22961732E-02  5.72773508E-02 -4.62787472E-02 -2.46321125E-03
 -1.80732041E-03  2.85836867E-03  2.67945658E-03  6.02571241E-03 -8.53748169E-03
 -1.36896573E-02 -1.49626650E-02 -3.25325403E-03 -9.85914461E-03  3.57309164E-02
 -2.33930042E-02 -4.76654749E-03 -1.53194571E-02  1.82539805E-02 -1.15560538E-02
 -4.07602149E-03  8.78840207E-03 -7.38505584E-02 -7.56459323E-02 -5.41879084E-02
  8.57732629E-02  5.23692288E-04 -4.59083863E-03 -3.76833189E-04 -7.22658692E-04
  9.55046281E-04  1.66042350E-02  2.71906324E-02 -4.39545089E-03 -6.28940047E-02
 -7.39781779E-02 -7.50167138E-02 -5.94262430E-03 -9.82898350E-02 -1.14046890E-01
 -7.95944618E-02 -5.80451119E-03 -4.54062224E-02 -5.51594730E-02 -9.27934259E-02
 -8.35949951E-03  5.46675552E-02  7.90939045E-02  8.67633362E-04 -3.86741766E-03
  8.04079836E-03 -9.81764510E-04  3.30618809E-03 -6.57994616E-03 -1.06306346E-02
  6.66030039E-03 -6.94204653E-04  1.00446764E-02  2.73277873E-02  1.12469293E-02
 -1.04695281E-03  1.44821521E-02  2.58084672E-02  8.34377443E-03 -1.02817503E-03
  1.08014057E-02  2.65651900E-02  7.22573717E-02  2.50368717E-02  8.63213997E-02
  2.12463778E-03 -2.01591196E-03 -1.02120289E-03 -4.18204647E-04 -2.11797964E-04
  1.34143693E-02  2.16538826E-02  1.10756920E-02  2.14581608E-03 -1.23639496E-03
 -5.64257923E-02  1.70077006E-02  2.87297748E-03  3.46452508E-04 -3.44742328E-02
  6.94871887E-03  2.14582848E-03 -2.14329680E-04  3.97287465E-02  7.62534972E-02
  9.12575785E-03 -3.50859540E-03 -1.42762234E-03  2.02304704E-03  7.79826355E-04
 -1.13088490E-03 -7.95296999E-04  1.62423013E-02  2.62376677E-02 -3.76953012E-03
 -1.55124013E-03  6.77534883E-03 -6.85232224E-02 -2.95506280E-03 -1.95088061E-03
  1.16521863E-02 -4.16752036E-02  2.15912022E-04 -6.55694518E-04  3.22196325E-03
  3.09507868E-02  3.87612169E-02  1.78693052E-02 -5.53541420E-02 -7.36543155E-06
  9.14969025E-04  4.65941871E-04 -2.42022633E-03 -1.15339740E-03 -3.01414050E-03
 -4.88340488E-03  9.63094758E-03  6.06433253E-04  1.22184049E-02  1.30167514E-02
  1.38100857E-02  5.60272405E-04  1.89934478E-02  4.32946132E-03  2.59465847E-03
  1.15140618E-03  5.00883024E-03 -1.36039810E-01 -6.52374206E-02 -1.01938483E-02
 -7.13889336E-02 -2.41680905E-03  9.81864802E-04  4.31635313E-04  1.77136147E-03
  6.90525505E-04 -1.48406959E-02 -2.38723798E-02 -1.14750243E-03 -2.41725888E-04
 -5.42678085E-03  6.14175551E-02 -2.27712532E-03 -3.33581773E-04 -5.32406910E-03
  3.40423673E-02 -3.32608206E-03 -2.98499918E-03 -1.12832580E-03  8.42905803E-03
 -1.32783438E-01 -1.68709570E-02  2.45775989E-03  2.21650550E-03 -8.50969226E-04
 -5.41865966E-04  9.90876803E-04  3.43597304E-04  1.86576014E-02  3.01914504E-02
  2.27632272E-02 -1.15501840E-02  3.93437271E-02 -8.50066985E-02  3.19521782E-02
 -1.82653327E-02  5.31816324E-02 -3.06485918E-02  6.70141477E-03 -6.53549001E-04
  6.14466549E-03 -7.87742822E-03 -4.78040158E-04  1.30554387E-02  5.01945262E-03
  2.31460650E-03 -4.02705258E-03  9.30201295E-03  1.17320342E-04  5.77737505E-03
 -1.68430693E-02 -2.78956381E-02  7.69512949E-03 -5.29427516E-03  1.18051219E-02
  8.04702935E-02  1.11252514E-02 -7.99194776E-03  1.68826834E-02  8.10540192E-02
  6.90169609E-03 -4.74704100E-03  9.80514624E-03 -2.56831619E-02  2.21168441E-03
  1.10645763E-04  9.53333720E-03 -1.47450317E-03 -1.21847261E-03  6.71966683E-04
 -1.04739411E-03 -3.60473806E-04 -2.09990358E-02 -1.80482300E-02  8.87665840E-04
 -7.29176930E-03 -6.39715935E-03  2.34159991E-04  1.28800848E-02  1.16288525E-02
  9.45170997E-03  1.18729067E-02  9.44951306E-03  6.74331828E-03 -7.07280523E-03
 -5.74251062E-03  4.49873187E-04 -3.40060220E-02 -2.13048011E-02 -8.50492740E-03
  6.02279576E-03  4.87298642E-03 -6.59468396E-04 -1.08108086E-02 -9.39593063E-03
  3.92950670E-04 -1.31576875E-02 -1.12775414E-02  2.89358125E-04  2.01799413E-03
  1.52146377E-03  2.03263224E-03  8.78415767E-03  6.28319471E-03 -8.96223259E-04
 -1.86537811E-03 -1.53319492E-03  1.22293132E-02 -8.26636177E-02 -1.34744472E-01
  1.01848156E-03  1.92648986E-04 -1.06944418E-03  3.50711183E-01  1.83688099E-03
 -5.69075768E-03 -7.13928754E-03  3.25656076E-01  3.86298071E-03  1.17930069E-02
  5.71935821E-03  1.29752145E-01 -3.09636546E-04  2.82052827E-02  2.78778700E-02
 -1.12335590E-03  4.78491050E-04 -3.44923148E-03  8.88927015E-04 -3.51249204E-04
  6.81801779E-02  5.27148716E-02  5.32693678E-03  6.69855981E-02  5.15271377E-02
 -1.09897456E-03  6.87003047E-02  5.17642461E-02 -3.39563804E-03 -3.08202957E-02
 -4.99009583E-02  9.77337504E-04  2.44408021E-03 -1.09277663E-03  1.30922085E-01
  5.13501844E-03  7.68482923E-03 -4.40463484E-03  8.46210086E-02  3.64803648E-03
  2.46697844E-03 -2.03340588E-03  3.34479067E-02  1.32311659E-02 -1.46941620E-03
 -5.78002077E-03 -2.99623454E-03 -2.27850792E-03 -1.96853639E-03  1.28652531E-04
 -6.16103924E-04 -4.49101944E-03 -7.26137783E-03  7.85400425E-03  2.67971404E-02
 -1.20064847E-02  1.91487831E-02  1.19506347E-02  4.01160500E-02 -1.83144332E-02
  1.26868403E-02  5.74035545E-03  1.18403826E-02 -5.01508584E-03  7.76349528E-02
 -1.30444051E-02 -3.56048920E-02  1.96754208E-02 -1.16045765E-03  1.94663805E-03
  3.29521110E-04 -2.48130047E-03 -4.43163527E-03  2.32165700E-02  3.74551704E-02
  4.69738587E-03 -6.76010019E-03  2.47550674E-04 -9.69686515E-02  5.26102256E-03
 -6.37127080E-03 -4.25401135E-04 -6.14728815E-02  1.08760158E-03 -1.25156177E-03
 -1.52273123E-03 -2.61896716E-01 -9.02339281E-03 -2.05305798E-02  6.20353610E-03
  2.86648029E-03  2.77887267E-04  9.83014477E-04  7.46571995E-04  4.42271690E-03
  9.82479651E-03  1.56732274E-02 -2.59383561E-02 -2.74725367E-02  1.89635345E-02
 -3.95478121E-02 -3.94876063E-02 -4.18763395E-02  2.84526333E-02 -2.70474385E-02
 -1.60469749E-02 -7.65603400E-03  8.37135155E-03 -2.53102271E-02  1.12654782E-01
 -1.61377088E-01  1.24487521E-02  1.57009354E-03 -1.39439079E-03 -1.46427124E-03
 -3.70997021E-04  6.37338782E-03  2.23244803E-02  3.60326824E-02 -5.36974108E-03
  6.44634485E-03  3.77255610E-04 -9.32299781E-02 -4.15265644E-03  8.08799689E-03
 -6.54199039E-04 -6.31153999E-02  2.28697751E-03  1.40957056E-02 -2.29927787E-03
  3.24565261E-01  1.37241972E-02 -8.13992554E-02  2.27574796E-02  3.14578254E-03
  6.86418035E-04 -1.47541855E-04 -7.99044933E-04  4.26572597E-03 -6.66188054E-03
 -1.07781941E-02  2.58451199E-02  8.61782876E-03 -1.19877736E-02  2.84833842E-02
  3.85533312E-02  1.37390990E-02 -1.81616357E-02  1.33692602E-02  1.64495594E-02
  5.77572819E-03 -8.39368350E-03 -1.89690867E-03 -1.42566531E-02  8.70588862E-03
  3.07196310E-03 -1.28090768E-03 -4.13225542E-05  1.88311899E-03  2.59482248E-03
 -4.33571702E-03 -4.72248628E-02 -7.66670414E-02  1.16721709E-03 -1.24480658E-02
 -7.43174249E-04  2.03115442E-01  7.84874407E-04 -1.90832828E-02  2.74264931E-03
  1.62715789E-01 -1.15046508E-04 -6.74502914E-03  3.44149734E-03  2.41925338E-02
 -8.10716779E-02 -5.15539915E-02  6.12786108E-02  3.58257906E-04 -2.19847759E-03
  5.56473706E-03 -4.38285058E-03 -1.79644316E-03  1.24902852E-02  1.99482945E-02
  4.38327093E-02  1.22518908E-03  2.22390145E-02 -4.95245173E-02  6.63460965E-02
  1.97632341E-03  3.31457587E-02 -4.63222836E-02  2.29559430E-02  5.85036413E-04
  5.58329971E-03  1.28640864E-01  1.23810082E-01  2.39871910E-02 -1.94793522E-01
 -4.73290215E-03  5.76381802E-03  1.78554304E-03  9.94400230E-04 -1.14688508E-03
  8.02832313E-03  1.31882905E-02 -5.00981451E-02  4.18312374E-02 -8.03639848E-02
 -3.69173022E-02 -7.57436767E-02  6.24701803E-02 -1.22031332E-01 -3.30493929E-02
 -4.30259460E-02  3.78631875E-02 -6.84935901E-02 -6.44770997E-02  3.56794573E-02
 -4.01951074E-02  6.13731799E-02 -4.71312898E-03 -4.82151279E-03  5.04886624E-03
 -4.77203150E-03 -3.74579537E-04  2.72906546E-02  4.40383209E-02  4.03982201E-03
 -6.17100804E-05 -9.51010060E-03 -1.14173049E-01  2.37437372E-03 -1.76422898E-03
 -1.08149494E-02 -7.67080376E-02 -3.90185841E-03 -2.48336158E-03 -8.31884124E-03
 -2.35795738E-01 -7.60441560E-02 -1.41672685E-03 -9.45960759E-02 -3.95198185E-03
  4.34268669E-03  1.23889339E-03 -1.89151372E-03 -1.70682879E-03 -7.52919290E-03
 -1.21917513E-02 -3.51760519E-02 -7.59121176E-03 -7.42562374E-04  3.22799123E-02
 -5.29763694E-02 -1.15684414E-02 -1.91872218E-03  1.80981676E-02 -1.90630121E-02
 -2.88994063E-03 -2.19040113E-03 -1.01813743E-01 -2.35806629E-02 -6.48675696E-03
 -5.52515457E-03  1.08324489E-03 -6.29801917E-03 -1.57152560E-03  1.03796123E-04
  6.21763225E-04 -3.67096156E-02 -5.94579769E-02 -2.63522439E-03 -3.17507048E-04
 -2.76252597E-03  1.56374343E-01 -1.02463281E-02 -1.54543488E-03 -7.25148618E-03
  1.01954572E-01 -6.24800898E-03 -8.52399354E-04 -3.22784081E-03 -3.89881506E-05
 -8.74365661E-03  5.90053161E-04  2.04791441E-03  2.18654853E-03  1.77301219E-04
 -8.09016024E-04  4.10990826E-03  1.72702660E-03 -5.15917708E-03 -8.35480276E-03
 -2.27554863E-02 -2.06714662E-03 -2.79681810E-02  2.24456782E-02 -3.46921032E-02
 -3.31670517E-03 -4.19600810E-02  9.69627116E-03 -1.49417404E-02 -1.27606095E-03
 -1.33073730E-02 -1.93842072E-01 -3.50477565E-02 -9.85773394E-03 -1.60626322E-03
  5.65329785E-03 -2.22484136E-03 -1.21714640E-03 -2.67205910E-03 -9.46738030E-04
  2.74755813E-02  4.43503458E-02 -1.91787088E-03 -2.54763345E-03  9.43308253E-03
 -1.15713538E-01 -2.87405885E-03 -3.59930013E-03  8.78650058E-03 -6.53645060E-02
 -2.24219954E-03 -1.32449433E-03 -6.68450471E-04  3.96189334E-01 -2.55352913E-02
  1.01387123E-02 -6.47667663E-02 -5.26346874E-03  2.68017363E-03  1.90522143E-03
 -8.11820992E-04 -1.06765075E-03  4.69540548E-02  7.63203896E-02  1.61445580E-02
  2.43759359E-02  5.80782549E-02 -2.10866863E-01  1.84338968E-02  4.01438807E-02
  7.67348690E-02 -1.26177944E-01  2.32822843E-03  2.20207336E-02  2.62677477E-02
 -7.85751156E-02  1.13350980E-02 -1.35469349E-03  2.01481829E-02 -2.40436625E-03
 -5.73864943E-03  3.07561143E-03  2.95404717E-03  4.72908810E-03 -2.25988639E-02
 -3.76073434E-02  2.07421514E-03  8.47124649E-03  1.25883243E-02  1.10067794E-01
  2.77621358E-03  1.07700582E-02  1.66225669E-02  1.08063358E-01  1.47944948E-03
  9.09753145E-03  1.14423831E-02 -1.28488770E-02  2.58677962E-03 -2.70509347E-03
  4.56022173E-03 -6.03053045E-04 -2.13635735E-04 -4.42154086E-05 -3.09192959E-04
 -2.50457749E-04  2.79470163E-02  2.46542653E-02 -8.29725560E-04  5.09960535E-03
  4.25707673E-03 -7.86868872E-04 -1.53931139E-02 -1.30692201E-02 -1.96870742E-03
 -1.51733538E-02 -1.19253367E-02 -9.10981116E-03  6.95589973E-03  6.59423231E-03
  2.66972190E-04  3.55723328E-02  2.71749997E-02 -2.52086621E-03 -1.85472067E-02
 -1.55645798E-02 -5.59272720E-03  8.07072811E-03  7.18402148E-03  8.28375567E-05
  3.35791690E-02  2.91216255E-02 -5.22145485E-04  6.03604454E-03  5.26148802E-03
 -1.61757361E-04 -1.77699273E-02 -1.43479860E-02 -4.58648522E-03 -4.61554251E-02
 -3.99230602E-02 -7.95321402E-03 -3.23659443E-02 -5.28367266E-02 -9.11215829E-03
  8.93487611E-03 -1.40095214E-02  1.38213584E-01 -1.44346015E-02  1.12475324E-02
 -2.51883482E-02  1.32490099E-01 -6.48145360E-03  8.63599538E-03 -9.38580949E-03
 -5.78340968E-03  7.25877119E-03 -8.66422927E-03  4.68931098E-03 -4.66201837E-03
 -3.41000366E-03 -1.89466291E-03 -1.13020039E-03 -3.15553399E-04  1.68306453E-02
  1.31596515E-02 -8.45234226E-03  3.17834872E-02  2.30820973E-02  1.81007785E-03
  3.44212156E-02  2.50625121E-02  3.91605588E-03 -1.81641139E-02 -2.95925446E-02
  4.82596454E-02 -3.67683316E-02 -4.81769648E-03  7.85152044E-02  7.43083260E-02
 -5.12469385E-02 -9.33910547E-03  6.11659633E-02  2.87412782E-02 -1.87654239E-02
 -3.65508388E-03 -1.96957247E-02 -7.18010984E-03  2.21613604E-02 -1.80374178E-03
 -1.50164554E-03  7.58641469E-04 -3.55017783E-03 -6.10666901E-03  6.67985754E-04
 -2.80001618E-02 -4.56362285E-02  2.03981092E-02  4.21282038E-02 -2.18827104E-02
  1.21664535E-01  3.71105677E-02  6.00256803E-02 -3.40963920E-02  7.21980300E-02
  2.74061958E-02  2.01044729E-02 -1.70804061E-02 -1.69616847E-01  4.10506306E-02
  1.60357335E-02 -2.29508183E-02 -3.52572606E-03  1.19629805E-04 -1.24856420E-04
 -4.97698601E-04 -5.85871742E-03  3.98482687E-02  6.50582684E-02  1.01500159E-02
  2.04112150E-02 -1.13513696E-02 -1.73348649E-01  1.16173245E-02  3.94125474E-02
 -1.93891287E-02 -1.07189189E-01 -1.49133845E-03  4.11032698E-02 -1.26455543E-02
 -1.58897142E-02  6.15160366E-02  6.70165380E-02 -3.56519924E-02  4.55962904E-03
  1.13866622E-03  2.11000332E-03  1.83212407E-03  4.60577760E-03 -1.46798367E-02
 -2.38614106E-02 -6.27110942E-02  3.86283037E-02  5.91866000E-03  6.35410512E-02
 -9.05719293E-02  5.63580107E-02  8.45013672E-03  3.02445873E-02 -5.33304625E-02
  6.85772288E-03  1.48054604E-02 -1.22339312E-01  1.18035763E-01 -1.96353701E-01
 -4.48155848E-03 -1.10162162E-03  4.49545578E-04 -1.63762000E-03 -2.46257253E-03
  2.94746886E-04 -1.86793399E-02 -3.04984073E-02 -2.68370658E-02 -5.12903161E-02
  2.52508749E-02  8.07628602E-02 -4.42461246E-02 -7.24249209E-02  3.81157199E-02
  6.96039330E-02 -1.75399485E-02 -2.96159765E-02  1.35474613E-02  2.68843550E-01
  6.65684317E-03 -7.06891349E-02  3.15367465E-02 -2.89756992E-03  1.19083515E-04
 -3.35692801E-05 -9.60523967E-04 -4.69496675E-03  4.17703375E-02  6.81178554E-02
  5.27102204E-03 -1.42784243E-02  2.55647928E-03 -1.81229677E-01  1.13616898E-02
 -3.05907914E-02  5.59929886E-03 -1.34416548E-01  7.73754662E-03 -1.93892074E-02
  3.96987606E-03  8.73248388E-02 -1.29157181E-02 -3.34544246E-02  1.10340325E-02
  4.11554437E-03  1.28474742E-03  3.26743825E-03  3.24503823E-03  2.22277292E-03
 -5.82744652E-03 -9.54408153E-03 -2.21119159E-02  5.09377041E-02 -2.03788636E-02
  2.54333815E-02 -3.38459201E-02  7.83954948E-02 -2.98010211E-02  1.49779511E-02
 -1.79520405E-02  3.02876371E-02 -1.14069549E-02 -4.18707327E-02 -4.88350777E-03
  1.42465505E-02  1.80474755E-02  4.83150052E-03  2.01238843E-03 -1.44968382E-03
  1.94085909E-03  6.03012674E-03 -1.41947060E-02 -2.30956015E-02  2.80732560E-02
  1.77855118E-02 -2.26080508E-02  6.16241929E-02  4.08187467E-02  2.69142896E-02
 -3.24579151E-02  3.30769924E-02  3.12168848E-02  1.17624827E-02 -1.41354812E-02
  1.94695573E-02 -1.74980499E-02 -1.42865027E-02  1.55894523E-01  1.88322888E-03
  1.84535068E-03  7.29033042E-04  6.39354101E-05  1.74956762E-03  1.41994288E-02
  2.34172603E-02  2.19868369E-02 -4.41481583E-02  2.99434126E-02 -6.59743935E-02
  3.31969629E-02 -6.63651055E-02  4.43262106E-02 -7.23258596E-02  1.90382162E-02
 -4.06605563E-02  3.17081348E-02 -1.01301626E-01 -2.12220874E-02  1.28591657E-02
 -1.07021504E-02  1.38626893E-03  1.66722728E-03 -2.30132502E-03  1.57185142E-03
 -2.71521983E-04 -4.27891998E-03 -7.00620326E-03  2.93932766E-02  6.41803641E-03
  2.89831644E-02  1.88801303E-02  4.41154980E-02  1.03582614E-02  4.03760844E-02
  1.68549185E-02  9.77555768E-03  5.57487533E-03  1.18904184E-02  2.43672049E-01
 -2.33234610E-02 -8.05844220E-03  4.16203446E-02  2.50357427E-03 -1.43847863E-03
  2.67680013E-04 -8.07523406E-04  5.41246640E-05  2.43206354E-02  3.96518588E-02
 -1.19933870E-02 -2.57340487E-03  9.11125708E-03 -1.05217582E-01 -1.75551518E-02
 -4.45152999E-03  1.94649333E-02 -8.38690923E-02 -9.93851524E-03 -2.61927771E-03
  1.06384811E-02 -7.47558985E-02  1.81302699E-02  4.46867626E-03 -1.29115019E-03
 -3.30676501E-03 -2.24016624E-03  4.45976967E-04 -1.79644592E-03 -3.32690505E-04
 -1.84200100E-02 -3.00243468E-02 -2.07348585E-02 -6.42337760E-03  2.34018295E-02
  7.97846759E-02 -3.48200338E-02 -1.01548892E-02  3.25206104E-02  6.15735618E-02
 -1.52446151E-02 -4.36500334E-03  1.23258939E-02 -1.07787320E-02  1.10724895E-02
  4.28857191E-03 -3.58558939E-02  2.70104284E-03  3.20723507E-03  7.61101189E-05
  1.09101056E-03  1.75753158E-04 -1.07308039E-02 -1.74970056E-02 -2.64372692E-02
 -1.89818747E-03 -2.83658354E-02  4.67936802E-02 -4.13466000E-02 -3.47738146E-03
 -4.04741046E-02  2.66073914E-02 -2.13319358E-02 -2.83792659E-03 -1.12251074E-02
 -1.78860795E-01 -5.74436503E-02 -5.16237704E-03 -3.81399551E-02  3.72756835E-03
 -2.18907986E-03 -9.83058937E-04 -8.39982188E-04  8.78485759E-05  2.53052830E-02
  4.12877149E-02  6.37707829E-04  3.59951770E-03 -8.60239764E-03 -1.09783876E-01
 -3.92155184E-04  6.34380770E-03 -1.90795925E-02 -6.77876869E-02 -1.70258712E-03
  4.92587317E-03 -1.96811577E-02  2.39747308E-02 -1.24916573E-01 -2.73511765E-02
 -3.14693555E-02 -3.92892083E-03  2.58527680E-05  4.52310687E-04 -1.86949233E-03
  8.30859291E-05 -2.86347024E-02 -4.68789831E-02  5.58459600E-03 -3.68586970E-02
 -1.07927374E-02  1.29440109E-01  1.12886507E-02 -6.01144709E-02 -1.13199556E-02
  1.10752629E-01  3.44257678E-03 -3.09520888E-02 -1.93274289E-02  9.23539592E-03
  4.40504843E-04 -5.66824889E-03 -5.96838229E-03 -3.31265129E-04  1.79734581E-03
  2.05871758E-03 -3.47848826E-03 -2.65721152E-03  1.18607697E-02  1.98187444E-02
  2.72610940E-03 -1.81900370E-02 -5.23766448E-03 -5.89963773E-02  4.33697792E-03
 -2.57847715E-02 -6.13541194E-03 -5.90419113E-02  2.28857691E-03 -1.81081321E-02
 -5.40724910E-03  8.07019096E-03 -2.82293306E-03 -5.55613631E-04 -3.51174560E-03
 -1.14414734E-03 -5.40193967E-04  1.09791509E-03 -1.24869432E-03 -2.12198877E-04
  2.26354969E-02  2.12950085E-02  2.47423883E-03  3.42508492E-02  3.08127562E-02
  1.35943385E-03 -5.05442770E-02 -4.15312745E-02  3.20682720E-03  2.92044584E-02
  2.67160350E-02  6.72862232E-03 -4.96993954E-02 -4.53068308E-02 -4.07339761E-03
  8.19843739E-03  7.84664751E-03 -9.02250523E-03  1.05882233E-02  9.91233651E-03
  4.16843966E-03 -2.85020499E-02 -2.61962073E-02 -1.72179696E-03  2.33207492E-02
  2.17807697E-02  2.18948656E-03  1.38808416E-02  1.20252303E-02  1.43085653E-03
 -2.99867860E-02 -2.71434932E-02 -1.68902356E-03  4.94704680E-02  4.72271432E-02
  1.44865773E-02 -7.79442892E-03 -1.28016621E-02  5.22266914E-03 -1.97390496E-02
  2.34735553E-03  3.30268106E-02  8.27686993E-03 -3.12827422E-02  4.11286134E-03
  4.98759451E-02  5.40955978E-03 -1.16636660E-02  7.42870320E-03  3.70052454E-02
  3.49496081E-04  1.27301604E-02  4.29180548E-03  1.67031788E-03  2.74547876E-03
 -2.87223084E-03  2.44589313E-03 -1.16980103E-03  2.15150381E-02  1.92805802E-02
  9.97005995E-03  7.82292246E-03  7.21522288E-03 -4.71960825E-03  1.32473312E-03
  2.19584064E-03 -8.58779793E-03 -2.19052423E-02 -3.57219489E-02 -1.50375526E-02
  2.81660604E-02 -4.40650157E-03  9.50943174E-02 -1.88146080E-02  4.52587485E-02
 -9.02402214E-03  7.12691650E-02 -3.44260685E-03  1.88038973E-02 -5.17538257E-03
 -9.66343426E-03  3.21048528E-02 -2.87831710E-02 -3.32599668E-03 -1.60256032E-03
 -2.90633448E-03 -8.21792752E-04  2.90178734E-03  1.27445667E-03  2.57769776E-02
  4.20375465E-02 -5.91989517E-03  1.86685878E-02 -4.71517953E-03 -1.11695604E-01
 -1.46620474E-02  3.00155878E-02 -5.68839244E-03 -8.50636932E-02 -7.80947202E-03
  1.17852443E-02 -1.50002069E-03 -7.39153353E-02 -4.43260841E-03 -1.80028223E-02
  8.59575098E-03  2.21379753E-03  3.00752420E-03  8.93886709E-04 -2.94878820E-03
 -7.65010942E-05 -2.75684761E-03 -4.51638351E-03 -3.89268487E-02 -1.65435186E-02
  1.79605457E-02  1.17972526E-02 -5.60466028E-02 -2.56719487E-02  2.63726232E-02
  2.89170611E-02 -2.91940206E-02 -5.77759768E-03  1.04239931E-02  2.55253878E-01
 -3.75886374E-02  3.11645127E-02  2.20494378E-03 -9.97412886E-04  3.70758247E-04
  1.06178991E-03  1.76068999E-03 -2.69756845E-03 -1.73395276E-02 -2.82316384E-02
  1.30750551E-02 -3.69203668E-02  3.25256642E-03  7.61871686E-02  1.93223121E-02
 -5.40414945E-02  5.07182338E-03  3.54222655E-02 -1.53076342E-02 -1.66617913E-02
  6.45366784E-03 -5.12830177E-02 -1.41215806E-01  4.98846851E-02  4.58888982E-02
 -6.16359469E-04 -5.82509274E-04 -2.91675352E-04  1.50929983E-03  7.51288909E-05
  2.74410039E-02  4.47648264E-02  7.30161189E-03 -1.06396042E-02 -1.48395750E-03
 -1.18554898E-01  1.68461175E-02 -1.69532288E-02 -4.63163109E-03 -8.70666392E-02
  2.34079766E-02  2.64911255E-03 -1.07398418E-02  2.56175412E-01  1.04084548E-01
  1.22215604E-01 -9.19330191E-02  2.99339527E-03  2.52118905E-03  1.22038031E-03
 -2.07412584E-03  1.97416035E-03 -8.35366431E-03 -1.36387982E-02  3.77489541E-02
  1.36681136E-02 -1.88355076E-02  3.67731804E-02  5.49510185E-02  2.23095529E-02
 -2.83190507E-02  1.22457066E-02  2.49936659E-02  1.54499476E-02 -1.47734780E-02
 -3.36001861E-01  7.55550604E-02  6.58966215E-02 -4.34554499E-02 -1.49979211E-03
  1.43441585E-04  1.57718169E-03  1.75802764E-03 -4.05510544E-03  2.23389205E-03
  3.72196679E-03  4.35020615E-02  6.37704292E-04 -2.14911622E-02 -9.01805800E-03
  6.66767158E-02  6.15515359E-04 -3.45812943E-02 -3.07931210E-02  4.01709388E-02
 -8.38963232E-04 -3.17590275E-02 -8.16563700E-02 -3.50416826E-02  2.04465420E-02
 -2.52684955E-02  1.73585453E-04 -1.01182201E-03 -2.51612443E-03 -1.10877523E-03
 -1.27540236E-03  1.58171166E-02  2.57203306E-02  2.04972196E-02  1.08921065E-02
 -7.60969376E-02 -6.84427223E-02  2.97189453E-02  1.55160689E-02 -1.11461414E-01
 -3.84591048E-02 -6.58304890E-03  3.27672822E-03 -3.21601270E-02  2.49897423E-01
 -1.29333225E-01 -2.00225202E-02  9.59501541E-02  2.62322188E-03  2.46988611E-03
  7.49205398E-04 -2.30945238E-03 -1.68658472E-03 -3.49164562E-03 -5.73508762E-03
  1.19826506E-02  1.54169357E-02 -1.05511529E-02  1.58211936E-02  1.91169669E-02
  2.28291393E-02 -1.63216762E-02  1.94111176E-02  1.17505402E-02  1.84492051E-02
 -6.02447895E-03  6.43764409E-02 -2.73522396E-03  2.45484839E-02  1.70841621E-03
  3.23147960E-04  2.05740547E-04 -1.10873214E-03 -1.10947781E-03  1.27745993E-03
 -4.47852602E-02 -7.31018438E-02  2.74941135E-02  4.50005110E-03  2.88071883E-03
  1.94326182E-01  4.95016016E-02  9.17513926E-03 -1.95502983E-03  1.40695487E-01
  4.57879761E-02  6.58400074E-03 -1.57038757E-03 -3.15826725E-01  1.24298197E-01
  1.15000911E-02  1.45374920E-02  3.51875251E-03 -4.49659311E-03 -2.24223719E-03
  4.65827339E-03  2.32117619E-03  3.06203465E-02  4.99504542E-02  5.68368417E-02
  1.05201283E-02  1.00719299E-02 -1.33430854E-01  8.43111638E-02  1.46970904E-02
  2.30158278E-02 -8.05967086E-02  3.91406705E-02  6.66155913E-03  2.16010696E-02
  3.41354480E-01  5.77948274E-02  1.00955957E-02  6.59949094E-02 -4.89090084E-03
  5.13097921E-03  2.06005360E-03 -1.11356714E-03 -1.07186820E-03  1.83171235E-02
  2.98677858E-02 -2.07015221E-02 -1.10444053E-02  6.58499579E-02 -7.94794300E-02
 -2.63633859E-02 -1.55845114E-02  9.93563512E-02 -6.10393460E-02 -6.87468589E-03
 -5.63509390E-03  3.73129263E-02 -4.36370450E-02  1.06548822E-02  3.05808798E-03
 -2.58146160E-02  4.79507594E-03  3.26369887E-03  4.29201920E-04 -4.82847730E-03
 -2.46196970E-03 -4.60998658E-02 -7.52065134E-02 -1.81271426E-02 -4.39866392E-03
  6.72128246E-03  2.00286652E-01 -3.59965275E-02 -8.91230470E-03  1.70860866E-02
  1.42763301E-01 -2.30501618E-02 -5.96501081E-03  9.31067261E-03 -9.71260808E-02
 -4.69506897E-02 -6.64397592E-03 -1.44378409E-02  1.52490073E-03 -3.81710167E-03
 -1.63917024E-03  5.33163876E-03  2.66866925E-03  2.45511350E-02  4.00644601E-02
 -6.49683874E-02 -1.23004502E-02 -1.23620855E-02 -1.06165625E-01 -9.48543643E-02
 -1.71858163E-02 -2.54939193E-02 -9.22547595E-02 -4.72478094E-02 -9.41184242E-03
 -1.30852035E-02 -1.79647467E-01 -7.90167990E-02 -2.19054267E-02  1.27093566E-02
 -4.09731030E-03  4.60552509E-03  2.03411323E-03 -1.17273363E-03 -1.13574245E-03
  3.69814140E-03  6.06892275E-03  3.82387878E-03  8.56908065E-03 -1.39241993E-03
 -1.61832163E-02  6.40766144E-03  1.34841067E-02 -2.96245538E-03 -2.58605022E-02
  5.60695555E-03 -7.35989047E-04  1.27882500E-03  2.33422814E-02 -8.12224222E-04
  5.57312507E-03 -3.04345088E-03  9.24048687E-04 -1.24856676E-03 -1.32007658E-03
 -4.24307681E-04  7.79255421E-04 -1.54108498E-03 -2.56330650E-03  2.21395758E-03
  3.00194043E-03 -9.12918115E-04  7.32028345E-03  3.31327980E-03  4.34590078E-03
 -1.58088584E-03  1.14550851E-02  2.30605002E-03  2.17217426E-03 -2.61451254E-03
  1.39027987E-03 -9.16442640E-04  2.55315727E-03  8.12682089E-04  5.91348708E-04
 -2.77160486E-04 -5.47634603E-05  1.75444942E-04 -2.02273295E-04  2.79292687E-02
  2.57491449E-02  2.93713050E-03 -3.09751679E-02 -2.92775068E-02 -2.10300980E-03
  7.76622428E-03  5.45398454E-03  6.75664034E-03 -3.32308683E-02 -2.69126365E-02
 -6.13730159E-03  1.10446098E-02  1.03444707E-02  1.23676152E-03 -2.12567196E-02
 -1.31246430E-02 -5.35706588E-03  5.75891519E-02  4.77331498E-02  8.41870246E-03
 -3.83110529E-02 -3.50227680E-02 -3.11210491E-03 -2.32898095E-02 -2.16821841E-02
 -1.87302626E-03  5.66088026E-02  5.27845217E-02  4.59470758E-03 -3.52391636E-02
 -3.11760862E-02 -5.79340013E-03 -7.89797528E-03 -8.85847737E-03 -2.55564028E-03
  5.26885498E-03  8.60410443E-03  3.52749035E-03  8.95266557E-03 -3.20424792E-03
 -2.17964318E-02  5.73752212E-03  1.53702795E-02 -4.65211452E-03 -2.59652384E-02
  2.95721062E-03  5.32303725E-03 -3.40307510E-03  2.51840792E-02 -1.01238530E-03
  6.80839128E-03  2.81446073E-03 -1.58103644E-04  2.14631069E-04  4.14606958E-04
 -1.53198700E-03  1.16179140E-03 -9.23456943E-03 -8.06588233E-03 -1.26460243E-03
 -8.64657485E-03 -7.26918394E-03  7.15249279E-05  1.55806500E-03  2.72290679E-03
  5.56434612E-03 -3.87638926E-02 -6.32462739E-02  8.55932768E-03  1.50942701E-02
 -7.96055881E-03  1.68460691E-01  1.90687091E-02  2.94324001E-02 -1.65039580E-02
  1.21289193E-01  1.43840392E-02  1.93739834E-02 -1.17961682E-02 -7.22261923E-02
  6.33335431E-03  3.05060122E-02 -1.42269415E-02 -2.64473405E-03 -3.77352397E-03
 -3.47967314E-03  3.02506902E-04  3.18501446E-03  2.25646646E-02  3.68814354E-02
 -2.00642561E-03  5.37932722E-02 -1.72856767E-02 -9.87562901E-02 -8.05664640E-03
  8.13994053E-02 -2.42906722E-02 -7.10764121E-02 -9.56716904E-03  3.36921508E-02
 -8.18683565E-03 -4.37107902E-02  3.63884618E-03  2.36443986E-02 -8.09298161E-03
  1.44118707E-03  3.86468635E-03  9.63024296E-04 -4.20499336E-03 -2.91382656E-03
  1.68123743E-02  2.75934749E-02 -5.77592834E-02 -1.90218731E-03  2.28997943E-02
 -7.42318673E-02 -8.34976042E-02  1.80293236E-03  3.20090918E-02 -5.08255421E-02
 -4.04645113E-02  1.06291895E-02  1.30197926E-02  2.44307371E-01 -2.77552975E-03
  6.63162484E-02 -2.49760953E-02  1.19938428E-03  5.99790351E-04  3.66549843E-03
  2.92515339E-03 -3.36368637E-03 -4.02494250E-02 -6.54543157E-02 -4.35138378E-03
 -8.07333828E-03  1.21192311E-02  1.74761307E-01 -7.40470601E-03 -1.23354502E-02
  1.91474008E-02  1.07911987E-01 -1.69229246E-02 -2.34598009E-02  1.64570389E-02
 -3.01176279E-01 -4.18557860E-02 -1.51563741E-01  7.78479728E-02 -1.87294878E-03
 -2.88397524E-03 -1.47622921E-03  1.02611713E-03 -2.00231281E-03  2.05137788E-02
  3.36019003E-02  3.28449658E-03 -5.57418519E-02  2.04699667E-02 -9.01523591E-02
  1.10908542E-02 -8.11806742E-02  2.81059778E-02 -5.78661128E-02  1.36356396E-02
 -3.96323615E-02  1.16498341E-02  3.98282927E-01  5.12955486E-02 -7.98756165E-02
 -1.44577842E-04  1.40315192E-03  3.70218400E-03  6.40842386E-04 -3.29343546E-03
 -3.28828220E-03  1.80411974E-02  2.94819189E-02  5.65436672E-02  2.61849119E-03
 -2.03165144E-02 -7.87671422E-02  8.48193903E-02 -5.07806042E-04 -2.91552487E-02
 -5.72786247E-02  3.42738256E-02 -4.68692151E-03 -9.56295858E-03 -3.38449454E-02
 -1.41746563E-02  1.95685173E-03  7.10347376E-03  1.17446389E-03  6.87182413E-04
  3.48981223E-03  4.12267338E-03 -3.27697000E-03 -4.25769612E-03 -6.99743404E-03
  2.91112135E-02  4.47038307E-02  5.30244558E-03  1.76651792E-02  4.47329839E-02
  6.97563506E-02  9.46210212E-03  3.88767591E-02  1.27100872E-02  2.62323213E-02
  2.81288774E-03 -2.62492103E-01 -5.32167609E-02 -3.26447171E-02  5.92296652E-02
  1.08764844E-03 -7.87758660E-03 -1.18436483E-03  2.99617003E-03  5.17391461E-03
  2.42667244E-02  3.94374117E-02 -2.42704265E-02 -1.39065035E-03  3.80237490E-02
 -1.04848666E-01 -3.58621342E-02 -1.55711210E-03  5.53757234E-02 -7.32473439E-02
 -4.26435069E-02 -4.94578352E-03  1.61580608E-02  2.48817128E-01 -1.73753328E-02
  7.05324922E-03 -4.30207130E-02 -5.15719780E-03 -3.27968682E-03  9.77398634E-04
  2.77799970E-04  2.33985929E-03  1.20503485E-02  1.98687987E-02  2.28426008E-02
 -1.48839336E-02  1.21192254E-02 -5.59341997E-02  3.47672019E-02 -2.25683625E-02
  1.73472285E-02 -6.58690765E-02  2.39125012E-02 -1.25482922E-02  1.84101030E-02
 -1.94101489E-02 -1.09995990E-02  1.82351337E-02  4.01966257E-03 -4.76615052E-04
 -7.88045789E-04 -2.33190480E-04 -7.52860414E-04  1.39402249E-03  1.25843496E-02
  2.04425843E-02 -3.49071782E-02 -8.29202302E-04 -4.61480167E-02 -5.40944382E-02
 -5.27902503E-02 -1.48102314E-03 -6.40135863E-02 -3.86040306E-02 -1.86419904E-02
 -1.04876037E-03 -2.62734331E-02 -1.18146179E-01  1.94018871E-02 -6.60653696E-03
  1.11613089E-02 -4.34101887E-03  3.36869976E-03  1.96423074E-03  1.06914485E-03
  7.38324675E-05 -3.55165684E-02 -5.80156327E-02  8.35631210E-03  4.19955419E-03
 -2.06074910E-02  1.54988921E-01  1.20932645E-02  6.98928617E-03 -3.97939943E-02
  1.16897528E-01  3.65978216E-03  4.57991996E-03 -2.58418326E-02 -1.09711925E-01
  3.31439128E-02  1.42562285E-02 -4.02629320E-02  5.17068691E-03  1.72627275E-03
 -6.60099498E-04  1.91296626E-03  8.24173057E-04  2.30057245E-02  3.75375582E-02
  2.85596130E-02  9.64777555E-03 -3.61697327E-02 -9.99816133E-02  4.78808666E-02
  1.51418586E-02 -5.06794314E-02 -7.35242585E-02  2.30414385E-02  6.06964414E-03
 -1.64777208E-02  1.21052460E-01  3.74588749E-02  8.50257363E-03 -1.01950265E-02
 -2.99835981E-03 -4.92813817E-03 -2.79319174E-04 -1.61433527E-03 -1.19582631E-04
  1.05346557E-02  1.71937579E-02  3.58827879E-02  3.16394145E-03  4.54008314E-02
 -4.59766432E-02  5.54432644E-02  5.43064226E-03  6.50751634E-02 -2.02704906E-02
  3.00494445E-02  4.08671097E-03  2.51697293E-02  7.85926415E-02  9.30332767E-03
  2.96471487E-03 -2.21079073E-02 -4.62230688E-03  3.02478056E-03  1.38705333E-03
  1.18978613E-03  3.66251449E-04 -3.48351697E-02 -5.69104347E-02 -1.25992102E-02
 -2.99293617E-03  2.19710360E-02  1.51905422E-01 -1.78080191E-02 -4.69365494E-03
  4.18713257E-02  9.55507523E-02  1.34261435E-03 -2.63615255E-03  3.93469562E-02
 -1.87578258E-01 -1.72884338E-02 -5.93839135E-03  5.20452265E-02  4.67001199E-03
  2.13162843E-03 -9.60003452E-04  2.01991505E-03  1.31674971E-03 -1.17969947E-02
 -1.93754887E-02  7.65750070E-03 -1.60999370E-02 -4.23826115E-03  5.34011524E-02
  1.32526172E-02 -2.57285092E-02 -4.82810067E-03  4.26397940E-02  6.73451711E-03
 -1.88461973E-02 -8.12777964E-03 -8.87650926E-03  5.55530976E-03 -6.63521410E-03
 -4.29671571E-03 -2.45947433E-04 -4.01536914E-04  3.46414476E-04 -2.54579108E-03
 -1.07270663E-03  5.72673138E-03  9.57621779E-03  2.56643509E-03 -6.88444302E-03
 -3.74305260E-03 -2.87401277E-02  3.98421233E-03 -9.59008397E-03 -4.76896641E-03
 -2.66763201E-02  2.27624168E-03 -7.00796684E-03 -5.31317149E-03  8.27025235E-03
 -3.15763251E-04  1.26638253E-03 -9.26617020E-04 -3.10336548E-04 -4.81790918E-04
  3.59173079E-04 -5.61571923E-04 -3.69128713E-04  5.00020760E-02  4.64102704E-02
  4.52271444E-03 -3.07223087E-02 -2.88225284E-02 -1.58118189E-03 -2.40750830E-02
 -2.19579628E-02  5.61837987E-03 -2.98530929E-02 -2.77680827E-02 -6.45016550E-03
 -2.48046227E-02 -2.32298192E-02 -1.59689791E-03  1.63517287E-02  1.33625359E-02
  8.12228362E-03 -1.30073703E-02 -1.20989581E-02 -1.33336743E-03  4.78466494E-02
  4.41705438E-02  5.06712540E-03 -2.96015772E-02 -2.76188827E-02 -4.09453457E-03
 -1.29445135E-02 -1.20292952E-02 -7.39152588E-04  4.80859405E-02  4.20876474E-02
  1.59735630E-03  2.32281363E-02  2.23516171E-02  4.55588579E-03 -1.13520855E-02
 -1.86867974E-02  8.91954783E-03 -1.76009901E-02 -5.51386984E-03  4.86049124E-02
  1.47194488E-02 -2.82364545E-02 -8.38486030E-03  6.72369915E-02  6.47007512E-03
 -5.54679550E-03  5.47693145E-04  3.77062450E-02 -8.34261161E-04  1.15510740E-02
  5.85262130E-03 -2.18814307E-05  1.62057929E-03 -3.62606815E-03  1.57810427E-03
 -1.25639654E-04  2.33617710E-02  2.21741220E-02  8.18330692E-03  8.83934116E-03
  7.52828223E-03 -2.98762424E-03  1.10977744E-02  9.09369854E-03 -2.84615605E-03
  9.76299599E-03  1.59295013E-02  3.80191977E-02 -4.35008275E-02  1.23794836E-03
 -4.24467277E-02  5.45258645E-02 -6.61914202E-02  2.98328726E-03 -3.19516480E-02
  1.83329290E-02 -2.64141100E-02  2.47109508E-03  4.53406564E-02 -2.24427709E-02
  5.13919865E-03  4.67040574E-03  5.94987073E-04  2.75333609E-03 -7.68249204E-04
 -4.92930601E-03 -1.02059674E-03 -3.35007735E-02 -5.47360847E-02  2.04553313E-02
  9.68259005E-03 -1.04168308E-02  1.46380524E-01  3.82677779E-02  1.08794745E-02
 -1.72152338E-02  9.99105242E-02  2.78192657E-02  4.53428799E-03 -1.11684742E-02
 -2.06335437E-01  4.24861963E-02  2.64054145E-02 -2.06618195E-02 -3.39480390E-03
 -2.13022507E-03 -3.42960747E-04  2.38317179E-03 -3.38433929E-03  2.55219088E-02
  4.15522641E-02  3.24859739E-02  1.97509039E-02 -1.75582041E-02 -1.09578698E-01
  4.37326064E-02  3.45238133E-02 -2.60842979E-02 -8.89480211E-02  2.81925333E-02
  2.56010426E-02 -1.73562964E-02 -4.19102105E-01  1.57621886E-01  4.15863020E-02
 -7.51827117E-02  3.21876056E-03 -2.71293195E-04  6.08307878E-04  3.10798810E-04
  4.84903143E-03  9.80001232E-03  1.59080224E-02 -3.52387801E-02  3.90062224E-02
  2.69624991E-03 -4.22270604E-02 -5.19779823E-02  5.74189587E-02  4.83998041E-03
 -2.39337704E-02 -8.95280534E-03  2.59307329E-02 -7.16911355E-03 -4.88018241E-02
  3.41085342E-01 -2.69023490E-01 -3.01562342E-02  1.29484209E-03  2.31608512E-03
 -2.40282795E-03 -7.32162962E-03  8.54341414E-05 -3.42072567E-02 -5.58305776E-02
 -1.82049760E-02 -3.93029543E-03  8.44438092E-03  1.48203620E-01 -3.51346717E-02
 -2.97729474E-03  1.49000960E-02  1.10027891E-01 -3.39272717E-02 -2.89455519E-03
  1.38097063E-02  4.04189047E-01 -2.33607562E-02 -1.18647313E-01  4.48776761E-02
 -3.44087799E-03 -2.23243688E-03 -8.96680752E-04  2.20912033E-03 -2.93825595E-03
  2.30886510E-02  3.77052725E-02 -3.64930678E-02 -2.10222575E-02  2.02743197E-02
 -1.00577618E-01 -5.16810162E-02 -3.70139837E-02  3.10229245E-02 -6.72749656E-02
 -1.91389299E-02 -2.44314982E-02  1.56627417E-02  7.08852865E-02 -1.79008810E-02
 -1.95575878E-02  1.54212350E-02  2.93609354E-03  1.82211556E-04 -1.06870191E-04
  2.22331542E-05  4.88689098E-03 -4.25843791E-04 -7.04304807E-04  2.70927136E-02
 -2.57970922E-02  2.39420168E-02  1.69818523E-03  4.14789928E-02 -4.00873589E-02
  3.70282009E-02  6.81303272E-03  1.58699031E-02 -9.86036986E-03  2.22345884E-02
  8.55964303E-02  1.71108476E-02  5.34712228E-02  2.53273419E-02 -1.39778781E-03
 -1.03151282E-03 -1.72719038E-03 -1.13884613E-02 -5.74529236E-03  3.74088563E-02
  6.08135194E-02 -2.07615296E-04 -2.16252649E-03 -5.47878924E-03 -1.61742413E-01
 -2.17534634E-03 -4.26490953E-03 -8.61516465E-03 -1.09824298E-01 -1.04268667E-02
  8.09471498E-04 -2.33129401E-02  8.14698956E-01  2.86672897E-02  1.32020597E-02
 -1.48775362E-01 -1.77613543E-03  2.05867805E-03  4.42807403E-04 -2.91149539E-03
 -2.14998653E-03 -1.84149906E-02 -3.04186298E-02 -2.53181343E-02  3.25148308E-02
 -2.09045297E-02  8.62270504E-02 -3.77976462E-02  4.91611315E-02 -3.17391406E-02
  9.76019169E-02 -2.59527461E-02  2.88868101E-02 -2.12217143E-02 -1.88089796E-02
  1.72576545E-02 -2.37872962E-02  3.11058291E-02  2.71813976E-05 -9.10177512E-04
  3.57862897E-03 -2.77292378E-03  3.01184239E-04 -1.79038837E-02 -2.93798414E-02
 -1.74337654E-02  1.97556080E-03 -5.38870862E-02  7.91307443E-02 -1.96731110E-02
  4.02861408E-03 -8.01305147E-02  4.91666325E-02 -7.89265437E-03  3.72847627E-03
 -4.67062028E-02 -6.70305425E-01  2.61028425E-02  3.02030554E-02 -1.24438956E-01
 -3.64619372E-03  1.23676730E-03  1.51787746E-04  4.15720872E-03  1.84261686E-03
 -1.71000960E-02 -2.79557051E-02  5.13827394E-02  1.23035886E-02 -1.60683094E-02
  7.47989074E-02  7.52917257E-02  1.85264002E-02 -2.81702178E-02  5.09464199E-02
  2.77841907E-02  7.34484329E-03 -1.69583945E-02  1.29513416E-01  1.57798072E-02
 -4.64225255E-03  2.86614893E-02  1.90527475E-03  5.15336886E-03  5.89364981E-04
  1.37829061E-03  4.39427222E-05  3.39657602E-02  5.54486677E-02  1.19644773E-02
  1.17761505E-03  1.18538670E-02 -1.48136408E-01  2.61218674E-02  3.06644409E-03
  2.16937232E-02 -1.01803030E-01  2.12767925E-02  2.72977802E-03  1.53488630E-02
 -1.17640172E-02  2.12962988E-02  6.20882088E-03 -6.30297761E-03  7.13298510E-04
 -3.17345207E-03 -2.60169197E-04 -4.91860204E-03 -1.74576339E-03 -2.23461615E-02
 -3.65376708E-02  1.47392502E-02 -2.07625997E-03  4.79250580E-02  9.79947131E-02
  1.71557724E-02 -4.33096281E-03  7.41730352E-02  6.92188920E-02 -7.50740668E-04
 -3.80423782E-03  3.61150993E-02  2.67268129E-02 -1.33058310E-02  8.55802077E-04
 -2.39385096E-02 -2.97617169E-03 -4.80402997E-04 -4.49540467E-05  4.46875433E-03
  1.88407236E-03 -1.22483846E-02 -2.01463131E-02 -5.56749165E-02 -1.41426708E-02
  1.72936050E-02  5.40640870E-02 -7.87769632E-02 -2.09540911E-02  2.85660347E-02
  4.95583091E-02 -2.87068170E-02 -9.00660570E-03  1.61436209E-02 -1.51504904E-01
 -3.73015454E-02 -1.65892352E-02  5.01672344E-02  3.09082070E-04  5.36613787E-03
  9.59959961E-04  2.04430051E-03 -8.37774784E-05  2.92369035E-02  4.80245090E-02
 -1.62404789E-02  4.13933212E-02  3.21357555E-03 -1.33562783E-01 -2.78024553E-02
  6.74737759E-02  1.69190219E-03 -1.16408303E-01 -9.97040196E-03  3.77901349E-02
  1.57179789E-02 -1.51743787E-02  1.84766922E-03  2.03562497E-03  9.94935385E-05
  1.02062056E-03 -4.87862009E-04 -1.26744289E-03  4.23176623E-03  2.37742702E-03
 -1.28812223E-02 -2.15052522E-02 -7.50473430E-03  2.43824517E-02  6.59339373E-03
  6.38652470E-02 -1.14666402E-02  3.50261297E-02  8.20263410E-03  6.75202776E-02
 -7.64557836E-03  2.47167331E-02  6.88091048E-03 -1.95143048E-02  2.90557501E-03
 -5.57402757E-03  8.33934328E-03  1.31729427E-03  1.24310742E-03 -1.77994794E-03
  1.90727799E-03  5.69163705E-04 -1.28489839E-02 -1.21057696E-02 -8.34271086E-04
  4.51393888E-02  4.18388781E-02  4.49262198E-03 -3.26116461E-02 -2.91219542E-02
 -5.78408833E-03  4.48610060E-02  3.84614541E-02 -2.87988574E-03 -3.07700682E-02
 -2.83718432E-02 -2.73444453E-03  6.07947448E-03  4.58726006E-03 -6.20806015E-03
  2.88410377E-02  2.76271076E-02  4.26500713E-03  2.51084459E-02  2.38111563E-02
  7.08250770E-04 -4.39239253E-02 -4.09064261E-02 -3.43390265E-03  3.20921124E-02
  2.98571498E-02  3.02930757E-05  2.11536066E-02  2.03897379E-02  1.76117222E-03
 -5.70759327E-02 -5.47168803E-02 -1.62126821E-02  3.16475224E-03  5.22720718E-03
 -8.51427542E-03  1.72997747E-02  2.82058415E-03 -1.33001373E-02 -1.37245569E-02
  2.71794394E-02  3.93949418E-03 -2.14632367E-02 -7.38248442E-03  9.84033427E-03
 -3.96110988E-03  7.95496604E-03  6.60171411E-05  1.59694361E-03 -2.01275564E-03
 -7.97846357E-04 -2.26347399E-03  3.56998647E-03 -2.09736556E-03  5.21826117E-04
 -1.71211642E-02 -1.62386899E-02 -9.75581518E-03 -2.28571777E-03 -2.73055752E-03
 -1.61142266E-03 -3.37959405E-03 -4.96013175E-03 -4.52065653E-03 -1.59654363E-02
 -2.60653173E-02  8.01011588E-03 -1.87467716E-02  3.35244826E-03  6.99191203E-02
  1.43750017E-02 -2.50104809E-02  3.07658107E-03  3.77639208E-02  1.05905234E-02
 -4.32071627E-03 -2.50350755E-03 -8.03343503E-02 -8.79060254E-03  1.38398848E-02
 -4.54020709E-03 -4.90601823E-04 -1.92024138E-03 -2.89510745E-03 -1.37680253E-03
  4.54394391E-03  1.18101910E-02  1.94105649E-02 -2.32571576E-02  4.61448792E-02
 -7.97173557E-03 -5.21999374E-02 -3.82030601E-02  6.83557222E-02 -1.05990023E-02
 -5.18154489E-02 -2.14155646E-02  3.48313941E-02 -3.77066122E-03 -4.67755170E-01
  6.20276445E-02  9.46900974E-02 -4.87046333E-02  5.96235646E-04  1.55486015E-03
  4.78113701E-04 -1.48936460E-03 -9.75758429E-04  1.15712831E-02  1.91443201E-02
 -5.22978602E-02  3.09007002E-02  6.42891485E-03 -5.22351425E-02 -7.86344807E-02
  5.00519256E-02  8.36511265E-03 -4.34194959E-02 -3.67929980E-02  3.17168467E-02
 -6.99466230E-04  6.11891833E-01  1.32768597E-01  2.02861650E-01 -1.29864388E-01
 -2.06182739E-04  2.03462282E-03  2.68617849E-03  1.58144109E-03 -4.81330175E-03
 -2.02478402E-02 -3.29631887E-02  3.30000436E-02  4.07507121E-02 -3.08449022E-02
  8.88157300E-02  4.60535725E-02  5.85695862E-02 -4.44957138E-02  5.52405257E-02
  1.83342796E-02  3.55402269E-02 -2.11966657E-02 -4.38855883E-01 -1.07360176E-01
 -1.87994967E-01  9.22370646E-02 -3.06781319E-03  2.20325677E-03 -6.36154492E-04
 -4.11745885E-03 -3.69484693E-03 -6.87178491E-03 -1.09381201E-02  2.47542844E-02
 -4.76287165E-02  6.02050648E-03  2.81274506E-02  3.71188860E-02 -6.92116784E-02
  8.03121267E-03  2.09554249E-03  9.63592123E-03 -3.64193252E-02  7.98953446E-03
  3.85720200E-01  6.92963797E-02 -7.15908483E-03 -2.32903418E-02 -1.77143913E-03
  1.38165901E-03  2.62197154E-03  7.98627635E-04 -6.80770052E-03  2.43410732E-02
  3.99716424E-02  2.47238800E-02 -3.87462148E-02  3.92479304E-03 -1.08065015E-01
  3.86456803E-02 -6.49173401E-02  7.48655084E-03 -7.88979654E-02  1.84607265E-02
 -4.43089656E-02  8.27038788E-03 -6.48472140E-02  2.65309748E-02 -6.77784603E-03
 -5.18323776E-03  2.10829393E-03  3.22526417E-05  1.48716112E-03  2.29685409E-03
  2.13791788E-03  3.39428045E-02  5.57822375E-02  1.71022877E-02 -4.69902150E-02
 -1.92041100E-02 -1.50079321E-01  2.62158643E-02 -7.37004447E-02 -3.41624235E-02
 -1.77193119E-01  3.47824402E-02 -3.90828048E-02 -2.81760771E-02 -5.53855123E-01
  1.82411312E-01  4.25666464E-02  5.86077034E-02 -9.53993024E-03  2.11817842E-03
 -4.64827331E-03 -5.10236118E-03 -2.51162556E-03 -1.60571184E-02 -2.60810254E-02
 -4.61013245E-02 -1.72906799E-02 -2.13864454E-02  6.89248359E-02 -6.75027708E-02
 -2.59483997E-02 -3.09455758E-02  6.01262701E-02 -1.18378648E-02 -9.71369041E-03
  7.84268878E-03  1.98928295E-01  3.77492730E-01  8.43877647E-02 -3.28995480E-02
  9.31083057E-04 -3.80420473E-03 -2.13836739E-03  7.58632403E-04 -8.31744796E-04
 -2.83249041E-02 -4.68617254E-02 -1.38097450E-02 -2.95782233E-03 -2.85903053E-02
  1.33810342E-01 -1.99677379E-02 -4.60922873E-03 -4.25996443E-02  1.54781467E-01
 -1.73097367E-02 -1.00455451E-02 -3.14844051E-02  7.11233049E-02  1.21162260E-02
  7.96481447E-03  1.96003302E-02  2.62427001E-03  1.05717150E-03  2.19810787E-03
 -1.22400642E-04  1.33736769E-03  6.50052200E-03  1.08451881E-02 -8.24402806E-03
 -9.15243679E-03  4.77077099E-02 -2.99140050E-02 -1.48642275E-02 -1.45177469E-02
  7.18686512E-02 -2.16714983E-02 -1.93958094E-02 -1.09099181E-02  4.36595700E-02
  4.91547033E-02 -1.48201026E-01 -2.09947931E-02 -1.11755419E-01  2.43268025E-03
 -3.53277867E-03 -1.78267951E-03 -2.63631283E-03 -6.37215080E-04  1.20543903E-02
  1.98376504E-02 -2.50318284E-02 -9.15235225E-03  3.18548502E-02 -5.39877742E-02
 -3.62029679E-02 -1.37664830E-02  5.07516968E-02 -5.22912009E-02 -1.45084184E-02
 -6.42408034E-03  2.66344343E-02 -5.99111212E-02 -9.25517361E-02 -2.16249524E-02
  2.46808094E-02 -1.39959933E-03 -1.44319742E-03 -1.47539146E-04 -4.62579172E-04
 -2.43640634E-04 -1.29280891E-02 -2.10742434E-02  1.11834982E-02  2.44148428E-03
 -4.52237444E-03  5.60959695E-02  1.33085412E-02  3.14710065E-03 -8.12012425E-03
  3.52841803E-02  3.46807817E-03  1.00032798E-03 -5.64732495E-03 -1.41984783E-01
 -4.04885486E-02 -1.19495868E-02  3.77032899E-02 -2.00069110E-03  3.13896783E-03
  6.29127442E-04  2.88261191E-03  8.09069007E-04  1.80609922E-02  2.96744503E-02
  2.09169734E-02  6.64070649E-03 -3.24633128E-02 -8.01478384E-02  3.56544292E-02
  1.10204931E-02 -5.08702367E-02 -7.49423645E-02  2.10909847E-02  6.68683956E-03
 -2.99091773E-02  8.35056121E-02  4.14020718E-02  7.07007529E-03  1.75343602E-02
 -1.55708938E-04  1.82106962E-03  5.10412006E-04 -1.80723892E-03 -1.24893483E-03
 -2.53261766E-03 -3.88065852E-03  3.10313492E-02  6.72378125E-03 -3.51264264E-02
  9.06532544E-03  4.51134495E-02  9.33654295E-03 -5.32323633E-02  2.66181167E-03
  1.45373233E-02  2.15751573E-03 -3.19234978E-02  4.04620507E-01  1.01625195E-01
  2.27946759E-02 -5.60240535E-02  3.52877696E-03 -4.53159364E-03 -9.58619719E-04
 -1.80079433E-03 -1.27588191E-03  2.82461718E-02  4.65485723E-02 -2.12994002E-02
  4.09471467E-02 -1.17761763E-02 -1.29593939E-01 -3.44672146E-02  6.68650321E-02
 -2.03682490E-02 -1.30444306E-01 -1.30861238E-02  4.10532063E-02  1.29078522E-02
  2.46770839E-02 -3.63818727E-03  1.08163872E-02 -7.41633769E-03  4.85099145E-03
  6.79549594E-04  5.15099850E-04  5.78205814E-03  4.81690178E-03 -1.73423869E-02
 -2.89227469E-02 -4.58706377E-03  3.14651183E-02  1.57229535E-02  8.57383628E-02
 -7.41870398E-03  4.53914036E-02  2.12930647E-02  9.72826131E-02 -4.14035849E-03
  3.12485046E-02  1.46397613E-02 -2.53281283E-02  3.37247776E-03 -5.21744397E-03
  1.09017577E-02  1.36332917E-03  9.10188209E-04 -2.57122464E-03  2.58940206E-03
  7.71270318E-04  1.09524315E-02  1.01371994E-02  1.36303420E-03 -3.47728056E-02
 -3.44487965E-02 -4.57553172E-03 -4.19703450E-02 -4.31991063E-02 -5.81212084E-03
 -1.78509929E-02 -2.06667731E-02 -1.96048671E-03 -5.57420875E-02 -5.49155045E-02
 -7.45486717E-03 -6.03429484E-02 -5.12646339E-02 -5.29628721E-03 -3.06405355E-02
 -2.84993598E-02  1.22697678E-02 -3.32087528E-02 -3.28847816E-02 -6.56053182E-03
  7.94261720E-03  7.81384074E-03  1.81809339E-03 -4.36692605E-02 -4.24756013E-02
 -6.87879697E-03 -2.09568055E-02 -1.97692270E-02 -2.84002013E-03 -6.24436243E-02
 -6.36484136E-02 -2.20279708E-02  1.45583061E-02  2.40667487E-02 -1.07925642E-02
  4.08536809E-02  2.80472047E-02 -6.17642194E-02 -1.70864216E-02  6.53164576E-02
  4.41685987E-02 -1.01402865E-01 -1.10545537E-02  2.25431047E-02  1.12733020E-02
  1.31668770E-02  4.67842321E-03  3.91163335E-03  1.20128499E-05  1.96945966E-03
 -1.46401332E-03  1.00476600E-02 -4.15628456E-03  1.25889347E-03 -3.96855861E-02
 -3.85239459E-02 -1.35302011E-02 -1.95014277E-02 -1.83526773E-02  6.17704030E-03
 -2.43027922E-02 -2.40042969E-02  7.20650298E-04 -3.56841744E-03 -6.03321986E-03
  3.13370840E-02  2.37559202E-02 -1.80471306E-02  1.65834097E-02  4.79583399E-02
  3.70114949E-02 -2.78192382E-02  2.91551917E-02  2.52238423E-02  2.13358568E-02
 -1.52403441E-02 -2.81636696E-02  6.18306768E-02 -3.33951393E-02 -1.63154066E-02
 -3.83415289E-04 -4.99696469E-05 -1.15584737E-04 -1.83620510E-04 -1.04964265E-03
 -3.68314634E-03 -6.24620715E-03  4.37535666E-02 -6.52927751E-03 -1.10639614E-02
  1.75020937E-02  6.76813682E-02 -1.04612604E-02 -1.70165207E-02  3.20591453E-02
  3.58108402E-02 -7.01941968E-03 -8.14355663E-03  2.85749197E-01 -2.84647717E-02
 -1.19397119E-01  6.07284762E-02 -8.76847069E-05  3.22261920E-05 -7.03320503E-04
 -1.32614381E-03 -6.11960226E-04  1.72721112E-04  9.48898770E-05  1.53541489E-02
 -4.18382658E-02  1.54353993E-02  1.89320402E-04  2.50345440E-02 -6.30215167E-02
  2.35037671E-02  1.33374992E-02  1.21609157E-02 -4.09571621E-02  1.62876498E-02
 -2.37523589E-01 -2.10526833E-01 -1.67083486E-01  1.10584965E-01  5.92684507E-04
 -1.46112400E-03  1.85322862E-04 -6.10275193E-04  5.26962874E-04 -1.88783511E-03
 -3.19995219E-03 -2.48146721E-02 -2.29918599E-02  3.44099394E-02  1.05958561E-02
 -3.42837950E-02 -3.15513635E-02  5.06526105E-02 -4.94797305E-04 -1.02797521E-02
 -1.19623418E-02  1.99949027E-02 -2.04914604E-01  1.74425441E-01  4.28162007E-01
 -1.96011601E-01  1.33888242E-03  3.55028181E-04  3.37583601E-04 -1.07970120E-03
 -4.98051560E-03 -5.57049686E-03 -9.32097459E-03 -3.97592336E-02  1.59805947E-02
  1.56830711E-02  2.59984766E-02 -6.19448908E-02  2.58431688E-02  2.41865340E-02
  3.05119285E-02 -3.70805059E-02  1.24777895E-02  1.77915526E-02 -5.44200224E-01
 -7.53690059E-02  9.00066378E-02 -7.27934789E-03 -4.01196933E-05 -2.16177705E-04
 -1.64800641E-03  6.98385647E-04  2.60340540E-04 -1.02660615E-03 -1.86425600E-03
 -1.58204203E-02  3.69042931E-02 -4.31454888E-03  5.51352382E-03 -2.36810309E-02
  5.65988634E-02 -6.78519216E-03  2.14126148E-02 -1.45405201E-02  2.90343163E-02
 -2.83660137E-03  1.50954583E-01  3.93241496E-02 -4.89786660E-03 -8.74988878E-03
  3.41802398E-04 -9.39154520E-04 -2.55228581E-04  1.31823023E-03  6.44573618E-04
 -1.90678832E-04 -3.92712965E-04  5.00498533E-02  3.94265942E-02  3.08932925E-02
  1.09411528E-04  8.04939917E-02  6.25354718E-02  5.01299232E-02  2.05479966E-02
  4.46299748E-02  5.09465916E-02  2.99593282E-02 -1.39588934E-01  1.71183218E-01
  1.22596374E-01  6.44543142E-02  4.21582125E-03 -4.68024063E-03 -3.19845702E-03
  7.52849362E-04 -1.36433133E-03  2.16102163E-03  3.57460662E-03 -6.03890883E-02
  4.47895892E-03 -2.80904571E-02 -1.11722362E-02 -8.31805171E-02  7.22412511E-03
 -3.85149159E-02 -6.13111490E-03 -5.60842996E-02  2.72609473E-03 -2.85746848E-02
  1.93375430E-02  6.10954864E-01  1.30630045E-01 -6.09813576E-02 -1.81170342E-03
  3.37837617E-03  1.62705334E-03  2.08669491E-03  2.07269080E-03  5.91902762E-03
  9.75315154E-03  4.74578962E-02  2.50729363E-02  4.47138667E-02 -2.82057920E-02
  7.30990151E-02  3.62673583E-02  6.58987552E-02 -3.33653945E-02  5.24811792E-02
  3.55237364E-02  4.96504856E-02  8.74289833E-02 -1.73936346E-02  6.09136883E-03
 -5.76706548E-03  9.30463678E-04 -4.18977151E-04  2.79299516E-03 -7.40848431E-04
  2.82382395E-03  3.68938054E-03  6.29625186E-03 -4.55734738E-02 -8.81983918E-03
  3.84732484E-02 -1.77102913E-02 -6.99560269E-02 -1.28761339E-02  6.06258355E-02
 -4.16625625E-02 -3.34624099E-02 -6.97013089E-03  2.64626144E-02  1.03684322E-01
 -1.48589885E-01 -3.11897707E-02 -7.31779752E-02  4.77981744E-04 -2.03491176E-03
  7.48419142E-04 -9.18746248E-04 -9.08743909E-05  5.31932590E-03  8.96883542E-03
  1.67668933E-04 -4.54299538E-03  5.98804384E-02 -2.48043654E-02  1.30972004E-03
 -6.74768162E-03  9.30066412E-02 -3.31812013E-02  3.23693294E-04 -3.72915441E-03
  5.38735950E-02 -1.79595796E-01 -5.02263582E-02 -6.56794536E-03  6.37896153E-03
  5.41642981E-04  3.05925997E-04  3.49560628E-04 -1.09202823E-03 -1.35912565E-04
  1.56237839E-03  2.80004237E-03  5.00240621E-02  8.78038544E-03  2.22136468E-02
 -7.80006965E-03  7.66243138E-02  1.35030638E-02  3.41192455E-02 -3.28457695E-02
  3.74272386E-02  6.39312314E-03  1.76786305E-02 -5.15808549E-03  1.89501847E-02
 -5.25902158E-05  5.39433999E-03 -1.49587726E-03  1.68038077E-03  6.79638860E-04
  4.24372978E-04  1.86620236E-04  6.34117299E-03  1.06610451E-02  4.83647771E-02
  1.50423007E-02 -3.43585803E-02 -2.94963510E-02  7.55117024E-02  2.36036905E-02
 -5.30154383E-02 -3.33468691E-02  4.52588035E-02  1.35763676E-02 -2.96825163E-02
 -1.54806247E-01 -3.14169409E-02  2.34613459E-03 -3.21573561E-02 -9.04761345E-04
 -5.03754238E-04  1.82417795E-04 -5.66446883E-04  3.28325321E-04  1.75571740E-03
  3.16379102E-03 -2.70838060E-03  1.03661854E-02 -5.78051615E-02 -9.99779148E-03
 -3.51263846E-03  1.66744053E-02 -8.91927521E-02 -2.90902312E-02  4.61374923E-03
  9.50416542E-03 -4.15810630E-02  8.99288503E-01  2.11000203E-02  6.80892016E-03
 -1.33254152E-01  1.52667715E-03 -9.78373505E-04 -8.39278386E-04 -1.58557055E-03
  5.92262117E-04  6.68848045E-03  1.12957435E-02 -1.85602248E-02  5.41421113E-02
 -3.91212900E-02 -3.05293530E-02 -2.73901200E-02  8.74647343E-02 -5.75486426E-02
 -6.35981303E-02 -7.80681074E-03  4.52184625E-02 -1.82753655E-02  9.18345995E-03
 -7.76005056E-03  1.24460651E-03 -8.64791907E-03  6.15286320E-04 -1.69244478E-03
 -3.40303833E-03 -1.17105396E-03  6.39365951E-04 -1.24237488E-03 -2.07907986E-03
 -1.19189207E-02  3.69292861E-02 -2.15598827E-02  6.30655923E-03 -1.74650651E-02
  5.51370694E-02 -3.20040006E-02  7.34209968E-03 -1.26559149E-02  3.97185157E-02
 -2.39251090E-02  6.84613995E-03 -5.10445150E-04 -4.05193492E-03 -7.61417226E-04
  4.60664230E-03  1.53156961E-03 -2.00303586E-03  3.28502944E-03  2.58481703E-04
  3.44166967E-02  3.53941229E-02  6.11120867E-03  3.62590951E-02  3.73088713E-02
  7.89035241E-03  3.52375493E-02  3.55778558E-02  2.19432480E-03  3.84033558E-02
  3.81759316E-02  9.02388173E-03  2.97131029E-02  3.06003788E-02  5.50560630E-03
  2.70753416E-02  2.44990748E-02  5.10226911E-03 -4.68266590E-02 -4.82821693E-02
 -1.87443516E-02 -4.86213499E-02 -4.99891778E-02 -8.65381584E-03 -4.12072210E-02
 -4.29095991E-02 -7.87793434E-03 -5.07050144E-02 -5.21294784E-02 -1.03827607E-02
 -4.36075997E-02 -4.61081015E-02 -1.02077329E-02 -4.73863443E-02 -4.87658903E-02
 -8.19216042E-03 -1.28724846E-02 -2.14870324E-02  2.08708581E-02 -3.35110883E-02
 -3.18795616E-02  5.72475459E-02  3.42527325E-02 -5.40001672E-02 -5.01408110E-02
  8.28661043E-02  2.29188200E-02 -1.99232562E-02 -2.17820682E-02 -3.42761219E-02
 -1.70187948E-03 -1.30306207E-02 -3.68268317E-03 -1.62879441E-03  1.59017094E-03
 -8.88894800E-03  2.89931311E-03  1.05595470E-03  3.47199615E-02  3.32694378E-02
  5.27534543E-03  1.06611301E-02  1.01821924E-02  5.51742930E-03  2.96680557E-02
  2.77533367E-02  4.97244619E-03  6.42852586E-03  1.07716591E-02 -4.41102042E-02
 -2.65049252E-02  2.55926539E-02 -2.93601814E-02 -6.77511182E-02 -4.19700853E-02
  3.97961417E-02 -4.43967360E-02 -3.52709939E-02 -2.42638412E-02  2.16259799E-02
  8.80156357E-02 -3.43287635E-02  8.72021927E-04  5.74747696E-03  7.93874650E-04
  1.77719501E-04  5.14686178E-04  5.00969864E-04  1.47644943E-04  2.63518417E-03
  4.58250428E-03 -5.24161574E-02  1.38927328E-03  1.98464465E-02 -1.33768699E-02
 -8.11105452E-02  3.15385077E-03  3.05295202E-02 -1.74872568E-02 -4.84030470E-02
  2.23137788E-03  1.72525928E-02  3.09623205E-02 -1.55207995E-02  2.35217738E-02
  4.04321527E-03  6.90405106E-04 -8.32818893E-04  6.07467530E-04  1.89344735E-03
  4.23768601E-04 -1.02532121E-03 -1.46172558E-03 -4.89709471E-03  5.31409100E-02
 -1.14546014E-02  3.38719820E-03 -9.16991187E-03  8.11203179E-02 -1.58188763E-02
 -3.25567224E-02 -2.69157764E-04  3.47156622E-02 -6.25020056E-03 -6.12604816E-02
  4.03797349E-02  3.56588683E-02 -3.96459489E-02  6.28683034E-04 -8.65846388E-04
  6.19037829E-04 -6.19206671E-04 -3.53087843E-04  4.38856327E-03  7.26319473E-03
  3.12315483E-02  3.38455844E-02 -7.66678270E-03 -2.15297647E-02  4.29612951E-02
  4.71089103E-02 -7.74479086E-03 -9.22620525E-03  4.11913047E-02  2.08766047E-02
 -1.65798795E-02 -1.89475546E-01 -4.66320802E-02 -4.51221070E-01  2.09768422E-01
  2.95248932E-03 -3.91308533E-03 -2.16377187E-03  2.13872648E-03  5.50857411E-03
  9.63533700E-03  1.59625310E-02  5.08037837E-02 -1.29163367E-02 -8.75073549E-03
 -4.38340353E-02  7.90897330E-02 -2.25546783E-02 -1.32254796E-02 -4.33031665E-02
  4.56186522E-02 -1.34664799E-02 -4.39865803E-03  7.51080227E-01  4.05126152E-02
 -1.99979811E-01  3.31203445E-02  1.23454326E-03  1.15892095E-03 -9.69686586E-04
 -6.41570457E-04  6.86026357E-04 -2.74124422E-03 -4.27721545E-03  2.18392996E-02
 -3.87206408E-02  6.80777924E-03  1.09331804E-02  3.23370463E-02 -5.86939020E-02
  1.08883393E-02 -5.28242401E-03  1.62360146E-02 -3.01562333E-02  4.51121043E-03
 -2.86349110E-02 -4.22426782E-02  7.81558449E-03  2.17859848E-02 -2.27080183E-04
  1.14585063E-03 -3.39484720E-04 -2.02627877E-03 -2.01081356E-03 -6.34451378E-03
 -1.04870843E-02 -2.92618428E-02  1.22986988E-02  7.21813442E-02  2.44058840E-02
 -4.66441999E-02  1.80318058E-02  1.16692821E-01  1.00941305E-01 -3.36531347E-02
  1.43253176E-02  9.39865290E-02 -2.03501913E-01 -1.38129535E-01 -1.86937103E-01
  1.07968164E-01  1.13301108E-02  3.86241880E-03  6.78638642E-04  6.22788761E-04
 -2.02827303E-03 -1.43781884E-04 -2.71881219E-04 -3.11453543E-03  2.41300153E-03
  7.75000784E-03  6.70787040E-04 -3.16032898E-03  3.94872864E-03  1.14970470E-02
 -2.50902978E-05 -7.36152271E-03 -7.73630832E-04 -2.93992400E-02  6.69871740E-02
 -4.08790839E-02 -8.77488540E-03 -1.71012399E-01  5.47773606E-03  3.53334650E-03
  7.18445147E-04 -2.66187291E-03 -7.59565098E-04  1.26653966E-02  2.08384728E-02
 -7.87526136E-03  1.99756037E-02  1.00292920E-01 -5.83641332E-02 -1.30942537E-02
  2.91267328E-02  1.49857559E-01 -8.01482093E-02 -1.22430723E-02  1.46003196E-02
  1.09001988E-01 -1.69606482E-01  2.76157108E-02 -5.56983490E-02 -3.52597872E-03
  1.76746284E-03  3.12986351E-04  3.62980707E-03  5.61074250E-04  4.50593220E-04
 -1.04048405E-02 -1.70143798E-02 -7.19007203E-04  7.85389108E-04 -1.22908292E-02
  4.64617044E-02  6.85723316E-04  1.64796200E-03 -2.08473444E-02  4.43918280E-04
  1.90236011E-02  7.62654653E-03 -2.06852762E-02 -5.68395912E-01  1.08892376E-01
  2.63965046E-02 -2.98866852E-02 -4.92801962E-04 -2.10099471E-03 -2.47434489E-05
  9.18559839E-04  5.99458241E-04  6.12244647E-03  1.00662878E-02  2.27869359E-02
  3.94026640E-03  4.38521061E-03 -2.76983852E-02  3.33853203E-02  5.26071312E-03
  9.01568951E-03 -8.10875951E-04  2.13245878E-02  2.83607418E-03  1.62587031E-02
  3.18164985E-01  4.74455133E-02  2.75590753E-03  4.92330546E-02 -2.14165459E-03
  1.33960216E-03  5.78983841E-04  6.37275643E-04  9.44699299E-05 -1.44736482E-03
 -2.40798832E-03 -1.54525629E-02 -5.50832007E-03  2.13117112E-02  6.82770320E-03
 -2.31191981E-02 -8.44310426E-03  3.11973086E-02  2.18271228E-03 -1.65231596E-02
 -4.33675211E-03  1.24925683E-02 -2.03248161E-02 -6.96628025E-03  3.11432937E-03
 -4.89359995E-03  7.20975711E-04  1.10099637E-03  1.57103510E-04 -1.89423408E-04
 -2.16572134E-04 -4.26159050E-03 -7.06623889E-03 -2.34697858E-02 -3.22135865E-03
 -1.48220010E-02  1.96872347E-02 -3.53207824E-02 -5.28760920E-03 -2.02625030E-02
  2.51101269E-02 -1.81929916E-02 -2.73775624E-03 -4.91528051E-03 -2.11475522E-01
 -4.53037530E-02 -1.73286147E-02 -3.20298315E-04  1.39417868E-03 -1.50110936E-03
 -5.13115946E-04 -3.67761054E-04  7.06862289E-05  9.17686075E-03  1.49544869E-02
  1.42077108E-02  3.41302212E-03  1.74384706E-03 -4.02688886E-02  2.04314597E-02
  5.25825835E-03 -6.92836881E-05 -2.58284879E-02  2.19131203E-02  6.26345229E-03
  2.94224944E-03  2.55841529E-01 -4.28446639E-02  1.68361349E-02 -5.04408546E-02
 -1.44777927E-03 -7.17928377E-04 -1.10157523E-04  8.29020844E-05  4.33859429E-04
 -3.47396567E-04 -1.62688908E-04 -5.56948941E-02  5.58928742E-02 -3.24976699E-02
  1.91772032E-03 -8.70862682E-02  9.10124143E-02 -4.56795760E-02 -1.83743318E-02
 -4.29294307E-02  5.47429522E-02 -1.17050698E-02 -4.30973416E-02  2.96668662E-05
 -8.40058428E-03 -5.69569003E-03 -4.46368978E-03  1.30204274E-03 -1.97069387E-03
  1.25585615E-03 -4.00701768E-03  4.80337914E-03  7.98482478E-03 -3.86555254E-02
  3.01249699E-02 -3.20138378E-02 -2.31307536E-02 -5.73350257E-02  4.50811822E-02
 -4.63926253E-02 -3.41420130E-02 -4.25554013E-02  3.60662529E-02 -3.11049358E-02
 -7.78216950E-03  3.47601684E-03 -7.34558570E-03  2.95838946E-03  4.25520751E-03
  4.69774187E-03 -1.21044342E-03  3.27381860E-03  2.54287921E-03 -4.72660570E-02
 -4.92143084E-02 -9.82310450E-03 -4.16270220E-02 -4.33691763E-02 -6.92332274E-03
 -3.93710261E-02 -4.12180805E-02 -2.10074888E-02 -4.82219799E-02 -4.78260946E-02
 -1.71964151E-02 -2.87001683E-02 -3.02453716E-02 -5.98442016E-03  6.51531594E-02
  5.38766884E-02  1.45876256E-02  1.51282016E-02  1.11937465E-02  1.64384201E-03
 -1.11803017E-02 -1.09292265E-02 -1.21391736E-04  5.34306401E-03  4.79442467E-03
 -4.73930338E-04  1.28778558E-02  1.23272753E-02  3.67322063E-03 -6.24790765E-03
 -5.84439981E-03 -6.93757520E-03 -4.96300893E-02 -4.89325888E-02 -7.90202277E-03
 -2.04737177E-02 -3.41081861E-02 -1.24735239E-02 -7.27370946E-02 -4.24875968E-02
  8.89996099E-02 -2.00990551E-02 -1.16217929E-01 -6.67903485E-02  1.50740365E-01
 -1.48682448E-02 -5.21990830E-02 -2.77969980E-02 -6.17097094E-02  4.19338990E-03
 -1.92454265E-02 -8.91138310E-03 -3.94169863E-03  3.09002111E-04 -1.28024443E-02
  9.53541815E-03 -2.23679204E-03  5.01128956E-02  4.95724656E-02  2.11575977E-03
  5.26121145E-02  5.10364929E-02  2.07838705E-03  2.32297242E-02  2.25673068E-02
 -1.23195984E-02  1.08322647E-02  1.79486818E-02 -2.59402454E-02 -3.78967070E-02
  2.30400572E-02 -4.82773416E-02 -4.18278848E-02 -5.93326729E-02  3.66430922E-02
 -5.52954872E-02 -2.63818882E-02 -3.59862618E-02  2.22187845E-02  1.98205352E-01
 -7.77445693E-03 -4.60638699E-02  1.88768746E-02  4.69656370E-04  1.70519386E-03
  1.65908887E-03 -2.02009136E-04 -3.19129499E-03 -9.27623656E-03 -1.50512481E-02
 -2.12652923E-02  5.89975898E-03  6.44570975E-03  4.02764648E-02 -3.06895512E-02
  8.37083253E-03  9.67952689E-03  2.66314611E-02 -1.36284853E-02  1.76015643E-03
  4.41580929E-03 -1.29743882E-01  2.50159298E-02 -5.42674889E-02  6.97008900E-03
 -7.84057290E-04 -8.89445492E-04  1.74667151E-03  3.55187028E-03 -2.70647725E-03
  9.30685016E-03  1.53509479E-02 -5.11771262E-04  3.68832793E-02 -1.04630257E-02
 -4.17545727E-02 -2.86527337E-03  5.78414731E-02 -1.57593538E-02 -4.46558307E-02
 -6.20643032E-03  3.05930186E-02 -6.58690646E-03  7.72598390E-01 -1.83714271E-01
  4.49813165E-02  5.34828667E-02  1.31048560E-03 -2.17597694E-03  1.95162737E-04
  2.41070596E-03  4.07652507E-03  2.25996701E-03  3.75484659E-03  4.75259218E-03
 -2.15204339E-03  5.79843948E-03 -1.04109769E-02  4.76539015E-03 -4.64432589E-03
  9.78335061E-03 -1.81372538E-02  1.43506909E-02  1.54917295E-02 -2.53917344E-05
 -4.36135647E-01 -4.07813687E-01  1.59297078E-01  9.15123748E-02  1.32841884E-03
 -2.82798775E-03 -3.47742731E-03 -2.07727146E-03  8.16309627E-03  4.88571093E-03
  8.09746463E-03  3.72527696E-02  1.15524592E-02 -1.24440935E-02 -2.12702311E-02
  5.69717177E-02  1.53329864E-02 -1.78916832E-02 -3.79919871E-02  3.15031634E-02
  1.20572135E-02 -1.06986919E-02 -1.86507820E-01  2.01767065E-02  5.72925993E-02
 -2.36403094E-02  1.15501975E-03 -2.84381187E-04 -1.98941614E-03 -1.43870126E-03
  3.50629163E-03 -7.03967863E-03 -1.13793790E-02 -4.97528374E-03 -2.76890784E-02
  1.30263108E-02  3.04968645E-02 -6.86878967E-03 -4.10512688E-02  1.93646036E-02
  1.41372859E-02 -2.35605716E-03 -1.86510646E-02  8.96149631E-03 -7.59675575E-02
  9.15418977E-03  1.17325821E-02 -8.01137469E-03 -3.64630004E-04  1.38876791E-03
 -9.61704494E-04 -3.25581692E-03 -1.92708929E-03 -2.15058140E-02 -3.51362972E-02
  1.19199902E-02 -2.27954762E-02  1.03838252E-02  9.50348082E-02  1.87253207E-02
 -3.57891684E-02  1.97101810E-02  1.28847925E-01  1.20809482E-02 -1.20177647E-02
 -2.70318546E-03 -5.25314387E-01  2.07777554E-01 -1.26321848E-01  3.68099188E-02
 -8.57573535E-04 -3.24285911E-03  4.62298310E-03 -6.87964398E-03 -1.64483321E-03
  7.38509458E-03  1.21768848E-02 -4.68429345E-03 -1.21761400E-02 -2.02717526E-03
 -3.35747895E-02 -3.01192274E-03 -1.80720554E-02 -2.28566978E-03 -3.65698498E-02
 -2.15422181E-02 -1.50416015E-02 -5.35837227E-04 -1.88594071E-01  2.69755407E-01
  4.27822639E-02  2.45177307E-01 -7.01121210E-03  1.13896128E-02  2.91486455E-03
  4.27677951E-03 -4.40630451E-04  6.38763432E-03  1.06878375E-02 -4.39407981E-02
  3.33630795E-02 -4.48772355E-02 -3.05416900E-02 -6.57872586E-02  5.03962396E-02
 -6.67289105E-02 -4.03985463E-02 -5.19362422E-02  3.97581714E-02 -4.51423531E-02
 -1.00408971E-01 -1.47689252E-03 -6.13568603E-03 -6.35225869E-03 -3.93777140E-03
 -1.54937755E-03 -1.99375291E-03 -2.59068006E-03 -1.85850914E-03  9.92773780E-03
  1.64304747E-02 -6.29678193E-02 -1.91712210E-02  6.88072329E-03 -4.45226637E-02
 -9.45384194E-02 -3.02054523E-02  1.50344004E-02 -4.92532737E-02 -5.78205960E-02
 -1.85287933E-02  1.34862748E-02  4.52438433E-01 -3.46961854E-02 -1.51923485E-02
  6.64085695E-02 -2.32313619E-03  6.63457270E-03  7.06474584E-04  3.55414131E-04
 -6.91149679E-04 -1.09075193E-02 -1.75924635E-02  2.11695353E-02 -2.53001589E-03
  4.67679813E-02  4.69519022E-02  3.09203929E-02 -3.97616981E-03  6.95658655E-02
  1.61820452E-02  1.49257795E-02 -2.59112656E-03  3.10866977E-02 -7.91778715E-02
 -1.89188610E-02 -4.01441544E-03 -1.26731906E-02  5.60050424E-03  8.74806100E-04
 -8.74202762E-04 -2.37793790E-03 -1.50239509E-03  1.59898568E-02  2.65577978E-02
  7.44326107E-02  9.74473253E-03  4.28735832E-02 -7.15830173E-02  1.17902534E-01
  1.55600535E-02  6.69419788E-02 -8.46104534E-02  7.23710961E-02  1.00100075E-02
  3.92990887E-02  1.91808647E-01  2.62439470E-02  1.27801091E-03  5.19852306E-02
  1.89372119E-03 -4.12434508E-03 -8.56244876E-04 -3.46569944E-03 -1.18226122E-03
 -1.25772520E-02 -2.03447808E-02  3.92258679E-02  8.40725646E-03 -2.03828633E-02
  5.42435008E-02  5.77533381E-02  1.21990456E-02 -3.01172797E-02  2.78740270E-02
  2.82365119E-02  5.56060377E-03 -1.41245105E-02 -1.78713046E-02  3.00901244E-02
 -3.17848370E-03  5.90635782E-02 -1.16933404E-03 -6.66608936E-03 -1.37490772E-03
  1.27493500E-03  8.94655051E-04  1.37538760E-02  2.26856846E-02 -2.72141573E-02
 -4.13085503E-03 -5.67696134E-02 -6.12430278E-02 -3.85508795E-02 -5.86535381E-03
 -8.98841625E-02 -7.85325125E-02 -2.36961004E-02 -3.81079891E-03 -4.99657998E-02
  1.40183274E-01  8.93313331E-02  2.93164287E-02 -4.33707035E-02 -6.00513563E-03
  2.60333792E-03  2.06350891E-03  2.41468935E-03 -1.36161566E-04 -1.81416842E-02
 -3.03001365E-02  4.30852465E-02 -5.95900857E-02  6.68588174E-02  8.56347892E-02
  6.57052727E-02 -9.73720976E-02  9.87783440E-02  1.22464972E-01  2.75605481E-02
 -6.55319374E-02  2.12795078E-02 -8.14778391E-02  1.47687101E-02 -2.01224858E-02
  2.58442712E-02 -4.55525986E-03 -1.73757249E-04 -4.45001598E-05 -3.82412333E-03
 -4.14653340E-03  1.55999152E-02  2.59792982E-02  1.78105597E-02 -7.02865842E-02
 -5.43975999E-03 -7.68120077E-02  2.66821645E-02 -1.03473598E-01 -6.45307898E-03
 -9.71026008E-02  2.06406089E-02 -7.32863992E-02 -1.53462738E-04  1.96276678E-03
 -7.06592678E-03  3.79508004E-03 -8.71839553E-03 -4.35737048E-03 -2.27013553E-03
  5.42144607E-03 -5.90759658E-03 -1.16769924E-03 -4.98302619E-02 -5.22389975E-02
 -1.22114615E-02 -6.45650697E-03 -7.42604834E-03 -1.64471154E-03 -3.83861749E-02
 -4.01515556E-02 -1.28564262E-02 -3.16175085E-02 -3.44273081E-02 -1.40414785E-02
 -1.18830597E-02 -1.30317348E-02 -2.00321563E-03  1.63313488E-02  1.30706637E-02
  1.64024510E-03 -5.51055920E-02 -5.64568721E-02 -1.61366584E-02 -2.34745394E-02
 -2.56575078E-02 -6.50919317E-03 -8.19376188E-02 -8.64262905E-02 -1.86075895E-02
 -1.87331429E-02 -2.04353510E-02 -3.09890513E-03 -5.84053112E-02 -6.17492168E-02
 -2.11833552E-02  7.50567745E-02  7.91047055E-02  2.34226740E-02  5.61424655E-04
  1.00890993E-03 -1.74900956E-02  8.29278326E-03 -5.88272266E-03 -3.48689171E-03
 -2.83012115E-02  1.34226812E-02 -1.02209037E-02  4.07789596E-03 -1.73203689E-02
  1.23404961E-02 -1.58783805E-03 -1.38602443E-03 -2.27164500E-04  1.30163444E-03
  3.08302763E-03 -2.61140975E-03 -2.23716491E-03  8.91207085E-04 -5.64866994E-04
 -2.34855720E-04 -1.16059875E-02 -9.80694989E-03  4.18317556E-03  1.03904988E-02
  8.87745791E-03  8.55434627E-03 -9.18625719E-04 -3.11698760E-03 -5.46338949E-03
  3.72387426E-03  6.11591536E-03 -3.20804526E-02  2.45408285E-02  4.67411701E-03
 -1.62437782E-02 -4.74491033E-02  3.48522383E-02  7.45209672E-03 -1.68000433E-02
 -2.48215274E-02  1.59465991E-02  5.04618313E-03  2.84438120E-02 -9.16829642E-02
  7.60865835E-02  8.24517848E-03  1.16332146E-04  2.18182824E-04  1.03868229E-03
  1.09597483E-03 -1.85293441E-03 -2.35953737E-04 -3.22754696E-04 -1.30483549E-02
 -3.67780914E-02  1.96498305E-02  6.72905347E-04 -1.92896551E-02 -5.23873622E-02
  2.86124237E-02 -4.30622129E-03 -1.11661210E-02 -2.39818034E-02  1.48993012E-02
 -1.51849186E-01  2.16161605E-02  1.54770547E-01 -6.13228753E-02  7.08513597E-04
 -1.22537913E-03 -8.99743165E-05  1.30069824E-03  1.53101773E-03 -5.62503899E-03
 -9.14098032E-03  3.20284280E-02  1.51712423E-02 -1.12040898E-02  2.44498480E-02
  4.73765931E-02  2.12221455E-02 -1.53533734E-02  1.83539357E-02  2.82274906E-02
  1.43914818E-02 -1.01196169E-02 -4.30990685E-01  3.12782498E-01  6.98376713E-02
 -1.32814436E-01  3.00613235E-04 -1.18847093E-03 -5.04687998E-04 -7.02359938E-04
  1.47781782E-03 -2.70838040E-03 -4.38350045E-03 -2.39893681E-02  1.84313556E-02
  1.30384128E-02  1.11097854E-02 -3.40675736E-02  2.59908154E-02  1.93843381E-02
  1.62850363E-02 -1.14437223E-02 -4.47067974E-04  1.23954256E-02 -2.92453658E-01
  3.84274545E-01 -2.54614528E-01 -7.68313582E-02  4.26754941E-04 -2.95485334E-03
  7.52550217E-04  4.87533086E-03  2.04283952E-03  1.10440809E-02  1.81028318E-02
 -6.78192771E-05 -2.76661560E-02  1.47127629E-02 -4.94149393E-02  3.46144359E-03
 -4.01309362E-02  2.08268071E-02 -2.93263260E-02  6.42377397E-03 -2.67624502E-02
  1.40875414E-02  6.89721514E-01  1.26059619E-02 -2.49310737E-01  8.37961188E-02
  7.29386224E-04  1.41123973E-03 -2.12712138E-03 -3.22191677E-03  9.24764410E-04
 -7.07198236E-03 -1.16506533E-02  3.07562578E-02  2.35400241E-02 -1.65146563E-02
  3.16460373E-02  4.37120874E-02  3.72668325E-02 -2.45290580E-02  2.95583848E-02
  1.95937793E-02  2.48064884E-02 -1.28555104E-02 -1.69449738E-01 -1.18465567E-01
  2.77976897E-02  3.21079490E-02 -9.13676597E-04  1.30075449E-03  7.22437612E-06
 -1.67399925E-03 -4.01147294E-03 -8.56943509E-03 -1.41911863E-02 -4.26281419E-02
  6.08583673E-02  1.31424593E-02  3.68278950E-02 -6.45106360E-02  9.40440036E-02
  2.29410998E-02  8.00974947E-02 -4.66805576E-02  5.08235667E-02  4.01072900E-02
 -1.58293226E-01  2.16559895E-01 -2.56479523E-02  1.24502869E-01  6.16061096E-03
 -2.57840301E-03  4.85444737E-03  6.48053133E-04  6.20746059E-03 -2.57759304E-03
 -4.15806931E-03  1.16415971E-02  1.88736985E-02  2.07678906E-02  1.05115248E-02
  1.71484695E-02  3.09859434E-02  3.12654283E-02  3.64969025E-03  2.02431589E-02
  1.56606102E-02 -7.61326732E-03  3.95068930E-01  3.58364334E-01  7.44202015E-02
  6.55078605E-02 -2.15250088E-03  7.63373822E-03  2.58503833E-03  1.54461749E-03
  2.39395992E-03 -8.41984176E-03 -1.39985066E-02 -1.09618699E-03 -1.04866635E-01
 -8.82117831E-03  4.01584113E-02 -2.75607333E-03 -1.56755928E-01 -1.19975740E-02
  4.71386682E-02 -3.48815865E-03 -1.32525566E-01 -1.91304303E-02 -1.53005104E-01
  2.47236661E-02  2.05577437E-03  5.78198481E-03 -2.54430396E-03 -1.64310580E-03
  1.39143997E-03 -2.46549857E-03 -2.01183850E-03  4.88052283E-03  8.05581397E-03
 -3.43339749E-02  3.10595988E-03 -8.17965860E-03 -2.09180581E-02 -5.17228484E-02
  5.64345752E-03 -1.06117091E-02 -3.97754085E-02 -4.31162179E-02  4.88560119E-03
 -1.22423827E-02 -3.22862527E-02 -4.70925624E-02 -9.14986972E-03 -1.31035110E-02
 -6.49801307E-04  5.43306461E-03  3.06080730E-03  5.43772522E-04 -3.01254537E-04
 -8.76726095E-03 -1.42754615E-02  2.14572959E-02  7.71165074E-03  7.36473307E-03
  3.83857697E-02  3.08020309E-02  1.17520966E-02  9.74691783E-03  1.89254795E-02
  1.25450645E-02  6.14867457E-03 -1.95917945E-03 -1.69436631E-01  3.01144523E-02
  8.75797393E-03 -2.16230815E-02  4.44807118E-03  1.18148689E-03  2.71066735E-04
 -2.01654911E-03 -3.83539833E-04  9.90998881E-03  1.64003410E-02  2.52815781E-02
  4.22327364E-03  3.16772713E-02 -4.45133745E-02  4.14987245E-02  7.08146822E-03
  4.84241265E-02 -3.99309701E-02  3.48540222E-02  6.10638823E-03  3.17759698E-02
  2.60711858E-01  7.10294495E-02  1.51252872E-02 -3.39559233E-03  2.86091361E-03
 -4.24992701E-03 -9.23839450E-04 -3.06006418E-03 -3.62404857E-04 -1.15069183E-02
 -1.88384244E-02 -1.01998908E-02  2.18306918E-03 -9.59534936E-03  5.11597281E-02
 -1.72476931E-02  2.91670330E-03 -1.21574669E-02  3.02271147E-02 -1.97880036E-02
 -1.11899697E-03 -5.42716729E-04 -4.73645797E-01 -1.03041073E-01 -1.98615791E-02
 -2.53356440E-02 -1.44640897E-04 -6.36357156E-03 -1.34362940E-03  3.17145421E-04
  1.57232621E-03  1.28968309E-02  2.11850574E-02 -2.05226114E-03  8.97506305E-03
 -1.78755515E-02 -5.74877766E-02 -3.18109052E-03  1.50049982E-02 -2.99511481E-02
 -3.27110709E-02 -2.12871091E-03  1.10480778E-02 -2.72105863E-02  6.23274812E-01
 -1.14775184E-01 -9.32213117E-03 -1.14694589E-01 -6.33371938E-03  1.42867140E-03
 -3.80786373E-06  1.80564997E-03  2.11350982E-03  2.77997281E-02  4.57645253E-02
 -2.30412917E-02 -5.48483405E-02 -5.11662698E-02 -1.40436515E-01 -3.59858608E-02
 -8.41007357E-02 -7.53255934E-02 -1.07489372E-01 -2.30002228E-02 -3.21317555E-02
 -3.50921014E-02 -3.15782761E-02 -3.56263977E-03 -1.97867881E-03 -6.92778536E-04
  4.30428578E-03  2.05714143E-03  2.08739077E-03  6.88512254E-03  2.84296701E-03
 -3.31433825E-02 -5.51108172E-02  2.77078413E-03  8.12322233E-02  1.06667191E-01
  1.60857220E-01  3.01643601E-03  1.17142710E-01  1.53465291E-01  2.39498717E-01
 -1.88506562E-03  7.16351982E-02  9.56139752E-02  4.65223957E-02  6.92548570E-03
 -6.89531362E-03  5.59611780E-03 -5.57312427E-03 -6.12597871E-04 -1.08243984E-02
  4.61978153E-03 -2.03698955E-04 -9.09675594E-03 -9.88318824E-03 -1.55231930E-03
 -4.48118242E-03 -4.13543577E-03 -1.92258512E-03 -1.03936935E-03 -1.10272440E-03
  5.73080729E-03 -1.49259672E-02 -1.57398587E-02 -8.36676809E-03  2.03739380E-02
  2.17028283E-02  7.42272898E-03  4.44476476E-02  4.02563482E-02 -5.38613770E-03
 -2.42139694E-02 -2.51251449E-02 -5.40675594E-03  3.79625184E-03  3.41967197E-03
  8.88406111E-04 -4.00492733E-02 -4.20806008E-02 -1.17303951E-02  1.53828910E-02
  1.55156214E-02  4.67811897E-03 -2.84127754E-02 -2.99165681E-02 -1.53368315E-02
 -2.77790475E-03 -3.01650037E-03  2.65607556E-03  6.48602828E-03  1.10235209E-02
  8.73522063E-03  1.65360471E-03  9.13441866E-02 -2.87938721E-02  1.39395277E-02
  4.43860586E-04  1.45704166E-01 -6.78462414E-02  1.16501910E-02 -1.57664579E-02
  8.52909987E-02  2.48002536E-02  1.88154174E-03  9.86501302E-03  5.81528980E-03
  4.81435963E-03  5.68871095E-03  1.16909360E-02 -3.15073949E-03 -5.53435314E-03
  1.37587535E-02  1.45549907E-02  8.91894135E-03 -2.75954785E-02 -2.60731373E-02
 -8.13990353E-03 -6.72833961E-02 -6.84723338E-02 -1.85494899E-02  1.82264487E-02
  3.02292760E-02 -4.49134652E-02 -6.72525742E-02  3.83631793E-02 -8.11163354E-02
 -7.26586655E-02 -1.05392084E-01  6.08951033E-02 -8.52454686E-02 -5.60130712E-02
 -7.40696574E-02  4.50092075E-02  3.44912865E-01 -2.18222395E-02 -7.70405991E-02
  3.27870857E-02 -6.05662639E-04  4.74826345E-03  5.30627933E-03  5.29926607E-04
 -1.17552124E-02 -2.12953546E-02 -3.48292461E-02  8.70527340E-04  1.44399259E-02
 -6.19193136E-03  9.44671945E-02  5.87547634E-03  1.98396029E-02 -1.04459416E-02
  5.71730201E-02  2.42622542E-02  4.63165954E-03 -1.03908336E-02 -1.61936157E-01
  2.95733396E-02 -7.45205221E-02  1.82360890E-02 -2.56703370E-03 -4.52973998E-04
  5.01329376E-03  7.76329017E-03 -9.23485761E-03  2.45256929E-02  4.03134105E-02
  7.57106104E-04  2.88400889E-02 -1.23869031E-02 -1.09284137E-01 -1.13975556E-03
  4.77664299E-02 -1.95052882E-02 -7.67738975E-02 -1.15030144E-02  4.97549788E-02
 -1.68305036E-02 -3.27173427E-02 -6.19987431E-02  1.10294989E-02  1.01441871E-02
  3.14261113E-03 -3.77641927E-03 -4.46975343E-04  5.30526131E-03  1.04959796E-02
 -4.02252409E-03 -6.56833748E-03 -3.04822882E-02 -3.68866723E-02  1.94598028E-02
  1.87710746E-02 -4.45112511E-02 -5.37293002E-02  2.84853866E-02 -2.77322083E-02
 -4.03047921E-02 -2.23356114E-02  1.73856955E-02 -3.50005035E-01  1.95986786E-02
 -3.08784548E-01  9.29984237E-02  2.89294300E-03 -3.52449989E-03 -4.74447648E-03
 -5.72022950E-04  1.34538730E-02  1.75894585E-02  2.89694973E-02  4.84087013E-02
  1.76564885E-02 -2.56391964E-02 -7.80147566E-02  7.63103682E-02  2.29456591E-02
 -3.94073257E-02 -7.12424303E-02  6.64793474E-02  1.75025799E-02 -3.07682009E-02
  7.26335336E-01  1.13370875E-01 -2.04161985E-02 -3.48599937E-02  2.97310482E-03
  1.31681385E-04 -4.41919308E-03 -6.68827698E-03  1.05520614E-02 -2.01047899E-02
 -3.28021751E-02 -1.02692932E-02 -2.00800827E-02  9.34833637E-03  8.89168782E-02
 -1.53071692E-02 -2.61965474E-02  1.27381699E-02  4.31810507E-02 -8.94827955E-03
  2.28452410E-03  3.61154577E-04 -3.66716668E-01  2.29459917E-02  6.76210917E-02
 -2.99173256E-02 -2.10489018E-03  4.46705007E-03 -7.23931821E-04 -7.96006605E-03
 -6.77816781E-03 -8.50736850E-03 -1.38425280E-02  4.30884960E-02  4.11770427E-02
 -3.28107770E-02  3.61666090E-02  6.43941778E-02  6.23474227E-02 -4.96296369E-02
  5.81069719E-02  5.97678447E-02  3.12489943E-02 -5.78983125E-02 -3.87670662E-01
 -3.50242109E-03  1.38952675E-01 -2.09535683E-02  1.47387228E-03 -1.50443909E-04
  6.28696705E-04  7.17877056E-03 -3.65075699E-03 -8.73555095E-05 -1.82076324E-04
  4.91419151E-03  2.07357543E-02 -3.64593116E-02  1.41688735E-03  6.57977793E-03
  3.18202982E-02 -5.28187784E-02 -5.31969167E-03 -2.30695858E-02  1.16184638E-02
 -1.29051020E-03  2.41559813E-01  2.62433330E-02 -6.88305020E-03  2.11429383E-02
  3.37275600E-04 -4.89351447E-03  5.64993572E-05  1.44345834E-03  1.84350568E-03
  7.59334411E-04  1.22203430E-03  9.02783133E-02  6.61734400E-03 -1.92149847E-02
 -3.02757453E-03  1.39105314E-01  1.10174670E-02 -3.10337430E-02 -1.38021231E-02
  1.15414687E-01  6.09106443E-03 -1.72404303E-02  5.56402157E-02 -5.61504567E-02
  1.26567044E-02  5.55459101E-02 -9.02681101E-04  3.30251640E-04 -4.90056133E-04
  5.04397649E-04 -1.19935803E-03 -8.48487698E-04 -1.41640793E-03  3.08269429E-02
  9.22021964E-03  3.15373636E-02  3.49722378E-03  4.36796218E-02  1.44934332E-02
  4.46814004E-02  1.53579490E-02  4.30902809E-02  8.67830940E-03  3.92481282E-02
  1.78396520E-01 -8.74814850E-02 -1.43300787E-02 -4.13545393E-02  2.62703947E-03
 -2.82390348E-03  2.64159295E-04 -1.93069497E-05 -1.61784067E-04  3.19610715E-03
  5.20051493E-03 -4.18867512E-02 -5.34003059E-03 -2.79669538E-03 -1.41013313E-02
 -6.04431586E-02 -7.04418055E-03 -3.89785279E-03  6.75009100E-03 -2.34660941E-02
 -1.97531228E-03  9.82306068E-04 -1.46011171E-01 -5.63264770E-02 -9.73219655E-03
 -1.23167285E-02 -1.37306144E-03 -1.86199648E-03  2.60204177E-04  5.93877852E-04
  8.40955177E-04 -4.82035155E-03 -7.96191015E-03  3.87860430E-04  6.96799000E-03
 -4.34817129E-02  2.14057916E-02 -2.06431958E-03  1.01412323E-02 -6.44338525E-02
  1.76965854E-02 -7.93885929E-03  4.75222271E-03 -3.90664043E-02 -1.59107974E-01
 -2.65930105E-02 -4.99353837E-03 -4.95356743E-03 -2.37185425E-03  1.83263687E-03
  8.66308151E-04  1.89244456E-03  9.56045192E-04  7.15018162E-03  1.17784250E-02
  2.95094358E-02  7.05179517E-03  2.92114762E-02 -3.25211581E-02  4.44333550E-02
  1.17076968E-02  4.08931737E-02 -1.58664270E-02  3.41383665E-02  8.35717665E-03
  1.22765258E-02  3.65726980E-01  7.02181991E-02  1.83520967E-02 -1.78160354E-02
 -8.66493595E-04  5.01129087E-03  1.27300638E-03 -7.43294750E-05  2.52731047E-04
 -1.05478098E-02 -1.72610852E-02 -3.31039670E-02  6.30045494E-04  1.25081643E-02
  4.68084470E-02 -4.86121309E-02  2.02009409E-03  2.14078031E-02  1.84000728E-02
 -3.00216728E-02  9.27372357E-04  2.78129293E-02 -3.48396541E-01  5.51209216E-02
 -2.98111901E-03  8.42354112E-02  4.19005542E-03  1.31201057E-03 -1.05567227E-03
 -2.01015462E-03  5.56617134E-04  6.58663029E-03  1.09132847E-02  3.63191480E-02
  9.02301911E-03 -4.83746391E-02 -3.34844194E-02  6.04359931E-02  1.58183908E-02
 -7.33600526E-02 -4.93553237E-02  4.19890510E-02  6.72157995E-03 -3.77897563E-02
  1.92523667E-02  6.18437274E-03  5.84026554E-03 -1.17356798E-02  3.79648264E-03
 -2.08336247E-03 -4.33879584E-03 -4.22411003E-03  4.24039808E-03 -9.78932493E-03
 -1.62600343E-02  3.39827903E-02  4.56930427E-02  1.25859531E-02  4.71047396E-02
  5.09559596E-02  6.72013095E-02  1.67934082E-02  7.81110420E-02  3.88042177E-02
  4.50158826E-02  4.43956858E-03  1.31241950E-02 -4.96006085E-03 -1.73665256E-03
  1.10356729E-02  2.35955873E-03 -3.70280223E-03 -3.63497795E-03  2.62870470E-03
 -3.44516271E-03 -9.13325986E-02 -9.92088405E-02 -2.60793990E-02  2.41561158E-02
  2.47116221E-02  5.81962458E-03 -4.61830010E-02 -4.64400966E-02 -7.19796298E-03
 -5.69352501E-02 -5.88149563E-02 -1.79417318E-02  1.05320119E-02  1.07707607E-02
  1.77928270E-03 -7.19563401E-03 -4.32526646E-03  6.67298065E-03  8.78035033E-03
  4.55453452E-03  6.90942925E-03  7.49789964E-04  4.80610878E-04  6.19604460E-04
  1.97603621E-02  2.12969447E-02  5.39196639E-03 -1.56555447E-02 -1.55519737E-02
 -5.74383211E-03  1.87741208E-02  1.81445376E-02  5.94384931E-03 -5.87988028E-03
 -6.88164212E-03  2.11699517E-03  2.86454348E-04  4.63806495E-04  7.55341736E-02
  1.18775423E-02 -7.42459433E-03 -1.21321927E-03  1.22246613E-01  1.99639470E-02
 -1.17746581E-02  5.14858719E-03  8.67958052E-02  1.73354497E-02 -9.05784360E-03
  1.12099294E-02  1.72007064E-03  1.50757818E-03  2.96936529E-03  3.17202417E-03
  3.39637009E-03 -3.75986867E-03 -7.41976166E-03 -5.05684073E-05  2.49707287E-02
  2.69514944E-02  2.04462365E-02 -5.86422501E-02 -6.11448321E-02 -6.67494915E-03
  2.95624717E-02  3.12716162E-02  1.38992220E-02  1.03490775E-02  1.68919867E-02
 -2.01733488E-02  3.09235279E-02 -5.81679340E-03 -4.58487696E-02 -2.95639711E-02
  4.37301620E-02 -8.34993446E-03 -2.78985532E-02 -1.93891020E-02  1.53035808E-02
 -4.82900906E-04  2.17307978E-01  7.75549684E-03 -4.82182665E-02  1.41902928E-02
 -1.07915710E-03  1.83064076E-03  2.32211955E-03  5.43427389E-04 -5.36467651E-03
 -7.64595878E-03 -1.26204166E-02  1.56829711E-02 -4.67647067E-02  6.83638556E-03
  3.42953676E-02  2.63541823E-02 -6.83701433E-02  8.15120096E-03  2.10639010E-02
  2.92902865E-02 -4.01118502E-02  4.03748990E-04  1.23618784E-02  1.08553091E-03
 -8.46104282E-02  3.04422202E-02 -7.46458116E-04 -2.46852934E-03  2.06053535E-03
  7.02518316E-03  4.81542418E-04  3.59266610E-03  5.98998144E-03  1.35365463E-02
  2.79222326E-02 -2.24290695E-02 -1.61542458E-02  1.76050222E-02  4.25799896E-02
 -3.41186579E-02  8.45246075E-03  3.10606898E-03  4.13786401E-02 -2.42103692E-02
  1.50227063E-01 -1.34050867E-01 -3.38554018E-02  5.99898750E-02  5.55523564E-04
 -1.59797418E-03  8.30271587E-04  7.10002656E-03  3.18061239E-03 -1.48645605E-02
 -2.42817042E-02 -3.05068007E-02  1.12536285E-02 -1.36605788E-02  6.56683980E-02
 -4.37081201E-02  1.48122880E-02 -2.13872037E-02  6.20433979E-02 -5.34098102E-02
  1.33317673E-02 -3.31879489E-03 -3.06994202E-01 -1.17425790E-01  1.96830998E-01
 -5.81540189E-02 -1.39010704E-03  4.24246562E-06 -6.79177968E-04  7.86189201E-04
  4.03592273E-03  1.13427008E-02  1.86260498E-02 -3.18829553E-04 -4.47012757E-02
  6.01175240E-03 -4.93213522E-02  2.46791711E-03 -6.43526859E-02  6.05129252E-03
 -5.80827005E-02  1.27759005E-02 -2.47703921E-02 -5.50127307E-03  4.39234834E-02
  4.72270171E-02  5.59085104E-02 -2.37798072E-02  2.43155962E-04  2.37323437E-03
 -1.00808245E-03 -8.05596506E-03  7.93218009E-04 -9.11873783E-03 -1.50992429E-02
  1.68491269E-02  4.88186078E-02 -2.64637667E-02  4.03210083E-02  2.22893999E-02
  7.65343442E-02 -4.02953532E-02  4.13940848E-02  1.02420055E-02  5.31510593E-02
 -2.54215538E-02 -2.72301630E-01  1.32903442E-02  6.22189556E-02 -2.87179753E-02
 -2.16321293E-03  3.01004267E-03 -7.05653487E-04 -6.23071679E-03 -4.29108619E-03
  4.35980209E-03  7.36844984E-03 -6.54134034E-03  2.46053359E-03 -5.85735664E-02
 -1.76390939E-02 -1.01483607E-02  2.03165560E-03 -9.16603110E-02 -7.85086028E-02
  1.27203652E-02 -7.90156161E-03 -7.10392210E-02 -5.93732630E-02  2.16630137E-01
 -5.37528010E-02 -9.06073733E-03 -1.52920452E-04  6.00708408E-03 -8.39361969E-03
 -3.52845444E-03  4.68731211E-03 -9.99933110E-03 -1.62958732E-02  4.62492890E-02
  5.98649285E-03 -5.98992810E-02  4.31356068E-02  6.59382657E-02  7.87639184E-03
 -8.60120004E-02  5.07336927E-02  6.64179672E-02  3.70777369E-03 -3.00825642E-02
  2.14504038E-01 -1.46699957E-01 -9.70884344E-02  6.25019324E-01 -3.83367735E-03
  3.20578336E-03  9.43335790E-04  1.87855922E-03  5.45905685E-04 -7.31763883E-04
 -1.22060451E-03 -3.17062884E-02 -1.79243764E-02  4.40611834E-02  3.44803082E-03
 -4.86129583E-02 -2.88740785E-02  6.59348941E-02  1.22127252E-02 -4.71922208E-02
 -2.12530880E-02  5.68823774E-02 -7.25980295E-02  2.77581041E-02  3.94552675E-03
  9.70443365E-03  5.43532184E-03  3.99772566E-03 -2.09124574E-03  5.76490919E-04
  3.85221705E-03  1.53832827E-02  2.52712966E-02  3.00147610E-02 -6.29005068E-03
  7.16013169E-02 -6.76104941E-02  3.87829221E-02 -1.10088922E-02  1.04332705E-01
 -6.09021930E-02  1.53108020E-04 -1.04469195E-02  6.24653997E-02  1.13209337E+00
 -7.60686304E-03 -2.32468018E-02  2.39283010E-01  4.22542878E-03  6.91696078E-03
  3.35259061E-04 -3.66232827E-03 -2.03755289E-03 -1.17214406E-02 -1.93044516E-02
 -7.73284490E-02 -1.62855384E-02 -2.60614267E-02  5.19622324E-02 -1.12265586E-01
 -2.36199301E-02 -4.36038212E-02  4.11348401E-02 -6.14026757E-02 -1.15860515E-02
 -3.94057456E-02 -4.17195084E-01  3.90723762E-02  1.73979247E-02 -1.03796457E-01
  8.56675127E-03 -1.92132606E-03 -1.93603262E-03 -3.61165772E-03 -1.64586629E-03
  1.02477506E-02  1.68453029E-02  4.49438829E-02  1.30908897E-02 -6.04465333E-02
 -4.56833593E-02  6.80819925E-02  1.89134045E-02 -8.58440899E-02 -3.60756739E-02
  4.77409682E-02  1.16408429E-02 -3.88764429E-02  2.40124572E-01  6.16701530E-02
  1.65459420E-02 -2.55943783E-02  2.06318555E-03 -7.03954875E-03 -1.81598636E-03
 -2.09045371E-03 -4.21313569E-04 -8.15122213E-03 -1.33886695E-02  3.47623469E-02
 -3.24292834E-03  6.98085383E-02  3.63275315E-02  4.78884097E-02 -6.08745944E-03
  1.02161785E-01  1.47380630E-02  1.17398068E-02 -5.95702311E-03  5.60254712E-02
  2.02651399E-02 -3.10135554E-03  2.49816513E-04 -3.54312007E-02 -4.67593562E-03
 -4.38131797E-03 -3.88464599E-04  3.11210616E-03  1.19861912E-03  5.17306056E-03
  8.57482395E-03 -7.21868155E-02 -1.93675951E-02 -1.61245538E-02 -2.29958312E-02
 -1.03559969E-01 -2.84804199E-02 -2.62132031E-02 -1.16787083E-02 -6.83769763E-02
 -1.72839615E-02 -3.19617349E-02 -8.53019237E-01 -1.90668479E-01 -4.08842748E-02
  8.51716699E-02 -5.74403825E-03  1.51810211E-03  1.58399451E-03  2.36435920E-03
  3.31700536E-05 -7.05939641E-03 -1.13430286E-02 -5.19763824E-02  4.12871491E-02
  5.90574720E-03  3.76382134E-02 -8.21514361E-02  6.42617179E-02  1.16948636E-02
  8.97551173E-03 -4.73277527E-02  4.10701542E-02  1.57470391E-02 -6.06569662E-02
 -4.22571964E-03 -8.69546766E-03  1.18191731E-02  2.59578166E-04  9.11432669E-04
  5.52793535E-03  2.52176676E-03 -9.41720926E-04  7.04880832E-03  1.17245060E-02
 -4.15042270E-02 -1.64778028E-02 -3.86278852E-02 -3.38149624E-02 -6.18613449E-02
 -2.30350595E-02 -5.50316061E-02 -6.20528718E-02 -4.72600313E-02 -1.14383578E-02
 -3.45951982E-02 -3.07289644E-02  3.18658009E-03 -1.00052292E-03  2.72804228E-03
  2.50845721E-03  4.65998537E-03  2.78527644E-03  2.85516034E-04  3.87603564E-03
 -4.67552300E-03 -4.03724752E-03 -2.27430586E-03  3.05632579E-02  3.35978322E-02
  6.95984156E-03 -3.02886828E-02 -3.40077074E-02 -1.66223051E-02 -2.30331515E-02
 -2.48340183E-02 -6.55204774E-03  4.76405035E-02  5.31230839E-02  1.82237882E-02
 -4.68278555E-02 -4.07079968E-02 -1.85905108E-02 -3.16311575E-02 -3.27062066E-02
 -7.19226203E-03  3.92566070E-02  4.32671456E-02  1.42919415E-02 -2.48870161E-02
 -2.67192160E-02 -8.32387010E-03  1.95558778E-02  2.19327850E-02  4.83749650E-03
 -2.44111170E-02 -2.44169491E-02 -1.15239939E-02 -3.66564970E-02 -4.10775000E-02
 -7.19922175E-03 -1.75169330E-03 -2.99631616E-03 -5.93985651E-02 -2.03672857E-02
  7.11481077E-04  8.44629002E-03 -9.59466310E-02 -3.24874701E-02  1.76344411E-03
  2.29524531E-02 -6.88947450E-02 -2.19841567E-02  4.28541224E-03  4.26930722E-03
 -2.94998540E-03  2.10007439E-04  3.50892253E-03 -2.28121450E-03 -1.02836469E-04
  1.37392137E-03  6.96949603E-03  1.01462607E-03 -1.39561216E-02 -1.71382995E-02
 -8.80841509E-03  5.23901702E-02  5.66326717E-02  1.15654188E-02 -2.22762330E-02
 -2.34167240E-02 -6.98076889E-03  1.69668517E-02  2.76940656E-02  1.61516679E-02
  5.31543989E-03 -6.90615652E-03 -7.52984620E-02  2.25526708E-02  6.59757934E-03
 -9.30310548E-03 -4.48664125E-02  3.46844974E-03 -4.74079130E-03  1.55619103E-03
  3.34932914E-01 -2.46660471E-02 -4.19134121E-02  2.54571744E-02 -1.29778328E-03
  3.27647263E-03  2.89726013E-03 -7.02318939E-04 -9.23189579E-03 -1.38534690E-02
 -2.28826491E-02  5.01796748E-02 -1.38296857E-02 -1.19841867E-02  6.15746312E-02
  8.01156914E-02 -2.19473251E-02 -1.90811907E-02  5.44136021E-02  6.43550810E-02
 -1.72514142E-02 -1.69709569E-02 -3.16270661E-01  6.72158869E-02 -5.32591052E-02
 -1.00935152E-02 -1.27575297E-03 -3.95605976E-03  4.08489960E-03  1.13110564E-02
 -2.95286505E-03  1.14563023E-02  1.89199844E-02 -3.43892577E-02  3.52992397E-02
  2.59828188E-03 -5.01591138E-02 -5.05003051E-02  5.73627077E-02  2.36165666E-03
 -4.76193127E-02 -2.80847567E-02  5.79425398E-02 -4.83439839E-03  5.73074152E-01
 -1.09374259E-01  5.12235575E-02  3.27268490E-02  1.82092245E-03 -5.19912022E-03
  4.38232365E-03  1.22260684E-02  2.99077736E-03 -2.36681761E-02 -3.86908239E-02
  1.21921460E-02 -1.09621011E-02  7.37817022E-03  1.04419088E-01  1.74604739E-02
 -1.53568026E-02  1.25055766E-02  9.84949585E-02 -1.41242401E-02 -3.60504891E-02
  1.78584403E-02  5.82048902E-02 -2.12628395E-01  2.10961997E-01 -4.77702228E-05
  2.16012933E-03 -2.55196519E-03 -2.29239450E-03  9.00897665E-05  4.67517223E-03
  1.43110696E-02  2.35799246E-02  2.17414217E-02 -1.19446880E-02 -1.56784062E-03
 -6.35018599E-02  3.63067725E-02 -1.75714305E-02 -3.58838660E-03 -4.98254304E-02
  4.47451905E-02 -1.21170664E-02 -8.67077119E-03 -2.91585692E-01 -1.36967386E-02
  2.27281992E-02  2.80767485E-03  1.61139363E-03  4.53168773E-03 -3.76513584E-03
 -1.04367322E-02  1.67288527E-03 -1.27811946E-02 -2.11827090E-02 -2.82393473E-02
  5.86858696E-02 -8.79347259E-03  5.67481427E-02 -4.30458523E-02  9.35772817E-02
 -1.46353807E-02  5.45024245E-02 -3.05040772E-02  7.34221542E-02 -1.35962920E-02
 -1.41952837E-01 -3.97016490E-02  3.60159327E-02 -3.66514869E-04 -1.88223639E-03
  4.22465810E-03 -3.20082631E-03 -1.07933980E-02 -4.28105846E-03  1.13303989E-03
  1.82043341E-03  4.31242424E-02  7.65236334E-03  2.08423524E-02 -5.51861785E-03
  6.38996854E-02  1.11055978E-02  3.16314162E-02  8.53609853E-03  2.27665150E-02
 -6.54709434E-03  2.95829050E-02 -2.79171294E-03 -9.34913201E-02 -1.91940468E-01
  7.47238315E-02  6.72385385E-04 -6.03436502E-03 -9.06589018E-04 -4.81861474E-03
  3.96395192E-03  2.71863541E-02  4.44890069E-02 -2.19838274E-02 -1.22616112E-02
 -2.45948608E-03 -1.21153905E-01 -3.23453743E-02 -1.80151684E-02 -4.18418385E-03
 -9.50658044E-02 -5.49898265E-02 -1.88326593E-02 -2.64768105E-02  3.47902252E-01
 -7.54943150E-02 -2.77149441E-02  5.13564018E-02  4.53884896E-03 -7.87006186E-03
 -1.68452128E-03 -4.15385634E-03  1.00305291E-04 -1.95128407E-03 -3.23812623E-03
 -4.78380378E-02 -1.24449710E-02  1.01804817E-03  9.52476073E-03 -7.32872568E-02
 -1.85782273E-02  2.15598493E-03  1.07545547E-02 -6.19337240E-02 -1.88322735E-02
  6.89085180E-03 -9.34307868E-02  4.56106723E-02  1.19996539E-02  2.49217905E-03
 -1.34581630E-03 -1.11154826E-03 -6.42956239E-04 -4.84435932E-03  2.29268833E-03
 -2.08654656E-02 -3.44136341E-02  2.05113321E-02  3.43770302E-03 -4.21634640E-02
  9.29511487E-02  3.71098525E-02  6.08492651E-03 -6.38587653E-02  7.16834671E-02
  5.32713819E-02  9.73572824E-03 -5.34120511E-02 -3.88449814E-01  1.07660833E-01
  3.20416779E-02 -9.33323787E-04 -6.41490916E-03 -1.31525213E-02 -2.91399983E-03
  4.85317278E-03  3.64274253E-03  1.97601986E-02  3.25603392E-02  1.75250159E-02
 -4.99780813E-03  5.74997136E-02 -8.76536482E-02  2.69732099E-02 -8.49014130E-03
  9.33186582E-02 -7.18705607E-02  1.81147137E-02 -6.36160851E-03  8.02836234E-02
  4.52359807E-01  5.32524201E-02 -4.09846380E-03  9.01231713E-02 -1.50859852E-02
 -3.14473358E-03  9.58145265E-04  6.22503813E-03  2.74527632E-03 -2.16378547E-02
 -3.54852148E-02 -1.76260842E-02 -6.14987887E-03  3.80467170E-03  9.61516331E-02
 -3.01015533E-02 -1.00152537E-02  3.15651219E-03  7.30650929E-02 -3.73778053E-02
 -9.24097027E-03 -7.47616226E-03 -4.00621996E-01 -4.62817192E-02  2.78487273E-03
 -7.24680602E-02 -7.31750028E-03  1.18182302E-02  2.95381538E-03  5.79950630E-03
  8.23659371E-04  1.94723345E-02  3.20624271E-02  3.70699682E-02  8.63363921E-03
 -4.10180798E-02 -8.60692838E-02  6.18810235E-02  1.39033791E-02 -6.42454073E-02
 -7.14855439E-02  5.67403488E-02  1.42496195E-02 -4.63173277E-02  1.09496746E-01
 -1.51006719E-02  4.60395857E-04 -1.16915589E-01  6.05110709E-03  1.41007165E-02
  2.33195483E-03 -4.34723632E-03 -3.90052364E-03 -1.87700261E-02 -3.09495084E-02
  4.42250123E-03 -9.38798883E-03  4.36616397E-02  8.29993621E-02  8.07086105E-03
 -1.50172233E-02  7.10146561E-02  6.77432123E-02  1.74646529E-02 -1.06074890E-02
  7.14820259E-02 -2.31723007E-01 -1.86445915E-01 -2.20198053E-02  2.72123257E-02
  1.40595350E-02  4.44567099E-03 -5.56375811E-04 -5.35307246E-03 -3.48373200E-03
  2.22394308E-03  3.52761075E-03 -1.94897518E-02 -3.61737062E-02  2.08657994E-02
 -1.22831957E-02 -3.22500845E-02 -5.77680202E-02  3.20947509E-02  3.55041443E-03
 -2.28100510E-02 -3.79085317E-02  1.71884646E-02 -5.54368938E-02  3.96854227E-03
 -1.03074090E-02  1.47779018E-02 -1.51397120E-03  9.34873157E-04  4.85486330E-04
  3.01438179E-03 -3.47949575E-03 -2.27851185E-03 -3.78270688E-03 -1.60980364E-02
 -1.07492130E-02  3.21887166E-02  1.07132942E-02 -2.44824668E-02 -1.67966010E-02
  4.72788297E-02  2.21514336E-02 -2.06845594E-02 -1.56425084E-02  3.34884367E-02
  9.26984438E-03  6.29995497E-03  5.01254071E-03 -1.46643257E-03 -4.24021754E-03
  1.46608743E-03 -8.76385603E-04 -1.10802931E-03  1.64810619E-03 -7.55059083E-03
 -7.28001316E-03 -3.39342901E-03  6.01603789E-02  6.66292726E-02  2.04029406E-02
 -5.38051837E-02 -6.02525235E-02 -1.69052866E-02 -3.83256983E-02 -4.09838838E-02
 -9.84334469E-03  6.83682739E-02  7.57459874E-02  2.22832683E-02  1.15316385E-02
  1.24287585E-02 -1.05822229E-03  5.90382660E-02  6.23319377E-02  1.04405129E-02
 -7.21143921E-02 -7.98487102E-02 -2.30492267E-02  3.87169503E-02  4.17456887E-02
  1.30913356E-02 -6.80882610E-02 -7.60475402E-02 -2.07897224E-02  6.04875085E-02
  6.60700007E-02  1.20117819E-02  1.90245174E-02  2.10374479E-02  6.55286271E-03
 -3.42504528E-06  5.44580918E-05 -5.12764692E-02 -1.30600695E-02  2.50731140E-02
 -6.18430847E-04 -8.26542356E-02 -2.07213706E-02  4.03008966E-02  6.56971251E-03
 -6.57845097E-02 -1.45999769E-02  3.01053330E-02  2.01565263E-02 -1.01197072E-03
  6.96684167E-03  4.23746553E-03 -2.40544276E-03  5.06143875E-04  4.87282016E-03
  3.82117103E-03 -8.90709421E-04 -9.83590212E-03 -9.20684351E-03 -4.22063201E-04
  3.83519486E-02  4.08533994E-02  8.80822050E-03 -3.73036396E-02 -4.00728078E-02
 -1.03776786E-02  1.08937443E-02  1.77346347E-02  7.34135168E-02 -4.22206566E-02
 -1.03808487E-02 -4.84207758E-02  1.06529547E-01 -6.03727127E-02 -1.50537960E-02
 -3.22993524E-02  5.62445091E-02 -3.62741041E-02 -6.29790561E-03  2.69002153E-01
 -1.77780542E-02 -4.92770929E-02  2.35544120E-02 -8.68823947E-04  2.56941532E-03
  6.70343338E-04 -2.90938697E-03 -5.44950409E-03 -7.83212815E-03 -1.29726585E-02
  5.60239801E-02  5.90785628E-02 -3.85117925E-02  3.46148853E-02  8.67685841E-02
  8.35851371E-02 -5.66765641E-02  4.83637113E-02  5.76344013E-02  3.76404951E-02
 -3.19430092E-02 -7.92431338E-01  1.50583812E-01 -3.85030254E-03 -5.36786390E-02
 -1.17086524E-03 -1.90659288E-03  3.15503630E-03  6.88817544E-03 -4.05881682E-03
  7.58997420E-03  1.26171930E-02 -9.78791648E-02  7.63153929E-03  3.48276683E-02
 -3.42036689E-02 -1.40080862E-01  1.60588641E-02  4.87338115E-02 -2.93752687E-02
 -9.25969697E-02  1.40349176E-02  3.01378597E-02  1.76896408E+00 -1.71584916E-01
  2.06669463E-01 -1.04069298E-02  3.24684724E-04 -3.06504447E-03  4.47396394E-03
  1.02854504E-02 -1.21306829E-03 -1.78113826E-02 -2.91343002E-02  7.05257977E-02
 -5.03640954E-02 -4.16032440E-03  7.98269459E-02  1.01627485E-01 -7.28534756E-02
 -6.28725899E-03  6.29876205E-02  4.10144616E-02 -3.15410228E-02  2.41508349E-03
 -3.48175551E-03 -6.38515408E-01  5.15982158E-01  5.49763813E-02 -7.71636465E-04
 -1.74298869E-03  5.60526358E-04  3.15097214E-03  2.54219402E-03  6.11943996E-03
  1.01012061E-02  3.39323230E-02  5.47289078E-02 -2.63287682E-02 -2.64570851E-02
  5.24664369E-02  7.72497648E-02 -3.84651854E-02 -3.64579434E-02  3.81412645E-02
  5.00600377E-02 -2.46642265E-02 -1.13194531E+00 -7.24906355E-02  2.00539836E-01
 -3.87154430E-02  7.19931338E-04  2.32198634E-03 -2.36305426E-03 -5.98969774E-03
  1.43677656E-03 -6.29702065E-03 -1.04749780E-02 -8.87488604E-02  2.37219736E-02
  2.61428837E-02  2.74010207E-02 -1.29666929E-01  3.98291724E-02  3.69567998E-02
  3.71776638E-02 -6.96753130E-02  3.16962677E-02  1.59553906E-02  7.79512639E-02
  2.79406970E-03 -2.34361525E-02  5.72478031E-03 -5.43905436E-04  2.25471284E-03
 -4.01589861E-03 -8.72412032E-03  6.78097869E-04  3.13960709E-03  5.29965656E-03
  8.25832446E-04 -6.50474963E-03 -1.45160042E-02 -1.43636720E-02  1.59854256E-03
 -1.06067804E-02 -2.24678310E-02 -2.60535213E-02  2.85379206E-02 -2.14747591E-02
 -1.74085105E-02 -2.35080891E-01  4.51160798E-02 -1.76580841E-01  6.60254156E-02
 -3.04214524E-03 -8.91926929E-04 -7.11898551E-04  7.97262422E-03  3.25054451E-03
 -2.27221907E-02 -3.71455689E-02 -2.31800292E-02 -1.54214214E-02  1.71128304E-02
  1.00231220E-01 -3.30070872E-02 -2.23204321E-02  2.40552020E-02  1.07160453E-01
 -3.92410286E-03 -1.72178876E-02  4.56949821E-02 -3.43025874E-01  5.46843949E-02
 -2.35364163E-02  4.94934447E-02 -2.75043360E-03  1.75676770E-03  6.89846787E-04
  2.57402557E-03  7.26496677E-04  3.41991168E-03  5.65069361E-03  2.48589648E-03
 -5.20536869E-03  2.39834646E-02 -1.57883150E-02  3.31713825E-03 -8.69168160E-03
  3.63002063E-02 -2.87275001E-02  1.76538208E-03 -1.09492924E-02  2.97034184E-02
 -1.43542059E-02  4.04925132E-02  1.66734695E-02 -7.67035532E-03 -1.19890546E-03
  1.09488060E-03 -2.21862779E-03 -1.94865445E-04  2.74374125E-04  1.01036371E-02
  1.67201440E-02 -3.36771593E-02 -1.41122138E-02  1.42682963E-02 -4.47477893E-02
 -5.40708394E-02 -2.24615675E-02  2.36779817E-02 -3.30405603E-02 -4.13598356E-02
 -1.78325477E-02  2.70795484E-02  2.97898281E-01 -2.65039979E-03 -3.78334086E-03
  8.16933136E-02  6.40358674E-03  8.30844335E-03  3.95205218E-04 -4.29995540E-03
 -2.65748816E-03 -1.02352838E-02 -1.69686396E-02  2.72218532E-02  8.39659682E-03
 -5.62222759E-02  4.54753030E-02  3.88642383E-02  1.20740511E-02 -8.87498012E-02
  5.19793763E-02  1.74001708E-02  8.20383505E-03 -6.61402146E-02 -2.60437435E-01
  3.01656108E-02  1.09309559E-02 -6.71978240E-02  9.70751816E-03  6.38528327E-03
 -3.13472279E-04 -3.63779468E-03 -2.57860156E-03  1.50004051E-02  2.44610745E-02
 -3.19473517E-02 -1.00313164E-02  1.52377588E-02 -6.67786003E-02 -4.59420255E-02
 -1.49529381E-02  2.17041856E-02 -4.76867980E-02 -1.72055539E-02 -6.56809728E-03
  1.36963086E-02  3.84206731E-01  6.27458271E-02  1.52251542E-02  1.98848106E-02
  4.97318502E-03 -6.13874123E-03 -1.91268271E-03 -2.98857854E-03 -9.14814315E-04
 -1.02359189E-02 -1.69649701E-02 -6.22915888E-02 -1.61484326E-02  1.04538658E-02
  4.48545171E-02 -9.63245788E-02 -2.58085009E-02  1.95893136E-02  5.65165310E-02
 -6.53747473E-02 -1.65465377E-02  1.57542076E-02 -4.65398889E-01 -8.19236956E-02
 -2.94735741E-02  3.90583820E-02 -4.84996794E-03 -1.00540667E-02 -1.63852686E-03
  3.87324046E-03  2.27207690E-03  1.13159851E-02  1.86938695E-02  4.72026753E-02
  9.00834510E-03 -3.72437904E-02 -4.92877179E-02  6.58023388E-02  1.23054376E-02
 -5.93913460E-02 -7.15038965E-02  2.30553223E-02  5.42128521E-03 -4.37912548E-02
  4.44803498E-01 -3.92117033E-02  2.58215584E-02 -9.53488023E-02 -8.79904500E-03
 -8.04200376E-03  9.30676546E-05  3.19092747E-03  1.65847688E-03  2.35910835E-03
  3.90175577E-03 -1.18064834E-02 -8.47724811E-03 -2.14344639E-02 -1.26056183E-02
 -1.75911458E-02 -1.23287072E-02 -3.19396029E-02 -2.06358345E-02 -1.08975205E-02
 -1.32094217E-02 -1.60652932E-02 -1.58173302E-02  2.28827566E-03 -2.14572894E-03
 -9.04441956E-04 -9.83616786E-04  4.50472349E-04 -1.88481009E-03  1.00718952E-03
 -6.56701064E-04 -6.06796055E-03 -1.00811877E-02 -2.70267276E-03  2.47484602E-02
  2.12671057E-02  2.91381641E-02 -4.28812001E-03  3.56094964E-02  3.04707995E-02
  5.20018585E-02 -3.96092380E-03  2.31605307E-02  1.67635299E-02  2.36869274E-02
  3.30940403E-03  2.01417356E-03 -9.36906716E-04 -5.76125890E-04  1.82516095E-04
 -2.59034989E-03  1.43412183E-03  2.91803156E-04  5.25884421E-03  6.88324403E-03
 -7.89617962E-04  4.57827442E-02  5.11109940E-02  1.99332767E-02 -3.65583756E-02
 -4.48708446E-02 -1.26791341E-02 -2.67446456E-02 -2.89953954E-02 -1.04805022E-02
  4.42619159E-02  5.07706723E-02  1.49274515E-02 -1.74528836E-02 -1.64979094E-02
  2.25067937E-03 -4.49146076E-02 -5.02803955E-02 -1.78597916E-02  5.73314501E-02
  6.51437128E-02  1.94266653E-02  1.87538319E-04  1.67822118E-03 -2.93114773E-03
  6.13836988E-02  7.02112121E-02  2.47626850E-02 -4.25610526E-02 -4.74402691E-02
 -1.79143551E-02 -1.36765481E-04 -2.82222829E-04 -3.65452072E-03 -4.18999789E-04
 -7.78114867E-04 -9.06576338E-03 -3.17238773E-02  9.00312312E-03  2.03049734E-03
 -1.40844059E-02 -5.00498619E-02  1.51972999E-02  1.22275190E-02 -1.52214501E-02
 -3.54720745E-02  1.51554240E-02  2.97112372E-03  4.50887713E-03  7.03461174E-04
  1.36004977E-03 -2.32152827E-03  2.69736835E-03 -1.14196181E-03  2.67135298E-03
 -2.16452296E-03  1.93340954E-02  2.25714479E-02  5.25342238E-03  1.52688169E-02
  1.75914866E-02 -2.29888345E-03 -1.92471890E-02 -2.02073032E-02 -5.87788307E-04
  1.24871670E-02  2.04205622E-02 -3.69301989E-02  4.80163576E-02 -2.65532966E-03
 -5.59392685E-02 -5.37275844E-02  6.85906392E-02 -3.33701208E-03 -3.61131945E-02
 -3.88878592E-02  3.11788589E-02  3.60269679E-03  1.81840468E-01  2.94774466E-03
 -3.17436958E-02  1.00775294E-02 -1.16331605E-03  9.18729031E-04  3.71810060E-03
  3.70151933E-03 -7.29516201E-03 -8.21807140E-03 -1.36547172E-02  4.22891791E-02
 -6.45867077E-02  7.22308358E-03  3.57968225E-02  6.82695288E-02 -9.51640159E-02
  8.61309556E-03  4.32371063E-02  5.41663694E-02 -5.38422171E-02 -1.53888805E-03
  4.88939221E-01 -8.12660483E-02 -1.05606374E-01  6.39544359E-02 -1.35355671E-03
 -3.54597801E-03  3.54418297E-03  9.97651321E-03 -2.33800202E-03  1.33603414E-02
  2.19928947E-02  2.98192509E-02  2.50511256E-02 -1.93773790E-02 -5.90128978E-02
  4.13271480E-02  4.00653211E-02 -2.92890120E-02 -6.46151285E-02  3.05495806E-02
  4.03578326E-02 -2.25910165E-02 -1.29771054E+00 -4.13852440E-03 -1.77193365E-01
  6.38068485E-02  1.32776687E-03 -2.41826436E-03  2.45627888E-03  6.37391246E-03
  2.09725057E-03 -1.75178880E-02 -2.87184444E-02 -3.94935819E-02  5.76542684E-02
 -4.77737747E-03  7.90519428E-02 -5.80379085E-02  8.43709357E-02 -7.46854255E-03
  6.15122977E-02 -2.87133501E-02  1.74493052E-02  6.83567319E-03  2.73486711E-02
  4.48396210E-01 -6.00075716E-01  6.20841394E-02 -4.74779067E-04  2.03014623E-04
 -1.99770930E-03 -4.19416194E-03  2.54617737E-03  7.13541713E-03  1.19032956E-02
  2.87262656E-02 -8.24947102E-02  1.94378128E-02 -3.18519410E-02  4.82104483E-02
 -1.19117054E-01  2.63398408E-02 -2.43503981E-02  4.10537624E-02 -8.43775297E-02
  1.46751707E-02  1.32710003E+00  1.36120087E-01 -1.75049241E-01  1.29488876E-03
  4.13473785E-04  4.07638708E-03 -3.07779858E-03 -1.03753506E-02 -2.88073575E-05
 -9.51494382E-03 -1.56732944E-02  4.07949348E-02  4.02123471E-02 -2.70037327E-02
  4.22902626E-02  5.71669716E-02  6.25245882E-02 -3.99492019E-02  4.39910010E-02
  2.32788055E-02  4.90443203E-02 -2.22832386E-02 -3.74954552E-01 -5.81234225E-03
  8.69046302E-02 -2.57201449E-02 -1.10147077E-03  3.53165224E-03 -1.95064568E-03
 -7.99954944E-03 -3.89675335E-03  9.33912044E-03  1.54773593E-02  7.47823700E-04
  9.65635019E-03 -1.47028789E-02 -4.19924183E-02  1.46636882E-04  1.47116286E-02
 -2.27959603E-02 -5.97090532E-02 -8.27423145E-03  1.26855336E-02 -1.17396459E-02
 -9.73513097E-02 -3.47410128E-01  1.50077229E-01  4.60900854E-02 -6.34531759E-03
 -1.47842705E-03 -6.54052459E-04 -4.54574444E-04  3.02723529E-04 -7.41970553E-03
 -1.21594550E-02 -4.22400040E-02 -9.66063600E-03  5.77416667E-02  3.37235324E-02
 -6.20848912E-02 -1.40195261E-02  8.39995171E-02  2.92781250E-02 -2.13541672E-02
 -3.64449672E-03  3.78432291E-02 -3.87647027E-01  1.45110972E-01  1.02832793E-01
 -5.84117693E-01 -3.60815242E-03 -3.17332161E-03 -3.99581648E-04  2.07186207E-03
  1.33018001E-03 -5.20092769E-03 -8.63198969E-03  2.98227388E-02 -6.16445697E-03
 -3.66365232E-02  2.50332153E-02  4.67770248E-02 -8.55190444E-03 -5.57270584E-02
  4.32075200E-02  3.89356066E-02 -7.16809179E-03 -4.81256214E-02  1.27477726E-01
 -5.21985662E-02 -3.72031809E-02  1.24414480E-02  3.42964714E-03  4.00908800E-04
  4.71996650E-03  2.64173258E-03  1.38399261E-03  4.80616385E-03  7.91470232E-03
 -3.80438994E-02 -1.23270915E-03 -4.28135292E-02 -2.17479353E-02 -5.58192421E-02
 -1.84348439E-03 -5.95631723E-02 -1.29440244E-02 -4.26694200E-02 -3.53460580E-03
 -4.04918588E-02 -7.97721861E-01 -4.49486301E-02 -9.96427070E-04 -1.89934488E-01
  1.02919921E-03  2.25025023E-03  7.77423623E-04 -7.24626511E-04 -7.83651784E-04
 -2.23330415E-03 -3.76676695E-03  6.17104135E-02  1.73473878E-02 -3.23972914E-02
  9.67805631E-03  8.82542421E-02  2.56222047E-02 -5.05782510E-02  9.40070433E-03
  4.11231457E-02  1.28527035E-02 -3.24545751E-02  3.80978300E-02 -2.72276531E-02
 -2.75739758E-03  2.46816797E-02  3.47263227E-03  3.99554564E-03  5.23645961E-04
 -1.01619884E-03 -7.65121779E-04  4.63626423E-03  7.52733446E-03 -4.06653077E-02
 -1.26642041E-02  5.44729007E-02 -2.04327270E-02 -5.94140054E-02 -1.80798247E-02
  7.81926254E-02 -1.34327252E-02 -3.25457766E-02 -1.01558326E-02  4.57949000E-02
  5.87132082E-02  1.87947266E-03 -6.53260822E-03  2.61285205E-02  3.50728683E-03
  5.85500351E-04 -1.53524244E-04 -1.81190056E-03 -6.97497506E-04 -2.39407447E-03
 -3.95238269E-03 -4.51853183E-02 -2.73230443E-03 -4.48760815E-02  1.07858473E-02
 -6.68259325E-02 -3.83086666E-03 -6.41342532E-02  1.36362183E-02 -3.89223413E-02
 -3.70551890E-03 -2.72868066E-02 -3.60124037E-01 -6.80452063E-02 -9.64230239E-03
  3.79151890E-02 -6.58936010E-04 -2.78534806E-03 -5.09714275E-04  3.14931988E-04
  7.26231966E-04  5.76249183E-05  2.29077143E-04  7.13387198E-02  2.06282500E-02
 -2.50159278E-02 -1.09579558E-03  1.00632981E-01  3.01655523E-02 -3.78185693E-02
  7.20251319E-03  6.89116698E-02  2.06894446E-02 -3.08139440E-02  1.07137411E+00
  1.12495186E-01  1.72976579E-02 -1.42267076E-01 -2.49999090E-03 -4.78699538E-03
 -9.87410660E-04  8.54090286E-04  1.24652020E-03 -6.56977927E-03 -1.06507235E-02
  2.21658521E-02  6.47577289E-02  2.42237248E-02  3.72016967E-02  3.45481500E-02
  1.02162359E-01  3.50107325E-02  2.56721930E-02  2.18609920E-02  7.21863456E-02
  2.01359608E-02  4.36195658E-02 -2.12576681E-03  3.54126300E-03 -1.16298806E-02
  4.72341432E-03 -1.27074505E-04  7.32417370E-03 -3.54214164E-03  6.32415358E-03
  1.37222802E-02  2.28095506E-02  9.42884237E-03 -4.16717765E-02 -8.38372439E-02
 -6.57644580E-02  1.48606514E-02 -5.82766613E-02 -1.20866812E-01 -1.25313921E-01
  1.50641382E-02 -3.23080000E-02 -7.89291135E-02 -4.25531919E-02 -2.56552191E-03
 -3.92340150E-03 -2.04389130E-03  6.09257529E-03 -3.53057736E-04  6.52898370E-03
 -1.57069558E-03 -7.22936347E-04 -8.21056199E-03 -7.90001042E-03 -4.17738512E-03
  5.73000905E-02  6.60481887E-02  1.74707829E-02 -2.80513642E-02 -2.73225827E-02
 -5.97187776E-03 -4.78330142E-02 -5.63190269E-02 -1.40086420E-02  3.70937345E-02
  4.17631447E-02  1.18619950E-02 -1.95259256E-02 -2.46947767E-02  9.58624569E-03
 -1.07239863E-02 -9.97549682E-03 -5.07048641E-03  2.66431264E-02  3.15873384E-02
  9.69376907E-03  5.82627709E-03  7.16166442E-03  2.22837702E-03  1.27213720E-02
  1.36958675E-02  5.33566655E-03 -1.81670029E-02 -2.35033108E-02  1.49498852E-03
 -3.44610774E-02 -3.98000981E-02 -1.31457028E-02 -1.53625713E-03 -2.47239161E-03
  2.77302833E-02  4.83644479E-02 -6.43658464E-03  7.95819349E-03  4.55784187E-02
  7.59254556E-02 -1.12924658E-02 -1.27261235E-02  3.04764828E-02  5.49015232E-02
 -2.51067204E-02 -4.47312767E-02 -2.87467513E-03 -9.52807738E-03 -1.34975439E-02
  3.82196455E-03 -2.45483613E-03  2.02406965E-03 -4.81333726E-03  3.35200686E-03
 -2.10549324E-02 -2.37528432E-02 -2.64060092E-03 -3.15320248E-02 -3.77977943E-02
 -6.95375424E-04  2.82216669E-02  2.66977860E-02  6.67079809E-03 -1.64891560E-04
 -2.74728137E-04  7.34841074E-03 -1.35928074E-02 -9.74126155E-03  7.39439606E-04
  9.84009575E-03 -2.00426218E-02 -1.57753734E-02  9.53128288E-04  5.11538885E-03
 -1.22139860E-02 -9.74304180E-03 -6.23462818E-02 -1.20524282E-02  1.82318195E-02
 -1.87703891E-03 -1.05319097E-03  1.19843012E-03  1.18484575E-04 -1.36881561E-03
  6.92736304E-04 -2.39755970E-04 -3.66651303E-04 -1.09737834E-02  8.58469088E-03
 -1.28133017E-02  1.25372818E-03 -1.77011582E-02  1.18874332E-02 -2.02740124E-02
 -4.28380911E-03 -1.16719207E-02  7.06623572E-03 -1.27210509E-02 -6.76588681E-02
  6.42460656E-03  4.96384575E-02 -2.05714362E-02 -8.11486181E-04  1.51925714E-03
 -3.56748704E-04 -2.20717521E-04  1.21501297E-03 -1.49373630E-03 -2.44739069E-03
 -1.68656824E-02 -2.08548809E-03 -1.46977935E-02  7.45727580E-03 -2.57486714E-02
 -3.90104386E-03 -2.45492698E-02  1.05467939E-03 -1.21370635E-02 -1.55691420E-03
 -1.60916436E-02 -8.21058496E-02  1.00677696E-01  2.81883460E-02 -4.21135348E-02
  7.98663876E-05  2.12460355E-03 -1.45497784E-03  1.00295382E-03  4.45710871E-04
  1.48205459E-03  2.46504988E-03  1.25225661E-03 -1.90148857E-02 -2.86828582E-02
 -7.64546381E-03  8.58877213E-04 -2.87483427E-02 -4.54208664E-02 -1.75568877E-03
 -7.43622021E-03 -1.81460235E-02 -3.03776391E-02  2.87107484E-01  3.41625440E-02
 -6.26211849E-02  8.22927041E-03  1.92357821E-04  6.80727227E-05  9.68350834E-04
  2.96631237E-03  2.94040029E-04  2.00815255E-03  3.25084892E-03 -1.12576218E-02
  6.33838327E-03 -2.17339373E-02 -8.91374314E-03 -1.79944127E-02  8.11017527E-03
 -3.41132712E-02 -9.13746775E-03 -7.33440953E-03  8.42332438E-03 -2.63414784E-02
 -6.79122400E-02 -2.30207883E-02 -8.36419095E-03  1.04634920E-02  4.17685460E-05
 -1.30593017E-03  2.27369120E-03 -9.86616499E-04 -7.04870773E-05  5.93722044E-04
  9.24869331E-04 -1.66171112E-02  1.64844915E-03 -9.59473196E-03 -2.55732213E-03
 -2.52125297E-02  2.42344101E-03 -1.62713474E-02 -4.84875273E-03 -1.32877730E-02
  4.38044534E-03 -1.18707954E-02  6.61747236E-02 -8.95361347E-03 -1.53650872E-02
  8.68407581E-03 -1.24731033E-03  2.28027261E-04  1.41790270E-03 -8.60488438E-04
  2.95245748E-04 -2.41343416E-03 -3.99109396E-03 -2.72946613E-02 -7.68244686E-03
 -2.89701720E-02  1.22222895E-02 -4.42851926E-02 -1.31643737E-02 -4.39945029E-02
 -2.48883778E-03 -2.21000205E-02 -1.99860131E-02 -3.49065214E-02  1.81425225E-01
 -6.36219139E-02 -3.97699507E-02 -1.64124127E-02 -1.79431292E-03  9.77127519E-04
 -2.73802850E-03  4.84832683E-03  1.05950619E-03  1.90574607E-03  3.07764798E-03
  1.79280609E-02 -5.29207549E-03  6.59081664E-02 -8.16311054E-03  2.65084873E-02
 -7.86961265E-03  9.56296114E-02 -3.02686032E-03  1.92101655E-02 -1.75397945E-03
  5.63785108E-02 -2.54406225E-01  7.28222506E-02  3.75472169E-02 -2.10034416E-01
 -1.13163844E-02 -8.95941674E-03 -1.03814708E-03  6.01533719E-03  3.23891441E-03
  2.11563999E-03  3.48795387E-03  3.83373394E-03 -2.95993537E-03  2.52788406E-02
 -9.76417277E-03  5.52604352E-03 -4.47808930E-03  3.77666138E-02 -1.81038429E-02
  3.01799157E-03 -7.80225917E-03  3.08824929E-02 -4.39279016E-02  1.29734691E-02
 -2.21091474E-02  5.18368857E-03  1.85874910E-03  1.21885474E-03 -2.96295617E-03
  1.90782291E-03 -1.43740905E-03  1.43643163E-02  2.31409067E-02  9.39330890E-02
  2.67950382E-02 -7.53110490E-02 -6.55464787E-02  1.43745251E-01  4.08644604E-02
 -1.15226289E-01 -1.52512062E-02  9.48788990E-02  2.67321977E-02 -7.76503352E-02
 -1.58028739E-01 -6.32836761E-02  3.23847177E-03 -1.25219184E-01 -1.20600933E-04
 -7.43694926E-03 -1.94014785E-03  1.65415994E-03  1.60709717E-03  5.74255117E-03
  9.12868062E-03 -2.14812372E-02  3.78904220E-03 -8.47029337E-02 -2.71532555E-02
 -3.14818029E-02  6.22447154E-03 -1.31299586E-01  7.79216112E-03 -1.83097551E-02
  4.34218382E-03 -8.18813869E-02 -9.56465799E-02 -7.79122602E-02 -1.74529020E-02
 -8.32030147E-03  7.62282145E-03 -1.00574154E-02 -3.21335911E-03 -2.90488778E-03
 -8.34150488E-05 -2.56759934E-03 -4.03929436E-03  2.11498580E-02 -2.66393809E-03
  6.29728484E-02  1.20319309E-02  3.46014909E-02 -3.23735979E-03  9.25936882E-02
 -8.80649564E-03  2.67979753E-02 -7.69897940E-04  5.32254373E-02  3.97201419E-02
 -9.48595752E-03 -6.54885785E-03  5.89320825E-02  1.16367094E-02  6.14161635E-03
 -7.03989610E-05 -6.92272776E-03 -3.66772619E-03 -1.15249064E-02 -1.84391536E-02
  9.42015506E-02  2.64057822E-02 -7.67070476E-02  5.32828811E-02  1.44915952E-01
  4.04948952E-02 -1.17597719E-01 -5.76391866E-03  8.89073009E-02  2.56564898E-02
 -7.65060144E-02 -1.16682319E-01  1.66691644E-02 -3.60084220E-03  4.25385890E-02
 -6.79985171E-04  6.95329108E-03  1.74744239E-03 -1.74037516E-03 -1.50859704E-03
 -7.75515838E-03 -1.23486634E-02 -1.63251461E-02  4.41262868E-03 -8.46361241E-02
  3.49962994E-02 -2.45758239E-02  6.93077859E-03 -1.29689810E-01  9.10988519E-03
 -1.77249410E-02  3.48793832E-03 -9.00751314E-02  3.97532372E-01  8.36400749E-02
  2.80167309E-02 -6.51045215E-02 -7.00505093E-03  9.68186161E-03  3.17539290E-03
  2.80739879E-03 -6.25165118E-05 -9.69104516E-04 -1.55139651E-03 -1.75561836E-02
 -1.84492179E-03 -1.95396694E-02  4.26842414E-03 -2.71449838E-02 -2.83578615E-03
 -2.83858122E-02 -4.21322563E-03 -1.49823793E-02  2.27518887E-04 -1.23098405E-02
 -3.65460047E-03  4.76681928E-04 -3.94322996E-04 -1.14574571E-03 -6.56467044E-05
 -2.29787089E-04 -1.25970199E-03  1.10324113E-03 -1.45917212E-03 -3.77566715E-03
 -6.28537666E-03 -1.05306355E-02  1.73463662E-02  1.35425558E-02  1.85082337E-02
 -1.57100196E-02  2.49016885E-02  1.94271850E-02  3.00628830E-02 -1.38010043E-02
  1.71657594E-02  1.23741780E-02  1.27552361E-02  2.69135645E-04 -2.31832402E-05
  1.07290799E-03 -2.27939451E-04  9.38029567E-04 -1.62877763E-03  1.26676426E-03
  8.89384417E-04  2.99742530E-04  4.87070977E-04  2.46850595E-04 -8.09498092E-03
 -9.53523095E-03 -3.03224048E-03 -3.98057854E-03 -4.72722417E-03 -1.87911857E-03
  3.91308290E-03  5.15379782E-03  3.26122183E-03  6.67050377E-03  8.00963919E-03
  1.18575029E-03 -1.93553923E-02 -2.02939517E-02 -1.01478524E-02  8.97858728E-02
  1.06946095E-01  2.78705028E-02  6.68332246E-02  8.06913134E-02  2.63706595E-02
 -3.62662145E-02 -4.28654669E-02 -1.33217288E-02 -9.17646953E-02 -1.09689674E-01
 -3.36580864E-02 -6.47634816E-02 -7.71827611E-02 -2.46586876E-02 -3.76409204E-03
 -3.71192830E-03 -4.13548273E-03  1.28468386E-03  2.08577451E-03  8.71721552E-03
 -6.72523173E-03 -1.53484101E-02 -6.03466451E-03  1.42230886E-02 -1.07041462E-02
 -2.40339634E-02 -4.78113230E-03  1.04146573E-02 -3.73417471E-03 -1.64271332E-02
 -1.91649143E-02  2.70391308E-03 -4.61984749E-03 -4.05582535E-03  1.36587309E-03
 -6.00152802E-04 -3.25242616E-03  5.24878926E-04 -3.21187417E-04  4.02779524E-03
  5.43777329E-03 -5.78688517E-04 -4.51906631E-03 -4.83805689E-03  1.72095521E-03
  1.30593877E-02  1.67112700E-02  5.30727608E-03  1.48014997E-03  2.32887650E-03
 -1.91927128E-02  5.23877500E-02 -1.06346569E-02 -6.84675840E-03 -2.57985363E-02
  7.69577755E-02 -1.64282286E-02  2.09021063E-03 -9.93234432E-03  4.46930140E-02
 -1.13974729E-02  5.90750421E-02 -1.18028457E-02 -5.23108374E-04  3.31637202E-03
  2.90789710E-04 -5.46195068E-03  3.32251917E-03  1.26624482E-02  2.34961008E-03
  9.89663228E-03  1.58300410E-02  1.00640118E-01 -3.95332514E-02 -2.16363392E-02
 -4.59820430E-02  1.54807627E-01 -6.02195454E-02 -3.35399648E-02  5.06194021E-03
  9.66196548E-02 -3.90126147E-02 -2.01627343E-02 -4.13469341E-02  1.28464891E-02
  5.12923497E-03 -5.34951740E-03 -2.45410739E-03 -6.46825383E-04  2.13388618E-03
  3.70561257E-03 -6.12886246E-03  8.81703872E-03  1.40890684E-02  2.56688337E-02
 -7.94519924E-02  1.93749019E-02 -3.95519589E-02  3.87767285E-02 -1.21510758E-01
  2.99676958E-02 -1.38289712E-02  2.82641704E-02 -8.36452295E-02  2.00398136E-02
 -2.30245199E-01  6.85135995E-02 -4.18965766E-03 -2.26054681E-02 -2.66719427E-03
  2.03145139E-03  2.45229583E-03  2.09091533E-04 -9.57841481E-03 -1.40224584E-03
 -2.28494299E-03 -2.17474566E-02  4.95417285E-02 -7.83098150E-03  6.37821029E-03
 -3.13462329E-02  7.21479798E-02 -1.10945137E-02  1.47519516E-02 -1.87940044E-02
  4.52314074E-02 -8.15884837E-03  7.03440001E-02  8.63385966E-02 -1.80881225E-01
  3.81598777E-02 -2.48717925E-05  5.27798714E-03 -4.56223560E-03 -1.43600060E-02
 -7.42351534E-04 -1.23975932E-02 -1.99513816E-02  9.89753729E-02 -3.54517342E-02
 -2.21387201E-02  5.67811179E-02  1.51223363E-01 -5.43014496E-02 -3.38606673E-02
  9.57813328E-03  1.01006402E-01 -3.11904991E-02 -2.41416352E-02  3.95999014E-01
  6.32382277E-02 -4.11778846E-02 -1.21033504E-02  2.36134995E-03  3.96705663E-04
 -2.21847943E-03 -3.52869695E-03  6.10359346E-03 -6.61895367E-03 -1.05462489E-02
  2.27841517E-02 -8.48940985E-02  2.08638031E-02  3.10463288E-02  3.60390428E-02
 -1.30794425E-01  3.18584631E-02 -7.85968111E-03  2.70530791E-02 -8.28537358E-02
  1.87856076E-02 -1.45911080E-01 -1.76070002E-03  1.64751853E-02 -3.04676697E-03
  3.12181891E-03 -2.51830559E-03 -2.20360197E-03  9.13165573E-04  1.02725792E-02
 -2.79196274E-04 -5.16730449E-04  3.98106320E-03 -2.80421008E-02  1.34655994E-02
  3.00721206E-03  5.14262929E-03 -4.22850581E-02  2.13456394E-02 -1.21145764E-02
  3.66631391E-03 -2.96035849E-02  1.30029280E-02  2.78437464E-02 -9.27093588E-02
  3.73938880E-02 -4.47919908E-02  1.57165662E-04  2.77390196E-03 -2.55311495E-03
 -4.92175983E-03 -4.13021032E-04 -1.41441084E-03 -2.32226949E-03 -2.12358312E-03
 -2.35109042E-02 -1.15552652E-02  6.26222515E-03 -2.04786883E-03 -3.69211981E-02
 -1.68588793E-02  1.13857031E-02 -9.36487713E-05 -2.79086822E-02 -1.13210469E-02
 -3.15475740E-01 -1.58127648E-01 -2.94494912E-02  1.20697461E-01  5.56333396E-04
  4.03049661E-04  2.91281632E-04  2.63646963E-05 -2.16066481E-04  2.38491647E-03
  3.96592242E-03 -1.01107044E-02  3.93548006E-02  3.26135278E-02 -1.18787187E-02
 -1.57129413E-02  5.96069359E-02  4.89552152E-02 -2.11304481E-02 -1.24726481E-02
  5.09491288E-02  4.15888084E-02  4.62554573E-02 -3.26049204E-03  4.83408004E-03
 -1.26208581E-02 -1.16104392E-03  1.21585054E-03 -5.08685634E-03  1.14335629E-03
 -1.64737723E-03  3.04564924E-05  4.90200278E-05  1.39372512E-02 -1.54722393E-02
  7.28256228E-03 -2.65686492E-04  2.06349809E-02 -2.50946565E-02  9.88045418E-03
 -5.48689700E-04  1.81112881E-02 -1.57778382E-02  3.49175530E-03  2.18147128E-01
  6.63949634E-02 -6.39954203E-03  1.03156339E-01  1.07373642E-03 -5.27129329E-04
 -2.21576343E-03 -1.16168554E-03  3.72799887E-04  1.13331256E-03  1.82171605E-03
 -7.32161352E-03 -1.15875267E-02 -1.34019532E-02 -5.43297343E-03 -1.03852521E-02
 -1.87250648E-02 -2.07246777E-02  4.32475169E-03 -4.09096789E-03 -1.16926252E-02
 -1.02569762E-02  3.18635101E-02  4.43029493E-02  1.40658655E-02 -1.16478114E-02
  6.36304494E-04  4.28835894E-04 -1.48665296E-03  3.20707761E-06 -9.17584955E-04
  1.21319103E-03  1.94851802E-03 -3.50603505E-03 -8.57080355E-03 -1.12982468E-02
 -5.35603053E-03 -5.56508634E-03 -1.40672998E-02 -1.66006243E-02 -4.26607369E-03
 -4.88833894E-03 -9.18694861E-03 -1.10806533E-02  2.69355901E-02  1.02893110E-02
  9.43514900E-04 -2.36471324E-02  3.54267897E-04  6.60291890E-04 -4.04468185E-04
  3.70161417E-04 -1.21246990E-03 -8.57195123E-04 -1.41264623E-03  9.99868630E-03
 -9.13994915E-03  8.93595264E-03  4.04263766E-03  1.47822555E-02 -1.49664598E-02
  1.27193651E-02  2.30997606E-03  7.15106730E-03 -1.02226000E-02  6.58441305E-03
 -9.54443634E-03 -1.42559203E-02  3.84371991E-03 -1.42551321E-02 -1.63717255E-03
  1.39706851E-05  5.37065201E-04  1.52759272E-03 -9.64350236E-04 -7.51178897E-05
 -8.12019175E-05 -5.19884517E-03 -1.47617171E-02 -1.62412283E-02  4.60289326E-04
 -6.92327914E-03 -2.37987565E-02 -2.55554430E-02 -4.56513803E-03 -4.22634374E-03
 -1.47869582E-02 -1.86752169E-02 -1.55653062E-01 -4.06985045E-02 -2.14579451E-02
  9.89521378E-03 -1.10196035E-03 -1.16274565E-03  1.70495827E-03  1.11220126E-03
 -6.34486318E-04  2.21894431E-03  3.43234909E-03 -1.91963557E-04 -5.62171437E-02
 -3.42677378E-02 -1.51692745E-02  1.16600454E-03 -8.93127225E-02 -5.07374398E-02
 -5.34371467E-03  5.71242815E-03 -5.88559484E-02 -2.34396367E-02  1.38170734E-02
  7.40653170E-04  7.22815544E-03  9.17424658E-03 -5.51322830E-03  6.92646689E-04
 -1.17339685E-02  1.84704789E-03 -5.41332699E-03 -1.09440597E-02 -1.82365720E-02
  1.25095117E-02  4.29642760E-02  7.44088869E-02  5.32842778E-02  1.81346357E-02
  5.99389505E-02  1.06466585E-01  1.00803982E-01  1.27654833E-02  3.67278853E-02
  7.28086553E-02  4.73418165E-02 -3.52482390E-03  6.38836621E-03 -6.37478807E-04
 -4.57950212E-03 -1.67116212E-03 -5.88492778E-03  1.45909744E-03 -1.05888636E-03
  2.10054466E-02  2.51617655E-02  6.92772938E-03  8.21267198E-02  9.86747582E-02
  3.20743403E-02  6.30378228E-02  7.48041452E-02  2.20091302E-02 -7.82014697E-02
 -9.36911519E-02 -2.86501572E-02 -6.93407573E-02 -8.31614897E-02 -2.64635354E-02
 -8.18539950E-04 -2.59853025E-05  3.59194074E-03  3.38055320E-03  3.80232048E-03
 -4.56175847E-03  9.66746089E-03  1.20002481E-02  4.98586548E-03  6.39602132E-03
  7.49993280E-03  2.31124550E-03  2.75064155E-04  1.91897459E-04  3.61544954E-04
 -1.29301005E-02 -1.46083998E-02 -3.68830133E-03  3.83954243E-02  4.56652366E-02
  1.33808716E-02  2.91883016E-03  4.76187970E-03 -1.85920730E-02 -1.24165703E-02
 -4.63093447E-02 -1.50999193E-02 -3.07309651E-02 -1.86732179E-02 -7.36258559E-02
  2.03669428E-03 -2.02702108E-02 -3.79053591E-03 -4.41975173E-02  2.99959074E-02
  7.92571192E-04  4.40931338E-03  8.04989077E-03 -1.22836176E-03 -2.19101553E-03
 -5.54932377E-03  4.37551194E-03  2.67250745E-03 -1.17221328E-02 -1.24465979E-02
 -8.99453002E-03  2.32798706E-02  2.75409662E-02  1.09287117E-02  2.30856319E-02
  2.76357451E-02  5.28539757E-03 -1.50827843E-03 -2.43172912E-03 -2.18648429E-02
  9.91717090E-03  1.71358952E-02  7.15577181E-03 -3.15805826E-02  1.36832393E-02
  2.71752285E-02  1.75285338E-04 -1.90461198E-02  9.47210019E-03  1.72395831E-02
  4.76237187E-02  5.09239446E-02 -5.60548976E-02 -1.95367624E-03  1.14994938E-03
  8.56211284E-04 -1.45171054E-03 -3.32273916E-03 -1.44326862E-03 -5.01266845E-03
 -8.09698485E-03 -4.05687216E-02 -1.69990791E-02  3.54556258E-02  2.33129318E-02
 -6.12361895E-02 -2.26141372E-02  5.43180893E-02  7.07893807E-03 -3.65193574E-02
 -1.14614644E-02  3.21774899E-02  2.95950720E-01 -5.74900904E-02 -1.16595547E-01
  6.41703267E-02  2.13786023E-03 -1.68215727E-03 -6.41029288E-04 -1.06390616E-03
  2.12324341E-03 -1.59178079E-04 -1.71991867E-04  3.41974598E-02  4.69596904E-02
 -4.71776380E-03  1.23164918E-03  4.86087794E-02  7.24890294E-02 -3.76129315E-03
 -1.19156489E-02  2.71186451E-02  4.70471462E-02  9.49022842E-04 -3.79136869E-01
 -1.45499863E-01 -1.07415509E-01  8.35597672E-02  1.88014679E-03 -3.83016639E-03
  3.57585336E-04 -1.16483209E-03  5.42082477E-03  1.33883390E-03  2.12073218E-03
 -1.03625320E-02  1.29601169E-02  3.92918215E-02 -4.31258090E-03 -1.45824834E-02
  2.04573267E-02  6.18616545E-02 -2.54785581E-02  5.03564950E-03  2.38172246E-02
  2.85832342E-02 -2.30163628E-01  9.29209326E-02 -2.93254429E-02 -1.14850359E-02
  1.35951125E-03 -7.78017085E-04 -2.98234138E-04 -8.82698587E-04 -6.16409607E-04
  9.73556265E-04  1.44075190E-03 -4.70129396E-02 -1.13744114E-02  4.42769570E-02
 -5.02982379E-03 -7.19029918E-02 -1.28448589E-02  6.79336541E-02  1.09842995E-02
 -5.72393359E-02 -7.52120725E-03  5.05959932E-02  4.16117251E-01  6.76033407E-02
  5.12376517E-02 -4.81839283E-02 -9.58156036E-04  1.33951883E-03 -4.45008227E-04
  4.29951478E-03 -3.85305418E-03  4.06241967E-03  6.57654116E-03  3.58565120E-02
  3.77453831E-02 -1.01632179E-02 -1.84962596E-02  5.15963604E-02  5.69500393E-02
 -1.25626948E-02  6.16781825E-04  2.68126617E-02  3.10413161E-02 -4.79372406E-03
 -2.21166204E-01  7.45747860E-02  5.78277437E-02 -4.24038001E-02  2.01752750E-06
  4.70472455E-04  4.92227102E-04  2.63570249E-03 -5.21140243E-03  1.99138788E-03
  3.24033477E-03  7.28112584E-02 -8.37906377E-03  4.98557031E-02 -8.91224502E-03
  1.13437694E-01 -1.30982257E-02  7.99385273E-02 -5.00725826E-03  9.12066030E-02
  2.28151708E-02  5.00530904E-02 -1.09634300E-01 -3.48532331E-02  8.79566706E-02
  1.91734607E-02 -1.83587413E-03 -4.01596867E-03  2.75034530E-04 -8.62274739E-03
 -3.21432042E-03 -1.66212347E-03 -2.63322987E-03 -8.61259564E-02 -1.90874098E-02
 -3.72573740E-02  6.73609254E-03 -1.25300587E-01 -2.90388222E-02 -5.48033333E-02
  1.82597852E-02 -7.79346154E-02 -2.30894235E-02 -2.69002309E-02  4.22081041E-01
  5.04248296E-02  1.17297822E-02 -3.37918267E-02 -2.42264346E-03 -3.17734212E-03
 -2.19547401E-04  3.53846283E-05  5.53516707E-04 -3.36924082E-03 -5.56914631E-03
 -9.47242981E-03  5.03614857E-02 -5.72543930E-03  1.54880147E-02 -1.31395481E-02
  7.61744829E-02 -8.98596273E-03  2.58563031E-02 -1.60277579E-02  7.14972240E-02
 -2.88616863E-03  1.81380565E-02 -2.29084244E-02  1.51446809E-02  3.00241021E-03
 -3.77365038E-03  6.58723078E-04 -7.61195409E-04 -3.34774877E-03  1.04499491E-03
 -3.67655640E-03 -6.13263107E-03  1.05020029E-02 -4.97248799E-03  2.53667132E-02
  1.76307942E-02  1.66498691E-02 -8.02509885E-03  3.79098021E-02  5.34161096E-03
  9.15822628E-03 -3.60910651E-03  1.97432676E-02 -2.99434005E-01  1.69605455E-02
  5.11237555E-03 -2.30195297E-02  9.44406525E-03 -4.51170207E-03 -2.38169028E-03
 -5.81423855E-03 -1.69366988E-03  9.83551460E-03  1.58392998E-02  1.14250569E-02
  6.79668404E-03 -7.55299557E-02 -4.51272016E-02  1.62024095E-02  9.67420216E-03
 -1.15083113E-01 -8.01841212E-03  1.08043294E-02  5.97979388E-03 -7.22405941E-02
  8.26723657E-02  4.36471341E-02  8.81460837E-03  1.03405516E-02  2.02429140E-03
  7.81424599E-03  7.89134266E-04  6.95841050E-04 -8.19145814E-04  6.00962943E-03
  9.50836496E-03 -9.02053555E-02 -1.73919770E-02 -3.56882962E-02 -2.81740734E-02
 -1.38514614E-01 -2.68703074E-02 -5.60780498E-02  9.36689172E-03 -9.33469943E-02
 -1.75043756E-02 -4.02362659E-02 -1.13521977E-01 -4.79818610E-03  3.41768330E-03
 -5.58266036E-02 -4.62241984E-04  1.00132475E-02  1.73852111E-03  2.59475658E-03
 -4.18468089E-04  2.44726483E-03  3.97982038E-03  2.40231374E-02 -1.13880534E-03
  3.09637567E-02 -1.08922699E-02  3.57218130E-02 -1.96819782E-03  4.41076879E-02
 -2.78054003E-03  2.42362868E-02 -2.27703875E-04  2.23501529E-02  5.31880037E-02
 -2.20276611E-02  6.12168351E-03 -6.21678487E-02 -9.47699210E-03  6.54155304E-03
  2.56073052E-03  5.64663438E-03  1.26020281E-03 -9.17513036E-03 -1.48694884E-02
 -4.17614402E-03  3.42705734E-03 -8.12689030E-02  4.29883235E-02 -5.04216133E-03
  5.33799058E-03 -1.25647795E-01 -7.64404330E-03 -5.55710071E-03  2.36633055E-03
 -7.55630804E-02 -1.51200787E-02 -7.36955767E-02 -2.41910588E-02  4.41395788E-03
 -3.56224842E-03 -7.21299174E-03 -3.82489209E-04  3.21705544E-04  6.83464530E-04
  3.16851102E-03  4.93411379E-03  3.00276179E-02 -5.25000798E-02 -9.72077369E-03
 -1.89557827E-02  4.88240476E-02 -8.36807252E-02 -1.53995917E-02  2.43652044E-03
  3.36922860E-02 -6.15727714E-02 -1.35807774E-02 -2.48210193E-03  4.37496050E-03
 -8.80999601E-04  1.07811395E-02 -4.76048954E-03  2.23188871E-03 -1.08489877E-02
 -5.55560798E-04 -2.82584348E-03 -5.99163179E-03 -9.98847682E-03  3.57758660E-02
  1.88815261E-02  5.52467680E-02  2.89333270E-02  5.30074880E-02  2.54941438E-02
  7.89699816E-02  6.29547680E-02  4.23760999E-02  1.20650767E-02  5.44171788E-02
  3.79834580E-02 -3.08557867E-03  4.29064931E-03 -3.14858302E-03 -3.97835745E-03
 -3.62932777E-03 -3.57764956E-03 -4.28673979E-04 -2.88814677E-03 -1.08489617E-02
 -1.32716512E-02 -4.75142711E-03 -2.89777594E-02 -3.55021410E-02 -1.27904873E-02
 -2.86989396E-02 -3.38114116E-02 -1.07397611E-02  4.21581212E-02  4.81558707E-02
  6.61152226E-03  1.72000239E-02  2.08363801E-02  8.60027014E-03  1.97034540E-02
  2.05072284E-02  2.02468536E-03 -2.53372562E-03 -3.74369561E-03  3.30604191E-03
  5.19903312E-02  6.24320448E-02  1.95095389E-02  7.76440570E-02  9.28818309E-02
  2.94510685E-02 -4.76483395E-03 -5.44029121E-03 -2.49519721E-03 -5.86561315E-02
 -7.02096981E-02 -2.13164333E-02  4.45142321E-02  5.16787391E-02  1.75133202E-02
 -2.69048464E-04 -5.08799184E-04 -3.98830453E-02 -3.51646785E-03 -2.54776408E-02
  2.35822019E-04 -6.47617660E-02 -4.29956142E-03 -4.07559749E-02  2.36634247E-02
 -4.81813701E-02  1.02531736E-03 -2.24040585E-02  5.07157017E-02 -6.90543551E-03
  1.25571272E-02  7.47243011E-03 -3.51288157E-03 -4.02517588E-04 -4.69044382E-04
  3.82980595E-03  4.13374379E-03 -2.04836756E-02 -2.38560065E-02 -5.02435053E-03
  3.80293046E-02  4.29485791E-02  6.60919924E-03  2.90712780E-03  1.42177111E-03
 -8.25306282E-03 -5.27256539E-03 -8.47118108E-03 -2.87065766E-02 -3.31947323E-02
  3.14608798E-02  2.44849410E-02 -4.42328863E-02 -5.08326905E-02  4.91143540E-02
  5.41507682E-03 -2.75857577E-02 -3.56070339E-02  3.29286177E-02  5.85267762E-02
  3.51564891E-02 -5.07755846E-02  2.70812636E-03  1.01605309E-03 -8.96743294E-04
  2.57174865E-03  5.39855961E-03 -3.38391979E-03  3.12254092E-03  5.06778502E-03
  2.99448805E-02  3.44516200E-02 -9.79609224E-03 -1.39471185E-02  4.57610172E-02
  4.99750737E-02 -1.24848206E-02 -1.60797735E-02  3.16462200E-02  2.69383451E-02
 -8.30332860E-03 -2.00015469E-01  4.10077707E-02 -6.65363467E-02  9.07537077E-03
 -6.81990272E-04  2.52322237E-03  1.26619043E-03 -3.96564381E-03 -8.65816067E-03
  2.88821880E-03  4.50062982E-03  1.54596229E-02 -7.26144049E-02  3.90602740E-02
 -1.45210136E-02  2.75660680E-02 -1.12508828E-01  6.09496972E-02  3.08912494E-02
  1.93588936E-02 -6.95693827E-02  3.91672115E-02  9.46340090E-01 -2.17556146E-01
  2.59523151E-02  6.70305406E-02 -1.25697775E-03 -3.92958415E-05 -1.25336492E-03
 -5.82477978E-03 -1.97512696E-03  2.75734550E-03  4.47380959E-03 -2.52619331E-02
 -3.68534632E-02  4.79639654E-02 -1.29136266E-02 -3.54317658E-02 -5.47716172E-02
  7.29945499E-02  3.21707467E-03 -2.88158581E-02 -2.79317535E-02  4.29404448E-02
 -7.38076689E-02 -4.21502754E-01  5.35846359E-01 -1.65466095E-02  1.67716272E-06
  1.27387079E-03 -1.21694624E-03 -2.81478694E-03 -6.47591774E-05  4.70819527E-04
  8.74809485E-04  2.75095255E-02  3.72771518E-02 -6.82577698E-03 -1.96430556E-03
  4.21253430E-02  5.38600001E-02 -8.27798301E-03 -9.82298790E-03  3.17066998E-02
  3.88366434E-02 -6.23155085E-03 -8.89500185E-01 -5.98825583E-02  1.78362207E-01
 -4.89991204E-02  2.28782253E-03 -2.08112480E-03 -2.74083552E-03  4.25086798E-03
  8.65959383E-03 -7.43603815E-03 -1.19670165E-02  1.49327657E-02 -6.56960606E-02
  2.74340022E-02  3.46782345E-02  2.44978607E-02 -1.00238219E-01  4.23385070E-02
 -2.85810196E-03  1.90258222E-02 -6.20873027E-02  2.49031918E-02  1.22522284E-01
  5.06414122E-02 -2.11957639E-02 -6.59108826E-03  1.77562505E-03 -1.00084194E-03
  9.55556587E-04  5.04761210E-03  4.25723737E-04 -2.38039210E-03 -4.10713611E-03
  2.94261098E-02  5.60687120E-02  4.03409471E-03  1.31107017E-02  4.54569962E-02
  8.90393343E-02  6.37393618E-03  3.70220895E-03  3.50800524E-02  7.04053514E-02
  1.86590123E-02 -4.15385658E-02  5.38372015E-02 -1.24493969E-01  5.90372256E-02
  1.64083275E-03 -6.37269329E-03  3.27595972E-03  4.81037362E-04  5.86006575E-03
  2.03321445E-03  3.42391792E-03 -3.17692653E-02  1.18085683E-02 -8.40649890E-03
 -1.08641089E-02 -4.65844549E-02  2.05741572E-02 -1.17279683E-02  8.32759980E-03
 -2.95436855E-02  4.78360914E-03 -6.51962890E-03  1.81224282E-02 -1.35077527E-01
 -6.93235957E-02  3.10415916E-01 -2.95730613E-03 -2.70362072E-03  4.97467913E-04
  1.27882073E-03  2.57797672E-03 -4.93210726E-04 -7.33917206E-04 -1.35335661E-02
 -6.20660772E-02 -4.06654103E-02  4.93811680E-04 -2.12504325E-02 -9.43793611E-02
 -5.97072096E-02  2.29091394E-02 -1.70949009E-02 -7.52353325E-02 -5.44842579E-02
  5.93000771E-02  4.61574071E-02  4.43795486E-02 -3.48408788E-02 -2.73470998E-03
 -1.21244852E-03  6.59687239E-03 -4.99161105E-03  6.74258353E-03 -2.95028405E-03
 -4.96264627E-03  1.09717825E-02  1.32596779E-02 -1.67362354E-03  1.36295995E-02
  1.72143248E-02  2.13905397E-02 -3.33778701E-03  7.03226981E-03  1.54251209E-02
  1.78052921E-02 -1.55250122E-03  1.46258714E-01  1.90846319E-01  8.66268195E-03
  2.41848440E-01  4.39257129E-03 -3.29653400E-03  2.28810734E-04 -1.09986233E-03
 -5.26734104E-04  6.24211297E-03  1.01062150E-02  7.88311806E-03  1.21799260E-02
 -3.51645343E-02 -2.84888832E-02  1.10371604E-02  1.89402487E-02 -5.30599632E-02
 -5.12536626E-03  9.16208242E-03  1.22979163E-02 -3.22654601E-02  1.94551124E-01
  1.78905820E-01  4.25160939E-02 -1.14168357E-02  4.82897068E-04  2.13270325E-03
  1.18553947E-03  4.90809001E-04  4.78449518E-04  4.90254838E-04  6.77805935E-04
 -4.14034196E-02 -2.50431865E-03 -4.76576819E-03 -2.82881004E-03 -6.32698604E-02
 -3.37067299E-03 -8.90120517E-03  1.07457221E-02 -4.50531442E-02 -1.73246063E-03
 -1.03043762E-02  4.60330488E-02  4.45614668E-02  2.02257718E-02 -1.09186388E-01
  2.10297001E-04  6.78491764E-03  1.54707515E-03  6.86143535E-04  3.12117139E-04
  1.05552645E-03  1.78657234E-03  2.62599664E-02  1.13416900E-02  6.70908585E-04
 -4.35187132E-03  4.00848811E-02  1.79326894E-02 -6.21016136E-04 -7.62105913E-03
  2.92522035E-02  1.28499378E-02 -5.54450433E-03 -9.45986160E-02 -7.19687617E-02
 -6.91628804E-03 -1.03088945E-01 -3.15942233E-03  6.00554094E-03  1.39579559E-03
  1.19406282E-03  7.83197278E-04 -6.15895651E-03 -9.99882199E-03 -1.13652981E-02
  1.04006535E-02 -3.52478006E-02  2.85373947E-02 -1.65748869E-02  1.70135556E-02
 -5.38344564E-02  5.43325287E-04 -1.20151902E-02  1.20263347E-02 -2.84561263E-02
 -2.38994762E-01 -2.23798051E-01 -3.46346464E-02  2.21466768E-03 -1.16562074E-03
 -7.84369296E-05 -1.06001985E-03 -9.70138248E-04  6.25641579E-04  8.64563215E-04
  1.63178114E-03 -3.23674109E-03  5.28482972E-02  5.32610460E-02  6.19692830E-04
 -6.73569036E-03  8.39747648E-02  7.93868727E-02 -1.10511229E-02 -1.45727600E-02
  5.35770981E-02  4.48520113E-02 -1.20400637E-03 -9.11116431E-03 -6.93736447E-03
 -6.79209368E-03  4.80459502E-03 -7.40438557E-04  1.54458027E-02 -8.69325384E-04
  6.87114774E-03  1.22393141E-02  2.03956625E-02 -1.85605695E-02 -5.43773826E-02
 -7.87648914E-02 -5.96740784E-02 -2.73262192E-02 -7.61347874E-02 -1.12463777E-01
 -1.13748833E-01 -2.00986053E-02 -4.88101691E-02 -7.65694890E-02 -5.74651627E-02
  7.89339946E-03 -1.93963081E-03 -1.78353035E-03  3.92220333E-03  2.26524877E-03
  6.47499958E-03 -2.18980465E-03  1.67569568E-03 -3.97759498E-02 -4.83195304E-02
 -1.47125308E-02  1.36550458E-02  1.62037737E-02  6.55032740E-03  6.25136693E-02
  7.20490713E-02  1.92309372E-02 -1.46192889E-02 -1.50759463E-02 -7.50637961E-03
 -5.26062940E-02 -6.39352087E-02 -2.07880853E-02  1.99274282E-02  2.09887946E-02
 -1.07478876E-02  1.23290174E-02  1.24197022E-02  1.02001222E-02  2.26968260E-02
  2.71832731E-02  9.52456605E-03  3.38907142E-02  4.03291550E-02  1.28245257E-02
 -2.18235072E-02 -2.59514648E-02 -7.39401872E-03 -2.41172866E-02 -2.95804231E-02
 -1.33010112E-02 -3.93014229E-02 -4.71893826E-02 -1.48381620E-02 -2.02298598E-03
 -3.21524521E-03 -4.97221584E-02 -1.79598292E-02  1.02401380E-01  1.21126286E-02
 -8.06330611E-02 -3.11315175E-02  1.64386582E-01 -2.61323790E-02 -6.39752907E-02
 -4.58362146E-02  1.10052424E-01 -1.92796807E-02 -4.52203455E-03 -2.82427566E-03
 -4.69287527E-03 -5.66344055E-03  7.31308190E-03  1.32502443E-02  1.72747339E-03
 -2.91370982E-03  1.04940167E-02  1.04668862E-02  2.43364735E-03  3.14598925E-02
  3.80738115E-02  6.05011778E-03 -9.57772011E-02 -1.08933723E-01 -3.89212835E-02
 -3.97487619E-03 -6.29121276E-03 -4.60086498E-02 -4.92201296E-02  2.67085678E-02
  1.89791431E-02 -7.11010351E-02 -7.58221209E-02  4.06992058E-02 -7.02570601E-03
 -5.14101839E-02 -5.41537182E-02  2.92706870E-02  2.65890932E-01  4.56673563E-02
 -1.01863231E-01  1.67694651E-02 -1.17096001E-03  3.63489791E-03  3.35787083E-03
 -4.52404404E-04 -7.51403331E-03 -5.45918786E-03 -8.85077844E-03 -1.86315683E-02
  2.71727597E-02 -9.99186182E-03  2.47097271E-02 -2.85357175E-02  3.91885266E-02
 -1.51266353E-02  3.73152189E-03 -1.26054837E-02  2.35327222E-02 -1.12179109E-02
  4.83857421E-02 -1.19281594E-02 -1.68122053E-01  6.47632026E-02 -1.30663911E-03
  3.76182586E-03  1.26714897E-03 -2.32412578E-03 -5.98668997E-03  5.28390222E-03
  8.65078902E-03  1.18002868E-02 -3.06531212E-02 -3.86163123E-03 -2.40597947E-02
  1.91203631E-02 -4.77754171E-02 -6.86294280E-03 -6.13657457E-03  1.42869359E-02
 -1.97521602E-02 -1.00697263E-02  1.65259734E-01 -2.52622922E-01 -6.00418182E-02
  1.07013470E-01  7.38065581E-04  1.29793218E-03 -3.88797024E-03 -3.18466431E-03
  4.23097023E-03 -2.81625264E-03 -4.72176645E-03 -5.01484118E-02 -4.71189235E-02
  1.32466022E-02  1.30849476E-02 -7.38639708E-02 -6.99696001E-02  1.65282915E-02
  1.41003136E-02 -5.06049090E-02 -5.38105282E-02  1.57312133E-02 -2.91208446E-01
 -1.65492292E-01  6.46643688E-02  2.51572021E-02 -2.18406581E-03  6.99004934E-04
  1.08321745E-03  1.31135044E-03 -5.60795107E-04  5.09141856E-03  8.28837861E-03
 -4.11715731E-02  6.41656563E-03  1.22013769E-03 -2.38374462E-02 -6.27072384E-02
  1.21530972E-02  9.51271616E-04  1.03691854E-03 -4.17835029E-02 -9.56525691E-04
 -1.17048334E-05  1.93116394E-01  8.36186626E-02  1.11806240E-01 -7.30533746E-02
 -1.51190078E-04 -3.53139274E-03  8.09426195E-04  2.57941269E-03  2.94665345E-03
 -4.15239722E-03 -6.74280295E-03  2.72194143E-02 -5.83353886E-03 -1.54901347E-02
  1.86652680E-02  3.84836256E-02 -9.42152387E-03 -2.34926495E-02  1.38683136E-02
  2.16883820E-02 -4.01944594E-03 -1.29424865E-02 -2.75003284E-01  7.46166968E-02
  6.21806634E-02 -4.58509438E-02 -1.55145473E-03  1.33018798E-03  3.99353885E-03
  2.26003853E-03 -6.84496533E-03  3.04923370E-03  5.03600547E-03  1.67370395E-02
  2.74493514E-02 -7.49682541E-02 -8.94395986E-03  2.70386370E-02  4.21753052E-02
 -1.19789603E-01 -1.00847882E-01  3.47462276E-02  3.41342463E-02 -9.50626548E-02
 -2.85189954E-01 -8.63936171E-03  6.07741966E-02  6.87110215E-02 -5.90396460E-03
 -4.55288945E-04 -7.06898991E-03  6.77685580E-03  7.11478987E-03  1.01256492E-03
  1.71629419E-03  1.30459380E-02 -1.91929180E-02  3.21595894E-02 -7.09222912E-03
  1.75551070E-02 -3.05154114E-02  4.64872966E-02  1.66030056E-02  4.64524560E-02
 -2.34259757E-02  5.79328507E-02  3.67236930E-01 -2.01623770E-02  1.10953194E-02
 -1.12184305E-01 -3.87854533E-03 -4.15312916E-03  6.55338832E-04  2.60445046E-04
  2.87616447E-03  4.05784138E-03  6.76291193E-03  3.52723663E-02 -1.06493891E-02
  3.95979561E-02 -2.09530435E-02  5.31475876E-02 -1.69475446E-02  5.89032469E-02
 -1.16387648E-02  4.48276182E-02 -6.18974519E-03  4.97070943E-02  1.51192702E-01
 -3.13064675E-03  3.09711413E-02  2.42860495E-02  3.35925926E-03  1.08417958E-02
 -6.10733462E-03  5.58547967E-03  6.39387930E-03  7.02966985E-03  1.16182061E-02
 -3.13033980E-02 -2.14554256E-02 -2.81816664E-02 -3.21232144E-02 -4.66677109E-02
 -3.51079059E-02 -3.89563833E-02 -7.50386812E-03 -5.19541544E-02 -2.74854879E-02
 -1.10718425E-02 -3.22059664E-01 -1.43172462E-03 -4.30572771E-03 -6.24652483E-02
 -3.54425427E-03  5.25132574E-03  3.34703248E-04 -1.15471828E-04  8.33929048E-04
 -5.70978222E-03 -9.32020511E-03  3.47689492E-02 -8.74940382E-03  1.34585228E-02
  2.60806309E-02  5.01204556E-02 -1.50624005E-02  1.94347281E-02 -1.23340119E-03
  2.41881768E-02 -1.28999390E-02  4.26967488E-03  8.28802617E-02 -3.21330438E-03
  2.03311031E-03  2.00000528E-02  9.46919060E-04 -4.27485246E-05 -1.92554309E-03
 -1.05408655E-03 -1.05273842E-03 -1.29269588E-03 -2.03628595E-03  1.34927200E-02
 -1.46285488E-02  4.29360744E-02  6.50004875E-03  2.27511975E-02 -2.28513624E-02
  6.25103112E-02 -2.35953767E-03  1.84980173E-02 -1.42164048E-02  4.11611069E-02
 -4.48576019E-02 -7.18702418E-03 -4.78078337E-03  2.77640281E-03  9.99992694E-04
 -3.44830778E-03 -1.44708888E-03 -8.73257170E-04 -1.60211913E-03  1.82929861E-03
  3.00419703E-03 -3.27759097E-02 -1.61352209E-02 -4.22925612E-02 -8.44342967E-03
 -4.72074539E-02 -2.57049364E-02 -6.12167814E-02 -1.53951374E-02 -2.92393323E-02
 -1.77993589E-02 -3.44350184E-02 -3.94895404E-02 -1.11593393E-02  5.38128873E-04
  2.30000380E-03  4.78747905E-03 -2.23070116E-03 -2.93114852E-04 -1.95122136E-03
 -2.36986911E-03 -7.57914570E-04 -1.30565795E-03  4.61163209E-02 -1.07851194E-02
  3.63252959E-02  2.33185992E-03  6.53370674E-02 -1.88335104E-02  5.81401011E-02
  2.20718122E-02  3.53057458E-02 -1.43975826E-02  2.90497235E-02  2.22355815E-02
  1.12387457E-03 -8.29112045E-03  6.42330696E-03  4.73566879E-03  7.84234382E-05
  1.24102304E-03 -2.02126738E-03 -1.24836458E-03 -6.97850647E-03 -1.16043199E-02
  1.56056078E-02  2.93852839E-03 -6.93194764E-02  3.51158867E-02  3.04769513E-02
  4.22377311E-03 -1.04133087E-01  7.00484125E-03  2.91604997E-02  6.38885397E-03
 -3.78088732E-02 -3.90185528E-02  4.91316448E-03 -7.04359402E-03  8.52786494E-03
 -5.26351864E-03  4.77960675E-03 -5.49721159E-03 -1.03970896E-03  5.53957161E-03
 -6.88386720E-03 -1.14655950E-02  4.38207178E-02  6.09426693E-02  7.23197619E-03
  3.40078785E-02  6.51991379E-02  8.85125171E-02  8.28287757E-03  5.77362409E-02
  5.53317777E-02  6.94059514E-02 -3.93352028E-04  3.67794714E-03  4.77599248E-03
  5.80854499E-03  9.58602603E-03  3.22054070E-03 -3.64976336E-03 -3.94365356E-03
  3.41144347E-03 -3.11638862E-03 -5.93544997E-02 -7.18521994E-02 -2.63942290E-02
 -1.29342503E-02 -1.68685491E-02 -4.28743962E-03  2.00149459E-02  2.47805480E-02
  2.13316036E-03  2.78098506E-02  3.08730723E-02  1.82185550E-02 -4.01619785E-03
 -5.15503079E-03 -1.03237646E-03 -5.50157127E-02 -5.58509808E-02 -1.94357548E-02
 -1.98469332E-02 -1.76378820E-02  1.27326869E-02 -7.32982982E-03 -9.04368690E-03
 -6.01107831E-03 -2.40693077E-02 -2.95177919E-02 -8.55343151E-03  2.89013230E-03
  3.61498733E-03  2.59827144E-03  3.54040723E-02  4.29843809E-02  2.37783353E-02
  2.20054910E-03  1.41734807E-03 -6.80875865E-03  1.77684233E-03  2.87031526E-03
 -1.15517137E-01  1.30947574E-02 -4.33029940E-02 -8.34198561E-03 -1.86191662E-01
  2.07607969E-02 -6.86080603E-02 -5.96048360E-03 -1.52406989E-01  2.45463349E-02
 -5.47412945E-02  5.28395734E-02 -1.11402848E-02  1.54638332E-02  7.37213294E-03
 -1.80627732E-03  5.95446975E-04  2.63490242E-03  1.37855119E-02  1.53447146E-02
 -8.03717438E-02 -9.49017584E-02 -3.55734044E-02  9.87331339E-02  1.15338490E-01
  4.51586854E-02 -2.36447302E-04 -2.28756109E-03  3.18943555E-03  8.36942435E-04
  1.27110418E-03  9.57755155E-03  3.63177758E-02 -1.65479187E-02 -4.52013310E-03
  1.63877333E-02  5.44071992E-02 -2.57638619E-02  9.83521709E-03  1.44517699E-02
  3.62181656E-02 -1.73860571E-02 -1.06396410E-01  8.55106454E-02 -5.15616224E-02
 -9.58863695E-03  4.75464425E-04 -1.77142603E-03 -2.18902178E-03  2.42227283E-04
  5.32535265E-03  1.64324885E-03  2.66643091E-03 -4.40043398E-03 -3.25410902E-02
  1.38870258E-02 -7.02985236E-03 -6.16043089E-03 -4.64150746E-02  2.03429665E-02
 -5.42690394E-03 -2.66105184E-03 -2.98046049E-02  1.18299050E-02  2.73185232E-01
 -5.27383400E-02 -1.15738111E-01  5.62765423E-02  9.76798307E-04 -1.76280741E-03
 -1.22635268E-03  1.15841082E-03  4.16389532E-03 -2.07470471E-03 -3.36863787E-03
  1.19166132E-02  2.78915233E-02 -1.09126520E-02  9.54331111E-03  1.54741186E-02
  4.28165911E-02 -1.57049629E-02  4.63863359E-03  2.86998254E-03  2.94817115E-02
 -6.72297495E-03 -1.22045982E-01 -1.74224898E-01 -8.07357206E-02  9.77860109E-02
  3.43708648E-04 -5.85896075E-04 -2.04242861E-04  2.83524678E-03  3.40507273E-04
  2.64546069E-03  4.42472510E-03  6.73140705E-03  2.08306909E-02 -1.66885454E-02
 -1.24984948E-02  8.42847861E-03  3.09936031E-02 -2.59748561E-02 -1.52848678E-02
  3.82950820E-03  2.96359913E-02 -1.90649160E-02 -5.30705351E-01 -2.53277249E-02
  1.79411683E-01 -1.07501335E-01 -1.49945135E-03  2.08997596E-03 -1.53539187E-03
 -1.98352103E-03  1.88143448E-03 -5.69097718E-03 -9.34632789E-03  6.88194810E-04
 -1.29011419E-02 -9.93354726E-04  2.57300853E-02  3.08010447E-05 -1.94755900E-02
 -1.97228791E-03  1.94987108E-02 -5.42961062E-03 -2.04075597E-03 -1.52640511E-03
  5.07133345E-02  6.23653348E-02  1.71831722E-01 -6.62041050E-02 -6.59732297E-04
  4.03464240E-04  1.49795490E-03  2.89518657E-04 -2.75171728E-03  4.33503763E-03
  7.09072653E-03  3.76862360E-04  1.98407001E-03 -3.66877628E-03 -1.93952579E-02
  5.75259765E-04  2.38584547E-03 -5.73997742E-03 -1.95669445E-02  3.83930387E-03
 -3.73645062E-03 -3.74544425E-03 -1.03936815E-01  1.22419942E-01  2.62767330E-02
 -5.81939416E-02  3.66247743E-04 -1.41004595E-03 -6.00768966E-04  1.06143090E-03
  3.89481511E-03 -5.58565999E-03 -9.24875188E-03 -4.51078662E-04 -5.82775367E-02
 -1.77688341E-02  2.92826046E-02 -1.32636696E-03 -9.24119203E-02 -2.87125191E-02
 -2.17803892E-02  3.75530081E-02 -5.78273700E-02 -2.31121065E-02 -2.78747939E-01
  4.14678874E-01  1.82918858E-01  5.52029535E-03 -6.61065122E-03  5.68697832E-03
 -2.49677880E-03 -6.12874279E-04 -4.21179784E-03 -5.33296614E-04 -7.29775867E-04
  2.60365317E-02 -2.11843821E-02  6.69947003E-03 -1.88692641E-03  3.52400105E-02
 -3.16367871E-02  7.92522854E-03  3.73744884E-02  6.10693040E-02 -3.92648783E-02
  5.14956005E-02  1.11532899E+00  2.75518050E-01  1.57185873E-02  9.64385813E-02
 -2.89995385E-04 -1.14238452E-04 -2.10559666E-03  1.11000673E-03 -9.26396518E-04
 -1.07103202E-03 -1.73139091E-03  9.39723566E-03  6.18029999E-02 -8.14824316E-03
  4.27294675E-03  1.45426871E-02  9.38870824E-02 -1.29345133E-02  1.18498521E-02
  1.71875729E-02  8.20654955E-02 -1.09565953E-02 -8.10871749E-02 -6.40773313E-03
  1.41254809E-02  1.33023444E-01 -1.40728627E-02  5.27019802E-03  1.05513345E-03
 -3.40842057E-04 -2.37628066E-03 -4.24175232E-04 -7.01016127E-04  1.16917929E-02
 -9.20691526E-03 -1.08567718E-02  1.28857732E-03  1.74809464E-02 -1.39165863E-02
 -1.81104778E-02  3.16180422E-02 -3.15481193E-03 -1.24413618E-02  2.77827475E-03
 -7.11538786E-02 -1.03962888E-01 -9.17677633E-03 -9.20847038E-02 -1.55014407E-03
  2.84521772E-05 -1.67191058E-03  9.64477520E-04  1.95699764E-03 -3.88517504E-04
 -6.18540799E-04 -2.31332845E-03 -1.16342417E-02  6.35205105E-03  2.60814366E-03
 -3.03590924E-03 -1.93280614E-02  9.31731205E-03 -2.15138813E-02 -3.29208616E-03
 -1.00362235E-02 -3.04184000E-03 -1.15665726E-01 -4.03598863E-02 -5.83933885E-03
  1.15384530E-03 -7.46932356E-04 -1.98415340E-03 -1.56684475E-03 -1.41812791E-04
 -3.95103289E-05 -2.10199558E-03 -3.36570790E-03  1.61811492E-02 -8.22322827E-03
  5.92228816E-03  8.92574684E-03  2.50375741E-02 -1.39449736E-02  8.60846890E-03
  1.22540807E-02  2.44108143E-02 -7.34163186E-03  6.09213142E-03 -4.90921376E-02
 -1.24191670E-03 -3.88178417E-03  3.00700864E-03  3.27367460E-04 -8.82098956E-04
 -1.03096645E-03 -8.23019833E-05 -1.18782010E-03 -4.44218510E-04 -6.80467747E-04
  5.97330833E-03 -1.11980938E-02 -9.58600117E-03  1.72702782E-03  9.55250589E-03
 -1.89870264E-02 -1.44778051E-02 -1.65065590E-02  2.68822155E-03 -1.20351338E-02
 -1.37906378E-02  2.91675844E-01  5.31342560E-02  2.05592957E-02  3.12759303E-04
  1.84964007E-03 -5.84288360E-05  1.29583224E-04 -3.81315998E-04 -1.99250643E-03
  7.47940568E-05  8.56957891E-05  9.58264110E-04 -1.91415197E-02  1.09426882E-02
  7.76379846E-04  8.43558421E-04 -3.05661288E-02  1.70992516E-02 -9.45181719E-03
 -2.37822441E-02 -2.16997459E-02  3.60281875E-03 -2.53048636E-01  8.20188136E-02
 -6.95686382E-03  7.67522000E-02  1.25538746E-03  1.75877484E-03  1.88130325E-03
 -2.11743187E-04 -9.57704553E-04  5.64814468E-03  9.39877074E-03  9.54284463E-02
  3.34383905E-02 -2.34846686E-02 -2.77772161E-02  1.53734932E-01  5.58161467E-02
 -4.02631337E-02 -4.55447031E-02  1.07857026E-01  1.56249368E-02 -5.18223318E-02
 -9.91649458E-02  1.86144241E-02 -1.60552162E-02  1.16861152E-02 -9.23207382E-03
  1.19919595E-02 -5.06487568E-03 -4.94446835E-03  1.30094204E-02 -4.98553853E-04
 -8.33288031E-04  1.22668154E-01  2.94570343E-02 -4.56330198E-02  1.87495560E-03
  1.83305508E-01  4.40649407E-02 -6.86196723E-02  1.61623987E-02  1.57352625E-01
  3.42525703E-02 -6.00842428E-02 -9.80040926E-03  6.54685817E-03 -4.40094188E-03
  5.93248577E-03  6.84257250E-03 -9.92856193E-03  1.01057909E-03  5.49416679E-04
 -9.01926252E-03  3.21306631E-02  3.96456571E-02  1.54823069E-02 -3.65925687E-04
 -5.84352267E-04 -3.18363753E-03 -1.88682937E-02 -1.93929287E-02 -2.68242269E-03
  2.32421685E-03  8.84559375E-04 -8.77746642E-03 -3.81320269E-03 -3.49737747E-03
 -1.63903782E-03 -3.20581920E-02 -3.67956216E-02 -3.57847880E-02  1.08659627E-02
  1.30334012E-02  1.32380171E-02 -5.92877258E-03 -7.54978617E-03 -5.59812961E-03
 -1.15931231E-02 -1.31163783E-02 -4.19928349E-03 -6.45202969E-03 -6.69416961E-03
 -3.21144764E-03  9.39537996E-03  1.47891628E-02  1.31075430E-03  6.96170396E-04
  1.54892265E-03 -5.01094620E-03  1.83056791E-03  3.08813130E-03 -1.63751405E-03
 -1.15566302E-01  6.84027308E-02 -1.13595268E-02 -4.31838661E-03 -1.85312095E-01
  1.11394404E-01  3.35407221E-02  5.33336383E-03 -1.35508382E-01  1.02211703E-01
  5.39267689E-02  3.54704881E-03  7.09469170E-03  1.63146276E-02 -1.67149247E-02
  1.29051936E-02  2.42613403E-04  2.15087059E-04 -1.30696936E-02  9.72786241E-02
  1.17632714E-01  5.81250391E-02  2.29972809E-02  3.57055328E-02  1.99626328E-02
 -9.76088189E-02 -1.14075499E-01 -3.32189633E-02  3.48839241E-03  5.57819129E-03
  6.05597479E-02  1.89001455E-02 -7.92656601E-04 -1.67057595E-02  9.12942535E-02
  3.20409973E-02  6.10565255E-04  5.09759601E-03  6.20903144E-02  2.32199500E-02
  1.61010876E-03  5.22424612E-02  7.22995080E-02 -6.54466421E-02 -5.43319811E-03
  2.64584555E-03 -2.87767674E-03 -4.40291543E-03 -1.85293694E-03  4.48530131E-03
  3.68625258E-03  6.01330426E-03  8.36472611E-03  1.15925259E-02  2.27542354E-02
 -1.63295537E-02  1.26679539E-02  1.84886244E-02  3.75970382E-02 -1.39750016E-02
  6.74071774E-03  9.25016744E-03  2.63111765E-02  2.48267507E-01 -4.45771894E-02
 -1.47538980E-01  7.20341951E-02  2.50218655E-03 -4.03282360E-03 -1.41456836E-03
 -1.67027684E-03  4.52544956E-03 -5.41575507E-03 -8.86747734E-03 -9.99167664E-03
  2.76337700E-02  3.09194863E-02  2.52770820E-02 -1.39010581E-02  4.25713933E-02
  4.94579412E-02  2.67686141E-03 -7.30772310E-03  2.73099039E-02  3.79779224E-02
 -2.95771448E-01 -1.83244725E-01 -8.20686671E-02  9.19030697E-02 -3.51291979E-04
 -1.02440435E-03  4.22434673E-03 -1.54875896E-03 -3.08692938E-03  4.40189859E-03
  7.29921296E-03  5.25719438E-02  3.94167702E-02  1.77588569E-02 -2.07222857E-02
  7.88812595E-02  5.89934082E-02  3.06948862E-02 -2.84406756E-02  5.58065294E-02
  3.57922986E-02  2.00640053E-02 -2.81772123E-01  1.24762820E-02 -1.30744074E-01
  2.72262783E-03  9.79881556E-04 -1.50139044E-03  2.32583640E-03  4.97641827E-03
  2.64025608E-03  2.72688201E-04  4.43521063E-04  4.82935011E-02  1.64428063E-02
  1.35394915E-02 -4.29018548E-05  7.53172618E-02  2.10446387E-02  2.44346788E-02
 -7.29619011E-03  5.87746556E-02  2.02704028E-02  1.41911082E-02  3.63306286E-01
  7.27785182E-02  5.06023560E-02 -4.65210093E-02 -1.99022109E-05  5.26292672E-03
 -3.48768454E-03 -3.49057312E-03 -5.16277866E-04  2.01216887E-03  3.19598691E-03
 -3.90487064E-02  1.70435157E-02  3.77100790E-02 -8.99812439E-03 -5.53440515E-02
  2.81621647E-02  5.85797976E-02 -1.16072350E-02 -2.87545458E-02  2.38779753E-02
  3.38433857E-02 -7.44562444E-02  8.12598083E-02  3.08386996E-02 -3.41534700E-02
  1.89075352E-03  7.30735669E-04 -5.79226518E-03 -3.53444362E-03  3.34386330E-03
  2.34280768E-03  3.68922334E-03 -5.67384607E-02  4.57327829E-02  6.53962951E-02
 -1.35976871E-02 -9.10488445E-02  7.08666910E-02  1.05896783E-01  3.11250588E-02
 -5.88630265E-02  6.43112026E-02  1.02527408E-01 -2.98023324E-01  7.40502437E-02
  1.97918341E-01 -6.64624279E-03  1.04691906E-02  2.50723212E-03  1.52522728E-02
  3.89589003E-03  3.99013318E-04 -5.89999880E-04 -1.03757253E-03  2.38637742E-02
  1.17361064E-02 -5.89761292E-03  3.55348803E-03  3.53216586E-02  1.85531249E-02
 -1.07349719E-02  1.05350168E-03  2.82537168E-02  4.86033833E-03 -3.32590428E-03
  2.56279662E-01  1.44330524E-01  5.97175362E-02 -2.43451804E-01  4.82184923E-03
  1.90513281E-03  3.13351177E-03 -3.34784887E-03  2.21832668E-04  2.13280117E-03
  3.49738437E-03  3.19506176E-02 -5.75503052E-02 -2.62100135E-02 -9.62549073E-03
  4.79417452E-02 -8.55874782E-02 -3.90434460E-02 -1.09416670E-02  4.78375371E-02
 -7.88413994E-02 -4.15946069E-02  7.99924793E-02 -6.73014691E-02 -5.06265654E-02
 -2.22803686E-02  1.43629526E-03  5.22371696E-03  7.98867121E-03  6.47126234E-03
  2.00764882E-03 -1.67195852E-03 -2.81828934E-03  4.67659905E-02  4.71169726E-03
  5.89123419E-03  6.78287606E-03  7.12952534E-02  6.66374760E-03  4.25803800E-03
  1.74796433E-02  5.92055475E-02  7.19307110E-03  7.30329654E-03 -1.51942878E-01
 -2.00220291E-01 -2.28879290E-02 -2.12624983E-01 -9.99701649E-04 -4.56778282E-03
 -1.82775783E-04  7.70568860E-04  5.16474866E-04  1.46607207E-03  2.45132252E-03
 -4.28446531E-02 -1.23418295E-02  7.68294452E-04 -7.76046464E-03 -6.15676369E-02
 -1.78946836E-02  1.22932469E-03  1.13497457E-02 -2.98485682E-02 -1.34406931E-02
  9.07295004E-03 -2.55436470E-01 -1.32727506E-01 -2.41658554E-02 -7.45113922E-03
 -7.54983073E-05 -4.67641044E-03 -1.39061173E-03  1.28172651E-05  1.73898500E-04
[truncated: 7,332,146 more chars]
