# Supplementary material for: Rotational Barriers in N-Benzhydrylformamides: An NMR and DFT Study
Source: Molecules. 2023 Jan 5;28(2):535. doi: 10.3390/molecules28020535 (PMC9863877; doi:10.3390/molecules28020535)
Supplement: Supplementary file 1 [file molecules-28-00535-s001.zip › Supplementary_Materials/Quantum_chemistry_output_files/Gaussian_output_files/FCHK_files_for_low-energy_conformations/BHFA_oBr.fchk]

BHFA_oBr_M062X                                                   
Freq      RM062X                                                      Gen                 
Number of atoms                            I               29
Info1-9                                    I   N=           9
          51          51        1002           0           0         100
           6          18        -502
Full Title                                 C   N=           2
BHFA_oBr_M062X   
Route                                      C   N=          11
# opt freq M062X/gen pseudo=read nosymm Integral(Grid=SuperF
ine) scrf=(IEFPCM, solvent=dimethylsulfoxide) pop=(nboread,m
kuff,dipole)
Charge                                     I                0
Multiplicity                               I                1
Number of electrons                        I              118
Number of alpha electrons                  I               59
Number of beta electrons                   I               59
Number of basis functions                  I              396
Number of independent functions            I              395
Number of point charges in /Mol/           I                0
Number of translation vectors              I                0
Atomic numbers                             I   N=          29
           6           7           8           6           6           6
           6           6           6           6           6           6
           6           6           6           6           1           1
           1           1           1           1           1           1
           1           1           1           1          35
Nuclear charges                            R   N=          29
  6.00000000E+00  7.00000000E+00  8.00000000E+00  6.00000000E+00  6.00000000E+00
  6.00000000E+00  6.00000000E+00  6.00000000E+00  6.00000000E+00  6.00000000E+00
  6.00000000E+00  6.00000000E+00  6.00000000E+00  6.00000000E+00  6.00000000E+00
  6.00000000E+00  1.00000000E+00  1.00000000E+00  1.00000000E+00  1.00000000E+00
  1.00000000E+00  1.00000000E+00  1.00000000E+00  1.00000000E+00  1.00000000E+00
  1.00000000E+00  1.00000000E+00  1.00000000E+00  7.00000000E+00
Current cartesian coordinates              R   N=          87
  4.17186805E+00 -6.15823780E-01 -1.51082514E-01  1.71061018E+00 -1.26798580E+00
 -8.56903199E-02  5.00555082E+00  1.18578507E+00 -1.32053093E+00 -1.97645106E-01
  1.23274283E-01 -1.50140821E+00 -2.45150269E+00 -1.60280822E+00 -1.95675004E+00
 -9.27177426E-01  2.59939190E+00 -2.33243057E-01 -4.54340228E+00 -1.59796389E+00
 -3.58089191E-01 -6.53949797E+00 -3.26339182E+00 -7.80803936E-01 -6.45916908E+00
 -4.93462841E+00 -2.80809389E+00 -4.37027861E+00 -4.94488452E+00 -4.41294145E+00
 -2.37743735E+00 -3.28819396E+00 -3.98422866E+00 -4.02809327E-01  3.05619100E+00
  2.30996972E+00 -1.12895223E+00  5.29460646E+00  3.48053541E+00 -2.40122882E+00
  7.14103929E+00  2.11244599E+00 -2.94491629E+00  6.74067194E+00 -4.28607118E-01
 -2.20929104E+00  4.48747735E+00 -1.54885595E+00  5.38530704E+00 -1.88008505E+00
  9.63241871E-01  1.18373406E+00 -2.78591735E+00  9.44461481E-01  6.51416410E-01
  5.82759155E-01 -3.32815009E+00 -4.62980176E+00 -2.86970572E-01  1.21635319E+00
 -8.16042168E+00 -3.24427997E+00  4.71891872E-01 -8.01802366E+00 -6.22092986E+00
 -3.14312408E+00 -4.29963934E+00 -6.23589293E+00 -6.00207539E+00 -7.53214631E-01
 -3.28772222E+00 -5.23846678E+00  5.94164854E-01  1.62479168E+00  3.38364405E+00
 -6.96899979E-01  5.59190668E+00  5.45987317E+00 -2.97027180E+00  8.89471054E+00
  3.00335366E+00 -3.92887323E+00  8.16082174E+00 -1.52506070E+00 -3.02887021E+00
  4.03323571E+00 -5.10370163E+00
Number of symbols in /Mol/                 I                0
Force Field                                I                0
Atom Types                                 C   N=          29
                                                            
                                                            
                                                            
                                                            
                                                            
                                                
Int Atom Types                             I   N=          29
           0           0           0           0           0           0
           0           0           0           0           0           0
           0           0           0           0           0           0
           0           0           0           0           0           0
           0           0           0           0           0
MM charges                                 R   N=          29
  0.00000000E+00  0.00000000E+00  0.00000000E+00  0.00000000E+00  0.00000000E+00
  0.00000000E+00  0.00000000E+00  0.00000000E+00  0.00000000E+00  0.00000000E+00
  0.00000000E+00  0.00000000E+00  0.00000000E+00  0.00000000E+00  0.00000000E+00
  0.00000000E+00  0.00000000E+00  0.00000000E+00  0.00000000E+00  0.00000000E+00
  0.00000000E+00  0.00000000E+00  0.00000000E+00  0.00000000E+00  0.00000000E+00
  0.00000000E+00  0.00000000E+00  0.00000000E+00  0.00000000E+00
Integer atomic weights                     I   N=          29
          12          14          16          12          12          12
          12          12          12          12          12          12
          12          12          12          12           1           1
           1           1           1           1           1           1
           1           1           1           1          79
Real atomic weights                        R   N=          29
  1.20000000E+01  1.40030740E+01  1.59949146E+01  1.20000000E+01  1.20000000E+01
  1.20000000E+01  1.20000000E+01  1.20000000E+01  1.20000000E+01  1.20000000E+01
  1.20000000E+01  1.20000000E+01  1.20000000E+01  1.20000000E+01  1.20000000E+01
  1.20000000E+01  1.00782504E+00  1.00782504E+00  1.00782504E+00  1.00782504E+00
  1.00782504E+00  1.00782504E+00  1.00782504E+00  1.00782504E+00  1.00782504E+00
  1.00782504E+00  1.00782504E+00  1.00782504E+00  7.89183361E+01
Atom fragment info                         I   N=          29
           0           0           0           0           0           0
           0           0           0           0           0           0
           0           0           0           0           0           0
           0           0           0           0           0           0
           0           0           0           0           0
Atom residue num                           I   N=          29
           0           0           0           0           0           0
           0           0           0           0           0           0
           0           0           0           0           0           0
           0           0           0           0           0           0
           0           0           0           0           0
Nuclear spins                              I   N=          29
           0           2           0           0           0           0
           0           0           0           0           0           0
           0           0           0           0           1           1
           1           1           1           1           1           1
           1           1           1           1           3
Nuclear ZEff                               R   N=          29
 -3.60000000E+00 -4.55000000E+00 -5.60000000E+00 -3.60000000E+00 -3.60000000E+00
 -3.60000000E+00 -3.60000000E+00 -3.60000000E+00 -3.60000000E+00 -3.60000000E+00
 -3.60000000E+00 -3.60000000E+00 -3.60000000E+00 -3.60000000E+00 -3.60000000E+00
 -3.60000000E+00 -1.00000000E+00 -1.00000000E+00 -1.00000000E+00 -1.00000000E+00
 -1.00000000E+00 -1.00000000E+00 -1.00000000E+00 -1.00000000E+00 -1.00000000E+00
 -1.00000000E+00 -1.00000000E+00 -1.00000000E+00 -1.43500000E+03
Nuclear ZNuc                               R   N=          29
  6.00000000E+00  7.00000000E+00  8.00000000E+00  6.00000000E+00  6.00000000E+00
  6.00000000E+00  6.00000000E+00  6.00000000E+00  6.00000000E+00  6.00000000E+00
  6.00000000E+00  6.00000000E+00  6.00000000E+00  6.00000000E+00  6.00000000E+00
  6.00000000E+00  1.00000000E+00  1.00000000E+00  1.00000000E+00  1.00000000E+00
  1.00000000E+00  1.00000000E+00  1.00000000E+00  1.00000000E+00  1.00000000E+00
  1.00000000E+00  1.00000000E+00  1.00000000E+00  3.50000000E+01
Nuclear QMom                               R   N=          29
  0.00000000E+00  2.04400000E+00  0.00000000E+00  0.00000000E+00  0.00000000E+00
  0.00000000E+00  0.00000000E+00  0.00000000E+00  0.00000000E+00  0.00000000E+00
  0.00000000E+00  0.00000000E+00  0.00000000E+00  0.00000000E+00  0.00000000E+00
  0.00000000E+00  0.00000000E+00  0.00000000E+00  0.00000000E+00  0.00000000E+00
  0.00000000E+00  0.00000000E+00  0.00000000E+00  0.00000000E+00  0.00000000E+00
  0.00000000E+00  0.00000000E+00  0.00000000E+00  3.13000000E+01
Nuclear GFac                               R   N=          29
  0.00000000E+00  4.03761000E-01  0.00000000E+00  0.00000000E+00  0.00000000E+00
  0.00000000E+00  0.00000000E+00  0.00000000E+00  0.00000000E+00  0.00000000E+00
  0.00000000E+00  0.00000000E+00  0.00000000E+00  0.00000000E+00  0.00000000E+00
  0.00000000E+00  2.79284600E+00  2.79284600E+00  2.79284600E+00  2.79284600E+00
  2.79284600E+00  2.79284600E+00  2.79284600E+00  2.79284600E+00  2.79284600E+00
  2.79284600E+00  2.79284600E+00  2.79284600E+00  2.10639900E+00
MicOpt                                     I   N=          29
          -1          -1          -1          -1          -1          -1
          -1          -1          -1          -1          -1          -1
          -1          -1          -1          -1          -1          -1
          -1          -1          -1          -1          -1          -1
          -1          -1          -1          -1          -1
Number of residues                         I                0
Number of secondary structures             I                0
Redundant internal dimensions              I   N=           4
         148          30          48          70
Redundant internal coordinate indices      I   N=         592
           1           2           0           0           1           3
           0           0           1          17           0           0
           2           4           0           0           2          18
           0           0           4           5           0           0
           4           6           0           0           4          19
           0           0           5           7           0           0
           5          11           0           0           6          12
           0           0           6          16           0           0
           7           8           0           0           7          20
           0           0           8           9           0           0
           8          21           0           0           9          10
           0           0           9          22           0           0
          10          11           0           0          10          23
           0           0          11          24           0           0
          12          13           0           0          12          25
           0           0          13          14           0           0
          13          26           0           0          14          15
           0           0          14          27           0           0
          15          16           0           0          15          28
           0           0          16          29           0           0
           2           1           3           0           2           1
          17           0           3           1          17           0
           1           2           4           0           1           2
          18           0           4           2          18           0
           2           4           5           0           2           4
           6           0           2           4          19           0
           5           4           6           0           5           4
          19           0           6           4          19           0
           4           5           7           0           4           5
          11           0           7           5          11           0
           4           6          12           0           4           6
          16           0          12           6          16           0
           5           7           8           0           5           7
          20           0           8           7          20           0
           7           8           9           0           7           8
          21           0           9           8          21           0
           8           9          10           0           8           9
          22           0          10           9          22           0
           9          10          11           0           9          10
          23           0          11          10          23           0
           5          11          10           0           5          11
          24           0          10          11          24           0
           6          12          13           0           6          12
          25           0          13          12          25           0
          12          13          14           0          12          13
          26           0          14          13          26           0
          13          14          15           0          13          14
          27           0          15          14          27           0
          14          15          16           0          14          15
          28           0          16          15          28           0
           6          16          15           0           6          16
          29           0          15          16          29           0
           3           1           2           4           3           1
           2          18          17           1           2           4
          17           1           2          18           1           2
           4           5           1           2           4           6
           1           2           4          19          18           2
           4           5          18           2           4           6
          18           2           4          19           2           4
           5           7           2           4           5          11
           6           4           5           7           6           4
           5          11          19           4           5           7
          19           4           5          11           2           4
           6          12           2           4           6          16
           5           4           6          12           5           4
           6          16          19           4           6          12
          19           4           6          16           4           5
           7           8           4           5           7          20
          11           5           7           8          11           5
           7          20           4           5          11          10
           4           5          11          24           7           5
          11          10           7           5          11          24
           4           6          12          13           4           6
          12          25          16           6          12          13
          16           6          12          25           4           6
          16          15           4           6          16          29
          12           6          16          15          12           6
          16          29           5           7           8           9
           5           7           8          21          20           7
           8           9          20           7           8          21
           7           8           9          10           7           8
           9          22          21           8           9          10
          21           8           9          22           8           9
          10          11           8           9          10          23
          22           9          10          11          22           9
          10          23           9          10          11           5
           9          10          11          24          23          10
          11           5          23          10          11          24
           6          12          13          14           6          12
          13          26          25          12          13          14
          25          12          13          26          12          13
          14          15          12          13          14          27
          26          13          14          15          26          13
          14          27          13          14          15          16
          13          14          15          28          27          14
          15          16          27          14          15          28
          14          15          16           6          14          15
          16          29          28          15          16           6
          28          15          16          29
Redundant internal coordinates             R   N=         148
  2.54703391E+00  2.30400326E+00  2.07665827E+00  2.75341607E+00  1.90864542E+00
  2.87516452E+00  2.87604220E+00  2.06616013E+00  2.63282811E+00  2.63755195E+00
  2.63658084E+00  2.63429673E+00  2.63376840E+00  2.05061873E+00  2.62857167E+00
  2.04865949E+00  2.63421796E+00  2.04862009E+00  2.62675362E+00  2.04866769E+00
  2.05212400E+00  2.62830959E+00  2.04832568E+00  2.62672240E+00  2.04764121E+00
  2.62922821E+00  2.04765458E+00  2.62163839E+00  2.04626664E+00  3.67627166E+00
  2.16868950E+00  1.97685058E+00  2.13764367E+00  2.12601912E+00  2.07629120E+00
  2.08064640E+00  1.89797329E+00  1.96503304E+00  1.85683754E+00  1.96909440E+00
  1.89191058E+00  1.87823871E+00  2.12419337E+00  2.07526522E+00  2.08316433E+00
  2.12238488E+00  2.11801034E+00  2.04243920E+00  2.09850584E+00  2.09538478E+00
  2.08927485E+00  2.09747025E+00  2.08933253E+00  2.09636915E+00  2.09044976E+00
  2.09680355E+00  2.09592690E+00  2.09407747E+00  2.09713552E+00  2.09195882E+00
  2.10269319E+00  2.08506587E+00  2.09539782E+00  2.12022860E+00  2.07297670E+00
  2.08997994E+00  2.09499398E+00  2.08963359E+00  2.09855719E+00  2.09034214E+00
  2.10599811E+00  2.08684025E+00  2.07810826E+00  2.10785739E+00  2.09721949E+00
  2.14024137E+00  2.09770726E+00  2.04522958E+00  3.07301343E-02 -3.13402904E+00
 -3.10900323E+00  9.42290060E-03  2.73078157E+00 -1.35698526E+00  6.96315891E-01
 -3.87588355E-01  1.80783013E+00 -2.42205403E+00  1.65839246E+00 -1.44692033E+00
 -5.34663021E-01  2.64320950E+00 -2.61293671E+00  5.64935819E-01 -3.15533145E-01
  2.85537694E+00  1.84084759E+00 -1.27142763E+00 -2.35614575E+00  8.14764334E-01
 -3.10387749E+00  4.45040288E-02  1.27516481E-03 -3.13352863E+00  3.10843362E+00
 -4.12582533E-02  2.25292156E-03  3.13574635E+00 -3.11254347E+00  2.94316015E-02
  9.44682421E-04 -3.14026555E+00  3.11743914E+00 -2.83175109E-02  3.87579022E-03
  3.14130444E+00 -4.25328028E-03 -3.14029681E+00  3.13057430E+00 -5.46922916E-03
  3.68931546E-03 -3.13447575E+00  3.13971034E+00  1.54527443E-03 -1.70933049E-04
 -3.13617293E+00  3.13799587E+00  1.99387186E-03 -2.81140437E-03 -3.13625684E+00
  3.13320729E+00 -2.38150199E-04 -3.00275296E-03  3.13971463E+00  3.13820382E+00
 -2.26410531E-03  3.24346633E-04 -3.13792197E+00  3.14078646E+00  2.54014688E-03
  4.28192189E-03 -3.13793378E+00 -3.14062009E+00  3.49524501E-04 -6.52699872E-03
  3.13911175E+00  3.13568481E+00 -1.86174451E-03
ZRed-IntVec                                I   N=         148
           0           0           0           0           0           0
           0           0           0           0           0           0
           0           0           0           0           0           0
           0           0           0           0           0           0
           0           0           0           0           0           0
           0           0           0           0           0           0
           0           0           0           0           0           0
           0           0           0           0           0           0
           0           0           0           0           0           0
           0           0           0           0           0           0
           0           0           0           0           0           0
           0           0           0           0           0           0
           0           0           0           0           0           0
           0           0           0           0           0           0
           0           0           0           0           0           0
           0           0           0           0           0           0
           0           0           0           0           0           0
           0           0           0           0           0           0
           0           0           0           0           0           0
           0           0           0           0           0           0
           0           0           0           0           0           0
           0           0           0           0           0           0
           0           0           0           0           0           0
           0           0           0           0           0           0
           0           0           0           0
ZRed-FPVec                                 R   N=         148
  0.00000000E+00  0.00000000E+00  0.00000000E+00  0.00000000E+00  0.00000000E+00
  0.00000000E+00  0.00000000E+00  0.00000000E+00  0.00000000E+00  0.00000000E+00
  0.00000000E+00  0.00000000E+00  0.00000000E+00  0.00000000E+00  0.00000000E+00
  0.00000000E+00  0.00000000E+00  0.00000000E+00  0.00000000E+00  0.00000000E+00
  0.00000000E+00  0.00000000E+00  0.00000000E+00  0.00000000E+00  0.00000000E+00
  0.00000000E+00  0.00000000E+00  0.00000000E+00  0.00000000E+00  0.00000000E+00
  0.00000000E+00  0.00000000E+00  0.00000000E+00  0.00000000E+00  0.00000000E+00
  0.00000000E+00  0.00000000E+00  0.00000000E+00  0.00000000E+00  0.00000000E+00
  0.00000000E+00  0.00000000E+00  0.00000000E+00  0.00000000E+00  0.00000000E+00
  0.00000000E+00  0.00000000E+00  0.00000000E+00  0.00000000E+00  0.00000000E+00
  0.00000000E+00  0.00000000E+00  0.00000000E+00  0.00000000E+00  0.00000000E+00
  0.00000000E+00  0.00000000E+00  0.00000000E+00  0.00000000E+00  0.00000000E+00
  0.00000000E+00  0.00000000E+00  0.00000000E+00  0.00000000E+00  0.00000000E+00
  0.00000000E+00  0.00000000E+00  0.00000000E+00  0.00000000E+00  0.00000000E+00
  0.00000000E+00  0.00000000E+00  0.00000000E+00  0.00000000E+00  0.00000000E+00
  0.00000000E+00  0.00000000E+00  0.00000000E+00  0.00000000E+00  0.00000000E+00
  0.00000000E+00  0.00000000E+00  0.00000000E+00  0.00000000E+00  0.00000000E+00
  0.00000000E+00  0.00000000E+00  0.00000000E+00  0.00000000E+00  0.00000000E+00
  0.00000000E+00  0.00000000E+00  0.00000000E+00  0.00000000E+00  0.00000000E+00
  0.00000000E+00  0.00000000E+00  0.00000000E+00  0.00000000E+00  0.00000000E+00
  0.00000000E+00  0.00000000E+00  0.00000000E+00  0.00000000E+00  0.00000000E+00
  0.00000000E+00  0.00000000E+00  0.00000000E+00  0.00000000E+00  0.00000000E+00
  0.00000000E+00  0.00000000E+00  0.00000000E+00  0.00000000E+00  0.00000000E+00
  0.00000000E+00  0.00000000E+00  0.00000000E+00  0.00000000E+00  0.00000000E+00
  0.00000000E+00  0.00000000E+00  0.00000000E+00  0.00000000E+00  0.00000000E+00
  0.00000000E+00  0.00000000E+00  0.00000000E+00  0.00000000E+00  0.00000000E+00
  0.00000000E+00  0.00000000E+00  0.00000000E+00  0.00000000E+00  0.00000000E+00
  0.00000000E+00  0.00000000E+00  0.00000000E+00  0.00000000E+00  0.00000000E+00
  0.00000000E+00  0.00000000E+00  0.00000000E+00  0.00000000E+00  0.00000000E+00
  0.00000000E+00  0.00000000E+00  0.00000000E+00
ZRed-Constraint1                           R   N=         148
  2.54703391E+00  2.30400326E+00  2.07665827E+00  2.75341607E+00  1.90864542E+00
  2.87516452E+00  2.87604220E+00  2.06616013E+00  2.63282811E+00  2.63755195E+00
  2.63658084E+00  2.63429673E+00  2.63376840E+00  2.05061873E+00  2.62857167E+00
  2.04865949E+00  2.63421796E+00  2.04862009E+00  2.62675362E+00  2.04866769E+00
  2.05212400E+00  2.62830959E+00  2.04832568E+00  2.62672240E+00  2.04764121E+00
  2.62922821E+00  2.04765458E+00  2.62163839E+00  2.04626664E+00  3.67627166E+00
  2.16868950E+00  1.97685058E+00  2.13764367E+00  2.12601912E+00  2.07629120E+00
  2.08064640E+00  1.89797329E+00  1.96503304E+00  1.85683754E+00  1.96909440E+00
  1.89191058E+00  1.87823871E+00  2.12419337E+00  2.07526522E+00  2.08316433E+00
  2.12238488E+00  2.11801034E+00  2.04243920E+00  2.09850584E+00  2.09538478E+00
  2.08927485E+00  2.09747025E+00  2.08933253E+00  2.09636915E+00  2.09044976E+00
  2.09680355E+00  2.09592690E+00  2.09407747E+00  2.09713552E+00  2.09195882E+00
  2.10269319E+00  2.08506587E+00  2.09539782E+00  2.12022860E+00  2.07297670E+00
  2.08997994E+00  2.09499398E+00  2.08963359E+00  2.09855719E+00  2.09034214E+00
  2.10599811E+00  2.08684025E+00  2.07810826E+00  2.10785739E+00  2.09721949E+00
  2.14024137E+00  2.09770726E+00  2.04522958E+00  3.07301343E-02 -3.13402904E+00
 -3.10900323E+00  9.42290060E-03  2.73078157E+00 -1.35698526E+00  6.96315891E-01
 -3.87588355E-01  1.80783013E+00 -2.42205403E+00  1.65839246E+00 -1.44692033E+00
 -5.34663021E-01  2.64320950E+00 -2.61293671E+00  5.64935819E-01 -3.15533145E-01
  2.85537694E+00  1.84084759E+00 -1.27142763E+00 -2.35614575E+00  8.14764334E-01
 -3.10387749E+00  4.45040288E-02  1.27516481E-03 -3.13352863E+00  3.10843362E+00
 -4.12582533E-02  2.25292156E-03  3.13574635E+00 -3.11254347E+00  2.94316015E-02
  9.44682421E-04 -3.14026555E+00  3.11743914E+00 -2.83175109E-02  3.87579022E-03
  3.14130444E+00 -4.25328028E-03 -3.14029681E+00  3.13057430E+00 -5.46922916E-03
  3.68931546E-03 -3.13447575E+00  3.13971034E+00  1.54527443E-03 -1.70933049E-04
 -3.13617293E+00  3.13799587E+00  1.99387186E-03 -2.81140437E-03 -3.13625684E+00
  3.13320729E+00 -2.38150199E-04 -3.00275296E-03  3.13971463E+00  3.13820382E+00
 -2.26410531E-03  3.24346633E-04 -3.13792197E+00  3.14078646E+00  2.54014688E-03
  4.28192189E-03 -3.13793378E+00 -3.14062009E+00  3.49524501E-04 -6.52699872E-03
  3.13911175E+00  3.13568481E+00 -1.86174451E-03
ZRed-Constraint2                           R   N=         148
  2.68390612E+00  2.29529269E+00  2.08483942E+00  2.81921511E+00  1.88736590E+00
  2.85675352E+00  2.85421640E+00  2.12086476E+00  2.63711275E+00  2.63848072E+00
  2.64644677E+00  2.62342718E+00  2.62672697E+00  2.07367797E+00  2.62817318E+00
  2.06888770E+00  2.62790116E+00  2.06909213E+00  2.62793652E+00  2.06933294E+00
  2.07334919E+00  2.62884967E+00  2.07190967E+00  2.63031531E+00  2.06983121E+00
  2.62737501E+00  2.06853473E+00  2.61328308E+00  2.06953965E+00  3.54251370E+00
  2.12090322E+00  2.01787049E+00  2.14175148E+00  2.12369360E+00  1.97857911E+00
  1.96753421E+00  1.92852548E+00  1.93458202E+00  1.86602543E+00  1.93819405E+00
  1.90947969E+00  1.88495543E+00  2.11779466E+00  2.08043983E+00  2.08487009E+00
  2.13788313E+00  2.10903355E+00  2.03624750E+00  2.09879062E+00  2.09171235E+00
  2.09254335E+00  2.09639926E+00  2.09165540E+00  2.09512223E+00  2.09188903E+00
  2.09543128E+00  2.09586071E+00  2.09778291E+00  2.09480460E+00  2.09059737E+00
  2.09663551E+00  2.09492152E+00  2.09162754E+00  2.10863056E+00  2.10658292E+00
  2.06795427E+00  2.10745913E+00  2.08662436E+00  2.08910178E+00  2.08447337E+00
  2.10047757E+00  2.09823434E+00  2.07019055E+00  2.12102950E+00  2.09196449E+00
  2.15935148E+00  2.11913776E+00  2.00469576E+00  2.79238724E-01  2.71520777E+00
 -2.93865106E+00 -5.02682017E-01  1.67653860E+00 -2.45032423E+00 -3.99960607E-01
 -7.63417782E-01  1.39290470E+00 -2.83991699E+00  1.25592537E+00 -1.87193552E+00
 -8.98307168E-01  2.25701725E+00 -2.97733129E+00  1.77993131E-01 -5.94521563E-01
  2.55429316E+00  1.55623631E+00 -1.57813428E+00 -2.63327358E+00  5.15541140E-01
 -3.12557190E+00  3.39548970E-02  2.25476472E-03 -3.12140374E+00  3.12618002E+00
 -1.67241169E-02 -1.94360300E-03  3.13833757E+00 -3.14127640E+00  6.78108615E-03
 -6.62289360E-03  3.14143459E+00  3.13887375E+00 -1.82922645E-03  4.09785265E-03
 -3.13660512E+00 -5.32452877E-04 -3.13771962E+00  3.12311749E+00 -1.40696800E-02
 -1.51395700E-03 -3.13996344E+00  3.13566441E+00 -2.78507868E-03  1.82422222E-03
 -3.13877635E+00  3.14027293E+00 -3.27642515E-04 -8.85848128E-05 -3.14037224E+00
  3.14051438E+00  2.30722971E-04  4.74326605E-03 -3.13653389E+00  3.14001139E+00
 -1.26576267E-03  5.77129226E-05 -3.14130509E+00  3.14133442E+00 -2.83807705E-05
 -2.61857137E-03  3.14030746E+00  3.13874453E+00 -1.51474567E-03  4.79533368E-04
  3.14123540E+00  3.14076162E+00 -1.66781940E-03
Number of contracted shells                I              136
Number of primitive shells                 I              274
Pure/Cartesian d shells                    I                0
Pure/Cartesian f shells                    I                0
Highest angular momentum                   I                2
Largest degree of contraction              I                6
Shell types                                I   N=         136
           0          -1          -1          -1          -1          -2
           0          -1          -1          -1          -1          -2
           0          -1          -1          -1          -1          -2
           0          -1          -1          -1          -1          -2
           0          -1          -1          -1          -1          -2
           0          -1          -1          -1          -1          -2
           0          -1          -1          -1          -1          -2
           0          -1          -1          -1          -1          -2
           0          -1          -1          -1          -1          -2
           0          -1          -1          -1          -1          -2
           0          -1          -1          -1          -1          -2
           0          -1          -1          -1          -1          -2
           0          -1          -1          -1          -1          -2
           0          -1          -1          -1          -1          -2
           0          -1          -1          -1          -1          -2
           0          -1          -1          -1          -1          -2
           0           0           0           0           0           0
           0           0           0           0           0           0
           0           0           0           0           0           0
           0           0           0           0           0           0
           0           0           0           0           0           0
           0           0           0           0           0           0
           0           0           1           1
Number of primitives per shell             I   N=         136
           6           3           1           1           1           1
           6           3           1           1           1           1
           6           3           1           1           1           1
           6           3           1           1           1           1
           6           3           1           1           1           1
           6           3           1           1           1           1
           6           3           1           1           1           1
           6           3           1           1           1           1
           6           3           1           1           1           1
           6           3           1           1           1           1
           6           3           1           1           1           1
           6           3           1           1           1           1
           6           3           1           1           1           1
           6           3           1           1           1           1
           6           3           1           1           1           1
           6           3           1           1           1           1
           3           1           1           3           1           1
           3           1           1           3           1           1
           3           1           1           3           1           1
           3           1           1           3           1           1
           3           1           1           3           1           1
           3           1           1           3           1           1
           2           1           2           1
Shell to atom map                          I   N=         136
           1           1           1           1           1           1
           2           2           2           2           2           2
           3           3           3           3           3           3
           4           4           4           4           4           4
           5           5           5           5           5           5
           6           6           6           6           6           6
           7           7           7           7           7           7
           8           8           8           8           8           8
           9           9           9           9           9           9
          10          10          10          10          10          10
          11          11          11          11          11          11
          12          12          12          12          12          12
          13          13          13          13          13          13
          14          14          14          14          14          14
          15          15          15          15          15          15
          16          16          16          16          16          16
          17          17          17          18          18          18
          19          19          19          20          20          20
          21          21          21          22          22          22
          23          23          23          24          24          24
          25          25          25          26          26          26
          27          27          27          28          28          28
          29          29          29          29
Primitive exponents                        R   N=         274
  4.56324000E+03  6.82024000E+02  1.54973000E+02  4.44553000E+01  1.30290000E+01
  1.82773000E+00  2.09642000E+01  4.80331000E+00  1.45933000E+00  4.83456000E-01
  1.45585000E-01  4.38000000E-02  6.26000000E-01  6.29348000E+03  9.49044000E+02
  2.18776000E+02  6.36916000E+01  1.88282000E+01  2.72023000E+00  3.06331000E+01
  7.02614000E+00  2.11205000E+00  6.84009000E-01  2.00878000E-01  6.39000000E-02
  9.13000000E-01  8.58850000E+03  1.29723000E+03  2.99296000E+02  8.73771000E+01
  2.56789000E+01  3.74004000E+00  4.21175000E+01  9.62837000E+00  2.85332000E+00
  9.05661000E-01  2.55611000E-01  8.45000000E-02  1.29200000E+00  4.56324000E+03
  6.82024000E+02  1.54973000E+02  4.44553000E+01  1.30290000E+01  1.82773000E+00
  2.09642000E+01  4.80331000E+00  1.45933000E+00  4.83456000E-01  1.45585000E-01
  4.38000000E-02  6.26000000E-01  4.56324000E+03  6.82024000E+02  1.54973000E+02
  4.44553000E+01  1.30290000E+01  1.82773000E+00  2.09642000E+01  4.80331000E+00
  1.45933000E+00  4.83456000E-01  1.45585000E-01  4.38000000E-02  6.26000000E-01
  4.56324000E+03  6.82024000E+02  1.54973000E+02  4.44553000E+01  1.30290000E+01
  1.82773000E+00  2.09642000E+01  4.80331000E+00  1.45933000E+00  4.83456000E-01
  1.45585000E-01  4.38000000E-02  6.26000000E-01  4.56324000E+03  6.82024000E+02
  1.54973000E+02  4.44553000E+01  1.30290000E+01  1.82773000E+00  2.09642000E+01
  4.80331000E+00  1.45933000E+00  4.83456000E-01  1.45585000E-01  4.38000000E-02
  6.26000000E-01  4.56324000E+03  6.82024000E+02  1.54973000E+02  4.44553000E+01
  1.30290000E+01  1.82773000E+00  2.09642000E+01  4.80331000E+00  1.45933000E+00
  4.83456000E-01  1.45585000E-01  4.38000000E-02  6.26000000E-01  4.56324000E+03
  6.82024000E+02  1.54973000E+02  4.44553000E+01  1.30290000E+01  1.82773000E+00
  2.09642000E+01  4.80331000E+00  1.45933000E+00  4.83456000E-01  1.45585000E-01
  4.38000000E-02  6.26000000E-01  4.56324000E+03  6.82024000E+02  1.54973000E+02
  4.44553000E+01  1.30290000E+01  1.82773000E+00  2.09642000E+01  4.80331000E+00
  1.45933000E+00  4.83456000E-01  1.45585000E-01  4.38000000E-02  6.26000000E-01
  4.56324000E+03  6.82024000E+02  1.54973000E+02  4.44553000E+01  1.30290000E+01
  1.82773000E+00  2.09642000E+01  4.80331000E+00  1.45933000E+00  4.83456000E-01
  1.45585000E-01  4.38000000E-02  6.26000000E-01  4.56324000E+03  6.82024000E+02
  1.54973000E+02  4.44553000E+01  1.30290000E+01  1.82773000E+00  2.09642000E+01
  4.80331000E+00  1.45933000E+00  4.83456000E-01  1.45585000E-01  4.38000000E-02
  6.26000000E-01  4.56324000E+03  6.82024000E+02  1.54973000E+02  4.44553000E+01
  1.30290000E+01  1.82773000E+00  2.09642000E+01  4.80331000E+00  1.45933000E+00
  4.83456000E-01  1.45585000E-01  4.38000000E-02  6.26000000E-01  4.56324000E+03
  6.82024000E+02  1.54973000E+02  4.44553000E+01  1.30290000E+01  1.82773000E+00
  2.09642000E+01  4.80331000E+00  1.45933000E+00  4.83456000E-01  1.45585000E-01
  4.38000000E-02  6.26000000E-01  4.56324000E+03  6.82024000E+02  1.54973000E+02
  4.44553000E+01  1.30290000E+01  1.82773000E+00  2.09642000E+01  4.80331000E+00
  1.45933000E+00  4.83456000E-01  1.45585000E-01  4.38000000E-02  6.26000000E-01
  4.56324000E+03  6.82024000E+02  1.54973000E+02  4.44553000E+01  1.30290000E+01
  1.82773000E+00  2.09642000E+01  4.80331000E+00  1.45933000E+00  4.83456000E-01
  1.45585000E-01  4.38000000E-02  6.26000000E-01  3.38650000E+01  5.09479000E+00
  1.15879000E+00  3.25840000E-01  1.02741000E-01  3.38650000E+01  5.09479000E+00
  1.15879000E+00  3.25840000E-01  1.02741000E-01  3.38650000E+01  5.09479000E+00
  1.15879000E+00  3.25840000E-01  1.02741000E-01  3.38650000E+01  5.09479000E+00
  1.15879000E+00  3.25840000E-01  1.02741000E-01  3.38650000E+01  5.09479000E+00
  1.15879000E+00  3.25840000E-01  1.02741000E-01  3.38650000E+01  5.09479000E+00
  1.15879000E+00  3.25840000E-01  1.02741000E-01  3.38650000E+01  5.09479000E+00
  1.15879000E+00  3.25840000E-01  1.02741000E-01  3.38650000E+01  5.09479000E+00
  1.15879000E+00  3.25840000E-01  1.02741000E-01  3.38650000E+01  5.09479000E+00
  1.15879000E+00  3.25840000E-01  1.02741000E-01  3.38650000E+01  5.09479000E+00
  1.15879000E+00  3.25840000E-01  1.02741000E-01  3.38650000E+01  5.09479000E+00
  1.15879000E+00  3.25840000E-01  1.02741000E-01  3.38650000E+01  5.09479000E+00
  1.15879000E+00  3.25840000E-01  1.02741000E-01  1.15900000E+00  7.10700000E-01
  1.90500000E-01  2.69100000E+00  4.44600000E-01  1.37700000E-01
Contraction coefficients                   R   N=         274
  1.96665025E-03  1.52306019E-02  7.61269097E-02  2.60801033E-01  6.16462078E-01
  2.21006028E-01  1.14660081E-01  9.19999648E-01 -3.03068213E-03  1.00000000E+00
  1.00000000E+00  1.00000000E+00  1.00000000E+00  1.96978815E-03  1.49612859E-02
  7.35005308E-02  2.48936766E-01  6.02459433E-01  2.56201759E-01  1.11906080E-01
  9.21666655E-01 -2.56919183E-03  1.00000000E+00  1.00000000E+00  1.00000000E+00
  1.00000000E+00  1.89515008E-03  1.43859006E-02  7.07320031E-02  2.40001011E-01
  5.94797026E-01  2.80802012E-01  1.13889012E-01  9.20811101E-01 -3.27447036E-03
  1.00000000E+00  1.00000000E+00  1.00000000E+00  1.00000000E+00  1.96665025E-03
  1.52306019E-02  7.61269097E-02  2.60801033E-01  6.16462078E-01  2.21006028E-01
  1.14660081E-01  9.19999648E-01 -3.03068213E-03  1.00000000E+00  1.00000000E+00
  1.00000000E+00  1.00000000E+00  1.96665025E-03  1.52306019E-02  7.61269097E-02
  2.60801033E-01  6.16462078E-01  2.21006028E-01  1.14660081E-01  9.19999648E-01
 -3.03068213E-03  1.00000000E+00  1.00000000E+00  1.00000000E+00  1.00000000E+00
  1.96665025E-03  1.52306019E-02  7.61269097E-02  2.60801033E-01  6.16462078E-01
  2.21006028E-01  1.14660081E-01  9.19999648E-01 -3.03068213E-03  1.00000000E+00
  1.00000000E+00  1.00000000E+00  1.00000000E+00  1.96665025E-03  1.52306019E-02
  7.61269097E-02  2.60801033E-01  6.16462078E-01  2.21006028E-01  1.14660081E-01
  9.19999648E-01 -3.03068213E-03  1.00000000E+00  1.00000000E+00  1.00000000E+00
  1.00000000E+00  1.96665025E-03  1.52306019E-02  7.61269097E-02  2.60801033E-01
  6.16462078E-01  2.21006028E-01  1.14660081E-01  9.19999648E-01 -3.03068213E-03
  1.00000000E+00  1.00000000E+00  1.00000000E+00  1.00000000E+00  1.96665025E-03
  1.52306019E-02  7.61269097E-02  2.60801033E-01  6.16462078E-01  2.21006028E-01
  1.14660081E-01  9.19999648E-01 -3.03068213E-03  1.00000000E+00  1.00000000E+00
  1.00000000E+00  1.00000000E+00  1.96665025E-03  1.52306019E-02  7.61269097E-02
  2.60801033E-01  6.16462078E-01  2.21006028E-01  1.14660081E-01  9.19999648E-01
 -3.03068213E-03  1.00000000E+00  1.00000000E+00  1.00000000E+00  1.00000000E+00
  1.96665025E-03  1.52306019E-02  7.61269097E-02  2.60801033E-01  6.16462078E-01
  2.21006028E-01  1.14660081E-01  9.19999648E-01 -3.03068213E-03  1.00000000E+00
  1.00000000E+00  1.00000000E+00  1.00000000E+00  1.96665025E-03  1.52306019E-02
  7.61269097E-02  2.60801033E-01  6.16462078E-01  2.21006028E-01  1.14660081E-01
  9.19999648E-01 -3.03068213E-03  1.00000000E+00  1.00000000E+00  1.00000000E+00
  1.00000000E+00  1.96665025E-03  1.52306019E-02  7.61269097E-02  2.60801033E-01
  6.16462078E-01  2.21006028E-01  1.14660081E-01  9.19999648E-01 -3.03068213E-03
  1.00000000E+00  1.00000000E+00  1.00000000E+00  1.00000000E+00  1.96665025E-03
  1.52306019E-02  7.61269097E-02  2.60801033E-01  6.16462078E-01  2.21006028E-01
  1.14660081E-01  9.19999648E-01 -3.03068213E-03  1.00000000E+00  1.00000000E+00
  1.00000000E+00  1.00000000E+00  1.96665025E-03  1.52306019E-02  7.61269097E-02
  2.60801033E-01  6.16462078E-01  2.21006028E-01  1.14660081E-01  9.19999648E-01
 -3.03068213E-03  1.00000000E+00  1.00000000E+00  1.00000000E+00  1.00000000E+00
  1.96665025E-03  1.52306019E-02  7.61269097E-02  2.60801033E-01  6.16462078E-01
  2.21006028E-01  1.14660081E-01  9.19999648E-01 -3.03068213E-03  1.00000000E+00
  1.00000000E+00  1.00000000E+00  1.00000000E+00  2.54938145E-02  1.90373109E-01
  8.52161486E-01  1.00000000E+00  1.00000000E+00  2.54938145E-02  1.90373109E-01
  8.52161486E-01  1.00000000E+00  1.00000000E+00  2.54938145E-02  1.90373109E-01
  8.52161486E-01  1.00000000E+00  1.00000000E+00  2.54938145E-02  1.90373109E-01
  8.52161486E-01  1.00000000E+00  1.00000000E+00  2.54938145E-02  1.90373109E-01
  8.52161486E-01  1.00000000E+00  1.00000000E+00  2.54938145E-02  1.90373109E-01
  8.52161486E-01  1.00000000E+00  1.00000000E+00  2.54938145E-02  1.90373109E-01
  8.52161486E-01  1.00000000E+00  1.00000000E+00  2.54938145E-02  1.90373109E-01
  8.52161486E-01  1.00000000E+00  1.00000000E+00  2.54938145E-02  1.90373109E-01
  8.52161486E-01  1.00000000E+00  1.00000000E+00  2.54938145E-02  1.90373109E-01
  8.52161486E-01  1.00000000E+00  1.00000000E+00  2.54938145E-02  1.90373109E-01
  8.52161486E-01  1.00000000E+00  1.00000000E+00  2.54938145E-02  1.90373109E-01
  8.52161486E-01  1.00000000E+00  1.00000000E+00 -3.03787689E+00  3.37037349E+00
  1.00000000E+00 -1.18979999E-01  1.04244709E+00  1.00000000E+00
P(S=P) Contraction coefficients            R   N=         274
  0.00000000E+00  0.00000000E+00  0.00000000E+00  0.00000000E+00  0.00000000E+00
  0.00000000E+00  4.02486927E-02  2.37593957E-01  8.15853851E-01  1.00000000E+00
  1.00000000E+00  1.00000000E+00  0.00000000E+00  0.00000000E+00  0.00000000E+00
  0.00000000E+00  0.00000000E+00  0.00000000E+00  0.00000000E+00  3.83119186E-02
  2.37403116E-01  8.17592398E-01  1.00000000E+00  1.00000000E+00  1.00000000E+00
  0.00000000E+00  0.00000000E+00  0.00000000E+00  0.00000000E+00  0.00000000E+00
  0.00000000E+00  0.00000000E+00  3.65113974E-02  2.37152983E-01  8.19701941E-01
  1.00000000E+00  1.00000000E+00  1.00000000E+00  0.00000000E+00  0.00000000E+00
  0.00000000E+00  0.00000000E+00  0.00000000E+00  0.00000000E+00  0.00000000E+00
  4.02486927E-02  2.37593957E-01  8.15853851E-01  1.00000000E+00  1.00000000E+00
  1.00000000E+00  0.00000000E+00  0.00000000E+00  0.00000000E+00  0.00000000E+00
  0.00000000E+00  0.00000000E+00  0.00000000E+00  4.02486927E-02  2.37593957E-01
  8.15853851E-01  1.00000000E+00  1.00000000E+00  1.00000000E+00  0.00000000E+00
  0.00000000E+00  0.00000000E+00  0.00000000E+00  0.00000000E+00  0.00000000E+00
  0.00000000E+00  4.02486927E-02  2.37593957E-01  8.15853851E-01  1.00000000E+00
  1.00000000E+00  1.00000000E+00  0.00000000E+00  0.00000000E+00  0.00000000E+00
  0.00000000E+00  0.00000000E+00  0.00000000E+00  0.00000000E+00  4.02486927E-02
  2.37593957E-01  8.15853851E-01  1.00000000E+00  1.00000000E+00  1.00000000E+00
  0.00000000E+00  0.00000000E+00  0.00000000E+00  0.00000000E+00  0.00000000E+00
  0.00000000E+00  0.00000000E+00  4.02486927E-02  2.37593957E-01  8.15853851E-01
  1.00000000E+00  1.00000000E+00  1.00000000E+00  0.00000000E+00  0.00000000E+00
  0.00000000E+00  0.00000000E+00  0.00000000E+00  0.00000000E+00  0.00000000E+00
  4.02486927E-02  2.37593957E-01  8.15853851E-01  1.00000000E+00  1.00000000E+00
  1.00000000E+00  0.00000000E+00  0.00000000E+00  0.00000000E+00  0.00000000E+00
  0.00000000E+00  0.00000000E+00  0.00000000E+00  4.02486927E-02  2.37593957E-01
  8.15853851E-01  1.00000000E+00  1.00000000E+00  1.00000000E+00  0.00000000E+00
  0.00000000E+00  0.00000000E+00  0.00000000E+00  0.00000000E+00  0.00000000E+00
  0.00000000E+00  4.02486927E-02  2.37593957E-01  8.15853851E-01  1.00000000E+00
  1.00000000E+00  1.00000000E+00  0.00000000E+00  0.00000000E+00  0.00000000E+00
  0.00000000E+00  0.00000000E+00  0.00000000E+00  0.00000000E+00  4.02486927E-02
  2.37593957E-01  8.15853851E-01  1.00000000E+00  1.00000000E+00  1.00000000E+00
  0.00000000E+00  0.00000000E+00  0.00000000E+00  0.00000000E+00  0.00000000E+00
  0.00000000E+00  0.00000000E+00  4.02486927E-02  2.37593957E-01  8.15853851E-01
  1.00000000E+00  1.00000000E+00  1.00000000E+00  0.00000000E+00  0.00000000E+00
  0.00000000E+00  0.00000000E+00  0.00000000E+00  0.00000000E+00  0.00000000E+00
  4.02486927E-02  2.37593957E-01  8.15853851E-01  1.00000000E+00  1.00000000E+00
  1.00000000E+00  0.00000000E+00  0.00000000E+00  0.00000000E+00  0.00000000E+00
  0.00000000E+00  0.00000000E+00  0.00000000E+00  4.02486927E-02  2.37593957E-01
  8.15853851E-01  1.00000000E+00  1.00000000E+00  1.00000000E+00  0.00000000E+00
  0.00000000E+00  0.00000000E+00  0.00000000E+00  0.00000000E+00  0.00000000E+00
  0.00000000E+00  4.02486927E-02  2.37593957E-01  8.15853851E-01  1.00000000E+00
  1.00000000E+00  1.00000000E+00  0.00000000E+00  0.00000000E+00  0.00000000E+00
  0.00000000E+00  0.00000000E+00  0.00000000E+00  0.00000000E+00  0.00000000E+00
  0.00000000E+00  0.00000000E+00  0.00000000E+00  0.00000000E+00  0.00000000E+00
  0.00000000E+00  0.00000000E+00  0.00000000E+00  0.00000000E+00  0.00000000E+00
  0.00000000E+00  0.00000000E+00  0.00000000E+00  0.00000000E+00  0.00000000E+00
  0.00000000E+00  0.00000000E+00  0.00000000E+00  0.00000000E+00  0.00000000E+00
  0.00000000E+00  0.00000000E+00  0.00000000E+00  0.00000000E+00  0.00000000E+00
  0.00000000E+00  0.00000000E+00  0.00000000E+00  0.00000000E+00  0.00000000E+00
  0.00000000E+00  0.00000000E+00  0.00000000E+00  0.00000000E+00  0.00000000E+00
  0.00000000E+00  0.00000000E+00  0.00000000E+00  0.00000000E+00  0.00000000E+00
  0.00000000E+00  0.00000000E+00  0.00000000E+00  0.00000000E+00  0.00000000E+00
  0.00000000E+00  0.00000000E+00  0.00000000E+00  0.00000000E+00  0.00000000E+00
  0.00000000E+00  0.00000000E+00  0.00000000E+00  0.00000000E+00  0.00000000E+00
  0.00000000E+00  0.00000000E+00  0.00000000E+00  0.00000000E+00
Coordinates of each shell                  R   N=         408
  4.17186805E+00 -6.15823780E-01 -1.51082514E-01  4.17186805E+00 -6.15823780E-01
 -1.51082514E-01  4.17186805E+00 -6.15823780E-01 -1.51082514E-01  4.17186805E+00
 -6.15823780E-01 -1.51082514E-01  4.17186805E+00 -6.15823780E-01 -1.51082514E-01
  4.17186805E+00 -6.15823780E-01 -1.51082514E-01  1.71061018E+00 -1.26798580E+00
 -8.56903199E-02  1.71061018E+00 -1.26798580E+00 -8.56903199E-02  1.71061018E+00
 -1.26798580E+00 -8.56903199E-02  1.71061018E+00 -1.26798580E+00 -8.56903199E-02
  1.71061018E+00 -1.26798580E+00 -8.56903199E-02  1.71061018E+00 -1.26798580E+00
 -8.56903199E-02  5.00555082E+00  1.18578507E+00 -1.32053093E+00  5.00555082E+00
  1.18578507E+00 -1.32053093E+00  5.00555082E+00  1.18578507E+00 -1.32053093E+00
  5.00555082E+00  1.18578507E+00 -1.32053093E+00  5.00555082E+00  1.18578507E+00
 -1.32053093E+00  5.00555082E+00  1.18578507E+00 -1.32053093E+00 -1.97645106E-01
  1.23274283E-01 -1.50140821E+00 -1.97645106E-01  1.23274283E-01 -1.50140821E+00
 -1.97645106E-01  1.23274283E-01 -1.50140821E+00 -1.97645106E-01  1.23274283E-01
 -1.50140821E+00 -1.97645106E-01  1.23274283E-01 -1.50140821E+00 -1.97645106E-01
  1.23274283E-01 -1.50140821E+00 -2.45150269E+00 -1.60280822E+00 -1.95675004E+00
 -2.45150269E+00 -1.60280822E+00 -1.95675004E+00 -2.45150269E+00 -1.60280822E+00
 -1.95675004E+00 -2.45150269E+00 -1.60280822E+00 -1.95675004E+00 -2.45150269E+00
 -1.60280822E+00 -1.95675004E+00 -2.45150269E+00 -1.60280822E+00 -1.95675004E+00
 -9.27177426E-01  2.59939190E+00 -2.33243057E-01 -9.27177426E-01  2.59939190E+00
 -2.33243057E-01 -9.27177426E-01  2.59939190E+00 -2.33243057E-01 -9.27177426E-01
  2.59939190E+00 -2.33243057E-01 -9.27177426E-01  2.59939190E+00 -2.33243057E-01
 -9.27177426E-01  2.59939190E+00 -2.33243057E-01 -4.54340228E+00 -1.59796389E+00
 -3.58089191E-01 -4.54340228E+00 -1.59796389E+00 -3.58089191E-01 -4.54340228E+00
 -1.59796389E+00 -3.58089191E-01 -4.54340228E+00 -1.59796389E+00 -3.58089191E-01
 -4.54340228E+00 -1.59796389E+00 -3.58089191E-01 -4.54340228E+00 -1.59796389E+00
 -3.58089191E-01 -6.53949797E+00 -3.26339182E+00 -7.80803936E-01 -6.53949797E+00
 -3.26339182E+00 -7.80803936E-01 -6.53949797E+00 -3.26339182E+00 -7.80803936E-01
 -6.53949797E+00 -3.26339182E+00 -7.80803936E-01 -6.53949797E+00 -3.26339182E+00
 -7.80803936E-01 -6.53949797E+00 -3.26339182E+00 -7.80803936E-01 -6.45916908E+00
 -4.93462841E+00 -2.80809389E+00 -6.45916908E+00 -4.93462841E+00 -2.80809389E+00
 -6.45916908E+00 -4.93462841E+00 -2.80809389E+00 -6.45916908E+00 -4.93462841E+00
 -2.80809389E+00 -6.45916908E+00 -4.93462841E+00 -2.80809389E+00 -6.45916908E+00
 -4.93462841E+00 -2.80809389E+00 -4.37027861E+00 -4.94488452E+00 -4.41294145E+00
 -4.37027861E+00 -4.94488452E+00 -4.41294145E+00 -4.37027861E+00 -4.94488452E+00
 -4.41294145E+00 -4.37027861E+00 -4.94488452E+00 -4.41294145E+00 -4.37027861E+00
 -4.94488452E+00 -4.41294145E+00 -4.37027861E+00 -4.94488452E+00 -4.41294145E+00
 -2.37743735E+00 -3.28819396E+00 -3.98422866E+00 -2.37743735E+00 -3.28819396E+00
 -3.98422866E+00 -2.37743735E+00 -3.28819396E+00 -3.98422866E+00 -2.37743735E+00
 -3.28819396E+00 -3.98422866E+00 -2.37743735E+00 -3.28819396E+00 -3.98422866E+00
 -2.37743735E+00 -3.28819396E+00 -3.98422866E+00 -4.02809327E-01  3.05619100E+00
  2.30996972E+00 -4.02809327E-01  3.05619100E+00  2.30996972E+00 -4.02809327E-01
  3.05619100E+00  2.30996972E+00 -4.02809327E-01  3.05619100E+00  2.30996972E+00
 -4.02809327E-01  3.05619100E+00  2.30996972E+00 -4.02809327E-01  3.05619100E+00
  2.30996972E+00 -1.12895223E+00  5.29460646E+00  3.48053541E+00 -1.12895223E+00
  5.29460646E+00  3.48053541E+00 -1.12895223E+00  5.29460646E+00  3.48053541E+00
 -1.12895223E+00  5.29460646E+00  3.48053541E+00 -1.12895223E+00  5.29460646E+00
  3.48053541E+00 -1.12895223E+00  5.29460646E+00  3.48053541E+00 -2.40122882E+00
  7.14103929E+00  2.11244599E+00 -2.40122882E+00  7.14103929E+00  2.11244599E+00
 -2.40122882E+00  7.14103929E+00  2.11244599E+00 -2.40122882E+00  7.14103929E+00
  2.11244599E+00 -2.40122882E+00  7.14103929E+00  2.11244599E+00 -2.40122882E+00
  7.14103929E+00  2.11244599E+00 -2.94491629E+00  6.74067194E+00 -4.28607118E-01
 -2.94491629E+00  6.74067194E+00 -4.28607118E-01 -2.94491629E+00  6.74067194E+00
 -4.28607118E-01 -2.94491629E+00  6.74067194E+00 -4.28607118E-01 -2.94491629E+00
  6.74067194E+00 -4.28607118E-01 -2.94491629E+00  6.74067194E+00 -4.28607118E-01
 -2.20929104E+00  4.48747735E+00 -1.54885595E+00 -2.20929104E+00  4.48747735E+00
 -1.54885595E+00 -2.20929104E+00  4.48747735E+00 -1.54885595E+00 -2.20929104E+00
  4.48747735E+00 -1.54885595E+00 -2.20929104E+00  4.48747735E+00 -1.54885595E+00
 -2.20929104E+00  4.48747735E+00 -1.54885595E+00  5.38530704E+00 -1.88008505E+00
  9.63241871E-01  5.38530704E+00 -1.88008505E+00  9.63241871E-01  5.38530704E+00
 -1.88008505E+00  9.63241871E-01  1.18373406E+00 -2.78591735E+00  9.44461481E-01
  1.18373406E+00 -2.78591735E+00  9.44461481E-01  1.18373406E+00 -2.78591735E+00
  9.44461481E-01  6.51416410E-01  5.82759155E-01 -3.32815009E+00  6.51416410E-01
  5.82759155E-01 -3.32815009E+00  6.51416410E-01  5.82759155E-01 -3.32815009E+00
 -4.62980176E+00 -2.86970572E-01  1.21635319E+00 -4.62980176E+00 -2.86970572E-01
  1.21635319E+00 -4.62980176E+00 -2.86970572E-01  1.21635319E+00 -8.16042168E+00
 -3.24427997E+00  4.71891872E-01 -8.16042168E+00 -3.24427997E+00  4.71891872E-01
 -8.16042168E+00 -3.24427997E+00  4.71891872E-01 -8.01802366E+00 -6.22092986E+00
 -3.14312408E+00 -8.01802366E+00 -6.22092986E+00 -3.14312408E+00 -8.01802366E+00
 -6.22092986E+00 -3.14312408E+00 -4.29963934E+00 -6.23589293E+00 -6.00207539E+00
 -4.29963934E+00 -6.23589293E+00 -6.00207539E+00 -4.29963934E+00 -6.23589293E+00
 -6.00207539E+00 -7.53214631E-01 -3.28772222E+00 -5.23846678E+00 -7.53214631E-01
 -3.28772222E+00 -5.23846678E+00 -7.53214631E-01 -3.28772222E+00 -5.23846678E+00
  5.94164854E-01  1.62479168E+00  3.38364405E+00  5.94164854E-01  1.62479168E+00
  3.38364405E+00  5.94164854E-01  1.62479168E+00  3.38364405E+00 -6.96899979E-01
  5.59190668E+00  5.45987317E+00 -6.96899979E-01  5.59190668E+00  5.45987317E+00
 -6.96899979E-01  5.59190668E+00  5.45987317E+00 -2.97027180E+00  8.89471054E+00
  3.00335366E+00 -2.97027180E+00  8.89471054E+00  3.00335366E+00 -2.97027180E+00
  8.89471054E+00  3.00335366E+00 -3.92887323E+00  8.16082174E+00 -1.52506070E+00
 -3.92887323E+00  8.16082174E+00 -1.52506070E+00 -3.92887323E+00  8.16082174E+00
 -1.52506070E+00 -3.02887021E+00  4.03323571E+00 -5.10370163E+00 -3.02887021E+00
  4.03323571E+00 -5.10370163E+00 -3.02887021E+00  4.03323571E+00 -5.10370163E+00
 -3.02887021E+00  4.03323571E+00 -5.10370163E+00
Num ILSW                                   I              100
ILSW                                       I   N=         100
           0           0           0           0           2           0
           0           0           0           0        4336          -1
           7           0           0           0           2           0
           0           0           1           0           1           0
           1           1           0           0           0           0
           0           0      100000           0          -1           0
           0           0           0           0           0           0
           0           0           0           1           0           0
           0 -2000000000           1           0           0           0
           0           0           4          52           0           0
           0           0          55           0           0           0
           0           0           0           0           0           1
           0           0           0           0           0           0
           0           0           0           0           0           0
           0           0           0           0           0           0
           0           0           0           0           0           0
           0           0           0           0
Num RLSW                                   I               52
RLSW                                       R   N=          52
  1.00000000E+00  1.00000000E+00  1.00000000E+00  1.00000000E+00  5.40000000E-01
  0.00000000E+00  0.00000000E+00  1.00000000E+00  0.00000000E+00  0.00000000E+00
  0.00000000E+00  0.00000000E+00  1.00000000E+00  0.00000000E+00  0.00000000E+00
  0.00000000E+00  0.00000000E+00  1.00000000E+00  0.00000000E+00  0.00000000E+00
  0.00000000E+00  0.00000000E+00  1.00000000E+00  0.00000000E+00  0.00000000E+00
  0.00000000E+00  0.00000000E+00  1.00000000E+00  0.00000000E+00  0.00000000E+00
  0.00000000E+00  0.00000000E+00  1.00000000E+00  0.00000000E+00  0.00000000E+00
  0.00000000E+00  0.00000000E+00  0.00000000E+00  1.00000000E+00  1.00000000E+00
  0.00000000E+00  1.00000000E+00  0.00000000E+00  0.00000000E+00  0.00000000E+00
  0.00000000E+00  0.00000000E+00  0.00000000E+00  0.00000000E+00  0.00000000E+00
  0.00000000E+00  0.00000000E+00
ECP-MxAtEC                                 I           250000
ECP-MaxLECP                                I               10
ECP-MaxAtL                                 I          2250000
ECP-MxTECP                                 I         11250000
ECP-LenNCZ                                 I               18
ECP-KFirst                                 I   N=         290
           0           0           0           0           0           0
           0           0           0           0           0           0
           0           0           0           0           0           0
           0           0           0           0           0           0
           0           0           0           0           1           0
           0           0           0           0           0           0
           0           0           0           0           0           0
           0           0           0           0           0           0
           0           0           0           0           0           0
           0           0           0           5           0           0
           0           0           0           0           0           0
           0           0           0           0           0           0
           0           0           0           0           0           0
           0           0           0           0           0           0
           0           0           9           0           0           0
           0           0           0           0           0           0
           0           0           0           0           0           0
           0           0           0           0           0           0
           0           0           0           0           0           0
           0          14           0           0           0           0
           0           0           0           0           0           0
           0           0           0           0           0           0
           0           0           0           0           0           0
           0           0           0           0           0           0
           0           0           0           0           0           0
           0           0           0           0           0           0
           0           0           0           0           0           0
           0           0           0           0           0           0
           0           0           0           0           0           0
           0           0           0           0           0           0
           0           0           0           0           0           0
           0           0           0           0           0           0
           0           0           0           0           0           0
           0           0           0           0           0           0
           0           0           0           0           0           0
           0           0           0           0           0           0
           0           0           0           0           0           0
           0           0           0           0           0           0
           0           0           0           0           0           0
           0           0           0           0           0           0
           0           0           0           0           0           0
           0           0           0           0           0           0
           0           0           0           0           0           0
           0           0           0           0           0           0
           0           0           0           0           0           0
           0           0           0           0           0           0
           0           0           0           0           0           0
           0           0           0           0           0           0
           0           0
ECP-KLast                                  I   N=         290
           0           0           0           0           0           0
           0           0           0           0           0           0
           0           0           0           0           0           0
           0           0           0           0           0           0
           0           0           0           0           4           0
           0           0           0           0           0           0
           0           0           0           0           0           0
           0           0           0           0           0           0
           0           0           0           0           0           0
           0           0           0           8           0           0
           0           0           0           0           0           0
           0           0           0           0           0           0
           0           0           0           0           0           0
           0           0           0           0           0           0
           0           0          13           0           0           0
           0           0           0           0           0           0
           0           0           0           0           0           0
           0           0           0           0           0           0
           0           0           0           0           0           0
           0          18           0           0           0           0
           0           0           0           0           0           0
           0           0           0           0           0           0
           0           0           0           0           0           0
           0           0           0           0           0           0
           0           0           0           0           0           0
           0           0           0           0           0           0
           0           0           0           0           0           0
           0           0           0           0           0           0
           0           0           0           0           0           0
           0           0           0           0           0           0
           0           0           0           0           0           0
           0           0           0           0           0           0
           0           0           0           0           0           0
           0           0           0           0           0           0
           0           0           0           0           0           0
           0           0           0           0           0           0
           0           0           0           0           0           0
           0           0           0           0           0           0
           0           0           0           0           0           0
           0           0           0           0           0           0
           0           0           0           0           0           0
           0           0           0           0           0           0
           0           0           0           0           0           0
           0           0           0           0           0           0
           0           0           0           0           0           0
           0           0           0           0           0           0
           0           0           0           0           0           0
           0           0           0           0           0           0
           0           0
ECP-LMax                                   I   N=          29
           0           0           0           0           0           0
           0           0           0           0           0           0
           0           0           0           0           0           0
           0           0           0           0           0           0
           0           0           0           0           3
ECP-LPSkip                                 I   N=          29
           1           1           1           1           1           1
           1           1           1           1           1           1
           1           1           1           1           1           1
           1           1           1           1           1           1
           1           1           1           1           0
ECP-RNFroz                                 R   N=          29
  0.00000000E+00  0.00000000E+00  0.00000000E+00  0.00000000E+00  0.00000000E+00
  0.00000000E+00  0.00000000E+00  0.00000000E+00  0.00000000E+00  0.00000000E+00
  0.00000000E+00  0.00000000E+00  0.00000000E+00  0.00000000E+00  0.00000000E+00
  0.00000000E+00  0.00000000E+00  0.00000000E+00  0.00000000E+00  0.00000000E+00
  0.00000000E+00  0.00000000E+00  0.00000000E+00  0.00000000E+00  0.00000000E+00
  0.00000000E+00  0.00000000E+00  0.00000000E+00  2.80000000E+01
ECP-NLP                                    I   N=          18
           1           2           2           2           0           1
           2           2           0           1           2           2
           2           0           1           2           2           2
ECP-CLP1                                   R   N=          18
 -2.80000000E+01 -1.34926885E+02 -4.19271913E+01 -5.93364200E+00  3.00000000E+00
  2.73430642E+01  1.18802885E+02  4.34354876E+01  5.00000000E+00  2.50504252E+01
  9.26157463E+01  9.58249016E+01  2.62684983E+01  3.00000000E+00  2.25533557E+01
  1.78124199E+02  7.69924162E+01  9.48182700E+00
ECP-CLP2                                   R   N=          18
  0.00000000E+00  0.00000000E+00  0.00000000E+00  0.00000000E+00  0.00000000E+00
  0.00000000E+00  0.00000000E+00  0.00000000E+00  0.00000000E+00  0.00000000E+00
  0.00000000E+00  0.00000000E+00  0.00000000E+00  0.00000000E+00  0.00000000E+00
  0.00000000E+00  0.00000000E+00  0.00000000E+00
ECP-ZLP                                    R   N=          18
  2.13614397E+02  4.10585380E+01  8.70865300E+00  2.60746610E+00  5.41980682E+01
  3.29053558E+01  1.36744890E+01  3.03411520E+00  5.42563340E+01  2.60095593E+01
  2.82012995E+01  9.43410610E+00  2.53217640E+00  8.76328721E+01  6.17373377E+01
  3.24385104E+01  8.75371990E+00  1.66331890E+00
MxBond                                     I                4
NBond                                      I   N=          29
           3           3           1           4           3           3
           3           3           3           3           3           3
           3           3           3           3           1           1
           1           1           1           1           1           1
           1           1           1           1           1
IBond                                      I   N=         116
           2           3          17           0           1           4
          18           0           1           0           0           0
           2           5           6          19           4           7
          11           0           4          12          16           0
           5           8          20           0           7           9
          21           0           8          10          22           0
           9          11          23           0           5          10
          24           0           6          13          25           0
          12          14          26           0          13          15
          27           0          14          16          28           0
           6          15          29           0           1           0
           0           0           2           0           0           0
           4           0           0           0           7           0
           0           0           8           0           0           0
           9           0           0           0          10           0
           0           0          11           0           0           0
          12           0           0           0          13           0
           0           0          14           0           0           0
          15           0           0           0          16           0
           0           0
RBond                                      R   N=         116
  1.00000000E+00  2.00000000E+00  1.00000000E+00  0.00000000E+00  1.00000000E+00
  1.00000000E+00  1.00000000E+00  0.00000000E+00  2.00000000E+00  0.00000000E+00
  0.00000000E+00  0.00000000E+00  1.00000000E+00  1.00000000E+00  1.00000000E+00
  1.00000000E+00  1.00000000E+00  1.50000000E+00  1.50000000E+00  0.00000000E+00
  1.00000000E+00  1.50000000E+00  1.50000000E+00  0.00000000E+00  1.50000000E+00
  1.50000000E+00  1.00000000E+00  0.00000000E+00  1.50000000E+00  1.50000000E+00
  1.00000000E+00  0.00000000E+00  1.50000000E+00  1.50000000E+00  1.00000000E+00
  0.00000000E+00  1.50000000E+00  1.50000000E+00  1.00000000E+00  0.00000000E+00
  1.50000000E+00  1.50000000E+00  1.00000000E+00  0.00000000E+00  1.50000000E+00
  1.50000000E+00  1.00000000E+00  0.00000000E+00  1.50000000E+00  1.50000000E+00
  1.00000000E+00  0.00000000E+00  1.50000000E+00  1.50000000E+00  1.00000000E+00
  0.00000000E+00  1.50000000E+00  1.50000000E+00  1.00000000E+00  0.00000000E+00
  1.50000000E+00  1.50000000E+00  1.00000000E+00  0.00000000E+00  1.00000000E+00
  0.00000000E+00  0.00000000E+00  0.00000000E+00  1.00000000E+00  0.00000000E+00
  0.00000000E+00  0.00000000E+00  1.00000000E+00  0.00000000E+00  0.00000000E+00
  0.00000000E+00  1.00000000E+00  0.00000000E+00  0.00000000E+00  0.00000000E+00
  1.00000000E+00  0.00000000E+00  0.00000000E+00  0.00000000E+00  1.00000000E+00
  0.00000000E+00  0.00000000E+00  0.00000000E+00  1.00000000E+00  0.00000000E+00
  0.00000000E+00  0.00000000E+00  1.00000000E+00  0.00000000E+00  0.00000000E+00
  0.00000000E+00  1.00000000E+00  0.00000000E+00  0.00000000E+00  0.00000000E+00
  1.00000000E+00  0.00000000E+00  0.00000000E+00  0.00000000E+00  1.00000000E+00
  0.00000000E+00  0.00000000E+00  0.00000000E+00  1.00000000E+00  0.00000000E+00
  0.00000000E+00  0.00000000E+00  1.00000000E+00  0.00000000E+00  0.00000000E+00
  0.00000000E+00
Virial Ratio                               R      2.017178233862797E+00
SCF Energy                                 R     -6.837166058612534E+02
Total Energy                               R     -6.837166058612534E+02
RMS Force                                  R      5.569587073165234E-06
RMS Density                                R      1.112861257377586E-09
NImag                                      I                0
Job Status                                 I                1
Nuclear derivative order                   I                2
PCM-NSphere                                I               29
PCM-NGenSphere                             I               29
PCM-NOrd                                   I   N=          29
           1           2           3           4           5           6
           7           8           9          10          11          12
          13          14          15          16          17          18
          19          20          21          22          23          24
          25          26          27          28          29
PCM-SphereRadii                            R   N=          29
  4.00253442E+00  3.80401869E+00  3.63772279E+00  4.00253442E+00  4.00253442E+00
  4.00253442E+00  4.00253442E+00  4.00253442E+00  4.00253442E+00  4.00253442E+00
  4.00253442E+00  4.00253442E+00  4.00253442E+00  4.00253442E+00  4.00253442E+00
  4.00253442E+00  2.99956228E+00  2.99956228E+00  2.99956228E+00  2.99956228E+00
  2.99956228E+00  2.99956228E+00  2.99956228E+00  2.99956228E+00  2.99956228E+00
  2.99956228E+00  2.99956228E+00  2.99956228E+00  4.35383450E+00
PCM-SphereLoc                              R   N=          87
  4.17186805E+00 -6.15823780E-01 -1.51082514E-01  1.71061018E+00 -1.26798580E+00
 -8.56903199E-02  5.00555082E+00  1.18578507E+00 -1.32053093E+00 -1.97645106E-01
  1.23274283E-01 -1.50140821E+00 -2.45150269E+00 -1.60280822E+00 -1.95675004E+00
 -9.27177426E-01  2.59939190E+00 -2.33243057E-01 -4.54340228E+00 -1.59796389E+00
 -3.58089191E-01 -6.53949797E+00 -3.26339182E+00 -7.80803936E-01 -6.45916908E+00
 -4.93462841E+00 -2.80809389E+00 -4.37027861E+00 -4.94488452E+00 -4.41294145E+00
 -2.37743735E+00 -3.28819396E+00 -3.98422866E+00 -4.02809327E-01  3.05619100E+00
  2.30996972E+00 -1.12895223E+00  5.29460646E+00  3.48053541E+00 -2.40122882E+00
  7.14103929E+00  2.11244599E+00 -2.94491629E+00  6.74067194E+00 -4.28607118E-01
 -2.20929104E+00  4.48747735E+00 -1.54885595E+00  5.38530704E+00 -1.88008505E+00
  9.63241871E-01  1.18373406E+00 -2.78591735E+00  9.44461481E-01  6.51416410E-01
  5.82759155E-01 -3.32815009E+00 -4.62980176E+00 -2.86970572E-01  1.21635319E+00
 -8.16042168E+00 -3.24427997E+00  4.71891872E-01 -8.01802366E+00 -6.22092986E+00
 -3.14312408E+00 -4.29963934E+00 -6.23589293E+00 -6.00207539E+00 -7.53214631E-01
 -3.28772222E+00 -5.23846678E+00  5.94164854E-01  1.62479168E+00  3.38364405E+00
 -6.96899979E-01  5.59190668E+00  5.45987317E+00 -2.97027180E+00  8.89471054E+00
  3.00335366E+00 -3.92887323E+00  8.16082174E+00 -1.52506070E+00 -3.02887021E+00
  4.03323571E+00 -5.10370163E+00
External E-field                           R   N=          35
  0.00000000E+00  0.00000000E+00  0.00000000E+00  0.00000000E+00  0.00000000E+00
  0.00000000E+00  0.00000000E+00  0.00000000E+00  0.00000000E+00  0.00000000E+00
  0.00000000E+00  0.00000000E+00  0.00000000E+00  0.00000000E+00  0.00000000E+00
  0.00000000E+00  0.00000000E+00  0.00000000E+00  0.00000000E+00  0.00000000E+00
  0.00000000E+00  0.00000000E+00  0.00000000E+00  0.00000000E+00  0.00000000E+00
  0.00000000E+00  0.00000000E+00  0.00000000E+00  0.00000000E+00  0.00000000E+00
  0.00000000E+00  0.00000000E+00  0.00000000E+00  0.00000000E+00  0.00000000E+00
IOpCl                                      I                0
IROHF                                      I                0
Alpha Orbital Energies                     R   N=         395
 -1.96107592E+01 -1.47890379E+01 -1.06544257E+01 -1.06156786E+01 -1.06087326E+01
 -1.05777630E+01 -1.05667244E+01 -1.05653472E+01 -1.05600740E+01 -1.05595307E+01
 -1.05573415E+01 -1.05539888E+01 -1.05539302E+01 -1.05528159E+01 -1.05524889E+01
 -1.05516269E+01 -1.17938808E+00 -1.06003746E+00 -9.93733641E-01 -9.74829889E-01
 -9.06390160E-01 -8.92577585E-01 -8.60698281E-01 -8.53847753E-01 -8.20786326E-01
 -7.95330221E-01 -7.19478548E-01 -7.04862888E-01 -6.95073663E-01 -6.89719139E-01
 -6.73415194E-01 -6.35841120E-01 -6.05704849E-01 -5.89418502E-01 -5.73390854E-01
 -5.48997519E-01 -5.37713800E-01 -5.34219336E-01 -5.25676915E-01 -5.14509367E-01
 -5.05013154E-01 -4.99461670E-01 -4.90545375E-01 -4.87566936E-01 -4.72888441E-01
 -4.60775626E-01 -4.46842481E-01 -4.32792349E-01 -4.16271770E-01 -4.13009758E-01
 -4.07505469E-01 -3.81498704E-01 -3.60594319E-01 -3.55724273E-01 -3.39544789E-01
 -3.23827886E-01 -3.18746065E-01 -3.10814816E-01 -3.05920658E-01 -5.27366384E-03
 -2.26904334E-04  5.35362401E-03  9.25954902E-03  1.28006243E-02  1.68964026E-02
  2.42525938E-02  2.58471010E-02  2.81309647E-02  3.70746094E-02  4.07265326E-02
  4.21618765E-02  4.61432912E-02  5.21546169E-02  5.45830461E-02  6.03065236E-02
  6.51555733E-02  6.92924219E-02  7.49060104E-02  7.85301414E-02  8.47302486E-02
  9.00126346E-02  9.49586495E-02  1.03878575E-01  1.07727328E-01  1.12224722E-01
  1.20863842E-01  1.23380305E-01  1.27487188E-01  1.34504664E-01  1.39235764E-01
  1.42970088E-01  1.47739933E-01  1.50291729E-01  1.53730084E-01  1.57239795E-01
  1.59588036E-01  1.65212073E-01  1.73852243E-01  1.74375615E-01  1.76649220E-01
  1.83796433E-01  1.86372644E-01  1.90780535E-01  1.92105558E-01  1.95929126E-01
  2.01499040E-01  2.07202002E-01  2.08255216E-01  2.10861593E-01  2.13220394E-01
  2.20893674E-01  2.24083026E-01  2.25776540E-01  2.29328864E-01  2.31860960E-01
  2.35220658E-01  2.37437955E-01  2.38986372E-01  2.41696180E-01  2.45473938E-01
  2.47739033E-01  2.49544592E-01  2.55308640E-01  2.59821100E-01  2.63921274E-01
  2.65771121E-01  2.73228484E-01  2.75996597E-01  2.76751947E-01  2.83621797E-01
  2.88754707E-01  2.91164662E-01  2.94711014E-01  3.02414670E-01  3.09925317E-01
  3.15182332E-01  3.25874992E-01  3.31307961E-01  3.33878370E-01  3.38378844E-01
  3.41140803E-01  3.48970581E-01  3.53117469E-01  3.61087667E-01  3.68916741E-01
  3.72622386E-01  3.88333237E-01  3.90430502E-01  3.99588203E-01  4.05295877E-01
  4.08852274E-01  4.17772235E-01  4.44791464E-01  4.65054806E-01  4.91318775E-01
  4.99132147E-01  5.09406572E-01  5.40285715E-01  5.50436483E-01  5.52332494E-01
  5.54742714E-01  5.70907615E-01  5.73694320E-01  5.75990484E-01  5.80219045E-01
  5.82994429E-01  5.85933887E-01  5.95918033E-01  6.01329749E-01  6.02798552E-01
  6.08546908E-01  6.15469546E-01  6.20131448E-01  6.39645037E-01  6.49411308E-01
  6.55009579E-01  6.63479880E-01  6.65417452E-01  6.75457602E-01  6.81655520E-01
  6.86061348E-01  6.92728068E-01  7.01738026E-01  7.11914283E-01  7.19356203E-01
  7.32365653E-01  7.36087911E-01  7.36708566E-01  7.44468953E-01  7.49075786E-01
  7.51030298E-01  7.56308120E-01  7.64972280E-01  7.73237890E-01  7.76809228E-01
  7.83555742E-01  7.87138696E-01  7.94677487E-01  7.97266447E-01  8.01774867E-01
  8.17873896E-01  8.28935619E-01  8.39831376E-01  8.57834587E-01  8.66618247E-01
  8.69311269E-01  8.76003124E-01  8.78430590E-01  8.90024509E-01  8.94785279E-01
  8.99809447E-01  9.02947870E-01  9.09742686E-01  9.22829169E-01  9.32225944E-01
  9.40974074E-01  9.53104310E-01  9.71754114E-01  9.82981889E-01  9.98107158E-01
  1.00972537E+00  1.01985340E+00  1.03424509E+00  1.03891727E+00  1.06065222E+00
  1.06678231E+00  1.08063599E+00  1.08498204E+00  1.09830776E+00  1.10679752E+00
  1.14203481E+00  1.15946732E+00  1.16599934E+00  1.18368670E+00  1.21905745E+00
  1.23099022E+00  1.23898041E+00  1.24223272E+00  1.25331809E+00  1.26762423E+00
  1.27910172E+00  1.28440230E+00  1.29319811E+00  1.31971789E+00  1.32515279E+00
  1.35088438E+00  1.36358963E+00  1.39021226E+00  1.42010113E+00  1.43014160E+00
  1.43769723E+00  1.47199492E+00  1.49764362E+00  1.52787797E+00  1.54208759E+00
  1.55296532E+00  1.56408723E+00  1.58278489E+00  1.58667497E+00  1.60005027E+00
  1.62246616E+00  1.63606846E+00  1.65872668E+00  1.66918361E+00  1.69360502E+00
  1.72378865E+00  1.76495076E+00  1.78198202E+00  1.80223585E+00  1.80879947E+00
  1.81413502E+00  1.82806259E+00  1.84222631E+00  1.85072275E+00  1.86998533E+00
  1.87680771E+00  1.89632864E+00  1.90839469E+00  1.92164431E+00  1.93918002E+00
  1.95660059E+00  1.96245323E+00  1.96835982E+00  1.98336688E+00  2.00451916E+00
  2.01022851E+00  2.01635800E+00  2.02979638E+00  2.03301548E+00  2.05321999E+00
  2.06012393E+00  2.12501874E+00  2.17945503E+00  2.22325785E+00  2.23603443E+00
  2.25839354E+00  2.29582404E+00  2.30314556E+00  2.31520054E+00  2.32092297E+00
  2.33742836E+00  2.35088715E+00  2.35208833E+00  2.36382657E+00  2.36553649E+00
  2.40087715E+00  2.44627722E+00  2.45401183E+00  2.46540090E+00  2.49851042E+00
  2.50621176E+00  2.54006238E+00  2.57328607E+00  2.63658572E+00  2.67225682E+00
  2.69759382E+00  2.73026746E+00  2.73710553E+00  2.75069222E+00  2.77170788E+00
  2.78562122E+00  2.82127584E+00  2.83193026E+00  2.83603849E+00  2.84778821E+00
  2.88568007E+00  2.89632733E+00  2.90990981E+00  2.93196158E+00  2.94484849E+00
  2.96642398E+00  2.98738944E+00  2.99922329E+00  3.00364420E+00  3.03602232E+00
  3.05098428E+00  3.09108730E+00  3.13696164E+00  3.14634814E+00  3.20337384E+00
  3.22990395E+00  3.26724167E+00  3.31392241E+00  3.34388653E+00  3.36148278E+00
  3.36337335E+00  3.36623946E+00  3.37037450E+00  3.38811804E+00  3.40602613E+00
  3.41243262E+00  3.41538799E+00  3.44242632E+00  3.45072061E+00  3.49665496E+00
  3.58965559E+00  3.61294729E+00  3.62929568E+00  3.64745921E+00  3.68047174E+00
  3.70824978E+00  3.71549214E+00  3.72934585E+00  3.92315496E+00  3.96000357E+00
  3.98850140E+00  4.03741993E+00  4.06230501E+00  4.06978209E+00  4.14420680E+00
  4.36706021E+00  4.59678327E+00  4.80223856E+00  4.81373936E+00  4.96632353E+00
  5.17293711E+00  5.30649621E+00  5.83078142E+00  2.06494256E+01  2.34162564E+01
  2.34628344E+01  2.38469053E+01  2.39171108E+01  2.39246087E+01  2.39327846E+01
  2.39617234E+01  2.39736036E+01  2.41112088E+01  2.41162733E+01  2.41228164E+01
  2.41278513E+01  2.42148826E+01  2.42253044E+01  3.56186476E+01  5.00793552E+01
Alpha MO coefficients                      R   N=      156420
 -1.12687504E-05  2.23463126E-05  1.30256954E-04  1.90503669E-04 -1.02382772E-04
  2.55470803E-04 -3.64670660E-04 -3.28037381E-04  1.22339106E-04  1.09903550E-03
 -3.10629713E-04  1.76501528E-03 -1.17893130E-03 -3.08815820E-03  1.13247982E-03
 -1.57572233E-04 -2.30640505E-05 -6.22941414E-05  1.63480879E-04  2.23635078E-04
  3.04981918E-04 -1.79676281E-04 -8.24798449E-07  1.27383899E-05  5.29611751E-05
  7.92930032E-06  3.75909582E-06  7.33220221E-05 -2.72157326E-04 -1.89919625E-05
 -3.53824979E-05 -1.29123519E-03  6.22542919E-05 -1.14752730E-03  8.31331288E-04
  8.28022775E-03 -1.14694177E-03 -1.11251711E-03  1.73630413E-03  5.85652574E-05
  4.28311174E-05  5.87829998E-06 -7.81704595E-05 -1.00663659E-04  5.52888455E-01
  4.69496689E-01 -5.41459725E-04 -1.08284406E-03  6.84407018E-04  8.91348864E-03
 -6.01018214E-05 -7.26389202E-06 -4.47211258E-06 -5.87570253E-03  5.43801512E-04
  2.91624695E-04 -1.37092045E-04  5.92350328E-03 -1.46365759E-03 -6.74356093E-06
 -2.39583798E-05 -3.19317830E-05 -4.62811388E-05 -1.49189134E-04 -6.99049268E-05
  7.50737541E-05 -1.88522854E-06  1.12748485E-05  6.97738711E-06  5.80768266E-06
 -6.55426908E-06 -1.55656026E-04  2.40274775E-05 -3.95057289E-05  3.67789048E-05
  2.76709796E-03  2.40271361E-04  8.34719767E-05  2.64382892E-04  9.78603560E-03
 -1.00586423E-02 -1.36021446E-02 -8.16704870E-03  8.48683999E-06  1.96506814E-05
  3.45761774E-05 -9.20352753E-06 -4.22821552E-05 -4.70509798E-07  2.93748183E-06
  1.02210150E-05 -5.51317294E-06 -1.99996900E-06 -1.34791900E-06 -3.44797090E-05
  2.48540892E-05  8.44476316E-06 -3.97593991E-04 -2.78111094E-04 -3.40021424E-04
 -1.84831463E-04 -3.73092090E-02 -1.66506674E-02 -5.23671595E-03  5.57929783E-03
 -4.22196301E-06  1.18218410E-05  7.05062219E-07 -1.45247800E-05 -1.63143970E-05
  5.07049964E-07 -2.50385365E-06  1.04585450E-05 -8.79308651E-06  3.06510416E-06
  6.23060805E-05 -3.32244443E-05  4.50288205E-05 -2.13676641E-05 -9.53339924E-04
  9.41175752E-05  1.74680333E-04  5.96131584E-04  2.41977186E-02 -4.11390620E-03
  1.82603368E-04 -1.61393971E-02  2.36675023E-06  1.89796915E-05 -2.74800051E-05
  1.59128446E-05  2.62202841E-05  1.20860860E-07 -5.17863115E-07  7.85699476E-06
 -8.56070882E-06  4.39953895E-06  5.67943250E-07 -2.85165229E-05  3.12434573E-05
 -1.66053443E-05 -5.31033087E-05  3.47640792E-04  5.85125482E-05  6.27394502E-05
 -1.47622808E-02 -6.09519146E-05  1.67876647E-03  2.80429521E-03 -2.94467032E-06
 -6.89292777E-06 -1.58752291E-06  2.15044090E-06 -6.53089971E-07  2.57573169E-07
 -1.48161411E-06 -7.27983554E-07 -4.00833322E-07  4.35863626E-06  1.09774500E-05
  5.96520598E-06 -5.71162876E-07 -1.87608866E-05  2.57728829E-04  6.14386520E-05
  1.32978819E-04  7.39412936E-05  8.91369825E-03  4.50536205E-05 -8.60816393E-04
 -1.48962906E-03 -8.63153195E-07 -3.35859031E-06 -2.28525534E-06 -3.98164251E-06
  2.91222291E-06  4.52509287E-07 -2.42890157E-06 -6.47098306E-07 -3.20351449E-06
 -1.48754386E-06  2.74822817E-05  2.55036159E-06  1.35480647E-05  8.06037538E-06
 -9.80365707E-05 -1.41266862E-04 -1.11818479E-04 -3.40979774E-06 -2.75292160E-03
  7.03663809E-04 -1.84379340E-03 -2.32856466E-03 -8.84774846E-07  5.11923773E-06
 -1.58707637E-06 -1.86819583E-06  1.87958140E-06 -2.58727335E-08  1.32462130E-07
  2.38266474E-06 -5.65914791E-07 -2.05026996E-06 -3.06372432E-06 -1.18402426E-05
  2.73197463E-06  1.04221437E-05  3.84638276E-04  1.04467324E-04  1.14657904E-04
  6.86091075E-05  4.91964397E-03  3.61667420E-03  1.79627713E-03 -1.15761560E-03
  1.53568154E-06 -2.40610196E-06  2.35590318E-06 -4.50085817E-07 -1.06463002E-06
 -3.11241777E-07  2.08231551E-06  5.20122763E-06  6.04435331E-06  4.32361665E-06
 -2.05287466E-05 -1.58325327E-05 -2.46110898E-05 -2.00545554E-05 -1.19780057E-04
  3.15216800E-04  2.39645077E-04  2.93182144E-05  4.46336572E-03  3.31955956E-03
  4.99162997E-03  4.02538050E-03  3.18002423E-06  7.58812238E-07  7.81453925E-06
 -5.16123933E-06 -3.54849321E-06 -8.49950695E-07  3.98509561E-06 -1.20935505E-05
  4.05208992E-06  9.32885907E-06 -5.85466557E-05  3.57896757E-05 -6.73188647E-06
 -3.77178057E-05  3.93053325E-04 -1.61615522E-05  1.24618504E-04  1.37431948E-04
  2.53363775E-02  1.11847816E-03 -4.93951098E-04 -2.99608792E-03 -1.00146448E-05
 -1.39687972E-05  1.95157846E-05 -4.64254145E-06  6.39547105E-06 -8.45170025E-08
  8.92631716E-07  6.75978998E-07 -1.51277133E-06 -5.90241051E-06  3.41098858E-06
 -3.88623860E-06  1.04343907E-05  2.18277719E-05 -2.61544668E-04 -7.69886940E-05
  1.57933234E-04  4.21837613E-05 -2.07851073E-03 -1.65692070E-03  1.90654976E-03
  4.74702022E-04 -4.91205378E-06 -1.44429497E-06 -9.43009315E-06 -5.58914058E-08
  8.24954561E-07  1.75994777E-07 -8.27791538E-07  1.58748943E-08 -1.36835245E-06
  2.67859433E-06  8.54582244E-06  1.38548826E-06  1.51292404E-06 -1.58815393E-05
  2.27757839E-04 -4.72551919E-05 -2.22886559E-05 -1.35961155E-04 -1.84356242E-03
 -4.74626195E-05  3.85853574E-04 -1.17324582E-03  1.12754337E-06 -3.20220436E-06
 -6.28643349E-07  8.00887482E-07  5.93627785E-06  5.09584806E-07 -2.55396464E-06
 -1.27471548E-06 -4.92947342E-08 -1.75060942E-06  3.00451028E-05  1.07907346E-05
 -3.60035878E-06  1.10018482E-05 -1.60124729E-06 -1.80105668E-04 -3.63800736E-07
 -3.45635926E-04 -2.04579172E-03 -2.97008589E-04 -3.57951306E-04  5.84251003E-04
 -4.67957868E-06  7.96714174E-07  4.68005441E-07 -3.40956729E-06  9.58489536E-06
 -1.55442508E-07  2.92861398E-07  8.38909827E-06  2.16985056E-07  4.93579674E-06
  5.60403715E-07 -4.17722622E-05  7.03967936E-06 -1.99947628E-05  1.67431346E-04
  3.76204698E-04 -3.59673172E-04  1.39030613E-04 -2.27554403E-02 -2.36341410E-03
  6.05176182E-03 -1.21369639E-03 -7.32180765E-06  3.39322367E-06  1.55353424E-06
  4.68937731E-06 -4.48577294E-06 -9.10327499E-05  2.58803843E-04  7.77720187E-04
 -1.12678752E-05 -2.83565166E-04 -1.98849761E-03  4.38352770E-05 -3.29736050E-04
  2.33524096E-04 -1.73186244E-06 -6.60949831E-06  7.39010419E-06  2.11000565E-07
 -1.09514707E-05 -4.00792312E-05  6.90111710E-06 -5.53400290E-05  5.11220623E-05
 -7.97452896E-07  2.46486379E-06 -1.01730977E-05  1.53249194E-05 -1.07519303E-04
  2.52238096E-04 -2.55348893E-05  1.46288313E-04 -2.18725973E-04  2.10420402E-06
  3.21216149E-06  6.38738046E-06  1.73805206E-06 -3.59127207E-06  1.30432925E-05
  4.35734770E-06 -5.21880044E-05 -1.36812601E-04  2.40966665E-07 -8.56739242E-05
  1.54688096E-05  2.17480126E-05 -3.50595818E-06 -1.28663557E-04  2.80257196E-05
 -3.63327283E-06  1.78527775E-06  5.51872421E-05 -3.42892310E-04 -1.55545141E-04
  5.53358674E-05  1.64730652E-04  8.95798891E-04  5.94822501E-04 -2.74913722E-04
  1.00424742E-03 -1.12096687E-03  6.12602447E-05 -3.03980142E-04  8.60088362E-03
 -2.32847207E-03 -3.61506717E-06 -5.97655738E-04  3.08269169E-04  3.10329401E-05
 -1.74710715E-04 -5.89864737E-04 -2.71668504E-04  5.58813028E-01  4.65808859E-01
 -1.52361058E-04 -5.23165758E-05  3.48825613E-05  1.05971118E-02  5.09088203E-04
  4.07548818E-04 -2.24544824E-04 -9.97398019E-03  1.19992464E-03 -1.17804630E-03
  1.02985425E-03  1.99226421E-02 -7.60283309E-03  1.46585422E-03 -5.80116646E-04
 -2.09951515E-04  1.86621871E-05 -5.88894524E-05  3.13918923E-04  1.40370990E-04
  3.12467170E-06  1.80775778E-05 -3.07469921E-05 -3.94634313E-05  2.53101516E-05
 -2.19643801E-05  1.63861795E-04  2.20479582E-04 -1.40270055E-04 -9.34544190E-04
  3.87150442E-04  2.07304928E-04 -7.20012125E-05  1.15125682E-03 -1.82319750E-04
 -1.46289297E-04  2.66816770E-04  2.63644462E-05  8.44278650E-05  3.50995183E-05
  2.03481045E-05 -1.27997306E-04  5.79648557E-06  4.32843860E-06  1.56415420E-04
 -1.42592732E-04  9.12425958E-05 -7.41727593E-05 -5.25888762E-05  2.21706890E-04
  4.00057473E-05  2.71381810E-03  1.47519070E-03 -3.84144536E-04  1.89888599E-03
 -6.21996390E-03 -1.00183722E-02  2.53715857E-03 -4.20716449E-03 -2.87685970E-05
 -1.23221454E-04  1.61535529E-04 -8.15961265E-05  1.22049772E-04 -2.78784282E-06
  1.96882946E-05  5.42252917E-05  2.82556957E-05 -1.52759436E-05 -5.13012651E-05
 -3.56748905E-04 -1.72038847E-04  1.68303806E-05 -8.31101910E-04  2.30373763E-03
  5.85665370E-04 -1.94684771E-03 -3.29106752E-02  6.75604985E-04 -6.02484256E-03
 -8.62647794E-03  4.57268005E-06  2.74644275E-05 -8.30922403E-06 -9.09727860E-05
 -6.17654184E-05 -2.29865586E-06  2.00928912E-05  1.74664648E-05 -5.92691797E-05
 -1.01204051E-05 -8.22865127E-05 -8.85968887E-05  3.14583640E-04  4.95741912E-05
 -9.43267903E-04 -9.63813721E-04  1.22104724E-03  2.92194849E-04  1.34089785E-02
 -1.65452184E-02  1.59545757E-02 -4.02271735E-02  7.94006645E-05  1.08754208E-04
 -8.17679050E-05  7.53172430E-05  3.70310443E-05  1.19306318E-07 -2.33928038E-06
 -2.25460326E-05 -8.23787730E-06  2.71171378E-06 -4.17955198E-05  1.22587868E-04
  2.97570779E-05 -3.18132271E-05  3.25797545E-03  4.03227974E-04 -8.47246921E-04
 -1.22556900E-03  1.88820464E-02  8.78619935E-03  1.23635292E-03 -2.18210794E-03
 -3.63625329E-05 -3.26179188E-06 -5.14102965E-06 -1.95092519E-05  3.10783800E-05
  4.74901124E-07 -3.32659738E-06  1.14397419E-05 -4.44575289E-06  2.09295124E-06
  5.06914983E-05 -5.92594307E-05  4.28775473E-06 -1.09625179E-05 -1.53548865E-03
 -5.12874507E-04 -1.47544026E-04  3.55284528E-04  4.16008015E-03  2.85950783E-04
  2.49107600E-03  1.06996024E-03 -1.57066858E-06 -4.14817309E-07  9.13959999E-06
 -1.21417078E-05 -1.59874200E-05 -1.35568482E-07  5.54175976E-07  2.20300746E-06
 -7.44407349E-07  8.27463681E-07 -4.78750096E-06 -8.33072393E-06  2.46965050E-06
 -1.59240476E-06  3.09608950E-04  1.24986577E-04  3.48707264E-04  2.39421136E-04
 -4.86151284E-05 -4.94296357E-04 -5.17311978E-04  7.47400639E-04  5.40998156E-06
  3.54788255E-06  3.31038761E-06 -2.58590265E-06 -2.61322480E-06  3.06521729E-07
 -1.50239787E-06  5.63870289E-06 -2.43973078E-06  9.78942889E-06  1.10594392E-05
 -2.64890737E-05  3.43018788E-06 -4.45429447E-05 -1.78294515E-03 -6.30203402E-04
 -5.41786940E-04  5.80312948E-05  8.32321777E-03  8.05504467E-04  1.62074315E-03
  2.20256602E-05  7.35876592E-06 -1.32681560E-06 -5.08882366E-06  5.87418636E-06
  1.04934975E-05  1.30604521E-06 -7.59924843E-06 -1.17121073E-05 -4.91407917E-06
  2.95880905E-07  1.12067186E-04  8.46752797E-05  5.05178951E-05  2.38595389E-05
 -2.34751863E-04 -1.93799881E-03 -1.52847141E-03 -4.43301102E-04 -1.09747282E-02
  2.50864968E-03  4.69220625E-04  7.69351548E-04 -1.76809856E-05 -1.27372534E-05
 -6.65699508E-05 -2.41861432E-05  4.21354087E-06 -1.96237591E-06  1.60640643E-05
  1.80614219E-05 -3.88352123E-05 -3.04778245E-05 -6.67022144E-05 -6.37027793E-05
  1.63612836E-04  1.61760813E-04 -2.91098994E-04  6.31630522E-04 -1.05352977E-03
 -5.93109936E-05  6.70887025E-02 -3.05715064E-03 -4.19495509E-03 -1.30867095E-02
 -4.77251683E-07  1.51137134E-06 -3.69363221E-05  8.34632721E-06  3.68758641E-06
 -1.05467087E-06  6.20853404E-06  3.34157733E-06 -1.17503174E-05 -2.07191925E-06
 -5.05334203E-05 -1.86928039E-05  5.64267579E-05  1.21955160E-05  1.20835163E-03
 -1.39883221E-04 -2.14837866E-04 -6.65982414E-04 -1.89003930E-02  2.54452209E-03
 -1.97970670E-03  3.31731245E-03  1.19929801E-05  1.39006726E-05 -2.04769099E-05
  4.51346877E-06 -1.70492801E-06 -4.74003999E-09 -8.85188962E-07  3.88585233E-06
  1.19404217E-06  6.04060600E-06  4.17167174E-05 -1.93481946E-05  5.80172523E-06
 -2.40544147E-05 -6.40731485E-04 -1.81141791E-04  5.52288713E-04  1.95776168E-04
  8.71436407E-04  2.68586723E-03 -3.48479062E-03  5.36394807E-03 -1.26597544E-05
 -1.28813412E-05  1.21542022E-05  1.64268754E-06  6.58994930E-06 -7.40153422E-07
  3.61330085E-06  3.86161202E-07 -1.95696317E-07 -1.18004104E-05 -2.58836973E-05
 -1.73157306E-06  1.27789107E-05  6.21635868E-05  1.33603007E-03  1.68032228E-04
 -4.76348144E-04 -2.84271361E-04 -2.33234579E-02 -6.22176077E-04  8.52199592E-03
  9.77816286E-03  1.35817049E-05  8.32188989E-06 -8.34558801E-06  1.01199261E-05
  3.01197651E-06 -2.44169701E-06  1.30446131E-05  5.39175264E-06 -4.32980888E-05
  5.54672169E-06 -5.70046927E-05 -6.23490163E-05  2.29943293E-04 -3.80919411E-05
 -1.45006320E-03  2.63410907E-04 -8.77459020E-04 -4.98333074E-04 -4.21296765E-02
 -1.46336367E-02  2.78770420E-02 -7.10812855E-04  5.22306109E-06  1.35422373E-07
  3.22005906E-05  2.02575281E-05  9.87888933E-06 -1.16952329E-04 -8.00601949E-06
  6.84280841E-04  1.30739535E-04  2.61650730E-04 -1.80794781E-03 -2.14039617E-05
 -2.92137520E-04 -8.63592490E-04 -5.53957664E-05  3.56480352E-04  5.50377351E-04
 -6.79822699E-06  1.52291349E-05 -2.22190515E-04 -5.92328301E-06  5.52631779E-05
  1.31121696E-04 -1.17550368E-05  1.04367757E-04 -1.57478613E-04 -2.51308788E-05
  4.23597929E-04  3.77876176E-04  2.48714286E-05 -3.57661859E-04 -4.21107466E-04
 -4.62473341E-06  3.70973596E-05  4.19844337E-04  9.10702783E-06 -1.10733294E-04
 -1.04604533E-04  4.05075670E-07 -4.76040148E-05  6.76699314E-05 -3.21496903E-06
 -1.30302451E-04 -1.21991220E-05  2.55464968E-05 -2.94456267E-05 -7.78730224E-05
  8.76941215E-05 -3.92304561E-05  5.64118556E-01  4.63876112E-01 -4.11837553E-04
 -1.09915590E-05 -5.87047560E-05  1.24323483E-02 -5.07964086E-04  1.31624144E-03
 -1.00078209E-03 -8.63551391E-03  7.25132336E-04  6.19952779E-04 -4.87727880E-04
 -6.77763644E-03  1.64930125E-03 -6.70738941E-05 -2.58821460E-04 -4.92243548E-04
 -4.93213871E-04 -7.59073117E-04  3.80873583E-05  9.72908652E-04 -9.33892856E-05
 -8.44370473E-05  4.66404781E-04  9.07249272E-05 -6.18600326E-07  5.58764742E-04
 -9.43775449E-04 -8.30593007E-05 -3.81332225E-05 -1.83054484E-03 -7.80553439E-04
 -9.65036689E-04  3.43929729E-04  1.81753685E-02  3.77163467E-03  1.53768302E-03
  1.18148065E-03  4.32667292E-04 -1.37893477E-05  2.66320361E-05 -6.77309363E-04
 -3.04729383E-04 -1.17773259E-04 -1.25621153E-04 -1.66124975E-04 -4.37464315E-04
  2.88546984E-04  5.22491030E-04  2.70208417E-04  8.89043853E-04 -5.92922273E-04
 -3.23099948E-03  7.15956805E-04  1.10943446E-03 -7.19828617E-04  2.65601898E-03
 -5.60300352E-04 -1.39220752E-03  1.09265481E-03  9.31316745E-05  2.07652334E-04
  5.87480362E-04  3.32678527E-04 -3.38521005E-04 -8.88586935E-05 -4.93028111E-05
  2.91124889E-05  1.30014764E-05 -8.47713825E-06 -2.91168450E-04 -1.64813898E-04
 -5.78483986E-05  5.57686504E-05  3.39540399E-03  5.59855775E-04  2.13075479E-03
 -1.26447947E-03 -2.36442120E-02  7.74079234E-03  1.57484642E-02  9.97854702E-04
  2.41299068E-06 -4.52504226E-05  2.66360712E-05 -3.23114706E-06  2.12529227E-05
  4.86070362E-06  3.68191275E-06  4.00540098E-06  2.19742836E-05 -1.16749521E-06
  2.81864396E-05 -1.00291860E-05 -1.05525346E-04 -1.74050419E-05 -1.18321276E-04
 -4.34177337E-04  5.97424109E-04  1.36393359E-03  4.08187483E-02  1.94811780E-03
  1.28667018E-02  1.64195563E-02 -1.17528833E-06 -3.06398716E-06  9.29558964E-06
  1.95548520E-05 -4.44225442E-05 -1.66351830E-06 -2.85413415E-06  3.19974391E-05
  1.14726274E-06  3.03177665E-05  9.08560308E-05 -1.07726623E-04 -3.33370948E-05
 -1.65176193E-04 -4.47277696E-04  1.95140451E-04  1.23759119E-03  4.16233486E-03
 -1.83252094E-02  3.76985531E-03  8.32544129E-03  1.46699140E-02  3.81183008E-05
  4.04757988E-05 -1.16674345E-06 -7.48009395E-06  9.29732561E-05  2.14478977E-06
 -2.29647629E-06  7.37120128E-06  7.72271786E-06 -1.95982195E-06  7.98887525E-05
 -4.68840360E-05 -4.30774187E-05  1.45657472E-05 -1.87061461E-03 -1.16661602E-05
  3.61189660E-04  2.64090378E-04 -4.45936623E-02  4.50304401E-03  5.74908770E-03
  3.94643338E-03  1.55829413E-05  1.76225179E-06  3.63299497E-06 -1.42280108E-05
 -1.63433172E-05 -1.06411592E-06  2.06762801E-06 -9.47890505E-06  1.52012333E-06
 -2.13878860E-06 -4.99070928E-05  4.18983139E-05 -3.59665544E-07  1.23311643E-05
  7.42761491E-04  2.59190844E-04  3.28200464E-04  8.18607002E-05  2.57913369E-02
  5.05589540E-03  4.61078001E-03  6.73077834E-04 -5.49328281E-06 -3.85964559E-06
 -1.33275202E-06  4.07050947E-06  2.09977848E-05 -1.74419615E-06  2.56054019E-06
 -4.45551910E-06  5.11728473E-06 -4.96299355E-07 -4.93937977E-05  1.73154494E-05
 -2.37810101E-05 -4.54106541E-06  4.97355133E-04  9.85558208E-05  9.54869595E-05
 -1.31063451E-05 -2.38106942E-03 -1.42199071E-03 -4.77783902E-04  1.08424562E-03
 -1.31085143E-06 -1.27702391E-05  2.04303654E-06  2.59513923E-06  4.55944438E-06
 -2.80813881E-07  5.19922698E-07 -4.96128122E-06  5.31932242E-06 -2.97139868E-06
  1.49401938E-06  2.10911141E-05 -2.29175221E-05  8.66590939E-06 -1.27363383E-04
  1.16856539E-04 -6.27577964E-05 -2.99349782E-04  1.93166730E-02  1.99670935E-03
  2.57737226E-03  3.90069856E-04 -5.78498860E-06 -5.66744736E-07 -2.17647242E-07
 -4.06595835E-06 -2.71699022E-07 -1.71338651E-07  7.63151226E-07 -9.08598514E-06
 -2.87913672E-06 -9.36688013E-06 -2.89692520E-05  3.53665962E-05  1.61313902E-05
  3.44777107E-05  1.19275687E-03 -7.02470242E-05  4.93242630E-04  5.20971368E-04
  9.19385223E-03  6.58213857E-03  7.29805056E-03  5.15875061E-03 -1.47719638E-05
  7.68930638E-06  1.05952406E-05  2.68139123E-06  3.72746219E-06 -3.10690458E-06
 -2.06961460E-06  3.00886671E-06 -2.49297116E-05 -8.20736829E-06  6.79120735E-05
  8.39532920E-06  9.68614055E-05  3.04450602E-05 -3.15430707E-03  8.33637569E-04
 -1.15061770E-03  1.85772939E-03  1.07780720E-03 -1.66634745E-03  8.47895759E-03
  1.27306228E-02  4.68143884E-06  3.31572298E-06 -3.65376770E-05 -1.76176956E-06
  5.15637099E-05 -2.70009910E-06  3.61713644E-06  7.84725481E-07  4.78089329E-07
  2.01232521E-06 -8.96841011E-05 -4.21947769E-06 -1.50090000E-05 -1.57442360E-05
  1.81039452E-03 -2.63006595E-04 -4.17391129E-05 -1.25586205E-03 -1.32591555E-02
 -4.09683997E-03  1.01265028E-02 -9.55307775E-06  5.93113226E-06 -6.59066956E-06
  8.98296668E-06 -4.28007305E-06 -1.38776388E-05  8.49672311E-07 -1.45023825E-06
  5.99852345E-06 -5.05667121E-06  7.18353201E-06  4.80398436E-05 -2.78855698E-05
  2.28763443E-05 -4.10750125E-05 -7.94100038E-04 -3.06628231E-04  6.33954804E-04
 -2.34941365E-05 -2.56648803E-03 -3.29604409E-03  2.11901118E-03 -5.75850804E-03
  1.01187192E-06 -1.42474174E-05  6.90779324E-06  3.38974710E-06  1.48977472E-05
 -6.78166237E-07  8.75173931E-07  1.69843968E-06 -3.18743792E-06 -8.63603743E-06
 -1.12495794E-06 -7.32033647E-07  1.55243132E-05  4.92361701E-05  1.30875864E-03
 -5.55845817E-05 -4.36920902E-04 -6.10811933E-04  3.87432493E-03  7.84603302E-04
 -4.03563811E-03 -6.22138563E-03  1.85666092E-06  5.77079790E-06 -3.00010445E-06
 -3.48216891E-07  1.46712019E-05 -1.06601084E-05  2.56295060E-06  9.77075426E-06
  9.95482441E-06  1.43093918E-06 -1.46304664E-04 -5.27021342E-05 -2.19757697E-05
 -3.22571834E-06  1.40661848E-03  1.10934320E-03 -1.79656005E-03 -2.86668579E-04
  7.39076476E-05  3.24401422E-03 -1.01497598E-02 -3.30973112E-04 -4.80066242E-05
  8.48440138E-06  4.78648234E-06 -1.15286504E-05 -3.53154052E-05  2.79171501E-04
  3.73982107E-04 -1.20306693E-04 -1.14763182E-04 -8.47801713E-05 -2.45437894E-03
  7.07447920E-05 -1.11152247E-03  4.76939863E-05 -3.67681926E-06 -8.24758558E-06
  1.08453512E-04  2.82308708E-06 -3.28637957E-05 -2.48340019E-05 -2.06081617E-06
  1.15606753E-06 -4.06739127E-05 -1.07431646E-08 -3.32137084E-05 -1.88942795E-04
 -1.97261621E-05  9.40268876E-05  7.78052149E-05  5.39502531E-05 -3.82577575E-04
 -1.00979439E-03 -3.47969893E-06  1.12722174E-04  5.07705277E-04  1.25671716E-05
 -1.08641104E-04 -5.88525705E-05  1.54233206E-05 -1.46178668E-04  2.93681691E-05
 -3.18668234E-06 -5.86292622E-05 -5.49089269E-05 -1.91502790E-05 -4.92395360E-05
  9.49660048E-05  1.74095814E-04  3.37979116E-05  8.55285283E-06  1.86906976E-05
 -1.97639333E-05  1.39259596E-05  1.18469158E-05 -1.00396469E-04  1.00289698E-04
 -5.85460647E-05 -4.98343784E-05  2.00765147E-04 -6.32341229E-05  2.23789645E-04
  2.07225638E-04  1.77348896E-03 -3.63300749E-04  6.12887252E-04  1.04129558E-05
 -4.67636640E-06 -1.64269391E-05 -1.39410809E-05 -3.13849314E-05  7.49606489E-06
  7.02133943E-08  1.13437760E-05 -2.20396754E-05  2.61201049E-05 -8.87447500E-06
 -7.95763235E-05  9.07301407E-05 -1.21435928E-04  4.72618522E-05 -2.80737743E-04
  1.16734425E-04  3.73226375E-04 -4.39364058E-05  1.77424891E-03 -1.37054544E-04
 -7.16766728E-04 -9.45393676E-04 -1.12742938E-05 -1.22873976E-05  3.12157955E-05
 -1.95258987E-05  2.31453500E-05  6.20799659E-08  5.00667507E-07 -2.27024700E-06
 -2.65675170E-06  3.28273141E-06  1.89833204E-06  1.31123677E-05  1.37131267E-05
 -1.64430406E-05 -1.12518172E-04 -2.28002168E-05  4.14442511E-07 -1.66598716E-06
  9.42713343E-04 -1.83091866E-04  1.71505592E-04 -1.17873223E-04  1.59845516E-07
 -4.06134602E-07  6.45725431E-06  8.13765336E-07 -3.60309673E-06 -3.86991457E-04
 -2.76415878E-04 -2.10898819E-05  6.33261721E-05  1.03894053E-05 -2.08092871E-04
  8.21225846E-05 -3.07647205E-04 -7.80091909E-05  1.93827195E-03 -2.49321307E-04
 -3.42407345E-04  5.77003783E-04  1.72221214E-02 -1.12938778E-02 -1.61962042E-02
 -1.15247451E-02  1.23661680E-04  1.22982327E-04 -9.76790114E-05  1.27929897E-04
  9.82379326E-05 -5.41186384E-06 -6.14246259E-06  7.84823863E-06  2.25457441E-06
  1.65111253E-06  6.86259117E-05 -3.73754097E-05  1.58366041E-06 -5.93663782E-06
 -3.10542799E-04 -1.41673234E-03 -5.25066269E-04  5.61177453E-04 -3.87881039E-02
 -3.28120069E-02  1.31552308E-02  3.92105449E-02  1.73596892E-05 -2.06286025E-05
  8.76542306E-06  2.46451874E-06 -3.67307802E-05  5.65761587E-03  4.76614412E-03
 -3.69150521E-04  5.12911340E-04 -4.13613330E-04  1.53901238E-04  1.33565915E-03
 -1.79611014E-03  1.62258667E-03  2.20547838E-03 -2.29684593E-03  4.21661720E-03
 -1.78072572E-03  3.56141685E-02 -5.80851788E-03 -1.63040677E-03 -1.60377550E-02
  3.81112531E-04 -5.30438617E-04  1.01615412E-03  2.80925122E-04  7.91730003E-04
 -1.06119936E-06 -6.19725607E-06 -3.48459475E-06 -3.60323842E-06  3.47553232E-06
  8.59815084E-05  2.12913563E-05  3.85384117E-05 -1.80562808E-05 -1.13848697E-03
 -7.03497411E-04 -4.97289247E-05  9.13683346E-04 -3.52788338E-02 -3.14458054E-02
 -1.59235602E-02  8.77411532E-03  1.36684169E-05  2.87750887E-05  7.27938650E-06
  6.41254064E-06 -9.38401066E-06  5.19503686E-08 -9.98544738E-08 -1.38300340E-06
  8.25479311E-06  1.77640904E-06 -1.51252366E-05  8.55840574E-06 -3.67990721E-05
 -5.80977537E-06  3.56629221E-04  1.97003991E-04 -7.02981403E-05 -5.17970907E-04
 -3.01581358E-02 -8.67146026E-03 -1.14539098E-02 -8.35268174E-03 -1.28819337E-06
 -8.91202696E-06 -1.66513408E-06 -9.75149218E-06  1.37899230E-05  2.98629232E-06
 -1.98311880E-06  1.76149439E-06  7.62476490E-07 -1.45334189E-06  6.56042371E-05
 -8.64618766E-06 -2.15152495E-06  6.69463451E-06 -8.84750553E-04 -2.23489334E-04
 -3.54310390E-04 -1.75463668E-04  4.10829377E-03  5.95449001E-03 -2.85425743E-03
 -7.50067567E-03  5.50296101E-07  6.08660851E-06 -1.36389687E-05 -1.71569785E-06
  2.66561194E-06  6.23466709E-07 -8.16063860E-08 -1.19901298E-06  6.20482680E-07
  5.28539579E-07  1.48785107E-05 -5.06646288E-06 -3.87711171E-06  2.88143403E-06
  8.33306288E-04  1.10168691E-04  2.68547649E-04  1.97582461E-04 -2.07937659E-02
  7.00342545E-03 -6.61156446E-05 -5.38455900E-03  4.28762983E-06 -1.72875588E-05
 -2.45977118E-06  2.92267524E-06 -1.71124094E-05 -3.39958423E-06  3.31221332E-06
  1.44143610E-05  5.22098691E-06  1.11904915E-05 -8.01386150E-05 -6.97623073E-05
 -5.08550292E-05 -5.84470108E-05  3.69512081E-04  9.86093271E-04  7.95170134E-04
  2.64124247E-04  7.29232106E-02  1.01917990E-03  1.32232486E-02  1.42905313E-02
 -6.73061277E-06 -4.17979555E-06  2.10736499E-05 -1.23356255E-05  1.47459937E-05
 -8.14036951E-06  5.25441769E-05  1.22802440E-05 -3.42243447E-05 -7.58294770E-05
 -2.08712535E-04  4.49914223E-05  1.43112872E-04  6.66985286E-04 -1.60431497E-03
  1.04694915E-03 -1.71809474E-03 -4.52057481E-04  6.94327788E-03  1.88686814E-03
 -7.13693601E-03 -6.91494290E-03 -3.33458066E-04 -8.60614830E-05 -7.01044149E-05
 -1.19153723E-04 -1.78916922E-04 -9.90542187E-05 -1.55269830E-05 -4.10226010E-06
  7.07949412E-06 -2.01628237E-06 -3.99687589E-04  7.04789629E-05 -1.76953091E-05
  2.09745058E-04  2.64319033E-03 -1.84911686E-04 -5.51707243E-04 -1.29305576E-03
  7.40140387E-03  1.72146306E-03 -4.13639421E-03 -3.67536910E-04  7.24402092E-05
  1.80158533E-05  3.28342149E-05  1.26147220E-05  3.50987861E-05 -3.42465919E-05
  4.38735679E-05 -4.16062563E-05  2.72370675E-05 -1.10127534E-04 -2.75988900E-04
  2.29838290E-04  8.88007766E-06  8.49757962E-04 -2.61553428E-03 -3.38134200E-04
  1.18926159E-03  5.97163306E-04 -2.88685404E-03  1.71337713E-03 -1.22373460E-03
  3.54517720E-03 -3.91722527E-04 -8.15797777E-05 -1.29634519E-04 -1.14195253E-04
 -1.77423360E-04  4.37628231E-03  3.74933405E-03  1.64449013E-04 -5.64626897E-04
 -3.73838417E-04 -1.16010028E-04 -5.09205849E-04  1.97759303E-03  1.54661944E-03
  2.01564752E-03  1.24157347E-03 -1.77585296E-03  1.30193135E-03 -1.93823082E-02
 -1.21364932E-03  6.31524848E-03  6.20257680E-03  5.99957150E-04  4.01780717E-04
 -8.28223628E-04  8.20223975E-04  6.15136977E-04  5.64090676E-01  4.63725338E-01
 -2.85253802E-04 -2.29377224E-04 -1.34475709E-03  1.29548547E-02  5.72246313E-04
  3.44194704E-04  2.64541394E-03 -1.37975789E-02 -1.68256333E-03  1.67217244E-03
 -3.82301517E-03  1.86888221E-03 -5.74022230E-03  1.47681834E-02  3.73861175E-03
 -3.95479264E-04  1.93790143E-04  2.67486616E-05 -8.41354502E-04 -1.05988787E-03
  6.70524278E-06 -6.93744316E-05  2.95832601E-04  1.15877708E-05  3.30272705E-05
  4.18787856E-04 -2.83326157E-05  1.90900108E-05 -4.30851079E-04  2.98242502E-05
 -1.41383255E-04 -6.25030489E-04  4.12718138E-07  4.77261338E-05  2.63628220E-04
  1.93891483E-06 -3.05421945E-05 -5.20158971E-05 -7.86281921E-06  3.07235189E-05
  1.25352164E-04  9.22001063E-06 -1.83473862E-04 -1.05247527E-04 -7.10018148E-05
 -2.07275866E-04 -3.37323858E-04 -6.46221697E-05  1.27214035E-04  4.95527531E-04
 -5.60709578E-05 -1.88755223E-04  4.18999245E-06 -1.70270309E-04  3.09303525E-04
  1.05708988E-03  7.31014380E-05 -3.95359701E-04  1.04249279E-04  4.22291178E-05
  3.76500174E-04 -1.20858504E-04 -1.03153269E-04 -4.61748669E-04  8.58423830E-05
  9.89028192E-05 -1.06281324E-05 -1.91957009E-05  1.03602227E-06 -2.11450145E-04
  1.71575820E-04  6.53060483E-05  2.85811386E-05  1.27226332E-03 -7.06283919E-04
 -8.88474375E-05 -2.02533138E-04  1.00930917E-02 -2.88012385E-03  7.15824701E-04
 -6.09793132E-04  7.38771250E-06  3.05894094E-05 -1.53455182E-04 -8.66574946E-05
 -1.18052758E-05 -5.19132219E-05 -6.80533996E-05 -2.29002240E-04  1.29970795E-04
 -1.51934129E-04  2.07673122E-04  2.82006516E-04 -2.53923364E-05  1.16364812E-04
  2.63869795E-03 -1.87272829E-03  4.21138555E-04 -4.22158645E-04  9.13265687E-03
 -5.71963179E-03 -1.16097071E-03  1.64152367E-04  4.81970338E-07 -2.86041254E-04
  1.23191210E-04 -2.45364413E-05  2.37758652E-04  1.85982781E-06  1.22344531E-05
 -2.36281088E-05 -1.47340896E-05  5.51734857E-06 -7.25203453E-05  1.03695530E-04
  8.30685911E-05 -3.75635692E-05 -1.74861762E-04  1.36273723E-05 -1.30950665E-05
  2.93505058E-05  4.00220214E-04 -2.71359069E-04 -7.98787989E-05  1.99478075E-05
  4.42390654E-06  1.62002280E-05  1.93615587E-06  3.92955526E-06 -2.13663217E-05
  5.64177967E-01  4.63800738E-01  4.55957365E-04 -3.13923584E-04  5.37024751E-04
  1.35860861E-02 -6.71125812E-04  1.31951674E-04  2.54886468E-04 -2.86271744E-02
  3.66594584E-03 -4.17528787E-04 -4.26725697E-03 -1.34068005E-03 -1.00906163E-02
 -1.27198022E-03 -5.75705953E-03 -2.10896839E-04  1.36310961E-04  6.66902696E-05
 -7.54156474E-05 -8.25109775E-06  2.60483945E-03  2.10561981E-03  3.61530919E-04
  3.14826751E-04  6.43729972E-05  2.86131179E-04 -8.12601469E-04 -7.79806535E-04
 -1.28185578E-04  5.63442800E-03  4.02831302E-03  6.19998811E-03  4.11334055E-03
 -1.57347038E-02 -1.91216667E-02  1.53990919E-02  3.14896773E-02  4.35732290E-04
 -3.14214267E-04  8.97852724E-05 -2.13980556E-05 -4.69435223E-04  3.56158324E-03
  2.88598902E-03  1.34185939E-04 -4.23312852E-04 -1.89748012E-04  3.88385483E-04
 -3.78315079E-04  9.96740514E-04  3.51625321E-04  4.65862972E-03  3.83431004E-03
 -8.91462494E-03  4.87285919E-04  2.20391284E-02  8.62613450E-03 -5.86828881E-03
  1.19870373E-02  3.53546314E-04  2.82497344E-04 -4.85138142E-04  2.13149255E-04
  9.64471595E-05 -5.16842041E-05  2.11593347E-06  7.91089369E-05  3.23192638E-05
 -9.35550128E-06 -1.81086674E-04 -5.27709447E-04 -1.59269867E-04  1.53402924E-04
 -1.34224520E-03 -1.54447068E-03 -1.35299608E-03 -2.81861866E-04 -2.79617231E-02
 -2.45623550E-02 -1.05950865E-02  7.01213473E-03  6.42831741E-05  1.88671636E-04
  1.60296731E-04 -1.66038120E-04  2.76904595E-07 -1.54395948E-05  2.20065481E-05
  3.12396027E-05  2.77639416E-05 -5.31389203E-06 -3.02726419E-04 -2.12603581E-04
 -1.62461882E-04  2.19094688E-05  1.44576349E-04  8.03566003E-04 -4.73483827E-04
 -1.27570143E-03 -1.06319476E-02 -5.10105803E-03 -1.07025420E-02 -8.76534310E-03
  5.16354328E-05 -2.26951193E-05  7.49415546E-05 -2.38601753E-05 -2.72735491E-05
 -1.62349203E-05  1.27540533E-05  1.87508138E-05  1.55612200E-05  3.51932442E-06
 -1.28016295E-04 -1.36428904E-04 -1.13881575E-04 -2.81338143E-05 -1.35213914E-03
 -1.16347192E-04 -4.22426807E-04 -4.04286554E-04 -1.20128433E-02  3.26171196E-03
 -3.83350106E-03 -6.84276766E-03 -2.24537142E-05  2.52656301E-05 -1.36712473E-05
  5.59195582E-06  3.16137351E-05 -1.76704042E-05  2.26840497E-05  4.05453985E-05
  3.54405166E-05  1.14847902E-05 -2.88863969E-04 -2.55619534E-04 -2.29509669E-04
 -7.95537234E-05  4.01819956E-04  3.70865021E-04  5.95454899E-04  5.21908249E-04
  3.02446107E-03  5.85393601E-03  2.65541285E-03 -1.66146711E-03  4.10868443E-05
 -8.77949522E-05  1.09893467E-05  4.55921976E-05 -4.87103729E-05 -6.00599116E-05
  8.80153322E-06  3.96748106E-05  6.80500002E-05  1.84378033E-05 -4.29171378E-04
 -2.26158150E-04 -4.47518457E-04 -2.38466272E-04  3.91930581E-03 -6.86239255E-04
  1.35938929E-03  1.85887916E-03  4.72568399E-02  5.14294474E-03  1.21816674E-02
  1.13955698E-02 -7.15931686E-05 -1.14006851E-04 -9.63163955E-05  1.68692997E-04
  6.72107014E-05 -5.72754961E-05  4.82909902E-06  9.01039273E-06 -8.37878416E-05
 -6.02260442E-05 -2.70418316E-04 -2.31660130E-05  4.40813071E-04  4.62648687E-04
 -1.03350219E-03 -5.03659541E-04  1.83167648E-03  9.53640176E-04 -1.80915839E-04
 -3.31211559E-03  1.44588429E-02  1.67646264E-02 -1.88412444E-04  1.50681548E-05
 -1.85001346E-04 -7.90071879E-05 -1.28713429E-04 -1.72514950E-05  2.12601286E-05
  1.55473244E-05 -3.19135495E-05 -3.03880780E-05 -2.80938227E-04 -7.80376114E-05
  2.12813290E-04  1.93276349E-04 -1.71548017E-04 -5.81414856E-04  5.64959824E-04
 -1.18790741E-03 -1.96181806E-02 -5.21908475E-03  1.14049755E-02 -4.80764540E-04
  1.82685346E-05  5.84426846E-05 -8.58693691E-05  6.43236916E-09 -3.00350957E-05
 -1.83129783E-05  1.28725200E-05  4.56302378E-06 -1.42384896E-05 -7.22398135E-06
 -1.51143090E-04 -4.14503069E-05  1.28214712E-04  6.71914848E-05 -5.24202167E-04
 -3.71259490E-04  5.15559137E-04 -5.07036101E-04 -1.35651539E-02 -2.13614435E-03
  2.06239302E-03 -3.33405823E-03 -2.27081091E-05 -2.95241424E-05  3.73901677E-05
 -2.61409143E-05 -8.68651866E-06 -1.92534234E-05  2.21064924E-05  1.12252438E-05
 -5.24558701E-05 -2.95072030E-05 -2.92004492E-04 -8.88556688E-05  3.35593937E-04
  1.72173101E-04  6.80106992E-04  1.11970673E-04 -1.11449630E-03 -8.93908156E-04
  4.66173262E-03  8.99176981E-04 -1.80637593E-03 -2.23458704E-04  9.41764733E-05
  6.17382103E-05 -1.48605085E-05  8.53215913E-06  1.62494865E-05  3.41438606E-04
  3.32431110E-04  4.46318460E-05 -7.06962839E-05 -3.27907037E-05 -3.55040872E-04
 -3.03987665E-04  4.98756035E-04  5.88147882E-05  4.30712738E-03  1.99132368E-03
 -2.28212319E-03  1.91736767E-03  7.26831740E-03  1.05194540E-03 -3.44618525E-03
 -7.60652369E-04  1.46832234E-04  4.04964069E-06  1.78785466E-04 -2.06543388E-05
  5.79540135E-05 -4.71383066E-05 -1.09278135E-06  4.37760579E-04 -9.31224229E-05
 -2.08622329E-04 -2.93645904E-03  1.11489455E-04  9.92033214E-04  2.53631531E-03
 -4.22781229E-05  9.58452494E-05  8.49070096E-04 -5.90381953E-05  3.70645240E-04
  4.13536485E-04 -2.56869496E-05 -3.20365832E-05  1.70751858E-04 -4.22176224E-05
  1.64269386E-04  3.15335600E-04 -5.84315454E-05 -9.76356701E-06  9.56920113E-04
 -5.92446135E-05  1.68169525E-04  2.50244194E-04 -4.50478547E-05  2.67171628E-04
  6.04720442E-04 -2.30972399E-05 -7.90839350E-05  1.57924961E-04 -2.92273772E-05
  6.88343679E-06  2.43426338E-04 -1.03483629E-05  1.40273062E-04 -5.52261593E-05
  1.18247109E-04 -4.05421484E-05  2.53407617E-05 -2.49358561E-05  2.70626456E-04
  2.26928268E-06  5.83417905E-07 -2.93269143E-05  1.08008250E-05  1.59902714E-05
  6.56333559E-05  1.04234107E-04 -4.10757748E-06 -8.85498230E-05  6.54467928E-04
  1.67394143E-04  3.74202800E-04  4.32751727E-05 -1.03245050E-03  2.01202277E-04
  5.54445948E-04  3.73133117E-04  3.97510413E-05 -2.51593968E-06 -1.19467972E-05
 -6.81300575E-05  2.10286375E-05  2.36911920E-06  2.05273330E-05 -1.68557265E-05
  5.97045660E-06 -1.75736787E-05 -1.65961935E-04  1.08583621E-04 -6.71046949E-05
  6.38322751E-05  8.58879683E-04 -2.45589366E-04 -7.26860002E-05  2.80683523E-05
 -1.74933381E-02  5.18536580E-03 -1.24840241E-03 -1.35848038E-03 -2.47378410E-05
 -1.63652173E-05  4.88434743E-05  1.70421748E-06  2.10662501E-05 -1.73707451E-07
 -1.67487330E-06  1.78804471E-05 -8.78991625E-06 -4.51621187E-07  2.20596497E-05
 -7.49873354E-05  3.81488699E-05  3.98226735E-06  3.08982801E-05  2.88526892E-04
  4.51157132E-05 -1.26289348E-04 -3.13462592E-03  9.11198347E-04  2.69337148E-04
 -4.10004684E-04  1.48142851E-05  1.39240224E-05  1.73607575E-05 -4.74179954E-06
 -4.11852206E-06 -3.60544158E-03 -3.00970429E-03 -3.29014492E-05  3.36626556E-04
  1.46788870E-04  4.07632327E-04 -1.85670287E-04 -4.31558418E-04 -8.64943881E-05
 -8.62001212E-04  1.32760341E-03  9.69811809E-04 -1.62674667E-03  5.98535147E-02
 -9.44609087E-03 -4.91216007E-03  5.41296938E-04  5.62930817E-05  9.20023519E-05
 -2.86462564E-04  2.55048124E-04  2.34735035E-04 -2.39379507E-04 -1.76734723E-04
  4.98940355E-05  4.85034142E-05  3.20072299E-05 -1.05486292E-04 -2.57156620E-04
 -2.98930097E-04 -1.89346117E-04  1.81205320E-04 -2.89161904E-04  1.42707260E-03
  2.80371643E-03 -1.25212012E-02 -1.53794962E-02  3.78333652E-03  1.61311184E-02
  2.76718814E-05 -1.09743696E-04  4.98582498E-05  1.39307215E-05 -1.25039290E-04
  5.63920807E-01  4.63568628E-01 -1.57939805E-05 -1.51125977E-04 -2.54163089E-04
  1.35380099E-02 -4.20718560E-04  1.21478647E-03  6.66544090E-04 -1.59767000E-02
  1.35420058E-03 -2.75041592E-03  7.39390623E-04  4.60135863E-02  1.48089892E-02
 -1.09463953E-02  4.30764606E-02  6.49847224E-04  6.35687535E-04 -2.03393606E-04
 -3.19602286E-04 -5.25610094E-04 -5.52863836E-05 -3.39306811E-05  3.98057885E-05
  6.04566213E-05 -1.03721371E-05  2.02278989E-05 -2.14765778E-04 -2.55299600E-04
  6.72651537E-05 -2.83734036E-03 -5.93811543E-04  7.89096582E-04  7.26920064E-04
  1.17137680E-02 -3.45481567E-02 -1.96390370E-02  3.95498366E-03  4.74780479E-05
  1.13122494E-05  3.06622476E-05 -4.28817519E-05 -3.99860229E-05 -1.37555969E-05
  6.51188953E-07  8.66447852E-06  8.19625629E-06  5.12397766E-06 -1.37397639E-04
 -5.38463978E-05 -4.97563505E-05 -1.99726473E-05  1.39372283E-03  1.14496860E-03
  4.13405052E-05 -7.10902928E-04 -4.80640880E-02 -1.17953503E-02 -1.54294967E-02
 -9.49947159E-03  1.54416449E-05 -1.73235053E-05  3.09451013E-05  4.45717204E-06
  7.02761195E-06 -3.56031652E-06  1.44485679E-07 -4.54927921E-06  1.01397711E-05
  7.72157870E-06  2.20828841E-05  7.11719497E-06 -6.16672742E-05 -4.93568184E-05
 -9.95085847E-04 -4.89569808E-04 -4.08777632E-04 -1.62103996E-04 -3.75954392E-03
  5.37046990E-03 -2.51089583E-03 -7.04457718E-03 -1.99944767E-05  2.91712835E-06
 -1.72020036E-05  3.93053187E-06  9.19725105E-06 -9.50877251E-06 -1.64446730E-06
  1.06645108E-05  1.37959612E-05 -4.68855549E-06 -3.29741460E-05 -7.39233307E-05
 -8.06388461E-05  1.22796530E-05  4.18079293E-04  7.12659393E-05  1.46808787E-04
 -5.88362290E-05 -2.28541461E-02  2.89328840E-03 -8.70239210E-04 -2.91541769E-03
  1.01477877E-05 -3.47490157E-05  5.61059442E-06  1.63075862E-06 -2.25767769E-05
 -1.30291097E-05  7.22198554E-06  2.01712190E-05 -4.81404968E-06  1.88215933E-05
 -1.79623980E-04 -8.28523049E-05 -2.33509149E-05 -1.12792308E-04  2.41642180E-03
  1.07125186E-04  9.46192411E-04  1.19799761E-03  3.25920436E-02 -2.56314026E-03
  2.38858993E-03  4.16698571E-03 -4.20348568E-05 -2.92535785E-05  9.32000632E-06
  2.74001509E-05  1.88689162E-05  1.21918292E-02  1.01218200E-02 -9.90081344E-05
 -1.70289224E-04 -6.33967438E-04  4.18672371E-04  2.20014041E-04  7.64152254E-04
  2.06972431E-03  5.52569907E-04 -1.19659181E-03  1.57267462E-03 -1.93638330E-03
 -8.60885377E-02  2.53978889E-03  6.91942263E-03  2.20846432E-02 -1.18754338E-03
 -4.86983895E-04 -1.64991628E-04 -1.82217901E-04 -1.90110657E-04  5.37208305E-05
  1.07958893E-04  4.25445109E-05 -1.01716111E-04 -2.68958278E-05 -1.86350451E-04
 -2.51841040E-04  6.96308733E-04  3.10866293E-04 -3.13006779E-03  8.49240854E-04
 -4.61297259E-04  2.05492391E-03  1.66124796E-02 -3.43338423E-03  5.11301383E-03
 -4.98400110E-03  1.13913533E-04  1.68579228E-04 -3.11461088E-04  1.50782311E-04
  3.87468996E-05 -3.03582406E-04 -1.76983815E-04  5.85787997E-06 -4.97049651E-06
  1.79046164E-06 -4.94960685E-04 -8.03426668E-05  1.83097426E-04  6.59374632E-05
  4.44612623E-03  6.65681030E-04 -1.98590133E-03 -1.12173350E-03 -2.04793814E-02
 -2.49905098E-03  3.66819714E-03 -1.94742431E-03 -2.26108047E-05 -3.96486780E-05
  7.71497147E-05 -3.79983906E-05 -1.97632657E-05 -5.21157538E-04 -3.64117194E-04
  2.00830563E-05 -7.77490160E-05 -5.78445868E-05 -1.89595603E-04 -2.13834955E-04
  6.66460715E-04  3.53903133E-04 -3.33763384E-03 -1.18963099E-03  1.22858225E-03
 -2.14694134E-03  2.40094711E-02  1.85018806E-03 -4.47366057E-03 -2.31426892E-03
  2.19555335E-04  1.50964686E-04 -1.92052262E-04  1.77443646E-04  1.10956283E-04
 -5.80001092E-03 -4.66875065E-03  3.21845813E-04 -5.05011028E-04  2.77379714E-04
 -1.28064174E-04 -1.06670619E-03  1.74488303E-03 -7.81159090E-04  5.00670688E-03
  1.72517004E-03 -1.50362146E-03  3.14039918E-03  2.26518904E-02  6.51136646E-03
 -1.57059254E-02 -2.08164241E-03  6.09896067E-05 -5.97089729E-04  9.69164176E-04
  1.10021425E-04  6.10111633E-04 -1.05130809E-05  5.50578685E-05 -1.41127616E-04
  4.36349659E-05 -3.18971025E-04  2.84440686E-03 -4.82914446E-05 -4.55424578E-04
 -3.46630626E-03 -1.01779508E-06 -1.73895550E-04 -7.57547654E-04 -2.78450613E-05
  2.00972958E-04  5.11544056E-04  3.82349822E-06 -1.13428758E-04  2.25491017E-06
 -6.02073160E-06 -3.33583243E-05  1.87111590E-04 -1.69594663E-05 -3.29867176E-05
  9.94738852E-05 -1.85932042E-04  4.83361075E-04  8.62992077E-04 -3.77907861E-05
 -3.06375313E-04 -5.31006044E-04 -7.19087277E-05  1.94816749E-04  8.85450653E-04
 -3.37676901E-05 -3.55129761E-04 -8.06596618E-04 -7.68178246E-06  2.28325113E-04
 -2.65949228E-06  4.19546061E-05 -1.83593694E-05 -1.02631516E-04  2.72044586E-04
  3.40260847E-04 -6.76950511E-06 -5.36738285E-06  1.14856578E-07  8.37667275E-06
  1.84872969E-05  3.42398341E-05 -2.00053913E-05 -4.23865814E-05 -6.57063828E-05
  6.56468051E-04 -8.77871525E-04  1.17854710E-04 -1.65055685E-06 -1.56679373E-03
  1.68174096E-04 -4.79884525E-04  2.50298051E-05 -3.02221735E-05  3.13357887E-05
 -1.50536062E-05  7.31377505E-06 -1.60263073E-05  2.71685749E-06  2.28176038E-05
 -6.19264426E-05  1.00740455E-05 -9.40207103E-06 -8.30700606E-05  3.08596685E-04
 -2.44087040E-05  4.51293494E-05 -5.00845674E-04 -1.02929039E-03 -3.94559049E-04
  3.97071867E-04 -6.18125461E-03  3.27681046E-03  4.36094391E-04 -6.47039825E-04
 -1.96913414E-05 -1.94716823E-05  4.11935034E-06 -3.60902975E-05  6.85700553E-05
  3.75243027E-07  3.23465109E-06 -5.37508684E-06 -5.37058261E-06 -8.56599640E-06
 -2.68420549E-05  1.95006476E-05  2.30348769E-05  3.31962962E-05  3.93744111E-06
  4.88210611E-05 -6.82437382E-05 -1.16479742E-04 -1.11815317E-03  4.98287645E-04
 -7.80881714E-05  4.87701656E-04 -5.06216023E-06  8.28108849E-06 -8.72417558E-06
 -2.98653450E-06 -1.69281741E-06 -2.65240887E-03 -2.22146899E-03 -3.04497254E-04
 -2.07475982E-04 -8.13055796E-05  4.12366681E-04  3.30552379E-04  1.85270078E-04
  1.45570249E-04 -2.14407227E-03 -3.61254082E-05 -1.62656262E-03 -1.24813146E-03
  6.37657079E-03  7.13870011E-03  1.63642838E-02  6.97359429E-03  1.63758765E-04
 -2.56206338E-05 -9.00578669E-05 -5.37843583E-05 -3.98475164E-04  5.63572756E-01
  4.63295275E-01  3.42484420E-04  2.58030305E-04  6.84881866E-05  1.34458965E-02
 -1.14836351E-03 -8.39953399E-04 -1.64795575E-04 -1.40995753E-02  4.39211696E-04
  4.13795678E-04  5.41835051E-04  1.12062393E-01 -7.79277285E-03  2.81262901E-02
  4.00864969E-02  3.38858601E-04 -7.46698516E-04  7.23827960E-04  2.27256625E-04
  7.87112495E-05  2.22336169E-04  2.01475947E-04  1.39634520E-05 -4.51125915E-05
 -3.22464521E-05 -9.76440473E-05 -6.09524294E-05  3.34100181E-04  1.83237405E-04
  9.94305299E-04  6.98438857E-04 -2.35055802E-03 -1.33927930E-03 -1.57605720E-02
 -1.21137900E-02  1.94134676E-02 -1.53624223E-02 -4.20677748E-05  3.81200751E-05
 -3.76253070E-05  3.02760352E-05  4.27505094E-06  1.70075256E-02  1.40851611E-02
  5.46361505E-04  2.52887284E-05 -3.71879434E-04  5.36040606E-04 -1.87772753E-03
 -1.97954154E-04  1.13013650E-03  5.36343564E-04  4.60828882E-04 -1.57290875E-03
 -1.89930210E-03 -7.64202464E-02 -3.44798151E-02 -1.00242067E-02  1.28954746E-02
 -2.04766690E-04  1.14767291E-03  3.71860633E-05 -6.44589442E-04  2.46538635E-04
  1.80789061E-04  2.21535327E-04  7.41044163E-05  7.98976500E-05  3.86314094E-05
 -2.73823664E-04 -5.84976831E-04 -5.17786130E-04 -1.61654168E-04 -2.45168979E-03
 -1.03380069E-03  4.75994714E-04  1.27574721E-03  6.92611066E-04 -2.56421367E-03
 -1.12889837E-02 -1.06582281E-02  2.24063030E-04 -1.41590304E-04  7.30530560E-05
 -6.80268667E-05 -2.83193072E-04 -3.87459022E-04 -2.38808888E-04  1.89408622E-05
  1.15266602E-05  1.95614206E-06 -5.35733436E-04 -2.26384087E-04 -1.70169090E-04
 -3.70492749E-05  3.36573875E-03  1.60022208E-03  1.23685137E-03  3.08653001E-04
 -2.42960761E-02  1.74996659E-03 -3.87200670E-03 -5.96668395E-03 -4.50048256E-05
  3.40814643E-05 -9.22092705E-06  5.44692828E-06  5.59628663E-05  1.79989410E-04
  2.23520092E-04  9.77330258E-05  6.59823254E-05  3.36417403E-06 -2.80662361E-04
 -6.32623542E-04 -5.12336627E-04 -1.15607658E-04 -2.16457643E-03  6.41777021E-04
 -6.11863636E-04 -1.36525010E-03  1.26381212E-02  2.46848131E-03  3.17347838E-03
  1.32681299E-03  1.94553023E-04 -2.23311551E-04 -7.07222926E-06  2.04728263E-06
 -2.98205689E-04  1.67732473E-02  1.38998952E-02  5.08609989E-05  4.27108982E-04
  4.89204856E-04  3.74649715E-04 -3.76349703E-04 -1.45642477E-03 -1.52574464E-03
  2.07136934E-03 -9.43279711E-04  7.37612904E-04  1.94611352E-03  2.33198956E-02
  5.13994009E-03  6.04677434E-03  4.30036941E-03 -6.11835906E-04  1.29275800E-04
 -9.93421557E-04  4.71550021E-04  2.94083196E-04  3.55640972E-05  2.63506190E-05
  9.58551639E-06  1.73830149E-05  1.08433844E-05  1.39968392E-05 -4.68875222E-05
 -8.37911897E-05 -7.54710728E-05  1.39345236E-03 -4.22753314E-04  1.58803183E-03
  3.52365571E-05  2.01845960E-02 -8.41027280E-04 -4.75310584E-03 -5.34168423E-03
 -2.90245542E-05 -2.42829001E-05 -5.29441547E-06 -7.48764800E-06 -1.97576330E-05
 -1.36741581E-05 -7.92122302E-06 -7.97462666E-06 -7.28887254E-06 -6.14052267E-06
 -3.45258151E-05  2.87519916E-05  5.03433692E-05  4.11917578E-05 -1.24940603E-03
 -3.80857573E-04  3.92894980E-04  8.41418738E-05  6.01184017E-03  1.05971561E-03
 -1.81736127E-03 -1.44765612E-03 -1.04827338E-05  1.96521870E-05 -9.57094164E-06
 -9.61884916E-06 -5.36789912E-06 -2.75385821E-05 -1.88280788E-05 -3.58704323E-07
 -9.22152353E-06 -3.54908171E-06 -1.37255078E-05 -3.39269464E-06  4.86875127E-05
  2.29284813E-05 -4.13300487E-04  6.70749738E-05 -5.70293518E-05 -2.94131764E-05
 -2.07836242E-02  1.18928787E-03  4.58027744E-04  5.80033643E-03 -5.91489420E-06
 -1.00420578E-07 -1.95504025E-06 -2.19567267E-06  1.26945785E-06 -1.39596060E-04
 -1.09747928E-04 -8.72101386E-07 -1.19713970E-05 -1.71111783E-06 -6.26451880E-05
 -6.17898249E-07  6.83332504E-05  1.03846851E-05 -1.00717385E-03 -7.43705848E-05
  6.30278853E-05  4.73865654E-04 -1.41443280E-03  8.22945157E-04  4.58847013E-03
  1.01557447E-02  1.03844541E-05  3.76110366E-06  6.45502703E-06 -1.65123520E-05
  5.84557656E-06  3.49689798E-06  5.45463209E-07 -2.04569695E-06 -1.78306368E-06
  7.43754356E-06  5.66540746E-05  6.01723165E-06 -3.58760034E-05 -4.23914305E-05
  8.48626975E-04 -1.00796925E-04  1.38326307E-03  7.17302839E-04 -3.12442933E-02
 -1.03900807E-02  2.02952761E-02 -2.01780841E-03  4.79155161E-05 -8.40946057E-07
  3.89368697E-05  5.24539103E-05  2.16510681E-06 -2.84437201E-05  1.07955009E-04
 -2.56609849E-04  5.61898966E-07 -4.84562414E-04  3.64897447E-04 -9.54718883E-05
  1.08364789E-04 -3.43664031E-03 -1.25655793E-04  1.15248188E-04  1.94953591E-03
 -4.45492312E-05 -2.34996947E-04 -4.46724371E-04 -7.28499491E-05  2.09171738E-04
  7.33709139E-04 -4.60278865E-05 -2.26659082E-04 -3.20601921E-04 -1.53480861E-04
  2.07892605E-04  7.45477204E-04 -6.03027568E-05  4.74248705E-04  2.66353555E-04
 -1.59520821E-05  1.23074188E-04 -1.72419209E-04 -3.73790605E-06  7.30445679E-06
  2.96086129E-04 -2.54277740E-05  1.99326083E-04 -2.14082521E-04  1.13984217E-06
 -6.61501431E-07 -3.40652934E-05 -4.68531916E-05  6.34173002E-05  1.48121715E-04
  4.95851929E-04 -1.57507695E-04  5.31208272E-07  1.07539697E-06 -3.95402243E-06
  1.66270451E-07  6.76673370E-06 -1.11732396E-05  1.38171979E-05  5.50753709E-06
 -3.56600256E-05  1.25258553E-04 -4.19093210E-05 -6.48628803E-05  1.65178337E-04
  2.26108223E-03 -5.13594235E-04  1.65435156E-04 -1.10170865E-04 -2.84424572E-06
 -1.36384471E-05 -9.49021421E-06 -7.40036957E-06  9.03777224E-07  2.34466884E-07
  1.83233365E-06 -7.56278926E-06  1.21282018E-05 -3.34020234E-06  7.31899384E-06
  3.57086333E-05 -5.14370313E-05  1.49331642E-05 -1.34291727E-04 -6.01234108E-05
  5.46793630E-05 -4.90693020E-05  5.04320092E-03 -2.69568090E-03 -1.25006809E-03
 -5.77088186E-04  2.92187271E-06 -1.95256390E-06  2.11481419E-05 -3.49701484E-06
  1.59826544E-05 -2.63246686E-07 -2.25248374E-06  1.64785176E-06 -3.44575955E-06
  2.52720229E-06  2.62999405E-05 -7.27485660E-06  1.66903387E-05 -1.08440420E-05
 -1.22099556E-04  4.65647661E-05 -3.28287315E-05  3.75412796E-06  9.28071705E-04
 -4.47627256E-04  9.51976885E-05  1.21592790E-04 -4.78067647E-08 -1.83473801E-06
  4.58041876E-06  6.43317077E-07 -6.26929845E-06  1.04639450E-05  4.39087648E-05
 -1.77566381E-05  5.83065590E-05  1.63814689E-06 -3.27029786E-04  9.01578695E-05
 -2.75989945E-04 -3.57232487E-05  1.51013692E-03 -7.31954741E-04  9.15209068E-04
 -2.29766854E-04 -1.21141050E-02  1.19184438E-03  2.12508425E-03 -4.57426740E-03
  2.82925953E-05  1.05814967E-05 -6.24566064E-06  2.99012112E-05  3.18383483E-05
  1.40859196E-04  1.20424631E-04 -1.95047777E-06  1.82374051E-05  4.34919121E-06
  6.23685077E-06  1.43047646E-05 -8.45621640E-05 -3.06746755E-05 -2.12620919E-04
 -9.68353865E-04 -2.71363024E-04  4.91366700E-04  2.04235312E-02 -1.03805612E-02
  1.83672426E-02  2.48275133E-02  3.73952359E-06 -4.28933363E-06  6.43258127E-06
  1.26612027E-05 -4.78466256E-05  4.99711935E-04  4.78765931E-04 -5.99390482E-05
  1.01279104E-04 -5.87542904E-05 -1.14124521E-04  4.46444428E-04 -7.55700116E-04
  3.80767358E-04 -5.18598507E-03  3.10741236E-04 -6.56925725E-04 -5.02271379E-04
 -9.39833974E-03 -2.35972694E-03 -1.37922599E-03  3.20348594E-03  1.93647770E-04
 -1.14230474E-04  3.19122863E-04  7.37934561E-05  2.26437722E-04 -1.17394036E-05
 -5.16652982E-06 -4.92210851E-06  5.84000567E-06 -9.60361739E-07 -3.74965366E-05
  1.24967344E-05 -3.60239441E-05  1.46620094E-06 -3.46335180E-04 -4.62280705E-04
  2.08299270E-04  4.04385238E-04 -8.56279295E-03 -2.84393316E-02 -1.94180299E-02
  4.73039638E-03 -1.00202812E-05  1.34689559E-05 -2.21623314E-06 -2.82571352E-06
  9.49986927E-06  5.38281203E-07 -6.00595594E-08 -9.06902847E-07  6.81433768E-06
 -5.86913283E-06  1.28075694E-05  1.00799659E-06 -2.83738817E-05  2.21208424E-05
  8.60163269E-05  4.74507666E-05 -1.93312092E-04 -3.95731420E-04 -4.03353767E-02
 -8.92400757E-03 -9.08907969E-03 -6.66033586E-03  5.67383942E-06 -1.84642228E-06
 -2.96029216E-06 -7.32580423E-06 -9.65308756E-06  6.85882914E-06  3.08121576E-06
  1.83761107E-06 -1.89949285E-07  1.49266842E-07  3.84587408E-05 -8.23309097E-06
  2.07029629E-06  1.29450244E-06 -5.51500558E-04 -1.03023254E-04 -2.22487496E-04
 -1.31534039E-04  7.31165647E-04  3.79753971E-03 -1.63593284E-03 -3.43305440E-03
  1.83375139E-06  9.39753907E-06 -6.55809223E-06 -1.56339547E-06 -1.56432516E-06
 -2.16706001E-06 -9.02519495E-07  8.71006096E-07  5.04631591E-07 -1.28040162E-06
 -1.46969445E-05 -9.73192803E-06 -1.41636135E-06  8.75059077E-06  6.11742541E-04
  1.54968356E-04  1.96033685E-04  9.57616887E-05 -8.58111490E-03  2.61765658E-03
  5.87645609E-04 -2.40442256E-03 -2.97058087E-07 -6.11921897E-06 -7.82476747E-07
  5.83093249E-06 -1.76900853E-06 -6.24339806E-07  1.73651177E-06  6.85333663E-07
 -2.77690218E-06  9.52898947E-06 -2.10359315E-05 -6.06618547E-06  6.43809748E-07
 -4.55917283E-05  1.56799724E-04  5.14978203E-04  4.32771547E-04  2.01578805E-04
  3.90789858E-02  1.33464412E-03  5.57186022E-03  7.47023281E-03 -8.12661416E-06
  6.80381639E-06  1.46414798E-07 -2.36221261E-06  4.76531270E-06 -8.83973897E-04
 -6.52899203E-04  2.33291996E-06  1.40224142E-05  7.70618321E-06 -4.94604055E-04
  9.25396018E-05 -2.18813184E-04  6.29681738E-05  3.44804511E-03 -9.16493893E-04
  1.55420744E-03 -1.00299602E-03  3.27219636E-03 -6.04421132E-04 -2.65299094E-03
 -3.31379549E-03  1.48698575E-06  6.02386666E-05 -1.02812441E-04  1.55611315E-05
 -4.15969564E-05  1.39457375E-03  1.21611179E-03 -7.86996536E-05  1.43777328E-04
 -6.10511300E-05 -5.72618877E-05  5.14262975E-04 -8.50982714E-04  4.84029775E-04
 -4.75085743E-03  4.08043221E-04  7.74526808E-04  2.35583691E-03 -5.81069267E-03
  2.01271505E-03 -2.27956865E-03  1.43853093E-03  7.08651974E-05 -2.34606797E-04
  4.53160952E-04  1.03315823E-05  2.19217809E-04  3.75501397E-02  3.10139695E-02
 -1.93741448E-04  2.80412650E-06 -6.86678938E-04  6.28114961E-04  8.04197635E-04
 -3.05362345E-04  2.36114739E-03  4.04580648E-03  7.19290711E-04 -2.78897942E-03
 -2.24177030E-03 -5.04368758E-04  1.91926749E-03 -2.18228526E-03  3.42412116E-03
 -1.22641823E-03 -3.00710802E-04 -5.48930677E-04 -1.23223277E-04 -3.07346445E-04
  5.62783281E-01  4.62746247E-01 -8.35747083E-05  7.76183393E-05 -1.93119114E-04
  1.29324196E-02  1.03235603E-03 -1.64335451E-03  1.02106258E-03 -1.27853283E-02
 -2.28840322E-03  3.69158523E-03 -2.25699066E-03 -2.08316139E-03  4.04795130E-05
  2.75090696E-03  4.44207762E-03  5.85089391E-04  4.96633933E-05  9.60128366E-04
 -5.54964013E-04 -3.25371674E-04 -4.52706910E-03 -3.58411808E-03 -2.43282270E-04
  6.68786942E-04  2.26873494E-04 -2.56942962E-04  9.46117060E-04 -2.47179913E-03
 -6.71417094E-04  4.59143574E-03  1.74909069E-04  1.68312992E-03  3.00838742E-03
  1.89717462E-02 -3.60889825E-04  2.80569641E-03  2.73493490E-03  2.95786033E-04
  4.37147785E-04 -1.10066203E-03  7.38670164E-04  4.01186562E-04  7.44221865E-06
 -5.44372090E-05  1.76397205E-04  1.64477567E-06  3.10971505E-05 -1.15945564E-03
  4.22503654E-05 -4.58817381E-04  7.13434175E-04  9.82456211E-07 -2.85498512E-05
  3.14373309E-04  2.22178726E-06  2.97296879E-05  1.69191406E-04  2.00630717E-06
 -1.42492384E-05 -3.42155585E-05 -2.23712500E-06  1.02547326E-05  9.50736569E-06
  3.93340458E-06 -9.20976226E-05  1.82801396E-04 -8.21425856E-05  2.11400738E-04
  1.99553869E-04 -5.17595441E-05 -2.66462362E-04 -3.31388161E-04 -1.56005875E-04
  3.66337658E-04  1.51214828E-03  4.50587040E-04 -8.34317423E-04  1.73673461E-04
 -5.78601829E-06  2.60068642E-04  1.67895590E-05 -2.23354990E-05  5.88253398E-05
  1.25859926E-04 -6.02835598E-05  1.27966390E-04  4.03176632E-06  6.51743926E-06
 -2.90123141E-05  5.04508069E-06  5.68476161E-06  3.62974842E-05  1.17702328E-04
  2.19606717E-05 -3.20742036E-05  4.41643611E-05  6.44488003E-04  3.42017304E-04
 -7.36092012E-05 -5.27101316E-03  1.18915355E-03 -3.98395018E-04  9.42179970E-04
  4.99978840E-05 -8.68535724E-06 -1.95476312E-05 -5.73365560E-05  2.44759222E-05
  1.33276803E-06  1.65894295E-05 -1.99316181E-05  2.36824133E-05 -1.61519548E-05
 -1.13875569E-04  9.22705670E-05 -1.20763704E-04  7.44577569E-05  2.96545273E-04
  5.01858820E-04  1.06273280E-04 -2.71275244E-04 -1.14977736E-02  4.58172523E-03
 -9.54237126E-04 -1.82221617E-03 -1.36162284E-05 -8.40110984E-06  2.63953272E-05
  7.96959533E-06  5.21017335E-05  3.92898408E-07  4.03731593E-06  1.21015355E-05
 -3.22084598E-06 -6.23955926E-06 -3.74659628E-05 -4.56830054E-05  1.38691661E-05
  2.26095291E-05  2.88494332E-04  1.23149893E-04  1.20195526E-04 -1.42865711E-04
 -3.99036171E-03  1.44689486E-03  3.03203097E-04 -5.61577897E-04  1.11386990E-05
  1.51657393E-05  1.57977776E-05  1.49675785E-06 -3.41782065E-06  1.26753886E-04
  1.63736736E-04 -1.38509228E-07  5.15954763E-05  3.82863378E-05 -3.96474850E-04
  4.10885531E-06 -2.89605937E-04 -2.47078281E-04  3.88144153E-03 -7.92861954E-04
  1.64585874E-03  7.12643500E-04 -9.74443752E-03  1.31767015E-02  1.35203079E-02
  5.11935113E-03  4.67786697E-06  9.83068382E-05 -1.98800485E-04  5.89193604E-05
 -1.31777185E-05 -2.53695629E-05 -2.31886367E-05  1.52930261E-05 -1.32538275E-05
 -1.38281778E-05  2.50459591E-05 -7.65757018E-05  5.71022452E-05  6.50562161E-05
  2.35067521E-04 -5.44818560E-04 -1.07923076E-03 -2.87795439E-04  6.14809890E-02
  2.77202006E-04  3.44386101E-02  4.02375219E-02 -6.63454278E-06 -1.04661749E-05
  2.52921119E-05 -1.03260044E-05 -6.24386857E-05 -1.20959941E-02 -9.83559575E-03
  1.40678738E-04  8.93378185E-05  7.32652572E-04 -1.82895579E-04 -5.01897166E-04
 -2.66241218E-04 -2.63828668E-03  2.26107207E-03 -1.16084941E-03  4.72301258E-03
  5.34136944E-03 -2.11155972E-02  1.14361440E-02 -1.40474217E-02  4.35307932E-02
 -1.32765099E-03 -3.98413094E-04 -4.43315764E-04 -1.63850866E-04 -2.84241663E-04
 -1.39187307E-06 -7.50593789E-06 -2.16663473E-05 -1.42549256E-06 -1.77906224E-05
  5.55308439E-05  9.80028605E-05  1.22763833E-05  8.23239898E-05  4.12629926E-04
 -1.26432659E-03 -2.23508336E-04  6.14716277E-05  1.40139194E-02 -5.63656800E-02
 -3.56391039E-02  1.64455722E-03 -3.74987511E-06  2.36693815E-05 -1.49989854E-06
 -2.09641010E-05  1.80221021E-05  4.54787935E-05  2.81361527E-05 -3.64079084E-06
 -3.02570017E-06 -7.33017364E-06  1.18348430E-04  2.20784486E-05  2.32274714E-05
  3.39435450E-05 -1.22107277E-03 -4.87027730E-04 -6.96380794E-04 -3.59686704E-04
 -8.67685585E-02 -1.76573385E-02 -2.03101744E-02 -1.06147829E-02  7.02624799E-06
  1.06038897E-05 -1.66176704E-05  5.12759988E-07 -1.95530277E-05  1.45780089E-05
  8.31510054E-06 -1.04436148E-07 -2.09340779E-06 -7.68779704E-06  3.17587740E-05
 -4.31805411E-06  1.79192041E-05  4.40672674E-05 -5.16098965E-04 -7.61864083E-05
 -1.17246133E-04 -1.20482680E-04  5.18945252E-03  7.45688916E-03 -1.91267300E-03
 -7.83156779E-03  1.19415517E-06  1.25442980E-05  8.86016011E-06 -1.57489901E-05
 -5.36680813E-06 -5.42261794E-06 -3.33928468E-06 -5.12501324E-06  1.59089325E-06
 -5.77023414E-06 -2.91349866E-05  2.10559819E-05  2.94102476E-07  2.87181467E-05
  9.29026164E-04  8.80081568E-05  3.51215667E-04  2.26597690E-04 -1.26630418E-02
  6.80246441E-03  1.37799677E-03 -3.59103192E-03 -5.57862442E-06 -6.14282162E-06
  2.77718542E-07  1.88676424E-06  1.18726338E-06 -2.49053917E-06 -2.73594265E-06
  8.68018541E-06 -2.26646995E-06  7.14895948E-06  2.54856432E-05 -4.37869014E-05
 -3.51139242E-08 -3.07137859E-05 -1.13251202E-03  8.17190992E-04  1.45684947E-04
 -4.30993092E-04  5.44958659E-02  2.34072144E-03  1.08072921E-02  1.09907659E-02
 -9.11931744E-06  6.31073599E-06  4.69384043E-06 -5.52098287E-06 -1.32234887E-05
  5.53747797E-01  4.55296798E-01  7.91666030E-05 -9.30524619E-05  1.31571994E-04
  1.30980767E-02 -9.20146868E-04  9.63029036E-04 -1.50733267E-03 -1.65091412E-02
  2.66975522E-03 -2.43154471E-03  4.31306510E-03 -3.81568771E-02 -2.46216437E-03
  6.34148639E-03  1.05382072E-02  8.12101438E-04  1.10849357E-04  8.46697625E-04
 -3.45448148E-04 -1.31639297E-04  9.17721597E-02  7.55973348E-02  2.09210980E-04
 -5.36612393E-04 -1.91290096E-04  1.91338762E-03 -8.58776734E-04  1.85073683E-03
  2.24584843E-04  3.07876030E-03 -4.32146203E-04 -8.32871966E-04 -3.32244937E-03
 -2.54749665E-03 -1.10930235E-03  4.28006917E-03 -1.14250555E-03  2.44464613E-04
  3.87096282E-04 -9.24923691E-04  5.67157776E-04  2.79056450E-04  5.41700310E-02
  4.46231203E-02  1.07534870E-04 -1.04884224E-04  1.63664283E-04  1.07478489E-03
 -5.83096608E-04  5.98348641E-04 -8.89633410E-04 -5.24978032E-03 -4.69906504E-04
  2.07507582E-03  1.37162777E-03 -5.26515344E-03 -1.55164755E-03  1.62630277E-03
 -1.77146311E-03  3.31182224E-04 -1.28379441E-04  4.51687791E-04  8.37998301E-05
  2.83355915E-04 -2.99580576E-03 -2.37304672E-03  1.77698135E-05  3.04746745E-05
  9.45422380E-05 -5.39392333E-04 -1.65679646E-04 -1.62357979E-05 -5.23788000E-04
  4.17454968E-03  1.22728113E-03 -1.66452855E-03  1.31194869E-03  1.39896703E-02
  6.45473100E-04 -3.39386795E-03 -3.47112154E-03 -2.16757099E-04 -4.48230637E-05
 -8.30200361E-05 -3.62221444E-05 -7.63666698E-05  1.55136567E-04  1.99709977E-04
  1.65907580E-05 -5.84158957E-05  3.45780805E-06 -2.19354163E-04 -2.56715948E-04
  4.32806174E-04 -3.08967800E-04 -4.59662850E-03 -4.00870777E-05 -1.14235428E-03
 -2.36406425E-03  4.79922707E-02  9.73772864E-03 -1.81398691E-02  5.24337883E-04
  6.79674548E-05 -1.06610875E-04  2.79585153E-04  8.13134661E-07  1.01588891E-04
 -2.37121914E-05  1.10374448E-04 -4.05916459E-04  1.06017825E-05  4.93208236E-05
  1.65222294E-03  3.68380002E-06 -2.40829778E-04 -4.45375849E-04  1.49042662E-05
 -1.30157343E-04 -1.85021238E-04 -1.25410529E-06  7.51849589E-05 -5.16608534E-05
  5.42406645E-06 -3.24254178E-06 -5.33235817E-05 -8.60598457E-07  2.55823838E-05
  8.02557467E-05  1.08797914E-05 -1.17593586E-04 -5.23395780E-04  3.75099489E-04
 -3.10402854E-04 -2.37548052E-03 -1.41921458E-04  4.05075083E-04  1.31569841E-03
 -1.87658134E-05 -3.32719814E-04 -1.04079682E-04 -1.08242037E-04  2.98609977E-04
  5.20018241E-04 -1.57343970E-05 -4.16974210E-04 -4.85604687E-05  1.84811278E-05
 -1.89141927E-04  6.63908259E-05 -4.49354866E-05  1.89792833E-04 -4.02126524E-07
 -1.86479088E-06  3.21511011E-07 -5.54372703E-06 -3.82338345E-06  1.68660278E-05
 -3.77076104E-06  2.22613130E-05  1.14834988E-05 -4.61656288E-04  1.98514802E-04
 -1.99906576E-04  6.90278711E-05  1.49364473E-04  3.82869986E-05 -1.14209073E-04
 -1.21737963E-04  2.74726488E-06 -1.16286425E-05  8.59323222E-06  2.26365547E-07
 -4.31889397E-06 -5.35826299E-08 -3.63634012E-06  1.07282243E-07  8.93774344E-06
 -7.20416651E-07  5.84633594E-05 -2.76443095E-06 -3.92676134E-05  6.60514486E-06
 -6.43598107E-04  3.60076866E-04 -1.26780468E-05  1.01796374E-05  5.06637158E-03
 -2.34488194E-03 -2.27843751E-04  1.30423875E-04  3.96663804E-06 -3.25648747E-06
  2.25266033E-05 -6.17923660E-06  9.79892857E-06 -9.11773782E-08 -8.10392876E-07
  5.27061356E-08  1.19185299E-06  2.90862923E-06  7.84778717E-06 -1.51417158E-06
 -3.90769337E-06 -1.14314483E-05  7.27166943E-06 -8.34470836E-06 -2.69542493E-05
  3.94825906E-05  5.86651449E-04 -3.36501374E-04  1.03404534E-04  2.50139201E-04
 -4.88356373E-07 -7.52814844E-06  1.75328971E-06 -1.09747265E-06 -3.07347917E-06
 -4.98083458E-06  1.81561077E-05  1.10094046E-06  3.05391716E-05  1.21839757E-05
 -2.58849551E-04 -1.40482673E-06 -1.17649578E-04 -6.03327895E-05  3.81099813E-03
 -4.83309728E-04  1.49491952E-03  1.37486236E-03 -2.61544527E-02  1.00293264E-02
  1.00546538E-02  3.76239278E-03 -1.62989252E-06  1.89490611E-05 -1.26937789E-05
  1.93731015E-05  1.04623936E-05  2.35914531E-05  2.34689690E-05  1.21160620E-05
  6.82020286E-06  1.77420019E-06 -5.13059093E-06 -6.05335720E-05 -4.48178641E-05
 -1.26808199E-05 -5.17568869E-04  5.86706597E-05 -2.99716250E-04 -5.41739818E-04
  2.75147188E-02  8.11657693E-03  2.53760950E-02  2.00501471E-02 -3.26827246E-06
 -1.28219676E-05  8.97020649E-06 -2.32012810E-05 -3.31134498E-05  1.75684116E-03
  1.50885397E-03 -2.95349210E-05  5.69654498E-05 -4.28676695E-05 -4.45530987E-04
  1.73421185E-04 -4.83730806E-04 -5.11514916E-05  2.84154397E-03 -1.77915673E-03
  5.02334360E-03  1.49378337E-03 -2.82073720E-02 -9.31895011E-03  7.35417991E-03
 -5.95485661E-03  5.60119225E-05  1.60863933E-05  5.51469108E-05 -2.21737427E-05
 -1.21519699E-05 -6.82999987E-06 -2.17194419E-06  1.61071074E-06  1.20770588E-05
  2.21368513E-06 -4.49229991E-05 -2.11153985E-05 -6.64694064E-05 -1.10776063E-05
  6.22935324E-04  3.67428607E-04  4.12812182E-04  2.61236242E-06  2.89833745E-02
 -2.75667261E-02 -2.30944222E-02 -1.97614068E-03 -9.11918819E-06 -5.14887540E-06
  6.90795021E-06 -9.31305857E-07  1.21711170E-05  3.11225088E-06  2.11813107E-06
 -1.62260668E-06 -5.53285242E-06 -9.99778997E-06  1.74602389E-05  3.70006862E-06
  2.41624591E-05  4.17758471E-05  2.82994483E-04  5.54164658E-05 -2.63882900E-04
 -3.52221921E-04 -6.00807966E-02 -1.12568339E-02 -9.13213162E-03 -4.12670978E-03
  1.17013486E-05 -1.90399820E-06  4.20114517E-06 -9.17899543E-06 -2.04369647E-05
 -6.56542331E-06 -4.32382622E-06  5.01287077E-06  1.28751053E-06  9.42935861E-07
  3.81591194E-06 -2.60579380E-05 -6.82481519E-06 -3.21896762E-07 -5.22554617E-04
 -9.07087020E-05 -1.55256034E-04 -9.45176380E-05  1.08618126E-02  4.40830160E-03
  1.77975890E-04 -2.10996216E-03  4.40547408E-06  1.07011114E-05  2.56801794E-06
 -6.52383156E-06 -3.08037512E-06 -3.41904681E-05 -2.17960869E-05  4.86971074E-06
  1.35062757E-06  1.08390737E-06 -7.88407803E-05 -2.64861496E-05 -8.66839138E-06
 -3.52657779E-06  7.76916397E-04  2.02965040E-04  2.81342396E-04  2.04821968E-04
 -7.65014300E-03  2.82568475E-03  6.05521331E-04 -2.22469755E-03 -1.89644440E-06
 -7.47930363E-06  3.87619277E-06  9.53939722E-06  1.09000874E-05 -1.93004408E-05
 -1.25635851E-05 -2.80351317E-07  1.14771597E-06  8.73441521E-06 -1.45650544E-05
  2.91221773E-06 -1.14803526E-05 -4.25511603E-05 -6.13479683E-04  2.48766455E-04
  1.48605578E-04  4.57174531E-05  3.50704176E-02  8.62116280E-04  5.35005701E-03
  6.99609777E-03  6.36630321E-07 -5.97603785E-07 -5.05494943E-06 -4.08290843E-06
 -2.01615820E-06 -6.94296717E-02 -5.70040537E-02 -6.05037881E-05  2.08462494E-04
  1.27479837E-04 -1.74144970E-03  4.18633396E-04 -1.20894942E-03 -5.34183161E-04
 -3.15410915E-03  1.33978547E-03 -2.07141900E-03  1.42165668E-03  3.08848531E-02
 -2.59263876E-03 -1.50496513E-03 -4.85634261E-03  2.35712955E-04  2.38843677E-04
 -5.06530680E-04  4.03909599E-04  2.57702953E-04  9.24453786E-02  7.61233006E-02
 -3.57221460E-04  6.38449611E-04 -2.12793144E-04  1.99493770E-03  1.22226377E-03
 -2.42951817E-03  3.52714645E-04  3.07448917E-03 -1.01153153E-03  5.90499279E-04
 -3.07670283E-03 -1.15952195E-02  1.05423314E-03  4.71980433E-04  1.48514138E-03
 -1.12366452E-05 -6.64690314E-04  1.16843395E-03 -5.92072438E-05  4.67642054E-04
  5.50822996E-01  4.52909398E-01 -3.67502985E-05  1.87991598E-04  1.58781463E-04
  1.26154360E-02  4.27741051E-04 -1.72370261E-03 -1.29318740E-03 -1.21856015E-02
 -1.21944667E-03  3.96763201E-03  2.18048540E-03  1.17374633E-02  6.43593269E-04
 -2.56696827E-03 -1.20323090E-03  9.31789370E-04  7.49634304E-04 -3.10537418E-04
 -9.38537327E-05 -3.60789949E-04 -3.72379486E-02 -3.04847497E-02  1.12498360E-04
  2.00962226E-04  7.06642066E-04 -9.97866966E-04 -3.33902143E-04 -8.69886953E-04
 -2.53028931E-03  5.06544157E-03  1.85372753E-03 -2.09557243E-03  2.75565311E-03
 -8.80564693E-03 -4.65764018E-04  5.98710076E-04 -6.26879179E-04 -1.38828343E-03
 -5.45549919E-04 -2.44058643E-04 -1.74657046E-04 -2.05639787E-04  3.11657698E-04
  3.19070724E-04 -2.68211234E-05  6.20775253E-05 -1.47325852E-06 -1.79952724E-04
  2.28013439E-04 -6.48658581E-04 -2.40014883E-04 -6.23034505E-03 -7.59744150E-04
 -1.74768466E-04 -2.77522137E-03 -5.27796317E-03 -5.60170354E-04  2.07110196E-03
 -1.08456807E-05  8.40504089E-05  1.61759239E-04 -3.26545594E-04  1.39308329E-04
  2.41394754E-05  1.00951550E-05 -4.67955144E-05  1.51515397E-05 -2.41272780E-06
  1.36238688E-04 -1.44958853E-03  1.84064092E-05 -1.69080886E-04  6.67750779E-04
  2.03382996E-06 -9.42310527E-05  8.11662181E-04 -5.78198104E-06  4.75858025E-05
  1.46340473E-04 -1.21835973E-06  6.89001750E-06 -1.16837207E-04 -3.25808477E-06
  1.42004055E-05  4.65245808E-05 -4.09976803E-06  8.10524054E-06  8.79502711E-06
 -1.07241385E-04 -3.74409710E-04 -1.55820009E-03 -9.85912818E-05  3.74528926E-04
  1.17704383E-03  4.59565514E-04 -8.69768211E-04  3.03288335E-04 -2.21288097E-04
  4.86929080E-04  1.17643601E-03 -1.29027983E-05 -4.26001321E-04 -2.45241477E-05
 -4.38819473E-05 -1.28454625E-04  1.61953058E-05  8.29213607E-05  8.42089556E-06
  1.46311792E-06  7.47003849E-06 -8.26509625E-06 -7.51034372E-07  5.69911782E-06
 -4.49533868E-05  4.80622789E-05  8.41422387E-06 -3.01744022E-05 -1.08409080E-04
  2.69008072E-04  3.79476802E-05  5.89970268E-06 -1.53120271E-05  2.64606820E-05
 -1.28106955E-04  1.77561150E-04  4.46438008E-06 -5.09539015E-06 -4.11945605E-06
 -1.58883125E-05  1.13287040E-05 -3.27865302E-08  3.14344836E-06 -2.60614067E-06
  1.56784307E-05  7.96517636E-06 -2.18534341E-05  6.79469554E-06 -7.39419159E-05
 -3.05078514E-05 -2.44491118E-04  2.96612571E-04  1.87898807E-04  4.20225740E-05
  3.84605721E-03 -1.24860585E-03  1.54703139E-04 -4.62035904E-04 -5.79962655E-06
  1.30657946E-06  1.27421603E-05 -2.08426065E-06  7.57747758E-06  7.99269177E-08
  6.30058440E-07 -1.18644656E-06  3.14155431E-06  3.21668818E-06 -7.40667810E-07
  5.06345685E-06 -1.05326701E-05 -1.41126912E-05 -2.43428164E-05 -6.31061997E-06
  7.48108362E-05  4.87579637E-06 -1.95810868E-04  6.11993148E-05  1.40173756E-04
 -1.02081823E-04  1.29863834E-06  9.23077026E-07  6.63302021E-06  1.57448691E-06
 -3.37316375E-06 -1.07515599E-05  1.34716744E-05 -1.46094183E-06  3.30654491E-05
  3.31997946E-05 -2.09223940E-04  2.07377605E-05 -1.61854577E-04 -1.67959414E-04
 -3.81915549E-04 -4.16660058E-04 -4.95687841E-05  8.11322210E-04 -2.42973118E-02
  7.89868587E-03  6.57703990E-03  1.97860792E-03 -1.83575943E-05  5.29691426E-06
 -4.84313702E-06  6.80807689E-06 -7.90552498E-06  1.52501409E-05  1.47280791E-05
  6.46903335E-06  7.50442823E-06 -4.87368563E-06  1.45930021E-05 -2.95719355E-05
 -2.48173218E-05  3.10069059E-05  1.05659640E-04 -2.10711814E-04 -5.95330112E-04
 -8.04288744E-04  1.85954325E-02  2.74469143E-03  2.50601325E-02  2.65786523E-02
  6.76927093E-06 -1.03400878E-05 -2.70182091E-06 -1.21725903E-05 -2.06310772E-05
  1.65643417E-03  1.39535878E-03 -8.68692826E-06  5.21801400E-06 -3.61965504E-06
  1.85147144E-05 -2.85068376E-05 -1.18139756E-04 -3.71214110E-04 -6.83750832E-03
  6.06937484E-04 -2.65925404E-03 -2.29989913E-03 -2.37762818E-02 -7.41844125E-03
  4.39332088E-03 -5.52096289E-03 -1.84447570E-04  1.13575575E-08 -1.36036526E-04
 -3.30305597E-05 -1.04902633E-04 -1.08467900E-05 -7.60351547E-06 -7.33100530E-06
  2.99918683E-06  9.46534032E-06 -1.84859216E-05  2.87504626E-05 -2.75453359E-05
 -4.89613300E-05  7.10802983E-04 -9.27640754E-05  2.30745344E-04  3.46181133E-04
  1.88658275E-02 -2.99509665E-02 -2.16089467E-02 -8.21668034E-04 -1.66236277E-05
  7.92512906E-06 -2.32317076E-06 -4.53512785E-06  1.38264196E-05  1.57436508E-05
  1.07708447E-05 -8.46531429E-07 -5.20353639E-06 -6.61951631E-06  3.66129667E-05
  3.12014307E-06  2.44753337E-05  3.04286636E-05 -1.00841811E-04 -5.18934398E-05
 -3.33729434E-04 -3.74932274E-04 -5.67662948E-02 -1.09788766E-02 -1.05608317E-02
 -4.77726290E-03  7.28928537E-06 -1.79558301E-06 -4.38200433E-06 -7.95622210E-06
 -1.73679454E-05 -9.38551140E-06 -6.88259422E-06  4.19915408E-06  1.17176446E-06
 -1.17821365E-06 -3.78148137E-07 -2.24999782E-05 -4.00788462E-06  9.86757232E-06
 -5.33953287E-04 -8.31807282E-05 -1.10319527E-04 -6.87575578E-05  1.03455689E-02
  4.83816722E-03 -2.43507142E-04 -3.63924386E-03  5.24348481E-06  8.93369104E-06
  4.97504680E-06 -8.34643133E-06 -2.43348986E-06 -4.95901710E-05 -3.50245518E-05
  1.87133535E-06  1.35282812E-06  2.38665658E-06 -6.80330885E-05 -1.12823679E-05
 -6.90697814E-06 -8.84981830E-06  7.17224029E-04  8.81366190E-05  2.71875499E-04
  2.83363511E-04 -7.61389662E-03  4.62551154E-03  8.40239888E-04 -2.72897938E-03
 -1.24036312E-06 -5.74008777E-06  6.30091725E-07  7.67003442E-06  6.68457029E-06
 -3.82145952E-05 -2.78393648E-05 -5.74773581E-07  6.53373075E-06  6.13950757E-06
 -1.69072334E-05  1.73865131E-06 -3.46261824E-05 -3.09667775E-05 -8.90304189E-04
  3.27652070E-04  2.39681657E-05 -2.44617708E-04  4.38048277E-02  1.73282579E-03
  8.73303288E-03  9.15391348E-03  2.59524459E-06 -3.70422542E-07 -6.62510176E-06
 -6.44715888E-06 -2.44308416E-07 -8.10551054E-02 -6.65261327E-02 -1.65432659E-04
  5.81245715E-04  3.77990162E-04 -2.01243367E-03  5.43485833E-04 -1.97962392E-03
 -1.36075081E-03  8.57155958E-03 -2.57457193E-03  4.28413060E-03 -1.96685721E-03
  3.30392878E-02 -3.29342391E-03 -6.42782861E-04 -6.46721305E-03  3.72339118E-04
  3.53474122E-04 -9.16648937E-04  7.86979159E-04  5.53110075E-04  5.48820911E-01
  4.51204253E-01  9.17638302E-05  2.50050337E-05  3.45821614E-04  1.27477862E-02
 -5.45788319E-04 -3.17285662E-04 -2.31196224E-03 -1.53146547E-02  1.32470491E-03
  1.44187598E-03  6.51932234E-03 -5.84908928E-03  5.54478449E-04  1.12831842E-03
  1.06382491E-03 -4.60821716E-04  2.32373242E-04 -6.83469627E-05 -8.81018114E-04
 -1.15691082E-03 -1.02092843E-01 -8.38192827E-02  3.42019089E-04 -4.59154878E-04
  4.17213349E-04 -2.52461157E-03 -1.20032644E-03  1.58881313E-03 -1.48438731E-03
  8.13682143E-03  1.82821509E-03 -4.81680625E-03 -1.71735689E-03  2.06613585E-03
 -1.99389969E-05 -8.37885378E-04 -7.81224381E-04  1.91829324E-04 -6.32647482E-04
  9.88155989E-04  2.98403757E-04  8.45578928E-04  5.32883356E-03  4.40620473E-03
 -5.61351301E-06  5.17179212E-06 -1.82005705E-05  1.41137915E-04 -9.69864035E-05
 -5.17746843E-05 -3.88992539E-04 -6.86344134E-03 -1.91486071E-03  2.90080762E-03
 -1.99720270E-03 -5.11397771E-03 -7.10799707E-04  1.27157176E-03 -1.13179586E-04
 -1.49654738E-04 -4.93644736E-05  1.79947732E-05 -8.15738881E-05 -8.57417688E-05
  1.94035515E-05  6.15927842E-05  1.29487120E-06  1.05591867E-06 -4.45506742E-08
 -3.93243816E-04 -3.93053289E-05 -1.64374173E-05 -1.35438287E-04  5.61733780E-03
  5.41711644E-04  9.62537663E-04  3.19584567E-03 -4.00744247E-03 -6.17457714E-05
  1.10595081E-03 -8.94628512E-04  8.46595829E-05  3.40825783E-05  2.86761301E-05
  1.05553122E-06  2.26668624E-06  5.57111832E-06 -2.26820614E-05 -3.03248323E-05
  1.02995203E-05  3.39143375E-05 -7.29805463E-04  8.28836617E-06 -1.01745149E-06
  1.01066992E-03 -6.90219958E-06 -2.89735367E-06 -3.51050501E-04 -1.76383218E-06
  4.38190682E-05  1.89008656E-04 -1.00442954E-06  1.50370324E-05 -1.04253592E-04
 -4.34527452E-06  3.55516676E-05  6.73631919E-05  1.06863842E-06 -2.30111354E-05
 -1.39401113E-04 -2.79264253E-04  8.17119623E-04 -7.75008919E-05  5.21625532E-04
 -1.01810407E-03 -5.08407277E-04 -2.69518760E-04  6.81951265E-04  1.48249721E-03
  1.91375621E-05 -4.74682751E-04 -7.62560818E-04  6.80241472E-06  4.07117940E-04
  2.14670029E-05  1.31696313E-05  5.20276898E-05  7.28755494E-05  1.65515855E-06
  3.19663647E-04  1.87230360E-07  1.80705039E-06  1.38586478E-05 -3.62683569E-06
 -3.20714892E-06 -4.49431853E-05 -6.51845543E-05  1.30889509E-05  2.15875758E-05
  7.76922805E-04 -3.07258450E-04  2.76512743E-05 -2.82831814E-04 -1.15947435E-03
  1.72129492E-04 -4.23877469E-04 -2.20749299E-04 -1.84595226E-05  3.11344718E-05
  3.22581908E-06  3.43817550E-05  3.95295737E-06  2.25936581E-07 -5.92869865E-06
  1.67354756E-06 -1.41968203E-06 -1.94799430E-06  1.15723622E-04 -5.26358214E-06
  1.28806038E-05  9.51197931E-07 -9.63182514E-04  1.06412699E-04 -3.79336880E-04
  2.78945193E-04 -4.97338146E-03  7.53208432E-05  4.01641289E-05  6.34641168E-04
  7.21985177E-06 -1.37506683E-05  7.70618653E-06 -1.03935461E-05  1.52065818E-05
  2.60200832E-07  1.83080284E-06 -1.71839539E-06  2.37964735E-07 -7.66938441E-06
 -1.91216653E-05  5.55888132E-06 -3.69033371E-06  3.28333807E-05  4.08191066E-05
  1.27629770E-05  1.64751145E-05 -9.13643397E-05 -9.41101884E-04  4.47383324E-04
 -1.71638642E-05  2.03350812E-04 -6.75010661E-07  4.91710145E-06 -5.45700843E-06
 -2.11035460E-06  5.26815773E-06  8.57395815E-05  1.18362333E-04 -2.14476072E-05
 -2.74535007E-05 -2.41722056E-05 -3.78665461E-04  1.40645774E-04  1.54320925E-04
  1.39027043E-04  3.70012274E-03 -8.73037624E-04 -5.45904200E-04  2.94766580E-04
  2.08347748E-02 -1.25431800E-03  1.41841704E-03  1.72710883E-03  2.10541307E-05
 -8.31512910E-05 -2.04400146E-05  1.44127583E-05 -1.48478470E-04 -1.07199626E-02
 -8.72589168E-03  2.05714389E-04 -4.73023949E-04 -7.04606877E-04 -3.45334767E-04
 -7.99008347E-04  1.75739408E-03  2.64269908E-03  2.71132187E-03 -2.09475134E-03
 -4.26041961E-03 -3.46666410E-03  2.56280855E-02  1.08901764E-02 -2.64301347E-02
 -4.11116220E-02 -5.85868041E-04 -4.81429314E-04 -1.22386089E-03  8.89284374E-04
  1.39502121E-04 -9.36041446E-06  3.55322301E-06  1.23749454E-05 -2.47297824E-05
 -4.16963447E-06 -5.78381350E-05 -4.39873512E-05  1.36882800E-04  4.41183854E-05
 -2.78944492E-04 -1.95247043E-08  2.39831277E-05  5.45949923E-04  9.21054698E-03
 -2.71869614E-03 -7.15312194E-04 -7.28517410E-03  3.65227556E-06  1.69472476E-05
 -1.28825879E-05  4.23188099E-05  5.82170869E-05 -1.57409454E-01 -1.29353968E-01
  8.28387292E-05 -1.69880151E-05 -9.98466482E-05 -3.95843261E-03 -6.40831051E-04
  3.48361988E-04  9.39515869E-04  5.64823339E-04  1.03859132E-03  1.52229236E-03
  8.53788614E-04 -3.87035863E-03  2.70076537E-02  1.70468739E-02 -6.44995898E-06
  1.88593157E-05  4.67517602E-04  9.50357764E-05 -3.63184348E-04 -2.06307373E-05
 -4.08137974E-02 -3.35052538E-02 -1.24337124E-04 -1.75936870E-04 -1.08695736E-04
 -1.37929826E-03  1.94278563E-04  7.26392341E-04  6.92937148E-04  3.30182435E-03
  1.14639212E-03  7.48192824E-05 -7.28642153E-04  4.03064505E-02  1.06523613E-02
  1.21324435E-02  5.76380300E-03 -3.03480670E-04  1.39011529E-05 -2.42725281E-04
  2.32723850E-04  3.06662107E-04  2.11499240E-02  1.74603512E-02  2.31008077E-04
 -9.84515168E-05 -2.87907031E-04  3.37631539E-04 -1.11174165E-03  4.81641372E-04
  1.39775243E-03 -2.78601756E-03 -8.55926563E-04 -1.03264025E-03 -5.34645369E-04
 -2.05354193E-02 -8.57923992E-03  2.36368840E-03  9.57699152E-03  1.21927057E-04
  6.40909910E-04  4.20073164E-04 -5.82688033E-04  2.92012376E-05  1.58371104E-01
  1.30332451E-01  5.13083710E-04  3.07441779E-04 -2.43586382E-05  3.46711374E-03
 -1.87980511E-03 -7.17731978E-04  5.67957269E-04  1.10778916E-03  3.08520772E-04
  1.61905119E-03  1.66924302E-03 -1.82774250E-03 -1.62417824E-02 -4.69021838E-03
  6.62266761E-03  4.61681386E-04 -6.39762472E-04 -1.85566531E-04  1.39913110E-04
 -7.90821337E-04  5.15795269E-01  4.24114166E-01  9.75984128E-05 -1.74251482E-04
 -2.29441052E-04  1.19944180E-02 -1.08297677E-03  7.83919302E-04  1.65744449E-03
 -1.30884304E-02  2.72095774E-03 -1.44452361E-03 -3.51811840E-03 -5.04781712E-02
 -1.08393318E-02 -2.28204504E-02 -1.79257934E-02  2.16397907E-04  1.84374934E-04
  9.97799768E-04 -4.04945276E-04  3.28628650E-04 -4.66152148E-06 -2.82544968E-06
 -7.94638589E-06  7.31778998E-06  1.14014688E-05  1.50237160E-05  3.48361721E-05
 -4.41317549E-05 -5.52750373E-05 -3.49540449E-04 -8.45527674E-05  3.32547765E-04
  6.21472181E-04 -1.59074523E-02  2.76827205E-03 -6.84345204E-03 -6.14871237E-03
 -2.10656231E-05 -1.48856336E-05 -8.20778362E-06  2.10130998E-06  8.70572197E-06
  5.07940226E-05  4.69584842E-05  1.19913754E-06 -6.74441908E-06 -2.49806730E-06
 -6.42981581E-05 -5.58564359E-06  2.94416526E-05  1.38906334E-05  1.33478897E-04
 -8.48635104E-05  6.42592459E-05 -2.15722866E-04  8.94002356E-03  3.74916140E-03
 -9.24970939E-03 -1.23652387E-03  1.87097936E-06 -6.99456300E-06  4.06641210E-06
 -8.36750790E-06 -9.41030511E-06  1.70925161E-05  1.66703007E-05  2.77516818E-06
 -3.03127731E-06 -1.58210402E-06 -1.85431150E-05 -1.21869502E-05  1.64753810E-05
  5.57507122E-06 -2.54935763E-04 -7.21133933E-05  7.79469547E-05 -1.71461084E-05
 -4.46882289E-03  4.12852167E-03 -3.06878158E-03  8.56153011E-03  5.24518681E-06
 -9.23345352E-07  6.42923998E-06  7.66309523E-06  2.94694659E-06 -1.25919105E-06
 -9.28999593E-07  7.55475490E-06  2.02266074E-06  8.32694985E-06  1.66106036E-05
 -3.23939475E-05 -8.27516065E-06 -3.31448969E-05 -3.95825966E-06  2.03072893E-04
  4.01964213E-05  2.28088307E-04 -2.36329133E-02 -1.64007105E-03  1.06965573E-02
  1.17241024E-02  6.98293384E-06 -4.97407789E-07 -4.11379566E-06  2.30953121E-05
  7.07910664E-06  1.16580395E-06  6.77366262E-06 -9.66391253E-06 -1.08745411E-05
 -2.18942141E-06 -6.32613359E-05  4.02926099E-05  6.40553538E-05  2.10120838E-05
  5.21053288E-04 -1.07697513E-04 -3.59655724E-04 -8.53325130E-05  2.25269674E-02
 -8.51385426E-03  2.00246104E-02  4.15132878E-03 -1.06806673E-05  8.25037373E-06
  7.96576822E-06 -4.16795706E-06 -1.93879484E-06 -3.72873481E-07 -2.95974336E-07
  3.28061111E-04  1.26372202E-06 -3.57416138E-05  2.99396396E-04 -4.65486717E-05
  1.08736497E-05 -2.31711715E-03 -1.52948747E-04 -2.70804739E-04 -5.28036217E-04
 -6.48157964E-05  1.15675280E-04  2.68014755E-04 -2.91776651E-05 -2.53743107E-04
  2.10611660E-04 -1.59814992E-05  1.17617337E-04  1.46793483E-03  4.00669369E-04
 -5.89413454E-04 -1.20397946E-04  1.47849370E-06  3.04235953E-05 -1.37962344E-04
  6.34676961E-06 -9.05493478E-06  2.15809537E-04  4.12020696E-06 -2.42353184E-05
  7.34307548E-05 -1.44925247E-05  1.01509248E-04  1.92891273E-05 -1.04219205E-06
 -1.89655122E-05 -3.00518427E-05 -3.60929211E-05 -2.23596549E-05  6.28091953E-05
  1.08957464E-04 -7.29010271E-05 -1.22785006E-06 -3.81218381E-06 -9.09953746E-06
  1.59492093E-05  1.43544105E-05  3.97632275E-05  7.01884421E-05 -4.96364968E-05
 -6.40600646E-05 -1.11315139E-03  3.66883083E-04  1.10397464E-03 -4.16818290E-04
  6.50833462E-04 -2.14972227E-04  4.49481438E-05 -9.26110475E-05 -1.46870107E-05
  3.10450735E-06  1.87322162E-06 -1.18489850E-05 -6.34416314E-06  6.12698416E-08
 -5.54027420E-06  1.66460640E-05  8.24366250E-06  1.07796569E-05  7.71707144E-05
 -7.83162241E-05 -2.51230928E-05 -5.13717001E-05 -5.80083665E-04  1.06218850E-03
 -1.00789346E-04  4.98805798E-04  1.70815042E-03  3.63790877E-03 -5.87172855E-04
 -9.36504976E-04 -3.25419371E-05 -7.11059013E-06  2.41367215E-05 -3.30747361E-06
  4.60718522E-05  3.91033504E-09 -1.09932821E-06 -3.48424967E-06  1.12371095E-06
 -8.77708861E-06  2.03618076E-05  1.32952635E-05 -6.49603209E-06  3.85460128E-05
 -2.87052645E-04  3.31452378E-05  9.10740376E-05 -1.89029847E-04 -2.07877003E-03
  5.83357037E-04  1.28343911E-04  1.19469754E-04 -3.95699674E-06  4.50361373E-06
 -2.32672299E-07  6.47398089E-07 -3.08995868E-07  1.52334334E-04  1.92752327E-04
 -7.52958534E-05 -4.28637732E-05 -6.27935170E-06 -4.17038507E-04  4.65023160E-04
  2.20253021E-04  3.58611196E-05  3.65327560E-03 -1.94480931E-03 -3.11759473E-03
 -5.73236609E-04  1.49992333E-02 -3.18938587E-03  1.16916297E-02  7.97631616E-04
  1.17498093E-04 -2.65192792E-05  6.26551172E-05 -9.18326370E-05 -1.94692712E-04
 -2.02940931E-02 -1.65367856E-02 -5.52288817E-04 -1.53287695E-04  2.86350342E-04
 -4.18033879E-04  2.00879860E-03  5.82190499E-04 -1.07886863E-03  2.77921289E-03
 -7.34184844E-03 -5.30464845E-03  1.48389529E-04  1.34482835E-02 -2.03264640E-02
  2.78239044E-02  5.03106384E-02 -2.17875707E-04  1.17574366E-03 -1.40040206E-04
 -6.27964801E-04  1.66618290E-04  4.92335624E-05  5.84486296E-05 -5.39353610E-08
 -6.94666389E-05 -3.01810067E-05 -1.24554107E-04 -6.93666788E-06  4.14910918E-04
  1.97082598E-04  1.62908893E-03  3.62288961E-04 -8.67899860E-04 -8.56849926E-04
  1.63232226E-02 -6.88585640E-03  9.21871616E-03 -1.14284936E-02  3.33614905E-05
  4.42178856E-05 -7.77682387E-06  5.38316991E-05 -3.09258755E-05  5.16041039E-01
  4.24334378E-01 -1.74808307E-04  7.65182278E-06  1.76074504E-04  1.20665593E-02
  8.73973132E-04 -5.74161704E-04 -1.38961290E-03 -1.54352609E-02 -2.11923100E-03
  2.24240822E-03  4.29174284E-03 -3.84911768E-02 -3.43053422E-02 -1.53198639E-02
  6.29077605E-03 -2.03558477E-04 -6.70056432E-04 -2.43446190E-05  6.20010358E-04
  4.02118777E-04  1.55283304E-01  1.27834357E-01  3.54831904E-04  3.74314136E-04
  1.77280210E-04  3.16930951E-03 -8.24863061E-04 -1.25972395E-03 -8.81532625E-04
  2.43547670E-03  2.47044343E-03  3.40478027E-05 -1.75504843E-03 -2.64869228E-02
 -7.85748695E-03 -1.35451248E-02 -9.27747870E-03  5.59769325E-04 -2.22257593E-04
  1.66145750E-04 -2.50020206E-04 -7.41707569E-04  3.93693023E-02  3.25014926E-02
  5.30186569E-06  1.48925808E-04  1.70460369E-04  6.06177289E-04 -1.27689278E-05
 -7.18426802E-04 -8.32914436E-04 -4.97209503E-03 -1.74783892E-03 -1.31895441E-03
 -2.33929315E-04 -3.01120334E-03  5.48059147E-03 -3.60698551E-03 -8.45555009E-03
 -2.64396819E-04 -1.99821249E-05 -4.84067932E-04  2.50618466E-04  8.15217146E-05
  5.35942251E-02  4.41989023E-02  6.76189170E-05  7.30704512E-05  3.53529182E-05
  6.29952363E-04 -1.04056504E-04 -2.33153973E-04 -1.94491306E-04  4.45130857E-03
  8.59200683E-05  1.97125833E-03  2.18706358E-03  3.17789694E-03  9.45759239E-03
  3.70778511E-03 -3.54942523E-03  1.17982955E-04  9.25634329E-06  3.32790515E-05
 -1.08062625E-04 -1.69905605E-04  1.51254023E-01  1.24449654E-01  2.50079350E-05
 -2.77193397E-05 -1.31784302E-05  3.23080933E-03 -1.65002424E-04 -6.46040900E-05
 -6.18354808E-05 -7.54019643E-03  3.70052689E-03  3.04892930E-04 -2.27412698E-03
  6.68429383E-02  9.50077521E-03  1.94509884E-02  1.70073601E-02 -9.42077802E-05
  1.88531395E-05  8.96591097E-05  2.39027553E-05  1.93778408E-04 -1.44335481E-05
 -1.95668804E-05  7.26000906E-06  2.40356045E-05  2.25770176E-06  1.23301425E-04
 -4.10005476E-05 -1.19795515E-04 -1.88701699E-05  2.42304853E-05 -1.00431416E-04
  1.45345054E-03  5.96216297E-04  3.55731606E-03 -7.45157865E-05 -2.13757787E-03
 -1.35784992E-04 -6.53912819E-05 -5.04413111E-05 -2.97512631E-06  4.96808029E-06
 -2.60346071E-05  2.11779535E-05  1.96561404E-05 -5.64482927E-06 -3.19264874E-06
 -2.68228820E-06 -2.86282785E-05  2.28378454E-05  2.91793897E-05  2.51886102E-05
 -9.90304963E-04 -3.77137749E-04  3.27809161E-04 -1.08986782E-04  9.91963681E-03
 -3.94754322E-04 -6.08120435E-04 -2.70099098E-03 -1.24731332E-05  1.77858139E-05
  1.31161695E-06 -1.14998215E-05 -4.20159217E-06  9.86507506E-06  1.17063372E-05
 -1.02934049E-07 -7.55894922E-06 -6.51709051E-06 -1.60986114E-05 -2.41190590E-06
  4.35348555E-05  3.66070976E-05 -6.94844420E-04  7.84624063E-05 -1.90171738E-05
  3.92012521E-05 -2.29803802E-02  8.99549082E-04  1.19616880E-03  4.43502436E-03
 -3.16510772E-06  3.49243497E-06 -2.01425863E-06 -3.34841775E-06  2.94363427E-07
  1.39722773E-05  1.61485045E-05 -4.49731008E-06 -6.00875429E-06 -2.66949331E-06
 -6.32634895E-05  1.49982047E-05  3.84761602E-05  7.61230868E-06 -4.45755004E-04
  6.11977898E-05 -8.30341328E-05  6.71290571E-04 -6.23104632E-03  2.27541547E-04
  4.33181471E-03  1.04566548E-02  3.63489373E-06  2.97898254E-06  3.71778530E-06
 -1.70308353E-05  2.41698775E-06  1.93351872E-06 -2.27312024E-06 -7.86299281E-06
  9.42050759E-07 -2.49093957E-06  1.02067189E-04  2.70839493E-05 -4.32788912E-05
  6.22130994E-06 -2.54015308E-04 -5.42657733E-04  1.45354113E-03 -2.96641270E-04
 -2.62901017E-02 -1.01580569E-02  2.34717289E-02 -1.35626210E-03  3.40168710E-05
 -1.96726610E-05  4.94713412E-05  5.05282845E-05  1.99254670E-05 -4.95055792E-05
  4.16277947E-04 -6.78323408E-04 -3.76166920E-06  5.01418722E-05 -5.87394163E-04
 -4.62668638E-05 -4.77519249E-05 -1.37904379E-03  3.74938659E-04 -6.95789065E-04
 -1.26359390E-04 -6.29415542E-05  1.94580087E-04  1.65693240E-03 -6.18501711E-05
 -3.37842370E-04  1.16421826E-04 -9.20428271E-05  2.27048539E-04  1.20742596E-03
  6.88098267E-05 -5.83149325E-04 -7.24063267E-04 -6.02642858E-05  4.55595246E-04
 -1.14515671E-04 -2.67164585E-05  1.98688035E-04 -3.47571468E-04 -1.14294894E-05
  5.36690512E-05  1.56255638E-04 -1.64969814E-05  1.74033026E-04 -9.32764776E-05
  2.96048003E-06  1.25675496E-04 -2.75442391E-05 -6.42288666E-05  1.00642735E-04
  7.66636274E-05  2.36518497E-04 -4.38770440E-04  1.03634280E-06  5.56396061E-06
  1.73450086E-05  1.50818809E-05  8.96458521E-06 -8.99126293E-05 -8.16176604E-05
 -6.46271379E-05 -4.02559364E-05  1.33622115E-03 -1.81676339E-04  3.96585243E-04
  8.72631510E-06  8.10394124E-03 -2.02145928E-03  6.05456308E-04 -6.23127379E-04
 -2.72920561E-05 -5.88190601E-06 -2.41127619E-05  8.28274202E-06  8.31086966E-06
  3.60794872E-08 -4.68542361E-07 -1.09152190E-05  3.86130975E-06 -1.09682094E-05
  5.17440210E-05  5.08306930E-05 -1.30738481E-05  4.42908347E-05 -4.94067603E-04
 -3.41526867E-04 -2.14477964E-05  3.79353900E-05  4.17647127E-03 -2.95823240E-03
 -1.25664559E-03 -1.17289132E-03 -7.32111415E-06 -6.21042996E-06  7.28615737E-06
 -3.04122392E-05  4.39066225E-06 -2.44560405E-07 -2.46854499E-06 -2.49891490E-06
 -4.11577589E-06 -2.17186783E-06  2.92402958E-05  9.21780109E-06  1.74211509E-05
  8.26836591E-06 -2.97046959E-04  4.15488750E-05  4.63770531E-06 -7.17039190E-05
  5.10725237E-04 -2.21985764E-04  2.59947481E-04 -2.33595245E-04 -2.61028482E-06
  3.94602724E-06 -1.27971288E-06  4.74643082E-07 -8.89613134E-07 -3.81352581E-05
 -9.92330534E-07 -4.28202075E-05 -2.90394281E-05 -3.05143070E-05 -2.99652226E-04
  1.77354442E-04  1.28683433E-04  1.33014628E-04  1.39288906E-03 -9.43129727E-04
 -1.06258799E-03 -1.56044831E-03  5.46863306E-02 -2.94725654E-02 -2.00865517E-02
 -1.59600061E-02 -1.24159321E-05  1.00652870E-05 -2.25867269E-05 -9.56930428E-06
 -3.63053842E-06  7.09413377E-03  5.90592288E-03  6.36359598E-06  2.93895024E-05
  1.51150474E-05 -3.43580995E-04  3.96680537E-04  2.56730782E-04  6.85955448E-05
 -5.07573869E-03 -4.43499738E-04  8.78544165E-04  1.19014667E-03 -1.30887248E-01
 -1.80227807E-02 -2.70026683E-02 -1.75059734E-02  1.58733227E-05 -8.63348900E-05
  9.32181690E-05  4.52858517E-05  5.07679921E-05  3.53814107E-06  7.10071055E-06
 -9.25374103E-06 -2.56277399E-05  4.66048267E-06 -4.03568237E-05  3.86667364E-05
  1.28951798E-04 -2.72172720E-05  1.10164866E-03  3.49343228E-04 -3.81981253E-04
  1.33405772E-03  5.84139635E-02 -1.90398548E-03 -6.37619459E-03 -1.98514690E-02
  1.32555587E-05  4.77406674E-06 -1.52568513E-06  7.99026912E-06 -3.09047738E-07
 -1.06188244E-01 -8.71686303E-02 -3.57879971E-04 -2.92875392E-04 -6.80495286E-05
 -2.96445913E-03  1.47674270E-03  1.33653066E-03  4.06970772E-04  5.27695116E-03
 -9.81166854E-04 -2.55990387E-03 -2.00248060E-03  5.15678542E-02  1.08081114E-02
  7.98801787E-04 -7.38825091E-03  5.51525679E-04 -3.15310018E-04 -1.08001233E-04
 -1.46837703E-04 -9.29994629E-04  2.84255368E-01  2.33796988E-01 -2.51957392E-04
 -3.90065493E-04 -2.59913626E-04  6.48418196E-03  1.43176729E-03  1.62407924E-03
  7.89295804E-04 -9.02702717E-03 -3.32903623E-03 -9.25711439E-04  1.47655861E-03
 -3.04852567E-02 -3.20662537E-03  3.04680844E-03  5.96485632E-03 -6.58373250E-04
  2.54297386E-04 -2.67103777E-04  3.09392009E-04  8.27491141E-04  2.92316091E-01
  2.40481966E-01  1.26893412E-04  4.47879813E-05 -4.31866503E-05  6.49000930E-03
  2.89319989E-04  4.42970357E-04  2.84961052E-04  7.02265688E-04  2.16987394E-03
  1.59211162E-03  2.47421278E-04  2.35025077E-02  1.94047975E-03  5.30779013E-03
  4.89939085E-03  2.27484249E-05  1.10247368E-04  1.72688385E-05 -9.24330058E-05
 -3.44766426E-05  3.51688755E-01  2.89227922E-01 -4.93345359E-04 -2.63624362E-04
  7.10905462E-05  8.04141955E-03  1.99680013E-03  1.47759103E-03  1.88547261E-04
 -9.51723317E-03 -5.38005459E-04 -2.83935015E-03 -2.87461746E-03 -4.25829253E-02
 -7.59009115E-03 -6.97567991E-03 -2.73533112E-03 -5.76369863E-04  5.61909748E-04
  1.61001799E-04 -6.96381322E-07  9.73984574E-04 -1.29836141E-01 -1.06597969E-01
 -4.27261118E-04 -3.52708291E-04 -9.95613445E-05 -3.51560152E-03  1.88382924E-03
  1.47479792E-03  3.09604250E-04  7.15149828E-03 -2.78894369E-03  5.47815028E-05
  2.25836126E-03  2.76469712E-02 -1.08383368E-02 -9.50262840E-03 -2.31072180E-03
  6.64821598E-04 -3.77864692E-04 -1.53196939E-04 -1.87842181E-04 -1.11372584E-03
 -3.06639349E-05 -2.98203426E-05  3.89564780E-06  3.03507834E-06 -1.86702229E-06
  8.97604901E-05 -1.79938985E-05 -1.68358006E-05  1.36265696E-05 -1.91941947E-03
  3.56617573E-04  3.42187174E-04  9.50627825E-04 -1.90288872E-02  4.18037006E-03
 -1.43997102E-02 -1.24740633E-02 -1.96738271E-05 -1.35350578E-05 -1.81254823E-05
  5.13975714E-06 -8.78576136E-06  1.43132390E-05  1.38863734E-05  1.88756773E-06
  2.49355920E-06  1.33830762E-06 -3.35424711E-05 -3.91788005E-06 -1.53118848E-05
 -3.25177711E-06  2.39346575E-04 -1.39150223E-04  5.22057726E-05 -2.76088506E-04
  2.76803665E-02  4.80920830E-03 -1.32488665E-02 -2.99760214E-03  3.76557481E-07
 -3.77623600E-06  9.23813485E-06 -1.08993775E-05  7.79282649E-07  1.01957325E-05
  1.04407608E-05  2.31004754E-07 -3.69183474E-07 -1.30456548E-06 -2.97180777E-05
 -3.10218271E-06  7.35600025E-06  6.99158087E-06 -2.03044688E-04 -6.47122250E-05
  3.30983675E-05 -1.04015644E-04 -9.71664179E-03  4.47422876E-03 -2.28934248E-03
  9.92440292E-03  1.02908731E-05  6.32418932E-06  6.22058015E-06 -4.21334203E-08
 -2.64864986E-06 -7.16313862E-06 -7.82332764E-06  1.79066964E-07 -2.08768406E-07
  2.58831263E-06  2.99643142E-05 -4.55319209E-06  1.73321364E-07 -1.61702994E-05
 -2.62025818E-04  1.32985362E-04  9.13964622E-06  2.21978895E-04 -1.64144110E-02
 -1.23506260E-03  9.36226211E-03  1.40967118E-02 -4.22066558E-06 -1.34812509E-07
 -5.69223322E-06  1.25228177E-05 -2.45058081E-06 -2.45160923E-06 -4.50477185E-06
 -3.03736915E-05 -7.04771223E-06 -8.55333070E-06  3.69665401E-05  1.24880375E-04
  2.38791369E-05  4.00223581E-05  2.54815900E-04 -4.16882928E-04 -3.39994131E-05
 -3.43781056E-04 -5.52427342E-03 -1.13026909E-02  2.73973201E-02  1.25492106E-03
 -7.13766525E-06 -9.91065341E-06  1.32148540E-05 -5.92666169E-06  1.97336201E-06
 -5.39909273E-06 -3.31975224E-06  3.64593553E-04 -1.79803785E-06 -1.17901663E-04
  8.64684994E-04  1.82107624E-05 -3.30131805E-04 -1.22757328E-03 -2.41976317E-04
  4.46403518E-04 -1.04579960E-05  1.82969612E-04 -6.26482279E-04  5.40911129E-04
  6.65581907E-05  6.79815448E-05  1.98678405E-03  2.55744742E-04 -7.68027925E-04
  5.24689203E-04 -2.66954400E-04  3.52574991E-04  1.14303741E-03  2.16779192E-06
  1.32083858E-05 -1.87562606E-04 -7.90056770E-06  7.19767403E-05 -8.45711601E-05
 -5.86599108E-06  2.87236452E-05 -3.73696409E-05 -1.09700364E-05  9.22052177E-05
 -4.16464987E-05 -3.40982933E-06  4.58808766E-05  5.33193242E-05  6.82439775E-05
  9.72103852E-06 -2.93936442E-04 -4.01732043E-04 -2.34388291E-04  6.30924571E-07
  3.54922822E-06 -3.80332177E-06 -4.93953446E-07 -3.42236773E-06 -4.20881926E-05
  2.54671841E-05  9.88169675E-06  1.35919129E-05  4.83936373E-05 -6.23753166E-05
  2.19515514E-05 -6.71982817E-05  2.19122652E-03 -5.40187786E-04  2.90783771E-04
 -2.27319500E-04  3.05114677E-06 -1.93417455E-06 -1.28335603E-05  5.79786364E-06
  1.05087054E-05  3.74025356E-08 -2.75639808E-06  3.18320967E-06  5.10311875E-06
 -2.31961397E-06  4.42090463E-05 -2.11536693E-05 -2.02097238E-05  9.43615716E-06
 -4.27381730E-04  2.76081979E-04  3.07991921E-06 -9.96503120E-05  8.42185418E-04
 -1.45606984E-03 -7.03314610E-04  1.12909664E-04  1.38858589E-05 -2.24249709E-06
  1.13592628E-06  6.15797344E-06  9.68272925E-06 -8.72383483E-08 -8.03753439E-07
  1.91535460E-06 -2.47144451E-06  5.83433338E-07  1.11228792E-05 -8.56096372E-06
  1.06967295E-05 -3.68824315E-06 -7.68524983E-05  5.85891917E-05 -8.26284646E-08
  7.38881516E-06  1.44598619E-04 -2.09609985E-04 -9.48610306E-05 -3.96268086E-05
  1.52341150E-06  2.48608294E-06  1.23931234E-06  1.44897092E-06  7.18189313E-08
 -2.01329442E-06  3.14724788E-06 -1.29507792E-05  9.19094637E-06  1.55254649E-05
 -4.62391515E-05  5.63749326E-05 -4.45059787E-05 -7.11338004E-05  1.80704210E-04
 -3.24330788E-04  2.60350375E-04  1.11861021E-03  1.40323207E-03 -1.99290962E-03
  1.95225827E-03  1.27676698E-03 -1.67946813E-05  7.23759602E-06 -2.76986223E-06
 -4.94858859E-06 -1.90506563E-05  4.80991633E-04  4.04227510E-04  6.20584175E-05
 -5.00914815E-05 -1.04340911E-04 -6.00826787E-05  3.72149374E-05  3.16228995E-05
  3.15841316E-06  3.88923618E-05  8.59568167E-04 -6.88887814E-04 -1.65074447E-03
 -1.07874667E-02  4.23186091E-03  1.95059818E-04 -3.59285620E-03  1.97192963E-05
  4.89800649E-05  6.56610722E-05 -7.29863764E-05  9.67512286E-06 -5.98278853E-06
  7.29889141E-07 -1.21877232E-05 -5.95297802E-06 -2.49147074E-06 -7.03033487E-05
  6.65423710E-05  3.64660010E-05  2.96690527E-05  2.58957009E-05 -6.26378787E-04
  5.06675562E-04 -2.95198494E-04  1.62983834E-04 -1.37603368E-03 -7.78660859E-04
 -3.04543463E-04  1.87165609E-07  3.30019900E-06  7.92501713E-06 -1.06248920E-06
  1.30798652E-05 -1.18293840E-01 -9.71945687E-02 -4.20155245E-04 -3.38069199E-04
 -7.98076296E-05 -2.64818866E-03  1.45402047E-03  1.19859400E-03  2.94710740E-04
  4.00636314E-03  5.81135559E-05 -1.08153208E-03 -1.29907060E-03  3.14263082E-02
 -7.02256353E-03 -7.43026178E-03 -3.14573241E-03  5.31861060E-04 -2.18386330E-04
 -1.86519477E-04 -1.99730423E-04 -9.54791523E-04  4.04718831E-01  3.32729888E-01
 -2.57454962E-04 -7.09949274E-05  1.19020996E-04  9.28744678E-03  1.55107238E-03
  1.14015384E-04 -1.07559799E-03 -6.23457151E-03 -1.83488488E-03 -2.29607236E-04
  1.18675215E-03 -1.73851071E-02 -4.06805962E-03 -4.94048194E-03 -2.77197195E-03
 -9.92663809E-05  2.65343251E-04  8.44679508E-04 -2.21914589E-04  7.04947097E-04
  4.00790282E-02  3.29691844E-02 -4.04714951E-04  3.13982314E-04  6.79948596E-04
  8.85445841E-04  1.47266856E-03 -1.03081329E-03 -2.34471504E-03 -6.13402597E-04
 -5.26719656E-04  3.66027355E-04  8.33702422E-04  6.11716134E-03  3.48590629E-03
 -7.29497811E-04 -3.39803048E-03 -3.31441275E-04 -8.23154381E-04 -8.45317502E-04
  9.12106204E-04  2.30147031E-05 -3.57717591E-01 -2.94062640E-01 -1.78497925E-05
  1.78312397E-04  2.28297061E-04 -8.23391742E-03  2.82375567E-04 -1.07133871E-03
 -1.48841353E-03  5.15358777E-03 -1.92873874E-04  1.22387507E-03  1.62500479E-03
 -1.45260898E-02  2.37773456E-03 -7.27500629E-04 -2.84544673E-03  3.42756478E-04
  6.22966562E-04 -2.97249120E-05 -6.71194051E-04 -6.18579108E-04  1.04225151E-01
  8.56491658E-02  3.57107594E-04  2.96287382E-04  8.15472770E-05  2.24795491E-03
 -1.19859811E-03 -1.01322587E-03 -2.76027314E-04 -3.31561205E-03  1.02769798E-03
 -1.91118747E-04 -9.94028191E-04  1.23525483E-03 -3.78972918E-04  3.22048376E-05
  7.61645254E-04 -4.27326638E-04  2.07199347E-04  2.19055546E-04  1.31306739E-04
  8.15248395E-04 -2.74746555E-05 -2.73289573E-05 -5.91424884E-06 -1.90414969E-06
 -7.96521479E-07  5.75140714E-05  2.14627625E-05 -6.40707442E-07 -3.57931611E-07
  4.25377156E-05  1.82157902E-05  1.23195341E-04  1.20484417E-04  4.28038250E-03
 -1.01827741E-03  8.22218142E-05 -6.54208805E-04 -4.61820396E-06 -1.24478840E-05
 -1.62957623E-06  1.40632305E-06  3.00480593E-07 -4.48605005E-05 -4.31641136E-05
  4.71850214E-06  4.76002442E-06  1.26678257E-06  6.46566326E-05 -1.89796568E-05
 -2.41992930E-05 -9.79516135E-06 -3.70473564E-04  1.56301974E-05  1.92942248E-04
  8.65854821E-05 -2.05140217E-03  3.44280639E-04  1.29868338E-04  4.07579926E-04
  1.57124445E-06 -4.89011037E-06 -3.26449149E-06  5.98563671E-06  3.27023036E-06
 -1.73465071E-05 -1.84348434E-05  4.97511787E-07  4.48609035E-06 -2.60829148E-06
  3.81161997E-05  1.35387154E-06 -2.23440307E-05  1.45567625E-05 -3.01358250E-04
  1.66201321E-05  7.42502458E-05  8.30794325E-05 -8.52558724E-05  1.17705874E-04
 -4.49665698E-05  2.07811100E-04 -5.09673794E-06 -3.65252586E-06 -6.17674453E-06
 -6.38184347E-07 -3.82787190E-06 -3.24428095E-06 -4.03875605E-06 -2.19834642E-06
 -2.07489934E-06 -1.60541744E-06  1.20383976E-05  8.48267526E-06  6.67391836E-06
  8.89255492E-06  1.02892642E-04  8.03051025E-05 -7.38604450E-05  2.02269199E-04
 -4.92032094E-04 -1.52070836E-04  3.62220958E-05  5.65694059E-04  1.76393319E-06
  3.73325868E-06 -1.47853522E-06  3.59138106E-06  9.86799594E-07  4.24108914E-07
  2.23702228E-06 -5.77694754E-06 -7.03097931E-06 -3.98020390E-06 -4.99715708E-06
  2.38559998E-05  3.61565013E-05  2.22092432E-05 -7.38022015E-04 -2.56096319E-04
  1.92949926E-04 -3.97251578E-04 -1.23829340E-03 -4.01455106E-05  1.71808010E-03
 -1.05837933E-04 -1.03954838E-05  1.58487780E-06  4.53055493E-06  3.80358799E-06
  9.39166227E-07 -5.28457447E-06  2.55927628E-05  1.47823283E-04 -1.33444624E-05
  1.58145305E-04 -6.23275185E-04 -1.81666073E-05  2.48167516E-04  1.53832231E-04
 -2.03437849E-04  2.42032744E-04  1.78248443E-04  3.76826953E-04 -4.62390897E-04
  2.78904894E-04  1.86887540E-05 -2.51218622E-05  1.38265425E-04 -3.64348674E-04
  4.39017800E-04 -1.85179101E-05  1.59811905E-04 -1.67898863E-04 -1.57743500E-04
 -2.37260067E-07  2.47221112E-05 -4.53734371E-04 -7.03953102E-06  4.43279720E-05
 -1.38824936E-04 -2.72489454E-06  1.84951786E-05 -5.83147491E-05 -4.70334881E-06
  5.01857154E-05 -1.00985236E-05 -1.92554038E-06 -3.65990532E-05  2.34318742E-05
  8.99776055E-06 -1.72745460E-05 -9.78242677E-05 -6.96253162E-05 -1.45893610E-05
  6.01273727E-07  2.41380943E-06 -1.16595229E-06  2.32292135E-06 -1.16496326E-06
 -2.24727950E-05  3.41289266E-06 -1.01198699E-05  4.41470457E-06  1.49879712E-04
 -1.37177492E-04 -3.17200654E-05  3.45905804E-05  1.08421113E-03 -2.30593680E-04
  9.30361983E-05 -8.82985515E-05 -6.15812352E-06 -5.04065729E-06 -7.77676631E-06
  1.17681921E-06  3.32948975E-06 -6.38860881E-08  1.79672839E-06 -7.86691832E-07
  8.07776922E-06 -1.25844115E-06 -2.17391389E-05  1.13696940E-05 -3.42460099E-05
  1.05385674E-05 -3.80213869E-05 -1.68269559E-04  4.01550367E-05 -8.81910821E-05
  1.36367715E-03 -9.73672766E-04  5.42631355E-05  2.78340793E-05 -1.22215169E-06
  6.83878721E-06 -5.60628433E-07  2.67659240E-06  6.27414624E-06 -1.37834935E-07
 -1.22953225E-06 -1.07336467E-06 -2.24319953E-06  1.05073089E-06  1.33462303E-05
  4.83762392E-06  1.03594433E-05 -4.84143966E-06 -9.33807509E-05 -2.06569930E-06
 -3.31835683E-05  1.24327701E-05  7.19897552E-04 -2.36692960E-04  1.95572553E-05
  4.17118360E-05 -2.01809103E-06  2.77504538E-07 -7.72891659E-07  2.25583443E-06
 -4.20657749E-07  1.72754375E-05  1.59433141E-05  7.05961588E-06  7.78192693E-06
 -4.03556042E-07 -5.43628448E-06 -5.00103912E-05 -4.91315943E-05 -7.50392962E-06
  2.82274168E-03 -1.00347670E-03 -1.88597150E-04 -7.17119993E-05  7.89237756E-03
 -4.26420639E-03 -4.76671777E-03 -2.73917601E-03  1.62063684E-05 -1.13180725E-05
  1.58803561E-05 -3.34601896E-06 -3.52922341E-05 -1.79318567E-03 -1.44604582E-03
 -4.55491893E-05 -2.95269305E-05 -7.42901761E-06 -3.72352171E-04  1.84811550E-04
  1.22654140E-04  3.75632641E-05  8.24363392E-03 -5.19315295E-03 -4.29314099E-03
 -1.16784171E-03 -1.04731962E-02 -3.21780906E-03 -5.37975009E-03 -4.10246112E-03
 -3.02698877E-05  2.02297132E-05 -4.72294848E-06  5.26151504E-06  4.02653961E-05
 -1.41469169E-06 -3.67342029E-06  5.54001138E-06  4.64864995E-06 -1.08525466E-06
  4.31082779E-05 -3.03417631E-05 -1.73380756E-05  1.20206973E-05 -4.14129619E-04
 -1.14206661E-05  3.96622186E-04 -6.79507970E-05  6.59718580E-03 -3.23345048E-03
  1.11475437E-03 -9.49684959E-03 -1.80069616E-05  4.23150223E-06 -2.35265857E-06
  1.31628080E-05  1.33303319E-05  3.92600729E-02  3.22634126E-02  1.56443437E-04
  1.21691083E-04  2.55457716E-05  1.02147609E-03 -3.04957317E-04 -2.05390476E-04
 -1.23620777E-05 -9.77848389E-03  3.78818662E-04  4.20685495E-03  4.66867017E-03
  5.92746135E-03  4.52271019E-04  7.33289208E-05  4.55305694E-05 -1.19749077E-04
 -3.42048946E-05  4.95019553E-05  9.70436989E-05  2.21274315E-04 -2.18626616E-01
 -1.79652279E-01  7.05200127E-05 -3.68156642E-04 -4.84997451E-04 -5.19572491E-03
 -3.89936937E-04  1.24726848E-03  1.75821853E-03  1.25972583E-02  5.50432941E-03
 -3.16319978E-04 -4.56755605E-03 -9.41677935E-03 -5.84910030E-04  6.15734488E-04
  1.05847634E-03 -4.28006747E-04 -5.31105391E-05 -1.25641771E-03  4.86906101E-04
 -1.79747317E-04  4.78666010E-01  3.93487202E-01 -3.30560386E-04 -3.00830139E-04
 -1.06925296E-04  1.10746209E-02  1.72076324E-03  1.54542410E-03  5.04788339E-04
 -1.56260665E-02 -6.05197521E-03 -5.03281467E-03 -1.31832681E-03  9.92022029E-03
  1.10960564E-03  1.63814237E-03  1.10617594E-03  6.25003841E-04 -1.06047776E-03
  1.06219904E-03  1.75059614E-04 -1.54554274E-04 -1.96400660E-01 -1.61386033E-01
 -4.43443340E-04  3.75780390E-05  3.85990262E-04 -4.66375224E-03  1.45722312E-03
 -2.24783225E-04 -1.38590628E-03  1.22022402E-02 -5.79557966E-04  4.28571455E-03
  5.52586415E-03 -1.10387901E-02 -1.41232525E-03 -1.18148713E-03 -2.82318172E-04
  5.97945209E-05  1.05941020E-03 -4.71200634E-06 -7.81911546E-04 -1.99766219E-04
  3.53267957E-02  2.90287695E-02  1.25584594E-04  1.11304276E-04  3.54604123E-05
  9.59802561E-04 -1.78927820E-04 -2.03950001E-04 -9.82212854E-05 -9.77896408E-03
  5.02214523E-03  3.15437022E-04 -3.44908649E-03 -1.91771790E-03 -2.01469548E-03
 -3.55661379E-03 -2.70447249E-03 -6.60167356E-05  4.20166531E-05  1.20033287E-04
  4.75000112E-06  1.90477321E-04  3.98826076E-06  2.98501856E-06  3.74821502E-06
  7.55387212E-06  5.05013515E-06 -1.78428023E-05 -1.42619706E-05 -3.16494718E-05
 -2.68972131E-05  2.75179667E-04 -5.90643584E-06 -2.72619214E-05 -3.15967714E-06
  1.08312697E-02  6.96507873E-05 -2.81200635E-03 -4.68815019E-03 -5.23453829E-07
  5.71530677E-06  1.19915747E-05  1.28566774E-06 -1.09152704E-06  1.60407500E-07
 -2.01805951E-07 -3.99086681E-06 -2.16170444E-06 -2.03784537E-06  5.46248436E-06
  1.53689740E-05  8.85288399E-06  7.89729090E-06 -6.72325363E-05 -6.93331927E-05
  5.82484112E-05 -4.22846101E-05  9.29547079E-04  1.09032629E-03 -2.13205237E-03
  2.90616755E-04 -4.11766263E-06  2.89205620E-06 -1.36524081E-06  3.40502105E-07
 -1.62364936E-06 -3.08896002E-06 -3.39321558E-06 -1.74993580E-06 -1.55570744E-06
  3.98739482E-07  9.83136193E-06  6.64960440E-06  4.62050383E-06 -2.63405380E-06
 -1.69115281E-04 -3.29812269E-05  5.11162750E-05  3.57863927E-05  9.22305312E-05
  9.11347525E-04 -7.54812667E-04  1.76773502E-03 -1.48335751E-07  1.45445484E-06
  9.49385635E-07  1.70182165E-06  1.68391913E-06 -4.51983066E-06 -5.64716884E-06
  1.89857815E-07  2.01008974E-06  1.63563855E-06  1.46068500E-05  1.56789309E-06
 -1.27923216E-05 -8.58903705E-06 -4.51057798E-06  6.08543312E-05  1.26963820E-05
  1.07145966E-04 -5.01386391E-03 -3.11086400E-04  2.05217159E-03  2.58593861E-03
 -4.81266672E-07 -3.29249138E-06  1.67675675E-06 -5.87067692E-08 -7.80618561E-07
 -1.35293453E-06 -4.44587108E-06 -5.34908947E-06  1.98425049E-06 -2.80329492E-06
  3.18309156E-05  2.70909979E-05 -1.18984871E-05  1.44381330E-05 -2.79714118E-04
 -2.01698230E-04  6.61691078E-05 -1.28330567E-04 -6.65517314E-03 -2.90216348E-03
  6.50374451E-03  1.06270153E-04 -1.99319884E-07 -2.89077875E-06 -9.46091117E-06
 -3.87571120E-06  8.24289901E-06 -4.23644093E-08 -1.63010674E-05  1.54685574E-04
  7.56917599E-06 -5.19978766E-05  8.89405900E-05 -7.07680537E-06  3.19877376E-05
 -4.69029423E-04  1.20545760E-04 -8.32274142E-04 -1.25553319E-03 -3.53056031E-04
  9.07532650E-04  1.57989974E-03  5.48323590E-04 -1.21537849E-03 -1.05130104E-03
 -3.28474416E-04  8.79800608E-04  1.57260346E-03  1.13959205E-04 -8.06515289E-04
 -1.20345773E-03 -8.66119588E-07 -1.21381937E-05 -5.77988713E-05 -1.30258442E-06
  1.88517326E-05  3.51523053E-05  1.53770765E-06 -7.76579711E-06 -8.21455088E-07
 -2.10652316E-06  2.77177759E-05  1.42028939E-05 -1.38680024E-06 -4.97511536E-05
  1.48321493E-05  2.12379959E-05 -7.64679151E-07 -5.86589544E-05 -7.90746917E-05
 -5.33665025E-05 -6.86409528E-02 -1.07863662E-01  1.02425776E-02  5.74473219E-02
 -4.00199302E-02  2.80732075E-01  1.18018275E-02  7.04070498E-02 -4.89759887E-02
  9.35459744E-02  2.95214369E-03 -2.62351806E-03  1.69346782E-03  1.70608629E-02
 -5.70651667E-03  3.71860239E-03  2.75421527E-04 -5.27986355E-03 -4.97096077E-03
 -1.79165453E-02 -5.64372037E-03  1.05773440E-02 -3.43862630E-02 -5.57065780E-02
  1.63978576E-02  1.01274362E-02 -4.59566268E-03  1.49067534E-01  2.45131314E-02
  1.31460041E-02 -5.52398560E-03  1.11244155E-01  3.62877172E-03  1.04605970E-02
 -5.92645170E-03 -1.74595694E-01  2.68856710E-02 -1.97447675E-03 -1.06689180E-02
 -3.35933558E-03 -9.07719891E-04 -4.44430591E-03  1.98055551E-03  3.87048197E-03
 -9.59609521E-02 -1.57595879E-01 -2.63922831E-02 -5.06455308E-02  3.22978454E-02
  4.46712663E-01 -3.98242742E-02 -7.75117672E-02  4.95497854E-02  3.21935938E-01
 -1.68975120E-02 -2.45992665E-02  1.48568544E-02 -7.12074705E-02  1.69935641E-02
  5.12917707E-03 -3.55682266E-03 -1.52348356E-03 -6.04789812E-03 -1.02531919E-02
 -7.08392066E-03  8.93598596E-03 -1.15488379E-02 -1.84036843E-02  8.84024670E-03
 -4.00404658E-03  5.08391086E-03  4.65996419E-02  1.46358319E-02 -6.32519019E-03
  6.90850525E-03  7.59971668E-03  5.41354915E-03  2.38326937E-03 -2.37643625E-03
 -6.24072627E-02  1.26875726E-01  1.13811616E-01  9.38126173E-02 -5.38909195E-04
  2.23361084E-03 -1.89482227E-03  2.14775391E-03 -2.03114048E-03 -2.41328763E-03
 -3.84270762E-03  1.89588556E-03  7.71975416E-04  6.47568183E-04  9.33492958E-03
  4.25817796E-03  1.57758741E-03  8.51973991E-04  1.18487994E-02 -1.26456844E-03
  4.29204187E-03  7.76436527E-03  4.09888721E-01  1.78687388E-01  5.51473621E-02
 -6.41990017E-02 -4.32979110E-04  1.94452732E-04  3.05053166E-04  7.57030563E-04
  8.85466059E-04 -3.15427438E-03 -5.02646885E-03  1.50203278E-03 -2.09155696E-03
 -3.38947668E-04  1.24492424E-02  2.54052848E-03 -4.66898755E-03 -1.10288288E-03
  8.99439344E-03 -3.00221200E-04 -4.69891528E-04 -1.37929312E-03 -2.57586389E-01
  7.94719963E-02 -4.97829170E-02  2.49245650E-01 -4.25087809E-04 -2.68859725E-04
  7.99005931E-04 -7.83496261E-04 -7.85298390E-04 -5.92433797E-04 -9.30697598E-04
  5.62794151E-04  1.05674143E-04 -2.49450594E-04  2.34234875E-03  8.41571681E-04
 -1.31626986E-04 -1.51495955E-04 -5.35928952E-03 -4.86572217E-03  4.39860681E-04
  2.18950115E-03  1.78254710E-01 -1.62894084E-02 -2.32646723E-02 -3.24698073E-02
 -1.38384105E-05 -8.03835726E-05  4.84299732E-05  1.32594631E-04 -1.13454601E-05
 -1.25488725E-04 -1.90016356E-04  1.07313998E-04  4.08792678E-05 -4.39260113E-05
  3.45948692E-04  2.13989374E-04  1.15717868E-04  1.04762091E-04  1.03681927E-04
  2.94307627E-04 -1.37089635E-03 -1.69753953E-03 -1.31657741E-01 -6.15298022E-03
  6.42687285E-04  1.55086371E-02 -7.92033398E-06 -8.87389002E-06 -1.20771335E-05
  7.52432211E-05  2.71591749E-05 -7.49545029E-05 -1.11598067E-04  5.85354162E-05
  5.92784495E-05  1.95534065E-05  1.19713068E-04  7.17401734E-05 -1.65532515E-05
 -6.12544350E-05  3.39588582E-04  1.16446260E-03  1.85144054E-04 -5.28991658E-04
  4.59471199E-02 -3.30442846E-03  2.23060529E-02  2.20933454E-02  1.92934567E-06
 -5.01847988E-05  2.16817012E-05  2.47695006E-05 -1.18857514E-05 -1.36326687E-04
 -2.15228601E-04  4.81104131E-05  9.31892388E-05  6.77634340E-05  5.70038915E-04
  2.24297068E-04  1.39621509E-04  1.29597374E-04 -1.38036940E-04  3.19579865E-04
 -1.35232799E-04 -1.11568256E-03 -1.01086510E-01 -4.05862898E-02 -2.58547800E-02
  9.54867272E-03 -2.03202784E-05  3.52836010E-05  4.02196747E-05 -3.51081027E-05
  2.11086080E-05 -6.78247425E-04 -1.07710027E-03  2.07821090E-04  3.97697137E-04
  4.88181133E-04  2.64504435E-03  3.58160930E-04  8.38866365E-04  8.51255372E-04
  4.23712012E-03  7.84274756E-04  1.07000786E-03  1.76966696E-03 -3.62605705E-02
 -5.05774240E-02 -6.33939437E-02 -4.90649345E-02  8.60455218E-05  8.98040124E-05
  2.60770070E-04  3.74281977E-05  1.11615432E-04 -1.34049091E-03 -2.16421803E-03
  2.90408078E-04 -6.03248215E-04 -1.00574531E-03  5.87278441E-03  3.52310924E-04
 -1.47178893E-03 -1.48184054E-03 -1.98673783E-03 -3.65335980E-05  1.18084448E-03
 -8.11601723E-04 -4.15843292E-01 -1.70559297E-03  7.99004729E-03  5.19097086E-02
  2.64035402E-04  5.47415732E-05  1.82331893E-04 -9.59830253E-05 -2.17950662E-04
 -2.53846370E-04 -4.13267310E-04  4.14184031E-05 -1.23915478E-04 -1.48950138E-04
  1.21780481E-03  1.33605913E-04 -4.72694091E-04 -4.56758911E-04 -3.55406168E-04
  7.47026312E-04 -4.84087445E-04  1.80357482E-03  7.32250165E-02  1.30411404E-02
 -2.10329356E-02 -1.17294690E-02  2.69920523E-05 -3.15229444E-05  1.47502365E-04
 -3.43927799E-05  1.27733317E-05 -1.23234812E-04 -1.95639656E-04  3.04868917E-05
 -8.95204884E-05 -6.44287049E-05  3.93529245E-04  9.14185341E-05 -2.57881402E-04
  1.04199441E-04  7.12382862E-04  6.95687676E-04 -8.97517361E-04  1.54907458E-04
  2.60907197E-02 -3.54608507E-03  2.04607880E-03  1.25022135E-03  1.13726216E-05
  5.58951999E-05 -2.06442043E-05 -1.44647170E-05 -6.84818758E-05 -1.81212156E-04
 -2.82793705E-04  8.32329186E-05 -1.45394568E-04  2.35491410E-05  6.40246577E-04
  6.65931579E-05 -2.97987057E-04 -1.17931322E-04 -9.07309085E-04  1.01448310E-03
  5.51384451E-04  2.03002875E-03  5.99643906E-02  2.72441534E-03 -1.22594944E-02
 -2.61705772E-02 -3.21035848E-05 -1.53368401E-05 -1.55205582E-05 -7.91720806E-06
 -9.80440828E-05 -7.08795336E-04 -1.12985635E-03  3.24156883E-04 -4.70099426E-04
  2.11878953E-04  2.86897559E-03  9.45754229E-04 -1.05825184E-03  4.67986596E-04
  2.22875045E-03 -2.85666864E-03  1.92468118E-03 -1.81109992E-03  3.42145562E-01
  5.66887909E-02 -1.19113995E-01  1.66316161E-02 -7.49448004E-05  7.32314125E-05
 -9.47203105E-05 -1.60858899E-04 -1.89028910E-04  1.94670927E-02  9.71903237E-03
 -7.00465508E-03  1.68277419E-02  8.11543651E-03  2.44408377E-02  6.47753202E-03
  4.76290650E-03 -4.53234865E-04  3.99519235E-04 -1.82395212E-04 -2.14352056E-03
  2.80609667E-05  1.61456676E-04  1.07754345E-03 -1.48940160E-05  3.82488452E-04
 -9.29952132E-04  5.33558290E-05 -2.63366806E-04  4.79769340E-04  3.52197622E-04
  4.24537412E-04 -2.96468499E-03  1.45326907E-03  7.00092745E-04  2.64851618E-03
  7.90633894E-05 -1.95763411E-04 -1.30659816E-03  1.49644258E-05  2.20775726E-04
 -8.88304997E-05  4.17733686E-05  2.41659283E-04  7.92866244E-04  4.51244533E-04
  1.74216320E-03  8.63985560E-05 -2.73401475E-04  4.25034388E-04  1.12200494E-03
 -6.36390182E-04 -2.35419203E-04  1.08466313E-02  1.76315357E-02  6.36969134E-02
  4.51271510E-02 -2.24213521E-02 -4.58305342E-02  8.71234679E-02  5.98392899E-02
 -2.88246539E-02 -3.23096993E-02  1.42545943E-02  4.34189170E-03 -1.28878484E-03
  9.85675890E-02 -2.62525098E-02  2.24047741E-03 -5.81108836E-03  5.79707412E-03
 -4.11384730E-03 -5.84384082E-03 -1.46361554E-02  6.48908566E-04  8.99831347E-02
  1.46572967E-01 -1.16216373E-04 -5.94983653E-03  4.09915506E-03 -3.94668230E-01
  3.32062304E-03 -1.78682003E-03  1.91054072E-03 -3.21166414E-01  1.45450439E-02
  5.51459071E-03 -5.54090235E-03  2.17765513E-01 -5.50441101E-02  2.81635716E-02
 -2.17375771E-02  6.80559896E-03 -2.97599030E-03  1.31909239E-02 -3.29072000E-03
 -1.98177982E-03 -4.46895393E-02 -7.36510120E-02 -1.20708407E-03 -1.77427499E-02
  1.25858805E-02  2.10186835E-01 -1.69818268E-03 -2.73140527E-02  1.94054657E-02
  1.66229746E-01 -9.17053138E-04 -9.98644824E-03  6.81545568E-03 -2.56433090E-02
  7.82748506E-03  3.12809063E-03 -5.62479490E-04  1.36439697E-04 -1.46696581E-03
 -4.58253372E-03 -3.89746882E-03  1.86023670E-03  4.81902551E-02  7.70710692E-02
 -1.87422012E-02  1.64392075E-02 -1.92089271E-02 -1.95685334E-01 -3.29335453E-02
  2.56313200E-02 -2.64989954E-02 -1.35731311E-01 -2.31168220E-03 -9.65748848E-04
  5.00365280E-03 -7.24742333E-02 -8.46292405E-02  8.36989917E-02 -3.75622153E-02
  1.49367264E-04 -6.22772667E-03  5.38789226E-03 -2.67259505E-03  6.84621488E-03
  2.02322692E-02  3.22570922E-02 -9.54772203E-03 -4.17917303E-03 -3.46226123E-03
 -8.12867674E-02 -1.88057670E-02 -9.10222517E-03 -5.24738965E-03 -4.02860171E-02
  1.57847282E-02  3.68878464E-03 -1.56724169E-02  1.32267063E-03 -7.06928020E-02
  7.78784707E-02  1.44143076E-01  1.95750860E-03 -8.97162090E-04 -2.29413522E-03
 -2.50626084E-03 -4.06614766E-03  2.10205006E-02  3.35591214E-02 -3.45938826E-03
  8.52870295E-03  1.59620288E-03 -8.55886442E-02 -5.37775964E-03  1.64844435E-02
  4.91670110E-03 -3.25422023E-02 -5.97627592E-03  4.67187744E-03 -1.03355663E-02
  1.16713157E-01 -1.01235393E-01  1.07120540E-01 -2.30944615E-01  8.29121275E-04
 -1.45036034E-04 -2.48032309E-03  3.84565307E-03  3.10204612E-03  8.16972095E-03
  1.29903681E-02 -5.32435440E-03  1.80398331E-04  3.46194170E-03 -3.26766441E-02
 -7.16824178E-03 -1.12357584E-04  4.31469467E-03  5.29890745E-03 -9.52993560E-04
 -6.58185648E-03 -7.82048068E-03 -5.42114940E-02 -1.36198864E-01 -9.35485363E-02
  2.82343511E-02  1.36562043E-04  1.42909579E-03 -7.27135222E-04 -1.26514607E-03
 -4.23687817E-04  3.32964672E-03  5.28669865E-03 -2.31792415E-03 -7.22151037E-04
  8.68326669E-04 -1.32028789E-02 -3.77390910E-03 -1.28750329E-03  1.09132049E-03
 -1.63845003E-02 -3.58370247E-03 -1.68937244E-03  1.28769984E-03 -1.52781730E-01
 -4.21821648E-02 -4.85262256E-02 -4.24213349E-02  2.22158868E-04  3.78510987E-04
 -1.32665709E-04 -4.91116978E-04 -6.04210696E-04  2.51699644E-03  4.02264935E-03
 -1.47560534E-03 -1.24128198E-03 -3.16760832E-04 -1.02803352E-02 -2.20212406E-03
 -1.77667783E-03 -3.80752806E-04 -4.69009329E-03  2.40968207E-04  1.70554778E-03
  1.26703425E-03 -5.21825212E-02  1.47496899E-02 -1.70381228E-02 -2.26515271E-02
  4.81443097E-05  2.47279736E-04 -3.61062205E-04 -1.62803781E-04 -3.27324974E-04
  3.35157975E-03  5.33079099E-03 -8.88857112E-04 -1.87694625E-03 -1.58018408E-03
 -1.36027101E-02 -1.61830781E-03 -2.82575599E-03 -2.50771485E-03 -1.49609817E-02
 -4.30750446E-03 -2.47768491E-03  1.40527318E-03  3.79917813E-02  1.98614074E-02
  1.62116866E-02 -6.78135694E-03  6.89147431E-05 -1.14272316E-04 -7.06332642E-04
  1.06577093E-04 -4.79016110E-04  8.26836512E-03  1.31531710E-02 -1.68880715E-04
 -3.76040998E-03 -5.14919228E-03 -3.27127327E-02 -1.12544524E-03 -5.62158208E-03
 -7.34195051E-03 -1.90742479E-02 -1.12207877E-02 -1.03987149E-02 -4.54288801E-03
  2.02162987E-01  3.49120397E-02  5.10834868E-02  5.26837694E-02 -5.42053823E-04
 -5.53401125E-06 -2.12202481E-03  9.03125371E-06 -8.12097986E-04  1.03170198E-02
  1.64624669E-02  1.12241096E-03  1.82190791E-03  6.76954427E-03 -4.12934011E-02
  5.57218122E-04  4.52010538E-03  1.01706149E-02 -1.81796145E-02  2.03058513E-03
 -1.67452451E-03  3.44013670E-03  4.58891483E-01 -4.21398195E-02  6.86879288E-03
 -4.82503924E-02 -1.59050040E-03 -7.98161272E-04 -1.17899859E-03  9.93973042E-04
  1.00645232E-03  4.23097508E-03  6.71574963E-03  7.21368516E-05  1.57564455E-03
  2.81946985E-03 -1.69074467E-02 -1.62540245E-04  2.63386407E-03  3.87299058E-03
 -6.75172379E-03 -5.01921474E-04  3.63289815E-04 -2.15941081E-03 -2.27572675E-01
  1.74663005E-02  5.67122376E-03  2.69913288E-02 -4.16675620E-04 -1.19071574E-04
 -6.25474332E-04  5.00938610E-04  3.74329789E-04  3.27344271E-03  5.21060312E-03
 -6.62897492E-04  2.13804645E-03  1.17644982E-03 -1.30094454E-02 -1.00135558E-03
  2.90614599E-03  1.47697877E-03 -1.05832674E-02 -4.88898462E-04  2.51874825E-03
  2.14413261E-03 -1.85394418E-02  2.02675012E-02 -3.04132698E-02  4.68626885E-02
 -2.87974092E-04 -2.55999030E-04 -1.61055256E-04  3.90408464E-04  4.59070203E-04
  4.37987196E-03  6.95603257E-03 -1.49240512E-03  2.95549324E-03 -4.71601621E-04
 -1.75948033E-02 -2.10507702E-03  4.02242232E-03 -3.34585674E-04 -6.81275274E-03
  1.03439074E-03  2.35229796E-04  1.61990813E-03 -2.20017386E-01 -3.85155523E-03
  8.17636422E-02  9.02882855E-02  6.23199565E-05 -2.46785964E-04 -5.59504796E-05
  6.23065197E-04  7.28756814E-04  9.47264475E-03  1.50511838E-02 -2.87791320E-03
  3.92710254E-03 -3.57839467E-03 -3.75694087E-02 -3.97278263E-03  6.78059064E-03
 -3.80233430E-03 -3.53858752E-02 -3.75385626E-03  6.84519826E-03 -9.13205184E-04
 -2.02782292E-01 -1.20983783E-01  2.27635542E-01  6.58473160E-03 -3.90265121E-04
 -9.86903508E-04  2.24896581E-04  1.28287429E-03  1.75965313E-03 -7.36871932E-03
 -4.96010586E-03 -2.16562064E-03 -6.50997605E-02 -2.89725589E-02 -1.51539293E-02
 -2.46036885E-02 -1.00536704E-02 -8.12393702E-03 -4.55474360E-03 -1.02779854E-03
  6.42590385E-03 -1.09535419E-03 -4.38583584E-04 -8.85705175E-04 -7.94846274E-04
 -1.87062679E-04  1.90194001E-03 -1.13845466E-03  1.89913836E-04 -2.71433551E-04
 -4.40972302E-03 -5.54006390E-04  3.23009751E-03 -6.86288162E-03 -6.55350427E-03
 -9.40795618E-03 -1.40679882E-03 -7.09780587E-04  3.27232090E-03 -9.99476397E-04
 -1.00849437E-03  3.01219968E-04 -1.53387478E-03 -6.42844905E-04  7.44395014E-04
 -7.07393519E-03 -1.71939376E-02 -2.02525696E-03  8.16794033E-04 -5.63087920E-03
 -6.77659232E-05  1.42075572E-03 -1.04581387E-03  9.69314496E-03  1.55543592E-02
  2.20388717E-02  1.46415582E-02 -6.48128023E-03 -4.07439318E-02  2.94308188E-02
  2.05652882E-02 -8.34753129E-03 -2.39726430E-02  3.17850081E-03 -8.69651077E-05
 -1.21813548E-03  1.86192635E-02 -8.17097234E-03 -8.52184464E-03 -1.68005815E-03
  2.31800284E-03 -1.05593033E-03 -5.12730651E-04 -4.32109155E-03 -9.27627423E-04
  2.80273051E-02  4.57839024E-02 -1.17896650E-02  4.28718977E-03 -2.74539899E-03
 -1.24286996E-01 -1.64256439E-02  9.33124851E-03 -5.42745908E-03 -1.05543283E-01
 -7.67648318E-03  5.21529579E-03 -6.81139390E-03  1.19486960E-01 -3.04888249E-02
  1.82091965E-02 -1.79679513E-03  2.02787835E-03 -1.91901838E-05  3.87872953E-03
 -1.25796018E-03 -2.18887063E-03 -1.02869053E-02 -1.69932228E-02  8.50538457E-04
 -2.26298518E-03  2.11519670E-03  4.86368180E-02  1.09204039E-03 -3.87288665E-03
  3.47027900E-03  4.25223205E-02  6.85226951E-04 -7.11549217E-04  1.12290798E-03
 -1.23490063E-02  5.86316275E-03 -4.71952337E-03  4.61603241E-03  1.27430596E-04
 -1.82600747E-04 -9.64291498E-04 -8.15250849E-04  7.27012514E-05 -1.03006540E-02
 -1.63938956E-02 -1.49139896E-02  1.66279846E-02 -9.07977604E-04  4.06058726E-02
 -2.21164019E-02  2.53686403E-02 -2.28670549E-03  5.44808726E-02 -2.01788252E-02
  2.24890009E-02  5.66707260E-03 -1.46440347E-03  3.63900958E-02  1.90354856E-01
  1.04324269E-01 -4.37516468E-04 -3.12096754E-03  3.20391159E-03 -2.74822797E-03
  1.42616607E-03 -1.20762924E-02 -1.91846206E-02 -2.68080803E-03  1.88565150E-03
  4.99666054E-04  4.72422772E-02 -3.50584323E-03  2.00716049E-03  1.04206359E-03
  2.17171061E-02  4.11208486E-03 -1.29520006E-03 -1.19163008E-02 -4.46302350E-01
  2.57192081E-01 -4.02083270E-01 -6.31011657E-01 -3.73135181E-04 -9.45413193E-04
  1.62007826E-03 -4.21014559E-04  1.39669703E-03 -5.17188903E-02 -8.23555009E-02
 -1.11164349E-02  2.33194499E-02  4.63678077E-03  2.06990487E-01 -1.55015270E-02
  3.17908059E-02  4.62759012E-03  1.18848981E-01 -9.21025516E-03  2.59500696E-02
  2.47900431E-02  1.23535501E-02 -1.38864281E-02  1.22308760E-01 -7.95827389E-02
  3.32625170E-03  4.16068752E-03  8.18471617E-04 -4.80451090E-03 -5.71027721E-03
 -9.75765282E-03 -1.55419037E-02  2.57896703E-03 -7.45270528E-04 -3.92244510E-03
  3.87491706E-02  2.70940637E-03 -1.61108231E-03 -4.37156702E-03  2.55108521E-02
  1.54175741E-02  8.78138927E-03 -6.53124246E-03  3.20362059E-01  7.77588554E-01
  4.54317614E-01 -1.19203754E-01  8.08407249E-06 -1.21568180E-03  1.21723749E-03
  3.02203494E-04  1.00987151E-03 -6.65228730E-03 -1.06147036E-02  3.57703457E-03
  6.63355073E-04 -1.93920366E-03  2.71004994E-02  4.57734791E-03  1.41481346E-03
 -2.95271991E-03  2.05728014E-02  3.76215980E-03  3.37386092E-03  6.22763041E-03
  9.45335970E-01  2.07130911E-01  2.62755172E-01  1.77834247E-01 -1.35305008E-04
 -6.67074892E-04  7.93051300E-04  5.58884785E-04  6.52771524E-04 -5.80118019E-03
 -9.26417165E-03  2.69517278E-03  2.36051105E-03  7.37420390E-04  2.34958205E-02
  3.72865431E-03  3.36507729E-03  9.67291005E-04  1.65300753E-02 -6.04968858E-04
  1.53692056E-03  1.03487657E-03  6.07743880E-02 -9.05334256E-02  3.99102094E-02
  1.03846045E-01 -1.63254301E-04 -4.20655697E-04  8.50950994E-04  2.68837734E-04
  7.77163860E-04 -6.03188575E-03 -9.63769553E-03  3.00037681E-04  2.57590832E-03
  2.77665643E-03  2.47710178E-02  2.78362969E-04  3.70035886E-03  3.64809957E-03
  1.17952945E-02  1.19802041E-03 -3.31837584E-04  7.75907578E-04  3.06724473E-01
 -4.66245757E-02  1.25891240E-03  4.42788714E-02  1.64876894E-04 -3.36077241E-04
  9.96165158E-04  8.17727841E-05  6.17090905E-04 -7.58452063E-03 -1.20894273E-02
 -2.80051666E-03  1.60298051E-03  3.26321914E-03  3.09297983E-02 -3.66721961E-03
  1.25650132E-03  3.89428424E-03  4.66097872E-03 -3.81055477E-04 -3.57514971E-04
 -2.11840659E-03 -9.29486940E-01  3.59897609E-02 -8.38267091E-02 -1.30738936E-01
 -2.41148509E-06 -9.10902490E-04  9.81606711E-04  2.56189893E-04  5.94988009E-04
 -4.14748761E-02 -6.60495388E-02 -1.24393096E-02  1.49803804E-02 -1.66891670E-02
  1.65240958E-01 -1.49458922E-02  1.93470176E-02 -2.04652219E-02  7.98283005E-02
 -5.52191167E-03  1.22719718E-04 -7.85776170E-04 -1.02164924E-02  6.95811801E-03
  4.90232875E-02  5.91036603E-02  3.56736497E-03  4.02219006E-03  2.99628894E-04
 -3.95304251E-03 -5.22926611E-03 -3.81040071E-02 -6.07528928E-02 -4.84202974E-03
 -4.05764598E-03 -2.30771314E-02  1.52983780E-01 -6.19203212E-03 -4.34651894E-03
 -2.92965984E-02  8.76307696E-02 -2.60665227E-03 -3.26632932E-03 -1.33412287E-02
  5.79209961E-03 -2.41771207E-02  3.01999468E-02 -1.15042003E-02  4.09579468E-03
  3.13517008E-03  1.55386266E-03 -3.48315862E-03 -4.28515604E-03 -3.97664456E-02
 -6.34612111E-02  5.80036813E-03 -2.03090572E-02 -1.31411000E-02  1.60814713E-01
  7.27108603E-03 -2.54654387E-02 -1.76011125E-02  7.15559999E-02  4.89888365E-04
 -4.95337101E-03 -2.00955120E-03 -1.09329109E-01 -1.26683793E-02  2.40247776E-02
 -7.28703137E-03  3.07837616E-03  2.34066368E-03  2.87084239E-03 -4.45921066E-03
 -4.76146317E-03 -4.70081605E-02 -7.50065268E-02  1.32159115E-02 -2.29735404E-02
  8.59271606E-03  1.89756194E-01  1.67945999E-02 -2.93151065E-02  9.82273070E-03
  1.17582113E-01  1.05177479E-02 -1.73523258E-02  8.19572244E-03  2.61317550E-02
  1.07449036E-02 -1.42399932E-02  1.44258544E-02  2.44589453E-03  3.41261674E-03
  1.03801259E-03 -5.22405890E-03 -6.60038205E-03 -5.81276317E-02 -9.26478336E-02
  5.93650419E-03  1.16676461E-03  2.34419620E-02  2.33431440E-01  6.46824596E-03
  2.66985315E-03  2.48123494E-02  1.49114549E-01 -1.73197683E-03 -2.00069594E-02
 -2.18735355E-02 -3.49974363E-01 -5.95150746E-02  8.97179252E-02 -4.04468323E-02
  7.30669305E-03  5.63045586E-03  2.57112915E-03 -5.87598202E-03 -6.96357007E-03
 -6.18302871E-03 -3.81382976E-03 -4.36083529E-03 -2.33786671E-02 -1.21364809E-02
 -2.55149342E-03  6.87541966E-03  4.27009167E-03  1.25265823E-02  5.74352867E-03
  5.51902424E-03 -8.15512288E-03  2.63873908E-03  1.35513444E-03 -1.74746706E-03
  2.25591948E-03  1.25251062E-03 -1.23550360E-03  2.34669904E-03  1.56754513E-03
 -4.67569003E-04  3.31213999E-03  1.77376303E-03 -1.70823270E-03  1.64778383E-02
  7.93092220E-03  1.52021769E-02  1.50205386E-02  1.10971563E-02  1.21140598E-03
  1.57296172E-02  1.17293594E-02 -2.45353895E-03  1.98939816E-02  1.60906733E-02
  2.25765220E-03  4.99648443E-02  1.21463019E-01  8.20562151E-03  4.18717724E-03
  3.48909265E-02  1.75078185E-03 -5.40356279E-03  2.40892038E-03 -7.21070582E-03
 -1.16470965E-02 -1.60857593E-02 -1.01489415E-02  5.12012239E-03  3.18013236E-02
 -2.19075121E-02 -1.40038158E-02  7.14258027E-03  8.73776646E-03  4.40907848E-04
 -2.48850170E-04  8.53293858E-04  2.97735268E-02 -8.39409038E-03 -2.47076483E-03
 -2.97163682E-03 -1.57507198E-03  4.95539229E-04  4.30625761E-04  3.01564716E-03
  3.06986246E-04 -1.72610279E-02 -2.82268407E-02  1.19654434E-02 -1.57555274E-04
  4.22454987E-03  7.69719843E-02  1.73826752E-02 -1.80865967E-03  7.39349859E-03
  6.57967935E-02  7.88459868E-03 -2.00985808E-03  4.66238921E-03  2.64984599E-02
  2.81572000E-03 -7.48795274E-04 -2.28728624E-04 -1.40434541E-03 -4.70021151E-04
 -2.33271879E-03  3.54161978E-04  1.18015820E-03  7.40151582E-03  1.22418489E-02
 -1.06605634E-03  1.76575341E-03 -1.32579514E-03 -3.52925774E-02 -1.56045374E-03
  2.94102971E-03 -2.02030064E-03 -2.89745536E-02 -1.10109724E-03  6.32564324E-04
 -1.10350272E-03 -3.27805222E-03  1.84579904E-03  1.98586040E-03  1.19867773E-03
 -7.73138044E-05  5.87996297E-05  6.73302225E-04  6.31990526E-04 -5.22939021E-05
  1.02093308E-02  1.63252901E-02  1.66140970E-02  7.64829040E-03  7.02864920E-03
 -4.15505850E-02  2.43031532E-02  1.13260659E-02  1.16156535E-02 -2.60156719E-02
  9.06636977E-03  6.71495803E-03  6.97800774E-04  4.21341706E-01 -1.56548412E-01
 -4.46875736E-02 -7.55283538E-02  9.12651643E-04  1.29237754E-03 -8.02791128E-04
 -6.99025415E-05 -4.28853707E-03  5.25316561E-02  8.38171288E-02  1.87386789E-02
  1.56531358E-02  4.33084742E-03 -2.12247295E-01  2.59451314E-02  2.22506670E-02
  5.93090786E-03 -1.13534584E-01  3.13713517E-03  3.73565938E-03  3.26968501E-03
 -2.53598306E-01 -1.17023250E-01 -2.31942751E-01 -1.65737438E-01 -7.50351166E-05
  4.56925825E-03 -6.58484653E-03 -2.08167193E-03 -4.67397348E-03 -6.85629644E-03
 -1.09268644E-02 -7.55662377E-04  9.96001589E-03  4.95097178E-03  2.75536636E-02
 -1.04074276E-03  1.43176287E-02  6.59415303E-03  2.32459372E-02 -1.06804096E-03
  9.10393163E-03  1.10603997E-02  3.62097273E-01 -7.71896087E-02  5.67365659E-02
 -2.59079104E-01  9.37872625E-04  6.41751316E-04 -5.82025726E-04 -2.92820127E-04
 -1.54199367E-03  4.85610831E-02  7.75061610E-02 -3.43359576E-03  1.65241371E-02
  2.20136871E-02 -1.95842578E-01 -3.67555424E-03  2.13823059E-02  2.72308541E-02
 -1.09285977E-01 -3.12046254E-03  3.43951399E-03  8.56409168E-03 -3.48104033E-02
  1.73708613E-01  1.29945207E-01 -1.28061054E-02 -5.06172965E-04  4.07767405E-03
 -7.31090475E-03 -1.53247889E-03 -4.53229413E-03  4.59971005E-02  7.34667866E-02
 -2.17355955E-02 -5.75430475E-04  1.61065724E-02 -1.86606645E-01 -2.73350065E-02
 -3.18856028E-04  2.03011630E-02 -9.57224455E-02 -8.93759274E-03 -4.35449125E-04
  7.45462628E-03  1.49095096E-01  4.82265488E-02  6.48398040E-02  5.30839882E-02
 -2.72339829E-05  4.90456363E-03 -5.63771001E-03 -2.69647750E-03 -4.30658655E-03
  4.52865957E-02  7.23602190E-02 -2.03463546E-02 -1.69637308E-02 -4.36641737E-03
 -1.84248477E-01 -2.58712056E-02 -2.13243803E-02 -5.38655737E-03 -8.81099972E-02
 -5.82256265E-03 -5.53821831E-03 -1.62300591E-03  5.42439280E-03 -2.82966635E-02
  3.14526797E-02  5.47534399E-02  7.40161160E-04  3.24131554E-03 -5.75616967E-03
 -2.12506478E-03 -5.48657372E-03  4.61858264E-02  7.37706275E-02 -1.83465688E-04
 -1.77263786E-02 -2.06281342E-02 -1.87414821E-01  1.97939786E-04 -2.21386498E-02
 -2.61305766E-02 -9.35504925E-02  1.34022812E-03 -6.02625640E-03 -8.60236091E-03
 -1.71924303E-01 -9.55029975E-02 -4.75629618E-02  1.44051267E-02 -5.26896825E-04
  3.64943853E-03 -6.93125781E-03 -1.42309528E-03 -4.31173553E-03  4.90297329E-02
  7.82896205E-02  2.07678136E-02 -2.17794057E-03 -1.81318177E-02 -1.98457521E-01
  2.57534007E-02 -2.16890446E-03 -2.26047954E-02 -1.04789769E-01  1.04660117E-02
  7.85855229E-05 -4.69762535E-03 -1.01061929E-01 -6.72659244E-02 -1.24377755E-01
 -8.67271654E-02  8.82492664E-05  5.17454151E-03 -6.04227497E-03 -2.83807634E-03
 -4.74360350E-03 -1.05602608E-02 -1.68580079E-02 -2.72442899E-03  5.29506493E-03
 -2.31469731E-03  4.25120059E-02 -3.09780861E-03  6.83449379E-03 -2.61235005E-03
  1.61783910E-02  6.69461281E-04  3.03919274E-03  4.63247605E-03  2.22902617E-02
  3.14974585E-02 -1.04923482E-01 -1.10390413E-01  4.36675480E-04  6.46394991E-04
 -1.17679790E-04 -1.25576731E-03 -1.79250475E-03 -1.18841684E-02 -1.89618064E-02
 -1.66673829E-03 -4.87924900E-04 -6.72540265E-03  4.76853737E-02 -2.04565835E-03
 -1.22309109E-04 -8.27586515E-03  2.83041952E-02 -2.66890528E-03 -7.96286876E-05
 -5.53363817E-03  1.61010806E-01  3.28958407E-02 -1.01557379E-01 -1.92832519E-02
  1.15859549E-03  1.06621947E-03  2.61376143E-04 -1.05945224E-03 -1.38449760E-03
 -1.27701936E-02 -2.03905014E-02  1.80756714E-03 -6.10819251E-03 -3.72759394E-03
  5.16555861E-02  2.30995581E-03 -7.34527756E-03 -4.66266279E-03  2.14721897E-02
 -1.23185677E-04 -1.29230487E-03 -1.48749190E-03 -1.48698401E-01  4.66817343E-02
 -2.00608845E-02  1.00976350E-01  9.28991760E-04  7.57142682E-04  8.14019870E-04
 -1.40032506E-03 -1.52999959E-03 -1.35402633E-02 -2.16307233E-02  3.62557593E-03
 -5.48344468E-03  3.53393844E-03  5.47699046E-02  4.71147352E-03 -6.42498878E-03
  4.36999618E-03  3.38671306E-02  3.23237153E-03 -6.28460176E-03  4.93995110E-03
 -2.73130745E-01 -1.93013376E-02  1.16793132E-01  1.72230565E-01  9.94685726E-04
  1.13276540E-03  1.50859283E-04 -1.32849747E-03 -1.75014139E-03 -1.21614573E-02
 -1.93897803E-02  3.25335056E-04  4.24666874E-03  6.17120604E-03  4.89583319E-02
  5.60175021E-04  6.54994530E-03  7.84151746E-03  3.09139537E-02 -2.92815152E-03
 -1.10766412E-03 -9.60939657E-03 -1.58412888E-01 -1.56545831E-01  3.81299524E-01
  1.35695900E-02  1.73823753E-03  1.11414732E-03  9.63047954E-04 -9.94425173E-04
 -1.46653895E-03  4.50202826E-03  4.36947992E-03 -3.39569811E-03  1.31580836E-02
  6.47085979E-03 -2.56871100E-03 -6.51346645E-03 -2.34718593E-03 -2.17981346E-02
 -2.07129106E-02 -1.39312537E-02 -5.39067021E-03 -1.91340498E-02 -1.55274247E-02
  4.96455467E-03 -1.87504901E-02 -1.49192099E-02  5.08404060E-03 -1.92153105E-02
 -1.55570702E-02  5.55374216E-03 -2.11644152E-02 -1.59711900E-02  2.65023902E-03
  4.79522980E-03  3.27991530E-03  2.42273700E-03  5.00905171E-03  4.29674256E-03
 -2.10204779E-04  5.42636396E-03  4.24464851E-03  1.49347841E-04  5.96503020E-03
  5.45609088E-03  1.00548439E-03  7.60032706E-03  1.90911859E-02  8.58898501E-04
  2.91510820E-03  6.05097476E-03 -1.79828460E-05  5.89345586E-04 -3.66779182E-03
  1.56297304E-02  2.52317089E-02  2.24350700E-02  1.71590983E-02 -8.85449266E-03
 -6.83122941E-02  2.87084496E-02  2.45681758E-02 -1.28672151E-02 -2.64689034E-02
  4.11929487E-03  2.30286594E-03 -1.51752926E-03 -2.21654270E-02  2.19107202E-03
 -1.26497092E-02  3.09077720E-03  2.48943917E-03 -3.53528169E-04  5.47757055E-04
 -3.54115557E-03 -1.30714246E-03  1.97483287E-02  3.23903163E-02 -3.05990399E-02
  1.11962003E-02 -1.33047942E-02 -8.89517744E-02 -4.52886658E-02  1.93024298E-02
 -2.15343877E-02 -7.86381085E-02 -2.82448220E-02  1.31526787E-02 -1.60271765E-02
  9.99556516E-02 -2.69283384E-02 -1.60511550E-02 -2.03829741E-02  1.69507756E-03
  1.67083336E-03  1.91957610E-03 -1.12267629E-03 -3.55119886E-03 -8.73182081E-03
 -1.44709363E-02  1.39777590E-03  4.62508867E-04 -1.46598822E-04  4.16530406E-02
  1.82349695E-03 -1.36434068E-04  4.51349016E-04  4.07323951E-02  9.32141348E-04
  2.19459688E-03 -1.68601401E-03 -1.87518971E-02  1.11110388E-02 -4.07118135E-03
  4.97214895E-03  9.36689470E-05  6.74267703E-05 -5.60016226E-04 -4.85263860E-04
 -1.37238362E-04 -3.96207033E-02 -6.39054455E-02 -1.77636133E-02  1.08018085E-02
 -3.24245328E-03  1.65536484E-01 -2.48391678E-02  1.78541758E-02 -7.49160113E-03
  1.45783640E-01 -3.12414226E-02  2.46774049E-02 -1.09651254E-02  5.69924507E-02
  1.51486437E-01  3.77597767E-01  1.05601076E-01 -4.17925724E-04 -3.29350070E-03
  1.05288914E-03 -2.57348968E-03  1.20109089E-03 -2.36280344E-02 -3.78529542E-02
  1.34334957E-02  1.49486386E-02  3.81637873E-03  9.60652396E-02  2.25798854E-02
  2.34639030E-02  6.34644967E-03  5.32913236E-02 -3.75003709E-03  2.21985820E-03
  3.38114580E-03 -4.96586890E-01  1.76767051E-01  7.79719627E-02 -7.81220805E-02
 -1.55552338E-03 -4.63386669E-04  1.97722497E-03  4.13207767E-04  3.19545548E-03
 -3.13075433E-02 -5.03122286E-02 -5.25464375E-03 -1.12891746E-02 -2.79214377E-02
  1.30663733E-01 -7.70296833E-03 -1.84997717E-02 -4.43647432E-02  6.74674682E-02
  5.09977256E-04  9.91851787E-03  3.08186452E-02 -1.14947976E-01 -1.80056849E-01
  2.72946243E-01  7.63925787E-02 -7.33171874E-04  2.60410605E-03 -1.48745136E-03
 -3.07769697E-03 -3.42388175E-03 -1.55839409E-03 -2.48973234E-03  1.64044185E-02
  1.07560420E-02 -1.20819201E-03  6.08440098E-03  2.35876163E-02  1.50360391E-02
 -9.79547182E-04  4.08452054E-03  8.36274137E-03  1.30056457E-02  2.57748664E-03
  8.69053563E-01  1.28918978E-01 -7.07280998E-02 -1.66104877E-01  4.71055536E-04
 -2.73522738E-03 -1.15681871E-03  1.48361835E-03 -1.09150332E-03  2.10233621E-02
  3.36972586E-02 -2.68979892E-03  7.48550193E-03  1.07844906E-02 -8.53010198E-02
 -8.12541401E-04  1.23504593E-02  1.44282396E-02 -4.99284661E-02 -2.56389298E-03
 -1.97557626E-03  3.46159146E-03 -5.87167560E-01 -6.76006661E-02  6.02569974E-02
  1.13524287E-01 -1.52540969E-03  2.29207089E-03 -3.80804364E-03 -1.18610501E-05
 -5.54587743E-04  2.93143037E-02  4.69973171E-02 -8.92263549E-03 -7.10474123E-03
 -1.50626050E-03 -1.20316631E-01 -9.65278302E-03 -7.26058006E-03 -1.35311019E-03
 -6.86354304E-02 -5.01811664E-03 -4.28331884E-03 -2.02499356E-03  5.23199701E-01
  3.75547829E-02  6.92698659E-02  6.19362498E-02  3.13799459E-04  2.13109156E-03
 -3.21621690E-03 -1.34445991E-03 -2.92910130E-03  2.25139487E-02  3.61244675E-02
  8.51309792E-03 -2.55083347E-03 -9.50002459E-03 -9.23977288E-02  1.30535288E-02
 -8.07824934E-04 -1.15756385E-02 -4.55367461E-02  6.31836416E-03 -1.64557867E-03
 -3.76585935E-03 -2.01997720E-01  1.12026094E-02 -3.14419141E-02 -5.95969810E-02
 -8.60712104E-04  3.54945555E-03 -2.56502525E-03 -1.48423305E-03 -6.15604544E-04
  1.27046225E-03  2.05957747E-03  1.16851459E-02  1.38132900E-02  6.36554211E-03
 -5.35975599E-03  1.72454562E-02  1.95738541E-02  9.21812809E-03 -4.28404863E-03
  1.22478778E-02  1.31342226E-02  3.20620216E-03  3.89814182E-01  2.42721794E-02
  7.25337539E-02  1.01788771E-01  1.64486649E-03  5.02588550E-04  1.88411923E-03
 -2.07599123E-03 -1.73327781E-03  1.80830328E-02  2.90041055E-02  5.87689999E-03
 -2.47161179E-02 -1.84974058E-02 -7.30322065E-02  7.84276496E-03 -3.56465654E-02
 -2.94172681E-02 -7.88680772E-02  5.17769736E-03 -9.29998891E-03  1.03285310E-02
 -2.36856325E-01  3.24489788E-02 -1.27950235E-01 -8.37782333E-02  3.97526750E-03
  9.86344131E-04 -1.31181537E-03  4.42156790E-03  4.98464697E-03  4.93097145E-02
  7.91253355E-02  8.69296753E-03 -7.01603063E-03  1.85477056E-02 -2.03158045E-01
  1.13578869E-02 -1.30021777E-02  2.00808894E-02 -1.06697101E-01  2.37077172E-03
  1.03817733E-03  6.71387367E-04  2.06229260E-01  3.68906354E-02 -8.76947454E-02
 -2.14756271E-02 -4.23549821E-03 -4.83829971E-03  1.09747059E-03  3.39811530E-03
  5.38282849E-03  5.03204908E-02  8.07581106E-02 -9.16901759E-03  1.93650910E-02
  6.32715518E-05 -2.07376437E-01 -1.19490419E-02  2.21684298E-02 -3.77330932E-03
 -1.29736174E-01 -6.12245127E-03  1.44471138E-02  2.34790033E-03 -1.34063525E-01
  3.03378915E-02 -8.79341999E-03  7.37580281E-02 -1.18721305E-03 -3.17929329E-03
 -2.78027010E-04  5.14650492E-03  6.76264895E-03  1.96745922E-02  3.16113491E-02
 -4.69019845E-03 -8.80151732E-03 -3.04684766E-02 -8.15165066E-02 -5.61670531E-03
 -1.67626842E-02 -4.56381101E-02 -1.55050388E-02  6.96676936E-03 -1.61827456E-02
 -8.46725400E-03 -4.94631822E-02 -2.29348356E-03  5.36039493E-02  1.16297047E-01
 -6.03337407E-03 -4.52112528E-03  2.79625676E-03 -8.55242996E-04  6.77223096E-04
 -2.85582425E-02 -4.57139237E-02  6.35918910E-03 -2.46165249E-02 -1.61560199E-02
  1.14664205E-01  7.48592467E-03 -3.63422069E-02 -3.30543996E-02  9.98702374E-02
  4.58752806E-03 -4.45295186E-02 -4.26758756E-02 -2.80921132E-01 -9.54309705E-02
  2.19067861E-01 -6.21490415E-02  5.44970262E-03  4.64572058E-03 -1.52157758E-03
 -1.35213711E-03 -2.81377373E-03 -1.23149266E-02 -1.03092385E-02 -4.99313679E-03
 -2.14507145E-02 -1.33337850E-02  4.56110992E-03  2.95249009E-02  1.68139900E-02
  1.87649133E-02  4.37138311E-03  2.48852880E-03 -1.16807780E-02 -1.13152954E-02
 -9.37712305E-03  5.28995711E-03 -1.60767257E-02 -1.34066106E-02 -1.38316062E-03
 -1.21550488E-02 -1.08007440E-02  4.49938678E-03  2.11558222E-03  3.67697535E-04
 -6.40890317E-03 -8.75212532E-03 -6.76028809E-03 -7.97771810E-03 -2.75929631E-02
 -2.11796606E-02  2.36952698E-03 -2.80348589E-02 -2.38655395E-02  2.31322529E-03
 -8.49090952E-03 -4.62340261E-03  4.21119569E-03  9.61608000E-02  2.44850448E-01
  1.22775360E-02  1.98069095E-04  4.26130994E-02  3.76810120E-03 -9.16439707E-03
  4.20944135E-03  1.61079870E-02  2.60492942E-02  2.19779200E-02  1.78730808E-02
 -8.32380614E-03 -7.12944867E-02  2.85838946E-02  2.49812236E-02 -1.18578323E-02
 -4.86756818E-02  7.21816609E-03  1.50177391E-03  7.19418592E-04  5.97491948E-02
 -7.11845954E-03  1.69705096E-02 -8.84948262E-03  2.36903790E-03 -4.83017784E-04
  9.43564489E-04 -3.49798656E-03 -1.66707312E-03  1.81863577E-02  2.98043878E-02
 -3.26061722E-02  1.22640190E-02 -1.14760809E-02 -8.12354992E-02 -4.94463347E-02
  2.01589224E-02 -1.87848601E-02 -8.37872115E-02 -1.64326267E-02  1.63253514E-02
 -1.03889651E-02  9.94153289E-02 -1.15516979E-02  1.89679145E-02  1.09828934E-02
  1.52911393E-03  1.42804286E-03  2.21186283E-03 -1.13964877E-03 -3.42661506E-03
 -8.56144083E-03 -1.42327338E-02  1.55134945E-03  9.64597591E-04  8.30160375E-05
  4.16302832E-02  2.13056832E-03  1.18907639E-03  2.24116029E-04  3.51390118E-02
  4.80603090E-04 -1.55183407E-03  1.94786088E-03  4.79364183E-02 -2.09415113E-02
  5.09953921E-03 -3.29903062E-03  1.04799303E-04 -3.07512103E-05 -6.18360047E-04
 -4.51968580E-04 -1.18425199E-04 -3.30270657E-02 -5.32505793E-02 -1.40054330E-02
  3.65833056E-03  4.33662263E-03  1.39142985E-01 -1.92644360E-02  3.89879949E-03
  4.23347914E-03  8.15125483E-02 -3.89987825E-03 -1.35112609E-02  8.24802116E-03
 -2.38601736E-01 -2.65198306E-01 -4.95585119E-01 -2.94752398E-01  1.51193679E-03
 -2.10206090E-03  2.59672357E-03 -6.80963041E-04  3.56151607E-03 -2.52471567E-02
 -4.06611014E-02  9.76784417E-03  9.60255192E-03  4.87961069E-03  1.08078710E-01
  1.52604362E-02  1.56799640E-02  7.04630623E-03  3.85409865E-02  7.20983330E-03
  1.21564505E-03  1.45555895E-03 -1.35614579E-01 -2.43652569E-01 -1.28527943E-01
  3.19743836E-02 -5.73084558E-04 -8.92623775E-04  2.51663108E-03  9.54201734E-04
  2.76593867E-03 -2.81461903E-02 -4.52438423E-02  1.43047832E-02 -1.96751549E-02
  2.60180304E-02  1.17370437E-01  2.26488007E-02 -3.15536844E-02  4.08485855E-02
  4.98135736E-02  3.47093653E-03 -2.15321679E-02 -2.56377618E-02 -6.43147088E-03
  9.16214270E-02 -2.94537829E-01 -4.04978260E-01  4.69830926E-03 -5.84570745E-04
  8.36213890E-03 -2.88400110E-03  8.20954483E-04 -6.38678143E-03 -1.02823298E-02
  1.58589753E-02  7.92971492E-03 -2.15449585E-03  2.67191668E-02  2.49821488E-02
  1.45318247E-02 -3.01514450E-03  2.60604827E-02  5.37165255E-03 -5.64281900E-03
 -3.13381892E-03 -4.98971210E-01 -8.10135438E-02 -5.18321595E-04  1.14904760E-01
  6.18914801E-04 -2.63899637E-03 -2.30264648E-04  1.73660714E-03 -8.65126000E-04
  1.66269333E-02  2.67640057E-02 -4.93597000E-05  8.39944331E-03  9.87331432E-03
 -6.97612096E-02  1.85957250E-03  1.20441964E-02  1.38422298E-02 -4.04849029E-02
 -9.87644446E-04  6.26716085E-03  2.08585195E-03  1.92055179E-01  2.54048798E-02
 -1.42330191E-02 -6.28144679E-02 -1.75955483E-03  1.97586325E-03 -3.24654289E-03
  7.30595422E-05  5.31060571E-04  2.61441394E-02  4.19954749E-02 -7.10474294E-03
 -5.27275352E-03 -7.92159338E-04 -1.08073854E-01 -7.94691850E-03 -5.80333825E-03
 -3.68118341E-04 -6.09802394E-02 -1.16705231E-03 -1.45804646E-03 -1.59278542E-04
 -2.92788255E-01 -2.58765732E-02 -1.54779533E-02  1.20315629E-02  3.60391439E-04
  1.87279130E-03 -2.92953693E-03 -1.19188094E-03 -2.61367035E-03  1.90788054E-02
  3.06754403E-02  9.04786686E-03 -7.44524619E-04 -7.75940180E-03 -7.91995332E-02
  1.38779704E-02  4.32302162E-04 -9.62193289E-03 -5.23389904E-02  1.36947653E-03
 -7.86985498E-04 -3.55768364E-03 -1.85389589E-01 -1.13114137E-01 -3.62965503E-02
  3.74522662E-02 -1.11724056E-03  3.24999857E-03 -2.13480958E-03 -1.33552980E-03
 -1.59475965E-04 -2.30935299E-03 -3.71754485E-03  9.58046602E-03  1.26589975E-02
  7.88125665E-03  9.84180490E-03  1.56963227E-02  2.02677008E-02  1.16512838E-02
  1.32942397E-02 -5.07204700E-03  1.10182730E-03  4.81282124E-03  2.72093357E-02
 -1.30084663E-01 -1.75074046E-01 -1.09412412E-01  1.62037666E-03  1.10381609E-04
  2.03612393E-03 -1.65858474E-03 -1.31955217E-03 -4.57180448E-02 -7.34198171E-02
 -5.61484021E-03  6.33950666E-03 -7.00248254E-03  1.88107809E-01 -5.44985087E-03
  4.61850160E-03 -5.62675494E-03  1.45951805E-01 -3.64994516E-03  2.51553122E-04
 -1.80757585E-02  5.90384447E-01 -2.01820496E-02 -8.71745370E-02 -1.99253388E-01
  2.48617922E-03  2.37360770E-03  2.79544727E-03 -4.60106924E-03 -4.92470275E-03
 -3.08876152E-02 -4.95729229E-02  5.56555218E-03 -1.71086732E-02 -8.36148246E-03
  1.27780948E-01  9.75543878E-03 -2.48539571E-02 -7.58414473E-03  6.94117471E-02
  2.27920967E-03 -8.21138994E-03  9.81440295E-04 -8.38619463E-02  4.97378222E-02
 -7.41950668E-02  3.98100563E-02  2.13073828E-03  1.06162647E-04  4.89803510E-03
 -3.37554224E-03 -2.20077997E-03  2.36718519E-03  3.79216179E-03  1.00321608E-02
 -8.21152181E-03  2.12996500E-02 -9.52242169E-03  1.59013847E-02 -1.28149515E-02
  3.36827986E-02  1.08013452E-03  3.97984286E-03 -3.24269110E-03  7.13752942E-03
  3.02820130E-01  2.61451723E-02 -6.06641777E-02  1.61833231E-02 -4.75116060E-03
  2.76539118E-04 -4.24724371E-03 -8.40355823E-04 -2.66086326E-03  3.85142794E-02
  6.20114538E-02 -3.29686981E-03  1.56879700E-02  1.43294938E-02 -1.60648964E-01
 -1.93710454E-03  1.97749803E-02  2.54980360E-02 -1.04253553E-01 -6.12223618E-03
  1.06220906E-02  6.15702764E-04 -2.90755784E-01 -2.06791563E-02  6.64388261E-02
 -6.10419379E-03 -3.78183819E-04 -6.06335045E-04 -3.51499592E-03  4.73759774E-03
  4.70562328E-03  4.16544439E-02  6.67545253E-02  1.69867912E-02 -2.68717124E-02
  1.62671959E-02 -1.67376928E-01  2.74392575E-02 -3.90442129E-02  3.65872523E-02
 -1.53465278E-01  1.34382631E-02  8.48564873E-03  4.67631036E-02  4.70572978E-01
  5.28311665E-03  6.89721310E-03  1.37232148E-01 -9.73817762E-03 -3.32650886E-03
 -6.72639987E-03  3.16858245E-03  1.97832721E-03 -1.28198242E-02 -1.21807013E-02
  2.56547051E-03 -1.98271112E-02 -9.18590786E-03 -8.18172509E-03  1.93427839E-02
  1.29010075E-02 -8.85510407E-03  7.18412060E-03  6.30198727E-03  1.82909923E-02
 -9.40078631E-03 -7.88362114E-03  4.72790229E-05 -1.52428118E-02 -1.24387371E-02
  3.27777771E-03 -1.10001605E-02 -8.54932370E-03 -7.42976480E-04  3.18819754E-03
  4.37566155E-03  1.05478788E-02  2.92486962E-02  2.02816705E-02  3.79016911E-03
  1.86845757E-02  1.45871837E-02 -1.07157415E-03 -1.96233439E-03 -1.76037920E-03
 -3.48212104E-03 -2.74374315E-02 -2.45091451E-02  2.08380722E-04 -1.32325138E-01
 -3.37518338E-01 -9.65241827E-03 -1.47776330E-02 -5.46022786E-02 -4.36159127E-03
  5.33922445E-03 -7.85761853E-03 -5.23013761E-03 -8.50601009E-03 -8.46766498E-03
 -4.51173882E-03  4.36601702E-03  2.38828185E-02 -1.12333982E-02 -5.63030640E-03
  6.90651367E-03  1.14820650E-03  7.93859723E-04 -6.11362088E-03  4.31284039E-03
 -7.88506627E-04 -5.48165656E-04 -6.51721468E-03 -8.98927679E-04 -7.45123735E-04
 -2.14831500E-04 -7.39387117E-05  1.27685893E-03 -6.62749930E-04 -2.30330216E-03
 -3.78744656E-03  1.41451463E-02  5.53121822E-03  8.04375942E-03  1.06256830E-02
  2.13067325E-02  8.37783352E-03  1.26726963E-02  8.19434557E-03  1.35877214E-02
  5.22822839E-03  5.05042337E-03  7.61485177E-02 -2.82820521E-02  8.73839432E-03
  4.66319118E-03 -8.27624480E-04 -1.12901309E-03  1.45985385E-04 -4.19313600E-04
 -5.26406464E-06  3.59927369E-03  5.98521230E-03 -1.66326370E-03  5.34143964E-04
  5.21981264E-04 -1.76665527E-02 -2.43790792E-03  1.07080876E-03  7.08700219E-04
 -1.30041064E-02 -2.33549352E-03 -5.75517860E-04  1.06151015E-03  6.68780244E-03
 -2.33439256E-03 -1.18623468E-04  4.08561590E-03  2.24672132E-05 -1.58214393E-04
  1.94605175E-04  3.68310291E-04  1.22949144E-05  1.06714250E-02  1.72613177E-02
  1.16383806E-02  3.14347657E-02  1.62757868E-02 -4.51351135E-02  1.71727869E-02
  4.88580270E-02  2.60324347E-02 -3.25864590E-02  5.03095221E-03  2.48694884E-02
  1.59162855E-02 -2.85699021E-01  1.13264414E-01  1.32228116E-01  3.94826416E-02
  1.24432599E-03 -1.06128783E-03  2.62843606E-03 -2.01693973E-03 -5.19006149E-03
  4.60279557E-02  7.39579269E-02 -9.70459566E-03  1.10585300E-02  1.69755874E-02
 -1.91509641E-01 -1.60706953E-02  1.57686459E-02  2.54724900E-02 -1.09980104E-01
 -2.47235118E-03  2.52569569E-03  2.57623781E-05  5.94480611E-01  1.29487705E-01
  5.63227455E-02 -5.85423830E-02 -1.82188860E-03  1.82325610E-03 -6.58116746E-03
  1.15586314E-04 -1.59979874E-03 -4.10881646E-02 -6.60391862E-02  2.84711752E-03
  9.94677129E-03  1.81126516E-02  1.71151912E-01  4.54141540E-03  1.42443339E-02
  2.63904622E-02  9.06005936E-02  3.67226322E-03 -3.25963255E-05  1.82253144E-02
 -2.87494589E-01 -7.86696034E-02  1.11784417E-01 -9.15859662E-02  6.22190224E-03
  3.45321820E-03 -7.00533985E-06 -5.63373273E-04 -2.31173557E-03 -2.30951950E-03
 -3.80543847E-03 -3.23019480E-02 -1.23961510E-02  9.31334306E-03  9.89985760E-03
 -4.80029903E-02 -1.84932443E-02  1.36771375E-02  1.17218875E-02 -1.14410149E-02
 -3.77226733E-03  3.15310804E-03 -2.21611436E-01  1.08824115E-01  6.37309445E-02
  1.43722922E-02 -2.80835449E-03  5.52174793E-03  1.38429847E-03 -2.24388008E-03
  5.03021495E-03 -4.39435711E-02 -7.07522529E-02  1.30192484E-04 -1.25172892E-02
 -1.50668116E-02  1.83277255E-01 -5.60598988E-03 -1.90813582E-02 -1.83928651E-02
  1.09066346E-01 -1.52238130E-03 -4.48223340E-03 -4.35005283E-03  2.67717055E-01
  5.59471107E-02  6.81698657E-02  2.61901127E-02  2.33363283E-03 -3.95704231E-03
  6.57136156E-03  2.91022765E-04  1.16300088E-03 -4.48538822E-02 -7.22002167E-02
 -7.68295829E-05  1.21530952E-02  1.43118304E-02  1.86889662E-01 -6.16413778E-03
  1.38957049E-02  2.07984406E-02  1.11975668E-01 -7.98857494E-04  4.43935071E-03
  6.17337129E-03 -1.00270351E-01 -4.33286339E-02 -8.24261457E-03  2.96198643E-02
  6.81109457E-04 -8.34218639E-04  7.04138508E-03 -6.87707941E-04  3.83036736E-03
 -4.45579448E-03 -7.19936259E-03 -3.11494310E-02 -1.16139231E-02  1.00170230E-02
  1.85421845E-02 -4.78182101E-02 -1.80765230E-02  1.49260157E-02  1.17402010E-02
 -1.29752363E-02 -5.10936306E-03  4.27603017E-03  1.58610501E-01 -2.62175711E-02
  1.27713324E-02  2.87142719E-02  2.91847510E-03 -6.23292489E-03 -3.58270053E-04
  2.34892536E-03 -4.22347716E-03  4.17180934E-02  6.71303400E-02 -5.17107507E-03
 -1.68875574E-02 -1.63833422E-02 -1.73535893E-01 -1.34604409E-02 -2.47113576E-02
 -1.97357531E-02 -1.10069962E-01 -5.07476841E-03 -9.72506088E-03 -7.52673097E-03
 -2.20153520E-01 -8.22242955E-04 -4.35932440E-02 -3.70007312E-02 -2.45744046E-03
  3.61669374E-03 -6.43265897E-03 -2.15954004E-04 -1.06497809E-03 -3.90899614E-02
 -6.28626785E-02 -2.43346835E-03 -6.30527663E-03 -1.97771447E-02  1.61928793E-01
 -1.42013456E-04 -1.33077700E-02 -2.53379080E-02  1.00058505E-01  2.92110972E-06
 -4.10651227E-03 -5.24176968E-03  2.85664582E-01 -9.75472979E-03 -4.52517013E-03
 -3.13013029E-02  5.51820437E-03  4.07527873E-03 -8.08155583E-04 -1.49017963E-03
 -2.83646904E-03  3.65244907E-03  5.90218091E-03  1.51091702E-02 -3.03143561E-02
  2.21958487E-03 -1.52909395E-02  2.29520437E-02 -4.62835960E-02  3.23018740E-03
 -7.90284700E-03  4.71561560E-03 -1.03926875E-02 -1.75252733E-03 -1.32233260E-01
  1.61064801E-03  1.28772849E-02  2.05490549E-02 -8.79538079E-04 -3.75530512E-03
  6.74790481E-03 -1.43769435E-03  1.37131368E-03  4.28566197E-02  6.90324196E-02
  3.74228225E-03  2.28778264E-03  1.67196005E-02 -1.78967303E-01  7.91974088E-03
 -3.06906226E-03  2.27238993E-02 -1.11189734E-01  2.98529635E-04  3.42516714E-03
  6.23757629E-03  2.96719518E-02  1.18248145E-02 -2.45843098E-02  5.01170308E-03
 -5.03702287E-03 -2.33298561E-03 -3.42785914E-03  2.94047256E-03  2.71281160E-03
  3.95333504E-02  6.37558351E-02 -2.70859051E-03 -6.15710490E-03 -1.99313370E-02
 -1.66159637E-01 -1.05848376E-03 -1.42647381E-02 -2.71420991E-02 -8.10307195E-02
  2.43885050E-03 -1.16187804E-02 -1.07128121E-02 -1.65610941E-01 -5.97352550E-03
  4.25024273E-02  4.20131338E-02 -5.65223443E-03 -4.29370309E-03  6.77273953E-04
  1.46586509E-03  2.75521204E-03 -6.24530837E-03 -9.92951170E-03  1.70281109E-02
 -3.40428853E-02  1.08470602E-03  2.46375022E-02  2.39404887E-02 -4.91971893E-02
 -5.35042791E-04  2.16154805E-02  1.80902162E-02 -3.63622190E-02 -3.77014290E-03
  1.96837669E-02 -4.52314427E-02  9.60089980E-02  1.71633327E-02  2.34054031E-03
  4.09899021E-03 -5.97313042E-03  1.90791299E-03 -1.04789321E-03  4.13139970E-03
  2.65059006E-03 -9.94162917E-04 -8.20362680E-04  6.92358157E-04 -1.84359595E-02
 -1.02078514E-02 -5.31161647E-03  2.20886138E-03  3.20569212E-03  2.87620443E-03
  6.91216235E-03  2.95855779E-02  2.45726772E-02 -3.27171371E-03  3.00193032E-02
  2.51819955E-02 -1.45489566E-03  2.69997919E-03  2.36743975E-03 -1.96724057E-03
 -2.99522437E-02 -2.39790857E-02  2.11903139E-04  2.74055210E-02  2.05387664E-02
  1.28161033E-03 -2.38153133E-03 -1.64510727E-03  2.41281761E-03 -2.94816648E-02
 -2.54109252E-02  1.54678418E-03 -2.74009843E-02 -2.26738180E-02  2.90133392E-03
  1.50569992E-02  3.78597815E-02  3.30413565E-03 -2.24668962E-03  5.81078518E-03
  2.31904526E-03  1.08371506E-03  7.04303877E-04 -3.30487111E-05 -2.69883514E-05
  1.14733132E-03 -1.83936987E-04 -1.48685946E-04 -3.25198478E-04  1.72038449E-03
 -4.61925464E-04 -1.39566492E-05  6.85336289E-03 -1.57641824E-03  4.47976586E-04
 -1.26822670E-03 -2.40982968E-02  6.25012996E-03 -1.67060750E-03  9.20910810E-04
  1.61835734E-05 -9.84943739E-05 -1.98235444E-04 -1.25483980E-04  3.55920943E-04
 -9.00864841E-04 -1.47016516E-03 -1.88417438E-03 -3.23943357E-03  9.09818838E-04
  3.83274072E-03 -2.83869529E-03 -5.01725324E-03  1.84899346E-03  5.79543678E-03
 -3.51211603E-03 -3.49706919E-03 -2.37881752E-05 -6.26045589E-02  1.33763439E-02
  3.85999146E-03  2.42180422E-03 -1.58785673E-04 -4.23193980E-05 -2.54501867E-04
  4.04936733E-04  2.87381865E-04 -5.50906801E-04 -9.09146638E-04  6.12982259E-04
 -4.18326736E-04  1.00918381E-04  2.60786726E-03  9.86998049E-04 -6.21422458E-04
  2.00895998E-04  2.19573112E-03  5.78786316E-04 -1.71070764E-04 -2.31332786E-04
 -4.08118947E-03  3.24903461E-03  8.49308380E-04 -1.03282117E-03  1.16964140E-05
  3.72368254E-05 -6.14314733E-05 -1.12536522E-04  3.98264376E-06  7.27627145E-05
  1.59427442E-04 -7.65032506E-03 -8.74884179E-03  1.40204179E-03 -4.50814629E-04
 -1.21624192E-02 -1.37848429E-02  2.70926551E-03 -4.54054605E-03 -3.42286263E-03
 -5.20259160E-03  7.82754176E-04  2.05677247E-01 -3.86673786E-02 -1.08489675E-01
 -3.28388300E-02 -1.68466094E-03 -8.25589416E-04 -2.33828051E-03  2.51148005E-03
  1.36826415E-03 -1.63599169E-02 -2.62669656E-02 -2.57256882E-02  1.55280577E-02
  3.90621671E-02  6.75176239E-02 -3.86578722E-02  2.40005209E-02  5.98791998E-02
  4.62699965E-02 -1.14882386E-02  8.86426089E-03  2.02297573E-02 -3.30788290E-02
 -4.02426466E-03 -2.13941822E-01 -2.46836000E-01 -1.81438305E-03 -7.56260000E-03
 -4.79580190E-03  7.56779140E-03  6.76895894E-04  1.54614577E-02  2.48693703E-02
 -3.00931904E-03 -5.57501070E-03 -7.22809707E-03 -6.46999988E-02 -4.55746918E-03
 -7.32415747E-03 -1.07019087E-02 -3.56399131E-02 -2.24390409E-03 -3.83765288E-03
 -6.78325709E-03  1.41944505E-01  2.63324043E-02 -5.78456822E-02 -8.70635900E-03
 -2.95933864E-03 -1.39054708E-03 -4.12652371E-04  3.04640161E-04  1.02025435E-03
 -6.52423172E-02 -1.05026710E-01 -1.05525347E-02 -1.21890616E-02 -5.92427738E-03
  2.71484241E-01 -1.77635813E-02 -1.21268530E-02  1.11421715E-04  1.62310430E-01
 -3.40646315E-03  6.41442387E-04  3.52768396E-03 -1.61136484E-01  1.89674626E-01
  1.45444819E-01  2.47013912E-02 -1.10252690E-03 -2.11562513E-03  7.78950803E-03
  1.25953543E-03  7.03708286E-03 -4.82147798E-02 -7.76226865E-02  2.12081766E-02
  2.46892119E-02  1.26489610E-02  2.01149045E-01  2.56209012E-02  3.75631367E-02
  2.44854133E-02  1.22959020E-01  1.03469817E-02  1.37370686E-02  7.66402475E-03
  3.48899738E-01  6.87477870E-02  7.65380312E-02  3.83163451E-02 -4.63919905E-03
 -2.23300987E-03  1.28331075E-03  4.63680203E-03  8.42755192E-03  1.59538627E-02
  2.56980959E-02 -2.44368442E-02  1.52354635E-02  3.65530490E-02 -6.66321121E-02
 -3.56835275E-02  2.52968876E-02  5.70297955E-02 -4.08947271E-02 -1.16441889E-02
  6.85762301E-03  1.69830820E-02 -1.24398572E-01 -4.21781884E-02  1.07585077E-02
  4.27337955E-02  2.57687746E-03  7.05594913E-03  4.70862543E-03 -7.34192099E-03
 -1.56622253E-03  6.46983109E-02  1.04195649E-01 -1.23782355E-02 -1.29196787E-02
 -5.61859968E-03 -2.70265492E-01 -1.90844267E-02 -1.25879788E-02  9.26167457E-05
 -1.61467299E-01 -7.71347953E-03 -3.70417368E-03  1.32675570E-03 -1.05235220E-01
 -1.03178966E-01 -3.28609798E-02  4.47415180E-02  9.57305456E-04  1.96142885E-03
 -7.48236186E-03 -1.22414944E-03 -6.97225670E-03  4.94933651E-02  7.97421096E-02
  2.09627378E-02  2.43156233E-02  1.29283388E-02 -2.06614911E-01  2.52150080E-02
  3.72122461E-02  2.48624238E-02 -1.24321047E-01  5.50130326E-03  9.00933970E-03
  6.56959229E-03 -2.36510411E-01 -1.06412759E-01 -1.61640657E-01 -1.18942916E-01
  4.67187432E-03  2.19395839E-03 -1.75894037E-03 -4.55599473E-03 -8.81072803E-03
  1.72242722E-02  2.77187303E-02  7.72295733E-04  4.46491824E-04  6.70765931E-03
 -7.17234276E-02 -2.11479669E-04  2.23868985E-03  7.88532424E-03 -4.23114751E-02
 -1.74440814E-03  2.48292007E-03  3.36655173E-03 -1.90154177E-01  2.44081360E-02
 -5.02150319E-02 -4.76571842E-02 -2.18014499E-03 -1.49169285E-03  3.03112253E-04
  8.70691635E-04  1.60320164E-03  1.42160617E-03  2.29212196E-03 -6.31551444E-03
  1.27243809E-02 -2.17437238E-04 -6.13637841E-03 -9.71323919E-03  1.95002572E-02
 -6.60535449E-04 -4.80408960E-03 -1.98489454E-03  4.81908275E-03  1.15552483E-03
  8.28436428E-02  3.07472930E-02 -7.47593948E-02 -6.99333439E-03  1.55931609E-04
  1.34923611E-03 -2.86179125E-03  7.87630987E-04 -2.65524597E-04 -1.62213427E-02
 -2.61377530E-02 -2.39188552E-03  1.56791821E-04 -7.86814284E-03  6.77160245E-02
 -4.54573688E-03  2.74382557E-03 -1.09749163E-02  4.42607752E-02 -6.53882857E-04
 -1.24106871E-03 -3.31530651E-03  2.68523303E-02  2.33822722E-02 -1.82932038E-02
  5.14182364E-02  2.22014225E-03  8.63973304E-04  1.56816194E-03 -9.99949972E-04
 -7.95979872E-04 -1.65582396E-02 -2.67241430E-02  9.00886451E-04  2.34686027E-03
  7.65255608E-03  6.99960854E-02 -1.84420133E-04  5.44286042E-03  1.00811247E-02
  3.12082997E-02 -9.12070742E-04  6.91323800E-03  4.51550295E-03 -6.11369373E-02
 -6.53976728E-03  4.72479276E-02  3.79668913E-02  2.14602737E-03  1.71215866E-03
 -2.90008054E-04 -6.44871283E-04 -1.15147690E-03  1.93530851E-03  3.06392864E-03
 -7.31388743E-03  1.34813654E-02  6.39862427E-04 -7.36369376E-03 -1.05525885E-02
  1.95848174E-02  1.58053232E-03 -4.78333744E-03 -7.18678879E-03  1.45687227E-02
  5.14656624E-03  1.74234722E-01 -2.05418201E-02  3.28580221E-02  1.83993340E-02
 -1.24573524E-03 -1.75154294E-03  2.34942573E-03 -1.02556249E-03  4.57382463E-04
  3.93809484E-04  1.27007027E-04  3.18499155E-03  3.35214081E-03  1.67782413E-03
  1.32712876E-02 -4.35603357E-03 -1.59293051E-03 -1.12341742E-02  4.52580011E-02
  3.54131420E-02 -3.56698999E-03  3.35056199E-02  2.81254345E-02 -1.14605820E-03
 -1.09955122E-02 -9.61780884E-03  1.58427443E-03 -4.48702884E-02 -3.73573352E-02
  3.24700311E-03 -3.48062546E-02 -2.85295678E-02  6.54395884E-04 -1.17652238E-02
 -8.78966588E-03 -1.33221165E-03 -9.04557531E-04 -1.45378112E-03  1.84565450E-03
  1.15313570E-02  9.78895394E-03 -1.27286416E-04  1.17026882E-02  1.00176164E-02
 -1.11254236E-03 -9.99697798E-03 -2.59465679E-02 -2.30416064E-03  1.60712581E-03
 -2.61458114E-03 -3.16127420E-04 -3.33480367E-04  8.67920783E-04  9.50253505E-03
  1.54328542E-02  6.69981254E-03  9.96535014E-03 -6.13083827E-03 -4.22330203E-02
  7.79429437E-03  1.45814020E-02 -9.01748823E-03 -3.92262769E-02  7.46396745E-03
  1.73571068E-03 -2.07559957E-03 -3.76073491E-02  1.36581813E-02  2.69168957E-03
  2.72377927E-03  1.08206280E-03  2.48005745E-04  1.03604748E-03 -8.72230326E-04
 -1.08262804E-03  3.63387402E-03  5.97307407E-03 -2.01520829E-02  1.19984802E-02
 -1.09103580E-02 -1.59735443E-02 -3.09171724E-02  1.88611534E-02 -1.69567471E-02
 -2.31200632E-02 -7.39931941E-03  1.27246544E-02 -9.23768459E-03 -1.30839519E-02
  3.35289102E-02  2.30844741E-02  9.76553691E-03  3.62870294E-04  7.76527285E-04
 -4.30382749E-05 -9.49174854E-04 -2.10214324E-03 -3.52368055E-03 -5.87265838E-03
 -4.00408781E-04  1.98774067E-03 -1.52719037E-03  1.71787642E-02 -7.17266154E-04
  2.66125874E-03 -2.19964037E-03  1.77306471E-02 -1.38691041E-03  4.38879601E-04
  2.72108032E-05  1.25552040E-02 -5.12731552E-03  4.31472798E-03 -3.84255257E-03
 -6.95497305E-05 -8.66973716E-07 -6.61712418E-05  6.15783866E-05  4.95526150E-05
 -2.23660377E-02 -3.61986524E-02  4.58129063E-03  1.34969551E-02  6.06051573E-03
  9.53362145E-02  8.83936949E-03  1.90081888E-02  6.27865070E-03  6.90009737E-02
  9.69832549E-03  1.24206064E-04  1.38791044E-02 -7.22087468E-01  6.67565721E-02
 -1.90436876E-01 -9.39408169E-02  8.07521795E-04 -1.25837545E-03 -3.42925167E-04
 -1.01105882E-03 -2.07071266E-03  1.49567935E-02  2.39006534E-02  1.49622255E-02
  1.22316639E-02  3.66638792E-03 -5.87636922E-02  2.12529681E-02  1.85465727E-02
  5.15408641E-03 -5.67840306E-02  1.08143867E-02  5.56613822E-04 -1.77334930E-03
  8.56148369E-01  6.89761901E-02  2.18143128E-01  2.35940068E-01 -1.73200741E-03
  2.76525915E-03 -1.33476697E-03 -4.96079446E-04  1.45290481E-03 -2.59143756E-02
 -4.17230199E-02 -5.67930564E-03  2.19845966E-03 -1.94032272E-02  1.08651627E-01
 -6.91408333E-03  4.46318178E-04 -2.88228546E-02  7.06849659E-02 -1.47836733E-02
  5.05196982E-03 -3.97814614E-02 -6.03576888E-01  9.15228917E-02 -2.84325522E-01
 -2.24472876E-01 -5.49310631E-03 -6.00981006E-04  2.90044593E-05 -4.78008551E-03
 -5.90621658E-03  1.50810265E-02  2.42376014E-02 -7.05699544E-03  2.02754286E-04
  5.95899927E-03 -6.20401994E-02 -8.99150855E-03  3.66135236E-04  6.11203669E-03
 -3.10408809E-02 -7.59332143E-03 -9.66106280E-03 -1.51518715E-03 -3.01372568E-01
 -3.02219997E-01 -1.43941513E-01  5.35919209E-02 -1.51722155E-03  2.68186030E-03
 -1.99844469E-03 -5.08856457E-04  8.06204363E-04 -5.58680192E-03 -9.00294146E-03
 -7.80576526E-03 -1.30100771E-02 -9.32632978E-03  2.31529240E-02 -1.25219437E-02
 -1.98886446E-02 -1.32198376E-02  9.44743801E-03 -6.93561258E-03 -6.90072783E-03
 -5.86943130E-03 -1.69836217E-01 -3.13834320E-02 -8.66363305E-02 -7.47873450E-02
  2.11048081E-03 -8.72622150E-04  2.22289617E-03 -1.20888447E-03 -1.59397344E-03
 -2.14644556E-02 -3.46446919E-02  1.64053547E-03  1.26812368E-04 -1.11440239E-03
  9.02007999E-02 -8.39501807E-04 -2.74492532E-03 -2.27892830E-03  5.73986308E-02
  1.19999676E-03 -9.83562235E-05 -7.47707429E-04 -2.55527660E-01 -1.53665982E-02
 -2.20761251E-02 -1.69321878E-02 -4.93358214E-05 -1.53278255E-03  1.92353078E-03
  9.00604320E-04  1.57857696E-03 -9.14181905E-03 -1.47277107E-02 -1.48881640E-02
 -6.06572815E-03  4.26151228E-03  3.78076436E-02 -2.26323304E-02 -1.06856270E-02
  5.29917303E-03  2.18516254E-02 -7.71531637E-03 -2.29901957E-03  1.27383707E-03
  1.52894616E-02 -4.42593848E-02  1.20895423E-03  3.89786849E-02  1.08529809E-03
 -3.03722279E-03  4.70857685E-04  1.24624563E-03 -1.18582299E-03  1.30524301E-02
  2.10136418E-02 -1.24990282E-03 -7.99449529E-03 -7.84207370E-03 -5.42163177E-02
 -3.06870373E-03 -1.05646714E-02 -9.81226053E-03 -3.31539660E-02 -8.32879834E-03
 -8.66396604E-03 -3.87617210E-03  8.00200481E-02 -7.03346190E-02 -7.57454249E-02
 -5.24416257E-02 -1.89205832E-03  2.34725148E-03 -2.17906188E-03 -1.12157574E-04
  1.15611529E-03  3.02164908E-02  4.88238544E-02  2.71464018E-03 -2.48325662E-02
 -3.24228008E-02 -1.27560751E-01  1.75164188E-03 -3.38867827E-02 -5.03068477E-02
 -6.05051675E-02  8.56404659E-04 -1.25043550E-02 -2.53981275E-02  8.23173157E-01
 -8.09751055E-02  3.92021425E-02 -1.27883822E-01  3.85116036E-03  4.47958164E-04
 -1.56691610E-03  4.78986511E-03  5.22497851E-03  5.05831443E-02  8.17612760E-02
 -6.44054005E-03  1.42518294E-02  1.04449974E-03 -2.13601071E-01 -1.16965502E-02
  2.04716836E-02 -7.40289038E-03 -1.37004269E-01 -4.35666349E-03  5.96895924E-03
 -2.47067184E-03 -2.96744605E-01  1.78023290E-02  1.09160276E-02  4.14101552E-02
 -2.74316530E-03 -1.33939119E-03 -4.23706981E-03  4.58765961E-03  4.28998953E-03
 -7.70467279E-04 -1.25890858E-03 -1.82054982E-02  1.32228316E-02 -4.13110897E-02
  3.47224009E-03 -2.79263312E-02  2.10919601E-02 -6.20596162E-02  3.25886305E-04
 -6.74942454E-03  4.22900890E-03 -1.88805459E-02  3.25609151E-01  7.27643471E-03
 -4.66285886E-02 -2.46638892E-02  6.52671341E-03 -4.76112457E-04  5.67821706E-03
  1.46133421E-03  4.00889380E-03 -4.31858925E-02 -6.96372015E-02  6.24212396E-03
 -1.14702814E-02  2.84250988E-03  1.82025214E-01  5.57138529E-03 -1.04254289E-02
  1.11356846E-03  9.58735871E-02 -3.18101431E-03  3.73189809E-03  1.36821012E-03
 -2.12232598E-01 -2.85185202E-02  2.46394570E-02 -8.48533299E-02 -1.50505769E-03
  2.29453188E-03 -1.64797123E-03 -4.40442012E-03 -6.24196429E-03 -2.28505244E-02
 -3.70049126E-02  8.27256623E-03  1.42100400E-02  4.96866974E-02  1.03775294E-01
  1.24785692E-02  2.17685877E-02  7.70967873E-02  1.57360778E-02 -7.95824908E-04
  3.44156443E-02  3.84362953E-02  5.16310324E-01  7.83422348E-02 -1.15529991E-01
  1.26664932E-01 -1.02663241E-02 -3.23009831E-03  8.65478785E-04 -5.73710528E-03
 -6.51978668E-03 -1.04330392E-02 -9.59941398E-03 -2.25360371E-03 -9.94111504E-03
 -4.81373434E-03 -1.83597109E-03  1.64021051E-02  1.09081327E-02 -9.40688825E-03
 -9.35706926E-03 -6.89819233E-03  1.47368351E-02  4.77988687E-03  4.61980845E-03
 -3.83054406E-03  1.71183790E-02  1.49219270E-02  4.47372794E-04  7.52278245E-03
  7.00214938E-03 -3.62970372E-03 -8.68201314E-03 -5.35298206E-03  4.64632220E-03
 -2.41882224E-02 -2.02198714E-02 -1.38837952E-02 -4.10513825E-02 -3.47916509E-02
  3.02490655E-04 -2.00002801E-04  7.47406742E-04 -2.12770839E-03  2.85001756E-02
  2.28061373E-02 -7.18549888E-04 -1.80086024E-01 -4.80000283E-01 -5.15696967E-03
 -2.34261989E-03 -2.18566334E-02 -2.03221000E-03  6.95407986E-03 -2.71113571E-03
 -3.09276745E-02 -5.03164284E-02 -2.01341461E-02 -3.07617842E-02  2.07128098E-02
  1.38768623E-01 -2.20251584E-02 -4.51817850E-02  3.21505433E-02  8.32421584E-02
 -1.87916584E-03 -1.12896489E-02  8.80736428E-03  3.94604461E-02 -8.58281567E-03
  1.89117845E-03 -1.61550365E-03 -2.92681115E-03 -3.38438349E-04 -3.14914157E-03
  2.35349447E-03  1.52886995E-03 -4.45616055E-03 -7.37533680E-03  6.80954413E-02
 -2.42761862E-02  3.39729521E-02  2.04047025E-02  1.02196087E-01 -3.81541533E-02
  5.25901313E-02  1.91631263E-02  6.65965166E-02 -2.61500398E-02  3.37032367E-02
 -1.27557841E-02 -3.49248291E-02  2.32367544E-03  1.02986557E-02 -2.28395702E-03
 -3.01482632E-03  1.60017312E-03  2.61682044E-03  4.71671328E-03  1.23334856E-02
  2.05417311E-02 -2.99509607E-04 -7.08164931E-03  6.18409535E-03 -6.00867675E-02
  2.64253254E-04 -9.12420080E-03  8.21199042E-03 -6.26628480E-02 -4.21437787E-04
 -6.57026147E-03  6.19856414E-03  1.08113337E-02 -7.95740290E-03  4.00330094E-03
 -2.45936002E-03  1.71429516E-04 -1.66498603E-04 -8.30458516E-05 -1.41777136E-04
 -8.94270610E-05  5.47382792E-02  8.90012551E-02 -1.56324052E-02  7.71865942E-03
  2.46234288E-03 -2.37299985E-01 -2.79608055E-02  1.12550306E-02  7.57230412E-03
 -1.79813019E-01  2.39175411E-03 -7.30805376E-03  1.94619572E-02 -1.49464660E-01
 -4.53162128E-02 -1.38798308E-01 -1.72071208E-02 -3.86177282E-03  1.18313571E-03
  5.24741719E-03 -3.00028966E-04  2.03844190E-03 -1.52091620E-02 -2.43493458E-02
 -4.14597233E-02 -2.94673836E-02 -6.30860167E-03  6.17414088E-02 -6.31399406E-02
 -4.54940033E-02 -1.01438095E-02  5.43235183E-02 -1.49459578E-02 -1.26930019E-02
 -1.01962199E-02  2.86406438E-02  8.04509570E-02 -7.16933428E-02 -1.46266445E-01
  4.65519311E-03 -5.08263808E-03  3.30280415E-03 -1.25171669E-03 -4.47893628E-03
 -1.84033161E-02 -2.94236498E-02 -1.72876022E-02  4.59801426E-02  2.33433392E-02
  7.46816539E-02 -2.54096128E-02  6.90739436E-02  3.54816790E-02  6.27427588E-02
 -1.26292586E-02  2.20734376E-02 -7.48567522E-04 -3.66511416E-02  3.87043504E-02
 -1.46296216E-01 -1.36475994E-01  2.69008012E-03  3.57800391E-03 -4.17135880E-03
  1.04829459E-03 -1.11898380E-03 -2.83090410E-02 -4.56980706E-02  9.54099049E-03
 -8.15580929E-04 -8.94315878E-03  1.18735997E-01  1.37143520E-02  2.28722421E-03
 -9.19033601E-03  7.98103443E-02  8.49258176E-03  3.92091215E-03 -2.66022176E-03
  2.02065624E-01 -3.14032804E-03 -4.50799605E-03 -7.27149408E-03  3.14597785E-03
 -4.26351693E-03  4.34586957E-03 -9.63831034E-05 -1.51867019E-03  1.20672354E-02
  1.95292674E-02  1.77880886E-02  2.71303073E-02  1.81859920E-02 -5.15499515E-02
  2.80219846E-02  4.09732992E-02  2.64995119E-02 -3.03149564E-02  1.21078162E-02
  1.27638202E-02  5.99948349E-03 -1.86565128E-02 -1.22567952E-03 -1.86184464E-02
 -1.74025072E-02 -3.92719427E-03  1.88697545E-03 -4.07247253E-03  1.86170695E-03
  3.22134210E-03  3.94703620E-02  6.39016515E-02  4.27573079E-03  1.12959926E-04
 -3.07563924E-03 -1.67837573E-01  1.19593751E-02  4.84809179E-03 -3.39979120E-03
 -1.11924356E-01  5.73403537E-03  3.00995316E-03 -4.74224844E-04 -1.01843604E-01
 -5.21627954E-03  1.08460817E-02  1.31487958E-02 -7.58146308E-05  1.91969289E-03
 -4.18701615E-03 -8.33504151E-04 -2.96360554E-03  3.90613276E-03  6.32633728E-03
  3.38125823E-02  1.56420043E-02 -7.44583820E-03 -1.71588846E-02  5.09992738E-02
  2.35393750E-02 -1.12203475E-02 -8.52134206E-03  1.64509454E-02  1.03096476E-02
 -8.53103423E-04  9.94346989E-03 -5.13170281E-02 -9.03230139E-03  3.69002763E-02
 -2.48272361E-03  5.25685522E-03  7.17032858E-04 -2.05365240E-03  3.90068052E-03
 -2.96119512E-02 -4.77709210E-02 -7.65821399E-03  2.10006030E-03  7.93105278E-03
  1.24554254E-01 -7.01449891E-03  3.14461913E-03  8.07248688E-03  7.07235459E-02
 -1.44879688E-03 -1.37982843E-03  3.33381600E-04 -3.03047268E-01 -4.36906648E-02
 -1.00297217E-01 -1.00956367E-01  2.32937106E-03 -5.13495180E-03  2.93652283E-03
  1.51453204E-03 -1.17687833E-03 -2.11492156E-02 -3.40843717E-02 -4.23459919E-03
 -4.29655745E-03 -1.95860277E-02  8.76648873E-02 -4.58225452E-03 -8.74240038E-03
 -2.63573902E-02  6.33000257E-02  7.95680941E-04 -9.39318779E-03 -1.47201999E-02
  4.03470631E-01 -3.54952210E-02  8.22761532E-02  2.06083461E-02  4.35555286E-03
  4.46232480E-03 -3.70025506E-03  8.94172488E-04 -1.25219298E-03  2.11887565E-02
  3.43243598E-02  1.30276364E-02 -2.94340661E-02 -2.71822158E-03 -9.04969766E-02
  1.89279728E-02 -4.45481203E-02 -7.18764756E-03 -5.68618662E-02  5.36357854E-03
 -1.64810616E-02 -6.44413232E-03 -2.15022987E-01 -2.53122082E-02  6.50025071E-02
  1.58218952E-02 -1.48396343E-03 -3.49095581E-03  4.47371959E-03  1.05203735E-04
  2.49955210E-03  3.55323997E-02  5.75614275E-02 -4.77700147E-03  6.63150344E-04
 -1.50901995E-02 -1.51532237E-01 -5.40679707E-03 -4.45043526E-03 -2.56453972E-02
 -1.02686619E-01 -6.58677277E-05 -4.81538533E-03 -7.66354046E-03  1.05993578E-01
 -2.24061361E-03 -2.15605638E-02 -4.18151598E-02  6.75322610E-05 -1.97227826E-03
  8.48454042E-04  3.00425316E-03  4.32133445E-03 -5.77955128E-03 -9.28605410E-03
  4.96882036E-03 -2.53673176E-02 -2.35241205E-02  2.41658905E-02  6.47357956E-03
 -3.64258408E-02 -3.59822595E-02  9.66507913E-03  2.70309069E-03 -9.90018281E-03
 -7.56484160E-03 -9.35072536E-02 -9.59737126E-03 -6.32866645E-04 -3.23898510E-02
 -5.85840703E-03 -1.87098391E-03  5.06007280E-04 -3.34567210E-03 -3.46025597E-03
 -2.84413255E-02 -4.59509188E-02  7.42361850E-03  2.39505072E-03  3.24731743E-02
  1.22915873E-01  1.07277405E-02  3.43673693E-03  4.60809544E-02  6.42094923E-02
 -1.36014529E-03  6.90255145E-03  1.46052423E-02  1.16333246E-01  2.48809872E-02
 -2.90057734E-02  3.74491599E-02 -1.10402647E-05  2.55068036E-03 -2.80281706E-03
 -2.00300011E-03 -3.41942019E-03  3.55553296E-02  3.24578152E-02  9.04604973E-03
  1.66982728E-02  1.34008308E-02 -1.26885425E-02 -4.97723362E-02 -3.61428251E-02
 -4.60242728E-03  2.02252864E-02  1.71410824E-02  7.33980400E-03 -1.17575200E-02
 -9.51124288E-03 -5.71880841E-04 -3.52537748E-02 -3.03279463E-02  1.07243027E-03
 -4.90366366E-03 -3.76355918E-03 -3.98873079E-04  1.83929359E-02  1.47238386E-02
  4.68203697E-03  1.29843394E-02  1.05961430E-02 -1.66092362E-03 -2.04355362E-02
 -1.72894700E-02  1.75765145E-03 -3.31084797E-02 -2.82980611E-02  3.91124532E-04
  5.18233598E-04  4.90480988E-04  9.00563364E-04 -7.08278606E-02 -1.93670593E-01
 -2.28425286E-03  4.14141131E-03  2.23014510E-03 -2.90475310E-03  1.45600502E-03
  1.48744271E-03 -4.30445869E-02 -7.03613503E-02 -1.83671310E-02 -3.45053522E-02
  2.07507661E-02  1.97336329E-01 -1.73214999E-02 -5.13369923E-02  3.24374604E-02
  1.33032165E-01  1.88997533E-03 -2.58740853E-02  1.89500379E-02  3.21539052E-02
 -6.07836142E-03 -8.60282129E-03  7.06626625E-03 -2.23962189E-03  4.72415885E-03
 -4.69072612E-03  2.93285852E-03 -4.07802010E-03  1.66655282E-02  2.75499229E-02
  8.84741104E-02  2.39177545E-02 -3.28804903E-03 -7.64045022E-02  1.33437973E-01
  4.04111422E-02 -7.16200065E-03 -9.17719439E-02  9.50810331E-02  2.51758528E-02
 -7.53595313E-03  3.10192857E-02 -5.60599202E-02 -3.83421351E-03 -3.08416773E-03
 -2.09889537E-03  5.06719208E-04  5.65610512E-03  6.46944527E-03 -4.03050202E-04
  2.21493141E-02  3.69015472E-02 -9.77457638E-03 -2.04557312E-02  1.23349701E-02
 -1.08584735E-01 -1.30865370E-02 -2.81483290E-02  1.70153476E-02 -1.16026296E-01
 -9.30006714E-03 -1.87826240E-02  1.09508855E-02  1.41448462E-02 -8.34614958E-03
  2.81348142E-03 -4.16196457E-03 -2.70707510E-04 -2.43493427E-04 -1.13362684E-03
 -6.59099032E-04  5.48781262E-04 -5.56042368E-03 -9.13534521E-03 -2.18556129E-02
  5.48274541E-02 -2.42136715E-02  2.26720455E-02 -3.18306940E-02  8.52160367E-02
 -3.89190263E-02  5.33481832E-02 -2.21030919E-02  2.96072164E-02 -2.40444667E-02
 -2.46064821E-01 -3.23563343E-02 -1.08515662E-01 -1.22535592E-01 -2.12858175E-03
 -6.74667290E-03  5.63877809E-03  1.98461050E-04  9.99145668E-04  1.47826099E-03
  2.37032784E-03 -1.21149514E-02  1.23468608E-02  6.39159101E-04 -6.19567840E-03
 -1.74345886E-02  1.97381230E-02  5.42535702E-04 -9.15939345E-03 -2.18844335E-02
 -7.53509005E-03 -2.66344650E-03 -6.94981225E-02  6.48600800E-03 -4.75337412E-02
 -9.76410638E-02 -5.48900412E-04 -1.61031331E-03 -1.84070751E-04 -1.96694798E-03
  7.03815312E-04 -3.06379335E-02 -4.99080813E-02 -1.87370051E-02  3.24412938E-03
 -5.95912436E-02  1.35405297E-01 -2.69000761E-02  4.90620027E-03 -8.81011134E-02
  2.95436697E-02  1.17640326E-02 -3.77139796E-02 -1.14372410E-02 -1.72595354E-01
  6.63668904E-02 -2.06825211E-01 -2.48666548E-02 -1.29464803E-03  1.14577944E-03
 -8.84663128E-04 -1.56029995E-03 -3.10147581E-03 -5.19192910E-03 -8.47337756E-03
  1.76264094E-03  6.12622493E-03 -1.15831492E-03  2.25332629E-02  2.10066179E-03
  1.04741419E-02 -9.38881907E-04  1.36527448E-02  8.61373555E-04  1.27326130E-02
  4.53642870E-03  2.21669437E-01 -1.79563640E-02 -4.94855177E-02 -1.84508084E-02
  9.23629986E-04 -9.09956751E-04  9.77897247E-05 -6.84054725E-04  7.46747122E-04
  4.39350869E-03  7.14635461E-03  3.12363861E-03  4.79779288E-03  1.61735463E-03
 -1.88618492E-02  5.47418761E-03  7.17001680E-03  1.55485928E-03 -8.13485599E-03
  5.53706854E-03  2.04029220E-03 -1.51321339E-03 -1.62693705E-01 -2.22601417E-02
 -5.79816361E-03  3.95691454E-04 -4.05620267E-04  4.83312753E-04 -6.07513021E-04
 -3.62523002E-04  2.27112442E-04  1.95463030E-03  3.15886799E-03  4.35312471E-03
 -2.42468019E-03 -6.59849609E-03 -7.93335145E-03  6.99670537E-03 -3.16653282E-03
 -9.72195728E-03 -1.11254146E-02  3.05264081E-04 -2.84906770E-03 -4.13508178E-03
  5.19836480E-03 -2.17660829E-03  9.99655639E-03  1.93492671E-02 -1.89783626E-04
 -4.71750844E-04 -7.82835140E-04  4.48901082E-04 -1.89075688E-04 -5.80417573E-03
 -9.47238259E-03 -4.11380721E-04 -7.76019740E-04 -2.00947082E-03  2.54026692E-02
 -6.02315380E-04 -1.70975734E-03 -4.01845546E-03  2.22603319E-02  2.01454526E-04
 -1.56030610E-03 -1.12071025E-03 -1.83784249E-01 -5.25518535E-02 -3.17885320E-02
 -2.29209344E-03  1.47958173E-04 -3.48745264E-04  6.73702910E-04 -2.54298766E-04
  2.91154968E-04  2.36123841E-03  3.86033433E-03 -6.25993455E-03 -3.69007748E-03
 -5.59758480E-03 -1.01302976E-02 -1.01096858E-02 -5.00364507E-03 -8.47715555E-03
 -1.36648608E-02 -6.04931436E-04  2.98429769E-05 -7.16206157E-03 -1.50488970E-02
 -7.27367809E-02 -9.82902917E-02 -4.83681903E-02 -1.39543038E-03 -1.51107724E-04
 -3.59907501E-04 -5.93164706E-04 -5.27239863E-05  4.21253534E-02  6.87384807E-02
 -8.50379042E-03  5.67354373E-03 -2.16000122E-02 -1.82754428E-01 -1.78303575E-02
  1.59186862E-02 -3.69166364E-02 -1.31783951E-01 -1.69083633E-02  3.55287739E-02
 -1.35260131E-02  3.11229681E-01 -3.71976208E-02  2.19206113E-02 -9.31266839E-02
 -1.49687369E-04 -2.82235297E-03  1.33431689E-03  3.70582283E-03  5.12502935E-03
 -8.53774160E-03 -1.39152955E-02 -2.81071765E-02  5.90372240E-02 -5.01998601E-04
  3.72561656E-02 -4.11894063E-02  8.78662702E-02  1.47456097E-03  1.60985243E-02
 -1.99055383E-02  4.24287703E-02  3.55429178E-03 -1.44027996E-01  2.58625991E-02
 -3.03686268E-02  3.67414475E-02  1.58976491E-03  3.79623550E-03 -6.07266100E-03
  1.35700392E-03 -1.23880989E-03 -3.56523365E-02 -5.81185419E-02  1.13222415E-02
 -5.80664862E-04  3.79910691E-02  1.55496961E-01  1.44424308E-02  6.61681638E-03
  6.09170908E-02  1.03614870E-01 -2.01744156E-03  1.97900380E-02  2.32726906E-02
 -2.43910771E-02  1.21547886E-02  4.13207402E-03  4.46798885E-02 -2.71890386E-03
  5.35178928E-04  1.16838558E-04 -4.06211000E-03 -5.03098577E-03  3.66178802E-02
  5.98633930E-02  6.92587539E-03  9.01932566E-03  3.86474570E-02 -1.61009645E-01
  1.48017923E-02  6.69581941E-03  6.25272547E-02 -6.90584807E-02  1.46992409E-02
 -2.26977069E-02  1.28726315E-02 -2.05992087E-02  4.96291998E-04  2.19682268E-02
  4.61472539E-02  2.32861634E-03 -1.12126905E-03  5.56518243E-04  4.15492926E-03
  5.39205939E-03 -3.66413577E-03 -5.93001731E-03  3.64849697E-02 -7.52079803E-02
  3.74734335E-03  1.56452213E-02  5.11926205E-02 -1.05219251E-01  4.57603937E-03
  2.63974244E-02  5.03427630E-02 -1.01788022E-01  8.35861777E-03  4.21553683E-01
  1.66488657E-02  1.88566449E-02  6.61736811E-02 -2.99069565E-04  1.55075799E-03
 -2.86906278E-03  2.31135264E-04 -1.24370168E-03  5.27340853E-02  5.00133233E-02
  1.14329647E-02 -4.99456599E-02 -3.98473067E-02 -1.12176594E-02  2.20110065E-02
  1.46415942E-02  3.20664989E-03  7.00605231E-03  4.46691845E-03  9.55739868E-04
 -5.04134828E-03 -4.25186479E-03  1.83444639E-04 -2.25326035E-03 -2.50875536E-03
 -3.25685575E-04  6.75054265E-03  5.89582890E-03  7.12585749E-04 -2.95748354E-03
 -4.13224292E-03 -7.35269779E-04 -5.30449660E-02 -4.36394212E-02 -5.87491205E-03
  9.39620234E-03  9.06518043E-03  1.18379266E-03  4.19716080E-02  3.64803966E-02
 -5.04046108E-04 -4.64697330E-02 -4.31093180E-02 -2.80429186E-03 -1.11058904E-02
 -3.17177180E-02  1.26937857E-02 -2.41054343E-02  4.04588821E-03  3.57074420E-03
 -8.56112744E-03  1.98533719E-03  1.02074785E-02  1.66938945E-02  6.37981836E-03
  9.04472980E-03  9.63738386E-04 -4.71006873E-02  7.57838288E-03  1.36478889E-02
  2.27920543E-03 -3.51806387E-02  1.69950440E-03  3.86463927E-03  4.17669464E-04
 -2.33426835E-02  6.73572491E-03  7.19131247E-04 -1.85366633E-03  2.69420601E-04
 -2.99390248E-03  7.29962054E-04 -9.17938414E-04  9.08974179E-04 -5.07265045E-03
 -8.38281325E-03 -2.38179603E-02 -6.44169070E-03  1.99086488E-02  2.28432865E-02
 -3.62301938E-02 -1.11205847E-02  3.21941515E-02  3.23520473E-02 -2.47507518E-02
 -4.34154429E-03  1.75839351E-02 -5.95954387E-03  2.26318516E-03  6.57666742E-03
  4.04301663E-03 -1.03063602E-03 -1.41016656E-03 -1.70584865E-03 -2.16108190E-03
 -2.34215165E-04 -6.17847192E-03 -1.02783639E-02  4.81822691E-03  6.91332291E-03
 -9.14452299E-04  3.00190679E-02  6.77181779E-03  9.89696155E-03 -9.81178028E-04
  3.50327123E-02  3.69497005E-03  5.39546136E-03  2.51124532E-04  5.52165429E-03
  3.43033848E-04 -7.06679677E-05 -2.30097585E-05  4.72177443E-04 -5.28120051E-05
  1.16599239E-04  2.54134511E-04 -4.48682563E-04  5.07054849E-03  8.35348186E-03
 -8.91450661E-03  1.12056147E-02  4.14238203E-02 -2.07370488E-02 -1.55740170E-02
  1.69456095E-02  6.60474448E-02 -5.84941846E-02 -7.62978144E-03  6.40143335E-03
  4.02702047E-02  1.14988025E-01  2.42786853E-02  1.08475734E-02  4.98621844E-02
 -1.34007562E-03  1.28763980E-04 -9.22711140E-04  6.29266310E-04 -2.36827054E-03
  6.11590993E-03  9.97669891E-03 -4.60908582E-02  2.87011428E-02  7.31658915E-02
 -2.72386133E-02 -6.74289744E-02  4.13571544E-02  1.06763411E-01 -5.60135488E-03
 -2.29182556E-02  1.77887929E-02  3.76316631E-02  3.03517251E-01  8.80499374E-02
 -8.53352110E-02 -1.76920151E-01 -6.15868434E-04 -2.28183318E-03 -3.42628567E-03
  3.20211453E-03 -3.25494315E-04 -7.09713221E-03 -1.16053525E-02  8.63451183E-03
 -2.62559218E-02  1.74245270E-02  3.12562318E-02  1.16618147E-02 -3.65744360E-02
  2.55015741E-02  2.01294673E-02  6.67867844E-03 -3.41347977E-02 -5.37318789E-03
 -9.89540439E-02 -1.13007718E-01  1.36281920E-01 -1.04634083E-01  8.65979718E-04
  7.52233338E-04 -2.47241325E-04  2.36060494E-04  1.31949100E-03 -4.31600486E-02
 -7.04443183E-02  3.56346511E-02  2.89151587E-02  8.00920145E-03  1.87230835E-01
  5.15783648E-02  4.93993401E-02  2.07201602E-02  1.32930634E-01  2.59254846E-02
  3.32686741E-02  2.30417416E-02 -1.52210615E-01  6.15348405E-02  6.14592407E-02
  3.68638785E-02  3.03140073E-03 -4.38039500E-03  6.26104850E-03  3.20188901E-04
 -7.16015657E-04  4.20869757E-02  6.86584833E-02  3.28574084E-02  3.20289435E-02
  1.28831449E-02 -1.83363232E-01  5.69520963E-02  4.67049106E-02  1.21225007E-02
 -1.20621701E-01  3.57845306E-02  2.09822009E-02 -4.05235301E-03  2.80211096E-01
  7.38150467E-02  3.47008365E-02 -2.00338296E-02 -2.73433397E-03  5.87133564E-03
 -4.09450754E-03 -1.68503865E-03  9.93805425E-04  6.14537327E-03  1.00247279E-02
  4.03996578E-02 -2.79348479E-02 -6.36122000E-02 -2.67540124E-02  6.09232790E-02
 -4.03599386E-02 -9.38813625E-02 -2.07261917E-02  2.34898981E-02 -1.43347523E-02
 -3.43544214E-02 -8.01141810E-02 -2.57288478E-02  1.01769187E-02  3.20507385E-02
 -1.62575415E-03 -4.54177830E-03 -5.32893490E-03  4.99462594E-03 -5.62059443E-04
 -4.75164193E-02 -7.75118098E-02 -2.29444253E-02 -2.23260466E-02 -8.64340089E-03
  2.06656652E-01 -3.33001766E-02 -4.08017232E-02 -2.24489091E-02  1.38951596E-01
 -1.60334133E-02 -2.59902208E-02 -1.83268205E-02 -1.93595082E-01 -6.48271054E-02
 -5.39803000E-02 -1.15302186E-02  2.92468824E-03 -3.45428278E-03  6.46834680E-03
 -2.24607595E-04  2.79253581E-04  3.64853904E-02  5.95679502E-02 -4.05237357E-02
 -4.21816560E-02 -1.73733052E-02 -1.58674183E-01 -6.71658647E-02 -6.13353112E-02
 -1.87921653E-02 -1.12355045E-01 -4.23254125E-02 -3.13891479E-02 -3.04275809E-03
 -1.34068231E-01 -8.08691990E-02 -1.09183174E-01 -7.17474087E-02 -2.86405918E-03
  5.58773406E-03 -4.50428280E-03 -1.05747580E-03  1.26450865E-03 -2.40118917E-03
 -3.97556544E-03  3.53190880E-03 -2.38674624E-02 -1.56074274E-02  1.06944950E-02
  5.37876648E-03 -3.58373037E-02 -2.21500859E-02  2.49874818E-02 -2.58749006E-03
 -8.14670346E-03 -7.91118650E-03  5.56303174E-02  1.54302609E-02 -9.57241771E-02
 -1.12187142E-01  6.62541006E-04  1.15600664E-03 -4.33764246E-05  3.29679357E-04
  5.69460916E-04  1.39489487E-02  2.27360521E-02 -6.40310249E-03  9.90859203E-03
 -2.76808101E-03 -6.00828200E-02 -1.05317364E-02  1.43824842E-02 -7.38634322E-03
 -5.32067464E-02 -4.87671072E-03  9.16077640E-03 -2.75687172E-03  1.09376048E-01
  3.85735598E-02 -8.11050130E-02 -7.32771962E-03 -2.25170859E-03 -2.78575113E-04
 -2.12006178E-03  6.65479813E-04  3.49452067E-04 -1.48079040E-02 -2.41753834E-02
 -9.90923845E-03  1.44197302E-02 -9.51352609E-03  6.46460019E-02 -1.57875908E-02
  2.44571420E-02 -1.23867833E-02  5.17733464E-02 -7.00213508E-03  1.21042091E-02
 -4.27095174E-03 -3.94682935E-02  2.19684459E-02 -6.79460562E-03  6.72720925E-02
  1.24672921E-03  1.47273090E-04  1.86928237E-03 -1.08627278E-03 -5.26500907E-04
 -4.02231421E-03 -6.65346126E-03 -6.02663449E-03  2.20663410E-02  1.83349108E-02
  1.83160811E-02 -9.78293197E-03  3.33768397E-02  2.60213122E-02  2.11427088E-03
 -6.51562260E-03  1.82515186E-02  8.20019260E-03  1.01021371E-02 -2.23467748E-03
  4.01949175E-02  5.10449230E-02  3.17629429E-03  1.45826282E-03 -2.94950251E-04
  9.69277292E-04  1.21236074E-03  1.70939458E-02  2.78662346E-02 -4.16876287E-03
 -3.86894439E-03 -8.83320662E-03 -7.52195413E-02 -6.21909781E-03 -5.35309515E-03
 -1.03053819E-02 -4.66226900E-02 -2.65466056E-03  6.93136550E-03  1.11130584E-02
 -1.29385768E-01 -4.02829543E-02  6.61891102E-02 -2.31479027E-02  5.32997452E-05
 -1.01425685E-03 -6.71784878E-05  1.18462436E-03  2.60281531E-03 -1.03834883E-02
 -1.06683184E-02  4.28078512E-04  2.17398022E-02  2.00153526E-02  1.34052809E-03
 -3.12156256E-02 -2.06027591E-02 -1.05298659E-02  5.73815425E-02  4.95214694E-02
  6.45885340E-03 -5.17991483E-02 -4.70275011E-02 -3.05480016E-03 -7.67678754E-03
 -7.11183969E-03 -5.99637043E-05  5.83885305E-02  5.38876184E-02  4.30479127E-03
 -4.96943392E-02 -4.36254678E-02 -5.37060070E-03  9.62094476E-03  9.85244820E-03
 -2.09257710E-03 -1.51157156E-02 -1.40415989E-02 -6.56478261E-05  2.12358544E-02
  1.96190409E-02  2.03707644E-03  9.47706110E-03  9.20697051E-03 -2.40837455E-04
  2.91361163E-02  8.40919724E-02 -6.25866089E-03  8.38535919E-04 -1.40475736E-02
 -2.73034888E-03  1.87238082E-03 -1.99068713E-03 -1.74547200E-03 -2.97911417E-03
  2.65642434E-02 -1.46506772E-02  9.44790396E-03  6.95599632E-03  4.07323693E-02
 -2.42001287E-02  1.53143696E-02  3.19497795E-02  6.22094134E-03 -2.28961434E-03
 -2.03622190E-03 -4.20873726E-02  1.17041774E-02 -1.33950837E-03  1.26426498E-03
  2.38047197E-04 -1.95982469E-03 -1.70929688E-03 -2.53304076E-03  4.32981090E-03
 -2.35090084E-03 -3.93973529E-03 -1.08477150E-02 -5.63147649E-02  2.47742065E-02
  1.00728421E-02 -1.72502009E-02 -8.74902417E-02  3.88682054E-02  2.53413724E-02
 -1.45285953E-02 -6.71074814E-02  3.09058359E-02 -1.25875055E-01  2.80891360E-02
 -1.97127261E-02  1.06136394E-02  1.48584818E-04 -7.55370531E-04 -2.36579799E-03
 -2.57904484E-04  2.56127243E-03 -3.77613997E-03 -6.26240111E-03  1.76846193E-02
 -2.71957425E-03  1.89638238E-03  1.84651109E-02  2.61697076E-02 -4.23554327E-03
  2.89166571E-03  1.55752784E-02  1.83352046E-02 -1.96425061E-03  8.50720342E-04
 -1.64524918E-02  4.46706760E-03 -6.19577512E-04  1.38019756E-03  5.57624067E-04
  1.01625039E-03 -4.94627599E-04 -1.56318395E-03 -1.54022335E-03  7.06969748E-03
  1.16086193E-02 -4.59880802E-02 -3.63179172E-02 -1.39745521E-02 -3.11477525E-02
 -7.15924151E-02 -5.70179702E-02 -2.05435421E-02 -2.88739211E-02 -2.20572503E-02
 -2.27930023E-02 -1.00022380E-02  4.07396078E-03  8.51258066E-02  4.95643851E-02
  6.09129139E-02 -5.73715612E-03 -6.23550079E-04 -3.96061091E-03 -3.39873185E-04
  4.92069796E-03 -3.87574552E-02 -6.29960788E-02  2.33355166E-03  1.66161645E-02
  2.25820818E-02  1.67789217E-01  3.75527208E-03  2.42856873E-02  3.26288850E-02
  1.09218881E-01  2.48874782E-02  3.69302920E-02  3.23428198E-02 -1.89806778E-01
  1.27904153E-01  5.50523445E-02 -3.42437926E-02 -2.72326754E-04 -3.14700365E-03
  7.58542895E-04  2.43538087E-03  8.66304047E-04  1.32241858E-02  2.16731382E-02
 -3.56793381E-02  3.18718961E-02 -3.07473646E-02 -5.93213877E-02 -5.28382030E-02
  4.54439915E-02 -4.43854681E-02 -2.47946404E-02 -1.99314268E-02  2.92143483E-02
 -3.95140310E-03  2.25785461E-03  8.82623149E-02 -1.34402956E-01  1.57969032E-01
 -5.13344319E-03  1.86439423E-04 -1.73746139E-03 -1.83443793E-03  6.20288173E-05
  8.12872722E-03  1.33713748E-02  6.26702070E-02  2.08961337E-02 -2.22908426E-02
 -3.57762776E-02  8.96169356E-02  2.83150366E-02 -3.28767448E-02 -3.03135075E-02
  3.09370506E-02  3.43674635E-03 -2.34472624E-02  3.48004500E-01 -1.32363024E-02
 -3.62646943E-02 -6.13938295E-02  1.87372325E-03 -3.69548468E-03 -1.69684388E-03
  1.45641016E-03 -4.13173319E-03  3.14651279E-02  5.13850422E-02 -6.00130414E-03
 -3.37778721E-02 -3.46300107E-02 -1.37137454E-01 -2.67955321E-03 -5.00982123E-02
 -5.63373569E-02 -1.07349504E-01  4.18192215E-03 -2.19165685E-02 -2.63659897E-02
 -5.53849189E-02 -2.56692118E-03 -2.25205015E-02 -1.07404298E-02  2.53162370E-03
  3.28313528E-03  6.23096288E-04 -3.94205988E-03 -3.87769873E-03 -3.89465183E-02
 -6.35400935E-02 -3.31480216E-03 -2.02621680E-02 -2.12165844E-02  1.69313764E-01
 -1.28108587E-02 -3.66648172E-02 -3.32664894E-02  1.25411631E-01 -1.17299976E-02
 -1.96472668E-02 -1.43060787E-02 -7.42600788E-02 -1.99043615E-02 -1.78950178E-02
 -1.12456807E-02 -2.79086710E-03 -1.25032455E-03  1.25587686E-03  2.77349493E-03
  5.31076759E-03  7.67729563E-03  1.25455166E-02 -6.11728789E-02 -2.18913944E-02
  2.14073413E-02 -3.32464838E-02 -9.05782033E-02 -3.14354089E-02  3.30721399E-02
 -3.76293727E-02 -3.76500648E-02 -1.57852466E-02  1.02165623E-02 -1.10519214E-01
 -5.60501057E-03 -1.53986622E-02 -8.82045728E-03  2.10738814E-03 -4.44613509E-03
 -1.86330204E-03  1.95476934E-03 -4.21202514E-03  3.12706353E-02  5.11373474E-02
  5.74227458E-03  3.28349369E-02  3.60928268E-02 -1.36975158E-01  1.20508615E-03
  4.72546674E-02  5.72080921E-02 -7.58075167E-02 -1.86779987E-02  1.78629137E-02
  3.69947207E-02  2.27541563E-01 -6.10199105E-02 -9.46070979E-03  3.01313147E-02
  2.18127280E-03  3.19198456E-03  1.94858431E-05 -3.41427442E-03 -3.62907346E-03
  1.36101685E-02  2.22362460E-02 -1.25157794E-02  3.71093974E-02  2.89689648E-02
 -5.94572790E-02 -2.08606007E-02  5.59545037E-02  3.88110497E-02 -5.87552570E-02
 -1.17422471E-02  2.84083563E-02  1.96410524E-02 -2.03842413E-01 -7.15519549E-03
  6.87541352E-02  8.83781870E-02 -2.89801338E-03 -1.27139486E-03  1.60123680E-03
 -1.40244243E-04  8.14151182E-04 -2.66978774E-02 -4.35763170E-02  4.30763879E-03
 -5.54997125E-03  8.69605052E-03  1.15838977E-01  7.95811957E-03 -7.56940091E-03
  1.99127119E-02  8.37624061E-02  4.17008770E-03 -1.92635416E-03  1.16266939E-02
 -5.92101123E-02 -1.67890260E-02  3.79016239E-02  8.17008295E-03  4.19047837E-03
  1.68003120E-03  2.25418117E-03 -1.06540683E-03 -4.62947408E-04  2.01829616E-02
  3.29789308E-02  1.93907070E-02 -2.63416792E-02  2.51702693E-02 -8.81769708E-02
  3.01439696E-02 -4.32616819E-02  3.51064425E-02 -7.86261966E-02  1.36984457E-02
 -2.11773371E-02  1.44993162E-02 -4.47358347E-03 -7.70901066E-03  2.47212910E-03
 -3.17265788E-02 -2.46610683E-03  7.24059201E-05 -3.50194210E-03  1.28181570E-03
  3.39914270E-04  1.08582071E-02  1.78939774E-02  9.32375234E-03 -4.00022557E-02
 -2.97376415E-02 -4.88262206E-02  1.52837700E-02 -6.08016734E-02 -4.14176680E-02
 -2.70866866E-02  1.36318727E-02 -3.11968327E-02 -4.05968979E-03  7.12673834E-02
  8.92822195E-03 -3.47542750E-02 -8.70141789E-03 -5.09030780E-03 -2.48870270E-03
  8.57388176E-04 -1.64502474E-03 -8.92927669E-04 -2.99998138E-02 -4.89230539E-02
  1.88205866E-04 -1.03288841E-04  1.38368078E-02  1.31698427E-01 -5.20056076E-04
 -2.04369245E-03  1.47487064E-02  9.94213729E-02 -7.92515687E-03 -8.53991034E-03
 -1.68858525E-02  1.65764935E-01  3.65457116E-02 -4.53844707E-02  1.15600289E-02
  5.02826883E-04  1.32119793E-03 -8.93654798E-05 -3.26068830E-03 -2.76790935E-03
  1.97656247E-02  2.23393370E-02  5.43717094E-03  4.70468970E-02  3.67070135E-02
  1.32263094E-02 -1.71127553E-02 -1.65023883E-02 -8.43643681E-03 -1.26173642E-02
 -1.06380680E-02  4.21084786E-03 -4.14233095E-02 -3.82170416E-02 -3.43934300E-03
  4.99571087E-02  4.66024183E-02  4.87076935E-03 -1.05574374E-02 -1.04939138E-02
 -4.85624086E-04 -4.22274495E-02 -3.81112488E-02 -8.02667034E-04 -2.45923866E-02
 -1.85276289E-02 -5.61332590E-03  3.15882656E-02  3.03526451E-02  9.08528055E-04
 -3.06411956E-02 -2.83017855E-02 -2.19805114E-03 -2.17135478E-02 -1.86156069E-02
  3.28229143E-04 -4.42026977E-02 -1.28038585E-01  4.88836599E-03  1.45814771E-03
  3.04726066E-02  1.46855653E-03 -2.59668390E-03  7.81131740E-03  4.35952563E-02
  7.13972342E-02  5.32111638E-03  2.71100365E-02 -2.25634196E-02 -2.01285225E-01
 -2.11848207E-03  4.15511707E-02 -3.62290113E-02 -1.36326508E-01 -8.45057656E-03
  2.90994980E-02 -2.73423417E-02 -9.73482904E-02  1.86778276E-02 -2.70899985E-03
  4.17434226E-03  1.55401379E-03 -5.45738707E-03  4.38463079E-03 -1.96462756E-03
  6.77867692E-03 -2.35358922E-02 -3.89826739E-02 -7.25178543E-02 -4.38150929E-02
  1.29624326E-02  1.08921786E-01 -1.10077507E-01 -7.01300929E-02  2.29476732E-02
  1.38533272E-01 -8.57721442E-02 -5.70175656E-02  1.79792025E-02 -1.19575788E-01
  7.03233351E-02 -1.90733437E-02  7.21022643E-03  1.36876242E-03 -2.55391577E-03
 -8.68405044E-03 -8.30362949E-03  1.90520707E-03 -2.41819486E-02 -4.02928461E-02
  1.04322471E-02  2.78680593E-02 -2.06129406E-02  1.18818688E-01  1.38068320E-02
  3.90629138E-02 -2.92926192E-02  1.30509343E-01  9.84325233E-03  2.61957420E-02
 -1.96370987E-02 -2.74180075E-02  1.72921047E-02 -4.83004451E-03  2.82572526E-03
 -8.32837917E-05  5.93388212E-04  2.36172151E-03  1.39694423E-03 -5.98814512E-04
  1.04539102E-02  1.70820807E-02  2.70182382E-02 -1.26400188E-02  1.88340917E-02
 -4.46686025E-02  3.96205944E-02 -1.99999914E-02  2.97756136E-02 -4.54035736E-02
  2.87067174E-02  5.78638226E-03 -3.51836964E-03 -3.32024976E-01  2.69928357E-01
  2.81216386E-01  1.54368566E-01 -1.67296802E-03  3.65403262E-03 -8.18994465E-03
 -4.33456686E-03 -8.90528441E-03  2.75351140E-02  4.48225345E-02 -1.83956835E-03
 -1.08696341E-02  2.24094619E-03 -1.20292027E-01 -3.83677945E-03 -1.80957822E-02
  2.01590540E-03 -6.69605304E-02 -1.31641492E-02 -2.51636604E-04  2.41960688E-02
  1.25555523E+00  1.92086104E-01  8.17377472E-02 -2.97563560E-02 -3.34687770E-04
  2.31743664E-03 -2.15369971E-03  4.10087441E-04 -1.77986697E-03 -6.30756769E-03
 -1.02219243E-02 -2.94410185E-02  4.23812684E-02 -4.19179875E-02  2.74530982E-02
 -4.28989223E-02  6.00232873E-02 -6.37877506E-02  1.27668269E-02 -6.27919627E-03
  1.59658974E-02  1.40432251E-02 -5.10476746E-01  1.89734567E-01 -1.66873410E-01
  4.66779557E-01 -5.82116817E-03  6.68079173E-04 -5.64595954E-03 -1.72394881E-03
 -4.98732121E-03 -1.10766382E-02 -1.81742053E-02 -3.67741709E-02 -1.14752920E-02
  1.79126577E-02  4.91850552E-02 -5.29703691E-02 -1.50968373E-02  2.89005007E-02
  1.27553588E-02 -3.23265600E-02 -3.02134924E-03  1.86017245E-02 -3.98588218E-01
  5.19266103E-02  8.70556672E-02  2.71491192E-02 -1.43704993E-03  2.35877078E-03
  1.93661057E-03 -9.14035370E-04  2.09576997E-03 -1.50548209E-02 -2.45929814E-02
  8.80645831E-03  2.72164766E-02  2.60128415E-02  6.55110634E-02  1.02158323E-02
  4.02381874E-02  4.10847615E-02  4.82142767E-02  1.55149179E-03  1.53863611E-02
  1.79636532E-02  2.41017885E-01  6.12588670E-02  5.04658595E-02  2.74546740E-02
 -2.02796633E-03 -1.27222345E-03 -9.20208318E-04  2.70223367E-03  2.64293614E-03
  2.60753245E-02  4.25783182E-02  8.98788175E-03  8.57970270E-03  3.67611848E-03
 -1.14071941E-01  1.88048429E-02  1.71040063E-02  6.58457882E-03 -7.55022966E-02
  1.61073908E-02  1.27142977E-02  2.79752162E-03  2.06139907E-02 -1.10970272E-02
  2.22946941E-02  2.80385996E-02  1.69524025E-03 -1.12873379E-04 -1.45044621E-03
 -9.34300084E-04 -3.74336288E-03 -1.32093132E-02 -2.15876286E-02  3.58641508E-02
  8.68441479E-03 -1.59934181E-02  5.77754842E-02  5.31886193E-02  1.04931563E-02
 -2.60296190E-02  4.25799608E-02  2.47196955E-02  1.08895480E-03 -1.76304152E-02
  2.51609623E-01  2.16707715E-03  2.08107778E-02  2.68604527E-02 -6.24764335E-04
  2.40152951E-03  2.47094283E-03 -1.19820964E-03  2.49247193E-03 -1.27786491E-02
 -2.09337112E-02 -8.76244611E-03 -3.11721423E-02 -2.55371617E-02  5.56834714E-02
 -9.12529204E-03 -4.50035605E-02 -3.81208322E-02  5.52432521E-02  2.69937568E-03
 -1.07157677E-02 -1.14635720E-02 -4.75851462E-01  7.28271063E-02 -2.12635359E-03
 -6.17519370E-02 -1.46512507E-03 -3.06244240E-04 -7.01753311E-04  2.47867467E-03
  2.84723790E-03  3.20881910E-02  5.24351033E-02 -1.42786957E-02  2.92786170E-02
 -1.67878544E-03 -1.39964137E-01 -2.49476923E-02  4.87080976E-02 -8.57033265E-03
 -1.32762510E-01 -1.78038197E-02  3.89220985E-02  8.01142734E-03 -4.13691586E-01
 -2.85741525E-02  1.61321810E-01  1.91507015E-01 -7.61104326E-04 -2.25701932E-03
  7.59635384E-04  1.84236986E-03  3.32133630E-03 -2.14953183E-02 -3.50984787E-02
 -1.40993953E-02  3.17238498E-02  3.29642180E-03  9.32837816E-02 -1.93681682E-02
  4.68122169E-02  1.06976179E-02  6.52283441E-02 -8.30109078E-03  2.41106595E-02
  6.78663860E-03 -1.34250140E-01 -3.40150422E-02  8.60057060E-02  6.93611339E-03
  3.95353162E-03  2.85927528E-03 -1.30908850E-03  1.71018268E-04 -8.36060282E-04
 -1.22905724E-03 -1.98080405E-03  2.33442782E-02 -2.30489989E-02  4.28375315E-02
  5.30025318E-03  3.43785441E-02 -3.37586617E-02  6.38019531E-02 -9.40839327E-03
  1.13594760E-02 -8.70938748E-03  2.53552361E-02 -8.95743271E-02 -3.21177786E-02
  3.66737446E-02 -4.75826290E-02 -3.65800708E-03 -2.19760592E-04 -2.03913702E-03
 -1.27665192E-03 -2.29227762E-03  2.95253591E-02  4.84576576E-02  1.59839000E-02
 -3.64622653E-02 -5.20819927E-03 -1.31046215E-01  2.75898186E-02 -5.94022961E-02
 -2.30387660E-03 -6.95911197E-02  2.21249988E-02 -4.24261911E-02  3.88729450E-03
  2.39106798E-01  2.42643873E-02 -8.04720814E-02 -5.16924106E-02 -3.47875855E-03
 -3.38662824E-03  1.97937617E-03  6.39048099E-04  1.93120870E-03 -3.12273155E-02
 -5.07737859E-02  2.20166411E-02 -3.43919228E-02  1.62951245E-02  1.35259259E-01
  3.05081550E-02 -4.93583417E-02  1.77012872E-02  1.23273723E-01  2.53180380E-02
 -5.95113206E-02 -1.21771506E-02  5.50228255E-01  1.18014619E-01 -2.26987682E-01
  3.19807249E-02  2.21866081E-03  2.95659152E-03 -1.47013358E-03 -1.17928828E-03
 -2.89335466E-03 -5.84683125E-02 -5.54967256E-02 -1.28994088E-02  7.01234528E-02
  5.75592387E-02  1.22272667E-02 -1.50964594E-02 -1.70927155E-02 -2.34916849E-03
  1.57402313E-02  1.51174332E-02 -2.20011900E-03  2.06638294E-02  1.98045608E-02
  3.83849528E-04 -3.39273743E-02 -3.13474522E-02 -3.56801548E-03  1.82577885E-02
  1.63373565E-02 -9.72865531E-04  1.81452334E-02  1.64547508E-02  5.61531589E-04
 -4.96023823E-02 -4.19792593E-02 -7.40619504E-03  2.44011686E-02  2.32371538E-02
  3.28199442E-03 -3.55163576E-03 -4.10771984E-03  6.42998293E-04 -4.94767180E-02
 -4.59790276E-02 -3.04596569E-03 -3.26561576E-02 -9.67645167E-02  1.03124412E-02
 -2.95387533E-03  2.68807774E-02  5.48101343E-03 -2.47222623E-03  6.54185711E-03
 -1.29390368E-02 -2.09836980E-02 -4.03601459E-02  7.67662912E-03 -1.85316167E-02
  6.17054418E-02 -5.84246896E-02  1.37251399E-02 -3.02509998E-02  2.00858181E-02
 -1.50809991E-02  3.59658447E-04 -6.23022994E-03  2.25130654E-02 -9.57086267E-03
 -8.29446480E-03 -5.88657009E-04 -2.10421229E-04  6.99676424E-03  5.44521320E-04
  4.19183648E-03 -6.21174230E-03  7.76487393E-03  1.29411606E-02  3.93718603E-02
  7.84558509E-02 -6.54737334E-02 -3.43743748E-02  6.09396132E-02  1.23361559E-01
 -1.02774204E-01 -6.57556687E-02  4.39126470E-02  8.99606197E-02 -7.43740808E-02
  8.41162483E-02 -3.06622676E-02  8.75142036E-03 -1.87222503E-02  3.59353545E-04
  2.90499601E-03  5.09111080E-03  6.02614255E-03 -2.45728865E-03  1.32675410E-02
  2.20610494E-02 -3.08462034E-02 -1.23613208E-02 -2.90421373E-04 -6.47116687E-02
 -4.49258548E-02 -1.75098520E-02 -9.47469537E-04 -7.21581047E-02 -2.90434084E-02
 -9.94890591E-03 -2.72015578E-03 -1.21115734E-02  3.61419055E-03 -2.56386565E-03
  1.14038134E-03 -1.64737656E-03 -1.23792997E-03  7.36548073E-05  1.04997561E-03
  3.05112167E-03 -2.38308503E-02 -3.89882767E-02  3.77480190E-02  2.91703372E-03
 -2.88378474E-02  1.02642783E-01  6.18536364E-02  4.02504948E-03 -4.85956762E-02
  1.51859054E-01  8.24475633E-03  1.61097253E-02 -2.33828781E-02  2.97688254E-02
 -3.10561430E-02  6.83813318E-02 -2.39170172E-02  1.29102073E-03 -3.00285078E-03
 -4.20051237E-03  9.16394063E-03 -7.67171844E-04  1.29596680E-02  2.10566136E-02
 -5.26517840E-03  1.87360818E-02  1.76307667E-02 -5.57660033E-02 -7.23530644E-03
  2.79796464E-02  2.72250963E-02 -5.12195205E-02 -2.14761875E-02 -8.30744297E-03
 -2.08400214E-03 -4.90393976E-02 -6.75187540E-02 -1.87797379E-01 -1.69284865E-01
 -2.48699486E-03 -1.85658235E-03 -3.79968339E-03  3.44847427E-03  1.55371977E-03
  2.96886204E-02  4.84667941E-02  8.41240327E-04 -7.77462829E-03 -3.52787901E-02
 -1.31440548E-01  3.46945108E-03 -1.21603361E-02 -5.12560822E-02 -6.36810422E-02
 -2.36128372E-02  4.90614639E-02 -1.21635310E-02  1.62834012E-01 -6.16464788E-02
  5.77742671E-02 -8.89271862E-02 -5.64724509E-03 -5.24235814E-03  2.87047487E-03
 -2.59592576E-04 -1.15226952E-03 -2.10907343E-02 -3.44872883E-02 -1.39721689E-02
  5.78758108E-03  1.44530987E-02  9.22080532E-02 -2.10513473E-02  1.19976808E-02
  2.58247569E-02  6.56497478E-02  4.01861903E-03  2.37762596E-02  2.04944459E-02
 -1.63177683E-01  1.83423082E-01  1.36759776E-01  2.09419491E-02  9.12468578E-05
 -2.10003187E-04  2.49610233E-03 -5.85399857E-04  2.17431185E-03  4.54819837E-03
  7.42595010E-03  1.62188725E-02  2.83739136E-02  2.01713128E-02 -1.96981584E-02
  2.49980009E-02  4.17238256E-02  2.79969784E-02  1.00722101E-03  1.78044565E-02
  2.10779027E-02  1.31551270E-02  3.59623954E-01  6.37251214E-02  6.23345556E-02
  2.13275346E-02 -1.93627664E-03  1.22149507E-03 -1.63312146E-03  5.19453035E-04
  1.79353796E-03  1.25398500E-02  2.04585573E-02  1.85923371E-02 -8.18690115E-03
 -2.40801204E-02 -5.41949407E-02  3.02513410E-02 -9.52946623E-03 -3.47871463E-02
 -4.28891322E-02  1.00120808E-02 -3.68440300E-03 -1.28192756E-02  1.19270885E-02
 -1.02021228E-02  2.22840579E-04  1.31026939E-02  5.12758226E-04 -1.78337599E-03
 -2.14801220E-03  1.02955300E-03 -2.14272621E-03 -2.24210111E-02 -3.66860273E-02
  5.78861213E-04 -1.10458400E-02 -1.42393779E-02  9.83408565E-02  1.25941306E-03
 -1.97893743E-02 -2.58482222E-02  8.44970866E-02  1.62775384E-03 -1.11566640E-02
 -1.38723721E-02  4.19338945E-02  7.32730192E-03 -8.48124316E-04 -1.68265617E-02
  1.35972584E-03 -8.84838355E-04  3.41466678E-03 -8.54218246E-04  4.02540667E-04
  1.18197598E-02  1.91784730E-02 -1.25376765E-02 -2.27737958E-02 -1.99077778E-02
 -5.02965326E-02 -2.07147317E-02 -3.28847526E-02 -2.71022923E-02 -5.31064458E-02
 -2.59028849E-03 -1.26335240E-02 -1.57685070E-02 -2.96398030E-01  4.20402540E-02
 -3.12419959E-03 -1.58865047E-02 -2.44647951E-03  2.63600643E-03 -1.33746734E-03
 -5.86618614E-04  2.12458656E-03  4.60573122E-03  7.35754561E-03  2.09961581E-03
  3.63732120E-02  5.95228973E-02 -1.86449714E-02  4.31005036E-03  5.22857296E-02
  8.61512293E-02 -2.51942861E-02  6.87889653E-03  1.08009104E-02  4.19674973E-02
  4.16771622E-02  2.16359367E-02 -7.32454231E-02 -8.04986921E-02 -4.07507630E-03
 -4.48820011E-03  4.61390561E-03 -2.49342708E-03 -8.76131295E-04 -3.34146524E-02
 -5.46704258E-02  2.10916751E-02 -2.73358723E-02  2.62683262E-02  1.46548118E-01
  3.31897915E-02 -3.91416066E-02  4.75038212E-02  1.16278907E-01  1.79147591E-02
 -1.79625756E-02  2.99184566E-02 -1.19217373E-01  3.69650807E-02 -5.07536335E-02
  5.27205742E-02  5.54222671E-03  1.13390468E-03  3.99383591E-03 -9.10943576E-04
 -1.29520848E-04  3.44443956E-02  5.63067809E-02  1.57416103E-02 -2.56285493E-02
  1.21985836E-02 -1.50908984E-01  2.58299299E-02 -4.60959962E-02  1.34777429E-02
 -1.17220259E-01  1.66668502E-02 -3.25711804E-02  4.65991920E-03  2.99296892E-01
  3.03745036E-02 -6.38113439E-02 -5.08671748E-03  4.86544959E-05  1.26679816E-03
 -5.64195620E-03  4.04787859E-03  2.49860593E-03 -1.30996860E-02 -2.14008683E-02
 -8.05653018E-04 -3.35351311E-02 -5.88810355E-02  5.80124613E-02 -2.43581342E-03
 -4.68434945E-02 -8.74973036E-02  3.47414743E-02 -1.50167156E-03 -1.05164987E-02
 -2.34997954E-02 -2.20519010E-01 -1.65775815E-02  3.74719109E-02  5.30853074E-03
 -5.35117015E-03 -9.87049916E-04 -9.47563562E-04 -2.90328471E-03 -3.94762190E-03
 -2.06219237E-02 -3.38306238E-02 -2.21241079E-02  4.80873901E-02 -5.00962362E-03
  9.25512050E-02 -3.20626406E-02  6.73043117E-02 -1.26784436E-02  4.77302766E-02
 -3.52728089E-02  5.20353587E-02 -3.90682486E-02 -1.95557003E-01 -5.37626750E-02
  1.19784596E-01  4.44969234E-03 -3.86006550E-03 -1.76521830E-03  3.30319442E-03
 -3.83620008E-03 -3.88342801E-03 -1.14967745E-02 -1.26860226E-02 -2.21718098E-03
 -8.89772778E-02 -7.74745675E-02 -7.87804695E-03  5.06190047E-02  4.24555318E-02
  9.30270609E-03  3.01034336E-02  2.58496583E-02 -4.51026268E-03 -4.86091177E-03
 -4.40422494E-03 -1.76647877E-03 -1.58943900E-02 -1.62717707E-02 -2.05818336E-03
  3.43675974E-02  3.26912153E-02  4.32989141E-03 -9.45422057E-03 -8.90245977E-03
 -2.06527587E-03 -5.77132963E-04 -3.21199980E-03 -9.09948114E-03  5.07933143E-02
  4.77430912E-02  7.87271445E-03 -4.87074197E-02 -4.54261319E-02 -5.00722974E-03
  1.86771302E-02  1.92549926E-02  3.66044281E-03 -4.62303459E-02 -1.37355513E-01
  4.97171236E-03  1.57513012E-02  3.53580681E-02  1.58285996E-03  2.68212959E-03
  1.03875384E-02  1.92085622E-02  3.20758846E-02 -9.89559469E-02  4.18321258E-02
 -4.65783290E-02 -8.65077363E-02 -1.53581788E-01  7.04630648E-02 -7.59105401E-02
 -1.34263822E-01 -5.27062331E-02  3.85605959E-02 -3.68210198E-02  2.24726301E-02
 -1.83310836E-02 -3.13652033E-03 -3.69305178E-03 -4.10725809E-04  8.96345209E-04
  5.41625715E-03  4.56883322E-03 -1.12178064E-03 -1.28725818E-02 -2.13139369E-02
  3.53464748E-02  7.06599035E-02 -4.55182713E-02  6.27595992E-02  5.46273823E-02
  1.08192279E-01 -6.92826940E-02  5.15758675E-02  3.43743220E-02  8.24589716E-02
 -5.80647685E-02  9.77333902E-02  2.18358964E-03  2.93555654E-02 -2.19831618E-02
 -8.76657727E-04 -1.38937924E-03  1.92417282E-03  1.78006409E-03  2.42206867E-03
 -5.63241116E-03 -9.44011565E-03 -5.21938586E-02  2.38614087E-02 -2.55592660E-02
  2.84733512E-02 -7.80073585E-02  3.49779369E-02 -3.76711807E-02  3.33648669E-02
 -5.39740946E-02  2.44840065E-02 -2.64271208E-02 -9.71196901E-03  8.48391652E-03
 -2.87642036E-03  4.34022023E-03 -2.54788228E-03 -2.82088268E-03  4.00034426E-03
  5.39435711E-03  5.33266709E-03  2.01311058E-02  3.30826496E-02  5.25036554E-02
 -5.04748824E-03  1.42667998E-02 -8.99699576E-02  8.08913096E-02 -7.63411079E-03
  2.24691874E-02 -1.01506923E-01  3.99401844E-02  1.74005640E-02  2.13939818E-02
 -6.55056844E-01  1.21538069E-01  1.64031143E-01  2.71692049E-02 -2.42417484E-03
  5.87857817E-03 -4.33904724E-04  6.62247391E-03 -4.35257190E-03 -1.41087508E-02
 -2.29356386E-02 -5.39792376E-02 -4.57571030E-02 -9.92473586E-03  6.00810707E-02
 -7.62919192E-02 -6.60619774E-02 -1.29030252E-02  5.42561979E-02 -2.13841356E-02
 -2.60673394E-02 -1.70047069E-02  1.17362697E-01  1.74246059E-01  4.06173524E-01
  3.77010353E-01  1.03862042E-03 -2.23435015E-03  1.39693388E-03  2.19367551E-03
 -7.11888967E-04 -4.07525318E-03 -6.69090100E-03  3.26469229E-03  3.47124407E-02
  2.03865844E-02  1.90589410E-02  5.99257755E-03  5.02417860E-02  2.82297514E-02
 -3.56903882E-03 -1.66602389E-03  3.56711273E-02  1.71089606E-02 -5.15749642E-01
 -3.19859636E-02  1.17884456E-02 -1.73445507E-01  4.05868526E-04  6.09120235E-04
 -2.69792113E-03  1.56162813E-03 -2.33793099E-03 -6.02826589E-04 -6.69238318E-04
  3.14494842E-02 -1.84199226E-02 -4.51383377E-02  5.68390655E-04  4.59643321E-02
 -2.92932960E-02 -6.83820287E-02 -1.09367462E-02  3.10945940E-02 -1.25680336E-02
 -3.84511097E-02 -1.18394746E-02 -2.06051826E-01 -1.36146741E-01  4.26888118E-03
  3.46204854E-03 -2.93893769E-03  1.54423764E-03 -7.34007531E-04 -4.50673895E-03
  1.72908579E-02  2.85004747E-02  3.20157163E-02 -1.23077203E-02 -3.87187127E-02
 -7.77246834E-02  5.25812393E-02 -1.78904643E-02 -6.08371625E-02 -6.19986855E-02
  3.55438952E-02 -5.07233395E-03 -3.34108481E-02 -1.01688218E-01 -3.50064448E-02
 -8.47029228E-02 -7.76391456E-02 -1.08555469E-04  1.96213345E-03 -5.15228975E-04
 -1.24057243E-03 -3.25422679E-04 -1.10123787E-02 -1.78942745E-02  1.80083225E-02
  1.17602124E-02  1.48107182E-04  4.75694488E-02  2.47426273E-02  1.57747969E-02
 -1.54446871E-04  1.95829188E-02  5.60641242E-03  3.65275533E-03 -1.21115402E-04
 -8.93136066E-02  2.52199214E-02 -3.43399812E-02 -5.88240373E-02 -2.84476344E-03
  1.91681126E-03 -2.44533386E-04  6.91981292E-04  4.12376234E-03  1.49012984E-02
  2.45751814E-02 -2.19924277E-02  2.10458507E-02  4.17798217E-02 -6.70703153E-02
 -3.18918014E-02  3.48615389E-02  6.58424376E-02 -5.56913978E-02 -1.47980663E-02
  2.47263963E-02  3.96946433E-02  6.04745920E-02  6.27402500E-02  3.46329206E-02
 -9.87776563E-03 -4.46037436E-04 -2.76809522E-06 -1.78030790E-03  4.54684991E-04
 -6.34267699E-04  3.10724216E-03  5.39000573E-03 -2.38038867E-02  2.49983617E-02
  4.81498166E-02 -1.58578244E-02 -3.87462835E-02  3.61575383E-02  7.32602886E-02
 -3.45011400E-02 -1.91704001E-02  1.63317532E-02  3.57423832E-02  7.05030195E-01
  1.58001519E-02  1.44914068E-01  1.58843763E-01  3.55506979E-03 -3.02516335E-03
  7.59216379E-04 -1.90794162E-04 -4.46658030E-03  1.43316802E-03  2.43873834E-03
 -5.41936108E-03  4.29408832E-03 -3.10218482E-02 -6.91489314E-03 -7.98325160E-03
  7.92990150E-03 -4.70552763E-02 -1.00949035E-02 -3.30070188E-03  1.05017234E-03
 -2.19924461E-02  5.03935766E-01 -4.87212608E-02 -2.99326795E-03 -8.94215735E-02
  2.05472124E-03  6.83062628E-04 -2.72846552E-03  1.23299472E-03  1.44402673E-04
  8.17631091E-03  1.34462851E-02 -1.07723117E-02  1.22501984E-02 -2.34546852E-02
 -3.62514555E-02 -1.60622345E-02  1.71175954E-02 -3.79332814E-02 -3.07863117E-02
 -8.27600562E-03  7.15913710E-03 -2.24969750E-02 -1.19705248E-01  1.66540695E-02
 -3.88896794E-03  1.78763463E-02 -1.09867015E-03 -5.24287618E-04 -8.64347145E-04
  4.19455069E-04 -2.98702657E-04 -7.89640764E-03 -1.29001948E-02  4.84957452E-03
 -7.82192716E-03  9.61634513E-04  3.49124669E-02  6.87288137E-03 -1.02294663E-02
  1.98852858E-03  1.78178558E-02  1.36178063E-03 -2.48352691E-04  2.34206555E-03
  2.87282522E-02  4.15128949E-03 -1.45081240E-02  1.79697373E-02 -1.40859840E-03
 -1.27074692E-03  2.13528802E-03 -1.57003425E-03 -1.13934541E-03  1.08375902E-02
  1.78228226E-02  1.32171521E-02 -1.26933108E-02  1.94234889E-02 -4.81980819E-02
  2.17454724E-02 -2.18915059E-02  3.02751196E-02 -3.68940539E-02  1.22966040E-02
 -1.51356529E-02  1.50154164E-02 -9.68810454E-02  2.94957575E-03  3.07578445E-02
  2.51793410E-02  4.97650777E-04 -1.09805347E-03  1.65346395E-03  8.54022478E-04
  1.27230004E-03 -2.19632713E-03 -3.47951357E-03  1.29755279E-02 -8.57534320E-03
  1.30714904E-02  9.01958582E-03  1.92213276E-02 -1.19235698E-02  1.97222075E-02
 -2.11172963E-03  1.39012566E-02 -1.21041862E-02  9.96567611E-03  8.14583607E-02
 -3.43070025E-02  5.17365576E-02  3.05777579E-02  3.59731420E-03  2.07759276E-03
 -8.69288798E-04  2.64575176E-03  1.34188171E-03 -9.34596459E-02 -9.77388503E-02
 -2.24542408E-02 -5.45432897E-02 -4.95863507E-02 -8.08771624E-04 -1.43161556E-02
 -1.00573078E-02 -6.06107232E-04 -3.30425070E-02 -3.42922070E-02  7.21999626E-03
 -5.22074237E-02 -5.21858655E-02 -7.33477940E-03 -2.77138243E-03 -3.65704138E-03
 -6.57750987E-04 -4.78178064E-02 -4.72739135E-02 -6.38462277E-03 -3.72036963E-02
 -3.65900383E-02 -6.92194936E-03 -1.65837870E-02 -1.94698730E-02 -5.57412935E-03
 -2.47040204E-02 -2.47441369E-02 -4.12135521E-03  3.14956280E-03  2.87794003E-03
 -6.60446774E-04 -2.93621118E-02 -3.01773820E-02 -4.13736681E-03  1.54431116E-02
  4.49911746E-02 -2.20601298E-03 -5.21999322E-04 -1.51546205E-02 -1.38049423E-03
  2.79164975E-04 -7.06329081E-03 -4.81642385E-03 -7.83131466E-03 -9.12075342E-03
 -1.46314234E-03 -2.13644069E-02  2.35907266E-02 -1.43844341E-02 -2.68090372E-03
 -3.42194363E-02  1.59798886E-02 -4.39698460E-03 -2.00521946E-03 -1.70371266E-02
  2.54274786E-02 -4.97156073E-03  6.41883916E-03 -2.53698524E-03  1.12650523E-03
  4.03090884E-03 -3.94727160E-05  8.93831301E-04  1.54501227E-04  5.72421955E-04
  9.30528405E-04  1.05643797E-02  4.97359105E-03 -4.33244438E-02 -1.16543147E-03
  1.57119642E-02  8.34426988E-03 -6.75745165E-02 -1.10080881E-02  1.34348167E-02
  2.30371867E-03 -5.00011623E-02 -8.05952654E-02  2.67873819E-02  6.38529992E-03
  4.45355314E-03  1.16621194E-03  1.19219674E-03  1.58721092E-03  4.09405843E-03
  7.52400031E-04  4.57881131E-03  7.60780038E-03 -1.15220109E-02 -1.59164201E-02
 -4.32340711E-03 -2.21384992E-02 -1.65637363E-02 -2.32096281E-02 -7.00739532E-03
 -3.16737579E-02 -1.08530433E-02 -1.58692062E-02 -6.25226854E-03 -3.22873745E-03
 -3.03927303E-03  4.02990294E-03 -3.41066178E-03 -1.68106426E-03 -9.59868462E-05
 -6.62518910E-05 -8.85069176E-04  1.72759787E-03  1.27781128E-03  2.04257545E-03
  4.75794081E-03 -5.90143709E-02 -3.16533511E-02 -5.70295114E-03  6.55701198E-03
 -9.46177124E-02 -5.04407174E-02 -1.64866237E-02  1.56323271E-02 -5.75300868E-02
 -3.65969599E-02  1.32897299E-01 -2.07910198E-01 -3.61274987E-01 -1.57735585E-01
 -1.74877158E-03  1.54767755E-04 -3.50628539E-03  6.54421144E-03  4.66773655E-03
 -4.56528570E-03 -7.53038257E-03  3.75978947E-02  2.08807508E-02  4.47673776E-03
  2.18448025E-02  5.17358422E-02  2.78164606E-02  6.25925463E-03  1.39222919E-02
  3.43343962E-02  2.96258799E-02  1.82625782E-02 -2.55042041E-01 -4.09272341E-01
 -3.11303494E-01 -2.98159152E-02  2.73448722E-03 -4.65722095E-03 -1.29766753E-03
  3.42718427E-03 -4.79994744E-03  1.06526364E-02  1.74284727E-02 -1.57536936E-02
  4.92094963E-02  4.81991740E-02 -4.79265663E-02 -2.26621082E-02  6.85347797E-02
  6.83116858E-02 -6.08325475E-02 -6.83369750E-03  2.13878278E-02  3.32466780E-02
  3.42126425E-01  2.52874192E-01 -4.99864497E-01 -6.60315723E-02  3.69800815E-04
 -2.46815428E-03  4.80897914E-03 -8.28097687E-04  1.36880566E-03 -1.03979912E-02
 -1.71785043E-02 -3.66626120E-03  3.19657576E-02  4.21362395E-02  4.66611278E-02
 -6.80429447E-03  4.97735689E-02  6.70964527E-02  5.18725900E-02 -6.03367767E-03
  2.57821697E-02  3.50173851E-02 -5.46202620E-01 -3.54357634E-02  6.78107286E-02
  1.05207527E-01  4.44187745E-04 -3.22013409E-05  1.79358808E-03 -5.10643081E-04
 -2.68109770E-04  3.31270077E-03  5.24894135E-03 -2.88990152E-02  9.18138181E-03
  3.33280688E-02 -1.41861783E-02 -4.45118454E-02  1.26503835E-02  4.98251296E-02
  4.44566257E-03 -2.18833524E-02  6.84115995E-03  2.44725694E-02  2.19014125E-01
  1.86324469E-02 -1.38651033E-02 -2.99146889E-02 -6.77869719E-04  2.48749854E-03
  8.56364114E-04 -1.25229286E-03  1.34874191E-03 -5.94485804E-03 -9.96485620E-03
 -3.40004210E-02 -4.13317102E-02 -2.25942652E-02  2.69836165E-02 -5.37296461E-02
 -6.39877698E-02 -3.39447045E-02  4.34763617E-02 -2.98259329E-02 -3.37492976E-02
 -1.72198462E-02 -9.20756823E-02 -4.27155086E-03 -2.86431274E-02 -3.35901894E-02
 -1.39148628E-04 -8.38357188E-04  1.49239189E-04  7.47863912E-04  3.83414804E-04
 -3.35480104E-03 -5.75013922E-03 -1.49209400E-02 -4.11365524E-02 -3.65329960E-02
  1.61222914E-02 -2.16858909E-02 -6.35178843E-02 -5.72044317E-02  2.44445001E-02
 -9.98013623E-03 -3.50888189E-02 -3.40995276E-02 -7.25387216E-02  2.19145391E-02
 -8.98031411E-03 -2.03791354E-02 -7.10122058E-05 -1.40906526E-03 -4.79937602E-04
  1.27006672E-03 -2.90881365E-05  1.89650136E-03  2.87829518E-03  4.56456358E-02
  9.74175514E-03 -2.10479847E-02 -7.32096484E-03  6.82530569E-02  1.33373485E-02
 -3.26900723E-02  2.55622632E-02  3.12937467E-02  8.33159892E-03 -1.16082676E-02
 -2.02007432E-01  1.26791990E-02 -5.56984789E-05 -3.08949414E-02  5.92263465E-04
  6.51878105E-04  6.92770020E-04 -3.77209458E-04  1.29289110E-04 -6.88525640E-03
 -1.10209577E-02 -3.32194113E-02  4.00024493E-02 -3.61772223E-02  2.87911284E-02
 -5.03260666E-02  5.95155508E-02 -5.68273151E-02  4.28222134E-03 -2.98207900E-02
  3.23649239E-02 -3.26458235E-02 -1.00894100E-01 -1.80255772E-02  7.56109971E-02
  5.54418611E-02 -6.25519475E-04  2.04062764E-03 -3.15567042E-03  5.31386202E-04
 -9.66396101E-04  1.27342790E-02  2.12332986E-02 -1.61205880E-02 -1.91606609E-02
 -8.18538591E-02 -5.81865620E-02 -2.56167512E-02 -2.96327781E-02 -1.29014793E-01
 -7.15647435E-02 -1.36850318E-02 -1.84669719E-02 -7.33882683E-02  8.20703417E-02
 -1.54826019E-02  2.62345905E-03 -5.19456797E-02 -2.25039600E-03 -1.18129861E-03
  2.68059468E-04 -1.05028220E-04  4.48818492E-04 -3.67105731E-03 -5.71406869E-03
  1.09389342E-02 -5.02686754E-02 -4.13040087E-02  1.51039831E-02  1.70682529E-02
 -7.71044709E-02 -6.25327048E-02 -5.07862588E-03  8.70041587E-03 -4.04162914E-02
 -3.22105766E-02 -1.23803380E-01  6.73728974E-03 -6.74178211E-03  2.24736204E-02
 -1.71637893E-03 -2.04104855E-03  3.16713721E-03 -1.50406382E-03 -1.11586089E-04
  6.56335071E-03  1.09805530E-02  3.04793540E-02 -3.43514761E-02  5.44267970E-02
 -2.96577095E-02  4.72911748E-02 -5.49901455E-02  8.17084164E-02 -6.06891315E-02
  2.12714100E-02 -2.52786451E-02  3.63572851E-02  4.75152213E-03  7.99476229E-03
  2.82525836E-02  4.98373815E-02  2.14666343E-03  3.44488149E-04  3.29583765E-04
  1.19589194E-03  1.95612784E-03  1.01869982E-02  1.67335788E-02  4.73767849E-03
  5.69404265E-03  3.79506997E-02 -4.50943245E-02  9.01012612E-03  6.60044610E-03
  6.22106211E-02 -4.67558537E-02  1.23393522E-02  6.77163066E-03  6.62360862E-02
  6.52065611E-01  1.97334830E-02 -3.90667546E-02  6.50137693E-02  5.53674530E-03
  8.24692295E-04  6.91067223E-04  2.82162728E-03  4.27525385E-03 -5.95804855E-03
 -6.70953770E-03 -6.52020691E-04 -2.48811396E-02 -2.43196290E-02  9.19562103E-03
  1.24231471E-02  1.16511062E-02 -2.79930327E-03  4.91754984E-02  5.08412579E-02
  1.88394034E-02  2.75668848E-02  2.88673268E-02  6.32839323E-03  4.65726763E-02
  4.84450696E-02  9.44914184E-03  4.25720895E-02  4.39837382E-02  9.32869082E-03
  3.40356348E-02  3.70520593E-02  1.03261543E-02 -3.94676523E-02 -4.19026597E-02
 -3.04709343E-03 -7.58723833E-02 -7.92102666E-02 -1.49853382E-02 -4.22887346E-02
 -4.49572940E-02 -7.45372345E-03 -5.62477336E-02 -6.02545163E-02 -1.56247664E-02
  4.29837249E-02  1.33387477E-01 -1.52408834E-02 -1.43774080E-02 -6.81822611E-02
 -5.79866296E-03 -4.48054856E-03 -2.62415291E-02 -1.45001681E-02 -2.43116813E-02
  9.40586700E-02 -1.69508984E-02  1.70916850E-02  6.81000633E-02  1.43150908E-01
 -3.24610382E-02  2.93659480E-02  1.07573367E-01  5.27573944E-02 -3.66504080E-02
  2.69883968E-02 -4.54935352E-03  1.57888316E-02  5.37294987E-03  1.68599231E-03
  9.96135332E-04  4.19936635E-03 -3.42591336E-03 -1.14614429E-03 -3.12857874E-03
  6.05665477E-03  1.01379647E-02 -6.53135780E-02 -8.00879792E-03 -2.36198950E-02
 -2.91022005E-02 -9.68436750E-02 -1.15056035E-02 -3.62632076E-02 -3.68920741E-02
 -7.41590863E-02 -1.11539755E-02 -2.74579051E-02 -1.09650948E-01  4.22009952E-03
  5.39095286E-03  1.78498847E-02  2.23482615E-03  3.18173739E-03 -1.54851509E-03
 -1.31591382E-03 -4.97680851E-03  1.26924439E-02  2.11317844E-02  3.59097384E-02
 -4.57710288E-02  3.12242097E-02 -6.24317063E-02  5.41615580E-02 -6.68984171E-02
  4.55011167E-02 -8.08164763E-02  4.24425435E-02 -4.71035373E-02  3.21084510E-02
  1.42155166E-02 -1.82456314E-02  1.22903216E-03 -1.75356332E-03  1.06706708E-03
  2.06324997E-03 -5.29265240E-03 -6.07400976E-03 -3.13674080E-03 -2.07656454E-02
 -3.40302331E-02  3.23151967E-02 -1.72136887E-02 -5.47800013E-03  9.31537081E-02
  5.34996174E-02 -2.64425440E-02 -1.03127527E-02  1.11130061E-01  2.66338806E-02
 -1.44729729E-02 -8.59978895E-03 -3.25546094E-01 -1.26972789E-02 -2.19670973E-01
 -1.50129310E-02  5.16995324E-03 -1.16199616E-03 -6.55966677E-03 -2.33616724E-03
 -3.45958697E-03  7.53568564E-03  1.24025868E-02  3.93317475E-04 -1.32945952E-02
 -7.74764717E-04 -3.37079579E-02  3.53429706E-03 -1.69988356E-02  1.83749089E-04
 -4.16750331E-02 -6.88891859E-03 -1.93715783E-02 -2.73818083E-03 -4.10020515E-01
  1.51112402E-01  1.76559608E-01  8.93326762E-02 -7.84090879E-03  6.43898021E-03
 -4.32381298E-03  2.83231538E-03  9.14025336E-03  5.48495055E-03  8.95691949E-03
  1.28509767E-02  6.88597178E-03  1.53487793E-02 -2.36313255E-02  2.02335379E-02
  7.53217146E-03  2.12654994E-02 -4.41887784E-02  6.66904515E-03  1.06988383E-02
 -7.38331366E-03 -1.07879320E-01  6.78652501E-02 -2.15068389E-01 -2.29409426E-01
 -1.71366102E-03 -3.71575270E-03  5.25313628E-03 -2.59903347E-03 -1.65109903E-03
  7.71596815E-03  1.28208347E-02 -2.69882371E-02 -5.20160877E-02 -3.35856630E-02
 -3.49722602E-02 -3.67469714E-02 -7.85982214E-02 -5.30883731E-02 -4.29339384E-02
 -1.91488619E-02 -4.93960041E-02 -3.55074338E-02  2.11170863E-01 -7.57209373E-02
 -6.17832283E-02 -1.70276139E-02 -4.09448163E-03  2.51755511E-03 -2.54952671E-03
  1.66899193E-03  3.22116545E-03 -9.55687769E-03 -1.53653295E-02  5.05967270E-02
  1.57980930E-02 -1.76223712E-02  4.08281584E-02  7.53496095E-02  2.27091280E-02
 -2.67381009E-02  1.03940506E-02  3.49346139E-02  1.09681416E-02 -1.26117208E-02
 -1.16319424E-01 -2.60571621E-02 -4.59441236E-02 -2.97610996E-02  2.34575388E-04
 -4.13221768E-03 -2.08577741E-03  3.30451415E-03 -1.54586591E-03  1.56998627E-02
  2.60793892E-02  7.11689217E-02  4.85652550E-02  4.30809258E-03 -7.03289578E-02
  1.11680005E-01  7.72161570E-02  8.05947167E-03 -8.27634847E-02  6.73367808E-02
  4.88721207E-02  7.32423469E-03  1.03814206E-01  4.87532195E-02  1.34346141E-02
 -2.50821190E-02  2.72858668E-03 -1.87348637E-03 -7.12807514E-04 -4.30656159E-04
 -4.58740414E-03 -1.31747892E-02 -2.13430986E-02 -1.73885213E-03  2.59482784E-02
  3.40430664E-02  5.72129338E-02 -2.50565103E-03  3.77063997E-02  4.98940635E-02
  2.16204693E-02 -3.09740451E-03  1.54048669E-02  2.19256021E-02 -2.47012801E-01
  7.89071492E-03 -1.94263788E-02 -2.15495106E-02  3.81985576E-03  3.38316735E-04
  4.58722648E-03 -3.11410678E-03 -2.83310535E-03  1.55604377E-02  2.56371819E-02
 -5.28111545E-02 -1.58288480E-02  2.74201563E-02 -6.95817933E-02 -8.15682756E-02
 -2.15976351E-02  4.61935150E-02 -7.21486647E-02 -5.36345597E-02 -1.65308861E-02
  2.67038425E-02  4.13668271E-01 -8.95962024E-02 -3.68136721E-03  4.54161344E-02
 -1.98540084E-03  5.89249676E-03 -2.67855336E-04 -1.84202985E-03  3.59316017E-03
  8.26909568E-04  1.52255956E-03 -1.59145098E-02  3.24416047E-02 -1.73432759E-02
 -5.35131066E-03 -2.46809561E-02  4.93231383E-02 -2.83474985E-02  8.09217676E-03
 -1.38156909E-02  2.32454359E-02 -3.15129720E-02  6.11780607E-01 -5.27497698E-02
  1.21289398E-01  5.98902871E-03 -4.68055515E-04 -1.67440869E-03  1.46061325E-03
 -1.31485721E-03 -6.67039444E-04 -4.73159284E-04 -5.33126746E-04 -7.75050327E-03
 -8.85840363E-03 -4.80321624E-02  1.38957715E-03 -1.18263912E-02 -1.32849177E-02
 -7.40964869E-02 -1.86425922E-02 -4.82975998E-03 -1.07376873E-02 -3.55746854E-02
 -2.80043072E-01 -3.23763045E-02  7.66861857E-02  2.37088150E-02  1.02226031E-03
  1.03447762E-04 -3.52156082E-04  8.69365575E-04  6.04519024E-04  2.83812825E-03
  4.89856359E-03  1.56739298E-02 -4.60683077E-02 -2.60675662E-02 -1.32687568E-02
  2.45337133E-02 -7.17667976E-02 -4.08108813E-02 -2.00992417E-02  1.60062448E-02
 -4.54758378E-02 -2.40607014E-02  9.57218087E-02 -4.94338146E-03 -2.15443423E-02
 -4.41315683E-02 -1.48544380E-04 -2.83853046E-04 -4.25817138E-04  6.34174667E-04
  3.06422583E-04 -1.35627904E-03 -2.07119271E-03  2.10642991E-02 -2.53598456E-02
  2.25078147E-02  5.90207863E-03  3.24279249E-02 -3.86666946E-02  3.38986328E-02
 -3.06853971E-02  1.07221850E-02 -1.15076015E-02  1.49725626E-02 -5.63922478E-02
  3.61759764E-04 -5.25443903E-03 -2.79341934E-02  1.15484423E-03  8.34577966E-04
 -1.25887836E-03  1.20744473E-03  7.69553930E-05  8.15416042E-03  1.33770315E-02
  1.09462069E-03  2.24384334E-02  1.72749820E-02 -3.57796734E-02  3.42453109E-03
  3.18240481E-02  2.83416246E-02 -4.43144687E-02  4.78396859E-03  3.46697749E-02
  3.98799937E-02  1.58804786E-01  2.02075608E-02 -5.44999406E-02  2.53532117E-02
  1.06964417E-03 -8.62296770E-04  2.42994955E-03  1.10838681E-03  9.90461249E-04
  7.07464020E-02  7.48991352E-02  1.91181198E-02  1.85691931E-03  3.70314376E-05
  1.10495243E-02  2.94044581E-02  2.74225688E-02 -7.04731424E-03 -5.24015937E-02
 -5.53109402E-02 -2.67943791E-03 -2.66471898E-02 -2.89048884E-02 -6.98697173E-03
 -8.08419110E-02 -8.50806761E-02 -1.66651450E-02 -1.66799959E-02 -1.81853456E-02
 -3.60099724E-03 -6.01167384E-02 -6.20200201E-02 -1.83361508E-02 -3.11029085E-02
 -3.34604532E-02  5.21914792E-04 -3.60498475E-02 -3.92044070E-02 -9.87762556E-03
 -4.42473160E-02 -4.65136432E-02 -8.80831070E-03 -2.78698913E-02 -3.11264435E-02
 -9.16367646E-03  2.38504207E-02  7.34043130E-02 -6.56401127E-03 -3.33102041E-04
 -4.48660951E-02 -1.98865146E-03  3.51946065E-03 -1.69286420E-02  1.77419076E-02
  2.92965910E-02 -4.33604223E-02 -4.40370065E-02 -4.39185425E-03 -8.90858431E-02
 -6.53085058E-02 -6.53072712E-02 -1.11651025E-02 -6.63831218E-02 -3.55695576E-02
 -1.13989194E-02 -2.18465121E-02  5.27555877E-02 -2.38084275E-02  5.39193884E-03
 -6.51178745E-03  1.87092214E-03 -6.42795927E-04  2.18180151E-03  9.36659348E-04
  6.63420009E-03 -1.67133867E-03 -2.91764919E-03  5.72516040E-02 -7.50851502E-02
  1.52223672E-02  7.67040701E-03  8.49311468E-02 -1.14662398E-01  2.24269065E-02
  2.03296362E-02  5.87608287E-02 -1.07815854E-01  2.85972887E-02 -8.74384675E-02
 -2.78632572E-03 -3.51833540E-02  1.72350667E-02  2.61607802E-03 -2.60944336E-03
 -4.59371932E-03 -2.75473179E-03  3.23393728E-03 -2.09135734E-02 -3.48017120E-02
  1.34277818E-02  5.88994397E-02 -6.30717907E-02  1.02405688E-01  1.80315552E-02
  8.46639544E-02 -9.23131653E-02  1.40590296E-01  8.96239213E-03  5.25226112E-02
 -6.38546056E-02  2.24638468E-02  3.63874802E-03 -1.89800104E-03  2.73953110E-03
 -1.52233481E-03  2.70943006E-03  7.70185519E-03  3.59018182E-03 -1.76746473E-03
 -3.32386398E-03 -5.70643855E-03 -1.02750927E-02  3.03177619E-02 -1.00687335E-01
  1.06518543E-02 -1.20659349E-02  4.78472973E-02 -1.58325783E-01  1.13867147E-01
  7.13684477E-03  3.82065253E-02 -1.41828476E-01 -9.31482166E-02  1.90708871E-02
  8.61746335E-02 -8.09693115E-02  3.09166256E-03 -1.24207789E-02 -2.18611071E-03
 -1.27365028E-03  2.55828310E-03  2.12806581E-03  3.42567979E-03  4.70182451E-03
  9.11442592E-03 -2.83924511E-02 -8.57211557E-03  7.76192986E-03  1.71999460E-02
 -4.30832616E-02 -2.07968160E-02 -3.54083434E-02  3.84212539E-03  2.05583543E-02
  3.68443396E-01 -7.84808326E-03  1.36169681E-01  1.37117561E-01 -4.11199981E-03
 -2.35935723E-03 -5.02586685E-03  1.18915346E-03  3.45106847E-03  3.05325057E-03
  4.87219475E-03 -1.66463999E-02  3.00854721E-02 -5.34452180E-02 -1.04553190E-02
 -2.30159611E-02  4.31926976E-02 -7.78462250E-02 -8.25257717E-02  1.33873175E-02
  5.20555374E-03  2.44557591E-02 -7.14818194E-03  3.70921870E-01 -2.86127836E-01
  7.76087184E-01  4.08319497E-03 -8.66029051E-04  2.77901827E-03  1.92526947E-03
  2.05234941E-03 -2.76919816E-03 -4.49672382E-03 -3.23797417E-02 -1.50406648E-02
 -6.60743597E-03  1.30520111E-02 -4.76763898E-02 -2.04420160E-02 -1.02148450E-02
 -3.61700499E-02 -4.03433950E-02 -4.35746540E-03  5.22745720E-03 -5.08101342E-01
 -4.04000255E-02  2.19172886E-02  7.77207362E-02  1.75277761E-04  1.45320185E-03
 -1.19095285E-03 -1.10300210E-03  2.60856819E-03 -1.31131984E-03 -2.03404263E-03
  2.71046724E-02  2.65351598E-02  4.99727588E-03  4.93588291E-03  4.08178031E-02
  3.86414613E-02  6.02850838E-03  6.42701950E-03  2.50211367E-02  1.90077780E-02
 -1.55347670E-03  1.97891063E-01  4.34609348E-02  1.61774697E-02 -2.54360500E-02
 -7.35532680E-04 -6.69268689E-04 -1.38414990E-03  4.84105789E-04  8.37484582E-04
  4.65268814E-03  7.71721424E-03  3.30030129E-02  5.59377994E-03 -2.17159045E-02
 -2.06510045E-02  5.07282424E-02  1.01741201E-02 -3.13524975E-02 -2.31935389E-02
  3.03703047E-02  7.98934128E-03 -1.69132441E-02 -1.43324199E-02  4.40937284E-03
  6.99127609E-03  1.39813530E-02  9.63048451E-04 -1.67781331E-03 -6.99449660E-04
  7.50147439E-05 -1.81120644E-03 -7.56792794E-03 -1.24184011E-02 -2.74221912E-02
 -7.84796243E-03  6.30449060E-03  3.42141043E-02 -3.96184314E-02 -1.21012852E-02
  7.70740407E-03  2.68182197E-02 -1.51662554E-02 -1.03951744E-02 -5.64916720E-03
 -2.57936803E-01 -5.44929886E-02 -4.15641744E-02 -2.12130020E-02  2.25568942E-03
 -1.48405332E-03  2.11308481E-03 -1.76948029E-03 -2.37132113E-03  1.17316062E-02
  1.92163322E-02 -7.19530471E-03  1.68857218E-02  1.20224044E-02 -5.25607880E-02
 -1.38879369E-02  2.66157656E-02  1.94608474E-02 -2.21353168E-02 -4.14466367E-03
  2.85862854E-02  2.09827168E-02  4.25581080E-01 -7.18286004E-02 -5.01503355E-02
  2.39530536E-02 -2.28837181E-03  2.68032903E-03  1.32944645E-03 -2.64065652E-03
  6.26990347E-04 -1.30384852E-02 -2.13740490E-02  1.50063555E-03  3.98737156E-02
  5.28714891E-02  5.82029197E-02  4.26303240E-03  5.52209145E-02  7.68236399E-02
  1.60741177E-02  7.38913711E-03  2.90545768E-02  5.20584759E-02 -1.26740703E+00
  2.53716144E-02  1.75598097E-01  4.00027288E-01 -1.49856118E-03 -2.10069899E-04
 -2.68349483E-03 -1.10718959E-03 -2.10053690E-03  4.88252226E-03  8.08311371E-03
  3.24451763E-02 -7.03847937E-02 -1.12189561E-02 -2.26219486E-02  4.66326706E-02
 -1.02443410E-01 -1.94507578E-02 -4.29140443E-03  1.83663629E-02 -4.79506684E-02
 -2.18310531E-02  9.39759822E-02 -6.96476956E-02  1.11393909E-01 -7.18745035E-02
 -2.24204730E-03 -2.87099737E-03  3.43316203E-03 -1.45960563E-03 -4.09241718E-04
  1.94435506E-03  3.19382659E-03 -2.83349353E-02  2.32268507E-02 -6.57587037E-02
 -8.07288862E-03 -4.05309109E-02  3.29264808E-02 -9.51905226E-02 -7.48120294E-03
 -2.71501840E-02  2.93078210E-02 -5.24999422E-02 -3.85216154E-02 -3.95544207E-02
  2.61469216E-02 -8.20377799E-02  1.77145678E-03 -1.48890491E-04  8.66275864E-04
  8.70614613E-04  1.05416540E-03 -7.81241773E-03 -1.28529329E-02 -1.02333665E-02
  5.82514035E-02  4.94503191E-02  3.33852768E-02 -1.63859838E-02  8.70334139E-02
  6.91302650E-02  9.50317723E-02 -7.29850958E-03  2.10684403E-02  1.13131987E-03
 -2.57173594E-01 -2.91972186E-02  1.84098871E-02 -9.62752699E-02  3.08657998E-03
  2.97625388E-03 -3.57766763E-03  1.81022157E-03 -5.41310857E-04  1.00425793E-02
  1.63933651E-02  3.51630399E-02 -6.00379083E-02 -7.04884468E-04 -4.47240895E-02
  5.07121664E-02 -8.28929274E-02  2.03751806E-03 -2.66060802E-02  7.11947270E-02
 -1.21173109E-01  1.39610129E-02  1.37939300E+00  1.56885764E-01 -2.75734000E-01
  1.37630626E-01 -2.65313721E-03 -7.70137787E-04  1.39863759E-04  1.52759825E-05
 -1.35013498E-03 -2.19120355E-02 -2.10154554E-02 -1.88534578E-04  4.46800631E-02
  3.98261906E-02 -1.76955281E-04  7.87435451E-02  6.14400867E-02  1.65812346E-02
 -8.00070067E-03 -1.02417176E-02 -4.75177994E-03 -1.23191846E-02 -1.29802602E-02
 -3.34501637E-03 -2.44081060E-02 -2.61383431E-02 -6.58746346E-03  8.29093113E-03
  6.86044064E-03  1.24396941E-03 -2.13664801E-02 -2.30321862E-02 -8.69816847E-03
  1.33097488E-02  1.40011113E-02  1.20528034E-02 -1.66549791E-02 -1.73940902E-02
 -3.78756713E-03 -2.81438616E-03 -6.00561055E-03 -4.13924877E-03  2.36887628E-02
  2.16092039E-02  7.21919266E-03  2.50157316E-04  2.26277269E-03  2.28071876E-02
 -4.46843333E-02 -1.56125479E-02  1.46611777E-02 -2.06153656E-02 -3.94697816E-03
 -7.76666077E-03 -1.29289001E-02  5.41309906E-02  1.41993104E-02 -3.16774863E-02
  3.97479296E-02  7.83045987E-02  1.75651590E-02 -4.97209829E-02  7.27095503E-02
  2.95231253E-02 -2.96086342E-03 -1.83329570E-02  8.33640193E-03  2.98826731E-03
 -5.59703329E-03 -9.33952056E-04  2.43638669E-03  3.69498402E-03 -2.20760156E-03
 -8.61675377E-04  7.52840703E-04 -8.81946679E-04 -1.39757992E-03 -4.94894966E-02
 -5.53604495E-03 -5.48813648E-02  4.06965993E-03 -7.27398189E-02 -8.02508208E-03
 -8.51830912E-02  7.00217052E-03 -7.28425472E-02 -8.02540763E-03 -6.75305284E-02
  6.29032067E-02 -3.24148666E-02 -1.36235688E-02  4.35977055E-03  3.74870668E-03
  6.95460371E-04 -7.33242529E-04 -1.10237077E-03 -1.20911263E-03  1.50953011E-02
  2.51084459E-02 -2.07367727E-03 -6.87159478E-02  2.57576667E-02 -7.36661455E-02
 -1.59851939E-03 -1.00354553E-01  3.66901368E-02 -1.11723502E-01  4.40763636E-03
 -6.51592638E-02  1.99505307E-02 -3.08595059E-02 -2.17539763E-03 -2.74190624E-03
  5.21278386E-03 -1.85996175E-03  1.63126366E-04 -4.76222471E-03 -5.55351074E-03
  1.54380404E-03  8.13097914E-03  1.31956785E-02  5.57574216E-02 -6.12449085E-02
 -2.71066405E-02 -3.54545769E-02  8.47541171E-02 -9.17557294E-02 -4.27643440E-02
 -1.89764575E-02  4.76255577E-02 -4.10568998E-02 -5.30596722E-02  3.72151412E-01
 -1.35620115E-02  6.41349626E-02 -3.62334101E-02 -1.41580576E-04  2.14362669E-03
 -5.93192587E-03 -2.57966548E-03 -4.25988255E-03  3.94169262E-03  6.47315231E-03
  2.71226419E-02 -3.97108425E-02 -3.79820365E-02 -1.85384000E-02  4.06199564E-02
 -5.91726005E-02 -5.30220181E-02 -4.37511642E-03  8.54375206E-03 -2.58387601E-02
 -1.28625910E-02 -5.17356425E-01 -2.60693253E-01  1.06626121E-02  1.74292253E-01
  4.13940241E-04 -2.22702868E-03 -1.72929023E-03  3.86045795E-03 -2.73349740E-03
  7.42864707E-03  1.21209767E-02 -1.32075798E-02  6.55612994E-02  9.12651495E-03
 -3.21801629E-02 -1.78571677E-02  9.56157582E-02  1.18970270E-02 -1.09776843E-02
 -7.01837493E-03  7.65725807E-02  6.16527270E-02  3.40598690E-01 -2.59504244E-02
  1.31700342E-01  1.91496900E-01  3.94430875E-03  5.50508591E-03 -1.24618106E-02
  4.78903812E-03 -1.77232722E-03 -1.04120798E-02 -1.70490115E-02 -4.74454018E-02
 -1.97350566E-02  2.51152112E-02  4.52815231E-02 -6.77903629E-02 -2.74452531E-02
  3.92125926E-02  3.64627086E-02 -3.83184525E-02 -7.57516883E-03  3.17050513E-02
 -5.46504683E-01  9.71227675E-02  1.09250299E-01  6.12246252E-02  4.38664266E-04
  2.37290687E-03  4.00348447E-03 -2.74472740E-03 -1.06836544E-03  6.98122802E-03
  1.14779075E-02  3.90937173E-02  4.19429382E-02  2.48452300E-02 -3.05626142E-02
  5.94907512E-02  6.02444452E-02  3.40883886E-02 -2.95525275E-02  3.64452185E-02
  2.85435556E-02  1.15219885E-02  3.77309733E-01  6.27960253E-02  4.75162490E-02
  4.02234974E-03 -2.13248745E-03  4.26133436E-03  2.02875792E-04 -9.23571373E-04
  2.51415505E-03 -4.26031459E-03 -7.02926359E-03  2.24003717E-02 -2.94126779E-02
 -4.79311628E-02  1.91745532E-02  3.15962739E-02 -4.36236760E-02 -6.95544159E-02
  1.69671049E-02  1.19992199E-02 -2.70987624E-02 -3.74592678E-02  7.70322692E-02
  7.01195664E-03 -1.29173383E-02 -1.43852879E-02 -1.96936567E-03  5.38157634E-04
 -1.24460302E-03  1.68084013E-03  2.11428025E-03  1.71966524E-03  2.76393323E-03
 -5.38617614E-02 -2.71044119E-02  1.52197574E-02 -7.04447440E-03 -7.73836076E-02
 -3.93423174E-02  2.23745593E-02  1.74852606E-03 -3.54893458E-02 -1.98263987E-02
  1.01826997E-02 -1.46632863E-01  4.09673945E-02 -1.51414835E-02 -6.06607815E-02
  8.20779922E-04 -1.86828580E-03 -8.95657912E-04  1.92074763E-03 -1.28069018E-03
  2.35488782E-03  3.80262423E-03  3.34160385E-02  3.80118841E-02  3.25110848E-02
 -1.07161514E-02  4.85185733E-02  5.30001484E-02  4.83496113E-02 -1.93542609E-03
  3.45500153E-02  3.79241524E-02  3.07923618E-02  5.97567572E-01  3.17846107E-02
  1.20956955E-01  1.45462334E-01  2.89833055E-03 -6.73889232E-04  8.63238206E-04
  3.37028394E-04 -1.22517600E-03 -1.73556495E-02 -2.86820482E-02  2.74565163E-02
 -3.92181987E-02  1.31387069E-02  7.80130312E-02  4.45273868E-02 -6.12094333E-02
  2.26229417E-02  2.48098520E-02  4.23185839E-02 -6.12310907E-02  3.32056800E-02
 -4.53761903E-01  5.09928547E-02  2.67621204E-02  1.41621570E-01  2.91338295E-03
  5.99692579E-03 -1.21744798E-02  2.25291004E-03 -2.43755422E-03  1.91093357E-02
  3.11404063E-02  1.07406958E-02 -4.36993993E-04  2.79428157E-02 -8.53903182E-02
  1.58371724E-02 -1.80667770E-03  3.91057030E-02 -2.27104786E-02  5.70598491E-03
 -7.02507471E-03 -3.79644278E-03  2.61222020E-01 -5.75167838E-02  6.48082667E-02
 -5.69812492E-02 -8.99486434E-03 -4.00941268E-03  9.39966518E-04 -3.97054850E-03
 -4.20691982E-03 -1.44443098E-02 -2.40945593E-02 -2.72229645E-02  8.47562919E-02
  3.73476511E-02  6.48531619E-02 -4.27747352E-02  1.33847102E-01  5.97634741E-02
  6.11384504E-02 -3.15906967E-02  9.98622981E-02  4.86445137E-02 -3.64264180E-01
 -4.25167122E-02  9.16102807E-02 -2.22061603E-02 -4.48720774E-03 -5.66451764E-03
  9.85964283E-03 -5.62146301E-03 -2.48210195E-03  1.78179093E-02  2.91943383E-02
  1.48740861E-03  7.89774386E-05 -7.52584476E-03 -7.94986463E-02  4.76596720E-03
 -3.15358473E-03 -9.03848085E-03 -1.50420150E-02  1.73262611E-02 -2.36492824E-02
  8.81628329E-03  2.02836800E-01  1.89514603E-02 -6.35121471E-02 -8.80631753E-03
 -1.01366695E-03 -5.95154700E-03  1.08839166E-02 -1.60918181E-03  2.02097263E-03
 -2.49885061E-02 -4.09271861E-02  1.70976663E-02 -2.45835571E-02 -1.06774620E-02
  1.10349793E-01  2.39425157E-02 -3.49370916E-02 -2.19583718E-02  1.10811169E-01
  1.91436037E-02 -5.86274912E-02 -6.19998124E-02 -2.83951752E-01  7.27095807E-03
  3.89125948E-03 -2.36077322E-02  7.48729055E-03  4.86273829E-03 -2.74020818E-03
  3.37548357E-03  8.05527764E-04  1.46776061E-02  1.35587822E-02  7.50834518E-04
 -7.75968037E-03 -1.01948721E-02 -8.88375666E-03  1.73607593E-02  1.27467803E-02
  1.92899826E-02  1.84760235E-02  2.10672570E-02 -8.69892874E-03 -2.06667291E-02
 -2.19329724E-02 -6.27686690E-03  1.24270922E-02  1.31398889E-02  3.49588675E-03
  7.57992583E-04 -3.10731551E-04  3.22455266E-03  3.67843597E-03  3.73242418E-03
  8.21611383E-04  5.71595302E-02  5.92157178E-02  1.95103612E-02 -9.99799868E-05
  2.06147689E-03  3.22491875E-03  9.40535114E-02  1.02932536E-01  2.53253586E-02
 -1.97725621E-02 -1.96588209E-02 -3.70617240E-03 -2.53614820E-02 -8.55218532E-02
  2.52833731E-02  8.12779391E-03  7.13180526E-02  1.29540711E-02 -8.28135336E-04
  2.79373447E-02 -1.04433524E-02 -1.69547699E-02 -6.05668167E-03  5.72842111E-02
 -4.76590202E-02  5.68978495E-02 -1.20576598E-02  8.82734473E-02 -7.47297588E-02
  3.03008039E-02 -1.31507267E-02  4.64679539E-02 -3.94718604E-02 -3.74817447E-02
  9.33730419E-03 -6.28316406E-03 -2.91497424E-03  5.69996824E-04 -2.12665467E-03
 -3.48091141E-03 -3.64534799E-03  3.19860936E-03 -2.88554942E-03 -4.75271660E-03
 -1.01469268E-02  1.18427616E-02 -1.84172478E-02  1.39816731E-02 -1.46052936E-02
  1.77423562E-02 -2.72829996E-02  2.44627848E-02 -2.13246742E-02  1.73407930E-02
 -2.89375696E-02  2.88958351E-02  1.57445206E-03 -1.01109577E-02 -4.84989062E-03
 -1.38468021E-03 -2.03914999E-03  1.68625101E-03  2.86949752E-03  3.70291181E-03
  1.73049378E-02  2.87789061E-02 -5.28314119E-02 -7.38056578E-02  4.09839822E-02
 -8.37044160E-02 -7.62529314E-02 -1.05501964E-01  5.82663445E-02 -1.42380191E-01
 -5.02100247E-02 -6.61221289E-02  3.44388391E-02 -4.64483742E-02 -7.70712139E-04
 -6.10518855E-03  4.36444530E-03 -2.23619475E-03 -3.80519426E-03 -5.21360574E-03
 -2.60452990E-03  6.49022122E-03  5.67569191E-03  9.46860327E-03 -3.68631299E-02
 -4.80254067E-02  2.59007848E-02 -2.25106224E-02 -5.77741648E-02 -7.32339820E-02
  4.21885653E-02 -8.67385879E-02 -4.52990169E-02 -2.95796166E-02  3.12856995E-02
  6.71162355E-02  2.28924870E-02  1.57460408E-01  4.66265115E-02 -1.07693329E-02
  4.49740396E-03 -4.73401436E-03  2.76087536E-03 -2.13607607E-03 -2.09515670E-02
 -3.42233528E-02  3.66324383E-04  2.44494517E-02  4.30422033E-02  9.21794528E-02
  1.57492353E-03  3.37346434E-02  6.26101478E-02  8.47111833E-02  3.67322899E-02
  5.11967394E-02  4.36972452E-02 -2.81624160E-01  2.07889866E-01 -8.87045548E-02
 -2.83427538E-01 -4.65728014E-03  5.29109301E-03 -9.49619703E-04  1.57231967E-03
  5.03755430E-03  6.73602508E-03  1.10076632E-02 -4.89754171E-02  2.95514949E-02
 -4.14890971E-02 -2.87383148E-02 -7.38387532E-02  4.26628668E-02 -5.99632028E-02
 -4.90440326E-02 -2.41353653E-02  1.39772589E-02 -2.89585213E-03 -1.51363734E-01
  9.16767519E-02 -5.97857729E-02  3.17201038E-01 -3.44103389E-03  3.92807827E-03
 -6.20183690E-03 -1.85343104E-04 -8.39274390E-04  1.98590774E-02  3.27120669E-02
  4.80368061E-02 -4.28302643E-03 -3.69181717E-02 -8.81830017E-02  6.81002680E-02
 -1.18852898E-02 -5.77008746E-02 -7.54496238E-02  3.13321736E-02 -2.82332178E-02
 -5.62787213E-02  9.35498286E-01  1.31633326E-01 -3.78430486E-02 -1.39514064E-01
 -5.76935876E-03 -4.06685467E-03 -9.46317807E-03  7.77223915E-03  1.72685451E-03
 -1.78202866E-02 -2.93593353E-02 -5.83134835E-02 -3.36870403E-02  7.25471070E-03
  7.90459914E-02 -9.16580134E-02 -4.90848911E-02  1.59994211E-02  6.36158947E-02
 -6.88021292E-02 -2.75289902E-02  2.36882924E-02 -5.10447786E-01 -8.25984674E-02
  2.85124146E-02  9.29477488E-02  1.71339893E-03 -1.09769368E-02 -3.76516132E-03
  7.24431960E-03 -4.53731594E-03  1.81476914E-02  2.97695658E-02 -8.98617347E-03
  2.57161589E-02  3.90747628E-02 -8.05537650E-02 -9.03246146E-03  4.01369075E-02
  5.72302158E-02 -6.21123836E-02  1.05129024E-02  3.41411056E-02  3.38837600E-02
  4.56488731E-01  5.34748793E-02  5.68718194E-02  3.14714411E-02  7.00601046E-03
 -5.16314310E-03  2.45698919E-03 -1.45555459E-03 -8.99931968E-03 -1.58728439E-02
 -2.61429432E-02  4.43813633E-02 -8.78428093E-03 -4.12931921E-02  7.09040518E-02
  6.39990665E-02 -1.78331919E-02 -6.50361603E-02  4.32851549E-02  2.78264114E-02
 -2.90009557E-02 -5.23074428E-02 -2.36414435E-01  1.07285920E-02 -2.52882882E-02
 -4.72948917E-02  5.01606957E-03  4.42253981E-03  8.67631029E-03 -7.04520274E-03
 -2.05525321E-03  1.38726720E-02  2.28967043E-02 -4.26861389E-02 -3.04069233E-02
  3.58800838E-03 -6.17691240E-02 -6.62167259E-02 -4.45026586E-02  9.36626166E-03
 -3.59180780E-02 -6.79499592E-02 -3.30595338E-02  1.94883162E-02 -2.14112695E-01
 -2.04923694E-02 -4.78997087E-02 -1.83467454E-02 -4.17204019E-04  9.77499782E-03
  3.62293698E-03 -6.07708545E-03  3.27956817E-03 -5.90976883E-03 -9.85302200E-03
 -1.64213547E-03  2.09652838E-02  5.84420622E-02  2.69968935E-02 -2.07785306E-03
  2.55647585E-02  8.29174091E-02  2.20355263E-02 -4.84478912E-03  2.61317426E-02
  6.29503511E-02 -8.25861502E-01  6.29017225E-02 -6.52819460E-02  7.84339190E-02
 -2.13336964E-03  2.79919500E-03 -2.88404049E-03  1.94094255E-04 -1.81141611E-03
  5.57968808E-03  9.10007437E-03  2.45690571E-02 -5.69823298E-02  5.96390747E-03
 -2.48769305E-02  3.48117295E-02 -8.31155241E-02  8.03251944E-03 -2.31358823E-02
  1.24648635E-02 -3.44825754E-02 -2.57752719E-03  4.21886303E-01 -1.19909712E-03
 -5.35749516E-02 -7.42563795E-02 -3.52009258E-03 -1.62535649E-03  2.25239804E-03
 -2.11395362E-03 -8.62864498E-04 -3.31986062E-03 -5.51613246E-03 -3.28014860E-02
  3.53612118E-02 -4.32287469E-02  1.51379202E-02 -4.81819307E-02  5.29799806E-02
 -6.01186259E-02  7.05723481E-03 -3.22993939E-02  4.10945502E-02 -3.00000934E-02
 -1.49767617E-01 -2.31635924E-03  2.77080756E-02  2.04604908E-02 -6.50430293E-05
 -1.43325991E-03  4.17378449E-03 -1.43026473E-03  7.98696888E-04  3.27146449E-03
  5.43629622E-03 -4.75274761E-03  2.75386249E-02  4.91924659E-02 -1.58490327E-02
 -7.37190741E-03  3.82851553E-02  7.17088135E-02  3.44467297E-02  6.11407765E-03
 -1.50121292E-03  3.14648151E-02 -1.15587749E-01 -1.80098921E-02  3.46528248E-02
  1.66362191E-02  2.05168190E-03 -2.50829764E-04  2.12843461E-03 -1.50872838E-04
  2.22857807E-03 -8.48209035E-03 -1.38585511E-02  1.84202402E-02 -6.53401443E-02
  3.24263642E-03  3.69863495E-02  2.31683094E-02 -9.21030529E-02  2.55805692E-03
  4.61619821E-02  2.90024252E-02 -1.07086116E-01 -9.57740259E-03  6.16121816E-01
  4.60853201E-02 -2.59258158E-02  7.57320334E-02  3.09728362E-03  8.23165366E-04
  9.26932426E-05 -5.38169949E-04  1.61656458E-03 -3.69319347E-02 -4.22851330E-02
 -1.08334452E-02 -1.00585703E-02 -1.14262263E-02 -7.57461696E-03 -4.79604909E-02
 -4.61250788E-02 -1.95337573E-02 -5.10207976E-02 -5.28455027E-02 -8.44177990E-03
  6.23010252E-02  6.90766157E-02  2.14040899E-02 -3.49306720E-02 -3.74477837E-02
 -1.18598340E-02  5.08891465E-02  5.64564705E-02  1.51954726E-02 -4.77509279E-02
 -5.03188892E-02 -1.45094586E-02  1.92866008E-02  2.57462326E-02  5.79787587E-03
 -4.79437584E-03 -3.32597459E-03 -5.67475820E-03  2.07253573E-02  2.21910395E-02
  4.85973094E-03 -8.42291322E-03 -9.23985133E-03  3.58314323E-04 -3.96764672E-03
 -1.38334591E-02  6.13532794E-03 -2.55223651E-02  2.46769546E-02  6.68477029E-04
 -1.48796577E-02  1.00130349E-02 -5.47581133E-03 -9.07211738E-03  4.64196484E-02
  3.11783452E-02 -2.75214853E-02  2.95906407E-02  6.70207195E-02  4.49390544E-02
 -4.23800054E-02  4.60070881E-02  2.70517743E-02  1.52991296E-02 -1.78433114E-02
 -3.63891150E-03  8.25734865E-03  3.48770786E-03 -6.04799723E-04  9.21022325E-04
 -4.10508487E-04 -3.33515931E-03 -1.58133387E-03  1.61198633E-03 -4.92783847E-03
 -8.14749705E-03 -5.13554150E-02  5.17456983E-04 -1.90171232E-02  2.32345286E-02
 -7.69605731E-02  1.45556648E-03 -2.82269437E-02  3.84144959E-02 -6.69742832E-02
 -1.21805714E-05 -2.81461678E-02 -5.07838664E-02  3.68141498E-03 -1.54415014E-02
  1.38035007E-03  5.86967521E-04 -1.80405312E-03 -3.17704006E-03 -3.91296160E-03
 -1.24576337E-03  1.43246054E-02  2.38196134E-02 -9.59149849E-03 -6.81838164E-02
  3.61907913E-02 -6.96019752E-02 -1.27744913E-02 -9.83562806E-02  5.17312656E-02
 -1.13227682E-01 -3.42283511E-03 -6.56129165E-02  3.26001587E-02 -2.34324639E-02
 -8.05084089E-03 -3.26820925E-04 -2.35921880E-03 -1.18369818E-03 -8.62530514E-04
 -5.45861880E-03 -4.62723863E-03  2.15316786E-03  2.82074142E-03  4.59378083E-03
  4.09016560E-02  1.43046049E-02  2.80914780E-02 -1.08093669E-02  6.08139396E-02
  2.06862168E-02  4.30739200E-02 -3.37501130E-02  3.14071122E-02  6.87751200E-03
  7.27473669E-03 -8.84275524E-02 -8.14127541E-02 -1.31136131E-01 -1.21552489E-01
 -1.82438483E-03  1.03222530E-03 -6.05093376E-03 -1.86414627E-03 -8.98811755E-03
  2.65806495E-02  4.34776335E-02 -2.66153778E-02 -8.00760791E-03  2.24681111E-02
 -1.17933513E-01 -3.86759199E-02 -1.27116169E-02  3.17946734E-02 -9.87623193E-02
 -5.03580169E-02 -2.26849644E-02  2.64995494E-02  6.28244111E-01  2.23514994E-02
 -1.62684942E-01 -2.17964579E-01  5.19979058E-03 -4.09022565E-03  1.18350016E-03
 -7.73955979E-05 -7.46433447E-03 -8.39139912E-03 -1.38384313E-02 -2.02324389E-02
  1.48624620E-02 -4.56297183E-02  3.93348067E-02 -2.88602766E-02  2.22795802E-02
 -6.84167802E-02 -8.95447769E-03  3.79615147E-03 -3.62241624E-02 -2.03131492E-02
 -2.66719080E-02  2.43973386E-01 -3.01867131E-01  4.09260391E-01 -4.13597406E-03
 -2.74326637E-03 -9.16877186E-06 -1.02042913E-03 -3.28806216E-03 -1.86123137E-02
 -3.07022474E-02  1.28408057E-02  3.04273145E-02  2.95991820E-02  8.25366333E-02
  1.92894296E-02  4.91844000E-02  4.88809582E-02  6.32402526E-02  1.06500917E-02
  4.54725696E-02  4.82673599E-02 -1.25130168E-01 -4.22418121E-02  5.72218446E-03
  4.84579886E-02  5.96917563E-03  3.19465577E-03  1.03496155E-02 -7.87182537E-03
 -4.01182571E-03  1.89122389E-02  3.11601636E-02  3.18558293E-02 -2.06724811E-02
 -4.65874800E-02 -8.40703866E-02  5.38077553E-02 -3.00428966E-02 -7.25942035E-02
 -7.28806728E-02  5.10133747E-02 -1.33229634E-02 -5.42373048E-02  2.73210072E-01
  4.70202452E-02 -2.38104098E-02 -6.78140412E-02  1.78192410E-04  1.17612050E-02
  6.27311592E-03 -8.95275576E-03  2.72355324E-03 -2.13643417E-02 -3.50414083E-02
 -2.35732583E-02 -4.71920823E-04  1.90475726E-02  9.50094530E-02 -3.78595693E-02
 -4.29373578E-03  2.66003414E-02  7.66345786E-02 -3.55036500E-02 -1.60188468E-02
  9.67411219E-03 -5.79882980E-01 -8.65844884E-02 -4.81453022E-02  1.24523504E-02
 -7.83029988E-03  7.64376104E-03 -1.59133034E-03  6.31489780E-04  1.04599796E-02
  1.98013353E-02  3.26115296E-02  2.29216002E-02  4.52163131E-02  3.87957900E-02
 -8.73928645E-02  3.32197764E-02  7.15342829E-02  6.40346449E-02 -8.33445427E-02
  1.93381874E-02  5.38076495E-02  5.17060857E-02  3.46470196E-01 -9.86336165E-02
  3.27083966E-02  1.09742532E-01 -7.57155680E-03 -2.64762413E-03 -1.10007835E-02
  8.86121519E-03  4.69602703E-03 -2.07246403E-02 -3.41474387E-02  1.89591575E-02
 -3.05193236E-02 -4.47587408E-02  9.13113586E-02  3.53684010E-02 -4.33090396E-02
 -6.80407556E-02  9.56779642E-02  4.20900889E-02 -1.53074071E-02 -4.67230480E-02
 -7.95527453E-01 -2.51403515E-02 -1.87451878E-01 -1.94618851E-01 -3.48592177E-04
 -1.14054961E-02 -6.58699358E-03  9.76047783E-03 -1.83246981E-03  8.55230933E-03
  1.40993552E-02 -2.23904370E-02  5.64809908E-02  2.67102857E-02 -3.76447736E-02
 -3.51727125E-02  8.41949594E-02  3.36934335E-02 -3.82652337E-02 -3.35240046E-02
  7.79242521E-02  2.15164569E-02 -7.47990470E-01  2.97664561E-02 -1.15921910E-02
  7.45237225E-02  1.21031271E-03 -3.29533268E-03  6.60593843E-03 -1.11693253E-04
  2.85871492E-03 -1.03167020E-02 -1.69618544E-02  2.70095795E-02 -5.33728084E-02
  1.25160141E-02  4.62962011E-02  3.93519260E-02 -7.70053598E-02  2.11703997E-02
  2.33054658E-02  1.81670890E-02 -2.70615880E-02  2.47044819E-02  1.01100018E-01
  2.13576960E-02 -5.33154057E-02 -1.43551433E-02  5.97008262E-03  1.67418921E-04
  4.75323235E-03  1.15834316E-03  3.45672007E-03  1.07368622E-02  1.76632784E-02
 -1.90637589E-02  3.06857169E-03 -5.67939843E-02 -4.75950613E-02 -2.62708149E-02
  6.02349099E-04 -8.27637276E-02 -3.44012340E-02 -1.56346028E-02 -3.53645570E-03
 -5.78500057E-02  2.23387466E-01  1.68559597E-02 -3.76358700E-02 -6.54179255E-03
  3.93568103E-03  3.50994204E-03 -5.28717111E-03  3.30039966E-03  1.71319908E-03
 -9.56055331E-03 -1.57813240E-02 -2.15080370E-02  6.42426753E-02  3.39770174E-02
  4.15292735E-02 -3.42740239E-02  9.72990151E-02  4.58562696E-02  7.19128206E-02
 -2.55541940E-02  4.57145003E-02 -7.20582419E-03 -2.67153531E-01 -4.01016584E-02
  5.61467098E-02 -4.45676040E-02  8.43364452E-04  4.60096741E-03 -8.49268244E-03
  1.31857921E-03 -2.07137313E-03  1.02142984E-02  1.68067320E-02  3.09613629E-02
 -6.43645933E-02  6.37985194E-03 -4.58078576E-02  4.31781968E-02 -8.90299036E-02
  1.17051288E-02 -3.06547260E-02  5.55556980E-02 -9.30541180E-02  3.53809486E-02
  1.10549040E+00  1.14399298E-01 -1.68702576E-01  1.06742774E-01 -4.30941951E-03
 -9.61628605E-04 -2.00975631E-03 -6.29107333E-04 -1.68545552E-03  2.07632422E-03
  6.66923776E-04  3.20220032E-03  9.70263647E-03  1.15482074E-02  7.93827689E-03
 -6.35344927E-03 -7.04667255E-03 -6.39203070E-03  5.71859140E-02  6.13393996E-02
  2.14609413E-02 -6.68826597E-02 -7.43125693E-02 -2.16710626E-02  3.86053052E-02
  4.16286002E-02  1.50736616E-02 -7.11971047E-02 -7.95832603E-02 -2.55952369E-02
  6.03865315E-02  6.62673792E-02  1.99523008E-02 -4.03348291E-02 -4.04386429E-02
 -1.13166380E-02  2.09466678E-02  2.35494718E-02  3.86762742E-03 -2.69866887E-02
 -3.11233847E-02 -1.11586727E-02  4.22534250E-02  4.49416990E-02  1.32569400E-02
  1.20407992E-02  3.86378387E-02  3.29625193E-03 -2.56096774E-02 -3.58936146E-02
  6.66638110E-04 -1.08092613E-02 -1.39886233E-02 -2.68745715E-03 -4.34408163E-03
 -1.30243798E-03 -7.85638462E-03 -4.38514267E-02  1.46277390E-02 -2.43387301E-03
 -1.40541392E-02 -7.06712434E-02  2.80096683E-03 -1.19014302E-03 -8.27605764E-03
 -4.07044375E-02 -8.81724433E-03  3.37552593E-03  5.03882455E-03 -1.35163915E-03
  3.77845133E-03  1.03939768E-03 -2.24799015E-03  3.80507274E-04  3.72381463E-03
 -1.63769586E-03 -2.77199994E-03  8.44358827E-03 -2.71739886E-02 -3.27863058E-02
  9.29642499E-03  1.26740940E-02 -4.23053619E-02 -4.95911763E-02  1.86694361E-03
  1.73063760E-02 -4.09443906E-02 -4.81399060E-02 -7.97866252E-02  3.67597503E-02
  2.05455237E-02  1.78345456E-02 -7.96882850E-04 -2.79645784E-03 -7.19250568E-04
  1.41793825E-03  3.50286802E-04  3.62380065E-03  6.03887473E-03 -1.14299784E-02
 -3.76035103E-02 -1.87069673E-02 -1.77305277E-02 -1.61845688E-02 -5.50988085E-02
 -2.91499278E-02 -3.09249680E-02 -1.19292666E-02 -4.06903215E-02 -2.52583280E-02
  3.89117760E-03 -6.17809594E-03  2.20884512E-03 -1.55719267E-03 -3.93532393E-03
  6.10818854E-04  4.18241967E-04 -2.74480021E-03  2.44959773E-03  7.25852141E-03
  1.21320488E-02 -7.47968292E-03 -1.81198820E-02  5.45759779E-03 -3.31260469E-02
 -1.08267887E-02 -3.09243904E-02  8.27162155E-03 -6.62761838E-02  1.37927911E-02
 -3.16172717E-02  2.79832345E-02 -1.81181865E-01 -2.31495407E-02 -2.82394655E-01
 -1.03708092E-01 -3.20857117E-03  1.04948015E-03  3.81489820E-03 -1.69709788E-03
 -4.11667376E-04 -1.10987755E-02 -1.81616305E-02  1.50498194E-02 -1.89377424E-02
 -1.98683374E-02  4.98004610E-02  2.08077249E-02 -2.82903022E-02 -2.87317988E-02
  5.31360881E-02  3.19149750E-02 -2.87377939E-03 -1.39394457E-02 -4.10384226E-02
 -5.80365726E-02  1.26387132E-01  2.05628393E-01 -1.11758108E-03  1.82188275E-03
  5.02399003E-04 -3.24123135E-04  1.15231902E-03 -3.00738658E-02 -4.92638583E-02
  1.43296178E-03  2.54284828E-02  5.64524991E-02  1.34687997E-01  2.04355906E-03
  3.59777619E-02  8.28105101E-02  1.22865165E-01 -8.83083792E-03  9.58790306E-03
 -9.24155884E-03  5.43608726E-02  3.54993868E-02 -8.80726632E-02 -1.12792892E-01
  2.83378960E-03 -2.13554346E-03  7.64656829E-03 -1.79397513E-03  1.91388263E-03
  6.71473044E-03  1.10623887E-02 -1.50600510E-02 -2.00716515E-02 -6.02863999E-03
 -2.92927846E-02 -2.06377033E-02 -3.01668456E-02 -1.11860516E-02 -1.64480757E-02
 -2.32711638E-02 -3.63048376E-02 -1.34874512E-02 -3.29184437E-01 -1.07927425E-01
 -2.84765688E-02  5.11867127E-02 -2.60468650E-03 -1.33913766E-03 -3.45957542E-03
  3.01286477E-03  5.53203546E-04 -6.03145322E-03 -9.95972171E-03 -9.34579288E-03
  1.96732124E-02  3.32027016E-02  2.62866117E-02 -1.69834201E-02  2.77595447E-02
  5.08556579E-02  1.71231308E-02 -2.18549368E-02  1.19378565E-02  3.02972601E-02
 -6.45169851E-02 -4.98183990E-03 -1.41167793E-02 -1.32114976E-02 -9.50460634E-04
 -4.30958848E-03 -2.93511766E-03  4.19312055E-03 -3.65253689E-04  8.15083151E-03
  1.33486300E-02  1.07640428E-02 -1.43397239E-02 -2.26744434E-02 -3.67381091E-02
  1.59350768E-02 -2.05392812E-02 -3.23314827E-02 -2.46068778E-02  1.73487429E-02
 -5.43884401E-03 -1.62371933E-02  9.45535584E-02  2.31121924E-02  2.07076510E-02
  4.10110898E-03  2.60296902E-03 -3.13389244E-03  2.75793134E-04  6.06781666E-04
 -3.68083684E-03 -6.45096317E-03 -1.06397394E-02 -2.33667506E-02 -2.83734250E-02
 -1.20479467E-02  2.82486921E-02 -3.33324339E-02 -4.42086000E-02 -2.04125471E-02
  2.54756392E-02 -1.92201696E-02 -2.95603851E-02 -1.92949628E-02 -4.54893350E-01
 -5.63213220E-02 -6.85322195E-02 -3.01304786E-02  3.07278343E-03  1.44864779E-03
  4.33680503E-03 -3.16982883E-03 -1.77756931E-03  6.78350849E-03  1.12198501E-02
  1.82413893E-03  2.49444579E-02  3.56534525E-02 -3.01407897E-02 -2.60770348E-04
  3.51435186E-02  5.34610559E-02 -2.94420504E-02 -1.17174979E-02  1.34736663E-02
  3.62017169E-02  6.15901892E-01 -1.46607543E-01 -6.58504073E-02  1.10571498E-02
  1.91637035E-03  4.49999004E-03  3.14400010E-03 -3.86960092E-03 -1.27743932E-04
  7.89494066E-03  1.33699990E-02 -5.07835613E-02  4.47228804E-02 -9.56636135E-02
 -3.43396583E-02 -8.04588845E-02  7.48290203E-02 -1.44002869E-01 -3.50319765E-02
 -5.70419414E-02  5.37066186E-02 -1.11324890E-01  5.95657410E-01 -5.83701824E-02
  1.18372758E-01 -8.33312101E-03  1.04908492E-02 -2.82087917E-03  1.22446549E-02
  3.26344420E-03  9.13896346E-03 -1.55428692E-02 -2.55534513E-02  2.27368874E-03
  1.09801271E-02  2.83277222E-02  6.92589433E-02  4.35744725E-03  1.65479384E-02
  4.63604992E-02  6.45127106E-02  9.40681353E-03  7.79588231E-03  5.01487416E-02
 -4.98511532E-01 -9.81860126E-03  7.25134313E-02  8.75698002E-02  1.07105702E-02
 -6.75313107E-04  9.81881838E-03  1.88009124E-03  6.35620403E-03  1.93614322E-02
  3.15853981E-02  2.68934519E-03  1.86681059E-02  4.05884653E-02 -8.71348223E-02
  3.63528460E-03  2.74421078E-02  5.86779517E-02 -3.27557384E-02  5.45677536E-03
  4.03016737E-04  1.94477094E-02  4.15042044E-01 -2.01869644E-03 -4.59193650E-02
 -7.95194802E-02  8.49764465E-04  5.71524317E-03 -1.14756569E-02  2.84650800E-03
 -1.71924935E-03 -8.39228488E-03 -1.42649582E-02 -5.83818989E-02  7.93334301E-02
 -7.23804262E-02  3.69362184E-02 -9.17061611E-02  1.25199844E-01 -1.12376164E-01
  4.14267501E-02 -7.07040787E-02  9.43868757E-02 -8.79161327E-02 -1.63405221E-01
 -2.51945310E-02 -1.48144111E-02 -1.14093228E-01 -6.16371319E-03  5.58503447E-03
 -1.42471665E-02 -1.41205387E-03 -7.77871054E-03  2.03790259E-02  3.33802733E-02
  1.10733114E-02 -2.00463800E-02  7.99402263E-03 -8.88783867E-02  1.68073678E-02
 -2.83842081E-02  1.79191340E-02 -1.22128599E-01  3.37651264E-03  2.52555959E-02
  4.27230848E-02  1.98627584E-02  5.22200421E-02 -1.22487537E-01 -6.33522538E-03
 -7.60452025E-03  3.01539518E-03 -1.30917044E-02  6.02728083E-04 -4.46105422E-03
 -1.22980771E-02 -1.46813678E-02 -2.58708170E-03  2.94086895E-03  5.68975261E-03
  1.32735148E-02 -1.92128002E-02 -1.58748086E-02 -2.82313528E-03 -2.16708584E-02
 -2.23936918E-02 -8.84174426E-03  3.04550404E-02  3.47497916E-02  9.61821220E-03
 -6.50479096E-03 -5.80134493E-03 -2.60608944E-03  2.98003081E-02  3.37627564E-02
  1.16001779E-02 -2.56618577E-02 -2.74031394E-02 -9.31257266E-03 -1.00726303E-01
 -1.17479168E-01 -2.47207374E-02  4.38044853E-02  4.68344599E-02  1.46643802E-02
  2.89503309E-03  5.05242395E-03 -1.89759744E-03  1.12790367E-01  1.26864395E-01
  3.62977130E-02  1.84637631E-02  6.27412495E-02 -2.77139064E-02  1.46924734E-02
 -6.61376053E-02 -1.70499501E-02  1.93246488E-02 -2.86797453E-02  3.50897509E-03
  5.67221725E-03  1.94022837E-03 -9.42416226E-02 -3.95706059E-02 -2.14639946E-02
  6.49348480E-03 -1.50219531E-01 -6.66820848E-02 -9.29858729E-03  1.02686063E-02
 -8.75060902E-02 -4.15598960E-02 -4.36101544E-03  1.87562078E-03 -3.45188553E-03
 -7.16553624E-03  9.81066700E-03  7.74366595E-03  9.44417961E-04  9.28275713E-03
 -4.06377224E-04  1.09880789E-03  1.80444946E-03  2.35147108E-02 -3.06627230E-02
 -8.27991830E-02 -3.72601153E-03  3.55538375E-02 -4.64497289E-02 -1.27929954E-01
 -2.62711957E-02  3.92518160E-02 -5.02820009E-02 -1.10490023E-01 -1.22463473E-01
 -3.80480931E-03  6.67248666E-03  2.59597368E-02  1.14785324E-03 -1.61074011E-03
  9.29809057E-04  6.22075884E-03 -5.42823731E-03 -1.11909441E-02 -1.86105059E-02
  4.58930868E-02  5.37869419E-03 -1.02416907E-01  5.39561754E-02  6.70509947E-02
  3.64816876E-03 -1.50826871E-01  9.90883404E-02  4.70032447E-02 -1.13110451E-02
 -1.14546831E-01  2.16639656E-02  3.90026101E-03  1.67819422E-05 -1.87448793E-03
 -6.34623614E-03  6.66121638E-03  7.69900028E-03 -3.55046930E-03 -2.60356440E-03
 -3.50291199E-03 -5.73374007E-03  7.64498517E-03 -4.03203296E-02 -2.70223876E-02
  1.25149361E-02  1.26370195E-02 -6.32419527E-02 -4.28095122E-02  7.32082391E-02
  7.80494091E-03 -4.38803132E-02 -8.85153152E-03  1.49440115E-01  1.19931641E-01
  1.34938887E-01  2.18681292E-01 -4.00606462E-03 -8.21602562E-03 -3.64029925E-03
  6.39145718E-03 -2.66080774E-03  6.34147942E-03  1.03981097E-02 -8.36776375E-03
  3.97681972E-02  6.51581017E-02 -2.87422307E-02 -1.12280067E-02  5.70777285E-02
  9.54961092E-02 -3.25003569E-02 -1.97126212E-02  2.86970725E-02  4.84872362E-02
  2.57500493E-02  3.24036227E-01 -8.03156227E-02 -3.74473891E-01 -2.19738193E-03
 -2.98328941E-03 -3.89983409E-03  4.32131439E-03  5.33190699E-04  5.15018718E-03
  8.56362589E-03 -1.56648983E-02  1.65637417E-02  4.54933897E-02 -2.52096358E-02
 -2.24634713E-02  2.28352583E-02  6.76490995E-02  1.96839173E-02 -4.80403257E-02
  6.21069878E-02  3.22578601E-02  9.90465140E-02 -5.65039948E-02  7.64791415E-02
  9.50890917E-02  3.84043101E-03 -1.04331915E-04  1.65195451E-04  2.60861567E-03
  1.68951191E-03 -1.67409074E-03 -2.74953685E-03  5.37118107E-02  2.91619002E-02
 -2.43112529E-03  7.07831223E-03  7.63458252E-02  4.24008410E-02 -7.52140939E-04
  2.03304955E-03  4.97840136E-02  3.47525632E-02  6.34676746E-03  1.10424485E+00
  4.69615698E-02 -7.50636559E-02 -1.29437679E-01 -1.36762731E-04  1.79414820E-03
  2.29710749E-03 -1.89490583E-03  1.03871724E-04 -4.48090238E-06  1.20797588E-04
 -8.31903262E-03 -5.73768106E-02 -5.80953750E-02  1.49960607E-04 -9.33683508E-03
 -8.26405571E-02 -8.56587717E-02 -9.44419369E-04  3.55537315E-03 -4.41458804E-02
 -5.01756473E-02 -4.04341653E-01 -8.16890781E-02 -4.41986857E-02  1.45670070E-02
  3.02403527E-03  1.34533872E-03  3.43391003E-03 -3.30276424E-03 -2.95052372E-03
 -3.67318610E-03 -5.88092826E-03 -7.46019938E-03  4.73532811E-02  6.43330617E-02
  1.66509466E-02 -8.05153487E-03  7.01247157E-02  9.30552348E-02 -1.96807209E-03
 -3.71281345E-03  3.87388044E-02  5.21044245E-02  1.04389754E-01  2.88175810E-02
  7.91708657E-03 -1.23062017E-02  9.92967289E-04  1.67428501E-03  1.60689696E-03
 -1.82295540E-03 -8.85072165E-04 -9.86715650E-04 -1.55867452E-03  5.81001788E-02
  3.34020548E-02 -5.68088865E-04  4.62443046E-03  8.41528518E-02  4.90233582E-02
  6.91226972E-04 -2.22735410E-03  4.33020997E-02  2.80950111E-02  3.40785066E-03
  1.33578417E-01  3.44535738E-02  3.50203390E-02  1.45338236E-02 -1.07810628E-04
 -5.97853259E-04 -1.01455752E-03  1.14154793E-03 -1.37648154E-04  2.89723979E-03
  4.67510375E-03 -2.04803400E-02 -6.31633070E-02 -5.06707657E-02 -1.32588135E-02
 -2.80406815E-02 -9.06359604E-02 -7.21434915E-02 -5.54470772E-03 -1.05439788E-02
 -5.40271667E-02 -4.23147454E-02 -6.81304690E-01  4.05889212E-02 -3.91736087E-02
 -7.28719079E-02 -2.85799743E-03  3.38044229E-04 -3.30963766E-03  3.21106076E-03
  3.66423901E-03 -1.36142807E-02 -2.24001235E-02 -1.63771602E-02 -1.02066660E-02
 -2.00673531E-02  6.27210495E-02 -2.40305116E-02 -1.66557259E-02 -2.80165507E-02
  2.66721574E-02 -8.01645099E-03 -3.72706894E-02 -1.39600616E-02  1.13999106E-01
 -4.36482436E-02  1.98145048E-01  2.16178833E-01  1.43811518E-03  3.83606346E-03
 -3.23048873E-03  1.97074292E-03  3.84513900E-04  8.42982573E-03  1.38441208E-02
 -1.12959923E-02 -7.91650062E-04 -9.35213487E-03 -3.79402772E-02 -1.87088655E-02
 -2.77830589E-03 -1.64952967E-02 -1.01724123E-02 -7.23952602E-03 -1.25573661E-02
 -2.71871427E-02 -2.17852590E-01 -8.05297873E-02  1.78097587E-01 -5.09287513E-03
 -6.88341110E-03 -2.68162900E-03  2.90376728E-03 -3.53068128E-03 -1.87934965E-03
 -4.81564866E-03 -8.14418318E-03 -1.09102828E-02  3.82481723E-02  4.94315243E-02
  2.17901599E-02 -1.90426956E-02  6.11086295E-02  7.46214677E-02  1.67286591E-02
 -1.44497608E-02  4.98486984E-02  5.86751865E-02 -1.80780890E-01 -5.22360177E-02
  6.23109107E-02 -8.45219345E-02 -6.17806109E-03 -3.46024518E-03  4.71053722E-03
 -5.02639333E-03 -2.29358359E-03  9.74648250E-03  1.58820446E-02 -1.34295029E-02
 -1.25230162E-02 -3.53905817E-02 -4.34360910E-02 -2.05372265E-02 -1.91534656E-02
 -5.04497740E-02 -2.82689423E-02 -3.45778085E-03 -1.17647435E-02 -3.34703908E-03
  9.10260803E-02  1.26930060E-02 -7.14355336E-02 -5.78695490E-02 -1.57364811E-03
 -3.01010634E-03  5.13803157E-03 -2.89561478E-03  9.96927915E-04 -6.76120006E-03
 -1.11692335E-02 -2.35761455E-02  1.29041344E-02 -6.51188718E-03  3.04330526E-02
 -3.53877498E-02  1.54831698E-02 -1.15698849E-02 -2.38395210E-03 -4.77757106E-02
  3.44832319E-02 -4.31360315E-02 -2.47805341E-01  2.80331488E-02 -4.71314969E-02
 -3.06080896E-02  3.88310826E-03  2.55002642E-03 -3.89341429E-03  1.33469220E-03
  1.08702485E-03  2.52258110E-02  2.98655187E-02  8.92345358E-03 -2.58875840E-02
 -2.80374077E-02 -7.96883390E-03  1.96025985E-02  2.55044746E-02  1.28924355E-02
  1.53949338E-02  1.64894894E-02  3.38633979E-03 -2.46994279E-02 -2.85369417E-02
 -5.46724014E-03 -2.42646298E-02 -2.86451043E-02 -9.38895803E-03 -1.42806348E-02
 -1.65093043E-02 -4.81537710E-03  1.01883841E-02  1.47516425E-02 -5.62299048E-03
  2.23966928E-03 -4.10293159E-03 -1.19798878E-03 -2.06643134E-02 -2.30799435E-02
 -5.78698458E-03  5.45329961E-02  6.29296596E-02  1.73720851E-02  1.41641355E-03
  5.18974978E-03  3.97811308E-03 -1.05190402E-02 -3.71871343E-02 -7.32418859E-03
  2.11734864E-02  4.03743129E-02 -6.53643373E-03  8.52924299E-03  1.89337266E-02
  6.26741473E-03  9.95657808E-03  3.05167179E-02 -5.43638380E-02  6.13264409E-02
 -3.64062281E-02  4.90473598E-02 -8.58871163E-02  9.80000466E-02  1.24260195E-03
  3.39257072E-02 -6.00643276E-02  6.73099560E-02  3.15286928E-02  3.13876054E-03
  2.66851855E-03  8.87058776E-04 -2.87651554E-03  7.80985978E-03  6.51664507E-03
  8.07314510E-03 -9.86234976E-03 -4.29259464E-03 -7.03813227E-03 -3.71895580E-02
  5.42632793E-02 -3.29935236E-02  2.04071279E-02 -5.45544789E-02  8.46365852E-02
 -5.08900670E-02  2.08128959E-02 -4.80824531E-02  7.26653971E-02 -4.34479824E-02
  2.96812531E-02 -1.93922029E-02 -8.13466671E-03 -1.15401434E-02  5.59643508E-04
  5.88883582E-03  1.17392298E-03  9.72752623E-04 -6.80955620E-03 -1.18557787E-02
 -1.97590189E-02  7.39180333E-02  7.17288246E-02 -2.12564026E-02  5.75491769E-02
  1.07659228E-01  1.01659420E-01 -2.81705171E-02  1.12955270E-01  7.88628892E-02
  6.56333296E-02 -1.12694740E-02  5.60194534E-02 -7.09557630E-03  5.60902971E-03
 -3.63688628E-03  3.86310289E-03  4.08852115E-03  2.81445425E-03  1.26282416E-03
 -8.27335521E-03  2.58430780E-03  4.28878626E-03  7.79055319E-02 -1.91746034E-03
  2.89802054E-02 -1.05243591E-02  1.20560149E-01 -1.56476491E-03  4.56127504E-02
 -2.09866853E-02  7.97978700E-02  1.29378275E-02  2.78946275E-02 -1.51198230E-01
 -1.94103761E-02  4.27326496E-02 -2.61752599E-02 -3.95616683E-04  4.63407840E-03
 -6.84080431E-03 -1.90759359E-04 -5.41390144E-03 -9.00467938E-03 -1.46918733E-02
 -6.74348982E-02 -4.60070508E-02  2.90200789E-02  3.97495037E-02 -9.67898693E-02
 -6.90195486E-02  4.39453123E-02  5.03849254E-02 -4.67742699E-02 -4.00979413E-02
  1.88725138E-02 -2.53404698E-02  1.00141927E-01 -8.13678561E-02 -1.85961519E-01
 -2.04545127E-04 -4.32243535E-03 -3.78403112E-03  5.62100537E-03 -1.30043565E-03
 -1.88407111E-03 -3.16490219E-03  2.71199891E-02  4.03417021E-02 -2.49010528E-02
  1.11443859E-02  4.42124674E-02  6.19637755E-02 -3.88430145E-02 -2.40949445E-02
  3.70573754E-02  2.92719850E-02 -1.67008987E-02 -1.87361472E-01  2.40015173E-02
 -1.07510946E-02  3.18688889E-02 -3.26872527E-03  2.59121954E-04 -4.06813295E-03
 -1.89180623E-03 -3.17110854E-03 -9.51028673E-03 -1.53674547E-02  4.13693449E-02
 -4.14179521E-02 -6.13320229E-02  4.34493567E-02  6.10203021E-02 -6.53023679E-02
 -9.24860799E-02  1.11062848E-02  4.37611618E-02 -3.91421708E-02 -5.84103880E-02
  1.73159015E-01  1.74943355E-01  4.77885389E-02 -6.11458023E-02 -1.03425897E-03
 -5.94312734E-03 -4.08903755E-03  5.09142927E-03 -3.66651678E-03  8.23817681E-04
  1.33713720E-03  1.65031938E-03 -6.12086844E-04  8.52922829E-03 -3.98750537E-03
  3.20146145E-03 -1.73836680E-03  1.26433109E-02  9.33880057E-03  5.03582423E-03
  1.90862391E-03  8.55529698E-03  6.53841984E-02  4.45599560E-02  9.28111163E-02
  6.81565299E-02 -6.15950280E-03  2.14385229E-03 -4.18741818E-03  4.17551345E-03
  5.63061180E-03  6.32728220E-03  1.00601784E-02 -7.50200079E-02 -4.27018900E-02
  1.44989351E-02 -2.90193786E-02 -1.13989918E-01 -6.72479987E-02  2.00191864E-02
  1.96785959E-03 -7.28358076E-02 -4.54554145E-02  9.63282500E-03  3.74885123E-02
 -4.66709571E-02  2.07390808E-02  6.57242528E-02 -9.11621520E-04  5.22238409E-03
  3.60351053E-03 -2.44961806E-03  3.44520007E-03  6.31596897E-03  1.00341377E-02
  3.30052849E-02 -4.51072856E-02 -6.89671635E-02 -2.93232790E-02  4.87243808E-02
 -7.06199238E-02 -1.05166071E-01  1.11813117E-02  2.74641117E-02 -4.40836951E-02
 -6.34499277E-02  7.17112200E-02 -5.21895494E-02 -1.51039189E-02  1.32508191E-02
  7.22039130E-04  4.85264135E-03  4.55241546E-03 -3.06755591E-03  2.51484020E-03
  1.32714884E-03  2.09937639E-03  1.05676963E-02 -2.96302374E-03  4.87388683E-03
 -5.40973938E-03  1.60742651E-02 -5.21511908E-03  8.67479900E-03 -1.37329279E-02
  1.11998053E-02 -5.53281760E-03  2.56002034E-03 -2.56799203E-01 -8.40070181E-03
 -6.86889800E-02 -5.51141798E-02  7.51636060E-03 -1.32444505E-03  4.61076591E-03
 -3.34606210E-03 -5.45324325E-03  2.69184206E-03  4.41718829E-03  1.97509809E-02
  3.10851108E-02  3.67530237E-03 -1.22192096E-02  3.10434476E-02  4.79587411E-02
  2.01627631E-03 -7.21725090E-03  2.23392029E-02  3.17268682E-02 -6.36354805E-03
 -1.99259804E-01  1.20582754E-02 -9.68520594E-02 -7.99729996E-02  3.78829942E-03
 -2.93554965E-03 -2.82810931E-04 -1.40540305E-03  1.10932207E-03 -1.18556107E-03
 -2.00372057E-03  3.28658848E-02 -1.56054568E-02  1.14492598E-02  5.04181256E-03
  5.12143684E-02 -2.08192422E-02  1.74641654E-02  1.38908385E-02  2.94585141E-02
 -9.69389843E-03  1.33645595E-02  1.44615062E-01  4.84132089E-02 -9.00517300E-02
 -8.68329140E-03  3.28441705E-03 -2.51415936E-03  1.74418394E-03  5.12411655E-04
 -1.70507868E-05  2.36313795E-03  3.84530104E-03  7.19314270E-04  2.53470700E-02
 -2.52257855E-02 -1.06956298E-02  3.85214376E-03  3.83831712E-02 -3.62819966E-02
 -3.35639725E-03  3.21700045E-03  2.53273764E-02 -2.37853360E-02  5.69406166E-02
  2.11602608E-02 -2.60398215E-02  5.24374612E-02  1.87714176E-03 -1.25540841E-03
  5.00330984E-04  1.68550379E-03 -1.06725613E-03  1.13930200E-05  4.04500239E-05
  1.71708085E-02  2.72303895E-02  1.26568193E-02 -7.03768321E-04  2.86231135E-02
  4.17833354E-02  1.68794176E-02  1.70758740E-02  1.63529784E-02  1.62477536E-02
  4.06328787E-04 -1.16576579E-01 -8.80762886E-03  5.80411580E-02  3.65799065E-02
 -2.00000750E-04 -4.25485065E-05  6.01961842E-04  2.60996443E-03 -2.34684541E-03
 -2.95131506E-03 -4.74774504E-03  4.91697722E-02 -1.36242990E-02 -1.80039873E-03
  1.24921268E-02  7.49613254E-02 -1.55766501E-02 -3.77229867E-03  2.13632256E-02
  6.66918291E-02 -2.97638274E-02  1.44648638E-05  3.03012972E-01 -1.04245987E-02
  2.78621746E-02  3.70726734E-02 -2.14091213E-04  1.63447168E-03  6.73819700E-05
  2.20943708E-03 -8.63394643E-04  6.06199282E-02  7.00097329E-02  1.50350280E-02
 -4.00749991E-02 -4.50133414E-02 -1.11871138E-02  2.99891863E-04 -1.74648011E-05
  1.05669921E-02 -5.53732009E-02 -6.89382752E-02 -1.50685610E-02  2.11676194E-03
  1.77645961E-03  1.81800499E-03  6.12553697E-02  7.21297524E-02  2.07014718E-02
  6.24878922E-02  7.43937816E-02  2.24190670E-02  2.90099313E-03  4.09129474E-03
  1.97286613E-03 -1.13758103E-02 -1.31958223E-02  3.70961516E-03  1.50162000E-02
  1.75168566E-02  4.14842321E-03  5.89370637E-03  6.71571167E-03  1.04078157E-03
  3.29400634E-03  3.09763978E-03  1.70015465E-03  4.66751380E-03  1.46116634E-02
  2.84309330E-02  8.02577016E-03 -1.79349970E-02  2.09662970E-02  7.87694038E-03
 -1.03975673E-02 -3.21121795E-03 -5.09254306E-03  1.29173666E-03  4.90758728E-02
 -4.45687156E-02  2.01861115E-02 -1.23309883E-03  7.65336315E-02 -7.06513967E-02
  2.20420487E-03 -8.99094030E-03  4.88732277E-02 -4.77376407E-02  2.18594505E-02
 -1.17196990E-02  1.13222512E-03 -5.35195135E-03  2.09757565E-03 -6.44476317E-03
 -5.99122933E-03 -8.14643001E-03  7.90488102E-03  3.42478105E-03  5.64523892E-03
  8.30523771E-03 -5.51563914E-02  3.34794300E-02 -1.74346610E-02  1.20788580E-02
 -8.59565589E-02  5.13689220E-02 -1.13233536E-02  1.03356391E-02 -7.19948556E-02
  4.53767717E-02  9.01417011E-02 -2.54727760E-02  2.63931293E-03  1.53627850E-02
  1.35077964E-03 -5.06008102E-03 -4.01524586E-03 -5.89159239E-03  4.90412998E-03
  1.21678382E-02  2.02850801E-02 -5.48199745E-02 -6.68446122E-02  2.98682775E-02
 -5.94928816E-02 -7.96247493E-02 -9.47629490E-02  4.11490745E-02 -1.10371210E-01
 -5.80273554E-02 -6.17361058E-02  2.36573354E-02 -4.00175725E-02 -2.57705918E-03
 -3.94640725E-03  4.83226393E-03 -2.50014914E-03 -3.07066000E-03 -3.72059965E-03
 -1.84611103E-03  5.82260629E-03  7.00502310E-04  1.14146187E-03 -1.64019139E-02
  3.08886651E-02 -3.89604604E-02 -6.73188473E-03 -2.52146711E-02  4.93164675E-02
 -5.95920780E-02  4.18024236E-02 -1.70664393E-02  3.16365940E-02 -4.86079181E-02
 -1.66368654E-01  2.11954364E-02  1.85992092E-02  1.29848812E-02  4.17972882E-03
 -7.97300538E-03  5.16701587E-04 -1.11373001E-03  4.45347178E-03  1.44026997E-03
  2.35084108E-03 -2.75826521E-02  2.85268093E-02  3.14901902E-02 -6.28385789E-03
 -4.06798273E-02  4.33736193E-02  4.42778363E-02 -1.72887371E-02 -3.63044336E-02
  1.29809013E-02  2.58322332E-02  1.50128597E-02  6.25836828E-02 -1.96178034E-02
 -7.29180542E-02 -2.95539201E-03 -8.75675997E-03 -9.07040947E-03  7.22508050E-03
  8.78862953E-04 -3.42120699E-04 -5.77859579E-04  2.89744245E-02 -1.02660463E-02
  1.01097233E-02  1.78878745E-03  4.53614813E-02 -1.52535573E-02  1.55963677E-02
  8.86807011E-03  2.26567174E-02  1.02172519E-02  1.60601381E-03 -5.03204166E-02
 -9.28110738E-02  7.68996493E-02 -2.35411075E-01  4.26226984E-03 -5.42971928E-05
  3.76888183E-03 -4.49652582E-05  3.05894454E-03 -1.02166705E-02 -1.64236299E-02
  8.38094885E-04 -5.49798824E-02 -7.37482504E-02  4.68866489E-02  4.93797690E-04
 -8.40489429E-02 -1.13407035E-01 -9.69293395E-04  6.31662439E-03 -4.75860424E-02
 -6.96631456E-02  5.87413264E-02  1.16851304E-01  4.48437715E-02 -3.31085602E-02
 -3.53080989E-03  3.72758580E-03 -3.97359384E-03  9.59430967E-04  5.12089199E-03
 -7.56734544E-03 -1.20595602E-02  7.61034655E-02  1.84773514E-03 -6.15754646E-02
  3.51125788E-02  1.17600642E-01  3.09439732E-03 -9.53967370E-02  5.36404067E-03
  7.75060780E-02  2.74328954E-03 -6.11651896E-02  1.36966805E-01  4.26499254E-02
  4.97873929E-02  2.44350767E-02 -3.55899996E-03  6.18942147E-03 -1.55028259E-03
 -1.92017041E-03  4.76503437E-03 -6.84381101E-04 -1.10973963E-03 -1.97703510E-02
  2.09036297E-02  3.43828664E-02  3.12250211E-03 -2.84086463E-02  3.05876668E-02
  4.91375303E-02 -5.02057103E-04 -1.71480669E-02  1.50748641E-02  2.49907223E-02
 -3.20690120E-03 -2.17187109E-02  6.47710314E-03  2.46401964E-02  2.95744845E-03
  6.92167328E-03  7.33981461E-03 -8.34794854E-03 -7.68103195E-05  7.80982340E-03
  1.24832158E-02 -5.87550379E-04 -5.62401859E-02 -7.32991912E-02 -3.65160199E-02
 -4.53465473E-04 -8.60144816E-02 -1.13344387E-01  1.46289185E-02  4.64861263E-03
 -5.06860401E-02 -7.00211110E-02  1.35497260E-01 -3.44914261E-03  5.42404655E-03
  8.82502175E-03  4.51976508E-03 -4.51525107E-03  3.59335492E-03 -1.29966869E-03
 -4.68454107E-03  9.88547717E-03  1.58476777E-02  7.28524571E-02  2.80581851E-03
 -6.48186231E-02 -4.51181351E-02  1.11463665E-01  4.74977819E-03 -9.99161435E-02
 -1.43345527E-02  8.23721758E-02  9.12115142E-03 -6.69870277E-02 -2.16010929E-01
  3.35460205E-02 -3.72928300E-03 -2.99611864E-02  2.45331187E-03 -6.37427794E-03
  1.16274182E-03  1.43509671E-03 -4.62360077E-03 -4.50424392E-03 -7.33247544E-03
  1.32813864E-02 -7.18133162E-03 -1.87742096E-02  1.94130547E-02  2.16376890E-02
 -9.85936595E-03 -2.61950228E-02  2.56218639E-02  1.83980667E-02 -1.66229976E-02
 -2.05872240E-02  6.15404351E-01 -3.52070025E-02  5.68556923E-02 -2.74778155E-02
 -8.10864197E-04 -8.88514082E-04 -1.87322387E-03 -1.68086184E-03 -1.14559021E-03
  5.55734348E-04  1.01567167E-03 -7.98672785E-03  2.46645877E-02 -2.50538699E-02
 -2.44774793E-03 -1.05422871E-02  3.61481507E-02 -3.90847525E-02 -4.02252017E-03
 -4.76574914E-03  1.60215179E-02 -2.82617191E-02 -2.36948208E-01 -2.29163930E-02
  6.62542150E-02  3.25575882E-02 -2.17183954E-03 -1.24737318E-03 -2.18434410E-03
 -3.93128660E-04 -1.80964611E-03 -1.93290159E-03 -3.14638155E-03  2.24756221E-02
 -1.18403536E-02  2.34587942E-02  8.66925441E-03  3.37163417E-02 -1.63722352E-02
  3.27097999E-02  4.32475097E-03  2.14381235E-02 -9.94964728E-03  2.00947575E-02
  3.26720821E-02 -9.39566511E-03 -1.12852940E-04 -3.30389149E-02 -1.80642240E-03
 -8.68016292E-04 -1.22378910E-03  5.17068112E-05 -1.97398383E-03  6.17928100E-04
  9.78954556E-04  6.94166021E-03 -4.62167681E-03 -2.75407876E-02 -2.67929556E-03
  1.17556686E-02 -4.94068227E-03 -4.06093043E-02 -6.70521482E-03  5.58099677E-03
  6.23057207E-04 -1.86073036E-02 -6.40173461E-02  1.00678499E-03 -1.06910341E-02
 -1.11643995E-02 -8.26671166E-05  3.67042536E-04 -2.12186913E-04  1.24124468E-03
 -1.22428183E-03  2.92708264E-03  4.76309883E-03  5.06539589E-04  3.04911310E-02
 -1.59834546E-02 -1.40636457E-02  3.03954325E-03  4.36414575E-02 -2.43296147E-02
 -1.16753151E-02 -1.44566958E-03  3.99511595E-02 -2.23056950E-02 -3.51701963E-01
 -3.93803212E-02  7.98452119E-02 -1.13690619E-02 -6.81336711E-04  4.71310757E-04
  5.11821386E-04 -4.98959527E-05 -9.90061565E-04 -3.90274515E-02 -4.54653251E-02
 -8.63599714E-03  5.06042753E-02  5.95653374E-02  5.17011369E-04  3.29960050E-02
  3.46890077E-02  2.17144105E-02 -6.70860711E-02 -8.24657428E-02 -2.44666799E-02
 -7.43402575E-02 -8.92198383E-02 -2.74215705E-02 -2.23848559E-03 -3.24837502E-03
 -1.71948132E-03  6.91997994E-02  8.27991695E-02  2.51790208E-02  7.23357112E-02
  8.54025063E-02  2.59943036E-02  6.42511969E-03  5.08691193E-03  1.34199284E-03
 -2.00212905E-02 -2.40421076E-02 -5.30136148E-03 -2.73327670E-03 -3.06722499E-03
 -3.03756933E-04  6.32619296E-03  7.83634856E-03  3.48806173E-03 -7.74737970E-03
 -2.46395949E-02  1.71711684E-02  9.15930944E-03  1.48211011E-02  1.21269932E-02
  4.47172712E-03  7.37839545E-03  5.11672983E-04  8.40854651E-04  2.86179254E-02
  2.11393664E-02 -4.05794167E-02  7.00309490E-04  4.02744902E-02  3.14355234E-02
 -6.46966501E-02  8.06516271E-03  1.45191499E-02  1.70079077E-02 -4.22801828E-02
  2.48633798E-02 -1.02312655E-02 -5.24815270E-03 -4.17374301E-03  4.14175718E-03
 -4.37656402E-03 -5.62954894E-03 -4.26396389E-03  5.62786308E-03  1.21977247E-03
  2.01669782E-03 -1.38623241E-02 -5.29674244E-02  1.61015894E-02 -7.39327812E-03
 -2.00246212E-02 -8.13272031E-02  2.48889746E-02  3.98550096E-03 -2.38590774E-02
 -7.52227446E-02  1.97776307E-02  1.28217693E-01 -5.56487842E-02 -1.15629565E-02
  1.64489691E-02  2.82318374E-03 -4.92691517E-03 -6.67941938E-03 -8.59913834E-03
  1.19000058E-03  9.34421906E-03  1.55831671E-02 -2.34475545E-02 -6.36825423E-02
  8.57138231E-03 -4.59934468E-02 -3.38645498E-02 -9.15822525E-02  1.02372363E-02
 -8.09825168E-02 -2.22749281E-02 -6.37477519E-02  2.99853821E-04 -4.14125401E-02
  1.77628824E-03 -5.91679232E-03  5.92934306E-03 -3.06219951E-03 -3.31069345E-04
 -2.51089412E-03 -3.46612607E-03  2.98983330E-03  3.05569270E-05 -4.41315252E-05
  4.01009651E-02  5.87457477E-02 -4.22394255E-02 -4.60210333E-03  6.44476569E-02
  9.24443922E-02 -6.82421226E-02  1.02067170E-01  3.50859114E-02  1.03836146E-01
 -5.38284462E-02 -1.72036937E-01  1.15487127E-01  2.04469430E-01  5.93333744E-02
  7.51583417E-03 -8.42769723E-03 -2.23258762E-03 -4.48849427E-03 -2.65607648E-04
 -5.43564473E-04 -8.06660164E-04 -5.82212593E-02 -2.92226064E-02 -1.10559738E-02
  1.21586223E-03 -8.42130527E-02 -4.00928039E-02 -1.66520160E-02  1.15081343E-02
 -7.67747746E-02 -4.94611884E-02 -1.15164687E-02 -1.41384727E-01  1.58135655E-01
 -3.23275152E-02 -1.84618156E-01  9.95474692E-04  3.71855638E-04  8.43383129E-04
 -3.55644645E-03  1.49450595E-04  5.74210549E-03  9.38501179E-03  5.27081114E-02
 -1.29746971E-02 -9.49271254E-03 -2.54147268E-02  8.40642119E-02 -1.88749638E-02
 -1.53209107E-02 -1.82376352E-02  2.84801300E-02  5.00458330E-02  2.95301824E-02
 -7.28299079E-02 -1.20508673E-01  1.32083617E-01 -1.39078864E-01  6.59936476E-03
 -1.55347910E-03  3.29606324E-03  1.28495540E-03  4.25132662E-03 -3.47739847E-03
 -5.87036301E-03  3.42277530E-02  3.36578879E-02  5.12744223E-03  1.61655127E-02
  4.77156156E-02  5.03727824E-02  9.58129421E-03 -1.41963478E-02  4.48817393E-02
  6.17663602E-02  2.64457274E-02  2.96884528E-01  2.91894874E-01  1.06101625E-01
 -9.70558957E-02  6.19559542E-03 -7.59226637E-03  5.57411633E-04  1.49557331E-03
 -6.29621068E-03  1.03146471E-02  1.66494954E-02 -6.32430982E-02 -4.84296437E-03
  3.74612471E-02 -4.75776967E-02 -9.52660290E-02 -5.78796616E-03  5.71246905E-02
  2.32434815E-02 -4.44365603E-02  3.68684899E-03  3.55879388E-02  9.78737862E-02
  5.14606589E-02  1.31060883E-01  1.15557460E-01 -1.33928409E-03 -1.96160977E-03
 -1.40696878E-03  2.32469617E-03  1.87053210E-03  3.59710225E-03  5.64377240E-03
 -5.56526400E-02 -3.94334497E-02 -8.75538121E-03 -1.65847546E-02 -8.55381571E-02
 -6.07081859E-02 -1.39805858E-02 -1.35399370E-03 -6.71226085E-02 -4.68900275E-02
 -9.83426806E-03  1.40869285E-01 -4.86747332E-02  3.27799449E-02  7.78728965E-02
 -5.21021609E-03 -5.52419424E-04 -4.20957195E-03  4.13784971E-03  5.49158229E-03
 -1.10486987E-03 -1.74773571E-03  4.38552732E-02  3.88590920E-02  6.37633053E-03
  5.27928800E-03  6.28483193E-02  5.89134757E-02  1.15251570E-02  2.01005646E-02
  3.78500539E-02  4.19150793E-02  1.58652391E-02  1.40890344E-01 -3.11351817E-02
 -2.04033917E-03  1.50137182E-02 -5.77197244E-03  7.13084208E-03 -8.94561927E-04
 -1.54427605E-03  7.26641191E-03 -6.89564982E-03 -1.10727742E-02 -7.91189655E-02
 -1.41601222E-02  3.36653000E-02  3.20586409E-02 -1.21159281E-01 -1.89873524E-02
  5.39851326E-02 -2.34107570E-02 -5.90627095E-02 -1.91995586E-03  3.02206804E-02
 -1.41763863E-01  1.77303239E-02 -8.93251861E-03 -3.44345313E-03 -3.16410465E-04
  3.88107771E-03  2.22982809E-03 -3.76064880E-03 -4.50108790E-04 -8.66054477E-03
 -1.41052772E-02  1.63710968E-02  2.15375666E-02 -6.01027675E-03  3.81793585E-02
  2.85641225E-02  3.26963767E-02 -8.55253450E-03  4.40095934E-03  3.13274951E-02
 -3.00005629E-03  3.07519030E-03  4.70938176E-01 -3.21755913E-02  7.76110725E-02
  2.77153697E-02 -4.74356100E-03 -4.12200675E-03 -3.26770786E-03 -4.29698847E-03
 -2.56233125E-03 -7.36840770E-04 -9.67057561E-04 -7.44899045E-03  1.33389761E-02
 -7.74961447E-02  4.41479260E-03 -9.58579097E-03  1.91478762E-02 -1.20788593E-01
 -2.70159760E-03 -6.64327696E-03  6.25192946E-03 -9.34913531E-02 -1.85564481E-01
 -3.82648734E-02  9.31815150E-02  1.16691713E-02 -8.06233467E-03 -4.42046567E-03
 -3.43211142E-03 -2.42582557E-03 -4.58622228E-03 -6.00188613E-03 -9.82326610E-03
  3.77354171E-02 -1.67060889E-02  2.93662878E-02  2.77002920E-02  5.71894912E-02
 -2.27506638E-02  4.08152644E-02 -2.79417226E-03  3.40002435E-02 -2.27857997E-03
  3.11941627E-02 -7.80368372E-02 -2.31658683E-02  2.27447391E-02 -4.02020277E-02
 -6.15802663E-03 -2.80918497E-03 -2.80020368E-03 -1.01102797E-03 -5.17627779E-03
  5.74987708E-03  9.34181723E-03  7.49493716E-03  1.98190958E-02 -3.87517505E-02
 -2.66215713E-02  1.46015181E-02  3.18041945E-02 -5.81033083E-02  1.97132606E-02
  1.59622395E-02  6.88151277E-03 -2.09258353E-02 -1.45413541E-01  1.28660980E-03
 -2.39819443E-03 -3.49675234E-03  2.42230086E-03  1.52610817E-03 -3.17739131E-04
  3.76950061E-03 -1.42100393E-03  1.68530301E-03  2.70888197E-03  1.27470912E-02
  2.70893915E-02 -6.09986328E-02 -1.25018385E-02  2.10138565E-02  3.98609417E-02
 -9.76850230E-02  3.85605890E-03  1.55911816E-02  1.46296993E-02 -1.16433126E-01
 -3.47504219E-01 -5.98120059E-02  1.52789101E-01  1.64039197E-02  2.25467635E-03
  2.17608357E-03  1.43879608E-03  1.27809146E-03 -9.92413412E-04 -1.48427102E-02
 -1.71415739E-02 -3.67953093E-03  5.01512428E-02  5.92152859E-02 -5.99028683E-03
  5.84031725E-02  5.77624348E-02  3.63320667E-02  2.31938236E-02  2.03265110E-02
 -1.55171246E-03  4.98306086E-02  6.03893067E-02  2.24997996E-02  5.51809406E-02
  6.45993428E-02  1.79760461E-02 -2.30458684E-02 -2.78822187E-02 -7.91958226E-03
 -6.21352858E-02 -7.65330566E-02 -2.85239319E-02  1.51086467E-03 -3.15843931E-03
 -6.73634490E-03 -6.45108810E-02 -7.69680581E-02 -2.12093007E-02 -2.29183831E-03
 -3.82790990E-03 -1.16819526E-04  1.93379777E-02  2.61136686E-02  1.29878668E-02
 -2.80920773E-02 -9.68940512E-02  5.82747821E-02  2.98161609E-02  1.01533753E-01
  3.88914578E-02  1.26327216E-02  5.07615215E-02  1.30648270E-04  2.69791095E-04
  1.69805896E-02 -2.01303779E-02 -6.92174536E-02  6.04184261E-04  2.52022439E-02
 -3.49062426E-02 -1.12149969E-01 -1.27497404E-02  1.45926975E-02 -2.59775753E-02
 -7.00285866E-02  8.18356647E-02 -1.52853346E-02  1.62760738E-02 -1.44809667E-02
  1.03925909E-02 -2.89340418E-03 -5.69033627E-03  1.23549347E-03  4.67039714E-03
  2.52370130E-03  4.18144383E-03  5.39761320E-03 -5.37186905E-02 -1.69374467E-02
 -1.27178873E-02  8.08120605E-03 -8.28104648E-02 -2.60521802E-02 -1.38914685E-02
  1.45587477E-02 -7.32718006E-02 -2.52740113E-02  6.53520877E-02 -2.40959569E-02
  3.08171327E-02  4.05379917E-02  1.31531959E-03 -6.81739142E-03 -3.33522038E-03
 -3.29905992E-03 -1.39673806E-03  4.83487013E-03  8.05945018E-03 -9.13503205E-03
 -7.14233136E-02 -4.85147055E-02 -2.37339286E-02 -1.27869640E-02 -1.04455629E-01
 -7.44350584E-02 -4.39678356E-02 -8.82454143E-03 -8.42798686E-02 -6.44729499E-02
  2.43775210E-02 -2.15092593E-02  3.25962812E-03 -5.49113070E-03 -7.23338500E-03
  2.36953385E-03  1.41325279E-03 -5.50119944E-03  3.02601654E-03  2.14170086E-03
  3.49750786E-03  1.25206580E-02  3.17406452E-02 -1.99731942E-02 -1.06483750E-02
  2.01778233E-02  4.91200204E-02 -3.41575306E-02 -2.22738071E-02  2.90834890E-02
  1.39033378E-02 -1.80025355E-02 -1.59578037E-01 -1.99594780E-01 -5.04763313E-01
 -2.46250294E-01  1.82612450E-03 -6.69970896E-03  1.26307870E-03 -2.94374654E-03
 -1.73850841E-03 -6.34219256E-04 -1.10217095E-03 -2.89490473E-02 -1.42067411E-02
 -3.92678829E-03  4.95764069E-03 -4.18986373E-02 -1.87163266E-02 -6.77709909E-03
 -7.69739371E-03 -3.68524488E-02 -1.78179205E-02  1.92576136E-03  3.09270118E-02
 -2.90059156E-01  9.27082333E-02  3.13207759E-01  1.91455647E-04 -5.90205619E-04
 -7.79518681E-04 -1.01724474E-03  3.43884500E-04 -1.06909734E-02 -1.76993977E-02
  1.73101345E-02 -3.94992179E-03  1.31358651E-03  5.11901284E-02  2.79600343E-02
 -5.31261480E-03  2.47132388E-03  1.32632119E-03  1.59663033E-02 -3.73088586E-02
 -5.26092180E-02  2.73039138E-01  2.99675642E-02 -1.04991153E-01 -2.87876531E-01
 -3.83538883E-03 -1.18641860E-03 -3.23208159E-03 -1.61120362E-03 -3.01353650E-03
 -1.42627618E-03 -2.38749987E-03  1.38620888E-02  5.34623492E-03 -7.28560285E-03
  7.15854249E-03  2.08110706E-02  9.73110507E-03 -1.10926199E-02 -4.06375415E-03
  8.47125737E-03 -3.98154126E-04 -2.25578459E-03 -6.93061654E-01 -3.06404156E-01
 -1.20694595E-01  1.53762815E-01  2.01232397E-03 -2.79120460E-03 -5.26095383E-04
  1.17297917E-03 -2.14275149E-03  2.99347165E-03  4.85965576E-03 -2.01420930E-02
 -1.73444403E-04  1.26622448E-02 -1.48087432E-02 -3.06557423E-02 -7.11669281E-04
  1.96532930E-02  2.90516546E-03 -1.86570895E-02  4.44070764E-03  1.04163351E-02
 -2.55980605E-02 -3.11220743E-02 -9.04771441E-02 -1.09265810E-01 -1.10084466E-03
 -7.04104796E-04 -1.21364666E-03  1.21576022E-03  1.43225225E-03  2.43731249E-03
  3.90460559E-03 -2.49346852E-02 -1.57729585E-02 -2.23096491E-03 -1.14587026E-02
 -3.84153735E-02 -2.46533949E-02 -3.77139332E-03 -4.61352432E-05 -2.41972151E-02
 -1.64339082E-02 -2.74837529E-03 -2.57741707E-01  7.28626194E-03 -3.55624259E-02
 -3.81368484E-02 -1.52316339E-03  1.12912304E-04 -1.06420217E-03  9.68740406E-04
  1.90723432E-03 -4.39976927E-05 -8.32321409E-05  1.60435369E-02  8.01408120E-03
 -6.32356294E-03  2.05281852E-04  2.32376938E-02  1.15392009E-02 -9.43414316E-03
  7.25837811E-04  1.14617567E-02  7.34564816E-03 -5.71996901E-03 -2.77719280E-01
 -5.98707537E-02 -3.16369223E-02  6.25561916E-03 -1.71640032E-03  2.84394096E-03
  4.47905017E-04 -1.29103887E-03  2.34059094E-03 -1.20768622E-03 -1.89371797E-03
 -2.70238594E-02 -2.46270070E-03  1.27333027E-02  5.13628034E-03 -4.14342955E-02
 -1.82300784E-03  2.09804773E-02  3.80182434E-03 -2.57083703E-02  5.72530357E-04
  1.53725596E-02  4.94443914E-01 -1.26139472E-01 -8.14537501E-02 -1.28749732E-02
  4.38206028E-04  1.62158302E-03  1.47902838E-03 -1.91924984E-03 -7.77740813E-04
  1.06257908E-02  1.71813558E-02  4.02347143E-02 -7.52646091E-02 -7.89507512E-03
 -4.86107293E-02  6.15239810E-02 -1.11089514E-01 -7.42672659E-03  2.75280854E-02
  3.53292165E-02 -7.38225455E-02 -2.88969191E-02  9.06210166E-01 -7.99530517E-02
  1.13932423E-01 -3.14011066E-02  8.68476791E-03  2.73083258E-03 -1.30470681E-03
  1.85917346E-03  2.78029337E-03  3.49848259E-03  5.39349060E-03  1.57784432E-02
  4.45443414E-02  1.08549533E-01 -1.75194868E-02  2.57682262E-02  6.66782362E-02
  1.67858160E-01  2.49859662E-02  2.45259276E-02  3.56882399E-02  1.24195936E-01
 -7.05360926E-01  8.71543110E-03  6.81483693E-02  1.15406549E-01  1.41819796E-02
  6.11268798E-03 -3.06848664E-03  5.40345172E-03  4.33236493E-03  5.23075422E-03
  8.61363050E-03 -3.26144591E-03 -6.94315219E-03 -4.42274574E-02 -2.23274769E-02
 -2.59480263E-03 -1.33198397E-02 -6.58331127E-02 -6.19279819E-03  3.40343444E-03
 -1.88442743E-02 -4.52953930E-02  4.01542039E-01  2.52440165E-02 -8.85138836E-02
 -2.46755072E-02  1.33243642E-02  2.32280398E-03  2.56640702E-03  5.88587749E-03
  6.84140648E-03 -1.50012661E-02 -2.44242236E-02  4.61831385E-02 -5.35677986E-02
  4.16855560E-02  7.01271184E-02  7.09143928E-02 -8.07204791E-02  6.27391130E-02
 -8.83789494E-03  2.75052018E-02 -3.12898230E-02  2.26852928E-02 -1.72696697E-01
 -1.00212201E-02  4.09628043E-02 -2.26568186E-02 -2.59121212E-03 -2.40583153E-03
  2.60324456E-03 -1.36146910E-04 -3.77927945E-04  4.94562357E-03  8.17447924E-03
  1.65860043E-02  4.05150452E-02  7.34183374E-02 -1.38799442E-02  2.81408414E-02
  5.98384305E-02  1.21351386E-01 -7.63121682E-02  3.70909988E-02  6.77508552E-02
  1.47202426E-01  8.45117352E-02 -2.60487245E-03 -7.91848119E-02 -2.18748641E-02
 -8.37680883E-03 -5.80059784E-03  4.24678053E-03 -1.44092762E-03 -1.82941011E-04
 -1.20781138E-02 -1.57748611E-02  1.01231358E-03  2.72736580E-02  3.55968711E-02
 -1.08521971E-02  2.47316008E-02  2.98622937E-02  1.53217340E-02 -3.27496276E-04
 -1.97799043E-03  2.11773857E-02  1.68715138E-02  1.99328908E-02  5.91787382E-03
  2.24883540E-02  2.72541491E-02  1.01721554E-02  4.44921634E-04  6.79348112E-04
 -1.30643153E-03 -2.29246051E-02 -2.65131155E-02 -7.13753622E-03  4.19972247E-02
  4.54053765E-02  2.07894347E-02  9.66567088E-02  1.14625985E-01  3.97462364E-02
 -2.88170413E-02 -3.46579636E-02 -1.72541660E-02 -5.20611227E-02 -6.87001156E-02
 -2.72818685E-02  4.03237009E-02  1.38610779E-01 -2.65767496E-02 -2.82332088E-02
 -1.89581267E-01 -1.11327489E-02 -8.47907930E-03 -9.80233480E-02  1.01283315E-03
  1.60294144E-03  1.18137943E-02 -5.67634071E-02 -6.24851572E-02 -3.75838904E-03
  1.99504380E-02 -9.27108536E-02 -1.02085052E-01 -2.25453143E-02  2.40360541E-02
 -6.77573543E-02 -6.40154486E-02 -8.78658885E-02  2.40173419E-02 -2.24457048E-02
  1.99675686E-03  1.25748809E-02 -2.67515029E-03 -3.05908123E-03  1.13522616E-02
 -4.19184497E-04 -3.44001515E-03 -5.67647479E-03 -2.49001252E-03  2.36119181E-03
 -3.61160661E-02  1.62997342E-02 -3.06881177E-03  3.68724121E-03 -5.41232393E-02
  2.34860090E-02  1.80624062E-03  2.08769921E-03 -6.06214331E-02  2.56870534E-03
  5.12845015E-03  3.53106835E-02  1.55909997E-02 -2.86826476E-03 -6.08829634E-03
  7.00705839E-04  2.11924020E-03 -6.65016360E-03 -2.50003794E-03 -4.17335640E-03
  3.29290023E-02 -5.46207435E-02 -9.02167731E-02  1.21373104E-02  4.85686726E-02
 -8.29004659E-02 -1.34188644E-01  2.70176994E-02  3.95464586E-02 -7.46976542E-02
 -1.12598460E-01 -7.81255546E-03  1.37699265E-02 -3.66326240E-03 -1.97922307E-03
 -8.15543235E-03  5.14399120E-03  4.46486886E-03 -6.50837776E-03  2.44624660E-04
  2.39208241E-03  4.13084747E-03 -4.29380946E-03  3.46712447E-02  7.27208409E-02
 -1.04269331E-02 -8.70253585E-03  5.74014238E-02  1.16957452E-01 -8.37358987E-03
 -2.79028637E-02  4.53455894E-02  1.03351026E-01  7.69520573E-02  1.70863805E-01
  9.71145167E-02  7.93624364E-02 -5.77625297E-03  3.95233554E-03  7.10289117E-03
 -4.16252555E-03 -1.28695917E-02  1.86057283E-03  3.17265547E-03 -1.92931667E-02
 -3.13648566E-02 -2.61453373E-02 -1.04793556E-02 -2.68858822E-02 -4.73637653E-02
 -3.90463766E-02 -5.81664713E-03 -2.41439829E-02 -2.52494454E-02 -3.51477378E-02
 -9.31013867E-02  2.41540475E-01 -1.01502505E-01 -3.21330131E-01 -6.29060074E-04
  3.35081425E-03  3.24435728E-03 -2.92605057E-03 -2.88016007E-04 -3.32483865E-03
 -5.59093566E-03 -2.31865577E-02 -7.93023748E-02 -2.80369734E-02  1.57801837E-02
 -3.83441024E-02 -1.19406247E-01 -3.98459224E-02  3.87973452E-02 -3.96936937E-02
 -4.13818504E-02  3.50314406E-03  8.24380189E-03  4.25057077E-02  2.76528394E-03
  2.21149759E-01  9.52674505E-04  1.57309735E-03 -3.54697238E-03  3.87676087E-03
 -4.32057949E-03  1.42859076E-03  2.48438935E-03 -3.34351552E-02 -4.14783371E-02
 -3.09771193E-02 -6.17634181E-03 -4.69976374E-02 -6.43090050E-02 -5.05945728E-02
 -1.94701712E-02 -3.04193826E-02 -4.04240917E-02 -3.86779153E-02  6.62772106E-01
  2.62459753E-01  9.75783070E-02 -1.18188043E-01 -2.40230945E-03 -9.09982788E-04
 -3.85951200E-03  2.34586751E-03  1.21767279E-03 -1.38022686E-03 -2.32211654E-03
  2.40557195E-02  4.16485395E-02  2.52171560E-02  7.49008307E-03  3.43311190E-02
  6.08655379E-02  3.57983618E-02 -1.80202359E-03  1.58509832E-02  2.90517853E-02
  2.02659158E-02 -2.53070770E-02  1.60507072E-02  6.90252263E-02  8.34148865E-02
 -3.70713058E-03  8.40485361E-04 -3.29434474E-03  2.16969243E-03  3.91064694E-03
  2.56009721E-03  4.06203035E-03 -1.65267740E-02 -3.50856226E-02 -3.23291615E-02
 -1.19622427E-02 -2.68967181E-02 -5.20680773E-02 -4.71951507E-02  3.03154948E-03
 -2.05105019E-02 -3.74677624E-02 -3.15658316E-02  1.79806052E-01 -1.15993538E-02
  4.43947178E-02  5.37815510E-02 -2.63928876E-03  2.65312561E-03  1.80922160E-04
 -4.36883404E-04  3.62571907E-03  6.23148989E-03  1.01267854E-02 -2.04362696E-02
 -2.09171093E-02 -1.14322091E-02 -2.78317106E-02 -2.93550329E-02 -3.02471057E-02
 -1.71272705E-02 -1.38583320E-02 -1.48027141E-02 -1.64864011E-02 -1.19426893E-02
 -3.50157294E-01 -8.59620997E-02 -7.25906149E-02 -1.02824120E-02 -1.38679927E-03
  9.23755095E-04 -1.39093588E-04  1.86147710E-04  1.63055615E-03 -6.26923218E-03
 -1.03316706E-02  1.99842146E-02  2.82652237E-02  1.66350849E-02  2.83913218E-02
  3.01184477E-02  4.03934628E-02  2.21042689E-02  1.78457867E-02  3.05069173E-02
  2.46895856E-02  1.09001550E-02 -7.49963753E-02 -1.22360718E-01 -1.47907053E-01
 -9.01836704E-02  3.33360821E-03 -3.11300121E-03  1.45989829E-03  1.74435599E-04
 -4.25496044E-03  2.41655627E-03  3.90363880E-03 -1.82648522E-02 -2.65147565E-02
  4.07567414E-02 -1.04959893E-02 -2.86949188E-02 -4.29263821E-02  6.33478045E-02
 -2.77847482E-02 -2.05129336E-02 -3.83712035E-02  5.61882460E-02 -2.29315836E-01
  5.65678348E-03  1.32942226E-01  2.11963158E-01 -7.14432024E-03  4.23811169E-04
  2.31632564E-03 -5.01002291E-04 -4.33013900E-03 -4.94887342E-03 -7.96135789E-03
 -4.27246218E-02 -5.42908853E-03 -2.61672986E-02  2.18305567E-02 -6.81684681E-02
 -1.13251093E-02 -3.90030523E-02  2.56731077E-02 -4.38347473E-02 -9.19528787E-03
 -3.88461211E-02 -7.32993433E-02 -7.48370618E-02  1.26877082E-01 -1.90900661E-02
 -3.39884128E-03  5.52809077E-03 -4.78995137E-03  1.45905697E-03 -4.35025750E-04
 -6.09885093E-03 -9.81641094E-03 -1.26056609E-02 -6.98325709E-02 -2.10530143E-02
  2.92176174E-02 -2.21787056E-02 -1.08468272E-01 -3.08390559E-02 -2.95777325E-02
 -1.92265039E-02 -6.55689971E-02 -1.14872865E-02 -6.27187036E-02 -3.43803168E-02
  3.76908983E-02 -9.34935273E-02  1.86403500E-04  5.39874570E-03 -5.64665355E-03
  4.52655451E-04  3.48875457E-03 -8.87310301E-04 -1.36208205E-03 -3.57132428E-02
  1.02148202E-03  4.06173107E-02  2.74666593E-03 -5.85982003E-02 -3.25472647E-03
  6.08965537E-02  5.72840902E-02 -1.91082386E-02 -2.25653756E-02  5.11352149E-02
 -2.17092756E-01 -2.42371500E-02 -2.52585672E-02 -5.91743023E-02  6.91104152E-03
  2.92587855E-03 -4.55699088E-03 -2.18541561E-04  5.57903121E-03  8.57599505E-04
  1.59196495E-03 -5.33205287E-02 -4.21378413E-02 -4.19247526E-02 -1.14632407E-02
 -8.70096855E-02 -6.02851788E-02 -6.96172833E-02  1.87408991E-02 -7.23467929E-02
 -8.51666473E-02 -9.55458578E-02  2.60233401E-01  4.58086783E-02 -5.64035693E-03
  6.69956601E-02  5.17749743E-03 -1.45334699E-03  5.13895283E-03 -1.12188668E-03
  1.19698078E-03  4.79694204E-03  4.88359341E-03 -6.16731640E-03 -1.54319097E-02
 -1.81825598E-02 -3.21824436E-04 -5.49606011E-02 -5.56245418E-02 -2.40185875E-02
 -4.18463997E-02 -4.42918436E-02 -2.32379754E-02 -1.05196244E-03 -6.36006130E-04
 -1.48546095E-03  3.24809404E-02  3.97866299E-02  1.27214972E-02  1.06450465E-02
  1.26218155E-02  7.21515787E-03  1.19059627E-02  1.19850189E-02 -4.16124834E-03
  2.16977979E-02  2.30745459E-02  5.25030216E-03 -2.50201428E-02 -2.98025692E-02
 -6.18019075E-03 -5.08949338E-02 -6.38308119E-02 -2.15656361E-02 -2.54319831E-03
  9.85064463E-05  1.01480542E-02 -2.06927138E-02 -7.44969986E-02 -2.04470975E-02
 -1.01540068E-02  1.37877073E-01 -2.17998467E-02 -1.71109863E-02  7.31004649E-02
  3.77791255E-03  6.22217143E-03  1.92294279E-02  2.97658811E-02  3.25766874E-02
 -1.93758658E-02  2.76963462E-02  4.74773053E-02  5.37205321E-02 -6.86699414E-03
  1.41403035E-02  2.71279245E-02  3.75927401E-02  6.52437283E-02 -1.29779298E-02
  1.29317424E-02 -1.65804096E-03 -6.93007465E-03  9.91547297E-04  2.54048561E-03
 -2.42158490E-03  1.86970842E-03 -5.29588874E-03 -8.85839753E-03 -2.65437249E-02
  3.58578982E-03  1.23069645E-02  2.59008006E-02 -4.10428225E-02  5.40579504E-03
  1.89335802E-02  3.87795558E-02 -3.25681816E-02  7.69084121E-03  2.14190011E-02
 -1.75185408E-03 -3.12475561E-02 -1.23359846E-02  7.87582060E-03  3.81665802E-03
  2.44082787E-03 -3.90789038E-03 -5.60208981E-03  1.27346579E-03  1.29469219E-03
  2.13368024E-03  9.46523345E-03  1.69316339E-02  5.31751010E-02 -6.02415292E-03
  1.39482972E-02  2.60285095E-02  7.90866323E-02 -1.30167902E-02  1.32761494E-02
  2.38462861E-02  6.69819568E-02  1.18043786E-02 -4.12185112E-03 -6.74099216E-04
 -1.23933786E-03  4.66372854E-03 -1.37979402E-03 -3.50999947E-03  1.56195877E-03
 -1.57760083E-03 -2.30130038E-03 -3.96246990E-03  5.03022964E-02  9.17867847E-03
 -4.58571258E-02  1.07386882E-02  8.08750392E-02  1.42826582E-02 -7.39449563E-02
  1.69950715E-02  5.96085657E-02  1.20869999E-02 -7.83073190E-02  5.47492198E-01
 -3.19320130E-01 -2.77124821E-01 -1.39953579E-01  1.11921970E-02 -2.56944164E-03
 -5.98696107E-03  8.30635103E-03 -5.97205110E-03  3.79500808E-03  6.24089327E-03
 -6.07629062E-02  1.42130941E-02 -4.03004368E-02 -1.58060325E-02 -9.15718225E-02
  2.61303635E-02 -6.27515493E-02 -4.00068196E-02 -6.65757647E-02  2.85344652E-02
 -4.29031238E-02 -4.98182647E-01 -1.37846016E-01 -2.76383763E-01 -2.15839127E-01
 -1.63443437E-03  1.65568208E-03 -2.12285114E-03  6.38467574E-03  5.18150534E-04
  3.50368357E-03  5.82142609E-03 -4.55864534E-02  7.19518781E-03  3.19865643E-02
 -1.63584130E-02 -7.12454897E-02  7.33911129E-03  4.91880414E-02 -2.59262515E-02
 -5.41399618E-02 -3.71846016E-03  2.99163701E-02  5.42075842E-01  1.79686273E-01
 -1.93172404E-01  1.67353692E-01  1.03447453E-03 -5.16711482E-03  5.20361908E-03
  7.11187659E-03 -7.13211259E-03 -4.08522146E-03 -6.58246374E-03 -1.82975398E-02
  2.23074370E-02 -5.01176144E-02  1.68300713E-02 -2.92408796E-02  3.79593809E-02
 -7.99697827E-02  2.89290044E-02 -2.43979735E-02  1.95683834E-02 -5.98727197E-02
  6.09880451E-01 -1.75436413E-01 -1.05759826E-01  3.04212045E-03  5.77753722E-03
  2.97066424E-04 -1.35617870E-03  1.36889283E-03  6.79349422E-04  2.78167170E-03
  4.53343950E-03 -1.45343572E-02  3.39395246E-02 -2.85137877E-02 -1.13492599E-02
 -2.45694654E-02  5.43906100E-02 -4.67664001E-02 -3.19654327E-02 -2.20721580E-02
  3.31506486E-02 -3.34707066E-02 -3.23139819E-01 -1.11677796E-01 -1.54790989E-01
 -9.92511058E-02  1.97288820E-04  2.00260359E-03 -3.16475375E-03 -2.78248957E-03
  6.70222938E-03  3.36109219E-03  5.37570134E-03 -6.68550446E-02  9.80372814E-03
 -1.31718876E-02 -1.58861491E-02 -1.03040599E-01  1.68398956E-02 -2.48147039E-02
  6.08420602E-03 -6.88450247E-02  1.14162454E-02 -1.96763779E-02 -2.77087645E-01
  1.85794458E-02 -4.14829560E-02 -6.40286467E-02 -3.99208657E-03  1.30209713E-03
 -9.28552607E-04 -4.92705423E-03  6.06290199E-03  2.22975207E-03  3.56583539E-03
  1.61365544E-02  3.31330101E-02 -5.19373137E-02 -9.90833184E-03  1.87541812E-02
  5.21568260E-02 -8.14205085E-02 -1.44340341E-02  8.50977307E-03  3.03894105E-02
 -5.75801436E-02 -1.44486685E-01 -3.60356060E-02 -4.34024650E-03  1.93650454E-02
 -5.41313944E-03  2.43964326E-03  2.72081352E-03 -5.32230101E-03  1.60763970E-03
 -2.44965842E-04 -3.88386224E-04 -5.51083238E-02  2.59819859E-02 -1.58456602E-02
  1.62948978E-03 -8.59390900E-02  4.53471643E-02 -2.37598751E-02  2.00516610E-03
 -6.76837284E-02  3.02076591E-02 -1.43232394E-02 -3.83266849E-01 -7.15601048E-02
 -1.41093256E-01 -1.18191266E-01 -2.62961141E-03  3.25298254E-03  5.40333155E-03
 -2.45354550E-03 -3.78733555E-03 -3.02871780E-03 -4.95449110E-03 -4.95576481E-02
 -6.81593902E-03 -2.10736145E-03  1.43689794E-02 -7.88248216E-02 -1.20995948E-02
 -3.38354349E-03  6.11807559E-03 -5.55189913E-02 -6.45722174E-03  4.54869141E-03
 -3.96522369E-01  1.40193468E-02  5.29989861E-02  1.19289129E-01  7.17374168E-04
  2.12578507E-03  2.47086243E-03  5.48594050E-03 -1.63398881E-03  2.69083996E-03
  4.37154573E-03 -3.65910331E-02 -3.02741063E-02  2.02961250E-02 -1.18300034E-02
 -6.08529059E-02 -4.70478409E-02  3.19580737E-02 -1.50917148E-02 -4.35752919E-02
 -2.95887203E-02  2.31531205E-02  5.57986676E-02 -3.04396448E-02  2.55871933E-02
 -2.68403430E-02 -3.58874158E-03  2.92427849E-03  6.08906584E-03  1.27534615E-04
  8.99535953E-04  2.87288771E-03  4.61711132E-03 -5.84259544E-02  8.47396401E-03
  3.65758047E-02 -1.41014215E-02 -9.46884775E-02  1.08534261E-02  5.68775173E-02
  1.47208555E-02 -6.86280486E-02  6.35208984E-03  3.52660106E-02 -1.28677965E-01
 -2.52310640E-03  1.76106413E-02  1.84944244E-03 -4.27638169E-03  1.90101505E-03
  4.54098480E-03 -5.79364307E-03  3.25244943E-03  9.03192061E-04  1.44046364E-03
 -5.78926782E-02 -4.17406051E-02 -6.28140492E-03 -3.38017466E-03 -9.54208689E-02
 -6.47204270E-02 -5.76495846E-03 -2.42850552E-02 -6.60135730E-02 -3.35229960E-02
 -1.02416358E-02  1.17440324E-01 -1.00704225E-03 -1.05572131E-02  1.68540106E-02
 -2.31009957E-03 -3.41102943E-03 -4.53158602E-04 -7.89812237E-03  2.67838993E-03
 -6.54651451E-04 -1.16501392E-03 -6.75526910E-02 -1.38234035E-02  4.68129094E-02
  6.70983171E-03 -1.04369052E-01 -2.49859801E-02  7.57538194E-02 -2.12796968E-02
 -9.00601362E-02 -1.41167090E-02  7.91325600E-02  2.62667935E-01  3.00877141E-02
 -8.43115499E-02 -7.02108166E-03 -2.68853623E-03 -1.65230154E-03 -2.02363511E-03
  1.33190268E-03 -2.61227587E-03  3.94095938E-03  2.89718069E-03  7.43211830E-03
  1.60859834E-02  1.79948294E-02 -4.31241240E-03  5.70383901E-02  6.25320039E-02
 -1.74320538E-03 -1.19291316E-02 -1.00712412E-02 -2.32145485E-03 -9.11623506E-03
 -1.07935653E-02 -6.45815718E-03  3.86055923E-02  4.83367483E-02  2.19239151E-02
  1.53779273E-02  1.93823523E-02  4.38108698E-03 -2.89511940E-02 -3.36606693E-02
 -8.81182992E-03 -1.28744076E-02 -1.54256986E-02 -1.46124695E-02  3.17109845E-03
  3.94595932E-03  1.01119390E-04  3.25893357E-02  4.06153975E-02  1.49176966E-02
  6.58079772E-04 -1.04193405E-03 -4.65186221E-03  5.30573415E-03  1.98937281E-02
 -8.83424158E-02 -6.07587986E-02 -3.74659388E-02 -6.55380776E-02 -4.50389172E-02
 -1.15825628E-02  9.73849211E-04  1.58071196E-03  7.52660186E-03 -2.02310514E-02
 -1.91470590E-02 -3.94756157E-03  1.23599518E-02 -3.36399388E-02 -3.11857655E-02
 -2.09321765E-02  1.66923089E-02 -2.94032724E-02 -1.72056528E-02 -2.85283368E-03
  3.64639448E-03 -6.97884581E-03  7.88919754E-04  3.79211559E-03 -1.80305674E-03
  5.79513859E-04  7.29885095E-03 -1.00987093E-03 -7.07724571E-03 -1.17806599E-02
 -1.48781414E-02  2.11941626E-02 -1.71546784E-02  3.42970253E-02 -2.32413306E-02
  3.12622463E-02 -2.58012677E-02  5.51188436E-02 -1.77037035E-02  3.55569152E-02
 -2.82333783E-02  1.19175387E-01 -2.51700307E-02 -1.64478952E-03 -5.53935837E-03
 -1.79207962E-03 -1.08430334E-03  1.16374529E-03  2.61348970E-03 -3.15746929E-03
 -1.21109723E-03 -2.03042572E-03  2.67535382E-02 -2.09629217E-02 -3.13586092E-02
  5.84488405E-03  3.94415895E-02 -3.23517731E-02 -4.62942431E-02  1.56928634E-02
  3.27852273E-02 -3.06695349E-02 -3.85758609E-02  2.42284059E-04  2.88471925E-04
 -4.26872265E-03  3.24008645E-04 -2.62966596E-03  2.07365207E-03  1.26579451E-03
 -2.97456460E-03 -7.60524719E-04  3.32259474E-03  5.56760308E-03 -1.59900374E-02
 -2.04872969E-02  4.72221165E-02 -1.13414602E-02 -2.66876694E-02 -3.19529974E-02
  7.48287579E-02 -7.45475300E-02 -3.37750437E-02 -2.75635492E-02  6.23638846E-02
 -6.16935433E-01  2.24382507E-01  3.09774976E-01  4.25884065E-02 -5.40440349E-03
  1.26201811E-02  2.13277773E-03  4.22629073E-03 -2.42388999E-03 -3.26965088E-03
 -5.43226275E-03 -1.94823316E-02  6.42753530E-02 -3.81254203E-02  1.55961280E-02
 -3.20116076E-02  9.89252030E-02 -6.09514782E-02  1.55741195E-02 -1.97751805E-02
  9.35737726E-02 -5.95424482E-02  6.87404446E-01  9.46886321E-02  2.54364712E-01
  1.84276082E-01  3.65286087E-03  5.65604523E-03  5.31348413E-03  6.90188881E-03
 -4.32331740E-03  1.18964840E-03  2.03452749E-03  2.37565897E-02  7.04905629E-03
 -5.51980781E-03 -7.41074162E-03  3.79416300E-02  1.27766378E-02 -8.96322833E-03
  2.20727136E-02  3.58600873E-02 -6.49674456E-03 -1.13867004E-02 -4.57994135E-01
  1.70269094E-01 -7.07263720E-02  5.67276292E-01 -3.42140098E-03  3.61407765E-03
 -1.47597217E-03 -5.11465655E-03  3.79538899E-03  2.51988490E-03  4.07390547E-03
 -3.14633774E-02  6.30170123E-02 -3.77010148E-02 -1.10760035E-02 -5.18501650E-02
  9.97139807E-02 -6.05301382E-02 -4.36540494E-04 -3.34048106E-02  6.89063979E-02
 -5.17378621E-02 -3.54231145E-01  4.49698709E-04 -2.46528593E-02  8.98763936E-03
  6.35598238E-03  2.74706794E-03 -1.27150867E-03  5.01645529E-03  3.09884319E-03
 -1.50723208E-03 -2.47512952E-03 -4.55607146E-02  5.22323624E-02 -4.37074739E-02
  6.35265681E-03 -7.33188441E-02  8.61037905E-02 -7.11042431E-02  9.27304437E-03
 -5.50649468E-02  6.25514420E-02 -4.51593500E-02  3.71731347E-02  2.20833225E-02
  6.24896016E-02  2.90656561E-02  7.85134793E-03 -4.90282880E-03 -4.05914887E-03
 -2.16225891E-03  2.26804319E-03 -1.88160645E-03 -3.01132705E-03 -4.99611572E-03
  6.82808142E-02 -5.74263722E-02  8.89070786E-03 -1.21272370E-02  1.10961030E-01
 -9.09762491E-02  2.34362449E-03 -6.32425191E-03  8.30117899E-02 -6.16693288E-02
  1.65153110E-01  5.33363621E-03  1.04145641E-02  1.60210644E-02  8.60346435E-04
 -8.21863089E-03 -2.64336410E-03 -6.84591066E-03 -1.36523209E-03 -1.06542859E-03
 -1.70686366E-03 -6.31341086E-02  5.16670904E-02 -3.17548779E-02  4.90454558E-03
 -9.73559853E-02  8.58896948E-02 -5.40956338E-02 -3.21736039E-03 -6.72987475E-02
  6.10228754E-02 -4.11639390E-02  2.23738717E-01  6.59283994E-02  4.13555642E-02
 -2.14965260E-02 -6.55171741E-03 -6.05344026E-03  2.32987156E-04 -2.33661809E-03
 -4.95905922E-03 -1.90713586E-05 -5.85818546E-05 -1.07653581E-02  6.22726508E-02
 -5.50404412E-02 -2.98176547E-04 -1.95453290E-02  9.86436088E-02 -9.00165987E-02
  1.40949302E-02 -1.70747426E-02  6.56546197E-02 -5.99948408E-02  1.21962552E-01
  1.06681972E-01  1.35570706E-01  1.03154859E-01 -5.35317813E-03 -7.12195047E-04
  1.72671981E-03  6.48060984E-03 -5.30021697E-03  4.80732912E-04  7.69107977E-04
  2.68895403E-02  2.37535886E-02 -6.54215034E-03 -1.70619382E-03  4.31756859E-02
  3.63332662E-02 -1.19562327E-02  7.73822364E-05  2.86833128E-02  3.93804565E-02
 -4.14476216E-03 -5.38018094E-01 -1.98479874E-02  1.51975064E-01  2.67537589E-01
  7.38385517E-04 -1.18676822E-03  4.70298768E-04 -3.83575123E-03  2.83895679E-03
 -5.40272586E-04 -8.92938111E-04  4.20598860E-02  6.81381912E-03 -9.24284696E-03
  2.48969754E-03  6.72017619E-02  1.36311861E-02 -1.49499725E-02 -6.56074319E-03
  4.57118764E-02  1.53320679E-02 -1.08485013E-02 -1.20065088E-01 -4.91374617E-02
  1.33702165E-01 -1.38869944E-02  2.58224136E-03 -4.03332865E-03 -1.23628519E-03
 -1.32748630E-03 -1.29801899E-04 -1.92235626E-04 -3.30425610E-04  3.57557594E-02
  2.48219462E-02 -2.01078327E-02  1.23544829E-03  5.93347102E-02  3.95083455E-02
 -3.06225078E-02 -7.63198421E-03  4.30777537E-02  3.04715759E-02 -1.99381263E-02
  1.47863351E-02 -4.70970126E-02  2.63278347E-02 -9.19303667E-02  1.16702904E-03
 -3.37721255E-03  7.72822086E-04  2.67348772E-03 -3.21392239E-03  7.17645679E-04
  1.17746351E-03  4.40942923E-02  2.02696042E-02 -4.18634537E-03 -2.68313335E-03
  7.15164456E-02  3.26880527E-02 -8.16798676E-03 -6.55229959E-03  5.30539301E-02
  2.18670727E-02  1.16971700E-03 -1.30644283E-01 -7.43036659E-03 -2.13465109E-02
 -1.06482728E-01 -1.90935396E-04  1.42853587E-03  3.68930968E-03  4.04315711E-03
 -1.27381021E-03 -1.53326830E-03 -2.44414351E-03  3.77640005E-02  1.63619935E-02
 -1.94750116E-02  4.49984901E-03  5.89532154E-02  2.69642757E-02 -3.18455526E-02
  3.23918819E-02  5.10171395E-02  1.45802800E-02 -2.74719799E-02  8.54181386E-01
  1.32734313E-01 -2.49545021E-01  8.08579360E-02  7.02086880E-04  2.48054245E-03
  1.65389771E-03 -1.27483356E-03  3.57836815E-03  3.36076632E-03  2.54433664E-03
 -7.72706558E-03 -1.61911615E-02 -2.32963780E-02 -2.61105225E-02 -5.24608979E-02
 -5.80962557E-02  1.05537172E-02  5.32711619E-03  3.44346371E-03  1.73187679E-02
  1.15497976E-02  1.35569747E-02  5.37114097E-03 -2.55488805E-02 -3.19051903E-02
 -1.35469672E-02 -8.10460260E-03 -1.05413389E-02 -4.43193459E-03  2.20604250E-02
  2.70287341E-02  1.58919207E-02 -7.70697358E-03 -8.30872278E-03  1.83761664E-04
  1.62600408E-03  3.07397651E-03  7.70521059E-04  2.68729323E-03  3.75271144E-03
  1.77067355E-03 -6.06916396E-03 -6.21955321E-03  1.73248684E-05 -5.44656974E-03
 -1.77762718E-02  3.15044699E-02  2.84011076E-03  2.04822769E-02  2.55651197E-02
 -5.05009647E-03  1.30935991E-02  2.19179278E-03  3.57720689E-03  1.09276059E-02
  5.02506714E-03  1.53616446E-02 -1.19612827E-02  1.48924065E-02  8.28897269E-03
  2.53961532E-02  1.06964127E-02  9.29426071E-03  7.01931155E-04  2.09109227E-02
  6.67101905E-02 -1.39629946E-02  3.38331117E-03 -3.71235390E-05 -3.77331344E-03
  4.39401565E-03  4.18861870E-03  2.70981737E-04  1.97978181E-04 -3.11385560E-03
 -5.17847312E-03 -1.56126172E-02  6.86628656E-03 -2.83498499E-02  1.50764956E-02
 -2.33865593E-02  1.10154384E-02 -4.44830522E-02  2.36670210E-02 -3.02695681E-02
  1.04933317E-02 -3.81337462E-02  9.79062206E-02 -6.31069915E-02 -1.51277981E-02
  8.32073879E-03  3.57849419E-03  2.53776444E-03  6.58079329E-04 -6.08506885E-04
  6.63850807E-04  1.59891519E-04  2.41723220E-04  1.47683445E-02  1.67169142E-02
  2.34640386E-02 -5.65623208E-04  2.15732096E-02  2.41186629E-02  3.55342576E-02
  9.10252291E-04  1.89795267E-02  2.17161549E-02  3.17951010E-02  7.92695494E-03
 -2.97009226E-03 -1.01131050E-03  3.18193265E-03  2.41480827E-03 -1.15879183E-04
 -1.21599469E-03  6.24650847E-04 -1.62528999E-03  1.44426413E-02  2.37039069E-02
  4.54707332E-02 -4.58535212E-02 -3.66816012E-02 -6.59987780E-02  6.85682564E-02
 -6.85153511E-02 -5.81970860E-02 -7.45453880E-02  4.87133285E-02 -3.48353900E-02
 -6.90207982E-02 -2.64915870E-01 -2.65095866E-02  1.15220617E-02 -6.63781897E-02
 -9.67380866E-05  5.65251645E-04 -4.65142314E-03  1.08824965E-03 -2.88729874E-03
 -2.96208179E-03 -4.98064137E-03 -4.10457077E-03 -1.32069863E-02 -1.68247069E-02
  1.41128527E-02 -6.23056679E-03 -1.79824637E-02 -2.25836531E-02  8.12857704E-03
 -8.93582989E-04 -8.12982861E-03 -1.76124571E-02 -5.05064931E-01  6.77953317E-02
  5.52452198E-02 -2.03628750E-02  3.24083209E-03 -3.65823224E-03 -2.53389508E-04
  3.42555271E-03 -5.68991752E-03  5.97408823E-04  7.51104850E-04 -2.20072847E-02
  5.94352180E-02  5.89091155E-03  4.64977336E-04 -3.08222402E-02  8.73383867E-02
  9.18391281E-03 -6.75516758E-02 -2.89931018E-03  4.33348009E-02  7.15401290E-02
  5.87257135E-02  7.87883258E-02 -1.77578485E-01  3.61262960E-02  7.28248189E-03
  8.13304404E-03 -1.58039996E-02  8.50668577E-03 -7.44469528E-04  2.76464403E-04
  4.58431408E-04  2.33563631E-02  4.35654324E-02  1.97860608E-02 -3.85472415E-03
  3.15230547E-02  6.58961935E-02  3.14703809E-02  2.58756380E-02  3.40470920E-02
  5.91474683E-02  2.53236654E-02  8.23093760E-01 -1.16884576E-01 -1.68874754E-01
 -8.22210877E-02  5.69533568E-03  1.53392257E-03  6.28259706E-03 -4.61081768E-03
 -4.20879500E-03 -5.66351549E-04 -9.14254224E-04 -2.45212266E-02 -3.93793284E-02
 -4.37734981E-02  2.74683672E-03 -3.46821270E-02 -5.41996713E-02 -6.36235218E-02
  7.43793781E-03 -1.85699599E-02 -3.39351480E-02 -4.43695488E-02 -6.79163430E-01
 -1.34234650E-01 -7.85208447E-02 -1.59219748E-03  4.26768546E-03 -1.76422053E-04
  2.91382594E-03 -3.05910334E-03 -2.79093984E-03 -4.98714722E-04 -7.82334699E-04
  6.67879050E-03  4.80619277E-02  3.46300572E-02  4.01421627E-03  1.25638553E-02
  7.25314019E-02  4.83132177E-02 -2.07448602E-02  1.22034176E-02  5.39707174E-02
  3.36142025E-02  3.25933652E-01  7.93561162E-02  2.28365065E-02 -2.72716882E-02
  6.15344433E-03 -3.92829333E-03  3.18332936E-03 -3.39859950E-03 -7.09837099E-03
 -2.43334250E-03 -4.04456775E-03 -6.74201740E-03 -1.80410629E-02 -3.15250969E-02
  9.85647535E-03 -9.93308996E-03 -2.70219099E-02 -4.96420101E-02  2.93419725E-02
 -7.56375848E-03 -2.58796413E-02 -4.11991130E-02 -3.44246673E-01  3.72185045E-02
 -2.34207062E-02 -6.44169746E-02  5.64816242E-03  3.26016255E-04  7.25034497E-03
 -5.86340962E-03 -5.79286611E-03  5.60531676E-03  9.21812074E-03  2.67096121E-03
  2.40557028E-02  1.49336193E-02 -2.55661528E-02  1.30830628E-03  3.42576273E-02
  2.21426025E-02 -2.47552590E-02 -5.15842191E-03  2.71596091E-02  1.98006892E-02
  3.16973613E-01 -3.23726986E-02  2.08943367E-02  6.67049520E-02  1.29485306E-03
  3.42688179E-03  3.73287445E-03 -2.75759555E-03 -7.21327479E-04  3.46360403E-03
  5.53239651E-03  3.82687911E-02 -9.68177899E-02 -1.73067165E-02 -1.74472717E-02
  5.84553679E-02 -1.42970068E-01 -1.94421080E-02 -2.45859134E-02  5.02332011E-02
 -1.10799165E-01  7.89250547E-03  2.38398241E-01 -5.30093971E-02  1.17578592E-01
  7.49474105E-02 -1.22024253E-03  7.45416817E-03 -1.71633344E-02  3.11377120E-03
 -4.74926565E-03 -1.41317152E-03 -2.34442164E-03 -5.22587918E-02  1.02502123E-01
  7.05785199E-03  5.46969301E-03 -7.41991618E-02  1.43379585E-01  1.11199452E-02
  3.78116734E-02 -5.44973342E-02  1.01119773E-01 -2.67684156E-03 -3.71762354E-01
 -9.96855992E-03  6.20728480E-02  4.22853390E-02  4.40323315E-03  6.94305436E-03
 -1.01435714E-02  4.53342586E-03  4.27937139E-05 -1.97514454E-03 -3.14937635E-03
  4.05359165E-02 -1.01602374E-01 -3.25112901E-03  1.33533869E-02  5.98574883E-02
 -1.55070108E-01 -9.12132517E-03 -5.47348497E-02  3.57564758E-02 -1.03189696E-01
 -1.77370119E-02  1.52062661E-01  6.89164754E-03 -3.73985520E-02 -2.81729112E-02
  9.20459902E-03  1.19402674E-02 -1.92050617E-02  9.13042963E-03  2.67980734E-03
 -3.50506930E-03 -5.79260488E-03 -3.61903934E-02  7.29655102E-02  1.39823417E-02
  1.14611423E-02 -5.55919931E-02  1.06634922E-01  1.44721831E-02  1.38687764E-01
 -3.37868862E-02  4.36602610E-02 -2.23309703E-02 -3.27746023E-01 -2.51270067E-02
  5.46937772E-02  2.19330885E-04  8.35100769E-04  9.22583722E-03 -1.92766840E-02
  3.45133005E-03 -4.04165202E-03  2.57010210E-03  4.25261480E-03  3.06488618E-02
 -8.29151176E-02 -1.66900409E-02 -1.45043790E-02  4.07356638E-02 -1.14260007E-01
 -2.68307944E-02  3.50735917E-03  7.02094908E-02 -1.81973989E-01 -3.24796546E-02
  4.45741482E-01 -4.62210679E-04  5.53343648E-02  8.64077557E-02  3.17505531E-03
  2.83990267E-03 -3.30408221E-03  2.51058410E-03  3.76760349E-05  7.41998596E-03
  6.72974179E-03  1.36445315E-03 -1.09063227E-02 -1.42907049E-02 -2.58281024E-02
  2.09505311E-02  2.14151096E-02  1.27768508E-02  4.11135835E-02  5.12395174E-02
  2.45671946E-02 -6.78843387E-03 -8.51748341E-03  6.04792545E-05 -3.93255622E-02
 -5.02518414E-02 -2.36171398E-02  3.85582697E-02  4.83763631E-02  2.39700944E-02
 -1.35311913E-02 -1.48330101E-02 -9.05663614E-03  7.12030787E-02  8.97756076E-02
  3.55000440E-02  1.25277878E-02  1.74951210E-02  1.12652294E-02 -9.50355826E-02
 -1.24695207E-01 -5.75737575E-02  6.47752135E-02  8.07895776E-02  4.11476471E-02
 -8.04761405E-03 -3.03651336E-02  3.95100629E-02 -5.97682305E-02  5.43027527E-02
  2.54349236E-02 -4.25961201E-02  3.56968379E-02  1.71352514E-03  2.76000691E-03
  1.14224983E-02  4.96752825E-03  1.44182347E-03 -7.76503621E-03  1.56066098E-02
  8.54987836E-03  2.67400863E-03  9.62656206E-03  7.71348622E-03  2.29366078E-03
  1.23211037E-03 -3.67525637E-02  1.89027953E-03 -1.44712414E-02  6.77891018E-03
 -4.65910279E-04 -6.64848221E-04 -1.36992499E-03 -1.20359821E-03  5.48747996E-04
  2.82945285E-04  4.45984539E-04 -6.06087686E-03 -1.07156545E-02  1.28360860E-02
 -1.56362692E-03 -8.52374336E-03 -1.55613757E-02  1.98150341E-02  4.43659545E-03
 -1.48928204E-02 -2.09908357E-02  1.43848000E-02 -5.28577210E-02 -7.78878589E-03
 -2.94531632E-02 -1.75738290E-02  9.24556651E-04 -8.61326578E-04 -3.40971800E-03
 -4.92502381E-03 -5.36980163E-04  1.19315570E-03  2.01720173E-03 -2.14347928E-03
 -4.63155243E-03  7.08136823E-03 -6.50609107E-03 -3.39716341E-03 -6.42964415E-03
  1.04076747E-02 -5.25128010E-03 -2.10554852E-03 -2.85434772E-03  6.75639322E-03
 -3.94923953E-02  1.69142837E-02 -3.97879884E-03  4.72880186E-03  2.52685333E-04
  1.36108512E-05 -6.73848061E-04 -7.91144803E-05 -1.88304971E-04  6.03903178E-03
  9.97130670E-03  4.33715882E-02  4.05432546E-02 -6.50744305E-03 -3.11056236E-02
  6.68285076E-02  6.25892249E-02 -9.03701381E-03  3.09342413E-02  5.05851525E-02
  8.57650948E-02 -2.11292237E-02 -1.35340335E-01  1.83632034E-01  2.73242498E-01
  7.18442759E-02  8.21045176E-03 -2.82569712E-03  4.44916136E-03 -1.96271057E-03
  1.61969650E-03 -1.67448825E-03 -2.75815906E-03 -2.77440173E-02 -4.02515792E-02
 -2.88986834E-02  5.40393562E-03 -4.13176263E-02 -5.88677355E-02 -4.10136175E-02
  1.42320642E-02 -3.17797778E-02 -4.83161385E-02 -3.09534439E-02 -1.37713676E-01
  1.61151862E-01  3.59098013E-02 -8.62908376E-02  7.50896957E-03 -6.57591051E-03
  3.78145353E-03 -2.88326439E-03 -8.56813663E-03 -2.29026765E-03 -3.81504181E-03
  4.66512643E-02 -3.67389280E-02  6.50894047E-02  9.91844058E-03  6.72921650E-02
 -5.17942706E-02  8.78796873E-02  4.28451728E-02  4.05167181E-02 -2.15442725E-03
  1.38640777E-01 -2.97315449E-01  3.18875814E-02 -9.66154344E-02  1.59428011E-01
  7.10157936E-03 -4.11968133E-03  6.41861371E-03  3.50358365E-03  2.55560597E-03
  1.52363861E-03  2.49441304E-03  3.90574572E-02  4.46226556E-02  2.52454451E-02
 -9.47007484E-03  5.34166279E-02  6.44926073E-02  4.07173571E-02  3.90202424E-03
  5.70314942E-02  7.34269075E-02  3.87197201E-02  7.67049115E-01  4.45169865E-02
 -5.08872743E-02 -1.26418178E-01  7.71079555E-03 -1.22833077E-03  7.63611022E-03
 -6.22037038E-03 -6.81687641E-03 -2.39666299E-04 -4.25226953E-04 -3.42514578E-02
 -5.48570401E-02 -3.13393721E-02  1.09836377E-03 -4.77737818E-02 -7.68046148E-02
 -4.32139268E-02  2.79789505E-02 -2.65901855E-02 -5.28021514E-02 -2.82447540E-02
 -5.36786593E-01 -8.10559141E-02 -3.60114946E-03  7.45082460E-02  4.08615178E-03
 -3.24610082E-03  2.65640260E-03 -1.11547261E-03 -5.38105557E-03 -9.25233180E-04
 -1.50870579E-03  3.07555276E-02  4.25666399E-02  3.50322166E-02  6.86995532E-03
  4.93148993E-02  6.39183053E-02  5.11447563E-02 -3.27132996E-02  3.76672618E-02
  4.71706331E-02  3.64094849E-02  4.47807852E-01  5.90098908E-02  5.55961323E-02
  1.52331485E-02  9.37105283E-03 -6.24722668E-03  4.50529641E-03 -2.29471318E-03
 -1.12304544E-02  2.85523025E-05  2.26929239E-05 -3.17250621E-02 -4.62768263E-02
 -2.35253319E-02 -2.35766633E-03 -4.37336215E-02 -6.87296006E-02 -3.67634955E-02
  5.08650028E-02 -2.33209577E-02 -4.88106897E-02 -3.00964452E-02 -3.50038398E-01
  1.46666286E-02 -4.58542751E-02 -6.30681921E-02  8.68836125E-03 -4.72075459E-04
  8.26640990E-03 -6.38576416E-03 -6.94722584E-03  1.71668366E-03  2.82768257E-03
  3.27047596E-02  4.62750376E-02  3.28607049E-02 -8.08771563E-03  4.53154936E-02
  6.32139422E-02  4.55471836E-02 -2.53278192E-02  5.24030682E-02  5.93531943E-02
  3.35659023E-02  2.52457590E-01 -2.39663651E-02  1.36146349E-02  4.47158274E-02
  3.92840139E-03 -2.25238781E-03  2.82283520E-03 -2.17599146E-03 -4.11173903E-03
 -1.80230516E-05  7.76298197E-05 -3.83696906E-02  2.75601079E-02 -6.25154053E-02
  3.01921989E-03 -5.80537815E-02  4.58365870E-02 -9.01806801E-02 -1.09488454E-01
 -4.27547230E-02  3.41985822E-02 -4.74880154E-02 -3.43788638E-01  2.05037323E-02
 -4.56893252E-02 -1.02904433E-02  9.26474223E-03 -7.01558138E-03  1.71787712E-02
  1.72221129E-03  7.63781216E-03 -3.78221609E-04 -6.16264138E-04  2.35155179E-02
 -4.39363080E-02  6.09640943E-02 -1.34168843E-03  3.17486001E-02 -6.17823765E-02
  9.35557349E-02  5.25004007E-02  2.39838374E-02 -4.58461675E-02  6.65574602E-02
  2.34808579E-01  6.82198371E-03 -3.70106947E-02 -2.22320196E-02  1.44354593E-02
  2.38657043E-03  8.43613307E-03  5.33178292E-03  8.02571406E-03  8.02375289E-05
  1.05915229E-04 -4.95398549E-02  2.25183934E-02 -7.38975531E-02  4.27053361E-04
 -7.30722039E-02  3.07061782E-02 -1.02942351E-01 -4.22819288E-02 -5.12945707E-02
  2.84267424E-02 -5.57192552E-02 -7.78155707E-02 -3.83732620E-03  2.56953519E-02
  9.11163159E-03  5.43890227E-03 -2.01379065E-05  5.28066554E-03  4.27622360E-04
  4.71754905E-03 -7.78583730E-04 -1.29770832E-03  1.70162564E-02 -2.04740601E-02
  7.42525957E-02  6.40474495E-03  2.60680651E-02 -3.67718178E-02  1.09016290E-01
  4.52228422E-03  3.75619590E-02 -4.39419460E-02  1.20141887E-01 -1.55400197E-01
 -1.03927799E-02  4.58486355E-03  8.72753423E-03  9.71722383E-03 -5.43332395E-03
  1.44019256E-02  6.82573954E-04  7.89572175E-03  4.12895303E-03  7.05023152E-03
 -3.79568414E-02  2.97662343E-02 -6.70970737E-02 -2.98116847E-02 -5.67368543E-02
  4.00047430E-02 -1.08547008E-01  5.66136023E-02 -5.42158896E-02  6.32818184E-03
 -1.50532709E-01  3.69008194E-01  1.18136282E-02  9.81983689E-02  1.17812614E-01
  1.86416681E-02  2.81017962E-03  7.68137870E-03  6.77198887E-03  7.09135062E-03
  1.98194102E-03  2.71749771E-03  2.29096013E-04  1.80328249E-02  2.34938371E-02
  2.76063802E-02  2.57571510E-02  2.69245559E-02  2.59484835E-02  4.56966961E-02
  5.54601143E-02  2.04316239E-02  7.80242721E-03  1.00303150E-02  9.57563213E-03
 -5.52309216E-02 -7.27750827E-02 -3.73265064E-02  4.68960472E-02  5.99486780E-02
  3.45730388E-02  4.36818608E-03  2.52999189E-03  8.20642945E-04 -7.16789918E-02
 -9.38081751E-02 -5.41515788E-02  5.89620059E-02  7.82437757E-02  3.69404410E-02
  6.58857158E-04  1.05312580E-03  3.18714641E-04 -6.31095938E-02 -7.61921010E-02
 -3.16999545E-02 -1.86254323E-02 -7.28570406E-02  4.86388451E-02  3.18020995E-02
  2.09156485E-01  3.43629410E-02  5.69493676E-03  1.27015348E-01  3.60543923E-03
  5.94945559E-03  2.02297131E-02 -6.23613038E-04 -2.93615390E-03 -1.87065484E-02
  3.09143309E-02 -2.17094267E-03 -4.58769112E-03 -2.13190295E-02  2.65733827E-02
 -3.96063741E-03 -3.66856196E-03  6.60571127E-02 -9.18720198E-03  1.04960764E-02
 -8.54182289E-03  1.83848669E-03 -2.37442965E-03 -7.37338100E-04  3.55894063E-03
 -7.36499117E-04 -2.95755727E-03 -4.90040062E-03 -2.00202005E-02  9.66067316E-03
  9.04517691E-03  1.31581060E-02 -3.05488573E-02  1.53959277E-02  1.35035080E-02
  2.59936767E-02 -2.25181247E-02  2.01158422E-02  1.51308618E-02  8.23969109E-02
 -2.09958544E-02  2.98153039E-02  1.25372625E-02  1.55137784E-03 -1.84569168E-03
 -3.19669057E-03 -5.42863754E-03 -1.83303116E-03  1.22057460E-03  2.02070162E-03
  1.74389550E-02 -1.70448549E-02 -6.59209479E-03 -5.88391524E-03  2.57856860E-02
 -2.50266909E-02 -1.00903991E-02 -1.03902024E-02  2.29921364E-02 -2.30289265E-02
 -9.43289598E-03  1.48433107E-02 -7.87385381E-03  6.05016711E-03 -4.64663383E-03
 -6.38135999E-04  1.30312091E-03 -4.35697665E-04 -1.62494766E-03 -9.81265680E-04
  7.21125749E-03  1.19058242E-02  6.01114053E-02  5.12180006E-02  2.79433475E-03
 -3.46312627E-02  9.12313533E-02  8.00839785E-02  4.17858469E-03 -4.48339537E-02
  7.32421105E-02  4.40212084E-02 -1.25135134E-02  3.23043050E-01 -2.56900796E-01
 -3.60598401E-01 -2.03336619E-01  3.20080695E-03 -3.86747235E-03 -5.37077987E-03
  2.30223658E-03 -3.62319438E-03 -1.06116815E-03 -1.95984547E-03 -8.72207232E-02
 -1.79471398E-02  4.38650285E-02  7.87293504E-03 -1.25746704E-01 -2.73775308E-02
  6.05225786E-02 -3.10998494E-02 -1.11593768E-01 -2.89977714E-02  5.40197066E-02
 -5.29511766E-01 -2.08948675E-01 -1.08309270E-02  1.70153730E-01  8.24526848E-03
 -1.35864075E-02 -1.33710178E-03  2.41109797E-03 -1.08652743E-02  7.96273953E-04
  1.27865359E-03 -2.90005219E-03  3.20872219E-03 -4.22387635E-02 -2.00612215E-03
 -1.46807328E-03  4.87833821E-03 -5.97050505E-02 -2.27693134E-02 -1.90274574E-03
 -1.92274677E-02 -7.85292753E-02  2.82504187E-01 -4.13533485E-02  6.95431480E-02
 -2.70934434E-01 -4.08064513E-03 -4.34982186E-03  6.48458229E-05  1.21834637E-03
 -6.27595914E-03  3.37664596E-04  5.32190254E-04  9.70702504E-02  2.56943616E-02
 -3.62675407E-02 -8.70723671E-04  1.36222800E-01  3.46814874E-02 -5.21270352E-02
 -3.17476009E-02  1.10698571E-01  2.94824143E-02 -3.59297987E-02  1.23530155E-01
 -2.51696465E-01 -1.45371650E-01  2.89834144E-02  1.32630262E-03 -9.81404792E-03
 -4.94531795E-03  5.72735921E-03 -4.46604490E-03  1.83572457E-03  2.98563814E-03
 -8.11509147E-02 -3.06321322E-02  3.83258773E-02 -1.26246662E-02 -1.21556259E-01
 -4.41550425E-02  6.15915332E-02  6.04100487E-02 -9.38787789E-02 -2.44658555E-02
  5.51221011E-02 -5.34494127E-01 -1.09393452E-01 -1.03577353E-01 -3.96877783E-02
  3.57091892E-03 -1.96597876E-02 -7.25893371E-03  1.17321559E-02 -1.01916236E-02
 -1.28725065E-03 -2.10052943E-03  8.99281154E-02  1.26115845E-02 -4.01962855E-02
  9.13608947E-03  1.33980143E-01  2.19567699E-02 -5.40416201E-02 -3.65149929E-02
  1.02299031E-01  2.11182308E-02 -3.63551667E-02  4.52039337E-02  4.25927452E-02
  2.35988498E-02 -5.02888056E-03  9.62197038E-03 -1.38989513E-02 -7.70012411E-04
  3.99914399E-03 -1.41127028E-02 -1.07763157E-03 -1.77231381E-03 -9.25530427E-02
 -3.09495398E-02  4.43028863E-02  5.19511830E-03 -1.29126121E-01 -4.25414201E-02
  6.49179312E-02  1.93669767E-02 -8.49258544E-02 -2.13300648E-02  5.28872053E-02
 -5.33199888E-01 -8.56753591E-02 -7.17611418E-02 -1.52772376E-02  2.14720978E-03
 -8.55086047E-03 -4.34600399E-03  5.30237741E-03 -4.06787929E-03  2.68496153E-03
  4.34902035E-03  8.06724259E-02  2.46827609E-02 -2.88198830E-02 -1.58707487E-02
  1.21280158E-01  3.45454170E-02 -4.54136569E-02  3.33156276E-02  1.16198886E-01
  4.24136810E-02 -3.78305952E-02  5.86325727E-01 -1.59586013E-01 -1.21462780E-01
 -3.68481595E-02  3.99583230E-03 -1.91892038E-02 -7.49621983E-03  1.04304220E-02
 -9.27355376E-03  9.21341377E-04  1.52776250E-03  1.55048481E-03  7.26241169E-03
  4.08003241E-02 -5.81182200E-03  1.80488442E-03  8.33043991E-03  5.75499042E-02
[truncated: 6,495,843 more chars]
