# Supplementary material for: Rotational Barriers in N-Benzhydrylformamides: An NMR and DFT Study
Source: Molecules. 2023 Jan 5;28(2):535. doi: 10.3390/molecules28020535 (PMC9863877; doi:10.3390/molecules28020535)
Supplement: Supplementary file 1 [file molecules-28-00535-s001.zip › Supplementary_Materials/Quantum_chemistry_output_files/Gaussian_output_files/FCHK_files_for_low-energy_conformations/BHFA_oCl.fchk]

BHFA_oCl_M062X                                                   
Freq      RM062X                                                      6-311+G(d)          
Number of atoms                            I               29
Info1-9                                    I   N=           9
          41          41        1002           0           0         100
           6          18        -502
Full Title                                 C   N=           2
BHFA_oCl_M062X   
Route                                      C   N=          11
# opt freq M062X/6-311+G* nosymm Integral(Grid=SuperFine) sc
rf=(IEFPCM, solvent=dimethylsulfoxide) pop=(nboread,mk,dipol
e)          
Charge                                     I                0
Multiplicity                               I                1
Number of electrons                        I              128
Number of alpha electrons                  I               64
Number of beta electrons                   I               64
Number of basis functions                  I              418
Number of independent functions            I              416
Number of point charges in /Mol/           I                0
Number of translation vectors              I                0
Atomic numbers                             I   N=          29
           6           7           8           6           6           6
           6           6           6           6           6           6
           6           6           6           6           1           1
           1           1           1           1           1           1
           1           1           1           1          17
Nuclear charges                            R   N=          29
  6.00000000E+00  7.00000000E+00  8.00000000E+00  6.00000000E+00  6.00000000E+00
  6.00000000E+00  6.00000000E+00  6.00000000E+00  6.00000000E+00  6.00000000E+00
  6.00000000E+00  6.00000000E+00  6.00000000E+00  6.00000000E+00  6.00000000E+00
  6.00000000E+00  1.00000000E+00  1.00000000E+00  1.00000000E+00  1.00000000E+00
  1.00000000E+00  1.00000000E+00  1.00000000E+00  1.00000000E+00  1.00000000E+00
  1.00000000E+00  1.00000000E+00  1.00000000E+00  1.70000000E+01
Current cartesian coordinates              R   N=          87
  2.80725072E+00  1.94751045E+00  4.17429435E+00  5.88291859E-01  9.74017153E-01
  3.39103165E+00  4.34412354E+00  2.95788961E+00  2.78613140E+00 -1.54187436E-01
  9.90165199E-01  7.38801596E-01 -2.09027175E+00 -1.09122633E+00  3.10255488E-01
 -1.08223094E+00  3.56896863E+00 -1.31095489E-01 -4.67522551E+00 -6.26974417E-01
  5.07107831E-01 -6.40321148E+00 -2.58948702E+00  1.96303523E-01 -5.55721708E+00
 -5.02490949E+00 -3.18867001E-01 -2.97400976E+00 -5.49779593E+00 -5.17335762E-01
 -1.25190674E+00 -3.53873302E+00 -2.00392498E-01 -1.80066887E+00  5.44459305E+00
  1.57316243E+00 -2.69960193E+00  7.77306635E+00  7.46372840E-01 -2.88880063E+00
  8.27078693E+00 -1.82644017E+00 -2.17978194E+00  6.43393327E+00 -3.56711114E+00
 -1.29621121E+00  4.12005716E+00 -2.70201149E+00  3.11655267E+00  1.74265762E+00
  6.21759115E+00 -5.79078524E-01  1.85114441E-01  4.67848552E+00  1.54254001E+00
  5.35022627E-01 -3.48982009E-01 -5.34929679E+00  1.27177544E+00  8.90058408E-01
 -8.41046164E+00 -2.20920654E+00  3.49273341E-01 -6.90294059E+00 -6.54874477E+00
 -5.71532225E-01 -2.30283945E+00 -7.38951208E+00 -9.27252072E-01  7.60816719E-01
 -3.90437935E+00 -3.61051796E-01 -1.65021861E+00  5.06781110E+00  3.58085494E+00
 -3.24669414E+00  9.19492813E+00  2.11455791E+00 -3.58029367E+00  1.00804308E+01
 -2.48969153E+00 -2.30680236E+00  6.78394898E+00 -5.57991927E+00 -4.30668811E-01
  1.84970009E+00 -4.95243961E+00
Number of symbols in /Mol/                 I                0
Force Field                                I                0
Atom Types                                 C   N=          29
                                                            
                                                            
                                                            
                                                            
                                                            
                                                
Int Atom Types                             I   N=          29
           0           0           0           0           0           0
           0           0           0           0           0           0
           0           0           0           0           0           0
           0           0           0           0           0           0
           0           0           0           0           0
MM charges                                 R   N=          29
  0.00000000E+00  0.00000000E+00  0.00000000E+00  0.00000000E+00  0.00000000E+00
  0.00000000E+00  0.00000000E+00  0.00000000E+00  0.00000000E+00  0.00000000E+00
  0.00000000E+00  0.00000000E+00  0.00000000E+00  0.00000000E+00  0.00000000E+00
  0.00000000E+00  0.00000000E+00  0.00000000E+00  0.00000000E+00  0.00000000E+00
  0.00000000E+00  0.00000000E+00  0.00000000E+00  0.00000000E+00  0.00000000E+00
  0.00000000E+00  0.00000000E+00  0.00000000E+00  0.00000000E+00
Integer atomic weights                     I   N=          29
          12          14          16          12          12          12
          12          12          12          12          12          12
          12          12          12          12           1           1
           1           1           1           1           1           1
           1           1           1           1          35
Real atomic weights                        R   N=          29
  1.20000000E+01  1.40030740E+01  1.59949146E+01  1.20000000E+01  1.20000000E+01
  1.20000000E+01  1.20000000E+01  1.20000000E+01  1.20000000E+01  1.20000000E+01
  1.20000000E+01  1.20000000E+01  1.20000000E+01  1.20000000E+01  1.20000000E+01
  1.20000000E+01  1.00782504E+00  1.00782504E+00  1.00782504E+00  1.00782504E+00
  1.00782504E+00  1.00782504E+00  1.00782504E+00  1.00782504E+00  1.00782504E+00
  1.00782504E+00  1.00782504E+00  1.00782504E+00  3.49688527E+01
Atom fragment info                         I   N=          29
           0           0           0           0           0           0
           0           0           0           0           0           0
           0           0           0           0           0           0
           0           0           0           0           0           0
           0           0           0           0           0
Atom residue num                           I   N=          29
           0           0           0           0           0           0
           0           0           0           0           0           0
           0           0           0           0           0           0
           0           0           0           0           0           0
           0           0           0           0           0
Nuclear spins                              I   N=          29
           0           2           0           0           0           0
           0           0           0           0           0           0
           0           0           0           0           1           1
           1           1           1           1           1           1
           1           1           1           1           3
Nuclear ZEff                               R   N=          29
 -3.60000000E+00 -4.55000000E+00 -5.60000000E+00 -3.60000000E+00 -3.60000000E+00
 -3.60000000E+00 -3.60000000E+00 -3.60000000E+00 -3.60000000E+00 -3.60000000E+00
 -3.60000000E+00 -3.60000000E+00 -3.60000000E+00 -3.60000000E+00 -3.60000000E+00
 -3.60000000E+00 -1.00000000E+00 -1.00000000E+00 -1.00000000E+00 -1.00000000E+00
 -1.00000000E+00 -1.00000000E+00 -1.00000000E+00 -1.00000000E+00 -1.00000000E+00
 -1.00000000E+00 -1.00000000E+00 -1.00000000E+00 -1.42400000E+01
Nuclear ZNuc                               R   N=          29
  6.00000000E+00  7.00000000E+00  8.00000000E+00  6.00000000E+00  6.00000000E+00
  6.00000000E+00  6.00000000E+00  6.00000000E+00  6.00000000E+00  6.00000000E+00
  6.00000000E+00  6.00000000E+00  6.00000000E+00  6.00000000E+00  6.00000000E+00
  6.00000000E+00  1.00000000E+00  1.00000000E+00  1.00000000E+00  1.00000000E+00
  1.00000000E+00  1.00000000E+00  1.00000000E+00  1.00000000E+00  1.00000000E+00
  1.00000000E+00  1.00000000E+00  1.00000000E+00  1.70000000E+01
Nuclear QMom                               R   N=          29
  0.00000000E+00  2.04400000E+00  0.00000000E+00  0.00000000E+00  0.00000000E+00
  0.00000000E+00  0.00000000E+00  0.00000000E+00  0.00000000E+00  0.00000000E+00
  0.00000000E+00  0.00000000E+00  0.00000000E+00  0.00000000E+00  0.00000000E+00
  0.00000000E+00  0.00000000E+00  0.00000000E+00  0.00000000E+00  0.00000000E+00
  0.00000000E+00  0.00000000E+00  0.00000000E+00  0.00000000E+00  0.00000000E+00
  0.00000000E+00  0.00000000E+00  0.00000000E+00 -8.16500000E+00
Nuclear GFac                               R   N=          29
  0.00000000E+00  4.03761000E-01  0.00000000E+00  0.00000000E+00  0.00000000E+00
  0.00000000E+00  0.00000000E+00  0.00000000E+00  0.00000000E+00  0.00000000E+00
  0.00000000E+00  0.00000000E+00  0.00000000E+00  0.00000000E+00  0.00000000E+00
  0.00000000E+00  2.79284600E+00  2.79284600E+00  2.79284600E+00  2.79284600E+00
  2.79284600E+00  2.79284600E+00  2.79284600E+00  2.79284600E+00  2.79284600E+00
  2.79284600E+00  2.79284600E+00  2.79284600E+00  8.21874000E-01
MicOpt                                     I   N=          29
          -1          -1          -1          -1          -1          -1
          -1          -1          -1          -1          -1          -1
          -1          -1          -1          -1          -1          -1
          -1          -1          -1          -1          -1          -1
          -1          -1          -1          -1          -1
Number of residues                         I                0
Number of secondary structures             I                0
Redundant internal dimensions              I   N=           4
         148          30          48          70
Redundant internal coordinate indices      I   N=         592
           1           2           0           0           1           3
           0           0           1          17           0           0
           2           4           0           0           2          18
           0           0           4           5           0           0
           4           6           0           0           4          19
           0           0           5           7           0           0
           5          11           0           0           6          12
           0           0           6          16           0           0
           7           8           0           0           7          20
           0           0           8           9           0           0
           8          21           0           0           9          10
           0           0           9          22           0           0
          10          11           0           0          10          23
           0           0          11          24           0           0
          12          13           0           0          12          25
           0           0          13          14           0           0
          13          26           0           0          14          15
           0           0          14          27           0           0
          15          16           0           0          15          28
           0           0          16          29           0           0
           2           1           3           0           2           1
          17           0           3           1          17           0
           1           2           4           0           1           2
          18           0           4           2          18           0
           2           4           5           0           2           4
           6           0           2           4          19           0
           5           4           6           0           5           4
          19           0           6           4          19           0
           4           5           7           0           4           5
          11           0           7           5          11           0
           4           6          12           0           4           6
          16           0          12           6          16           0
           5           7           8           0           5           7
          20           0           8           7          20           0
           7           8           9           0           7           8
          21           0           9           8          21           0
           8           9          10           0           8           9
          22           0          10           9          22           0
           9          10          11           0           9          10
          23           0          11          10          23           0
           5          11          10           0           5          11
          24           0          10          11          24           0
           6          12          13           0           6          12
          25           0          13          12          25           0
          12          13          14           0          12          13
          26           0          14          13          26           0
          13          14          15           0          13          14
          27           0          15          14          27           0
          14          15          16           0          14          15
          28           0          16          15          28           0
           6          16          15           0           6          16
          29           0          15          16          29           0
           3           1           2           4           3           1
           2          18          17           1           2           4
          17           1           2          18           1           2
           4           5           1           2           4           6
           1           2           4          19          18           2
           4           5          18           2           4           6
          18           2           4          19           2           4
           5           7           2           4           5          11
           6           4           5           7           6           4
           5          11          19           4           5           7
          19           4           5          11           2           4
           6          12           2           4           6          16
           5           4           6          12           5           4
           6          16          19           4           6          12
          19           4           6          16           4           5
           7           8           4           5           7          20
          11           5           7           8          11           5
           7          20           4           5          11          10
           4           5          11          24           7           5
          11          10           7           5          11          24
           4           6          12          13           4           6
          12          25          16           6          12          13
          16           6          12          25           4           6
          16          15           4           6          16          29
          12           6          16          15          12           6
          16          29           5           7           8           9
           5           7           8          21          20           7
           8           9          20           7           8          21
           7           8           9          10           7           8
           9          22          21           8           9          10
          21           8           9          22           8           9
          10          11           8           9          10          23
          22           9          10          11          22           9
          10          23           9          10          11           5
           9          10          11          24          23          10
          11           5          23          10          11          24
           6          12          13          14           6          12
          13          26          25          12          13          14
          25          12          13          26          12          13
          14          15          12          13          14          27
          26          13          14          15          26          13
          14          27          13          14          15          16
          13          14          15          28          27          14
          15          16          27          14          15          28
          14          15          16           6          14          15
          16          29          28          15          16           6
          28          15          16          29
Redundant internal coordinates             R   N=         148
  2.54656005E+00  2.30430911E+00  2.07670272E+00  2.75424410E+00  1.90857501E+00
  2.87476346E+00  2.87545002E+00  2.06623135E+00  2.63367929E+00  2.63702603E+00
  2.63412511E+00  2.63800971E+00  2.63324715E+00  2.05092034E+00  2.62914240E+00
  2.04867426E+00  2.63362326E+00  2.04863014E+00  2.62755006E+00  2.04868030E+00
  2.05196598E+00  2.62934395E+00  2.04827467E+00  2.62733491E+00  2.04766482E+00
  2.62805523E+00  2.04765130E+00  2.62356956E+00  2.04695915E+00  3.31181395E+00
  2.16939333E+00  1.97653623E+00  2.13725434E+00  2.12802963E+00  2.07543762E+00
  2.07958099E+00  1.89743230E+00  1.96446984E+00  1.85907132E+00  1.96802836E+00
  1.89133019E+00  1.87896618E+00  2.12027988E+00  2.07915318E+00  2.08302270E+00
  2.13044082E+00  2.10407825E+00  2.04841351E+00  2.09888258E+00  2.09409431E+00
  2.09018119E+00  2.09710037E+00  2.08954698E+00  2.09652807E+00  2.09059990E+00
  2.09649812E+00  2.09608146E+00  2.09426880E+00  2.09695843E+00  2.09194751E+00
  2.10248930E+00  2.08562855E+00  2.09504874E+00  2.11808267E+00  2.07505418E+00
  2.09004843E+00  2.09474573E+00  2.08997362E+00  2.09846390E+00  2.09066065E+00
  2.10473186E+00  2.08779009E+00  2.08161742E+00  2.11184638E+00  2.08972144E+00
  2.13283983E+00  2.09188391E+00  2.05846112E+00  2.80695051E-02 -3.13147428E+00
 -3.11175472E+00  1.18868024E-02  2.73964943E+00 -1.35031433E+00  7.04955349E-01
 -3.83950755E-01  1.80927079E+00 -2.41864484E+00  1.60309007E+00 -1.49718487E+00
 -5.88056797E-01  2.59485357E+00 -2.66619656E+00  5.16713813E-01 -2.94317944E-01
  2.87207585E+00  1.86007464E+00 -1.25671687E+00 -2.33779979E+00  8.28594005E-01
 -3.10030462E+00  4.92366920E-02 -1.19317272E-04 -3.13376332E+00  3.10413343E+00
 -4.40332735E-02  2.96395424E-03  3.13798256E+00 -3.11577047E+00  2.60867771E-02
  1.77378156E-03 -3.13955428E+00  3.12025182E+00 -2.23925662E-02  2.32492283E-03
 -3.14031946E+00 -2.70966713E-03 -3.13953138E+00  3.13095218E+00 -5.86954037E-03
  2.69875504E-03 -3.13522625E+00  3.13950126E+00  1.57625740E-03  1.34480696E-04
 -3.13650978E+00  3.13806037E+00  1.41611236E-03 -2.98106894E-03 -3.13796416E+00
  3.13367749E+00 -1.30559729E-03 -3.56112585E-03  3.14020407E+00  3.13776469E+00
 -1.65541316E-03  1.25427890E-03 -3.13782771E+00  3.14066371E+00  1.58172204E-03
  2.70928016E-03 -3.13848869E+00 -3.14136949E+00  6.17840851E-04 -4.58078852E-03
  3.13804437E+00  3.13662227E+00 -3.93787856E-03
ZRed-IntVec                                I   N=         148
           0           0           0           0           0           0
           0           0           0           0           0           0
           0           0           0           0           0           0
           0           0           0           0           0           0
           0           0           0           0           0           0
           0           0           0           0           0           0
           0           0           0           0           0           0
           0           0           0           0           0           0
           0           0           0           0           0           0
           0           0           0           0           0           0
           0           0           0           0           0           0
           0           0           0           0           0           0
           0           0           0           0           0           0
           0           0           0           0           0           0
           0           0           0           0           0           0
           0           0           0           0           0           0
           0           0           0           0           0           0
           0           0           0           0           0           0
           0           0           0           0           0           0
           0           0           0           0           0           0
           0           0           0           0           0           0
           0           0           0           0           0           0
           0           0           0           0           0           0
           0           0           0           0           0           0
           0           0           0           0
ZRed-FPVec                                 R   N=         148
  0.00000000E+00  0.00000000E+00  0.00000000E+00  0.00000000E+00  0.00000000E+00
  0.00000000E+00  0.00000000E+00  0.00000000E+00  0.00000000E+00  0.00000000E+00
  0.00000000E+00  0.00000000E+00  0.00000000E+00  0.00000000E+00  0.00000000E+00
  0.00000000E+00  0.00000000E+00  0.00000000E+00  0.00000000E+00  0.00000000E+00
  0.00000000E+00  0.00000000E+00  0.00000000E+00  0.00000000E+00  0.00000000E+00
  0.00000000E+00  0.00000000E+00  0.00000000E+00  0.00000000E+00  0.00000000E+00
  0.00000000E+00  0.00000000E+00  0.00000000E+00  0.00000000E+00  0.00000000E+00
  0.00000000E+00  0.00000000E+00  0.00000000E+00  0.00000000E+00  0.00000000E+00
  0.00000000E+00  0.00000000E+00  0.00000000E+00  0.00000000E+00  0.00000000E+00
  0.00000000E+00  0.00000000E+00  0.00000000E+00  0.00000000E+00  0.00000000E+00
  0.00000000E+00  0.00000000E+00  0.00000000E+00  0.00000000E+00  0.00000000E+00
  0.00000000E+00  0.00000000E+00  0.00000000E+00  0.00000000E+00  0.00000000E+00
  0.00000000E+00  0.00000000E+00  0.00000000E+00  0.00000000E+00  0.00000000E+00
  0.00000000E+00  0.00000000E+00  0.00000000E+00  0.00000000E+00  0.00000000E+00
  0.00000000E+00  0.00000000E+00  0.00000000E+00  0.00000000E+00  0.00000000E+00
  0.00000000E+00  0.00000000E+00  0.00000000E+00  0.00000000E+00  0.00000000E+00
  0.00000000E+00  0.00000000E+00  0.00000000E+00  0.00000000E+00  0.00000000E+00
  0.00000000E+00  0.00000000E+00  0.00000000E+00  0.00000000E+00  0.00000000E+00
  0.00000000E+00  0.00000000E+00  0.00000000E+00  0.00000000E+00  0.00000000E+00
  0.00000000E+00  0.00000000E+00  0.00000000E+00  0.00000000E+00  0.00000000E+00
  0.00000000E+00  0.00000000E+00  0.00000000E+00  0.00000000E+00  0.00000000E+00
  0.00000000E+00  0.00000000E+00  0.00000000E+00  0.00000000E+00  0.00000000E+00
  0.00000000E+00  0.00000000E+00  0.00000000E+00  0.00000000E+00  0.00000000E+00
  0.00000000E+00  0.00000000E+00  0.00000000E+00  0.00000000E+00  0.00000000E+00
  0.00000000E+00  0.00000000E+00  0.00000000E+00  0.00000000E+00  0.00000000E+00
  0.00000000E+00  0.00000000E+00  0.00000000E+00  0.00000000E+00  0.00000000E+00
  0.00000000E+00  0.00000000E+00  0.00000000E+00  0.00000000E+00  0.00000000E+00
  0.00000000E+00  0.00000000E+00  0.00000000E+00  0.00000000E+00  0.00000000E+00
  0.00000000E+00  0.00000000E+00  0.00000000E+00  0.00000000E+00  0.00000000E+00
  0.00000000E+00  0.00000000E+00  0.00000000E+00
ZRed-Constraint1                           R   N=         148
  2.54656005E+00  2.30430911E+00  2.07670272E+00  2.75424410E+00  1.90857501E+00
  2.87476346E+00  2.87545002E+00  2.06623135E+00  2.63367929E+00  2.63702603E+00
  2.63412511E+00  2.63800971E+00  2.63324715E+00  2.05092034E+00  2.62914240E+00
  2.04867426E+00  2.63362326E+00  2.04863014E+00  2.62755006E+00  2.04868030E+00
  2.05196598E+00  2.62934395E+00  2.04827467E+00  2.62733491E+00  2.04766482E+00
  2.62805523E+00  2.04765130E+00  2.62356956E+00  2.04695915E+00  3.31181395E+00
  2.16939333E+00  1.97653623E+00  2.13725434E+00  2.12802963E+00  2.07543762E+00
  2.07958099E+00  1.89743230E+00  1.96446984E+00  1.85907132E+00  1.96802836E+00
  1.89133019E+00  1.87896618E+00  2.12027988E+00  2.07915318E+00  2.08302270E+00
  2.13044082E+00  2.10407825E+00  2.04841351E+00  2.09888258E+00  2.09409431E+00
  2.09018119E+00  2.09710037E+00  2.08954698E+00  2.09652807E+00  2.09059990E+00
  2.09649812E+00  2.09608146E+00  2.09426880E+00  2.09695843E+00  2.09194751E+00
  2.10248930E+00  2.08562855E+00  2.09504874E+00  2.11808267E+00  2.07505418E+00
  2.09004843E+00  2.09474573E+00  2.08997362E+00  2.09846390E+00  2.09066065E+00
  2.10473186E+00  2.08779009E+00  2.08161742E+00  2.11184638E+00  2.08972144E+00
  2.13283983E+00  2.09188391E+00  2.05846112E+00  2.80695051E-02 -3.13147428E+00
 -3.11175472E+00  1.18868024E-02  2.73964943E+00 -1.35031433E+00  7.04955349E-01
 -3.83950755E-01  1.80927079E+00 -2.41864484E+00  1.60309007E+00 -1.49718487E+00
 -5.88056797E-01  2.59485357E+00 -2.66619656E+00  5.16713813E-01 -2.94317944E-01
  2.87207585E+00  1.86007464E+00 -1.25671687E+00 -2.33779979E+00  8.28594005E-01
 -3.10030462E+00  4.92366920E-02 -1.19317272E-04 -3.13376332E+00  3.10413343E+00
 -4.40332735E-02  2.96395424E-03  3.13798256E+00 -3.11577047E+00  2.60867771E-02
  1.77378156E-03 -3.13955428E+00  3.12025182E+00 -2.23925662E-02  2.32492283E-03
 -3.14031946E+00 -2.70966713E-03 -3.13953138E+00  3.13095218E+00 -5.86954037E-03
  2.69875504E-03 -3.13522625E+00  3.13950126E+00  1.57625740E-03  1.34480696E-04
 -3.13650978E+00  3.13806037E+00  1.41611236E-03 -2.98106894E-03 -3.13796416E+00
  3.13367749E+00 -1.30559729E-03 -3.56112585E-03  3.14020407E+00  3.13776469E+00
 -1.65541316E-03  1.25427890E-03 -3.13782771E+00  3.14066371E+00  1.58172204E-03
  2.70928016E-03 -3.13848869E+00 -3.14136949E+00  6.17840851E-04 -4.58078852E-03
  3.13804437E+00  3.13662227E+00 -3.93787856E-03
ZRed-Constraint2                           R   N=         148
  2.68292697E+00  2.29561224E+00  2.08485995E+00  2.81768250E+00  1.88697693E+00
  2.85686926E+00  2.85565557E+00  2.12369246E+00  2.63702596E+00  2.63885988E+00
  2.64083864E+00  2.64626887E+00  2.62694826E+00  2.07337008E+00  2.62809473E+00
  2.06917647E+00  2.62781791E+00  2.06899099E+00  2.62761584E+00  2.06940989E+00
  2.07334886E+00  2.62717696E+00  2.07226502E+00  2.62769095E+00  2.06926065E+00
  2.62366410E+00  2.06882816E+00  2.63414879E+00  2.07084568E+00  3.19351006E+00
  2.12003195E+00  2.01866270E+00  2.14177829E+00  2.12318354E+00  1.98091123E+00
  1.96885083E+00  1.93436115E+00  1.93521875E+00  1.86877971E+00  1.94117788E+00
  1.90305224E+00  1.87866175E+00  2.12117054E+00  2.07805072E+00  2.08390309E+00
  2.13163065E+00  2.09087969E+00  2.06066827E+00  2.09899362E+00  2.09341046E+00
  2.09063495E+00  2.09679425E+00  2.09139981E+00  2.09498332E+00  2.09152406E+00
  2.09555900E+00  2.09609901E+00  2.09759557E+00  2.09484660E+00  2.09074308E+00
  2.09755515E+00  2.09432703E+00  2.09130311E+00  2.11024939E+00  2.10526983E+00
  2.06765225E+00  2.09992996E+00  2.09033610E+00  2.09291921E+00  2.08874032E+00
  2.09888817E+00  2.09555623E+00  2.09192838E+00  2.10436773E+00  2.08688795E+00
  2.11484905E+00  2.12056740E+00  2.04776191E+00  2.80750147E-01  2.72182753E+00
 -2.93787837E+00 -4.96800993E-01  1.65907037E+00 -2.45936226E+00 -4.14584561E-01
 -7.86336409E-01  1.37841627E+00 -2.85999134E+00  1.21934505E+00 -1.91030718E+00
 -9.41998788E-01  2.21153428E+00 -3.01100952E+00  1.42523548E-01 -6.54830097E-01
  2.49077351E+00  1.50602610E+00 -1.63155559E+00 -2.69354176E+00  4.52061849E-01
 -3.12681214E+00  3.31994879E-02  2.80092751E-03 -3.12037275E+00  3.12718718E+00
 -1.41700126E-02 -2.72402293E-03  3.13910409E+00 -3.13973312E+00  7.59977977E-03
 -2.08498852E-03 -3.13793739E+00  3.13710014E+00 -8.60627214E-03 -6.43294876E-04
  3.13683560E+00 -5.22454232E-04 -3.13783800E+00  3.12268056E+00 -1.46349881E-02
 -1.85237538E-03 -3.14071324E+00  3.13545434E+00 -3.40652643E-03  1.92791012E-03
 -3.13929778E+00  3.14078792E+00 -4.37764217E-04  3.70263262E-04 -3.14145744E+00
 -3.14158849E+00 -2.30886452E-04  3.48438617E-03 -3.13779780E+00  3.13945791E+00
 -1.82427863E-03 -2.09796230E-03  3.14065386E+00  3.13918377E+00 -1.24971998E-03
 -6.05079503E-04 -3.14049311E+00  3.13983065E+00 -5.73781862E-05  1.98853023E-03
 -3.13565590E+00 -3.14129158E+00  4.24929675E-03
Number of contracted shells                I              145
Number of primitive shells                 I              293
Pure/Cartesian d shells                    I                0
Pure/Cartesian f shells                    I                0
Highest angular momentum                   I                2
Largest degree of contraction              I                6
Shell types                                I   N=         145
           0          -1          -1          -1          -1          -2
           0          -1          -1          -1          -1          -2
           0          -1          -1          -1          -1          -2
           0          -1          -1          -1          -1          -2
           0          -1          -1          -1          -1          -2
           0          -1          -1          -1          -1          -2
           0          -1          -1          -1          -1          -2
           0          -1          -1          -1          -1          -2
           0          -1          -1          -1          -1          -2
           0          -1          -1          -1          -1          -2
           0          -1          -1          -1          -1          -2
           0          -1          -1          -1          -1          -2
           0          -1          -1          -1          -1          -2
           0          -1          -1          -1          -1          -2
           0          -1          -1          -1          -1          -2
           0          -1          -1          -1          -1          -2
           0           0           0           0           0           0
           0           0           0           0           0           0
           0           0           0           0           0           0
           0           0           0           0           0           0
           0           0           0           0           0           0
           0           0           0           0           0           0
           0           0           0           0           0           0
          -1           1           1           1           1           1
          -2
Number of primitives per shell             I   N=         145
           6           3           1           1           1           1
           6           3           1           1           1           1
           6           3           1           1           1           1
           6           3           1           1           1           1
           6           3           1           1           1           1
           6           3           1           1           1           1
           6           3           1           1           1           1
           6           3           1           1           1           1
           6           3           1           1           1           1
           6           3           1           1           1           1
           6           3           1           1           1           1
           6           3           1           1           1           1
           6           3           1           1           1           1
           6           3           1           1           1           1
           6           3           1           1           1           1
           6           3           1           1           1           1
           3           1           1           3           1           1
           3           1           1           3           1           1
           3           1           1           3           1           1
           3           1           1           3           1           1
           3           1           1           3           1           1
           3           1           1           3           1           1
           6           3           1           1           1           1
           1           5           2           1           1           1
           1
Shell to atom map                          I   N=         145
           1           1           1           1           1           1
           2           2           2           2           2           2
           3           3           3           3           3           3
           4           4           4           4           4           4
           5           5           5           5           5           5
           6           6           6           6           6           6
           7           7           7           7           7           7
           8           8           8           8           8           8
           9           9           9           9           9           9
          10          10          10          10          10          10
          11          11          11          11          11          11
          12          12          12          12          12          12
          13          13          13          13          13          13
          14          14          14          14          14          14
          15          15          15          15          15          15
          16          16          16          16          16          16
          17          17          17          18          18          18
          19          19          19          20          20          20
          21          21          21          22          22          22
          23          23          23          24          24          24
          25          25          25          26          26          26
          27          27          27          28          28          28
          29          29          29          29          29          29
          29          29          29          29          29          29
          29
Primitive exponents                        R   N=         293
  4.56324000E+03  6.82024000E+02  1.54973000E+02  4.44553000E+01  1.30290000E+01
  1.82773000E+00  2.09642000E+01  4.80331000E+00  1.45933000E+00  4.83456000E-01
  1.45585000E-01  4.38000000E-02  6.26000000E-01  6.29348000E+03  9.49044000E+02
  2.18776000E+02  6.36916000E+01  1.88282000E+01  2.72023000E+00  3.06331000E+01
  7.02614000E+00  2.11205000E+00  6.84009000E-01  2.00878000E-01  6.39000000E-02
  9.13000000E-01  8.58850000E+03  1.29723000E+03  2.99296000E+02  8.73771000E+01
  2.56789000E+01  3.74004000E+00  4.21175000E+01  9.62837000E+00  2.85332000E+00
  9.05661000E-01  2.55611000E-01  8.45000000E-02  1.29200000E+00  4.56324000E+03
  6.82024000E+02  1.54973000E+02  4.44553000E+01  1.30290000E+01  1.82773000E+00
  2.09642000E+01  4.80331000E+00  1.45933000E+00  4.83456000E-01  1.45585000E-01
  4.38000000E-02  6.26000000E-01  4.56324000E+03  6.82024000E+02  1.54973000E+02
  4.44553000E+01  1.30290000E+01  1.82773000E+00  2.09642000E+01  4.80331000E+00
  1.45933000E+00  4.83456000E-01  1.45585000E-01  4.38000000E-02  6.26000000E-01
  4.56324000E+03  6.82024000E+02  1.54973000E+02  4.44553000E+01  1.30290000E+01
  1.82773000E+00  2.09642000E+01  4.80331000E+00  1.45933000E+00  4.83456000E-01
  1.45585000E-01  4.38000000E-02  6.26000000E-01  4.56324000E+03  6.82024000E+02
  1.54973000E+02  4.44553000E+01  1.30290000E+01  1.82773000E+00  2.09642000E+01
  4.80331000E+00  1.45933000E+00  4.83456000E-01  1.45585000E-01  4.38000000E-02
  6.26000000E-01  4.56324000E+03  6.82024000E+02  1.54973000E+02  4.44553000E+01
  1.30290000E+01  1.82773000E+00  2.09642000E+01  4.80331000E+00  1.45933000E+00
  4.83456000E-01  1.45585000E-01  4.38000000E-02  6.26000000E-01  4.56324000E+03
  6.82024000E+02  1.54973000E+02  4.44553000E+01  1.30290000E+01  1.82773000E+00
  2.09642000E+01  4.80331000E+00  1.45933000E+00  4.83456000E-01  1.45585000E-01
  4.38000000E-02  6.26000000E-01  4.56324000E+03  6.82024000E+02  1.54973000E+02
  4.44553000E+01  1.30290000E+01  1.82773000E+00  2.09642000E+01  4.80331000E+00
  1.45933000E+00  4.83456000E-01  1.45585000E-01  4.38000000E-02  6.26000000E-01
  4.56324000E+03  6.82024000E+02  1.54973000E+02  4.44553000E+01  1.30290000E+01
  1.82773000E+00  2.09642000E+01  4.80331000E+00  1.45933000E+00  4.83456000E-01
  1.45585000E-01  4.38000000E-02  6.26000000E-01  4.56324000E+03  6.82024000E+02
  1.54973000E+02  4.44553000E+01  1.30290000E+01  1.82773000E+00  2.09642000E+01
  4.80331000E+00  1.45933000E+00  4.83456000E-01  1.45585000E-01  4.38000000E-02
  6.26000000E-01  4.56324000E+03  6.82024000E+02  1.54973000E+02  4.44553000E+01
  1.30290000E+01  1.82773000E+00  2.09642000E+01  4.80331000E+00  1.45933000E+00
  4.83456000E-01  1.45585000E-01  4.38000000E-02  6.26000000E-01  4.56324000E+03
  6.82024000E+02  1.54973000E+02  4.44553000E+01  1.30290000E+01  1.82773000E+00
  2.09642000E+01  4.80331000E+00  1.45933000E+00  4.83456000E-01  1.45585000E-01
  4.38000000E-02  6.26000000E-01  4.56324000E+03  6.82024000E+02  1.54973000E+02
  4.44553000E+01  1.30290000E+01  1.82773000E+00  2.09642000E+01  4.80331000E+00
  1.45933000E+00  4.83456000E-01  1.45585000E-01  4.38000000E-02  6.26000000E-01
  4.56324000E+03  6.82024000E+02  1.54973000E+02  4.44553000E+01  1.30290000E+01
  1.82773000E+00  2.09642000E+01  4.80331000E+00  1.45933000E+00  4.83456000E-01
  1.45585000E-01  4.38000000E-02  6.26000000E-01  3.38650000E+01  5.09479000E+00
  1.15879000E+00  3.25840000E-01  1.02741000E-01  3.38650000E+01  5.09479000E+00
  1.15879000E+00  3.25840000E-01  1.02741000E-01  3.38650000E+01  5.09479000E+00
  1.15879000E+00  3.25840000E-01  1.02741000E-01  3.38650000E+01  5.09479000E+00
  1.15879000E+00  3.25840000E-01  1.02741000E-01  3.38650000E+01  5.09479000E+00
  1.15879000E+00  3.25840000E-01  1.02741000E-01  3.38650000E+01  5.09479000E+00
  1.15879000E+00  3.25840000E-01  1.02741000E-01  3.38650000E+01  5.09479000E+00
  1.15879000E+00  3.25840000E-01  1.02741000E-01  3.38650000E+01  5.09479000E+00
  1.15879000E+00  3.25840000E-01  1.02741000E-01  3.38650000E+01  5.09479000E+00
  1.15879000E+00  3.25840000E-01  1.02741000E-01  3.38650000E+01  5.09479000E+00
  1.15879000E+00  3.25840000E-01  1.02741000E-01  3.38650000E+01  5.09479000E+00
  1.15879000E+00  3.25840000E-01  1.02741000E-01  3.38650000E+01  5.09479000E+00
  1.15879000E+00  3.25840000E-01  1.02741000E-01  1.05819000E+05  1.58720000E+04
  3.61965000E+03  1.03080000E+03  3.39908000E+02  1.24538000E+02  1.24538000E+02
  4.95135000E+01  2.08056000E+01  6.58346000E+00  2.56468000E+00  5.59763000E-01
  1.83273000E-01  4.83000000E-02  5.89776000E+02  1.39849000E+02  4.51413000E+01
  1.68733000E+01  2.77152000E+00  6.74110000E+00  2.77152000E+00  1.02387000E+00
  3.81368000E-01  1.09437000E-01  7.50000000E-01
Contraction coefficients                   R   N=         293
  1.96665025E-03  1.52306019E-02  7.61269097E-02  2.60801033E-01  6.16462078E-01
  2.21006028E-01  1.14660081E-01  9.19999648E-01 -3.03068213E-03  1.00000000E+00
  1.00000000E+00  1.00000000E+00  1.00000000E+00  1.96978815E-03  1.49612859E-02
  7.35005308E-02  2.48936766E-01  6.02459433E-01  2.56201759E-01  1.11906080E-01
  9.21666655E-01 -2.56919183E-03  1.00000000E+00  1.00000000E+00  1.00000000E+00
  1.00000000E+00  1.89515008E-03  1.43859006E-02  7.07320031E-02  2.40001011E-01
  5.94797026E-01  2.80802012E-01  1.13889012E-01  9.20811101E-01 -3.27447036E-03
  1.00000000E+00  1.00000000E+00  1.00000000E+00  1.00000000E+00  1.96665025E-03
  1.52306019E-02  7.61269097E-02  2.60801033E-01  6.16462078E-01  2.21006028E-01
  1.14660081E-01  9.19999648E-01 -3.03068213E-03  1.00000000E+00  1.00000000E+00
  1.00000000E+00  1.00000000E+00  1.96665025E-03  1.52306019E-02  7.61269097E-02
  2.60801033E-01  6.16462078E-01  2.21006028E-01  1.14660081E-01  9.19999648E-01
 -3.03068213E-03  1.00000000E+00  1.00000000E+00  1.00000000E+00  1.00000000E+00
  1.96665025E-03  1.52306019E-02  7.61269097E-02  2.60801033E-01  6.16462078E-01
  2.21006028E-01  1.14660081E-01  9.19999648E-01 -3.03068213E-03  1.00000000E+00
  1.00000000E+00  1.00000000E+00  1.00000000E+00  1.96665025E-03  1.52306019E-02
  7.61269097E-02  2.60801033E-01  6.16462078E-01  2.21006028E-01  1.14660081E-01
  9.19999648E-01 -3.03068213E-03  1.00000000E+00  1.00000000E+00  1.00000000E+00
  1.00000000E+00  1.96665025E-03  1.52306019E-02  7.61269097E-02  2.60801033E-01
  6.16462078E-01  2.21006028E-01  1.14660081E-01  9.19999648E-01 -3.03068213E-03
  1.00000000E+00  1.00000000E+00  1.00000000E+00  1.00000000E+00  1.96665025E-03
  1.52306019E-02  7.61269097E-02  2.60801033E-01  6.16462078E-01  2.21006028E-01
  1.14660081E-01  9.19999648E-01 -3.03068213E-03  1.00000000E+00  1.00000000E+00
  1.00000000E+00  1.00000000E+00  1.96665025E-03  1.52306019E-02  7.61269097E-02
  2.60801033E-01  6.16462078E-01  2.21006028E-01  1.14660081E-01  9.19999648E-01
 -3.03068213E-03  1.00000000E+00  1.00000000E+00  1.00000000E+00  1.00000000E+00
  1.96665025E-03  1.52306019E-02  7.61269097E-02  2.60801033E-01  6.16462078E-01
  2.21006028E-01  1.14660081E-01  9.19999648E-01 -3.03068213E-03  1.00000000E+00
  1.00000000E+00  1.00000000E+00  1.00000000E+00  1.96665025E-03  1.52306019E-02
  7.61269097E-02  2.60801033E-01  6.16462078E-01  2.21006028E-01  1.14660081E-01
  9.19999648E-01 -3.03068213E-03  1.00000000E+00  1.00000000E+00  1.00000000E+00
  1.00000000E+00  1.96665025E-03  1.52306019E-02  7.61269097E-02  2.60801033E-01
  6.16462078E-01  2.21006028E-01  1.14660081E-01  9.19999648E-01 -3.03068213E-03
  1.00000000E+00  1.00000000E+00  1.00000000E+00  1.00000000E+00  1.96665025E-03
  1.52306019E-02  7.61269097E-02  2.60801033E-01  6.16462078E-01  2.21006028E-01
  1.14660081E-01  9.19999648E-01 -3.03068213E-03  1.00000000E+00  1.00000000E+00
  1.00000000E+00  1.00000000E+00  1.96665025E-03  1.52306019E-02  7.61269097E-02
  2.60801033E-01  6.16462078E-01  2.21006028E-01  1.14660081E-01  9.19999648E-01
 -3.03068213E-03  1.00000000E+00  1.00000000E+00  1.00000000E+00  1.00000000E+00
  1.96665025E-03  1.52306019E-02  7.61269097E-02  2.60801033E-01  6.16462078E-01
  2.21006028E-01  1.14660081E-01  9.19999648E-01 -3.03068213E-03  1.00000000E+00
  1.00000000E+00  1.00000000E+00  1.00000000E+00  2.54938145E-02  1.90373109E-01
  8.52161486E-01  1.00000000E+00  1.00000000E+00  2.54938145E-02  1.90373109E-01
  8.52161486E-01  1.00000000E+00  1.00000000E+00  2.54938145E-02  1.90373109E-01
  8.52161486E-01  1.00000000E+00  1.00000000E+00  2.54938145E-02  1.90373109E-01
  8.52161486E-01  1.00000000E+00  1.00000000E+00  2.54938145E-02  1.90373109E-01
  8.52161486E-01  1.00000000E+00  1.00000000E+00  2.54938145E-02  1.90373109E-01
  8.52161486E-01  1.00000000E+00  1.00000000E+00  2.54938145E-02  1.90373109E-01
  8.52161486E-01  1.00000000E+00  1.00000000E+00  2.54938145E-02  1.90373109E-01
  8.52161486E-01  1.00000000E+00  1.00000000E+00  2.54938145E-02  1.90373109E-01
  8.52161486E-01  1.00000000E+00  1.00000000E+00  2.54938145E-02  1.90373109E-01
  8.52161486E-01  1.00000000E+00  1.00000000E+00  2.54938145E-02  1.90373109E-01
  8.52161486E-01  1.00000000E+00  1.00000000E+00  2.54938145E-02  1.90373109E-01
  8.52161486E-01  1.00000000E+00  1.00000000E+00  7.38000247E-04  5.71800191E-03
  2.94950099E-02  1.17286039E-01  3.62949121E-01  5.84149195E-01  1.34176973E-01
  6.24249876E-01  2.91755942E-01  1.00000000E+00  1.00000000E+00  1.00000000E+00
  1.00000000E+00  1.00000000E+00  3.66556935E-03  2.83679194E-02  1.24756603E-01
  3.39654631E-01  7.47585963E-01 -1.57224381E+00  9.92388882E-01  1.00000000E+00
  1.00000000E+00  1.00000000E+00  1.00000000E+00
P(S=P) Contraction coefficients            R   N=         293
  0.00000000E+00  0.00000000E+00  0.00000000E+00  0.00000000E+00  0.00000000E+00
  0.00000000E+00  4.02486927E-02  2.37593957E-01  8.15853851E-01  1.00000000E+00
  1.00000000E+00  1.00000000E+00  0.00000000E+00  0.00000000E+00  0.00000000E+00
  0.00000000E+00  0.00000000E+00  0.00000000E+00  0.00000000E+00  3.83119186E-02
  2.37403116E-01  8.17592398E-01  1.00000000E+00  1.00000000E+00  1.00000000E+00
  0.00000000E+00  0.00000000E+00  0.00000000E+00  0.00000000E+00  0.00000000E+00
  0.00000000E+00  0.00000000E+00  3.65113974E-02  2.37152983E-01  8.19701941E-01
  1.00000000E+00  1.00000000E+00  1.00000000E+00  0.00000000E+00  0.00000000E+00
  0.00000000E+00  0.00000000E+00  0.00000000E+00  0.00000000E+00  0.00000000E+00
  4.02486927E-02  2.37593957E-01  8.15853851E-01  1.00000000E+00  1.00000000E+00
  1.00000000E+00  0.00000000E+00  0.00000000E+00  0.00000000E+00  0.00000000E+00
  0.00000000E+00  0.00000000E+00  0.00000000E+00  4.02486927E-02  2.37593957E-01
  8.15853851E-01  1.00000000E+00  1.00000000E+00  1.00000000E+00  0.00000000E+00
  0.00000000E+00  0.00000000E+00  0.00000000E+00  0.00000000E+00  0.00000000E+00
  0.00000000E+00  4.02486927E-02  2.37593957E-01  8.15853851E-01  1.00000000E+00
  1.00000000E+00  1.00000000E+00  0.00000000E+00  0.00000000E+00  0.00000000E+00
  0.00000000E+00  0.00000000E+00  0.00000000E+00  0.00000000E+00  4.02486927E-02
  2.37593957E-01  8.15853851E-01  1.00000000E+00  1.00000000E+00  1.00000000E+00
  0.00000000E+00  0.00000000E+00  0.00000000E+00  0.00000000E+00  0.00000000E+00
  0.00000000E+00  0.00000000E+00  4.02486927E-02  2.37593957E-01  8.15853851E-01
  1.00000000E+00  1.00000000E+00  1.00000000E+00  0.00000000E+00  0.00000000E+00
  0.00000000E+00  0.00000000E+00  0.00000000E+00  0.00000000E+00  0.00000000E+00
  4.02486927E-02  2.37593957E-01  8.15853851E-01  1.00000000E+00  1.00000000E+00
  1.00000000E+00  0.00000000E+00  0.00000000E+00  0.00000000E+00  0.00000000E+00
  0.00000000E+00  0.00000000E+00  0.00000000E+00  4.02486927E-02  2.37593957E-01
  8.15853851E-01  1.00000000E+00  1.00000000E+00  1.00000000E+00  0.00000000E+00
  0.00000000E+00  0.00000000E+00  0.00000000E+00  0.00000000E+00  0.00000000E+00
  0.00000000E+00  4.02486927E-02  2.37593957E-01  8.15853851E-01  1.00000000E+00
  1.00000000E+00  1.00000000E+00  0.00000000E+00  0.00000000E+00  0.00000000E+00
  0.00000000E+00  0.00000000E+00  0.00000000E+00  0.00000000E+00  4.02486927E-02
  2.37593957E-01  8.15853851E-01  1.00000000E+00  1.00000000E+00  1.00000000E+00
  0.00000000E+00  0.00000000E+00  0.00000000E+00  0.00000000E+00  0.00000000E+00
  0.00000000E+00  0.00000000E+00  4.02486927E-02  2.37593957E-01  8.15853851E-01
  1.00000000E+00  1.00000000E+00  1.00000000E+00  0.00000000E+00  0.00000000E+00
  0.00000000E+00  0.00000000E+00  0.00000000E+00  0.00000000E+00  0.00000000E+00
  4.02486927E-02  2.37593957E-01  8.15853851E-01  1.00000000E+00  1.00000000E+00
  1.00000000E+00  0.00000000E+00  0.00000000E+00  0.00000000E+00  0.00000000E+00
  0.00000000E+00  0.00000000E+00  0.00000000E+00  4.02486927E-02  2.37593957E-01
  8.15853851E-01  1.00000000E+00  1.00000000E+00  1.00000000E+00  0.00000000E+00
  0.00000000E+00  0.00000000E+00  0.00000000E+00  0.00000000E+00  0.00000000E+00
  0.00000000E+00  4.02486927E-02  2.37593957E-01  8.15853851E-01  1.00000000E+00
  1.00000000E+00  1.00000000E+00  0.00000000E+00  0.00000000E+00  0.00000000E+00
  0.00000000E+00  0.00000000E+00  0.00000000E+00  0.00000000E+00  0.00000000E+00
  0.00000000E+00  0.00000000E+00  0.00000000E+00  0.00000000E+00  0.00000000E+00
  0.00000000E+00  0.00000000E+00  0.00000000E+00  0.00000000E+00  0.00000000E+00
  0.00000000E+00  0.00000000E+00  0.00000000E+00  0.00000000E+00  0.00000000E+00
  0.00000000E+00  0.00000000E+00  0.00000000E+00  0.00000000E+00  0.00000000E+00
  0.00000000E+00  0.00000000E+00  0.00000000E+00  0.00000000E+00  0.00000000E+00
  0.00000000E+00  0.00000000E+00  0.00000000E+00  0.00000000E+00  0.00000000E+00
  0.00000000E+00  0.00000000E+00  0.00000000E+00  0.00000000E+00  0.00000000E+00
  0.00000000E+00  0.00000000E+00  0.00000000E+00  0.00000000E+00  0.00000000E+00
  0.00000000E+00  0.00000000E+00  0.00000000E+00  0.00000000E+00  0.00000000E+00
  0.00000000E+00  0.00000000E+00  0.00000000E+00  0.00000000E+00  0.00000000E+00
  0.00000000E+00  0.00000000E+00  0.00000000E+00  0.00000000E+00  0.00000000E+00
  0.00000000E+00  0.00000000E+00  0.00000000E+00  0.00000000E+00  0.00000000E+00
  0.00000000E+00  0.00000000E+00  0.00000000E+00  0.00000000E+00  0.00000000E+00
  0.00000000E+00  1.00000000E+00  0.00000000E+00  0.00000000E+00  0.00000000E+00
  0.00000000E+00  0.00000000E+00  0.00000000E+00  0.00000000E+00  0.00000000E+00
  0.00000000E+00  0.00000000E+00  0.00000000E+00
Coordinates of each shell                  R   N=         435
  2.80725072E+00  1.94751045E+00  4.17429435E+00  2.80725072E+00  1.94751045E+00
  4.17429435E+00  2.80725072E+00  1.94751045E+00  4.17429435E+00  2.80725072E+00
  1.94751045E+00  4.17429435E+00  2.80725072E+00  1.94751045E+00  4.17429435E+00
  2.80725072E+00  1.94751045E+00  4.17429435E+00  5.88291859E-01  9.74017153E-01
  3.39103165E+00  5.88291859E-01  9.74017153E-01  3.39103165E+00  5.88291859E-01
  9.74017153E-01  3.39103165E+00  5.88291859E-01  9.74017153E-01  3.39103165E+00
  5.88291859E-01  9.74017153E-01  3.39103165E+00  5.88291859E-01  9.74017153E-01
  3.39103165E+00  4.34412354E+00  2.95788961E+00  2.78613140E+00  4.34412354E+00
  2.95788961E+00  2.78613140E+00  4.34412354E+00  2.95788961E+00  2.78613140E+00
  4.34412354E+00  2.95788961E+00  2.78613140E+00  4.34412354E+00  2.95788961E+00
  2.78613140E+00  4.34412354E+00  2.95788961E+00  2.78613140E+00 -1.54187436E-01
  9.90165199E-01  7.38801596E-01 -1.54187436E-01  9.90165199E-01  7.38801596E-01
 -1.54187436E-01  9.90165199E-01  7.38801596E-01 -1.54187436E-01  9.90165199E-01
  7.38801596E-01 -1.54187436E-01  9.90165199E-01  7.38801596E-01 -1.54187436E-01
  9.90165199E-01  7.38801596E-01 -2.09027175E+00 -1.09122633E+00  3.10255488E-01
 -2.09027175E+00 -1.09122633E+00  3.10255488E-01 -2.09027175E+00 -1.09122633E+00
  3.10255488E-01 -2.09027175E+00 -1.09122633E+00  3.10255488E-01 -2.09027175E+00
 -1.09122633E+00  3.10255488E-01 -2.09027175E+00 -1.09122633E+00  3.10255488E-01
 -1.08223094E+00  3.56896863E+00 -1.31095489E-01 -1.08223094E+00  3.56896863E+00
 -1.31095489E-01 -1.08223094E+00  3.56896863E+00 -1.31095489E-01 -1.08223094E+00
  3.56896863E+00 -1.31095489E-01 -1.08223094E+00  3.56896863E+00 -1.31095489E-01
 -1.08223094E+00  3.56896863E+00 -1.31095489E-01 -4.67522551E+00 -6.26974417E-01
  5.07107831E-01 -4.67522551E+00 -6.26974417E-01  5.07107831E-01 -4.67522551E+00
 -6.26974417E-01  5.07107831E-01 -4.67522551E+00 -6.26974417E-01  5.07107831E-01
 -4.67522551E+00 -6.26974417E-01  5.07107831E-01 -4.67522551E+00 -6.26974417E-01
  5.07107831E-01 -6.40321148E+00 -2.58948702E+00  1.96303523E-01 -6.40321148E+00
 -2.58948702E+00  1.96303523E-01 -6.40321148E+00 -2.58948702E+00  1.96303523E-01
 -6.40321148E+00 -2.58948702E+00  1.96303523E-01 -6.40321148E+00 -2.58948702E+00
  1.96303523E-01 -6.40321148E+00 -2.58948702E+00  1.96303523E-01 -5.55721708E+00
 -5.02490949E+00 -3.18867001E-01 -5.55721708E+00 -5.02490949E+00 -3.18867001E-01
 -5.55721708E+00 -5.02490949E+00 -3.18867001E-01 -5.55721708E+00 -5.02490949E+00
 -3.18867001E-01 -5.55721708E+00 -5.02490949E+00 -3.18867001E-01 -5.55721708E+00
 -5.02490949E+00 -3.18867001E-01 -2.97400976E+00 -5.49779593E+00 -5.17335762E-01
 -2.97400976E+00 -5.49779593E+00 -5.17335762E-01 -2.97400976E+00 -5.49779593E+00
 -5.17335762E-01 -2.97400976E+00 -5.49779593E+00 -5.17335762E-01 -2.97400976E+00
 -5.49779593E+00 -5.17335762E-01 -2.97400976E+00 -5.49779593E+00 -5.17335762E-01
 -1.25190674E+00 -3.53873302E+00 -2.00392498E-01 -1.25190674E+00 -3.53873302E+00
 -2.00392498E-01 -1.25190674E+00 -3.53873302E+00 -2.00392498E-01 -1.25190674E+00
 -3.53873302E+00 -2.00392498E-01 -1.25190674E+00 -3.53873302E+00 -2.00392498E-01
 -1.25190674E+00 -3.53873302E+00 -2.00392498E-01 -1.80066887E+00  5.44459305E+00
  1.57316243E+00 -1.80066887E+00  5.44459305E+00  1.57316243E+00 -1.80066887E+00
  5.44459305E+00  1.57316243E+00 -1.80066887E+00  5.44459305E+00  1.57316243E+00
 -1.80066887E+00  5.44459305E+00  1.57316243E+00 -1.80066887E+00  5.44459305E+00
  1.57316243E+00 -2.69960193E+00  7.77306635E+00  7.46372840E-01 -2.69960193E+00
  7.77306635E+00  7.46372840E-01 -2.69960193E+00  7.77306635E+00  7.46372840E-01
 -2.69960193E+00  7.77306635E+00  7.46372840E-01 -2.69960193E+00  7.77306635E+00
  7.46372840E-01 -2.69960193E+00  7.77306635E+00  7.46372840E-01 -2.88880063E+00
  8.27078693E+00 -1.82644017E+00 -2.88880063E+00  8.27078693E+00 -1.82644017E+00
 -2.88880063E+00  8.27078693E+00 -1.82644017E+00 -2.88880063E+00  8.27078693E+00
 -1.82644017E+00 -2.88880063E+00  8.27078693E+00 -1.82644017E+00 -2.88880063E+00
  8.27078693E+00 -1.82644017E+00 -2.17978194E+00  6.43393327E+00 -3.56711114E+00
 -2.17978194E+00  6.43393327E+00 -3.56711114E+00 -2.17978194E+00  6.43393327E+00
 -3.56711114E+00 -2.17978194E+00  6.43393327E+00 -3.56711114E+00 -2.17978194E+00
  6.43393327E+00 -3.56711114E+00 -2.17978194E+00  6.43393327E+00 -3.56711114E+00
 -1.29621121E+00  4.12005716E+00 -2.70201149E+00 -1.29621121E+00  4.12005716E+00
 -2.70201149E+00 -1.29621121E+00  4.12005716E+00 -2.70201149E+00 -1.29621121E+00
  4.12005716E+00 -2.70201149E+00 -1.29621121E+00  4.12005716E+00 -2.70201149E+00
 -1.29621121E+00  4.12005716E+00 -2.70201149E+00  3.11655267E+00  1.74265762E+00
  6.21759115E+00  3.11655267E+00  1.74265762E+00  6.21759115E+00  3.11655267E+00
  1.74265762E+00  6.21759115E+00 -5.79078524E-01  1.85114441E-01  4.67848552E+00
 -5.79078524E-01  1.85114441E-01  4.67848552E+00 -5.79078524E-01  1.85114441E-01
  4.67848552E+00  1.54254001E+00  5.35022627E-01 -3.48982009E-01  1.54254001E+00
  5.35022627E-01 -3.48982009E-01  1.54254001E+00  5.35022627E-01 -3.48982009E-01
 -5.34929679E+00  1.27177544E+00  8.90058408E-01 -5.34929679E+00  1.27177544E+00
  8.90058408E-01 -5.34929679E+00  1.27177544E+00  8.90058408E-01 -8.41046164E+00
 -2.20920654E+00  3.49273341E-01 -8.41046164E+00 -2.20920654E+00  3.49273341E-01
 -8.41046164E+00 -2.20920654E+00  3.49273341E-01 -6.90294059E+00 -6.54874477E+00
 -5.71532225E-01 -6.90294059E+00 -6.54874477E+00 -5.71532225E-01 -6.90294059E+00
 -6.54874477E+00 -5.71532225E-01 -2.30283945E+00 -7.38951208E+00 -9.27252072E-01
 -2.30283945E+00 -7.38951208E+00 -9.27252072E-01 -2.30283945E+00 -7.38951208E+00
 -9.27252072E-01  7.60816719E-01 -3.90437935E+00 -3.61051796E-01  7.60816719E-01
 -3.90437935E+00 -3.61051796E-01  7.60816719E-01 -3.90437935E+00 -3.61051796E-01
 -1.65021861E+00  5.06781110E+00  3.58085494E+00 -1.65021861E+00  5.06781110E+00
  3.58085494E+00 -1.65021861E+00  5.06781110E+00  3.58085494E+00 -3.24669414E+00
  9.19492813E+00  2.11455791E+00 -3.24669414E+00  9.19492813E+00  2.11455791E+00
 -3.24669414E+00  9.19492813E+00  2.11455791E+00 -3.58029367E+00  1.00804308E+01
 -2.48969153E+00 -3.58029367E+00  1.00804308E+01 -2.48969153E+00 -3.58029367E+00
  1.00804308E+01 -2.48969153E+00 -2.30680236E+00  6.78394898E+00 -5.57991927E+00
 -2.30680236E+00  6.78394898E+00 -5.57991927E+00 -2.30680236E+00  6.78394898E+00
 -5.57991927E+00 -4.30668811E-01  1.84970009E+00 -4.95243961E+00 -4.30668811E-01
  1.84970009E+00 -4.95243961E+00 -4.30668811E-01  1.84970009E+00 -4.95243961E+00
 -4.30668811E-01  1.84970009E+00 -4.95243961E+00 -4.30668811E-01  1.84970009E+00
 -4.95243961E+00 -4.30668811E-01  1.84970009E+00 -4.95243961E+00 -4.30668811E-01
  1.84970009E+00 -4.95243961E+00 -4.30668811E-01  1.84970009E+00 -4.95243961E+00
 -4.30668811E-01  1.84970009E+00 -4.95243961E+00 -4.30668811E-01  1.84970009E+00
 -4.95243961E+00 -4.30668811E-01  1.84970009E+00 -4.95243961E+00 -4.30668811E-01
  1.84970009E+00 -4.95243961E+00 -4.30668811E-01  1.84970009E+00 -4.95243961E+00
Num ILSW                                   I              100
ILSW                                       I   N=         100
           0           0           0           0           2           0
           0           0           0           0        4336          -1
           7           0           0           0           2           0
           0           0           1           0           1           0
           1           1           0           0           0           0
           0           0      100000           0          -1           0
           0           0           0           0           0           0
           0           0           0           1           0           0
           0 -2000000000           1           0           0           0
           0           0           4          52           0           0
           0           0          55           0           0           0
           0           0           0           0           0           1
           0           0           0           0           0           0
           0           0           0           0           0           0
           0           0           0           0           0           0
           0           0           0           0           0           0
           0           0           0           0
Num RLSW                                   I               52
RLSW                                       R   N=          52
  1.00000000E+00  1.00000000E+00  1.00000000E+00  1.00000000E+00  5.40000000E-01
  0.00000000E+00  0.00000000E+00  1.00000000E+00  0.00000000E+00  0.00000000E+00
  0.00000000E+00  0.00000000E+00  1.00000000E+00  0.00000000E+00  0.00000000E+00
  0.00000000E+00  0.00000000E+00  1.00000000E+00  0.00000000E+00  0.00000000E+00
  0.00000000E+00  0.00000000E+00  1.00000000E+00  0.00000000E+00  0.00000000E+00
  0.00000000E+00  0.00000000E+00  1.00000000E+00  0.00000000E+00  0.00000000E+00
  0.00000000E+00  0.00000000E+00  1.00000000E+00  0.00000000E+00  0.00000000E+00
  0.00000000E+00  0.00000000E+00  0.00000000E+00  1.00000000E+00  1.00000000E+00
  0.00000000E+00  1.00000000E+00  0.00000000E+00  0.00000000E+00  0.00000000E+00
  0.00000000E+00  0.00000000E+00  0.00000000E+00  0.00000000E+00  0.00000000E+00
  0.00000000E+00  0.00000000E+00
MxBond                                     I                4
NBond                                      I   N=          29
           3           3           1           4           3           3
           3           3           3           3           3           3
           3           3           3           3           1           1
           1           1           1           1           1           1
           1           1           1           1           1
IBond                                      I   N=         116
           2           3          17           0           1           4
          18           0           1           0           0           0
           2           5           6          19           4           7
          11           0           4          12          16           0
           5           8          20           0           7           9
          21           0           8          10          22           0
           9          11          23           0           5          10
          24           0           6          13          25           0
          12          14          26           0          13          15
          27           0          14          16          28           0
           6          15          29           0           1           0
           0           0           2           0           0           0
           4           0           0           0           7           0
           0           0           8           0           0           0
           9           0           0           0          10           0
           0           0          11           0           0           0
          12           0           0           0          13           0
           0           0          14           0           0           0
          15           0           0           0          16           0
           0           0
RBond                                      R   N=         116
  1.00000000E+00  2.00000000E+00  1.00000000E+00  0.00000000E+00  1.00000000E+00
  1.00000000E+00  1.00000000E+00  0.00000000E+00  2.00000000E+00  0.00000000E+00
  0.00000000E+00  0.00000000E+00  1.00000000E+00  1.00000000E+00  1.00000000E+00
  1.00000000E+00  1.00000000E+00  1.50000000E+00  1.50000000E+00  0.00000000E+00
  1.00000000E+00  1.50000000E+00  1.50000000E+00  0.00000000E+00  1.50000000E+00
  1.50000000E+00  1.00000000E+00  0.00000000E+00  1.50000000E+00  1.50000000E+00
  1.00000000E+00  0.00000000E+00  1.50000000E+00  1.50000000E+00  1.00000000E+00
  0.00000000E+00  1.50000000E+00  1.50000000E+00  1.00000000E+00  0.00000000E+00
  1.50000000E+00  1.50000000E+00  1.00000000E+00  0.00000000E+00  1.50000000E+00
  1.50000000E+00  1.00000000E+00  0.00000000E+00  1.50000000E+00  1.50000000E+00
  1.00000000E+00  0.00000000E+00  1.50000000E+00  1.50000000E+00  1.00000000E+00
  0.00000000E+00  1.50000000E+00  1.50000000E+00  1.00000000E+00  0.00000000E+00
  1.50000000E+00  1.50000000E+00  1.00000000E+00  0.00000000E+00  1.00000000E+00
  0.00000000E+00  0.00000000E+00  0.00000000E+00  1.00000000E+00  0.00000000E+00
  0.00000000E+00  0.00000000E+00  1.00000000E+00  0.00000000E+00  0.00000000E+00
  0.00000000E+00  1.00000000E+00  0.00000000E+00  0.00000000E+00  0.00000000E+00
  1.00000000E+00  0.00000000E+00  0.00000000E+00  0.00000000E+00  1.00000000E+00
  0.00000000E+00  0.00000000E+00  0.00000000E+00  1.00000000E+00  0.00000000E+00
  0.00000000E+00  0.00000000E+00  1.00000000E+00  0.00000000E+00  0.00000000E+00
  0.00000000E+00  1.00000000E+00  0.00000000E+00  0.00000000E+00  0.00000000E+00
  1.00000000E+00  0.00000000E+00  0.00000000E+00  0.00000000E+00  1.00000000E+00
  0.00000000E+00  0.00000000E+00  0.00000000E+00  1.00000000E+00  0.00000000E+00
  0.00000000E+00  0.00000000E+00  1.00000000E+00  0.00000000E+00  0.00000000E+00
  0.00000000E+00
Virial Ratio                               R      2.003191399521997E+00
SCF Energy                                 R     -1.130798984439301E+03
Total Energy                               R     -1.130798984439301E+03
RMS Force                                  R      7.015642617110268E-06
RMS Density                                R      3.058668202983625E-09
NImag                                      I                0
Job Status                                 I                1
Nuclear derivative order                   I                2
PCM-NSphere                                I               29
PCM-NGenSphere                             I               29
PCM-NOrd                                   I   N=          29
           1           2           3           4           5           6
           7           8           9          10          11          12
          13          14          15          16          17          18
          19          20          21          22          23          24
          25          26          27          28          29
PCM-SphereRadii                            R   N=          29
  4.00253442E+00  3.80401869E+00  3.63772279E+00  4.00253442E+00  4.00253442E+00
  4.00253442E+00  4.00253442E+00  4.00253442E+00  4.00253442E+00  4.00253442E+00
  4.00253442E+00  4.00253442E+00  4.00253442E+00  4.00253442E+00  4.00253442E+00
  4.00253442E+00  2.99956228E+00  2.99956228E+00  2.99956228E+00  2.99956228E+00
  2.99956228E+00  2.99956228E+00  2.99956228E+00  2.99956228E+00  2.99956228E+00
  2.99956228E+00  2.99956228E+00  2.99956228E+00  4.10231196E+00
PCM-SphereLoc                              R   N=          87
  2.80725072E+00  1.94751045E+00  4.17429435E+00  5.88291859E-01  9.74017153E-01
  3.39103165E+00  4.34412354E+00  2.95788961E+00  2.78613140E+00 -1.54187436E-01
  9.90165199E-01  7.38801596E-01 -2.09027175E+00 -1.09122633E+00  3.10255488E-01
 -1.08223094E+00  3.56896863E+00 -1.31095489E-01 -4.67522551E+00 -6.26974417E-01
  5.07107831E-01 -6.40321148E+00 -2.58948702E+00  1.96303523E-01 -5.55721708E+00
 -5.02490949E+00 -3.18867001E-01 -2.97400976E+00 -5.49779593E+00 -5.17335762E-01
 -1.25190674E+00 -3.53873302E+00 -2.00392498E-01 -1.80066887E+00  5.44459305E+00
  1.57316243E+00 -2.69960193E+00  7.77306635E+00  7.46372840E-01 -2.88880063E+00
  8.27078693E+00 -1.82644017E+00 -2.17978194E+00  6.43393327E+00 -3.56711114E+00
 -1.29621121E+00  4.12005716E+00 -2.70201149E+00  3.11655267E+00  1.74265762E+00
  6.21759115E+00 -5.79078524E-01  1.85114441E-01  4.67848552E+00  1.54254001E+00
  5.35022627E-01 -3.48982009E-01 -5.34929679E+00  1.27177544E+00  8.90058408E-01
 -8.41046164E+00 -2.20920654E+00  3.49273341E-01 -6.90294059E+00 -6.54874477E+00
 -5.71532225E-01 -2.30283945E+00 -7.38951208E+00 -9.27252072E-01  7.60816719E-01
 -3.90437935E+00 -3.61051796E-01 -1.65021861E+00  5.06781110E+00  3.58085494E+00
 -3.24669414E+00  9.19492813E+00  2.11455791E+00 -3.58029367E+00  1.00804308E+01
 -2.48969153E+00 -2.30680236E+00  6.78394898E+00 -5.57991927E+00 -4.30668811E-01
  1.84970009E+00 -4.95243961E+00
External E-field                           R   N=          35
  0.00000000E+00  0.00000000E+00  0.00000000E+00  0.00000000E+00  0.00000000E+00
  0.00000000E+00  0.00000000E+00  0.00000000E+00  0.00000000E+00  0.00000000E+00
  0.00000000E+00  0.00000000E+00  0.00000000E+00  0.00000000E+00  0.00000000E+00
  0.00000000E+00  0.00000000E+00  0.00000000E+00  0.00000000E+00  0.00000000E+00
  0.00000000E+00  0.00000000E+00  0.00000000E+00  0.00000000E+00  0.00000000E+00
  0.00000000E+00  0.00000000E+00  0.00000000E+00  0.00000000E+00  0.00000000E+00
  0.00000000E+00  0.00000000E+00  0.00000000E+00  0.00000000E+00  0.00000000E+00
IOpCl                                      I                0
IROHF                                      I                0
Alpha Orbital Energies                     R   N=         416
 -1.02685469E+02 -1.96104043E+01 -1.47887052E+01 -1.06541113E+01 -1.06173286E+01
 -1.06081494E+01 -1.05752671E+01 -1.05665746E+01 -1.05629939E+01 -1.05588376E+01
 -1.05583468E+01 -1.05560595E+01 -1.05539740E+01 -1.05539212E+01 -1.05527897E+01
 -1.05524751E+01 -1.05515901E+01 -9.82838019E+00 -7.55333607E+00 -7.54686774E+00
 -7.54670013E+00 -1.17892625E+00 -1.05990280E+00 -1.00966329E+00 -9.75027271E-01
 -9.47830541E-01 -9.00252502E-01 -8.60268325E-01 -8.53892766E-01 -8.39197043E-01
 -7.96287572E-01 -7.19580948E-01 -7.05233742E-01 -6.96150926E-01 -6.89918800E-01
 -6.73896353E-01 -6.35595056E-01 -6.07579869E-01 -5.90097581E-01 -5.74453140E-01
 -5.51664814E-01 -5.38853495E-01 -5.34865804E-01 -5.27319815E-01 -5.15474644E-01
 -5.05419287E-01 -5.02248116E-01 -4.99092965E-01 -4.90584421E-01 -4.76901411E-01
 -4.65334164E-01 -4.47439659E-01 -4.35712334E-01 -4.25103847E-01 -4.13768018E-01
 -4.11740621E-01 -4.08669416E-01 -3.89347206E-01 -3.57614396E-01 -3.41599416E-01
 -3.23587864E-01 -3.19131537E-01 -3.12898831E-01 -3.06801516E-01 -4.36608224E-03
  5.11899741E-04  5.55663867E-03  8.65772082E-03  1.25421724E-02  1.80349696E-02
  2.27301043E-02  2.50259843E-02  3.34877377E-02  3.72761092E-02  3.89602670E-02
  4.21247454E-02  5.07004427E-02  5.15630400E-02  5.39167186E-02  6.08904782E-02
  6.50520198E-02  6.90521955E-02  7.32456518E-02  7.81706886E-02  8.12957397E-02
  8.94135739E-02  9.54857964E-02  1.01093879E-01  1.03128606E-01  1.08991238E-01
  1.15074292E-01  1.17361446E-01  1.21849206E-01  1.30900554E-01  1.35822165E-01
  1.36653213E-01  1.44238376E-01  1.48732542E-01  1.50920269E-01  1.53199738E-01
  1.54704768E-01  1.55422709E-01  1.64069400E-01  1.71203358E-01  1.73677938E-01
  1.75918745E-01  1.81898194E-01  1.85734340E-01  1.88075271E-01  1.94259820E-01
  1.97863901E-01  1.98707596E-01  2.05395729E-01  2.08219303E-01  2.11076835E-01
  2.13246421E-01  2.17910472E-01  2.22180098E-01  2.24337623E-01  2.27396417E-01
  2.27973144E-01  2.33735321E-01  2.35586289E-01  2.37241901E-01  2.38463001E-01
  2.43567301E-01  2.45817607E-01  2.49176978E-01  2.52713206E-01  2.56927076E-01
  2.63434392E-01  2.64081347E-01  2.66420375E-01  2.72536809E-01  2.77021845E-01
  2.80522510E-01  2.83806302E-01  2.84948944E-01  2.93879435E-01  3.00351817E-01
  3.01787477E-01  3.05320184E-01  3.17175223E-01  3.20416981E-01  3.25415224E-01
  3.29058696E-01  3.34620615E-01  3.42159353E-01  3.43731917E-01  3.50784897E-01
  3.53145240E-01  3.63543894E-01  3.69462110E-01  3.71741636E-01  3.87014055E-01
  3.90326006E-01  3.98116027E-01  4.07276764E-01  4.08339376E-01  4.25007719E-01
  4.47471644E-01  4.73927241E-01  4.79933956E-01  4.96510281E-01  4.97410881E-01
  5.03679645E-01  5.23729059E-01  5.29582678E-01  5.49210450E-01  5.58006887E-01
  5.69078607E-01  5.71447048E-01  5.73124669E-01  5.80625486E-01  5.83519543E-01
  5.88126631E-01  5.89875236E-01  5.97681059E-01  6.04996083E-01  6.12910335E-01
  6.20597147E-01  6.28413408E-01  6.33205322E-01  6.44038451E-01  6.52948206E-01
  6.58145209E-01  6.68779819E-01  6.76361200E-01  6.79418056E-01  6.85172240E-01
  6.95616228E-01  7.00488759E-01  7.07450614E-01  7.13582703E-01  7.21063949E-01
  7.28442098E-01  7.36181420E-01  7.39974465E-01  7.43525739E-01  7.50516155E-01
  7.53626627E-01  7.60327175E-01  7.66603584E-01  7.75107172E-01  7.81949605E-01
  7.89098245E-01  7.94927598E-01  7.95175015E-01  8.08141591E-01  8.25681958E-01
  8.32134192E-01  8.57398656E-01  8.63990533E-01  8.70366955E-01  8.75104590E-01
  8.78086754E-01  8.81960657E-01  8.93540940E-01  8.97371490E-01  9.03330997E-01
  9.05233389E-01  9.19064768E-01  9.22300826E-01  9.29340637E-01  9.43738255E-01
  9.45993221E-01  9.56818301E-01  9.59621875E-01  9.80912414E-01  9.90895866E-01
  1.00851511E+00  1.01759405E+00  1.02824210E+00  1.03382371E+00  1.04205795E+00
  1.05006850E+00  1.06055931E+00  1.07335057E+00  1.08315123E+00  1.08806963E+00
  1.10683742E+00  1.12188193E+00  1.14595461E+00  1.15939154E+00  1.17345695E+00
  1.20359664E+00  1.22381503E+00  1.22915195E+00  1.23849968E+00  1.24459597E+00
  1.25386260E+00  1.26563897E+00  1.27339389E+00  1.28693027E+00  1.29451474E+00
  1.31116347E+00  1.33839416E+00  1.34479857E+00  1.36290345E+00  1.36611936E+00
  1.38215610E+00  1.39848883E+00  1.43164419E+00  1.44056183E+00  1.45220041E+00
  1.47597758E+00  1.50542489E+00  1.53907802E+00  1.55648561E+00  1.56152532E+00
  1.58558063E+00  1.58833409E+00  1.59974804E+00  1.60721970E+00  1.62671251E+00
  1.65657096E+00  1.66294471E+00  1.67519070E+00  1.69503457E+00  1.73793471E+00
  1.77641686E+00  1.78456130E+00  1.81182848E+00  1.82023369E+00  1.83250709E+00
  1.84368413E+00  1.85178164E+00  1.86242494E+00  1.87338670E+00  1.88549209E+00
  1.90014859E+00  1.91778789E+00  1.93322048E+00  1.94647686E+00  1.96086925E+00
  1.96672603E+00  1.97974163E+00  1.98641394E+00  2.00856480E+00  2.01882275E+00
  2.03039772E+00  2.03609977E+00  2.04255698E+00  2.05685285E+00  2.06369811E+00
  2.12883328E+00  2.19656710E+00  2.22582944E+00  2.24163503E+00  2.25827510E+00
  2.28947418E+00  2.30563114E+00  2.31675723E+00  2.32455614E+00  2.33311332E+00
  2.34750383E+00  2.35776826E+00  2.35890490E+00  2.36335459E+00  2.36536898E+00
  2.40273202E+00  2.44455502E+00  2.45721361E+00  2.46952356E+00  2.48293837E+00
  2.50610793E+00  2.50968385E+00  2.54040806E+00  2.59573570E+00  2.62917224E+00
  2.64879702E+00  2.67291367E+00  2.70819438E+00  2.73543374E+00  2.75489171E+00
  2.75756738E+00  2.78288723E+00  2.80665830E+00  2.82518060E+00  2.83756174E+00
  2.84921022E+00  2.85602963E+00  2.88903877E+00  2.89822827E+00  2.91996252E+00
  2.93523557E+00  2.95121662E+00  2.96887037E+00  2.98614397E+00  2.99870019E+00
  3.00499617E+00  3.03988458E+00  3.05528146E+00  3.14072697E+00  3.15165299E+00
  3.20742094E+00  3.23313439E+00  3.25735449E+00  3.28041980E+00  3.32106111E+00
  3.34548345E+00  3.36478652E+00  3.36613647E+00  3.37076599E+00  3.37290424E+00
  3.39071736E+00  3.41001769E+00  3.41578972E+00  3.41670261E+00  3.45065048E+00
  3.45599916E+00  3.49698640E+00  3.59403180E+00  3.61774266E+00  3.63402215E+00
  3.66389224E+00  3.68313681E+00  3.71553679E+00  3.72294605E+00  3.73001891E+00
  3.94083624E+00  3.96050166E+00  4.00103696E+00  4.04898003E+00  4.06595514E+00
  4.07211427E+00  4.14814532E+00  4.36684340E+00  4.59688847E+00  4.80783316E+00
  4.81385972E+00  4.96917372E+00  5.17334954E+00  5.30800969E+00  5.83329733E+00
  1.00266888E+01  2.34207601E+01  2.34643409E+01  2.38492830E+01  2.39177763E+01
  2.39323373E+01  2.39353277E+01  2.39741299E+01  2.39778954E+01  2.41072321E+01
  2.41196635E+01  2.41229322E+01  2.41300197E+01  2.42134320E+01  2.42252434E+01
  2.60587023E+01  2.64017552E+01  2.68648377E+01  3.56190417E+01  5.00806404E+01
  2.16141782E+02
Alpha MO coefficients                      R   N=      173888
 -1.25208261E-07  3.68510099E-07 -1.32534271E-07  7.66293030E-07 -1.78763501E-06
 -4.54011694E-07  6.25211035E-07 -3.72923105E-06  8.38311991E-06 -1.64384080E-04
  4.39801511E-05  1.82528890E-05  2.41611572E-05  1.21991598E-04  5.13911792E-05
  5.66084535E-05 -7.32248300E-05 -4.48980818E-07  1.23053636E-06 -1.12771156E-06
 -2.03536625E-06 -3.43349639E-06  5.44247770E-08 -1.11474576E-07  1.39394355E-06
  4.47994528E-07 -4.84443773E-07  3.26401184E-06 -5.85527270E-06 -3.14105693E-06
  1.10995792E-06 -5.67020948E-05  8.01145139E-05  3.02686187E-05  6.82130058E-05
 -5.34731555E-05  1.51588250E-04  3.41966385E-04  9.91124171E-06 -4.69847325E-06
  1.51177293E-06 -8.42789238E-07 -1.35269380E-06  3.59782393E-09  1.58248837E-07
 -7.01712776E-07 -1.21961613E-06  2.05207548E-07  1.18945183E-06  3.87014727E-06
  3.99510834E-06 -7.47265232E-07 -4.21317301E-06 -1.61125581E-05 -2.24781583E-05
 -8.28995290E-06  2.55178467E-05  2.21440909E-04 -5.94998466E-05  1.08909824E-05
 -1.38299453E-04 -1.21969280E-07 -9.59902636E-07 -1.38711395E-06  9.69675832E-07
  8.61927614E-07 -2.45095283E-06  6.97311106E-06  2.17771342E-06  1.30864758E-06
 -7.64694374E-06 -6.20358381E-05 -4.14044794E-06 -5.47700462E-06  2.65470831E-05
  5.99019962E-04 -9.59404946E-05  1.79022281E-04  5.46541728E-06 -1.93624606E-03
 -6.93000523E-04 -2.67767804E-03  3.44002121E-04 -1.17240066E-05 -3.53516762E-07
  3.38308730E-06 -2.68797912E-07  2.48073445E-06  1.30711606E-06 -3.56516382E-06
  6.42511050E-06  5.03848283E-06 -3.22656560E-06  3.75699226E-05 -2.83308563E-05
 -2.01170923E-05  4.45545202E-06 -1.21440130E-04 -8.17228172E-07 -1.88808827E-04
 -1.81357685E-05  7.63887508E-03 -1.23560688E-03  1.90001863E-03  7.25048787E-04
 -2.20033801E-06  4.38490269E-06  5.72537975E-06  9.44136875E-07 -1.04706017E-05
 -1.38578844E-06  3.71032382E-06  1.49482002E-06 -3.38580679E-06 -7.97592467E-06
 -1.56536851E-05 -3.83214192E-06  7.46141386E-06  4.30060754E-05  3.02699122E-04
 -1.90544203E-04  5.81733849E-04 -4.85152161E-04 -3.79072142E-03  8.29562978E-04
 -1.23661351E-03 -2.83786449E-05 -1.01789130E-05  2.31975398E-06 -2.51909353E-06
 -6.13063778E-06 -9.75298419E-06  6.90597327E-07 -2.10428504E-06 -4.35653872E-06
 -5.68302997E-06  3.10579009E-06  2.16768531E-05  2.04146903E-05  2.40454574E-05
 -1.17862340E-05 -6.38934559E-05 -6.38249211E-05 -2.42783219E-05  4.55048839E-05
 -6.26083718E-03 -3.19190668E-03 -4.62577789E-04 -1.85774834E-05  6.63249679E-06
  2.89673588E-06 -6.47738220E-07 -4.38551012E-06  3.66097612E-06 -5.06621041E-07
  1.50929461E-06  2.80686120E-07 -3.14546360E-07 -8.57719477E-07 -1.70908533E-05
 -6.00781035E-07  1.30623991E-06  4.09105467E-06  8.43229690E-05  5.87535453E-05
  6.18922156E-06 -2.94578661E-05  1.64631793E-03  5.49268552E-04 -1.41237888E-03
 -2.82915791E-04 -2.73589161E-06 -2.11378305E-06  2.37817751E-07 -3.02264009E-06
  5.66185628E-06 -4.88578431E-07  1.44805768E-06  1.56096915E-06  2.21817376E-06
  1.35836348E-07 -6.60353501E-06 -5.84911601E-06 -8.91107046E-06 -3.81298866E-07
 -4.79391516E-05 -6.17098539E-06 -4.80604149E-06  6.95877304E-06 -4.89141336E-03
 -1.65499295E-04 -6.28157384E-04 -1.43955322E-04  1.19308902E-06 -7.87773060E-07
 -9.42634677E-07  5.08721345E-07 -1.36606287E-06 -4.16993766E-07  1.23243938E-06
 -7.11814112E-07  7.46860701E-07 -5.60284626E-07 -1.24453270E-05  2.65975201E-06
 -2.52308253E-06  2.86551276E-06  1.69453096E-05 -3.49443747E-05  4.56588468E-05
 -1.26025611E-05  1.82388422E-03 -7.57388627E-04  4.57236770E-04  1.80210580E-04
 -2.03036977E-06  7.98232332E-07 -2.75256656E-06  7.68509750E-07  4.48725886E-06
  5.41937066E-07 -1.63544140E-06 -3.64141053E-06 -4.39302340E-06  2.94060005E-06
  1.82537491E-05  1.48001680E-05  2.06838616E-05 -1.09705456E-05 -1.65886489E-04
 -2.95363490E-05 -1.63692273E-04  8.55442974E-06 -1.34229610E-03 -1.94485305E-05
 -1.24105863E-03 -4.49192949E-04  6.77581954E-06  3.27843786E-06 -1.30675429E-06
  1.84767785E-06  5.64861664E-06 -1.30156182E-06  3.62044621E-06  2.60278759E-06
 -2.98980627E-06 -4.15937815E-06 -2.04996298E-05 -1.39386445E-05  1.99463107E-05
  2.39312619E-05 -1.63207790E-04  8.00067205E-05 -1.34662025E-04  1.64264122E-04
  5.19660458E-03 -6.61808837E-05 -8.25822310E-05 -7.08776244E-04 -4.59062353E-06
  3.37271803E-06 -7.20920214E-06 -4.75070586E-06 -6.47238529E-06 -9.77593399E-07
  2.61590028E-06 -1.06778539E-06 -7.13064678E-07 -1.76628615E-06 -1.05257540E-05
  2.60438781E-06  6.07054202E-06  1.04003045E-05  1.62196066E-04  8.19606327E-06
 -7.41148076E-05 -3.82640408E-05 -1.88556466E-03 -1.42363188E-04  5.00146498E-04
 -6.89941137E-05  6.10358440E-07 -9.07810066E-07  4.33616158E-06 -2.62355827E-07
  1.60386203E-06 -8.49936937E-07  2.34015670E-06  9.97281231E-07 -3.93186055E-06
 -2.44496903E-06 -1.03348423E-05 -6.86135307E-06  2.25081568E-05  1.46048057E-05
 -2.50693964E-04 -1.18845464E-05  4.47409289E-05  2.77431580E-05  7.41978318E-04
  9.95341534E-06 -1.63762335E-04 -2.21069147E-04  5.45699168E-06  2.38855464E-06
 -6.72311001E-06  4.10357843E-07  7.72998217E-07 -1.14625724E-06  2.98176370E-06
  5.35694313E-07 -4.97785939E-06 -7.14027075E-06 -1.67833972E-05 -5.31584239E-06
  2.72163558E-05  2.72687935E-05  3.09221704E-04 -2.62455470E-05  5.82698634E-06
  2.80173425E-04  4.65880559E-03  5.34374702E-04 -1.25793662E-03  2.48646268E-05
  1.63579337E-05 -9.69295475E-07 -1.87589426E-06  2.45252852E-06  3.36495855E-06
  5.26889972E-06 -1.31867050E-05  8.82188590E-06 -1.85281970E-05 -2.22707857E-05
  8.24856112E-05 -2.18165377E-05  3.66851901E-05  5.79733085E-05 -6.66867533E-04
  1.86544004E-04 -3.82611939E-04 -7.54395987E-04 -2.44798199E-03  7.09323081E-04
 -2.06485830E-03  2.65189911E-03 -4.20247110E-06  1.47905293E-05 -3.54097194E-05
  5.82130946E-06  2.06927978E-06  1.62876857E-06 -3.94591250E-06  3.32549044E-05
  3.24552239E-07  1.63870729E-05 -1.01193250E-04  8.54988169E-06 -7.16873872E-05
 -1.78156565E-04 -1.73406084E-06  7.46148647E-06  1.03070453E-04 -5.92881902E-07
  1.22520884E-05 -4.08489567E-05  6.14764320E-08 -1.46482453E-06  1.74894322E-05
 -1.88609180E-06  1.99666583E-05 -5.70260676E-05 -6.03660461E-06  4.10530751E-05
 -8.54583766E-06 -1.03779029E-06 -2.44633042E-05 -1.17675792E-04 -2.55032205E-06
  2.15429345E-06  4.05674642E-05 -3.99583220E-06  1.56839885E-05  9.90705075E-08
 -5.44060644E-06  3.64608756E-05  5.30733525E-05  4.11412609E-01  6.54124285E-01
  1.52971510E-02 -4.07889166E-03  1.77964172E-03 -1.69790969E-03  1.30444658E-03
 -2.07871235E-04  4.56480255E-04  3.04170627E-04 -1.26753726E-05  3.99833724E-05
  4.33115170E-05  8.01632970E-07  8.19932476E-07  2.00083751E-06  2.55283168E-06
 -1.88400944E-05 -2.89303229E-05  1.44432015E-05 -2.78352465E-05  8.04215935E-06
  8.32193318E-05 -1.51156604E-04 -3.77701760E-04 -2.00397149E-06  3.03084631E-06
 -1.13506968E-06  5.50246012E-06  2.70877649E-06 -1.12091371E-05  2.21072910E-05
  1.88302336E-04  1.25821653E-04 -1.12246015E-04  2.56832308E-04 -4.18639825E-04
 -2.70921295E-04  9.05742802E-05  9.66063341E-04  5.92625148E-04  7.41879323E-04
 -1.84829904E-03 -2.57751891E-03  9.61823256E-04  8.67296997E-05  4.76875439E-04
 -8.50095226E-07  3.95298467E-04  1.97417446E-04  1.26629835E-05 -1.04144622E-04
 -7.63047893E-07  1.21922662E-05  4.62135756E-05  1.86522292E-05  2.35673399E-05
  7.84649188E-05 -2.25744726E-04 -8.72438820E-05 -1.44557414E-04 -1.32630127E-03
 -4.23065443E-04 -4.73205607E-04  1.26342578E-03  7.62017062E-03 -2.00387224E-03
  7.01731707E-05  1.43767067E-03  8.19632078E-05 -1.45314656E-05 -1.49268748E-05
 -7.50724105E-05 -9.13181898E-05  5.52888583E-01  4.69495959E-01 -9.48476825E-04
 -6.26282230E-04  8.02939608E-04  8.91801388E-03 -4.87095423E-05 -1.35829440E-05
 -3.14708372E-05 -5.88608310E-03  5.50338135E-04  2.40183544E-04  2.94365291E-05
  6.31585610E-03 -1.35786163E-03 -2.85298759E-04 -8.78784076E-04  3.44299098E-05
 -1.16584083E-04 -9.29543885E-05  5.11367998E-05  1.01419264E-04 -2.04037124E-06
  1.20973257E-05  1.26052908E-05  2.99892416E-06 -2.90172468E-06 -1.64959498E-04
 -1.40773002E-05 -8.66681609E-06  4.96267275E-05  2.84129938E-03  1.15135995E-04
  4.04831687E-04  3.80423999E-04  1.68005493E-02 -8.23271871E-03 -2.12375418E-02
 -4.63150412E-03  1.11121981E-05  2.87937556E-05  1.19195171E-06 -3.50544811E-05
 -4.17599106E-05 -3.73084379E-07  2.45424634E-06  9.33087241E-06 -3.87237043E-06
  7.01493204E-06  2.01987877E-06 -3.33894164E-05  1.71039192E-05 -2.82131641E-05
 -2.60953110E-04 -7.69925528E-05 -4.74339411E-04 -8.68994529E-05 -3.90760416E-02
 -1.29176191E-02 -8.01868410E-03 -1.59286063E-03  1.07872257E-05  7.00315305E-06
 -1.06863238E-05 -1.74494857E-05 -8.82723752E-06  7.87842858E-07 -3.89178740E-06
  9.39778142E-06 -5.14000755E-06  1.12689243E-05  7.47271158E-05 -2.34528072E-05
  2.54260916E-05 -5.31008699E-05 -9.56615918E-04 -2.44221232E-04  7.18020455E-04
  2.78285026E-04  2.62758444E-02  6.55727774E-06  1.50301620E-04  2.28312821E-03
  1.76940764E-05 -1.00975292E-05  1.68398819E-05  1.22892642E-05  3.43823340E-05
 -4.11032845E-09  1.23078303E-07  1.38086809E-06 -6.16699220E-06  1.21214415E-05
 -7.85484312E-06 -1.29512058E-06  2.36516648E-05 -4.46623903E-05  1.50139632E-04
  2.30036276E-04  5.03748629E-05  1.69891119E-04 -4.42790592E-03 -1.10768577E-03
  1.20301765E-03  9.17197938E-04 -2.72756626E-06  4.33644612E-07 -4.89761680E-06
  5.26073901E-06  2.18806230E-06  9.19227060E-08 -4.70015467E-07 -1.06408612E-06
  1.81097760E-06  1.87173400E-06  2.15932709E-06  6.14103227E-06 -9.92245753E-06
 -5.92279771E-06  1.85108332E-04  1.57803498E-05  1.19423743E-04 -1.86969780E-05
  2.35723375E-03 -9.91463065E-05 -1.49575755E-03 -6.02539247E-04 -1.54202385E-06
 -5.65187650E-06 -4.34418347E-06 -1.71904617E-06  1.81716050E-06  3.07394962E-07
 -1.57054852E-06  6.36815475E-07 -1.90758628E-06  5.28426864E-10  2.10312496E-05
 -3.36348006E-06  9.28313290E-06  8.65991624E-07 -1.18062456E-04 -1.10495713E-04
 -9.04342391E-05 -1.01941450E-06 -2.61296746E-03  8.16524631E-04 -1.40145029E-03
 -6.54750614E-05  3.96499276E-06  2.62881750E-07 -1.94226261E-08 -2.78479621E-06
  2.95917702E-06 -6.70716362E-08  4.22555562E-07  2.02994408E-06  1.11093050E-07
 -1.01991841E-06 -6.15303625E-06 -1.07482968E-05  3.84310814E-07  3.91040966E-06
  2.83358722E-04  9.62663582E-06  1.51860426E-04  2.14479825E-05 -3.40967597E-03
  8.25795965E-04 -1.06062067E-04 -3.59781445E-04 -2.17704944E-06 -6.31815845E-07
 -9.11360351E-07 -3.62999103E-07 -1.90114291E-06 -1.65818590E-07  1.29121424E-06
  1.69981283E-06  5.28244127E-06  2.33504079E-06 -9.22431392E-06 -2.41239600E-06
 -2.02090705E-05 -8.61621429E-06 -2.04892403E-04  2.33622336E-04  8.20298392E-05
  1.58547301E-05  3.31381861E-03 -9.63266982E-04  1.82521224E-04  4.56333037E-04
  1.04477675E-06  2.45506810E-06 -5.30696289E-08 -6.36082346E-06 -2.61439586E-06
 -4.79504869E-07  2.00442246E-06 -1.33467973E-05  8.64141599E-06 -3.01470490E-06
 -3.53532107E-05  4.54717701E-05 -3.23375306E-05  3.14119021E-06  1.13052167E-04
 -6.64882222E-05  2.67748379E-04  7.48312353E-05  5.85502057E-04  2.53337908E-04
  3.92934546E-03  2.65939665E-03 -2.47581410E-05  3.20904452E-06 -1.13276381E-05
 -5.02461605E-06 -1.97734406E-06 -4.85934326E-08  5.60917224E-07  4.76060587E-06
 -4.26793073E-06 -3.04418146E-06  7.18922346E-06 -1.77627150E-05  1.82793277E-05
  9.46771350E-06 -2.42588022E-04 -4.15306302E-05  9.72778071E-05 -1.28351068E-04
  4.86968155E-03 -1.84834304E-03  2.56952963E-03 -5.08170777E-03  1.98452215E-07
 -1.61909795E-06 -6.92530860E-06  4.46202828E-06  3.92279819E-06  5.65483772E-08
 -1.87402992E-07 -6.48422447E-07 -1.03616778E-08  2.51825192E-07  1.97695298E-06
  5.31930847E-06 -3.69144714E-06  1.45697608E-06  2.04720779E-04  8.47078640E-07
 -2.91083302E-05 -1.57443001E-04 -5.95947541E-03  6.92241758E-04 -5.45992021E-04
 -5.09644061E-03 -7.13139015E-07 -3.86320588E-06 -6.59232723E-07  1.44068729E-06
  1.36757487E-06  2.87443280E-07 -1.49874037E-06 -1.00999333E-06 -1.56569273E-06
 -2.57003483E-06  9.74448885E-06  6.74974916E-06  5.10465517E-06  1.76261889E-05
  4.32268541E-04  7.87400546E-05 -4.29390462E-04 -1.62337084E-04  1.93927002E-02
  1.95372962E-03 -7.00319036E-03  1.28289147E-03 -3.51702306E-06 -1.36873446E-06
 -5.97031356E-06 -8.55659515E-06  4.07115219E-06  1.91219708E-07 -1.45664929E-06
  5.99281542E-06  7.03832448E-07  5.53968816E-06  2.92197275E-05 -3.12969923E-05
  3.49517408E-06 -3.03933342E-05 -3.25974162E-04  3.49023092E-04 -4.93897021E-04
  3.70441944E-04 -1.78666071E-02  5.86214519E-03 -1.19667975E-02  2.56900122E-03
 -2.99748829E-07  9.47620985E-06  2.73748994E-06  4.58730082E-06  4.58447436E-06
 -8.76118606E-05  2.40826588E-04  7.80222186E-04 -1.07189459E-05 -2.61749605E-04
 -2.01717537E-03  4.00645584E-05 -2.89725981E-04 -2.89941844E-05 -3.70422098E-06
  1.12305785E-05  3.51169852E-06  2.45154160E-06 -2.04610416E-05  1.06042387E-05
  6.10944640E-06 -4.47405241E-05  5.72116195E-05 -2.25363217E-07  6.29297510E-06
  3.67384649E-05  1.10791793E-05 -7.04203395E-05  9.98059697E-05 -2.54507183E-05
  1.49572069E-04 -2.00014949E-04 -1.43242707E-06  2.81668066E-05 -4.94292665E-05
  2.35225558E-06 -2.15388705E-05 -2.55462265E-05  6.30728660E-06 -6.23418111E-05
 -1.14317155E-05  3.45220129E-08 -7.15671658E-07  5.97813564E-06 -1.44748428E-05
  5.10502011E-05 -2.02249429E-04 -6.55653750E-03 -2.62623273E-05 -5.06771856E-04
 -1.33880453E-03  2.01547550E-07  3.33138813E-06 -9.91310428E-07  9.71730167E-08
  1.40588438E-06 -3.63541588E-07 -5.02246520E-07 -1.04234085E-05  4.35540145E-06
  1.36076395E-06  2.01430240E-05 -1.31653744E-05 -7.43303763E-05  1.30351417E-06
 -3.59474148E-04 -1.19227555E-05  9.11130950E-09 -3.63062235E-06 -4.53910825E-06
 -9.44392630E-06  1.85458936E-06  5.48916379E-05 -3.40614845E-04 -1.65193322E-04
 -4.07436649E-05  1.72539931E-04  9.79588962E-04  5.21097691E-04 -8.92342889E-05
  9.45293260E-04 -7.42912756E-04 -3.44926748E-04 -6.73202146E-04  9.73583186E-03
 -1.82221701E-03 -7.04368992E-04 -1.81508587E-03  3.54456265E-04 -4.13451849E-04
 -2.39425125E-04 -3.26475536E-04 -3.09954167E-04  5.58813113E-01  4.65809228E-01
 -1.54650395E-04 -5.05609971E-05 -1.83981060E-05  1.05913475E-02  5.93782704E-04
  3.17207486E-04 -1.32184776E-04 -9.91291465E-03  4.44088430E-04 -2.24579683E-04
  1.95716508E-03  1.73681981E-02 -5.84655833E-03 -4.49727258E-04 -4.30863385E-03
 -7.72224156E-05  2.04600739E-04  7.79627520E-05  2.32705563E-04  2.46748722E-04
  3.08372511E-06  1.76922794E-05 -4.24965334E-05 -2.57994282E-05  2.53001500E-05
 -1.97578954E-05  2.32785761E-04  1.41123534E-04 -1.42560627E-04 -9.12051507E-04
  3.97709964E-04  1.88629275E-04  4.19508680E-05  1.15838770E-03 -3.75958714E-04
 -4.80369449E-05 -6.03314580E-06  8.88578664E-05  8.80037681E-05  3.37040884E-05
 -4.46844028E-05 -8.49130429E-05  5.64112337E-06  5.23073847E-06  7.10270775E-05
 -3.70109390E-05  2.18615779E-04 -8.99609129E-05 -4.24540287E-05  1.92412050E-04
 -1.37377067E-04  2.96449288E-03  3.43113700E-04  1.35389697E-03  2.24989496E-03
  8.93988429E-03 -8.92213568E-03 -3.48129871E-03 -1.18938570E-02 -2.32829239E-04
 -6.00047971E-05 -3.99144414E-05 -8.28669494E-05 -1.11664492E-05 -2.83075820E-06
  1.99852131E-05  5.66969022E-05  2.71306654E-05  4.29269584E-07 -6.23366057E-05
 -3.34550669E-04 -2.13352994E-04 -6.88284447E-05 -5.24792265E-04  3.05537174E-03
  4.77872545E-05 -5.72017077E-04 -2.77896797E-02  1.16672937E-02 -1.65307844E-02
 -4.95372488E-03  5.21757990E-05 -1.46117676E-05 -4.94306752E-05 -6.76293847E-05
 -4.00010157E-05 -1.65635126E-06  1.63130075E-05  1.12781246E-05 -5.24304252E-05
  3.24657187E-05 -4.03891296E-05 -5.23563720E-05  2.68851819E-04 -1.75230695E-04
 -1.08643422E-03 -1.10009211E-03  1.61627342E-03 -8.66171629E-04  1.44128235E-02
 -1.77217875E-03  1.11289780E-02 -5.16774933E-03  1.08741972E-04 -2.08667605E-05
  1.27699082E-04  3.16108992E-05  6.27883672E-05 -1.32271758E-07 -4.32285472E-07
 -2.44911404E-05 -1.28117280E-05 -7.14196542E-06 -5.83944568E-05  1.38978400E-04
  4.74560771E-05  3.32987416E-05  3.46880293E-03  6.01135369E-04 -1.49423500E-03
 -3.77446036E-04  2.85678981E-02  1.00199300E-02  8.94563971E-04  2.19949140E-03
 -1.66312885E-05 -9.11946214E-06 -3.09123220E-05 -1.58478729E-05  4.31127738E-05
  2.64990195E-07 -1.63347915E-06  1.11512559E-05  8.64263178E-07  7.28066356E-06
  3.66128559E-05 -5.95564596E-05 -1.89875716E-05 -3.05525395E-05 -1.74495178E-03
 -7.03868628E-04 -1.28637379E-04  8.46485169E-05  1.06004761E-03 -5.03066539E-05
  3.25128196E-03 -5.92352742E-04  2.13178308E-06  6.83198438E-06 -8.93122591E-06
 -1.22831256E-05 -1.53101993E-05 -3.09884574E-07  1.82042633E-06  1.93853245E-06
  2.04409789E-06  1.36738874E-06 -1.80367932E-05 -7.91398741E-06 -7.79762686E-06
 -3.98558135E-06  3.92442670E-04  1.32210708E-04  4.75015663E-04  3.30217881E-05
 -2.52615510E-03 -2.23861279E-03  1.08260788E-03  1.06182888E-03  1.95897420E-06
 -4.45956228E-07  3.07190337E-06 -3.48413041E-06 -5.80057103E-06  3.46305402E-07
 -1.77854816E-06 -9.07414904E-07  4.90251043E-06  1.05668881E-05  1.44486427E-05
  2.34734355E-06 -2.91302106E-05 -4.45365620E-05 -1.96580152E-03 -6.19020176E-04
 -5.53469705E-04  3.54703900E-05  3.04432757E-03 -2.98314474E-03  2.81406622E-04
 -7.61448661E-04  5.00915274E-07 -7.71115413E-06  7.80142306E-06  4.82024689E-06
  9.00699318E-06  1.50924255E-06 -9.38852451E-06 -1.29227834E-05 -1.09187180E-05
 -3.78467594E-06  1.29782466E-04  7.10410951E-05  9.10407736E-05  3.24246127E-05
 -2.51615886E-04 -1.72956385E-03 -1.97373751E-03 -3.78281862E-04 -2.13700194E-02
  2.54893349E-04 -7.27851022E-03  1.66117323E-04  3.54126214E-05 -2.28030120E-05
 -4.82610586E-05  2.29102010E-05  3.50298813E-05 -1.26549533E-06  1.14367702E-05
  2.39485896E-05 -3.99468335E-05  6.12066743E-06 -6.21295220E-06 -1.05109465E-04
  1.83340784E-04  7.67979688E-06 -1.14485952E-03  3.95179473E-04 -5.47368933E-04
  1.08507598E-03  6.34643876E-03 -3.80854854E-03  6.54411577E-03  1.29939374E-03
  2.36277026E-05 -1.02663519E-05 -9.30885014E-06  3.08885965E-05  1.86861621E-05
 -9.34007507E-07  5.33258803E-06  3.69312963E-06 -9.04764856E-06  7.05767564E-06
 -4.70993047E-05 -1.76029391E-05  4.00113981E-05 -3.10730251E-05  1.37635053E-03
  2.31520112E-04 -6.98070547E-04 -4.68431331E-04 -8.14904506E-03 -9.87218255E-04
  4.38236476E-03 -4.55359753E-03  1.43592470E-05 -5.84634760E-06  6.04928253E-06
  1.32968799E-06  1.20714888E-06 -3.26355849E-09 -6.99920804E-07  1.98367459E-06
  5.19576003E-06  1.55538988E-06  3.92272920E-05 -1.02145766E-05 -1.08413620E-05
 -9.02293017E-06 -7.32657255E-04 -2.31530202E-04  6.91648342E-04 -3.87125583E-04
 -9.16001750E-03 -5.50348069E-04 -1.25617377E-05 -2.55109629E-03 -1.74676631E-05
  6.27300877E-06 -1.00576616E-05  1.37676579E-06 -3.37302074E-08 -9.31047860E-07
  4.71498008E-06  7.04507057E-06 -5.31248732E-06 -8.49023859E-06 -5.13267498E-05
 -3.28965816E-05  3.64634892E-05  3.91551111E-05  2.13153512E-03  3.56485566E-04
 -8.45178039E-04  4.01588949E-04  1.66136417E-02  1.50821289E-03 -2.15527015E-03
  2.36263437E-03  1.02045332E-05 -2.04429593E-06  1.25953515E-05 -1.31996693E-06
 -4.15524028E-06 -2.30615041E-06  1.20033491E-05 -7.10732478E-07 -3.25999960E-05
  3.17865195E-05 -4.19758581E-05 -2.10660509E-05  1.69588978E-04 -1.85544709E-04
 -1.98105809E-03  6.76028188E-04 -1.65319660E-03  2.67038315E-04 -2.16996465E-02
  2.95329544E-03 -1.15241168E-02 -3.85288286E-03 -2.43838428E-05  1.43216783E-05
  3.33441334E-05 -3.01097802E-06 -3.69232429E-06 -1.13324343E-04 -2.82545298E-05
  5.81054465E-04  1.28930760E-04  2.89271385E-04 -1.79430375E-03 -1.99601726E-05
 -3.16038989E-04 -8.55036521E-04 -5.32492412E-05  3.74230426E-04  6.53541970E-04
 -2.23474263E-06 -3.74226345E-06 -1.70234549E-04 -7.07961146E-06  6.88044724E-05
  1.61494744E-04 -1.16919106E-05  1.08033467E-04 -1.33944581E-04 -3.72565156E-05
  4.95978119E-04  1.37784726E-04  3.07264883E-05 -3.88776890E-04 -1.96305810E-04
 -9.12621023E-06  8.10449537E-05  3.34356966E-04  1.33898283E-05 -1.59817677E-04
 -1.40409042E-04  2.80600556E-06 -5.91837722E-05  2.17567519E-04  7.82306398E-09
  2.48406274E-08  1.07626821E-07 -1.57429211E-06  3.30019686E-05 -3.19431962E-04
 -9.88577712E-03  1.80604209E-04 -5.14599152E-04 -1.99829276E-03  1.09198692E-06
  2.79946025E-06 -7.46299831E-06  4.73580883E-07  1.16466694E-06 -2.66178184E-06
 -4.05943171E-06 -5.83465368E-06  3.03970234E-05  1.07796655E-05 -7.35488253E-06
 -9.34664702E-05 -8.20906651E-06  5.20270419E-05 -4.66990674E-04 -2.31996123E-05
  4.38309261E-06 -1.11051285E-05 -9.15899633E-06 -6.45892992E-06  5.64118867E-01
  4.63874479E-01 -3.21544086E-04 -1.17516405E-04 -2.32171572E-04  1.24512622E-02
  2.35214310E-04  4.29221847E-04 -1.64957351E-03 -8.89626740E-03  9.86798363E-04
  4.46202308E-04 -2.68350331E-04 -6.68055817E-03  1.52725555E-03  9.42745522E-05
  6.45332635E-04 -3.34559619E-04 -5.32873579E-04 -3.92187806E-04  6.43018301E-04
  1.01774626E-03 -9.35618504E-05 -8.46946604E-05  4.11508004E-04  1.64161152E-04
  1.75393542E-04  5.59027602E-04 -8.02896066E-04 -2.71334932E-04 -4.39379029E-04
 -1.79167254E-03 -9.18672929E-04 -7.37998114E-04  3.88332734E-04  1.92819190E-02
  3.10156619E-03  2.74303652E-03  1.51780955E-03  2.41226145E-04 -4.53556346E-04
 -1.86449674E-04 -4.61237492E-04 -4.77442774E-04 -1.17644190E-04 -1.25571837E-04
 -3.44306705E-04 -2.36211259E-04  3.57391848E-04  5.21372648E-04  6.44989106E-04
  4.64197404E-04 -7.62538437E-04 -3.20845010E-03  1.09903617E-03  6.40130072E-04
 -7.43077122E-04  2.65480956E-03 -1.22966193E-03 -6.13612404E-04  1.20395573E-03
 -1.11339076E-04  5.30302966E-04  3.72751840E-04 -1.70550535E-04 -3.95867154E-04
 -8.79301582E-05 -4.93730948E-05  3.12180621E-05  8.60355526E-06  1.17768279E-06
 -2.84580904E-04 -1.78727790E-04 -3.06839370E-05 -1.20940386E-05  3.65810113E-03
  1.29477748E-03  1.15616339E-03 -1.87459583E-03 -1.44313903E-02  7.34386178E-03
  1.81267029E-02 -4.53228915E-03 -5.31495530E-05 -1.55569781E-05 -8.46306097E-06
  4.91582068E-06 -1.05829706E-05  3.59987734E-06  5.27191689E-06  6.63515847E-06
  1.75939368E-05 -1.09577205E-05 -4.46368251E-06 -1.36005356E-05 -9.77631412E-05
  4.11428722E-05 -1.29238078E-05 -1.14266020E-03  1.14141765E-03  4.34491753E-04
  3.00714299E-02 -8.33613837E-03  2.30529270E-02  6.93949149E-03  5.97905817E-06
  2.89887002E-05 -4.78031640E-06  1.25765293E-05 -3.55800807E-05 -1.56650975E-06
 -3.10057623E-06  1.53323291E-05  2.66042212E-05  3.59307295E-05  9.47288407E-05
 -2.40734222E-05 -1.58457406E-04 -1.54040942E-04 -4.12670596E-04 -1.74500940E-03
  3.70489444E-03  2.39079373E-03 -1.40071853E-02 -4.81300202E-03  1.95517131E-02
 -3.89636215E-03 -1.31549898E-05 -5.21282055E-05  5.92916832E-05 -2.80323190E-05
  6.93546673E-05  1.92423450E-06 -1.90227042E-06  9.78267454E-06  8.55350295E-06
 -2.44212157E-06  8.16108169E-05 -6.09327348E-05 -4.66580945E-05  1.29986249E-05
 -2.08067156E-03 -1.52479646E-04  5.47743780E-04  1.91289335E-05 -4.53846681E-02
  2.30351683E-03  7.56342528E-03  1.63218977E-03  1.31218564E-05 -6.17927896E-06
 -2.54318542E-06 -1.36368341E-05 -2.06188965E-05 -1.24634607E-06  2.35314960E-06
 -7.91211775E-06 -2.08103103E-06 -6.81241622E-06 -5.49609539E-05  3.41982827E-05
  1.66568756E-05  2.88328607E-05  8.70385307E-04  2.81807025E-04  3.53693113E-04
 -7.91482830E-06  2.55747793E-02  4.16485123E-03  4.38162625E-03  2.02796559E-04
 -1.27226787E-05 -6.15648544E-06  2.66180246E-06  5.44165805E-06  1.67915449E-05
 -1.94258731E-06  2.86765073E-06 -3.13157116E-06  2.93625466E-06 -5.54820049E-06
 -5.28197380E-05  1.39002839E-05 -1.86800694E-05  1.89208776E-05  4.58740381E-04
  8.17246480E-05  4.40782802E-05 -2.61408470E-05  1.14159246E-03 -3.74352304E-04
 -8.68877773E-04  1.72223645E-04 -1.14730657E-05 -4.03889960E-06 -2.18839024E-06
  6.62235894E-06 -6.56910657E-07 -6.41498924E-07  1.05285415E-06 -2.61056510E-06
  1.51144129E-06 -8.03149615E-06 -7.25340582E-06  1.29636170E-05 -8.60336489E-06
  3.13256448E-05  7.19687882E-05  2.80663403E-04 -1.21546104E-04 -1.31786484E-04
  2.08149171E-02  4.82261080E-03  3.32051410E-03 -2.20865817E-04 -2.95699514E-06
  3.39491849E-07 -6.54042205E-06 -2.47473463E-06  9.42654959E-07 -7.42545312E-07
  1.55627756E-06 -2.37091163E-06 -5.25685518E-06 -7.25137079E-06 -3.80252037E-05
  1.03885567E-05  2.02751160E-05  2.34892342E-05  1.17187834E-03 -1.27273279E-04
  8.29807860E-04  1.26135057E-04  1.67667203E-02  4.88250826E-03  1.57354601E-02
  3.84223435E-03 -8.05255304E-06  1.39938293E-05  2.94641692E-07 -8.11559029E-06
  4.88465693E-06 -2.68283574E-06 -2.65461218E-06  5.45190950E-06 -2.75608301E-05
  9.45514165E-06  7.77727732E-05 -3.12040795E-06  1.11712428E-04 -2.62058145E-05
 -3.49869226E-03 -3.46053306E-04  2.59970479E-04  2.42020990E-03  5.81623390E-03
 -5.23283044E-03  1.11232853E-02  2.57105146E-03  7.25766370E-06 -3.82528687E-05
  1.24420887E-05  1.34079970E-05  5.05257115E-05 -2.23135519E-06  3.04009355E-06
 -5.79749088E-07  3.87299367E-06  1.42512526E-06 -8.09791167E-05  4.26936656E-06
 -3.28025915E-05 -3.32525137E-06  1.92627692E-03  3.84717795E-04 -7.82262247E-04
 -1.00532689E-03 -1.47443859E-02 -2.03567354E-03  6.69290647E-03 -6.28283775E-03
 -1.32365028E-06  6.70445142E-07 -1.24853125E-06 -2.57520342E-06 -1.85167595E-05
  1.24118024E-06 -2.01070470E-06  1.18231009E-06  1.27104370E-06  9.61849240E-06
  6.12573760E-05 -2.27274797E-06 -8.75157955E-06 -4.71920423E-05 -9.57848421E-04
 -2.07294012E-04  5.40026386E-04 -5.68243649E-04 -5.97292894E-03 -1.12232406E-04
 -1.02511695E-03 -4.49101604E-03 -2.10379770E-05 -5.53120864E-06 -2.77984986E-06
  7.61081495E-06  4.02141677E-06 -1.33375407E-06  1.70893343E-06  4.15508393E-06
 -9.06732367E-06 -5.56235868E-06 -2.60949160E-05 -1.83990396E-05  4.79604610E-05
  3.66472403E-05  1.79930498E-03  2.49603321E-04 -8.80524638E-04 -7.59005486E-05
  9.30206781E-03  2.11971255E-03 -4.33885156E-03  2.82970945E-04 -3.11936258E-06
 -4.37994920E-06  6.89865196E-06 -8.25479364E-06  7.18298453E-06 -1.31096549E-05
  2.54060290E-06  5.28731089E-06  1.21986872E-05  3.90271479E-06 -1.72813531E-04
 -3.61581466E-05 -2.73034797E-05 -2.57596854E-05  1.35576044E-03  9.53484949E-04
 -1.81721773E-03  1.39290259E-03 -2.15154169E-02  1.83516674E-03 -6.73395392E-03
  1.02627423E-03  1.35133379E-05  3.25342659E-05 -2.70277309E-05 -1.50404964E-05
 -6.18975429E-06  2.77783774E-04  3.88969499E-04 -1.98059945E-04 -1.16723391E-04
 -6.82056708E-05 -2.46973696E-03  6.87249379E-05 -1.08402154E-03  4.35839702E-05
 -7.88896166E-06  1.37097238E-05 -1.62209549E-04  3.07459090E-06 -3.46071068E-05
  2.30241517E-05 -6.41976812E-07 -1.01577501E-05 -6.58749224E-05  2.55975585E-07
 -4.07992820E-05 -1.67033757E-04 -1.92572483E-05  7.66989279E-05  6.49753390E-06
  5.78135892E-05 -4.12431100E-04 -8.82050685E-04 -1.96697118E-06  1.04984965E-04
  5.72435511E-04  1.38815879E-05 -1.24274523E-04 -6.07969545E-05  1.48907592E-05
 -1.42389056E-04  2.90187494E-05  1.22112622E-08  2.38087463E-07 -1.73182910E-06
  3.65515021E-06  7.21563927E-06 -2.37173868E-04  1.13595159E-03 -3.78115943E-04
  2.21199423E-04  4.17929448E-04 -1.08613907E-05 -3.91827052E-06 -1.41026947E-05
 -3.96076982E-06 -1.33558570E-06 -4.98436287E-06  3.75137218E-05  1.74203112E-05
  5.50268060E-05 -7.50427498E-05 -6.65327892E-05 -1.58104598E-04  2.16850921E-04
  1.85874221E-04  2.33345684E-05 -1.92358953E-05  1.09730823E-05 -2.09237050E-05
 -6.17456772E-06 -1.68981418E-05  1.06668109E-05  2.21631475E-05 -1.99353045E-05
  8.10513676E-06 -1.27530701E-05 -1.20897320E-04  1.03607538E-04 -2.98907165E-05
  6.59220111E-05 -1.46171175E-04 -1.55993618E-05  1.88594249E-04  9.99309961E-05
  2.33491723E-03 -1.39875235E-04  4.99909947E-04 -6.57194469E-04 -4.90716518E-06
 -2.73952695E-05 -2.56002246E-05 -9.43394873E-06  3.02369907E-06  7.43642271E-08
  9.38063225E-06 -4.44982299E-06  1.36211910E-05 -3.13266572E-05 -5.49420988E-05
  5.06650091E-06 -6.61847025E-05  1.40303515E-04 -4.94804658E-04  4.75825428E-04
  4.11613759E-04 -3.00211028E-05  2.17995115E-03 -3.54036548E-04 -5.05428936E-04
  1.60014111E-04 -4.75546803E-05 -3.23117565E-06 -7.47604359E-06 -2.40396495E-05
  3.96030938E-06 -1.36155777E-07 -1.18829526E-06 -6.99364796E-06 -1.38881991E-06
  4.69152107E-06  1.75347813E-05  3.42391283E-05  7.55714773E-06 -2.15879710E-05
 -1.79089047E-04 -9.05189499E-05 -2.95491584E-05  3.96842449E-05  2.15129552E-03
 -3.69902162E-04 -4.77566163E-05 -5.95380461E-04 -3.52075959E-06  3.54242652E-06
  6.71206614E-07 -7.87541482E-07 -2.75681761E-06 -3.12722358E-04 -2.11657255E-04
 -1.19215942E-05  5.85242213E-05 -3.86462637E-05 -2.57796822E-04  6.71177327E-05
 -3.02133191E-04  1.59229539E-04  1.90614942E-03 -4.79276376E-04  3.77897322E-04
  9.62480342E-04 -1.25310384E-02 -5.79860836E-03 -3.78693970E-02 -5.85173890E-03
  1.02735994E-04 -4.10516447E-05  2.01805352E-04  5.54545673E-05  9.98307672E-05
  1.54497426E-06 -8.75231178E-06  1.26118821E-05  1.09748605E-05  8.99382851E-06
  1.82898540E-04 -6.63733758E-05 -4.34607416E-05 -5.51652108E-05 -1.05606561E-03
 -9.18706600E-04 -1.17629683E-04  1.56253013E-04 -1.25896067E-02 -3.89385242E-02
  2.15471789E-02  4.61568547E-03  8.51417609E-06  3.90856263E-06 -4.89258823E-06
  1.05834698E-05 -4.88903343E-05  5.04673904E-03  4.26101334E-03 -4.70200640E-05
  1.11877478E-04 -7.38460988E-04  1.14740719E-04  1.13378648E-04 -2.77158782E-04
  2.69623595E-03  3.13930774E-03 -6.51425485E-04  2.34135237E-03 -5.79592339E-03
  9.38952020E-03  8.30260273E-03 -2.37571745E-02  1.73024092E-02 -1.25011347E-03
 -2.30197700E-04  6.28059892E-04 -1.13588294E-04 -1.32404350E-04  1.43202725E-06
 -7.32331009E-06 -1.46539332E-05 -1.42535418E-05  9.23306127E-06  1.02812020E-04
  8.57331435E-05  8.49046661E-05 -4.87083677E-05 -4.43957966E-04 -9.78090342E-04
 -4.44204538E-04  3.07837133E-04 -3.46061912E-02 -3.74749805E-02 -1.64286416E-02
  1.13139902E-03  1.96253192E-05  1.59658320E-05  2.15745265E-05 -1.41196232E-05
  2.91435405E-06 -6.23071334E-07  2.19839115E-07  2.57113344E-06  7.49265872E-06
 -5.93802337E-06 -2.40761570E-05 -1.23330386E-05 -3.48635596E-05  2.87707469E-05
 -2.06922713E-04  1.38399449E-04 -2.72538949E-04 -2.88270649E-04 -3.32382074E-02
 -4.42816311E-03 -1.67762650E-02 -4.34146951E-03 -1.02764716E-05 -1.66538750E-05
 -7.80379478E-06 -8.52420723E-06  1.45477945E-05  1.41473832E-06 -1.01184666E-06
  5.26666339E-06  2.94694660E-06 -1.09681858E-06  4.35978951E-05 -2.28022707E-05
 -9.47021366E-06  4.13378025E-06 -5.56406377E-04 -1.62372913E-06 -2.28163879E-04
  6.77659901E-06 -6.00397469E-03  6.37610135E-03 -4.40963250E-03 -7.44623019E-04
  1.32210110E-05 -5.90843658E-06 -1.38596045E-06  2.00625367E-06  3.96580340E-06
 -4.41274849E-08  2.28247045E-07 -1.34185577E-06  4.91125718E-06 -2.68548181E-06
  4.03183701E-06 -6.43135190E-06 -2.38206990E-05  9.49633393E-06  2.67733108E-04
 -7.69615901E-06  1.74119348E-04 -1.92537263E-05 -2.84683219E-02  1.89137976E-03
 -3.01215733E-03 -7.31604956E-04 -2.16701463E-06  4.17040487E-07 -9.30650344E-06
  1.29997568E-05 -1.21156222E-05 -7.54144366E-07  1.59026077E-06  6.24958397E-07
 -9.64286145E-07  9.87672850E-06 -4.85902624E-05 -7.47605894E-06 -1.40823408E-05
 -3.63372851E-05  6.19196592E-04  2.43194186E-04  5.98404919E-04  1.55153232E-04
  5.83205346E-02 -7.95732109E-03  3.42110739E-03  7.90479866E-04 -2.27827349E-05
  1.87056866E-06 -4.32078849E-06 -1.38802149E-05  1.17310552E-05 -1.65815758E-05
  4.83082726E-05  4.45590176E-05 -6.27779660E-05 -2.90407361E-05 -2.28981913E-04
 -2.73766594E-04  4.75004213E-04  4.03363869E-04 -1.53719792E-03  1.06411728E-03
 -1.70740784E-03  1.50541505E-03  8.79691282E-03  1.21256274E-03 -3.15610209E-03
 -5.77455148E-04  1.61360897E-05  1.50992523E-04 -3.76190506E-04  2.41527319E-05
  4.30284138E-07 -9.59170631E-05 -1.00234109E-05 -1.08248644E-06 -9.36079023E-07
 -9.22402329E-06 -4.32486713E-04 -4.48036661E-05  1.34162352E-04  1.88361273E-04
  3.14700972E-03  4.68357075E-04 -1.48826670E-03 -8.35882666E-04  8.05591252E-03
  4.69047129E-05  1.25917403E-04 -1.36509288E-03 -1.28196012E-05 -2.85684112E-05
  7.37153636E-05 -2.70535725E-05 -9.93923795E-06 -3.68191560E-05  4.16382161E-05
  2.26227727E-05 -4.98686880E-05 -1.05442620E-04 -2.74520691E-04 -2.18047228E-04
  5.33075747E-04  6.55255624E-04 -3.11259294E-03 -4.84465633E-04  1.44590796E-03
 -4.54178745E-04  7.08633445E-03  5.85686690E-04 -1.75723844E-03 -3.28523832E-03
  6.60165575E-05  1.62535179E-04 -4.13859239E-04  6.25352612E-05  5.74043667E-05
  4.03594246E-03  3.46330520E-03  2.45566023E-04 -6.27207390E-04  1.45975514E-04
 -8.37784273E-05 -9.06539066E-04  2.31336768E-03 -3.22725918E-04  2.13665755E-03
  1.27822786E-04 -3.52493668E-04  2.92788356E-03 -1.26455314E-02  1.46076059E-03
 -3.22568974E-03 -3.88391751E-03  5.23704226E-04 -3.67892295E-04  9.49539155E-04
  7.03007027E-04  6.30666556E-04  5.64108496E-01  4.63714014E-01  4.04430160E-04
 -1.05218479E-03 -9.65195244E-04  1.31255599E-02 -7.64249757E-04  1.85759579E-03
  1.83466783E-03 -1.58548597E-02  6.40179600E-04 -8.95124716E-04 -5.20348183E-03
  5.31064866E-02  2.91191647E-05 -1.15935525E-03  1.50786153E-02  5.38501673E-04
  3.52154877E-04 -9.05409675E-04 -5.91384238E-04 -5.44807201E-04  1.17827177E-05
 -9.25425747E-05  3.83469010E-04  9.97007810E-06  1.35821072E-04 -1.87704568E-04
 -2.44146919E-05  4.77123043E-05 -8.55136222E-04  1.79997052E-05 -2.44438595E-05
  2.26054181E-04  2.50276837E-06  3.25505641E-05  1.24263781E-04 -6.10625761E-07
 -1.48847137E-06  4.65719274E-05 -4.53996726E-06  2.39554151E-05  6.76450391E-05
  2.26214387E-06 -9.79741615E-05  2.30254227E-04 -6.97410908E-05 -2.44384790E-04
 -1.04733565E-03 -7.32983099E-05  1.93856309E-04  4.59433086E-04 -5.65135749E-05
 -1.88232295E-04 -1.46433501E-04 -1.70716550E-04  3.59136683E-04  1.33603556E-03
 -1.03652643E-05 -3.90109256E-05  1.39487747E-04 -2.23483673E-04  6.45002550E-04
 -1.00184249E-03 -6.75646168E-03  3.05245002E-04 -8.82194092E-04 -2.49980217E-03
  4.66454033E-05 -1.14033479E-04 -1.02168490E-04  1.19959878E-05 -2.84147963E-05
 -2.45002926E-05 -1.15251157E-04  2.76771287E-04  2.25592426E-04  2.83253296E-05
 -4.14438525E-05  1.24393723E-04  2.62201122E-05  6.82997284E-05 -4.88849488E-04
  4.09890768E-05 -4.95294380E-05  1.41712103E-04 -1.58381861E-05 -1.89622738E-05
  8.50855784E-05  9.75830036E-05 -1.31112277E-05 -1.77687151E-05  6.77463402E-06
 -2.01301188E-04  1.44085000E-04  1.06276880E-04  5.89475706E-05  1.44611612E-03
 -5.15855288E-04 -3.18597681E-04 -4.76446488E-04  9.32688339E-03 -2.00590358E-03
 -2.75105785E-04 -2.02698175E-03  1.30787136E-04 -9.19202879E-05 -7.42407486E-05
  2.85029304E-06  4.89453538E-05 -5.17923452E-05 -6.70157820E-05 -1.04083767E-04
 -2.01956732E-05 -2.84345408E-04  1.93277124E-04  1.87481099E-04  1.03392155E-04
  2.25056348E-04  2.80953479E-03 -1.42734540E-03 -3.01975072E-04 -1.48337695E-03
  7.58502909E-03 -4.97072214E-03 -2.07736819E-03 -1.80468322E-03 -3.45184340E-04
 -1.60704634E-04 -2.16293245E-05  6.49384820E-05  2.63672397E-05  1.92048101E-06
  1.28428227E-05 -2.25171553E-05 -1.39428048E-05  8.89819303E-08 -7.77893517E-05
  1.08264098E-04  6.89496692E-05 -1.98548371E-05 -1.39460759E-04  4.52524230E-05
  1.83017774E-05  8.57016790E-06 -2.78285391E-04 -8.14299698E-05 -7.35386208E-05
  9.95311518E-05  1.88309549E-05  1.49082910E-05  7.36960619E-06 -8.23526468E-06
 -1.34673316E-05  5.64180456E-01  4.63798126E-01  8.86080949E-05  1.12864013E-04
  7.60242428E-04  1.36209413E-02 -6.97799231E-04  1.25267291E-04 -2.38325909E-04
 -2.87718193E-02  5.25807483E-03 -2.04839082E-03 -1.24146615E-03 -2.53322668E-03
 -4.32565298E-03 -2.76504007E-03 -6.41485404E-03  6.27902489E-07  1.64534539E-04
 -1.20082605E-04 -1.41336548E-04  1.13397475E-04  2.63340222E-03  2.13050200E-03
  3.17220124E-04  3.56907792E-04  4.10658800E-05  2.66402020E-04 -7.19269624E-04
 -8.43450335E-04 -3.68487772E-05  5.68512149E-03  2.20825735E-03  7.96418643E-03
  1.43287067E-03 -1.28579928E-02 -2.62204855E-02  2.14437297E-02  4.00514282E-03
  7.63247206E-05 -1.69156917E-04  4.54562064E-05  1.06034769E-04 -6.83975757E-04
  3.36209972E-03  2.71831621E-03  1.50573596E-04 -4.23374042E-04  1.75166698E-04
  4.50616550E-04 -3.54202391E-04  9.28041157E-04 -5.15698629E-04  3.54170688E-03
  1.88765609E-03 -6.46969176E-03  8.29835377E-03  2.79066724E-02  1.54228794E-03
  1.72082479E-03  1.76880877E-02  4.66315754E-04 -2.15187843E-04  3.58898397E-04
  2.29507577E-04  2.00340036E-04 -5.31102883E-05  2.74997304E-06  8.05027443E-05
  4.04717225E-05  6.76504485E-06 -2.04253670E-04 -5.74242063E-04 -1.69401656E-04
 -2.28360349E-05 -1.40948915E-03 -1.18113544E-03 -1.29154567E-03 -2.32684276E-04
 -2.51761925E-02 -2.16402374E-02 -7.32494857E-03 -2.23786901E-04  2.07666526E-05
  1.62783652E-05  7.51908939E-05 -2.89495813E-04 -2.31240066E-05 -1.57341703E-05
  2.19991086E-05  3.24269694E-05  2.74194081E-05 -3.64261048E-06 -3.02357070E-04
 -2.12533106E-04 -1.69454101E-04  1.89194051E-06  3.31476687E-04  1.32359759E-03
 -8.14905922E-04 -2.36372691E-04 -6.22002233E-03 -8.57499788E-04 -1.23797082E-02
 -2.43107314E-03 -3.46428931E-05 -1.11867965E-05  3.11384533E-05 -4.03170600E-05
 -8.05048965E-05 -1.58608898E-05  1.23896826E-05  1.49503557E-05  1.78247617E-05
  3.04553842E-06 -1.21862707E-04 -1.11449940E-04 -1.33332627E-04 -2.25032564E-05
 -1.37877717E-03 -2.42265796E-05 -5.88402911E-04 -1.17953701E-04 -1.20194494E-02
  4.75858431E-03 -5.68620699E-03 -1.18030148E-03  2.65380107E-06  9.49463471E-06
  1.99217408E-06 -2.05448280E-06  4.91251106E-05 -1.73147023E-05  2.24112440E-05
  3.45444620E-05  4.25684151E-05  7.64910380E-06 -2.80349020E-04 -2.12233847E-04
 -2.75865410E-04 -4.97827322E-05  4.67748721E-04  1.19657738E-04  8.35539039E-04
  2.36189800E-04  4.97701406E-03  5.54737123E-03  2.45547572E-03 -2.76014688E-05
 -2.57976740E-05 -1.57497404E-05  9.86889627E-06  7.16267176E-05 -8.97271448E-05
 -6.19375090E-05  8.95989091E-06  3.60872829E-05  7.72661411E-05 -5.95743431E-06
 -4.45350731E-04 -1.42064189E-04 -5.56745550E-04 -3.09406070E-05  3.92144056E-03
 -1.23457652E-03  2.03649058E-03  2.65735100E-04  3.93752228E-02  1.12935823E-03
  1.55316046E-02  3.88533641E-03 -6.17442036E-05  1.03331662E-05 -9.23939575E-06
  2.25892631E-04  7.51426195E-05 -5.74607078E-05  2.87209728E-06  2.14432602E-05
 -9.44362141E-05  1.18696986E-05 -2.56842057E-04 -1.60856073E-04  5.72427888E-04
  4.46993645E-05 -1.05965377E-03 -8.90454908E-04  2.43748123E-03 -9.00997387E-04
 -3.84436412E-03 -1.01791765E-02  2.30029258E-02  1.95231869E-03  1.65873156E-04
  5.85365846E-05 -2.31635086E-04  5.71529804E-05  5.97547161E-05 -1.67773098E-05
  2.11595585E-05  2.42831375E-05 -4.08985885E-05  4.94503337E-06 -2.79784937E-04
 -1.33643175E-04  2.66565578E-04 -2.60153859E-05 -4.99375678E-04  8.21692354E-05
 -1.05465610E-04 -1.46206162E-03 -2.23109567E-02 -2.88797897E-03  8.48334030E-03
 -9.72806486E-03  1.02655206E-04 -7.14327909E-06  3.26878911E-06  1.23653645E-05
  1.65626853E-05 -1.83882829E-05  1.32924044E-05  5.56021755E-06 -1.43306735E-05
  2.26450042E-06 -1.52507433E-04 -5.18168556E-05  1.32651296E-04 -2.90182518E-05
 -1.64630597E-04  4.60572655E-05 -7.59726573E-05 -1.02002893E-03 -1.14623753E-02
  2.83121977E-04 -1.24777094E-03 -4.29822199E-03 -4.09322888E-05  7.79381189E-06
 -3.53617444E-05 -1.72865668E-05 -1.89766363E-05 -2.02232289E-05  2.26919073E-05
  1.78554977E-05 -5.39236055E-05  1.79043795E-05 -3.03448707E-04 -1.26129538E-04
  3.58061486E-04 -1.23410447E-04  7.78737728E-04  5.35239565E-04 -1.72038413E-03
 -3.21037334E-04 -1.32015953E-02 -3.66599597E-04  1.51972333E-03 -3.50140726E-04
  5.65942937E-05 -4.63614392E-05  1.08128508E-04 -2.78860866E-05 -6.04701123E-06
  2.72053402E-04  2.79376304E-04  4.73680764E-05 -6.96520607E-05  4.35886332E-05
 -4.10782915E-04 -2.37293677E-04  4.01002424E-04 -4.19304724E-04  5.33204712E-03
  5.93453263E-04 -6.61655743E-04  4.83190473E-03  1.93874942E-02 -2.55860315E-03
  4.92068254E-03 -2.07671121E-04 -1.09684012E-04 -4.26629330E-05  1.14348929E-04
 -1.24354858E-04 -8.84260914E-05 -4.96128181E-05  1.07180471E-05  4.01549349E-04
 -9.45038494E-05 -2.31266994E-04 -2.84908927E-03  1.18001614E-04  9.43030564E-04
  2.61676440E-03 -3.78517731E-05  3.82680683E-05  7.67477767E-04 -5.95992199E-05
  3.68228926E-04  4.18828022E-04 -2.51550805E-05 -4.12278839E-05  1.66395746E-04
 -4.21967688E-05  1.63103395E-04  3.31636021E-04 -4.69247405E-05 -8.17883894E-05
  1.02798421E-03 -6.24491973E-05  2.51232108E-04  4.61762589E-04 -4.40127617E-05
  2.65303068E-04  5.75759743E-04 -2.04568612E-05 -9.48002796E-05  1.70684802E-04
 -2.76829227E-05 -7.73445939E-05  1.47015555E-04  3.01546166E-07  6.27918904E-06
 -4.74069980E-05  1.11758385E-04 -3.04585200E-04  7.74764027E-04  3.34945395E-03
  2.34376459E-04  5.18041815E-06  8.32884084E-04 -4.34998844E-06  3.03498638E-05
  2.87303594E-06 -1.67328638E-06  1.11294626E-05  1.43727164E-06  1.66633599E-05
 -1.06901420E-04  2.04439292E-05 -5.32870410E-05  2.61224472E-04 -1.54120381E-04
 -2.38633714E-04  9.40692020E-05  5.26822398E-04 -4.19288821E-05  6.30245956E-07
 -3.25135555E-05 -3.72434912E-05 -3.95348035E-05  2.37589251E-06  4.17026684E-07
 -3.36637412E-05  1.49539196E-05 -6.84804756E-06  5.61752989E-05  1.43340648E-04
 -4.21370026E-05 -1.82264982E-05  6.36871947E-04  1.30359734E-04  4.19588680E-04
 -7.33613320E-05  5.41992802E-04 -1.98646816E-05  7.21772764E-04 -4.65166054E-04
  7.72099395E-06 -6.69104066E-05 -1.36016399E-05 -3.80704832E-05 -3.39165457E-06
  2.32995497E-06  1.64214608E-05 -1.04266726E-06 -7.25327215E-06 -2.04635590E-05
 -1.19384568E-04  3.28173909E-05 -2.22239837E-06  1.15594245E-04  6.64282950E-04
 -1.44789140E-04 -8.53301977E-05  4.37761401E-05 -1.59965922E-02  4.28397163E-03
 -4.01893890E-04  2.02178755E-03 -5.85200530E-05  1.74257559E-05  2.61727008E-07
 -1.66582392E-05  2.48725901E-06 -3.09414339E-07 -3.02744071E-06  1.45387787E-05
 -4.93670023E-06  1.47465236E-05  3.69603557E-05 -6.22002401E-05  2.28132616E-05
 -6.11253659E-05 -4.81358689E-05  3.30957438E-04  1.26249359E-05  4.54821711E-05
 -2.42398217E-03  7.82825817E-04  2.07111129E-04 -1.06101928E-04  7.18833336E-07
  1.54408192E-06  1.54555764E-05 -2.08026622E-05 -1.24308417E-05 -3.40596435E-03
 -2.84910507E-03 -5.75495469E-05  3.44499726E-04 -1.05111124E-04  4.30728208E-04
 -1.69798095E-04 -4.02115574E-04  1.00692640E-04 -6.87885268E-04  2.13558146E-03
  2.48396645E-04 -1.17355591E-03  9.53468154E-02 -1.65888228E-02 -1.02067165E-02
 -2.18532840E-03  1.19520572E-04 -7.70823438E-05  1.96706702E-04  2.51399521E-04
  2.83335095E-04 -2.85518205E-04 -2.17668019E-04  3.37514882E-05  6.31053079E-05
  2.21232092E-05 -6.95543119E-05 -1.72290326E-04 -3.86081956E-04 -1.03944387E-04
  1.01941113E-04 -1.70066684E-03  2.70849858E-03  1.22533511E-03 -2.79410619E-02
 -2.61733155E-02  2.67870543E-03  6.92190726E-04 -3.75538025E-05  2.48786059E-05
 -3.98633556E-05  4.77033583E-05 -1.58011336E-04  5.63901669E-01  4.63547136E-01
  9.27227762E-05 -2.63639730E-04 -7.67382529E-05  1.36577830E-02 -5.25185035E-04
  1.25138994E-03 -4.46494334E-04 -1.68050935E-02  2.14655717E-04 -7.78054278E-04
  3.45222643E-03  1.00969178E-01 -1.13145820E-02  2.34382196E-02 -3.01543399E-03
  8.51187083E-04 -1.53582030E-04  3.30985995E-04 -4.57479706E-04 -3.89984795E-04
 -5.55644073E-05 -3.77447793E-05  3.54972292E-05  4.78210738E-05 -1.48614531E-05
  5.88350192E-05 -1.90812804E-04 -1.94357269E-04  5.76479160E-05 -2.94974926E-03
 -1.33534441E-03  8.05476005E-04 -1.46367384E-05  6.11566049E-03 -3.36706446E-02
 -1.85508412E-02 -1.10350084E-03  2.56859121E-05 -1.15396457E-05  1.39564892E-05
 -5.83069786E-05 -5.64369335E-05 -1.43015786E-05 -6.65816767E-07  5.67394152E-06
  1.14895272E-05  1.98114908E-06 -1.33743784E-04 -4.21885287E-05 -5.97177640E-05
 -5.26152525E-06  1.11595657E-03  1.30210972E-03 -2.78083173E-04 -1.02415548E-04
 -4.56488304E-02 -6.93410671E-03 -1.91207834E-02 -4.02028870E-03 -3.06547712E-05
 -1.08221985E-05  1.35381632E-05 -1.37033403E-06 -1.15186354E-05 -4.31388136E-06
 -3.86834217E-07 -6.80819984E-06  1.25958385E-05 -2.24404527E-06  1.77320042E-05
  2.58203863E-05 -7.91664459E-05  1.98647522E-06 -9.31437018E-04 -2.84547323E-04
 -4.83335277E-04 -1.04566664E-04 -6.13195072E-03  6.77208692E-03 -4.34530629E-03
 -9.28189481E-04  3.72241332E-06  3.76125341E-06 -1.11376180E-05  1.18617024E-05
  2.13332178E-05 -9.37070110E-06 -2.28622417E-06  1.28045838E-05  1.32165251E-05
 -7.51614590E-06 -2.16208680E-05 -7.81567162E-05 -8.45803913E-05  2.39936104E-05
  7.53545431E-05  1.27184822E-04 -1.99378575E-05 -1.29691123E-04 -2.59155794E-02
  1.70613060E-03 -2.48526534E-03 -6.35826549E-04 -8.36050396E-06 -6.85925385E-06
 -1.02044980E-05  1.51687124E-05 -3.37735431E-05 -1.20688322E-05  5.96724098E-06
  2.93273728E-06  3.30929383E-06  2.32991912E-05 -1.70678888E-04  3.31763669E-06
 -6.04550515E-05 -9.70271455E-05  2.66334547E-03 -6.25629435E-04  1.34503197E-03
  3.73391181E-04  3.24490810E-02 -4.75938417E-03  7.41039634E-05  4.20534146E-04
 -4.91322857E-05  2.40450599E-05 -1.49904002E-05  2.80211133E-05  2.45754667E-05
  1.32481461E-02  1.09861663E-02  2.03735531E-04 -5.11564988E-04 -3.76659787E-04
  5.03291686E-04 -7.34273315E-04  1.82584040E-03  1.06870707E-03 -4.93326329E-04
  1.10091783E-04  2.26892300E-04 -2.47348174E-03 -6.20624643E-02 -1.41909517E-03
  3.85154410E-03  9.45444479E-03 -2.65277740E-04  4.36873872E-04 -1.15380850E-03
  3.06704519E-04  2.71848240E-04  8.06467573E-05  1.28637346E-04  3.49629526E-05
 -8.67078949E-05  5.85223321E-05 -1.72113329E-04 -2.67880459E-04  6.73939045E-04
 -2.95660398E-04 -2.90884389E-03 -3.42081485E-04  8.78086202E-04  1.81840717E-03
  1.11175246E-02  1.39923835E-03 -3.19457532E-03 -7.11396065E-05  2.88003832E-04
 -6.58485692E-05  1.65972175E-04  1.63768516E-04  1.50341407E-04 -3.30730954E-04
 -1.97358258E-04  6.25446123E-06 -7.11094252E-06  6.95269817E-07 -5.00925140E-04
 -9.03428542E-05  1.98649619E-04 -6.36841519E-05  4.06538974E-03  7.99799523E-04
 -1.91898248E-03  5.25459766E-04 -1.50745542E-02 -9.12477952E-04  2.08888088E-03
  4.19596160E-03 -6.32937805E-05  1.94686631E-05 -4.52413852E-05 -3.62172113E-05
 -4.05197900E-05 -5.23098832E-04 -3.58445842E-04  3.33872960E-05 -8.60160897E-05
  1.35468613E-05 -3.10330172E-04 -2.58721035E-04  6.70928573E-04 -2.31162098E-04
 -1.81264089E-03  2.97903635E-04 -8.47281511E-04 -2.33965297E-03  6.73817444E-03
 -3.12251914E-03  8.79840331E-03  5.91951914E-03  1.85864513E-04 -1.06464027E-04
  2.81856863E-04  9.44449038E-05  8.77589713E-05 -5.18683034E-03 -4.16537104E-03
  7.99414065E-05 -1.83294429E-04  6.24327034E-04 -1.16295400E-04 -3.29832929E-04
  7.40467858E-04 -1.96979235E-03  4.92761480E-03  2.49287617E-04 -4.68292306E-05
  4.09783797E-03 -4.07099423E-02  1.29746046E-03 -3.42089860E-03 -2.99605791E-02
 -1.22621848E-03 -1.02800197E-04  2.75221300E-04 -1.30985193E-04 -1.20954254E-04
 -3.19173851E-06  2.13223766E-05 -2.22285429E-05  4.49652901E-05 -2.88748690E-04
  2.48028846E-03 -4.50172137E-05 -5.00107189E-04 -4.24814732E-03  6.65724430E-06
 -1.79781023E-04 -1.17664144E-03 -2.14341279E-05  1.85109985E-04  6.44353917E-04
  3.00014729E-06 -9.72726339E-05  4.43847211E-05 -2.16213260E-06 -5.33555087E-05
  1.99276378E-04 -1.60271368E-05 -2.17321061E-05  4.13457415E-04 -1.78971133E-04
  4.52928818E-04  1.02897859E-03 -3.73319676E-05 -3.06794259E-04 -2.99102423E-04
 -7.38495047E-05  1.99882003E-04  6.29293397E-04 -2.98631988E-05 -4.01353055E-04
 -5.34066844E-04  6.27540861E-07  3.91402445E-06 -2.09523611E-05  4.15865114E-05
 -4.60759787E-05  3.33632125E-04 -1.28779402E-02  1.02170110E-03 -3.00975844E-03
 -4.88615650E-04 -4.17939332E-06  1.99306180E-05  6.76334183E-06 -1.43906153E-06
  7.15261124E-06  1.21626259E-06  7.17419129E-06 -4.76345557E-05  1.92952675E-05
 -1.66966605E-05  9.09067135E-05 -1.02524332E-04 -1.75814709E-04  3.74714245E-04
 -5.76525673E-04 -8.55635658E-05  2.78030340E-05 -6.44165399E-05 -4.76565242E-06
 -1.20057045E-05 -5.93683846E-06 -2.02052526E-06 -8.74181367E-06  1.19158167E-05
  6.82838405E-06  7.72113246E-06  2.00202134E-05 -4.91735091E-05 -2.50256987E-05
  6.62282463E-04 -6.36571250E-04 -1.10669354E-04 -4.98640936E-04 -1.99836451E-03
  3.29680490E-04 -2.27710927E-04  3.04408312E-04  2.95509912E-05  3.04175367E-05
 -1.03423055E-05 -6.14853713E-06  1.87430065E-05  2.76839479E-06  2.28390275E-05
 -4.31896189E-05 -8.84176566E-06 -3.99717660E-05 -8.17915146E-05  2.18850746E-04
  6.18179117E-05  1.81544945E-04 -5.58157466E-04 -9.40426422E-04 -2.89379987E-04
  1.56609295E-04 -1.05345947E-02  3.63445494E-03  1.45128809E-03  1.98667354E-03
 -5.19609971E-05 -3.83162338E-05 -1.57108263E-05 -1.70872582E-05  4.76139161E-05
  3.27832150E-07  2.77703251E-06 -6.85034200E-07 -1.07085849E-05 -4.63048807E-06
 -2.14430723E-05  1.83138576E-06  4.35331808E-05  1.55454982E-05 -2.98407275E-05
  9.87906050E-05 -1.14973730E-04 -1.22122375E-05 -1.00450234E-03  1.07139880E-04
  3.45157442E-04  4.66467026E-04  1.03026510E-05  2.39530478E-06 -3.19226464E-06
 -2.24550199E-06  6.95458893E-06 -2.68136285E-03 -2.24360118E-03 -2.45032226E-04
 -2.68135482E-04 -8.56463418E-05  3.77662762E-04  2.27275738E-04  2.80912862E-04
  1.49167726E-04 -1.98186949E-03  3.87698468E-04 -1.57155137E-03  4.07501472E-04
  1.34911488E-02  2.43248715E-03  1.22444503E-02 -4.27687657E-04  2.54729905E-04
  9.90485833E-06 -7.92991070E-05  2.00900571E-05 -3.54811813E-04  5.63562182E-01
  4.63278145E-01  2.93171722E-04  3.12419022E-04  6.66595761E-05  1.35476707E-02
 -1.03401138E-03 -1.00938879E-03 -2.04675105E-04 -1.46561349E-02  6.60428277E-04
  6.56054710E-04  4.26244686E-04  1.40152368E-01 -1.49490024E-02  3.40982542E-02
  6.50945643E-03 -8.54586065E-04 -1.93831697E-04  3.26307617E-04  1.58196990E-04
 -5.95314932E-04  2.69633970E-04  2.37221026E-04  2.30101174E-05 -5.79920265E-05
  8.83980443E-06 -5.45942380E-05 -1.03237112E-04  3.89734799E-04 -8.75731342E-05
  6.68609582E-04  8.32303551E-04 -2.21003598E-03  1.38976237E-04 -2.18786237E-02
 -4.18239474E-04  8.52846242E-03 -1.09497747E-02  4.40282602E-05  4.22373532E-05
 -6.65228793E-06  2.52765813E-05  5.41354811E-05  1.71617753E-02  1.42071112E-02
  6.43727985E-04 -8.41404166E-05 -3.15832573E-05  5.69364830E-04 -2.12861074E-03
  1.30598354E-04  6.14040338E-05  9.97780342E-04  1.07890164E-03 -2.68727520E-03
 -3.64477921E-04 -7.96480005E-02 -3.76717045E-02 -6.81718662E-03  1.22345324E-04
  5.00087236E-04  2.12457338E-04  2.45726311E-05 -1.05993373E-03  6.46848871E-04
  1.87533019E-04  2.26970092E-04  5.71801880E-05  1.00964547E-04  1.66689875E-05
 -2.72870798E-04 -5.02174530E-04 -6.23792343E-04 -9.53131551E-05 -2.90614014E-03
 -1.68319598E-03  9.23957254E-04  1.71039522E-04  3.97492121E-03  3.09826297E-03
 -1.43660904E-02 -2.93534776E-03  5.47513753E-05 -7.67055923E-05 -1.96145341E-06
 -7.91805811E-06 -3.80988485E-04 -3.93165081E-04 -2.42222500E-04  1.77479653E-05
  1.46320893E-05  4.15567052E-06 -5.54240743E-04 -2.02451301E-04 -2.02289981E-04
 -3.85485092E-05  3.69868956E-03  1.51388928E-03  1.63764037E-03  3.18853924E-04
 -3.50092493E-02  6.60704107E-04 -4.70079196E-03 -7.48084775E-04 -1.19729290E-05
  1.58076354E-05  1.63931496E-06 -9.90492878E-06  7.40285105E-05  1.87757272E-04
  2.29078375E-04  9.13824279E-05  7.57176718E-05  9.66548088E-06 -2.73290082E-04
 -5.53728653E-04 -6.07179095E-04 -8.83823447E-05 -2.63700519E-03  1.12778860E-03
 -1.24611427E-03 -3.99230722E-04  9.56657536E-03 -5.44431462E-03  2.75986955E-03
  1.87159250E-04  5.70939292E-05 -7.98410361E-05 -4.07859997E-05  1.21177067E-04
 -3.80236746E-04  1.69961111E-02  1.40783287E-02 -1.44388332E-04  6.10377962E-04
  1.40203067E-04  4.33653746E-04  2.54277134E-04 -2.02949893E-03 -4.66615721E-04
  1.83467193E-03 -2.00694954E-03  1.00267690E-03  4.85459677E-04  8.10646216E-04
  1.36594916E-03 -7.34668100E-03 -2.39207456E-04  4.12755588E-04  1.76321383E-04
 -3.33079695E-04  7.69924892E-04  9.01749265E-04  3.82456506E-05  2.78489841E-05
  4.33799377E-06  2.68019768E-05  3.00032625E-07  2.34237526E-05 -9.76499422E-06
 -1.44176323E-04 -1.85402583E-05  1.31734764E-03 -7.90927393E-05  1.04925942E-03
 -9.78054959E-04  9.81710431E-03 -1.70168552E-03 -4.02309802E-04  2.36101849E-04
 -8.39262712E-06  9.97603847E-06 -3.74894105E-05  1.16090959E-05 -1.24411938E-05
 -1.69053507E-05 -9.08537357E-06 -5.29523208E-06 -1.50353105E-05 -3.62518502E-06
 -5.39465554E-05  1.29206261E-05  8.64602133E-05  1.07211028E-05 -9.03883808E-04
 -2.63459825E-04  6.90027637E-05 -4.11078294E-04  4.59787153E-03  5.12150846E-04
  7.58098921E-04 -2.79300007E-03  1.81501358E-05  9.98220068E-06 -1.24209602E-05
 -1.61781720E-05  8.55815748E-06 -2.38709224E-05 -1.50360646E-05  2.88161963E-06
 -1.31192408E-05 -2.20626047E-07 -1.33149514E-05 -1.90935455E-05  6.84006972E-05
 -2.48554788E-07 -7.83275407E-04  8.54172921E-06  1.51645625E-04  2.79739371E-07
 -1.22732271E-02 -8.67111949E-04  9.62126711E-04 -8.09633106E-04  3.40518584E-08
  1.01368680E-06 -1.58959340E-06  7.99009528E-07  5.38680165E-06 -5.55092443E-05
 -4.04014515E-05 -2.14892801E-06 -2.36311486E-06  6.64450499E-06 -8.11456156E-05
  9.65228900E-06  2.01927501E-05 -3.86488045E-05 -4.02044985E-04 -2.76621879E-04
  2.97848045E-04  6.39567998E-04 -5.82248795E-03 -9.12040554E-04  3.72779096E-03
  1.93395298E-03  2.48308447E-06 -1.23756021E-05  1.79655727E-06 -2.66248688E-05
 -7.72025079E-06 -2.59691895E-06 -1.27276531E-05 -3.95447233E-07 -1.19815908E-06
  8.20460075E-06  1.60852067E-04  1.37791846E-06 -4.50953828E-05 -2.54024579E-05
 -2.97179259E-04 -7.82144138E-05  1.24996158E-03 -6.34777050E-04 -2.83239940E-03
 -2.57747399E-03  3.00577941E-03 -1.13457364E-02 -2.67632084E-05  1.31824864E-05
  7.46614541E-05  2.62454578E-05 -2.24535577E-05 -2.53108040E-05  9.69894590E-05
 -2.46929470E-04 -1.75869835E-06 -4.29791243E-04  2.83135749E-04 -9.10690609E-05
  1.34084328E-04 -4.13200408E-03 -1.28724082E-04  1.55092527E-04  2.42405370E-03
 -3.88639370E-05 -2.68486235E-04 -5.11344756E-04 -7.49435562E-05  2.30039133E-04
  8.14450879E-04 -4.28474101E-05 -2.34295833E-04 -3.52127715E-04 -1.54431192E-04
  2.49908676E-04  9.38879335E-04 -6.15569463E-05  4.58661755E-04  1.10550189E-04
 -2.04897180E-05  1.53856528E-04 -1.57749163E-04 -4.03685167E-06 -1.48925086E-07
  1.29456210E-04 -2.37807937E-05  2.03660771E-04  6.66987765E-05 -6.72855882E-08
 -3.16878882E-06  2.59086921E-05 -6.40992585E-05  2.17449268E-04 -2.27066184E-04
 -9.78125624E-03  8.96053266E-04 -1.89005511E-03 -1.74232961E-03 -1.32450595E-06
  3.15070458E-06 -1.35660456E-05 -4.17716744E-07  1.63071869E-06 -5.24876101E-06
  6.18661141E-06 -7.67367109E-06  4.27125659E-05 -3.78152280E-05  2.88197780E-06
 -1.57154692E-05  3.29830149E-04  5.74101542E-04 -7.35114501E-04 -2.18621055E-05
  2.58186455E-05  5.70414088E-05  3.45642106E-05 -1.29671980E-05  8.88887056E-07
  2.94804446E-06 -4.52349220E-06 -3.99032918E-06 -3.19198044E-07 -2.60402414E-05
  2.52305134E-05  1.64606005E-05 -8.24614144E-06  2.57003816E-04 -7.18155181E-05
 -7.65700373E-05  5.46702247E-06 -4.47453247E-04 -1.12854223E-04 -1.35069935E-04
  3.91886460E-04 -3.77307775E-06 -1.38239035E-05 -1.06926259E-05  8.94236256E-06
  7.86940949E-06  2.22617350E-07  2.96327729E-06 -3.81225300E-06  6.99708064E-06
 -1.32072761E-05 -4.72743913E-06  1.88053563E-05 -3.00747531E-05  5.76942957E-05
 -4.85575483E-05 -6.78771541E-05  4.31950321E-05 -1.43826283E-04  6.37491491E-03
 -2.60076303E-03 -2.30408315E-03 -7.91485946E-04 -2.20039590E-05 -2.34329722E-06
  5.36643033E-06 -1.33769209E-05  7.46394103E-07 -1.65806501E-07 -1.40610579E-06
 -2.28311568E-06  1.76289255E-07  1.87386573E-06  1.92920654E-05  9.86445389E-06
  1.36002266E-06 -9.62405065E-06 -1.11960907E-04  2.09203103E-05  1.55928076E-05
 -7.14741442E-06  5.82115462E-04 -1.93751071E-04  7.68761472E-06  1.15389395E-04
 -1.30530003E-06  5.09227058E-06 -8.47256493E-08 -4.92680570E-07 -7.02437669E-06
  1.10557858E-05  4.54466953E-05 -1.12147891E-05  4.70568723E-05 -4.24649720E-05
 -3.17601788E-04  7.44434782E-05 -2.39740142E-04  1.91396595E-04  9.31880889E-04
 -2.88604324E-04  2.78889884E-04 -1.04035421E-03 -8.44646862E-02  1.54018548E-02
 -3.32560823E-03 -6.38430555E-04  5.74349151E-06 -1.71887757E-05  5.27752916E-05
  2.24964173E-05  2.54962855E-05  5.69813819E-05  5.17168170E-05  7.71386318E-07
  2.06485858E-05 -7.67926515E-06  5.62241930E-06  5.82183415E-06 -1.03209278E-04
  3.16531162E-05 -5.96929358E-04 -7.83621141E-04  2.87731006E-04  9.33387600E-05
  4.73927045E-02 -1.38329235E-02  3.17011707E-02  4.36023788E-03  2.12472218E-05
  2.06070909E-05 -7.99336515E-06  1.11453345E-05 -3.57818037E-05  5.22730291E-04
  5.05584424E-04 -1.54018867E-05  3.99036223E-05 -1.16588749E-04 -2.36810261E-04
  1.21672996E-04 -3.18808449E-04  8.42161284E-04 -4.22413755E-03  5.67577360E-04
 -1.40549927E-03  2.83008447E-05 -7.01456506E-02  1.23264786E-02 -4.18643063E-02
  2.50707783E-02 -3.23694862E-04 -9.05426084E-05  2.38835773E-04 -8.34111198E-05
 -7.33115493E-05 -1.28786936E-05 -7.18697803E-06  5.57570882E-06  3.04001892E-06
 -1.00007049E-05 -3.41690332E-05 -3.35754522E-05 -2.38133181E-05  4.48196092E-05
 -2.73756536E-04 -1.62323515E-04 -3.08745747E-05 -2.06344133E-04 -1.23891165E-02
 -2.79460468E-02 -1.78784513E-02  4.10079064E-04 -1.49953443E-06  2.64990397E-06
 -4.50135391E-06 -2.12509465E-06  1.21148287E-05  9.66224153E-06  5.16968994E-06
  2.13537250E-06  2.41550472E-07 -5.06245457E-06  3.90494956E-05 -7.51447830E-06
 -5.13492875E-06  1.74667615E-05 -1.21535704E-04  4.79774983E-05 -2.71269922E-04
 -5.55016411E-05 -3.34244993E-02 -4.69384947E-03 -1.20708255E-02 -3.60896481E-03
  9.49492143E-06 -3.26475714E-07 -1.48574651E-06 -5.95548686E-06 -1.19972312E-05
  1.37486939E-05  7.43171566E-06  2.11478220E-06 -2.64205255E-06  1.62221201E-06
  4.95497312E-05 -1.10847246E-05  1.49675308E-05 -5.69721056E-06 -4.35896895E-04
 -7.73445368E-05 -2.20580764E-04 -1.69289918E-05 -1.14936743E-03  4.75384765E-03
 -3.22600205E-03 -1.56736427E-04  1.05050733E-05  1.34903096E-06  8.40497677E-07
 -5.20183593E-06  3.35605682E-06 -4.20626371E-07 -7.15050565E-08  2.51778869E-06
 -1.57432287E-06  5.60364090E-07 -1.28869161E-05 -1.78521557E-05  8.20942527E-06
 -2.80613366E-06  5.63863161E-04  1.03852448E-04  1.63842704E-04  5.20763751E-05
 -3.39376708E-03  4.49171158E-03  8.18966994E-04 -4.65790251E-04 -4.48568463E-06
  5.68992808E-07  2.81483148E-06  9.98911460E-06 -4.01533086E-06 -3.68237479E-06
 -9.84571630E-07 -2.09952092E-06  2.57386429E-06  6.49718683E-06 -2.53844932E-05
  8.58388564E-06 -1.92027982E-05 -2.56203659E-05  4.94075135E-04  2.69137389E-04
  6.83185589E-04  1.34140328E-04  3.22747841E-02 -1.08840397E-03  9.53505488E-03
  2.66966748E-03 -1.84024031E-06  4.93968033E-07 -2.73716011E-06 -4.00652353E-06
  2.20349709E-06 -1.14980040E-03 -8.60119129E-04 -4.70042043E-06  1.88317951E-05
 -3.60471665E-06 -6.09765766E-04  4.42717702E-05 -1.39935477E-04  2.11137250E-04
  4.39136886E-03 -1.70021056E-04  4.71704726E-04 -2.09472206E-03  4.40696557E-02
 -1.91719547E-04 -2.99136862E-03 -8.53029141E-03  1.07048463E-04  1.12903525E-06
  1.06135831E-05  2.99558444E-05  2.63891574E-05  2.12017011E-03  1.82029046E-03
 -1.93995672E-05  6.54530382E-05 -1.70881313E-04 -9.96231592E-05  9.43595607E-05
 -3.09868801E-04  1.07896227E-03 -4.69084428E-03 -6.77551439E-04  2.01517093E-03
  1.26242599E-03 -1.45487322E-02 -1.83766577E-05  1.68969961E-03  2.41501324E-03
 -5.30258171E-04 -4.56243513E-05  1.24500629E-04 -1.17086877E-04 -1.11296446E-04
  4.72367770E-02  3.89778015E-02  1.62004295E-04 -4.07297441E-04 -5.46099249E-04
  8.49725984E-04 -4.65572714E-04  1.15646092E-03  2.09066943E-03  4.05030561E-03
  1.39512322E-03 -3.55332351E-03  4.43500618E-04  1.37746706E-02  6.61141593E-04
 -2.02968671E-03  1.80380834E-03  1.38157109E-04  4.48399021E-04 -1.16021010E-03
  4.33346990E-04  3.91037330E-04  5.62050418E-01  4.62133035E-01  2.13807245E-05
 -3.18216101E-05 -2.08643059E-04  1.30780708E-02  2.07117953E-04 -6.36710332E-04
  2.06474423E-03 -1.45069876E-02 -5.69718489E-04  1.84166627E-03 -5.10518104E-03
 -4.12453194E-02 -9.85420550E-04  2.81477121E-03 -7.23816529E-03 -3.20775886E-04
 -8.10304011E-05  2.13503409E-04 -8.89728435E-04 -8.03942315E-04 -4.17966545E-03
 -3.30240978E-03 -2.45685992E-04  6.37272751E-04 -3.12545807E-04 -2.18570748E-04
  8.66646156E-04 -2.24135617E-03  1.26608510E-03  4.76896892E-03 -1.63094382E-03
  4.16799803E-03  1.32845258E-03  1.01233323E-01 -1.03972916E-02  2.70600176E-02
  3.01572829E-02  7.55326438E-04 -2.46510755E-04  6.40301421E-04  7.88356014E-04
  7.05143109E-04 -1.97745772E-07 -1.37733290E-05  2.00165111E-04 -6.55125990E-07
  4.08262795E-05 -1.47224884E-03  3.92025062E-05 -4.31053839E-04  1.13689766E-03
 -1.10171109E-05  4.65575410E-05  1.04459444E-03 -9.03157673E-06  7.50772246E-05
 -1.52203688E-04  1.63897328E-06 -1.54819295E-05 -2.56351039E-05 -3.64044544E-06
  1.52811508E-05 -8.40658493E-05  9.99853877E-06 -1.25928641E-04  4.20167714E-04
 -9.49382615E-05  2.95441844E-04 -6.37993364E-04 -5.58670328E-05 -2.49550715E-04
 -4.10287946E-04 -1.48428395E-04  3.79664591E-04  1.68407136E-03  4.42264226E-04
 -7.83306433E-04 -7.73139527E-05  6.00296255E-07  3.38814292E-06 -1.70269790E-05
  3.24312358E-05 -3.26042375E-05  5.17238420E-04  2.04576951E-02 -7.90375026E-04
  2.66656735E-03  1.49804265E-03 -5.34340622E-06  1.82878887E-05  1.11104455E-07
 -1.57075624E-06  5.60919262E-06  3.14999693E-07  1.66905736E-06 -2.10578543E-05
  2.15116465E-05  1.15760684E-05  1.61682597E-05 -1.19605030E-05 -1.08070677E-04
  2.16314943E-04  1.12835593E-03  4.25704197E-05  1.73290263E-05 -5.57158836E-05
  2.96606015E-05  3.16064253E-05  3.82793646E-06  4.95281117E-06 -2.91019301E-05
  7.93104904E-06 -9.95473047E-06  3.52060361E-05  1.26239648E-04 -2.76943490E-06
  9.00609485E-06 -5.62968088E-05  5.03237454E-04  4.18541431E-04  1.84443792E-04
 -2.71420316E-03  2.86779192E-04  3.62005769E-04  7.02729473E-04  6.01152115E-06
 -6.94435519E-05 -5.41477321E-06 -2.18957710E-05 -4.78536987E-06  1.28415889E-06
  1.13659614E-05 -2.36543975E-06  8.79334450E-06 -3.36424845E-05 -4.98187549E-05
  8.75341687E-06 -4.92497826E-05  1.59660743E-04 -1.48844113E-04  6.80437524E-04
  4.99371192E-05  9.38259844E-05 -9.04398400E-03  3.77443358E-03 -6.54721318E-04
  7.05147620E-04 -5.26253560E-05 -5.05937947E-06  1.52969157E-05 -9.83688599E-06
  2.87681037E-05  1.98998530E-07  2.18488314E-06  1.30888224E-05 -4.59241975E-06
  5.92655830E-06 -1.87536641E-05 -4.93565422E-05  1.84341980E-05 -2.49861954E-05
  2.12973908E-04  1.94919713E-04  2.06642205E-05 -5.72279445E-05 -2.92780490E-03
  1.18097953E-03  2.12482570E-04 -5.80100295E-05  9.62473457E-07  5.84484233E-06
  1.58702410E-05 -1.52926382E-05 -8.16516087E-06  1.29206702E-04  1.64962458E-04
 -1.00729019E-05  5.82825118E-05  3.35591832E-07 -4.23007937E-04  7.72138095E-05
 -3.36465067E-04 -2.19375513E-05  4.95283616E-03 -1.00488323E-03  1.94377494E-03
 -7.98670731E-04  4.81084723E-02 -2.76322964E-04  1.50679994E-02 -1.20136007E-04
  1.89635614E-04  4.59583988E-06  4.51875770E-06  8.17106879E-05  9.30101265E-05
 -2.58726090E-05 -2.40383344E-05  1.90666530E-05 -1.74767651E-05  6.57633044E-06
  3.13947927E-05 -9.62235526E-05  7.06275271E-05 -3.15311013E-05  3.31442691E-04
 -6.69689902E-04 -1.39082533E-03  1.07535610E-04  2.72998161E-02 -2.20559168E-02
  4.41146486E-02  8.98702798E-03 -3.08214619E-06  3.44839494E-05 -2.57820491E-05
 -1.42129956E-05 -6.18686271E-05 -1.31282352E-02 -1.06879793E-02 -2.16620121E-04
  5.12462116E-04  5.12227218E-04 -1.48964034E-04  7.99740723E-04 -1.83529248E-03
 -1.88375604E-03  2.61679626E-03 -3.44571894E-03  8.27419353E-03  2.68677443E-04
  4.43394569E-02 -2.14261392E-02  3.76756537E-02 -8.69391983E-03 -3.24391523E-05
  4.96129366E-04 -1.28721356E-03  4.31266772E-04  3.93445736E-04 -3.03652813E-06
 -8.71270673E-06 -1.85383767E-05 -1.60759988E-05 -1.43584352E-05  5.92739532E-05
  8.59178535E-05  7.63180052E-05  6.37566127E-05  4.06397305E-04 -1.46918366E-03
 -2.45155723E-04 -2.07338692E-04  1.48759645E-02 -5.26253688E-02 -3.75334472E-02
 -3.95976718E-03  1.20563275E-05 -1.75900858E-06  1.86025740E-06 -3.13328524E-05
  2.80844796E-05  4.47107830E-05  2.88835262E-05  5.90467877E-07 -5.05737890E-06
 -7.80903339E-06  1.00532832E-04  1.13247257E-06  3.36557423E-05  3.30815398E-05
 -1.14718716E-03 -2.45827838E-04 -9.11856120E-04 -2.02541694E-04 -8.75971100E-02
 -1.29293807E-02 -2.51652163E-02 -4.98171426E-03  2.34606089E-05 -2.20755630E-06
 -6.52368645E-06  4.76588676E-06 -5.50188517E-06  1.16291341E-05  6.71157406E-06
  3.17246395E-06 -3.64532432E-06 -4.70661725E-06  2.65682526E-05 -2.07923945E-05
  2.70004906E-05  2.06832249E-05 -5.90349387E-04  1.90687804E-06 -2.00012361E-04
 -5.14797263E-05  7.29224530E-03  1.01370843E-02 -3.98940650E-03 -9.13160423E-04
  6.69617498E-06  1.25088803E-06 -6.85451840E-07 -1.90433088E-05 -3.43281942E-06
 -7.81609519E-06 -5.08054124E-06 -2.76021512E-06 -9.87474408E-07 -7.96016020E-06
 -2.94557642E-05  9.41920258E-06  1.12391125E-05  3.21696770E-05  8.32348166E-04
 -1.56354533E-05  4.31732508E-04 -4.41542962E-06 -1.70502900E-02  7.59804022E-03
 -3.71374726E-04 -6.32760911E-04 -5.05648748E-06  1.61730732E-06 -5.62728893E-06
  4.11653882E-06  2.54648481E-06  1.62691121E-06 -3.47875296E-08  5.22542345E-09
  6.62100352E-07  1.13215399E-05  3.42317884E-05 -6.98652079E-06 -1.12027452E-05
 -4.61481392E-05 -1.22899525E-03  8.81552138E-04 -9.92713781E-05 -1.51688055E-05
  6.25060457E-02 -2.62760729E-03  1.56670804E-02  3.67886528E-03  6.18105666E-06
  1.59778694E-05 -1.09732167E-05 -9.75898503E-06  2.73380846E-06  5.53492920E-01
  4.55075635E-01 -4.88602483E-06  1.64805233E-05  1.89717964E-04  1.32012153E-02
  4.82065106E-05 -2.49125289E-04 -2.00886455E-03 -1.82151055E-02 -8.11575818E-06
  8.96304110E-04  6.36708789E-03 -3.44615291E-02  7.35674246E-04 -5.94328280E-03
  3.07271502E-03 -2.44461409E-04 -2.20966911E-04  5.52570663E-04 -7.61925922E-04
 -7.12329722E-04  9.03964780E-02  7.44622391E-02  1.98018349E-04 -4.90134539E-04
  2.64491838E-04  1.91138931E-03 -5.79818807E-04  1.39895986E-03 -1.25296494E-03
  3.82267779E-03  1.19678889E-03 -2.85532752E-03 -2.28007609E-03  4.01171222E-04
  2.20249014E-03 -3.49343209E-03  4.69056643E-03  6.66261166E-04 -1.90636754E-04
  4.85818158E-04  6.22738737E-04  5.60872375E-04  5.86118101E-02  4.82754061E-02
  1.55945323E-06  2.24429567E-05  2.09832789E-04  1.18187042E-03 -1.39582976E-06
 -9.98704824E-05 -1.15263727E-03 -6.20943240E-03 -9.68615350E-04  2.83340600E-03
 -6.14428935E-04 -1.18157988E-02 -1.40630806E-03  3.28185628E-03  7.62227526E-03
 -4.29730178E-04 -1.44948702E-04  3.79712266E-04 -1.35154370E-04 -1.34709932E-04
 -4.16051862E-03 -3.31923109E-03 -2.69276958E-05  8.20586452E-05  5.34342288E-05
 -7.28495416E-04  1.13935638E-04 -3.46649253E-04 -4.12858631E-04  6.44111278E-03
  3.45954173E-04 -8.60126201E-04  3.38437184E-03  2.71599483E-02 -3.42139175E-03
  8.38861445E-03  8.87482223E-03  2.84385903E-05  9.85798091E-05 -2.39416435E-04
  3.43898532E-05  3.44644483E-05  1.65804794E-04  2.12661418E-04  7.55993557E-06
 -2.82899156E-05  3.95761137E-05 -2.57305107E-04 -3.05550859E-05  8.70317720E-05
 -5.19207872E-04 -5.65063031E-03  1.60981308E-03 -3.67939361E-03 -1.86066814E-03
 -4.94739846E-02  7.38907081E-03 -1.51523300E-02 -3.05751185E-02 -2.66673352E-04
 -2.91810405E-05  1.31642630E-04 -9.64057724E-05 -9.10030753E-05 -1.31527854E-05
  5.24150598E-05 -2.58505129E-04  1.20639245E-05  9.47890353E-05  1.37826298E-03
  5.62570994E-06 -2.56303567E-04 -1.00389312E-03  1.84755975E-05 -1.42074386E-04
 -7.88528394E-04  7.47910966E-06  3.86770846E-05  1.86966524E-04  5.89036718E-06
 -1.30906326E-06 -5.22947548E-05  9.98325042E-07  1.85867919E-05  1.50791806E-04
  2.57191872E-06 -5.95494652E-05 -5.78573359E-04  3.92791124E-04 -4.56211360E-04
 -2.13852311E-03 -1.40506535E-04  4.08619684E-04  1.63792583E-03 -1.52358006E-05
 -3.55382272E-04 -3.80338738E-04 -1.05637945E-04  3.19727828E-04  1.02220428E-03
  1.11009573E-07  2.66024476E-06 -1.98827323E-05  4.21940302E-05 -2.04791911E-05
 -8.53111765E-04 -1.66204293E-02  7.02025186E-04 -2.63358469E-03 -9.27424312E-04
  3.45549762E-06 -8.15560492E-06 -1.36965191E-05  7.96268575E-07 -1.73758851E-06
 -3.26324941E-06 -1.95750355E-05  4.94942919E-05  7.29291939E-05  7.48645293E-05
 -2.03150787E-04 -2.62568331E-04  1.26082624E-04 -1.47712216E-04 -4.52778611E-04
 -2.99373096E-05  2.17044196E-05 -4.91126871E-05  1.12049835E-05 -1.41897304E-06
 -7.69317856E-07 -3.33813714E-06  2.33262447E-06 -7.07982870E-06  4.11418087E-07
  3.33943204E-05 -1.10313247E-05  2.58439623E-05 -5.99839409E-06 -5.03543500E-04
  1.56786752E-04 -8.19198610E-05  2.42618485E-04 -1.04011369E-03  2.45027882E-04
 -1.76788084E-04  2.61982072E-04 -9.17632256E-06 -9.01324986E-07  9.11537400E-07
 -7.42913488E-07 -1.43278447E-05 -6.35322652E-08 -3.13485991E-06  1.09522119E-06
  5.77026562E-06 -4.06240916E-06  4.90640561E-05 -7.42252238E-06 -2.37600053E-05
  1.92266135E-05 -5.41968012E-04  2.80463957E-04  4.78506736E-05  2.01550836E-04
  4.04024972E-03 -1.73011932E-03 -6.63523474E-04 -6.37868345E-04 -1.87346967E-05
 -7.68693808E-07  6.76205354E-06 -1.31804520E-05 -3.75743872E-06 -2.38628733E-08
 -1.87648338E-07 -5.30869398E-07  2.96134984E-06  2.94118035E-07  7.02473566E-07
  6.77340630E-07 -1.16898491E-05 -1.66046756E-06  5.39591095E-05 -2.70027078E-05
  3.61371611E-06  2.38264615E-05  1.25240057E-04 -2.54826087E-04  1.43514412E-04
  5.40640011E-05 -3.75420392E-06 -1.51457638E-06 -4.09691267E-06  2.43885895E-06
 -4.91286186E-06 -6.48027096E-06  1.59044026E-05 -1.15352565E-07  2.79092387E-05
 -7.50654332E-06 -2.51257486E-04  7.26490885E-06 -1.07166977E-04  1.75530522E-05
  3.97959570E-03 -8.46901840E-04  1.96450562E-03 -2.04833234E-04 -3.35097806E-02
  1.03698654E-02  1.58412921E-02  2.75532432E-03  8.19074734E-06  6.00774445E-06
  1.19604015E-05  9.01967320E-06  1.88893779E-05  2.54724892E-05  2.61280246E-05
  1.09959181E-05  9.47636882E-06  3.18219291E-06 -2.09138085E-05 -5.44208440E-05
 -6.22667477E-05 -1.33427042E-05 -5.07215197E-04  3.99716466E-04 -3.68763889E-04
 -1.58922190E-04  3.84864447E-02  5.06401922E-03  2.88318111E-02  3.57829620E-03
  1.68826312E-06  3.37931454E-06 -2.79298756E-05 -1.39738303E-05 -3.03413457E-05
  1.98326446E-03  1.69375913E-03  3.32827335E-06  1.34885106E-05 -7.56419303E-05
 -4.65013829E-04  1.11197594E-04 -3.78159341E-04  3.09419196E-04  3.46275560E-03
 -1.82391106E-03  5.03180514E-03 -2.57330950E-03 -3.85336132E-02 -3.74899478E-03
  1.67056261E-04 -1.48725917E-03  3.01126431E-06 -1.49536673E-05  4.36884144E-05
 -5.85985484E-05 -4.68239581E-05 -1.37444612E-05 -7.06053031E-06  3.73095402E-06
  1.12186583E-05 -9.27217762E-06 -5.37272189E-05 -3.03424167E-05 -6.33978249E-05
  4.13073963E-05  6.23249690E-04  4.81209930E-04  3.18710024E-04 -1.91912917E-04
  2.37544346E-02 -2.00489861E-02 -2.03102085E-02 -1.17878987E-03 -1.57112026E-05
 -3.70293986E-06 -5.76074317E-06 -6.96469937E-07  8.09297057E-06 -1.77034548E-08
  8.02267169E-08  3.14171665E-06 -9.32297407E-06 -3.54211136E-06  1.34676315E-05
 -1.53498718E-05  3.80990252E-05  1.21586649E-05  2.50817129E-04  1.49403944E-04
 -3.09505269E-04 -1.76097061E-05 -4.53748973E-02 -6.60067791E-03 -9.16909565E-03
 -2.60835398E-03  8.90987914E-06  1.72057401E-06  2.36186224E-07 -7.36948083E-06
 -2.14460122E-05 -1.13141583E-05 -7.68116485E-06  4.05300492E-06  1.89367239E-06
  2.12014037E-06 -3.47683656E-06 -2.32731435E-05 -8.35489421E-06 -7.77842546E-06
 -3.87860862E-04 -5.03782154E-05 -1.60700812E-04 -3.02141297E-05  6.16912265E-03
  3.46252523E-03 -4.94984043E-04  3.54900009E-04  5.10486094E-06  1.94604763E-06
  2.40665527E-06 -1.06040675E-05 -1.83292539E-06 -4.18131631E-05 -2.80210825E-05
  4.21843733E-06  2.11562161E-06  2.39773058E-06 -7.93918597E-05 -2.29863130E-05
 -1.17857309E-05 -1.01782448E-05  7.35244675E-04  1.28285328E-04  3.52664060E-04
  8.35913453E-05  9.44053600E-04  3.14752572E-03  1.14358481E-03 -3.61251015E-04
 -1.19245766E-05 -1.21283823E-06  5.78734458E-06  6.89551628E-06  6.62615726E-06
 -2.43086240E-05 -1.67641494E-05 -3.38435310E-06  4.48678080E-06  5.93896460E-06
 -1.32820836E-05  1.81495054E-05 -2.53410614E-05 -2.43789725E-05 -5.46994185E-04
  1.71294433E-04  1.84427243E-04  6.40479112E-05  2.01827968E-02  1.93459974E-05
  7.20794312E-03  2.23415868E-03  5.29453901E-06 -2.50242282E-06 -4.77258647E-06
  1.54908844E-06 -1.98076472E-06 -7.28954948E-02 -5.98553370E-02 -8.52068075E-05
  2.22676169E-04 -6.52605576E-05 -1.81102434E-03  4.56959258E-04 -1.17380326E-03
  5.44955093E-04 -3.68561082E-03  1.55351630E-04 -6.19908997E-04  3.08140618E-03
  1.77816506E-02 -1.44532004E-03 -6.10608412E-04 -1.68557864E-03  3.44837929E-04
 -1.49221204E-04  4.06714622E-04  3.84324483E-04  3.55541704E-04  8.71661447E-02
  7.17823650E-02 -1.20308669E-04  3.31345722E-04 -6.72655864E-04  1.84431331E-03
  5.55987150E-04 -1.52594126E-03  2.17977329E-03  3.65677755E-03  7.87918549E-04
 -1.65335390E-03 -3.02035708E-03 -6.28520630E-03  1.53765182E-04  1.57823789E-03
 -1.00551612E-03 -1.35237389E-03 -3.18215277E-05  9.83207077E-05 -3.07979453E-04
 -2.90912051E-04  5.50502759E-01  4.52639504E-01 -8.96115845E-05  2.46746775E-04
 -1.11857524E-05  1.26325617E-02  7.79157713E-04 -2.06342232E-03  2.76164886E-04
 -1.26634973E-02 -1.68883144E-03  4.45071936E-03 -1.38307720E-03  7.03073563E-03
  6.31560822E-04 -2.10038175E-03 -1.12672770E-03  9.67686336E-04 -2.72199830E-04
  6.94457654E-04 -3.49330397E-04 -3.17735876E-04 -4.68917746E-02 -3.84235688E-02
 -2.21177705E-04  5.79745186E-04  4.18615707E-04 -1.21044101E-03  8.32049459E-04
 -2.18686829E-03 -1.40023714E-03  5.64028205E-03 -2.30326149E-05  2.19148437E-04
  4.26078664E-03 -4.26406494E-03  1.02476625E-03 -2.82376201E-03 -1.78516710E-03
 -2.82745977E-04  5.12721462E-04 -1.32675802E-03  4.07786396E-04  3.69540612E-04
  3.60695358E-04  3.57499113E-04 -1.80740683E-05  4.30942629E-05 -2.70669191E-05
 -2.09993850E-04  2.38001704E-04 -5.95776884E-04  2.35393226E-04 -6.31957914E-03
  7.73576128E-04 -2.25996213E-03 -2.27344110E-03  5.80404369E-03 -3.71990681E-04
  2.44506857E-03  8.75558309E-03  2.95585129E-04 -6.14125346E-05  1.45700579E-04
  1.45581621E-04  1.32835738E-04  7.84000378E-06 -3.06501074E-05 -3.22707725E-05
 -3.79394414E-06  1.30522650E-04 -1.42042572E-03  1.98269456E-05 -1.85564507E-04
  7.87224037E-04 -2.65920517E-06 -6.59941368E-05  9.28794790E-04 -9.09048419E-06
  6.08551467E-05  4.17380367E-06 -2.21411158E-07 -3.89838128E-06 -8.33562237E-05
 -3.83452080E-06  1.87786480E-05 -1.23240871E-05 -2.58243498E-06  2.66335159E-06
  6.73930955E-05 -1.03191666E-04 -4.03147572E-04 -1.56946196E-03 -9.98926359E-05
  3.94417896E-04  1.20777787E-03  4.69588124E-04 -9.12887092E-04  3.41136367E-04
 -2.33441208E-04  5.71255366E-04  1.07491314E-03  1.34593088E-08  9.39948147E-07
 -7.24994016E-06  1.33656173E-05  3.90950443E-05 -8.38596986E-04  7.56693700E-03
 -4.51899301E-04  1.11952680E-03  1.01003437E-03  5.33901845E-06 -1.66860825E-05
 -1.74718027E-05  1.32312131E-06 -4.47474253E-06 -5.59649408E-06 -2.61732863E-05
  7.68897459E-05  7.64731513E-05  8.63351115E-05 -2.38125588E-04 -2.27460941E-04
 -4.41153936E-05  2.50939128E-04  2.62317275E-04 -1.80160352E-08  9.68994782E-06
 -2.68298732E-05  1.70023814E-06  2.78917868E-06  1.24405728E-06  6.59481874E-06
 -1.11464995E-05  2.87241487E-06  7.32917291E-07 -3.81987410E-05  6.17901919E-05
 -8.32159300E-06 -2.93946858E-06 -2.09543400E-04  2.06779269E-04  1.13678372E-04
  1.77348733E-04  7.08643809E-04 -1.34802212E-04 -8.06844208E-06 -6.95784940E-06
 -3.86523792E-06 -1.84461567E-05 -6.78748877E-06 -7.98262302E-06  2.49849844E-06
 -3.12531474E-08  2.87358125E-06 -3.78181198E-06  1.70635895E-05 -5.35548452E-06
 -1.87393935E-05  9.24026016E-06 -7.73590687E-05  2.74197644E-05 -2.54722072E-04
  2.97894672E-04  2.42750228E-04  5.57944827E-05  3.62572570E-03 -7.45873462E-04
 -4.04322999E-04 -1.01225643E-03 -1.26918970E-05  4.30562588E-06  2.39086046E-06
 -8.05602635E-06  5.53553505E-06  5.08656092E-08  4.19873010E-07 -1.93509977E-06
  3.37495869E-06  4.51824813E-07  8.13164600E-07  9.04120373E-06 -1.23372365E-05
 -3.71358933E-06 -2.10116336E-05 -4.53161610E-06  4.62567606E-05 -2.67707020E-05
  4.18348639E-05  2.86594940E-05  4.51759921E-05 -2.07821612E-04 -1.89586877E-06
  4.07232350E-06  2.81943723E-06 -2.67984828E-06 -4.21569963E-06 -1.09079100E-05
  1.39148696E-05 -1.37039499E-05  4.63012892E-05  4.06039332E-06 -2.10709153E-04
  8.13348911E-05 -2.27588056E-04 -1.44148844E-05 -4.85612323E-04 -7.60089058E-04
  3.34721928E-04  4.39041757E-04 -2.11068753E-03  3.27927342E-03  9.03813090E-03
 -6.44616157E-04  1.07890989E-05  1.63112911E-05 -1.00211944E-05  3.73947758E-06
  4.78885838E-06  2.01159388E-05  1.99590639E-05  7.61653554E-06  5.01091442E-06
 -5.29247114E-06 -4.25514263E-06 -3.95818635E-05 -1.10238833E-05  2.46239054E-05
  4.34216075E-04  4.95555536E-05 -1.02649501E-03 -3.52087466E-04  1.11947123E-02
 -7.21318900E-03  3.17870728E-02  5.99916588E-03  3.42385768E-06 -5.97918773E-06
 -8.87708159E-06  2.57287752E-07 -2.25873653E-05  1.74519497E-03  1.46823326E-03
 -1.35969670E-06 -3.31044798E-09 -1.25681034E-05  3.40633132E-05  1.23912318E-04
 -3.03439163E-04 -1.74980104E-04 -7.11872682E-03  1.41033447E-03 -3.46724663E-03
  1.54384296E-04 -4.71736668E-03 -1.04454615E-02  1.74663547E-02 -7.29231283E-03
  9.95093735E-05  8.42932053E-05 -1.99772504E-04  6.15602625E-05  4.81116432E-05
 -3.65361415E-05 -2.78148779E-05 -1.25136922E-05  5.74536088E-06  8.61164730E-08
 -2.07739034E-05  5.56002611E-05 -3.98202406E-05 -6.34356407E-07  6.44606278E-04
 -3.84896464E-04  3.92264192E-04  8.23585985E-05  1.91619802E-02 -2.62538546E-02
 -2.22567802E-02 -1.94374627E-03  7.15878945E-07  5.57287438E-06 -7.61712685E-06
 -8.24806599E-06  2.28106525E-05 -2.91951498E-07 -8.78409943E-07  2.55017735E-06
 -6.62025179E-06 -3.66318727E-06  1.91983656E-05 -1.31131849E-05  3.15947455E-05
  1.53519870E-05 -3.23595184E-05  1.47819177E-04 -5.02694716E-04 -1.36530867E-04
 -5.42132429E-02 -8.04182833E-03 -1.23141807E-02 -2.73552706E-03  1.03224520E-05
 -2.63851375E-06 -6.86058892E-06 -1.39416887E-06 -1.42432616E-05 -2.64144735E-05
 -1.98464910E-05  4.70664006E-06  2.31356756E-06 -2.37092906E-08 -9.40060488E-06
 -2.64399888E-05 -8.11270792E-06  6.41211971E-07 -5.70654937E-04 -5.07064896E-05
 -1.61981921E-04 -3.47657870E-05  9.79338112E-03  5.37342288E-03 -9.08263667E-04
 -7.25666520E-05  4.83076844E-06 -3.48811780E-07  2.96783135E-06 -1.16167443E-05
 -3.14726631E-06 -7.80377228E-05 -5.78518619E-05 -3.20000708E-07  3.34004772E-06
  1.22764368E-06 -7.41189526E-05 -1.80185125E-06 -1.51520875E-05 -5.33960371E-06
  7.57246245E-04 -4.73651313E-05  4.50120434E-04  9.25408586E-05 -8.05291467E-03
  4.57524035E-03 -1.39316834E-04 -4.67570275E-04 -7.02601339E-06 -1.03383670E-06
  2.35686616E-06  6.99297451E-06  4.72691264E-06 -6.65432850E-05 -5.10525566E-05
 -3.20874676E-06  8.08821836E-06  1.75496074E-06 -1.29216750E-05  1.32905978E-05
 -4.34381822E-05 -7.72336302E-06 -1.01849559E-03  4.73365341E-04 -1.26794193E-04
 -3.32746963E-05  4.23482562E-02 -1.91652319E-03  1.10771556E-02  2.64004919E-03
  8.59700041E-06 -4.96176098E-06 -4.94579367E-06 -2.65650883E-07  3.72995233E-06
 -7.95817677E-02 -6.53170015E-02 -2.47532827E-04  6.53241476E-04 -1.53264410E-04
 -1.95065383E-03  8.61136209E-04 -2.27409329E-03  4.56980549E-04  8.56960947E-03
 -6.59144736E-04  1.90278269E-03 -5.06576491E-03  1.11124416E-03 -2.48339785E-04
 -2.59993777E-03 -3.26085910E-04  5.48814627E-04 -2.81873058E-04  7.49619579E-04
  7.74193325E-04  7.00242653E-04  5.49910823E-01  4.52100638E-01 -8.50267744E-05
  2.32097762E-04  2.59084293E-04  1.27769661E-02  6.08354685E-04 -1.65087990E-03
 -1.61767664E-03 -1.54844608E-02 -1.83781025E-03  5.04999189E-03  4.32555162E-03
  4.07412122E-03  4.51180199E-04  4.36476986E-04 -1.05950606E-03  6.86833072E-04
  3.91506510E-04 -1.01547818E-03 -6.09756558E-04 -5.59015472E-04 -9.72332122E-02
 -7.98206765E-02  3.27534896E-05 -7.62170753E-05  7.00618524E-04 -2.43960024E-03
 -1.02831950E-04  2.26106740E-04 -2.45210970E-03  8.41499321E-03  1.79839286E-03
 -4.57162067E-03  2.47675428E-03 -7.07575092E-03 -1.98096213E-04  2.18482498E-04
 -8.24127841E-04 -1.37473538E-03 -1.93191613E-04  5.02031575E-04 -2.13068422E-05
 -2.43719377E-05  5.93439143E-03  4.90969856E-03  4.08940999E-06 -6.43246879E-06
 -1.43519581E-05  1.08528718E-04  9.84634483E-05 -2.72537949E-04 -2.91907229E-04
 -6.78863532E-03 -2.65820206E-04  7.54622721E-04 -3.99465441E-03  2.06986139E-02
  4.74112425E-04 -1.87918881E-03  2.35704439E-03 -2.00599278E-05  7.66684811E-05
 -1.93120346E-04 -2.79488056E-05 -2.28219759E-05  1.43533348E-05  6.08651884E-05
  1.60571228E-06  3.17194463E-06 -5.52871377E-06 -4.06603985E-04  3.22980574E-05
 -1.16431044E-04 -7.71163053E-05  5.56890514E-03 -1.01094178E-03  2.82728731E-03
  1.99281306E-03 -2.74027038E-02  6.51757077E-03 -1.37278292E-02 -5.11789278E-03
  1.83156147E-05 -1.92966688E-05  6.14557133E-05 -2.85715117E-05 -2.55147904E-05
  7.34625834E-06 -3.37838619E-05 -4.18657125E-05  9.35190402E-06  5.34509126E-05
 -7.04342384E-04  5.03763849E-06  1.83536321E-05  1.00796602E-03 -6.90123575E-06
  4.15504171E-06 -6.00797842E-04  1.84318363E-06  2.92549609E-05  2.73409779E-04
 -3.94231181E-08  9.56825508E-06 -1.00244206E-04 -4.51847189E-06  4.20629663E-05
  1.08026950E-04 -1.96415753E-06 -6.46102666E-06 -2.65982903E-04 -2.73780814E-04
  7.85830246E-04  2.64822170E-04  5.22669969E-04 -1.03904834E-03 -4.99885295E-04
 -2.65856767E-04  6.68427673E-04  1.50888963E-03  2.35656047E-05 -5.21457824E-04
 -7.37048772E-04  2.10296265E-08  1.04522258E-06 -8.42567493E-06  2.04623225E-05
 -7.18776573E-05  7.63874658E-04 -6.82087725E-03 -1.97251084E-05 -6.60617554E-04
 -7.58121767E-04 -3.84102835E-06  6.95211938E-06  1.34446923E-05 -1.36080068E-06
  2.44256580E-06  4.84664549E-06  1.30597105E-05 -2.29635442E-05 -4.69991168E-05
 -4.52726325E-05  9.11507432E-05  1.49543070E-04 -3.14500460E-05  2.51277884E-04
  8.09287977E-05  2.05235248E-06  1.07438676E-06 -4.21857173E-06  1.04352940E-05
  6.08450573E-06  6.54213178E-07  3.29211128E-06  1.29418375E-05 -5.63373277E-06
  6.60029842E-06 -6.62323306E-05 -6.22719199E-05  2.61209305E-05 -2.75290230E-05
  8.79154455E-04 -1.82765015E-04 -2.87950435E-04 -3.09209254E-04  6.22481926E-04
 -7.66670583E-05 -3.98923662E-04 -2.30926497E-04  3.41674945E-06  3.73601195E-05
  2.10626679E-05  9.83985993E-06  2.95508217E-05  1.34611950E-07 -8.68339780E-06
  6.43353155E-06  1.44064909E-09 -6.36166495E-07  1.47440827E-04 -2.32142566E-05
  1.62966355E-06 -6.78759278E-06 -1.22832583E-03 -8.57032971E-06 -1.41370111E-04
  4.63603425E-04 -4.41351111E-03 -1.37711636E-03  7.03822599E-04  2.16344790E-04
 -2.04646418E-05 -1.84515204E-05  2.11487375E-06 -5.84580306E-06 -5.35487683E-06
  1.71617276E-07  1.00830878E-06  1.73928526E-06 -2.24064314E-06 -4.52634277E-06
 -9.51441778E-06 -9.44546722E-06  7.72078379E-06  1.97437390E-05 -1.39890616E-06
  5.92688231E-05 -2.75872757E-06 -4.75710182E-05 -3.79197056E-04  6.89526781E-05
  6.48053900E-05  2.80415974E-04  2.75608199E-06 -2.37569084E-06  1.64028855E-06
 -1.66711849E-06  5.83417797E-06  8.20653251E-05  1.13473940E-04 -5.66006421E-06
 -3.47811643E-05 -1.15971207E-05 -3.90379287E-04  5.15654178E-05  2.06316543E-04
  7.21757452E-05  3.98611439E-03 -1.04975932E-03  7.10502551E-05  2.88922782E-04
  3.36863651E-02 -5.89865250E-03 -1.82120622E-03 -2.29835176E-04  3.46757986E-05
  1.71869811E-05 -5.94898266E-05  7.15667391E-05 -1.31270980E-04 -1.00993776E-02
 -8.22490408E-03  4.88300499E-04 -7.19866183E-04 -1.54809247E-04 -2.89768871E-04
 -1.85735099E-03  2.67574242E-03  5.75127518E-04  2.33873193E-03  7.72894771E-05
 -5.76976089E-03 -1.18382741E-03  2.14623254E-02  2.80366893E-02 -4.89255662E-02
 -1.33385877E-02  2.41277691E-04  7.50571477E-05 -4.30559534E-04  1.51677184E-03
  6.16200164E-04 -1.29780314E-05 -1.09937458E-06  6.64150868E-06 -1.63635597E-05
  1.64615625E-05 -4.74066053E-05 -2.65883001E-05  1.01864592E-04 -6.38046237E-05
 -1.43216659E-04 -5.46983982E-04  8.84655823E-04 -1.93677086E-04  1.39827704E-02
  1.64341903E-03  6.16843929E-04 -9.84011996E-03 -1.24019546E-05 -9.72821038E-07
  4.34189400E-05  2.65965751E-05  5.48382497E-05 -1.77782756E-01 -1.46107818E-01
  1.27711918E-04 -5.73726627E-05 -2.29895709E-05 -4.44242687E-03 -1.01776767E-03
  7.21162803E-04  1.92341419E-04  1.59469754E-03  1.14970471E-03  1.65044321E-03
  2.62796866E-04 -3.54305510E-03  2.77754539E-02  2.02692917E-02  4.44291754E-03
  2.50965078E-04  6.14582285E-05  1.14721964E-05 -5.69239582E-04  8.78378510E-05
 -4.84261491E-02 -3.97714350E-02 -8.62889990E-05 -2.39194574E-04 -4.21856389E-05
 -1.53933295E-03 -6.71033117E-05  1.04267824E-03  2.03301408E-04  3.27621836E-03
  1.18463415E-03  2.34792252E-05 -4.24109225E-05  4.32225150E-02  8.57258419E-03
  1.66428945E-02  2.29031073E-03 -6.91818937E-05  8.39031862E-05 -5.78731879E-05
  2.73428869E-04  4.93217648E-04  1.82241625E-02  1.50473277E-02  3.23980060E-04
 -1.99001652E-04 -4.80530103E-05  2.90564424E-04 -1.57478182E-03  9.67034221E-04
  2.37612395E-04 -2.54150682E-03 -5.66327571E-04 -1.21942300E-03 -1.80106977E-04
 -2.21798607E-02 -1.29915957E-02  6.05294137E-03  2.02977742E-03  1.31136788E-04
  5.16703942E-05  1.51666347E-04 -9.53966456E-04  1.37789962E-05  1.51333388E-01
  1.24536502E-01  4.92652407E-04  3.31553115E-04  5.18188161E-05  3.35908043E-03
 -1.98752423E-03 -6.29711067E-04 -6.96728745E-05  7.61871235E-04 -3.90746145E-04
  2.13980335E-03  4.68489383E-04 -2.77455546E-03 -1.97119336E-02 -3.87133885E-03
 -1.10617969E-04  2.11685341E-04 -1.97685909E-04 -1.43379369E-04  5.34142843E-04
 -9.52693088E-04  5.10732308E-01  4.19940872E-01  1.76164191E-04 -2.48371018E-04
 -2.77286286E-05  1.19453487E-02 -1.65694644E-03  1.34152628E-03  2.67279313E-04
 -1.32197803E-02  3.62804419E-03 -2.91399966E-03 -5.17792837E-04 -5.89028438E-02
 -3.76286568E-03 -3.43847611E-02 -6.20975492E-03 -6.03878060E-04 -3.96504857E-05
  4.00621794E-04 -8.87480453E-04 -1.31712331E-04 -1.14385091E-05 -8.80767168E-06
 -1.24364973E-05  7.96763107E-06 -1.48139455E-06  1.46423205E-05  5.46966377E-05
 -4.67167340E-05  1.29221620E-05 -5.11226084E-04 -2.46542788E-04  3.19548700E-04
  4.36024892E-04 -1.05429189E-02  3.39133916E-03 -7.30324726E-03  1.18056467E-04
 -8.62444192E-06 -9.10299523E-07 -1.28300377E-05  1.33652928E-05  1.07080133E-05
  7.34081103E-05  6.50599899E-05 -1.08498813E-06 -5.83306495E-06  5.90171943E-07
 -5.92141982E-05  3.67296578E-06  2.35013417E-05  6.49767849E-08  4.64934829E-04
  5.63975941E-05 -1.82818922E-04 -3.23293999E-04  1.60124624E-03  2.38668162E-03
 -6.24865103E-03  6.49002866E-03 -1.29987646E-06 -1.02929821E-06 -7.47433771E-06
 -4.04054339E-06 -1.00518725E-05  1.67667424E-05  1.58609638E-05  3.40715063E-06
 -4.03430913E-06  1.26821676E-06 -1.25542191E-05 -1.35855035E-05  1.94012081E-05
 -5.90554668E-06 -5.58391190E-04 -9.47766712E-05  1.72626490E-04 -1.47752023E-04
 -2.19405737E-03 -1.08469571E-03  2.42742095E-03  9.96380254E-03 -4.16221603E-06
  2.63290369E-06  9.47942754E-06  1.43640423E-06  2.05412926E-07 -1.18420127E-06
 -8.73286481E-07  8.14319010E-06  9.16074317E-06  7.54913682E-06  3.52274125E-06
 -3.09027863E-05 -4.40161228E-05 -3.05948817E-05  4.59482745E-04  1.48358391E-04
  1.08678293E-04  5.61373614E-04 -1.71573471E-02 -4.90259823E-03  1.50244965E-02
  2.33397697E-03 -2.41640427E-06  3.74346831E-06  9.57128610E-06  1.14818885E-05
  8.41592487E-07  1.15094924E-07  4.08088656E-06  7.60593657E-08 -6.43112339E-06
 -1.93340129E-06 -3.87377601E-05 -2.68273617E-06  5.61362631E-05  1.28968473E-05
 -2.66381829E-04  1.62342587E-04 -7.11465338E-04 -4.41290005E-04  1.66421698E-02
 -5.86062266E-03  7.78516816E-03 -1.74417293E-02 -4.58671319E-06  5.40081892E-06
  3.65679442E-06 -6.19566568E-06  4.88887938E-06  4.52613383E-06 -3.23479500E-05
  3.70901142E-04 -2.41971324E-06  3.84571177E-05  7.85503774E-05 -4.11090584E-05
  4.16838136E-06 -2.33049605E-03 -1.56737759E-04 -3.16230793E-04  2.01582138E-04
 -5.84563182E-05  7.50398449E-05  2.04456793E-04 -2.67692997E-05 -2.38450571E-04
  2.03111078E-04 -1.87181872E-05  1.39318264E-04  1.40862143E-03  3.87705750E-04
 -4.69449275E-04 -3.65128326E-04  1.42774806E-05 -8.57294386E-05  1.26834480E-05
  6.47703511E-06 -6.37257016E-06  2.88164117E-04  1.96160126E-06 -1.59572909E-05
 -6.04143444E-05 -1.27258324E-05  1.15616828E-04  2.87140129E-04  6.37595167E-09
 -4.62294087E-07  4.08036335E-06 -1.02172062E-05  4.37483684E-05 -1.77191801E-04
 -1.00531711E-02  1.03287223E-03 -7.90666571E-04 -1.71924119E-03 -6.67286959E-08
 -1.73347549E-06 -2.54670376E-06 -3.80476295E-08 -3.25092296E-07 -1.03381856E-06
 -1.82059347E-06  1.06767487E-05  9.93257601E-06  1.53737349E-05 -5.84951754E-05
 -2.91318770E-05  1.12913056E-04 -1.24366942E-04 -4.78735834E-04 -1.35221456E-05
  7.94969195E-06  5.98058948E-06  2.10405072E-05  7.21522468E-06 -9.81402109E-07
 -2.30445711E-06 -1.33261447E-05  1.51882734E-05 -3.65846908E-06  3.24546210E-05
  9.14994020E-05 -4.26531870E-05  1.86159429E-05 -1.03868247E-03  7.73934578E-04
  7.51323611E-04 -7.92480407E-04 -1.07016794E-03  1.83531965E-04  2.24827784E-05
  1.31354324E-04  4.06385632E-06  5.36627868E-06 -1.38852106E-05 -1.35538001E-05
  7.32205420E-07  1.51798031E-07 -3.90160739E-06  9.24389477E-06  1.42756765E-05
  1.29677656E-05  6.03348418E-05 -4.39533265E-05 -5.71340391E-05 -7.00001217E-05
 -4.39679328E-04  6.96499654E-04  3.65189150E-04  1.01436005E-03 -2.60043494E-03
  4.53874265E-03  2.16128022E-04  2.56133147E-03 -4.86779868E-05  4.35942280E-06
 -2.55422413E-06 -1.06417682E-05  3.87390482E-05  9.36513023E-08 -3.21194552E-07
  2.95219384E-06 -4.83952812E-06 -9.32875843E-06  1.32188217E-05 -1.45166294E-05
  1.94872956E-05  4.07499007E-05 -2.60443224E-04  1.61839494E-04 -1.56385450E-05
 -1.93054414E-04 -2.71505322E-03  6.57113401E-04  3.59082181E-04  3.52658738E-04
  2.67126985E-06  4.62801808E-06  8.16021417E-07 -3.00147701E-06  3.24412529E-06
  1.59180587E-04  2.02505797E-04 -6.67399933E-05 -5.20378057E-05 -1.77630443E-05
 -4.60174055E-04  4.14908859E-04  2.87939740E-04  1.34836427E-04  3.74162689E-03
 -1.72975281E-03 -3.08318170E-03  4.05370599E-04  6.01707699E-04  1.32530370E-03
  7.23113491E-03 -5.85610537E-03  6.26375715E-05 -2.34812963E-05 -2.17135049E-05
 -7.51290118E-05 -2.41164666E-04 -2.09103736E-02 -1.70454011E-02 -6.11611133E-04
 -1.01902294E-04  3.28863357E-05 -3.79035282E-04  2.23549655E-03  3.65660482E-04
 -1.64055966E-04  2.54381632E-03 -7.03525402E-03 -5.64124949E-03 -2.55036047E-04
  4.89509985E-02 -3.12432761E-02  4.32047083E-02  9.94318870E-03  6.74681809E-04
  2.18508879E-04 -5.87001074E-05 -9.01122529E-04  6.85061598E-04  4.79861593E-05
  5.41236194E-05  5.02645204E-06 -7.50015020E-05  1.95547690E-05 -7.88706818E-05
 -4.77247279E-05  4.53355040E-04 -1.04513002E-04  1.11255296E-03  6.34052668E-04
 -1.12259117E-03  1.06408777E-07 -5.77482295E-05  2.97906113E-03 -4.25039565E-03
  8.35025597E-03  4.90310927E-05  3.48195047E-05  6.07909307E-05  2.10065403E-05
 -1.24012245E-05  5.08203046E-01  4.17889554E-01 -2.37881906E-04  6.02985780E-05
  4.17280590E-05  1.19109754E-02  1.34426226E-03 -9.86581763E-04 -2.78656452E-04
 -1.54517185E-02 -3.83843488E-03  3.41132682E-03  8.32265019E-04 -4.51959603E-02
 -3.49630903E-02 -1.43519339E-02 -2.12937519E-03 -6.05355379E-04 -5.24268064E-05
  6.32317916E-05  7.47424503E-04  1.88343411E-04  1.56935978E-01  1.29194437E-01
  2.61657115E-04  4.57769656E-04  8.42228617E-05  3.19672664E-03 -4.32949192E-04
 -1.61512520E-03 -3.18204008E-04  2.09743431E-03  2.83652117E-03 -4.61074428E-04
 -1.51392071E-04 -2.16480146E-02 -2.38978097E-03 -1.64348791E-02 -2.94330688E-03
  2.35314473E-04 -1.59848476E-04 -1.11043462E-05 -1.24455312E-04 -9.22570996E-04
  3.97530679E-02  3.28209579E-02 -4.97429444E-05  2.10099262E-04  4.35936017E-05
  5.92070305E-04  2.50437601E-04 -1.00871544E-03 -2.09875119E-04 -4.77764619E-03
 -1.46209981E-03 -1.44585843E-03 -2.29459379E-04 -1.12579352E-02  5.88898576E-03
 -5.51198237E-03 -1.17231508E-03  1.91381177E-04  6.80917612E-05 -1.70858711E-04
  4.00452249E-04  3.46810415E-04  5.81136529E-02  4.79190238E-02  7.02566963E-05
  1.06169827E-04  1.75181310E-05  7.31317277E-04 -9.69167841E-05 -3.47944371E-04
 -6.06427371E-05  4.25328711E-03 -7.08750792E-04  2.78518534E-03  5.35728773E-04
  2.59780919E-03  5.08522293E-03  2.46936304E-03 -3.64859661E-04  1.05173460E-04
 -3.80438247E-05 -2.04060876E-05 -7.90768132E-05 -2.27195025E-04  1.72708243E-01
  1.42086429E-01  3.11866886E-05 -4.16348845E-05  1.02166376E-05  3.76195341E-03
 -1.83803145E-04 -2.86139444E-05 -5.58827140E-05 -8.00440066E-03  4.32918143E-03
 -5.00354620E-04 -1.90478234E-04  5.02943110E-02  1.33119018E-03  1.58806704E-02
  4.42492726E-03 -1.85587088E-04  2.34518649E-05  6.08026915E-05 -7.50288953E-05
  1.61680556E-04 -2.09778088E-05 -2.46111050E-05  4.84545481E-06  2.83740459E-05
 -8.63534026E-06  1.19169119E-04 -2.54906841E-05 -1.45672310E-04  3.21464336E-05
  1.33103303E-04 -2.11353243E-04  1.48024195E-03 -5.02889917E-04 -6.36701811E-03
 -4.28766857E-03  7.53108211E-03  2.45010195E-03 -3.20738598E-05  3.09525445E-05
 -6.48785030E-05  3.39821397E-05 -7.67996830E-06  6.39135402E-05  5.66532444E-05
 -3.45416514E-06 -9.53193817E-06 -1.93020565E-06 -5.11785851E-05  8.10049810E-06
  6.11185379E-05  5.26275724E-06 -9.22847877E-04 -1.88045827E-04  1.31424826E-05
 -4.18434063E-04  9.01567334E-03 -3.08262032E-04  1.60231773E-03 -6.60446347E-03
  9.53243465E-06  1.34077222E-05 -1.34264078E-05 -1.93765252E-05  5.16752365E-06
  1.30916295E-05  1.46732325E-05  3.28663047E-06 -1.01672924E-05  9.48215915E-07
 -2.01629379E-05 -1.76928052E-05  5.37075009E-05 -1.02735653E-05 -6.89902292E-04
  5.75278410E-05  2.57488034E-05  1.14732941E-04 -1.52259336E-02 -2.04750442E-04
  5.85661824E-04 -3.89747637E-03  7.03788971E-07 -2.00662120E-06  5.80385164E-06
 -3.40279622E-06  2.21143107E-06  9.27477385E-06  9.91978189E-06 -5.88431119E-06
  1.32394196E-07  2.18483682E-06 -3.40438907E-05  2.63908827E-05  3.31660493E-06
 -2.12632841E-05 -6.82128858E-04 -3.61344536E-04  5.33013452E-04  4.70701698E-04
 -1.81410640E-02 -1.33305606E-03  2.39108291E-03  6.65892834E-05 -3.29624801E-07
 -8.48409974E-06 -9.01071243E-07 -1.14204403E-05  3.88209591E-06  4.03142270E-08
 -7.07464983E-06 -5.26983824E-06 -3.25448364E-07 -2.21405279E-06  1.30123262E-04
  1.45447224E-05 -3.67259709E-05  2.57605765E-05 -6.85724706E-05 -1.94812750E-04
  1.09564013E-03 -1.15959584E-03  1.83311427E-02 -4.41583038E-03  1.30341624E-02
 -4.29665429E-03 -4.90262559E-05  1.08348037E-05  5.54036082E-05  2.03103280E-05
 -2.06540889E-05 -5.14589593E-05  4.35917669E-04 -7.56552364E-04 -4.65927858E-06
  4.79279536E-05 -5.34431882E-04 -4.67833527E-05 -9.19438215E-05 -1.75973728E-03
  3.62560547E-04 -6.42931805E-04  5.71681480E-05 -6.09574605E-05  1.86069595E-04
  1.57251766E-03 -6.64675902E-05 -3.23117668E-04  1.69742172E-04 -9.15658549E-05
  2.19659954E-04  1.21610493E-03  9.04769413E-05 -6.24832544E-04 -5.42356453E-04
 -6.56774426E-05  4.93292307E-04 -3.73200130E-04 -2.98398752E-05  2.24221879E-04
 -4.02403491E-04 -9.61185176E-06  5.07347586E-05  1.37277510E-04 -1.53816062E-05
  1.69892107E-04 -1.09037365E-04 -2.96118006E-08 -1.54493792E-06  1.25635313E-05
 -3.02902136E-05  8.46456935E-05  1.05045545E-04 -1.20942190E-03  3.64162960E-04
 -7.94272207E-04 -4.71057701E-04 -7.34065938E-06 -7.31700144E-06  4.20472549E-06
 -2.44932999E-06 -2.27630411E-06  1.17511411E-06  2.79613381E-05  2.85153457E-05
 -2.07287098E-05 -7.97616997E-05 -7.28022396E-05  9.91944051E-05  4.02821991E-04
  2.23318886E-04 -6.07407461E-04 -5.77245157E-06  3.21440982E-05  3.16982053E-05
  3.18369634E-05 -4.01939632E-06  1.21379351E-06  6.60776529E-06  1.19484833E-05
  1.80844493E-05  6.63596997E-06 -9.79868610E-05 -5.50273241E-05 -7.70327315E-05
 -3.66350860E-05  1.67663634E-03 -1.22536257E-04  2.60700112E-04 -4.00190845E-04
  7.61087744E-03 -1.41503859E-03 -1.58530628E-04 -1.57476332E-03  5.29439182E-06
  8.45006609E-07 -1.73538581E-05  2.41777713E-05  2.97644293E-05  6.15752949E-08
  1.03707212E-06 -4.38437860E-06 -7.78629167E-06 -1.51718656E-05  3.55899852E-05
  2.54952767E-05  3.62558398E-05  6.30979887E-05 -3.68843267E-04 -3.95326120E-04
 -1.53554111E-04 -1.86519575E-04  2.39572758E-03 -2.32189823E-03 -2.59625417E-03
 -1.09655214E-03 -6.29876151E-06 -1.23348820E-05 -1.84273064E-05 -1.86200971E-05
  2.08228373E-07 -1.13372532E-07 -1.31231691E-06  1.96630511E-07 -4.05161263E-06
 -1.30010212E-06  1.95198273E-05 -1.27116052E-06  1.63951831E-05  4.01576386E-06
 -2.57562042E-04  1.22622984E-04  1.14922023E-05 -7.00562415E-05 -2.70459354E-04
  1.90989039E-04 -3.79757472E-05 -2.01883024E-04  3.69252174E-06  3.85707539E-06
  2.33856395E-06 -3.13795505E-06  8.35444772E-07 -3.93344504E-05 -2.94248032E-06
 -2.84874486E-05 -4.71360806E-05 -2.43234896E-05 -2.80722440E-04  1.16781130E-04
  2.02081733E-04  1.01751371E-04  1.07094329E-03 -1.52408836E-04 -1.79605764E-03
 -1.05022303E-03  3.46173605E-02 -1.62696260E-02 -2.98889825E-02 -1.23212356E-02
  2.23345097E-05 -1.82427957E-06 -1.97109794E-05  3.38123630E-06  8.05106141E-06
  7.14953961E-03  5.95435027E-03  1.31747282E-05  2.02650174E-05 -5.59557326E-06
 -3.75970650E-04  3.38674465E-04  3.40689056E-04  9.97164741E-05 -4.93028251E-03
 -5.29708705E-04  1.31190430E-03  1.40500562E-04 -1.21597814E-01 -1.58343141E-03
 -4.06305451E-02 -8.61922498E-03 -1.27796280E-04 -1.48688805E-05  4.63864115E-05
  2.58303243E-05 -2.27845102E-05  4.29981086E-06  8.86013828E-06 -2.20395032E-05
 -2.34970165E-05  1.21043687E-05 -4.20734218E-05  9.95630903E-05  1.17836139E-04
 -6.53829489E-05  7.05624599E-04 -5.07882137E-04  1.04472594E-04  1.61289538E-03
  5.29906672E-02  9.62716369E-03 -2.12815107E-02  1.54297890E-02 -1.37521004E-07
 -2.39959010E-06  1.76206194E-05  3.32204481E-06  4.85251126E-06 -1.18989409E-01
 -9.76850801E-02 -3.41107037E-04 -3.78778191E-04 -6.48769816E-05 -3.28672221E-03
  1.32965492E-03  1.71311814E-03  2.85751079E-04  5.93732566E-03  1.94215184E-05
 -3.56933038E-03 -6.56764144E-04  6.04721204E-02  1.84540497E-02  9.38300604E-05
 -6.27997487E-04  4.89232987E-04 -1.78605730E-04 -1.51663302E-04  1.36740594E-04
 -1.10963503E-03  3.21555766E-01  2.64459810E-01 -1.69542367E-04 -5.03501563E-04
 -8.75154915E-05  7.35600308E-03  1.23489839E-03  1.98215498E-03  3.18952058E-04
 -9.75284733E-03 -4.01398175E-03 -5.79266578E-04  1.09137092E-04 -2.68195101E-02
 -4.61023086E-03  7.53026649E-03  1.58354216E-03 -2.94230474E-04  1.99808387E-04
  2.47528266E-05  1.28948446E-04  1.13016498E-03  2.89264120E-01  2.37973187E-01
  8.25861327E-05  8.73573301E-05  1.58547892E-05  6.42859619E-03  3.43841351E-04
  3.98679223E-04  4.91323011E-05  7.80055356E-04  1.91821839E-03  1.93512512E-03
  3.25963268E-04  2.24710655E-02 -1.51141337E-03  8.17601556E-03  1.78159803E-03
  8.39668605E-05  1.30281038E-05 -2.81762037E-05 -4.83220030E-06  2.46928979E-05
  3.21376626E-01  2.64308663E-01 -4.88791094E-04 -2.45768452E-04 -2.38463725E-05
  7.35526651E-03  1.83930952E-03  1.53715591E-03  2.04236185E-04 -9.16407127E-03
  5.28836398E-04 -3.83299933E-03 -7.16045615E-04 -4.17499868E-02 -7.96571111E-03
 -8.90179612E-03 -1.59185623E-03 -2.87472469E-04  2.07070493E-04  1.50467475E-04
 -4.38552623E-04  1.07352386E-03 -1.16421142E-01 -9.55731267E-02 -3.32091146E-04
 -3.88314681E-04 -6.70413893E-05 -3.21512011E-03  1.53370871E-03  1.60494676E-03
  2.57330034E-04  6.83556237E-03 -3.34607245E-03  7.00257807E-04  3.14722847E-04
  1.45422493E-02 -9.32056344E-03 -1.54829637E-02 -2.32619749E-03  4.96009721E-04
 -2.00165633E-04 -1.53621004E-04  1.44749531E-04 -1.14321598E-03 -3.34471337E-05
 -3.11755546E-05 -1.25383471E-06  4.60598801E-06 -2.33405485E-06  8.04754603E-05
  2.37247327E-06 -2.58807923E-05  1.46218656E-05 -1.72414136E-03 -2.18460305E-04
  1.06720030E-03  3.97585058E-04 -3.70430834E-02  2.63728468E-03 -6.05452820E-03
  4.03921106E-03  3.44288886E-06  1.77010124E-06 -2.32763909E-05  2.44254436E-05
  3.27908459E-06  3.40040081E-05  3.12854860E-05  2.69601647E-06  5.13473910E-07
  2.22779021E-06 -4.79358071E-05 -1.06378905E-05 -2.66136423E-06 -4.89409025E-06
  7.10350839E-05  1.68236054E-05 -7.68940273E-05 -2.27719230E-04  2.73910964E-02
  2.84937871E-03 -8.29565798E-03  2.36224619E-03 -8.17898858E-06 -3.00454634E-06
 -8.76002884E-06 -1.11530387E-05 -6.77848115E-06  1.00351724E-05  1.00611418E-05
 -9.92369098E-08  1.03231509E-06  6.56028492E-07 -3.20751498E-05 -6.66702717E-07
 -2.11889953E-06 -9.30445864E-06  8.39786630E-05  3.57708780E-05 -1.60558040E-04
 -1.53371238E-04 -1.04199589E-02 -8.07109388E-04  3.08295825E-03  4.76391677E-03
 -4.28410271E-07 -2.53019890E-06  1.52659715E-05 -9.64989568E-06 -8.26770142E-06
 -1.71079178E-05 -1.83179784E-05  2.29445250E-06  3.57065959E-06  4.69440391E-06
  7.13872647E-05 -1.12516326E-05 -1.51642412E-05 -2.36140546E-05 -7.47277130E-04
  3.71625901E-05  1.96875535E-04 -7.48059173E-05 -2.35810026E-02 -4.49891518E-03
  1.04102774E-02  4.08600045E-04  1.72184533E-06  3.56132538E-06  8.28975609E-06
  2.09920438E-05  1.00223091E-05 -3.28193815E-07  1.75850266E-06 -1.94728944E-05
 -2.01955935E-05 -1.31050847E-05 -1.99019957E-05  7.64817697E-05  9.22609315E-05
  6.03086379E-05  1.06992320E-03 -1.94898583E-04 -1.70436358E-04  6.24093487E-05
  3.43610421E-02 -8.03506201E-03  2.10106588E-02 -4.42723455E-03 -9.26845020E-06
  7.13000682E-06 -1.62744255E-05 -1.03106567E-05 -4.36360676E-06 -9.31195346E-06
  1.13220035E-05  3.40022683E-04 -5.39887712E-06 -1.21763172E-04  8.40051005E-04
  2.24656629E-05 -3.53887307E-04 -7.97586856E-04 -2.60181608E-04  4.53998089E-04
  2.30766171E-04  2.15884268E-04 -6.56673664E-04  4.55006886E-04  6.06160741E-05
  7.91407564E-05  2.00931472E-03  2.21747028E-04 -7.13011620E-04  4.75459232E-04
 -2.45146986E-04  3.09623032E-04  1.11872200E-03  1.40751119E-07  5.08863933E-05
 -8.24012935E-05 -9.30746462E-06  8.28912906E-05 -2.15289933E-04 -3.62357613E-06
  1.68784398E-05  4.70939597E-05 -1.30283867E-05  8.53295869E-05 -1.92145640E-04
  1.11211370E-07  3.05545654E-06 -2.38698932E-05  5.72793145E-05 -1.75115123E-04
  3.09797353E-04  5.39007432E-03  2.69677994E-04  9.49866593E-04  5.38205088E-04
  5.83357077E-06  7.56599655E-06  3.05425494E-06  1.96003379E-06  2.50935193E-06
  1.23215539E-06 -2.42242714E-05 -3.03458356E-05 -9.45021115E-06  8.21128028E-05
  7.66890827E-05 -4.79001518E-06 -4.14430402E-04 -6.71629907E-04  1.48276807E-04
 -4.42485965E-06 -1.78230531E-05 -1.52975050E-05 -6.87375248E-06  2.17706046E-05
 -4.90040235E-07 -2.83383402E-06  2.12313182E-06  5.26680109E-06  4.96375264E-06
  2.93282141E-05 -1.92999110E-05 -3.04430796E-05 -2.05380806E-05  4.40456028E-05
 -4.32936970E-05  3.53208410E-05  9.89769852E-05 -2.88059966E-04  4.98989008E-06
 -3.38553095E-05  1.63816315E-04 -2.37848705E-06  1.12249109E-05 -5.86497317E-06
 -8.04412784E-06 -6.91014464E-06 -1.81042647E-08  1.91420395E-06 -3.97809053E-06
 -3.33682577E-06  8.16009661E-07 -2.96212116E-05  2.28019833E-05  1.43750286E-05
  1.17581676E-06  3.27868520E-04 -3.00408661E-04  6.00203033E-06 -8.89714722E-05
  3.52606630E-04  8.10438421E-04  6.10771769E-04 -1.84132870E-04  3.26275589E-06
  8.05573929E-06 -1.68832681E-05 -5.89679815E-06 -1.89413807E-07  3.92807895E-08
  3.48320017E-07 -1.67075773E-06  1.15307182E-06 -2.01474691E-06 -6.18262065E-06
  6.80364484E-06 -4.31437334E-06  9.43777824E-06  4.14323377E-05 -5.04218883E-05
 -1.79752245E-05 -1.86933006E-05  2.31283236E-04  4.15063512E-05  9.11254375E-05
 -3.06832228E-05 -5.90747968E-07 -8.05318216E-07 -3.30145127E-06  1.39149234E-06
  4.94198113E-07 -9.56350955E-08 -1.89357952E-06  1.49966402E-05 -1.78226526E-05
 -2.72407401E-06  1.58774712E-05 -6.60244040E-05  8.45354227E-05  1.09162419E-05
  9.77678918E-05  7.29624566E-04 -8.90532658E-04 -5.99798445E-04  1.23645314E-02
 -1.97522437E-03 -5.70474720E-03 -1.19148077E-03 -1.07625041E-05 -1.70869863E-05
  1.50859837E-05  5.18770165E-06  5.57410523E-07 -5.47662760E-05 -4.55027686E-05
 -1.00817519E-04  8.42244845E-05  1.86530767E-05  1.83470603E-05  8.96643300E-06
  5.22483586E-06  9.24942137E-06 -2.69051039E-04 -1.65584253E-03  1.19720460E-03
  3.80252016E-04 -6.72603845E-03 -8.57793933E-03 -2.12621308E-03 -1.98622738E-05
  1.29634352E-06  8.10667551E-06 -1.36871607E-05  1.10454775E-04  1.44570425E-05
  6.25700316E-06 -2.49403485E-07  9.41544565E-06  6.42497436E-06  4.86535022E-06
  6.90539892E-05 -4.42742012E-05 -4.91602460E-05 -3.53716440E-05  8.90253743E-05
  2.44505718E-04  5.64164135E-05  8.73673943E-04  1.15206918E-02  3.18168473E-04
  5.76692219E-03 -3.80391981E-03  6.77074044E-06  3.41229088E-06 -4.71910174E-06
  6.21923554E-06 -7.62993590E-06  1.11836685E-01  9.18986336E-02  3.39005490E-04
  3.69280565E-04  6.30327572E-05  2.45024336E-03 -1.14981934E-03 -1.27085237E-03
 -2.11334593E-04 -3.78942256E-03 -5.79773995E-04  1.44938740E-03  3.58388012E-04
 -2.75797980E-02  5.41353622E-03  8.30433598E-03  1.69092602E-03 -5.23907409E-04
  1.39182301E-04  1.63642131E-04 -7.10187074E-05  8.82937964E-04 -3.81525989E-01
 -3.13648802E-01  2.83301852E-04 -1.22726260E-05 -1.70394347E-05 -8.77554068E-03
 -1.80558185E-03  4.00698534E-04  1.66751089E-04  5.78544613E-03  2.05601002E-03
 -1.83952991E-04 -1.70641015E-04  1.27106673E-02  2.02295680E-03  6.23994506E-03
  1.05236795E-03  7.10406433E-04 -3.13665838E-05 -3.98080751E-04  7.71546830E-04
 -2.63624986E-04 -1.73675502E-03 -1.43087000E-03  6.44937729E-04 -5.45680536E-04
 -1.34551380E-04 -3.01515762E-05 -2.23005223E-03  1.89873478E-03  4.67845568E-04
  2.46570026E-04  8.58097745E-04 -6.40547712E-04 -1.53313660E-04 -3.09416464E-03
 -4.20991731E-03  2.33984081E-03  6.17340689E-04  4.73941794E-05  1.66616682E-05
  2.97998649E-04 -1.48838588E-03 -2.18220481E-04  3.84427360E-01  3.16033271E-01
  4.90055577E-05 -2.81846367E-04 -5.97720678E-05  8.84008395E-03 -6.35829040E-04
  1.74037664E-03  3.71755242E-04 -5.73454086E-03  7.71728923E-04 -2.01602400E-03
 -4.42883691E-04  9.55113833E-03 -3.48635415E-03  7.50686274E-04  3.75627615E-04
 -7.73570685E-04  1.71121336E-05  1.08025744E-04  6.98311494E-04  5.06869347E-04
 -1.11205818E-01 -9.13760648E-02 -3.33613112E-04 -3.87351924E-04 -6.39933059E-05
 -2.44221938E-03  1.15815396E-03  1.34900044E-03  2.11670067E-04  3.57588318E-03
 -1.50032320E-03  4.75089499E-04  1.80156865E-04  4.40324914E-03 -2.62294241E-04
 -4.21223015E-04 -3.01798312E-04  5.33297887E-04 -1.41315589E-04 -1.82356290E-04
  1.50332210E-04 -9.02344556E-04  2.51911101E-05  2.43565968E-05  5.99448668E-06
  1.79267928E-06  1.93873975E-06 -4.27886595E-05 -2.39439139E-05  3.01401224E-06
 -5.96431378E-06 -3.42558533E-04  2.95224280E-05 -1.16642866E-04  1.02775856E-04
 -9.77993545E-03  1.19808859E-03 -1.65741108E-03  1.76033998E-03  1.01619486E-05
  3.31069997E-06  4.84774090E-06 -6.21875763E-06  2.21123059E-06  5.48988823E-05
  5.09906290E-05 -4.51528631E-06 -4.23883356E-06 -1.18415747E-06 -5.97846444E-05
  1.72552985E-05  2.24392237E-05  7.21490772E-06  4.33417495E-04  3.95836490E-06
 -2.26148559E-04 -3.18560282E-05  5.14394300E-03  4.44686842E-04 -1.73245694E-03
  6.33631248E-04  7.13210204E-07  1.90350637E-06 -1.86091569E-06 -8.85653202E-06
 -6.12279258E-07  2.15104734E-05  2.21806947E-05 -1.86346550E-06 -2.51252476E-06
  2.95417798E-06 -4.10934124E-05  6.57737063E-06  1.28104345E-05 -1.63460656E-05
  2.31589968E-04  5.62804384E-07 -7.46754717E-05 -7.98664907E-05 -3.02713510E-03
 -3.86971620E-04  7.32480975E-04  1.27629108E-03 -1.25105728E-06  7.51936149E-07
  6.14502388E-06 -5.92723782E-06  2.38348365E-07  6.36719655E-06  7.55958563E-06
  3.99623728E-06  1.90535981E-06  4.11521621E-07 -2.60965673E-05 -1.45256070E-05
 -6.24281125E-06 -4.40668430E-06  9.67349116E-05  1.01798784E-04 -1.65750980E-04
 -1.14902591E-04  8.25279115E-03  2.96258498E-05  1.12089302E-03  1.66550243E-03
 -8.09347585E-07  2.18429856E-07 -5.55919425E-06 -3.47593679E-06 -4.29467802E-06
 -6.39754023E-07 -2.56429861E-06  5.11165076E-06  5.92487794E-06 -4.46995948E-06
  1.53220153E-05 -1.89028093E-05 -3.44014650E-05  2.05210589E-05  5.75051191E-04
  7.66194772E-05 -7.92559290E-05  3.61544953E-04 -1.02471639E-02  6.69844022E-04
 -5.46800983E-03 -4.43297863E-03  1.79120233E-06 -8.23978659E-06 -1.71732656E-06
  3.00302085E-06 -2.57718136E-06  6.14718703E-06 -3.72818496E-05 -9.90989893E-05
  1.54739410E-05 -1.68035904E-04  6.22520667E-04  2.24457471E-05 -3.02737514E-04
 -2.17371499E-04  1.89108654E-04 -2.52310066E-04 -6.12386088E-05 -3.65511408E-04
  4.13529161E-04 -1.26431862E-04 -7.34688816E-07  4.43395936E-08  1.81351738E-05
  3.76332616E-04 -4.78278150E-04  1.22858928E-04 -1.82900028E-04  2.07794960E-04
  1.19580432E-04  5.94833155E-06 -6.72765731E-05  5.87579018E-04  5.10845220E-06
 -2.87938050E-05  1.42276253E-04  1.49405376E-06 -1.82663284E-05  1.46482676E-05
  4.17748655E-06 -4.60180391E-05  9.24376502E-05 -1.22260093E-08 -2.65805425E-07
  2.01056301E-06 -4.65214534E-06  1.01627206E-05  4.28387589E-05 -4.97043596E-03
  2.83807002E-04 -3.20008433E-04 -7.47837946E-04 -5.01919340E-06  2.27331776E-06
  1.95866944E-06 -1.84898381E-06  8.45694732E-07  6.75025122E-07  1.83258679E-05
 -8.78193631E-06 -8.04632642E-06 -4.32022980E-05  2.42765217E-05  2.66354561E-05
  1.36283514E-04 -5.99566888E-05 -1.97692113E-04 -7.48707149E-06  2.79308233E-06
 -1.26941172E-06 -5.28238243E-06 -2.53276717E-06  6.37517442E-07  2.65984699E-06
 -2.00615349E-07  9.59404297E-07 -2.80177880E-06 -2.30429381E-05 -3.58100874E-07
 -4.67866413E-06  1.03771225E-05  1.88725687E-04 -1.32774537E-04 -3.51947167E-05
 -1.17784739E-05  1.19685728E-03 -1.75407163E-04  3.17124281E-06 -2.38234545E-04
 -4.43585677E-07 -3.72071075E-06 -6.34998869E-06  6.75429387E-06  5.60164966E-06
 -5.87569464E-08  2.36071849E-06  1.25494732E-06  5.12608309E-06 -6.41600799E-06
 -2.86951341E-05 -5.37196800E-07 -1.76291632E-05  3.51713769E-05  5.54019226E-06
 -9.59497207E-05 -5.14096572E-05 -1.87163149E-04  8.19770736E-04 -8.46124689E-04
 -2.43704719E-04 -3.59664200E-04  1.33928769E-06  2.38936752E-06  5.38018369E-06
 -8.69669008E-07  8.12110147E-06 -1.19104111E-07 -1.01919049E-06 -1.42075733E-06
 -1.45395088E-06  1.48860730E-06  1.10820916E-05  6.72337397E-06  6.74773912E-06
 -6.97070093E-06 -7.78014511E-05 -9.61336256E-06 -1.96150234E-05  2.43470789E-05
  6.23144280E-04 -1.90182275E-04 -2.83465563E-05 -9.75877771E-05  3.50771278E-07
  2.28372551E-06  1.98253313E-07  1.53830994E-06  1.11614870E-06  1.70956809E-05
  1.58826269E-05  7.35856255E-06  6.90552031E-06 -9.70120882E-07 -6.24345336E-07
 -4.68230890E-05 -5.11538807E-05 -4.42657158E-06  2.72833099E-03 -7.98992306E-04
 -3.72560172E-04 -4.27195198E-04  7.19137579E-03 -2.94543886E-03 -6.69514660E-03
 -1.73475655E-03  3.52554277E-06  2.95623487E-06 -1.66245973E-06 -3.12904931E-06
 -4.46923664E-05 -1.74346801E-03 -1.40337622E-03 -3.92652706E-05 -3.75425072E-05
 -1.03700008E-05 -3.89245876E-04  1.69257892E-04  1.55533527E-04  4.50213475E-05
  8.31892952E-03 -4.37192676E-03 -5.07726152E-03 -8.76828940E-04 -1.05134266E-02
  9.71770814E-04 -9.87506479E-03 -2.18997903E-03 -1.24366581E-05  9.68828134E-06
  2.32133604E-06 -1.30437873E-05  5.27493672E-05 -1.21501434E-06 -2.91440046E-06
  4.63156930E-06  3.13289408E-06 -2.49529586E-06  3.59357312E-05 -2.75616779E-05
 -7.53704349E-06  1.25425865E-05 -3.77998949E-04  2.98213496E-05  2.23835867E-04
 -2.89583457E-04  6.11007970E-03  1.29440796E-03 -3.19941291E-03  9.22425062E-04
 -7.03356237E-06  1.19592790E-05 -6.67299510E-07  6.66725396E-06  2.32713617E-05
  3.65951261E-02  3.00758991E-02  1.25909235E-04  1.30340367E-04  2.01035123E-05
  9.45992492E-04 -2.41013193E-04 -1.88696609E-04 -2.27081223E-05 -9.55272763E-03
 -1.39851595E-03  5.91151582E-03  1.20311727E-03  9.98531598E-03  1.74411501E-03
  2.87477182E-04  1.74663638E-04 -1.68909762E-04  1.81003984E-05  3.56000657E-05
  6.02063998E-05  1.62841729E-04 -2.05525626E-01 -1.68880920E-01  2.43428080E-04
 -5.49640349E-04 -1.17200846E-04 -4.89149636E-03 -9.82137918E-04  1.88343977E-03
  4.07497844E-04  1.23093693E-02  6.83840819E-03 -1.68494106E-03 -5.98456022E-04
 -9.56489395E-03 -9.07393294E-04  1.48897862E-03  2.53717805E-04  7.10273048E-04
  1.11790328E-04 -4.78163549E-04  9.88505235E-04  4.94542354E-04  4.82270027E-01
  3.96452002E-01 -2.88969406E-04 -3.48779896E-04 -6.04039293E-05  1.11555233E-02
  1.50694414E-03  1.80461801E-03  2.93757592E-04 -1.56438161E-02 -5.21994411E-03
 -5.92159624E-03 -9.64420109E-04  9.46906012E-03  1.59045139E-04  2.50235265E-03
  5.08924692E-04 -1.07858274E-03 -3.06921055E-04  3.99241341E-04  1.71159946E-04
 -1.11592240E-03 -2.02058742E-01 -1.66035760E-01 -5.75147200E-04  1.56912006E-04
  5.69733271E-05 -4.79497420E-03  1.95454125E-03 -6.72614568E-04 -2.19105380E-04
  1.21994686E-02 -2.67712718E-03  6.35224315E-03  1.38911111E-03 -1.18203853E-02
 -2.13799109E-03 -1.65958429E-03 -2.23203621E-04  7.66407130E-04  1.33520428E-04
 -5.31223920E-05 -1.10689265E-03  1.73685606E-04  3.58881314E-02  2.94911989E-02
  1.08900895E-04  1.38174636E-04  2.34042425E-05  9.61372259E-04 -1.38100198E-04
 -2.66168490E-04 -4.60797995E-05 -9.77130707E-03  6.03911241E-03 -6.74956238E-04
 -3.66922559E-04 -5.64068939E-03 -1.10680248E-03 -6.76006637E-03 -1.32982228E-03
 -1.58269162E-04  1.88054833E-05  6.93438108E-05 -8.28428853E-05  1.53487456E-04
  3.81564694E-06  2.78484234E-06  7.80570354E-07  1.01680504E-05  5.02319036E-07
 -1.63121879E-05  7.39118469E-07 -4.60883530E-05 -4.54544098E-06  2.54112648E-04
 -1.34231437E-05  1.93769967E-06 -9.88602646E-06 -9.87539061E-04  4.75617346E-04
 -1.20528520E-03  1.54099478E-04 -4.05670730E-06  6.73409736E-06  3.02327502E-06
 -7.89355449E-06 -2.86921128E-06  1.40138559E-06  1.02530458E-06 -1.90717743E-06
 -3.86044745E-06 -1.37267721E-06  3.49738341E-06  7.01423565E-06  1.56946222E-05
  4.89195025E-06 -7.79144956E-05 -1.97710139E-05  3.70101500E-06 -7.16342367E-05
  3.58721992E-03  3.02990903E-04 -7.27528606E-04  2.50770294E-05  1.12261909E-06
  3.24195560E-06 -2.75946459E-06 -3.82767851E-07  1.44460231E-06 -2.99647293E-06
 -3.18718325E-06 -1.86777351E-06 -7.49169271E-07 -7.87725956E-08  6.42200785E-06
  7.43805832E-06  1.16180138E-06  2.31753634E-07 -1.17821899E-04 -3.81648991E-05
  4.73802354E-05 -2.51404872E-05 -1.74455857E-03 -1.05249883E-04  3.80874592E-04
  1.23011786E-04 -5.34939103E-07  7.55783216E-07  2.73560122E-06 -1.34171667E-06
  3.00091258E-07 -6.55463842E-06 -7.60596899E-06  5.68847947E-07  2.69241157E-06
  3.82397618E-07  2.09876953E-05 -1.96941359E-07 -1.53170298E-05  4.05805376E-07
 -5.02145219E-05  1.58334456E-05  8.09713014E-05  9.10690275E-05 -1.30176088E-03
 -3.17940493E-04  6.27892700E-04  5.47700660E-05 -2.15526750E-06  1.38285243E-07
 -1.12352519E-06  3.07507148E-06 -9.99110932E-07 -9.96319854E-07 -3.23336067E-06
 -2.89542552E-06 -3.24083892E-06 -5.65575477E-06  2.06439203E-05  1.43080645E-05
  1.66022678E-05  2.96587920E-05 -2.38546529E-04 -9.05070358E-05 -9.18195988E-05
 -2.31392146E-04  2.95641521E-03 -5.43722935E-04  1.53173392E-03  1.84834230E-04
  2.50541584E-06 -8.59843035E-06 -2.64667805E-06  6.76105980E-07  7.84569040E-06
 -3.51297176E-07 -1.79290139E-05  1.40098456E-04  6.82618533E-06 -4.82527874E-05
  1.33334799E-04 -5.03656011E-06  2.01380431E-05 -4.18642115E-04  1.14575980E-04
 -8.24788345E-04 -1.22088013E-03 -3.42379796E-04  8.95229225E-04  1.58248751E-03
  5.49024289E-04 -1.21427232E-03 -1.01891036E-03 -3.36434057E-04  8.91535377E-04
  1.56615148E-03  1.14778800E-04 -8.06144268E-04 -1.20392245E-03 -5.66452527E-07
 -1.37167744E-05 -1.45844338E-05 -2.31135685E-06  2.50534503E-05 -8.56408923E-06
  2.09833474E-06 -1.41912440E-05  1.65862210E-05 -2.84982955E-06  3.26259681E-05
  8.00966138E-06  5.63749958E-09  4.80198302E-09  8.49279558E-08 -4.17552837E-07
  6.23320211E-06 -9.16130156E-05  2.22671291E-04  1.28839279E-05  1.93583601E-04
 -7.25041556E-05  4.57780323E-06  3.60384686E-06 -8.63263739E-07  1.65210480E-06
  1.27842406E-06 -3.05177522E-07 -1.64723831E-05 -1.28164519E-05  3.24686076E-06
  3.98994513E-05  2.60576587E-05 -1.29359865E-05 -8.65627789E-05 -1.72796773E-04
 -6.67742150E-06  1.39119929E-06 -4.25932782E-06 -4.84023892E-06 -3.43488660E-06
  5.70676704E-06 -1.12801146E-07  3.33503907E-06 -1.31035590E-06  6.17391644E-06
 -2.00673947E-05 -1.61062957E-06  8.74224572E-06 -3.41334483E-05  1.06013983E-04
 -2.03648341E-03  5.88448584E-04  2.19019647E-04  2.31044229E-04  8.93216631E-04
  7.23997109E-04  7.38518208E-04 -8.06608865E-04  6.67232897E-08  1.12922995E-05
 -1.14047432E-05 -2.63388150E-05 -4.11853258E-05  2.83070670E-07  1.11323445E-06
  1.15943467E-05  4.08485959E-06 -5.57192974E-06  1.48360080E-05 -5.85689689E-05
 -3.26169838E-05  1.31736370E-05 -5.00226989E-04  9.50577122E-04  3.54247099E-04
  8.10604983E-04 -2.32732888E-03  2.60231220E-03  4.56006955E-03  3.11236503E-04
 -5.41161359E-05  1.33429853E-05 -6.87852961E-06 -1.07651553E-05  3.67558447E-06
 -5.20980700E-07 -4.43402600E-06 -1.05485888E-05  1.81609798E-06  1.05139027E-05
  3.54686613E-05  4.19554077E-05 -7.08866536E-06 -4.49211398E-05 -1.73194445E-04
 -2.64661649E-04 -9.79120594E-05  3.03524593E-04  2.25632023E-03 -6.09489380E-04
  1.71603831E-04 -1.70726101E-03  7.25221879E-08 -1.03157554E-05 -1.37390116E-05
  9.88078051E-06  1.02225581E-05 -7.76516994E-07  6.45765712E-05  1.57876169E-05
  1.67584825E-05 -7.88134927E-05 -7.40434075E-04 -1.89665094E-05 -8.26564410E-05
  3.32726882E-04  6.46574148E-03 -1.11116279E-03  1.95001905E-03  1.39285773E-04
 -3.61636071E-02 -6.78218481E-03 -3.18732779E-02  6.17865558E-03 -1.19756877E-04
 -1.06045867E-05  4.59419838E-05  4.50166509E-06  2.64018113E-05  2.89112841E-06
 -2.80092247E-05  6.56045731E-05  5.32410201E-05 -3.79811117E-05  4.34014287E-04
 -3.18828845E-04 -2.27961253E-04  7.54479630E-05 -1.46342425E-03  3.12739968E-05
 -2.27644860E-03 -2.24140070E-04  1.04744212E-01 -1.21290594E-02  2.35320793E-02
  9.34666323E-03 -3.17377331E-05  5.25608444E-05  7.64044998E-05  1.38334684E-05
 -1.16795257E-04  1.59175727E-06  4.26778947E-05  1.27368529E-05 -3.01462783E-05
 -7.78436346E-05 -2.23295900E-04 -4.39170478E-05  8.91114946E-05  5.51327340E-04
  2.93328600E-03 -1.89272552E-03  6.01948306E-03 -5.58425050E-03 -6.09065960E-02
  1.36225032E-02 -2.39440666E-02  3.09566564E-03 -1.43195825E-04  1.74118760E-05
 -7.98358623E-06 -8.76700310E-05 -1.28664805E-04  1.42272917E-07 -1.92877361E-05
 -4.31548809E-05 -5.55474577E-05  3.05531903E-05  2.78680073E-04  2.33589470E-04
  2.62525528E-04 -1.31390106E-04 -8.36267923E-04 -7.51101293E-04 -3.23593695E-04
  5.41425127E-04 -8.03025308E-02 -3.80328863E-02 -4.05827416E-03 -4.32209093E-04
  7.63405947E-05  3.68214403E-05 -6.87513853E-06 -4.80231035E-05  3.88879804E-05
 -1.25808802E-07  1.43667891E-05  1.96501030E-06 -3.89140068E-06 -8.32115335E-06
 -2.14119968E-04 -8.01940665E-06  1.63960194E-05  4.48116984E-05  9.98245096E-04
  6.60621885E-04  1.45507850E-04 -3.40709431E-04  2.62423896E-02  7.79258663E-03
 -1.67656447E-02 -3.26271078E-03 -2.88707675E-05 -2.38260182E-05  7.80729070E-07
 -3.24437366E-05  6.67790282E-05 -1.94078288E-08  1.35463762E-05  1.61932061E-05
  2.26647621E-05  8.79003778E-07 -9.85984745E-05 -6.88083726E-05 -1.01809000E-04
 -2.91477605E-06 -3.62337215E-04 -8.52975869E-06  2.59004386E-05  9.35362308E-05
 -6.26324087E-02 -2.48017059E-03 -7.97631233E-03 -1.85331406E-03  1.08993966E-05
 -9.29756429E-06 -1.00721103E-05  6.07392710E-06 -1.78041156E-05 -1.53404281E-07
  1.20962033E-05 -7.15058457E-06  6.80282661E-06 -5.62513376E-06 -1.60192241E-04
  2.92896437E-05 -3.05729092E-05  3.21259423E-05  1.80215424E-04 -3.57702616E-04
  4.95986897E-04 -1.84576306E-04  2.64198202E-02 -9.51407783E-03  6.35393845E-03
  2.41101094E-03 -2.09524316E-05  7.50436154E-06 -3.28929494E-05  5.75381952E-06
  5.21861047E-05  3.81323918E-07 -1.44507408E-05 -3.67871611E-05 -4.37651469E-05
  2.91509803E-05  2.30693772E-04  1.66192754E-04  2.34309433E-04 -1.22078281E-04
 -2.04301538E-03 -4.12247805E-04 -2.00607354E-03  1.22509869E-04 -2.36586651E-02
  5.79240252E-04 -1.60518659E-02 -5.83393162E-03  7.68354127E-05  3.67967631E-05
 -9.91546753E-06  2.25517339E-05  6.29008930E-05 -3.01968242E-06  3.45888023E-05
  2.59384925E-05 -3.18137423E-05 -4.28717982E-05 -2.98658272E-04 -1.53470952E-04
  2.28793808E-04  2.70335465E-04 -9.38823608E-04  9.08975137E-04 -1.58569277E-03
  1.44108502E-03  7.17036733E-02 -1.18941001E-03 -1.97552738E-04 -1.03532151E-02
 -5.24529228E-05  4.05739963E-05 -8.69449929E-05 -5.70547410E-05 -7.24205035E-05
 -2.27213702E-06  2.24555268E-05 -9.01237653E-06 -1.26499210E-05 -1.86319859E-05
 -1.21059041E-04  2.04090457E-05  9.31083861E-05  1.20090509E-04  1.41010298E-03
  2.30376091E-05 -6.80667266E-04 -2.70381988E-04 -2.66164801E-02 -1.79525513E-03
  6.36149888E-03 -6.34718998E-04  9.86126747E-06 -9.29569374E-06  4.68607051E-05
 -5.20240019E-07  1.94371906E-05 -2.63148107E-06  2.13895929E-05  9.55831704E-06
 -4.00859787E-05 -2.49340734E-05 -1.40464432E-04 -7.57422973E-05  2.55986764E-04
  1.62662008E-04 -2.39161782E-03 -2.57770794E-05  2.26166159E-04  3.93831588E-04
  9.82091094E-03  5.25320021E-05 -1.91172660E-03 -2.05738285E-03  5.95166782E-05
  2.95638215E-05 -8.40978790E-05  7.06742363E-06  9.96643249E-06  1.63810109E-06
  3.47581667E-05  2.16505523E-06 -4.78898204E-05 -6.46418274E-05 -2.05418097E-04
 -8.27275051E-05  3.88702701E-04  2.84371231E-04  2.70882289E-03 -3.69464742E-04
  1.58264917E-04  2.74811585E-03  5.00880766E-02  6.22835859E-03 -1.45639077E-02
 -1.40982573E-03  2.14867689E-04 -2.89080540E-05  2.51894882E-05  3.66334515E-05
  4.70817955E-05 -7.81041880E-05 -1.61033297E-04  1.35397635E-04 -3.09048034E-04
 -3.46095168E-04  1.13460389E-03 -3.17029958E-04  6.01361003E-04  8.34360030E-04
 -7.43386862E-03  1.93703603E-03 -3.83580214E-03 -8.40109292E-03 -1.73451773E-02
  5.73356028E-03 -1.72528318E-02  4.03603864E-02 -9.09711237E-05  2.55789900E-04
 -6.35747171E-04  1.36158140E-04  8.50019354E-05  1.30482039E-05 -1.68946334E-05
  3.82860495E-04  2.64543803E-06  1.70748353E-04 -9.31494301E-04  6.68681891E-05
 -7.72684975E-04 -2.32639651E-03 -1.93494541E-05  1.10377920E-04  1.28498800E-03
 -6.49212304E-06  1.39040106E-04 -5.97561263E-04  3.10033595E-07 -8.73478360E-06
  2.30984487E-04 -1.65064872E-05  2.07485078E-04 -7.28480118E-04 -6.14650664E-05
  4.84584844E-04  5.18899867E-06 -1.51242911E-05 -2.42866342E-04 -1.27615248E-03
 -2.31731116E-05 -1.12603640E-05  4.38915654E-04 -4.41199750E-05  2.00220912E-04
  1.47532955E-04 -7.50440985E-05  3.68124653E-04  3.48545443E-04 -1.21977056E-01
 -3.27298847E-01  4.96429148E-01  6.15749577E-01  5.10478589E-02 -2.43999017E-02
  2.77171615E-02 -3.16872662E-03  6.98827317E-03  5.53232394E-03 -1.05788330E-03
  2.90386144E-03  3.00288430E-03  3.86842645E-04 -1.03892441E-03 -1.05781830E-03
 -2.95122344E-04  7.14683585E-04  6.17935582E-04  1.98672513E-04 -4.67570382E-04
 -1.52097960E-05  8.73687191E-04 -1.33321747E-03 -4.20975541E-03  8.98004313E-05
 -1.26643463E-04  4.19032178E-04 -1.12755852E-04 -1.30145204E-04 -1.49630274E-07
  2.86758210E-06 -2.50403263E-06  5.98280898E-07 -7.51337215E-07 -3.76866738E-05
  1.60595121E-05 -2.17465599E-06  1.10075370E-05  9.06126478E-05 -1.29240760E-04
 -3.52095693E-05 -3.70577935E-05  5.54450715E-04 -1.37896707E-04  7.36346314E-05
 -6.05957176E-05  3.92358737E-06 -8.88761055E-07 -3.48717406E-06  3.21781225E-06
  8.55700326E-06  5.99292469E-08  2.00716625E-06 -1.66425077E-06  5.39743174E-07
 -2.70676183E-06 -2.05305596E-05  5.45611327E-06 -3.60007594E-06  1.00468595E-05
  1.72559145E-04 -5.39314765E-05  7.28548490E-05 -1.65596767E-04  1.18154136E-03
 -2.26698447E-04 -1.48936844E-04 -5.84053125E-05 -7.20496984E-07 -3.68369063E-06
 -4.07364433E-06  3.09970874E-06  1.38453277E-06  2.66570193E-08  2.00345984E-07
 -2.70168713E-06 -8.99178327E-07 -2.01983768E-07 -1.90932234E-07  1.32981760E-05
  4.92416099E-06  1.89392671E-07 -4.41035872E-05 -3.54493471E-05 -1.19186884E-05
 -2.24354603E-06  6.88039385E-04 -1.34596073E-04 -6.80101020E-05 -3.92876882E-05
  5.42272860E-07  1.71764752E-06  4.57696744E-07  7.25652196E-07  1.03813703E-06
  3.22824704E-07  1.98978312E-06 -1.15534295E-05  1.59621129E-05 -6.31235031E-06
  6.67104595E-05  5.90159494E-05 -1.01211253E-04  5.94696313E-05 -2.92229170E-03
  2.54128340E-04 -1.11990213E-03  3.48433500E-04 -1.16150120E-02  4.32673202E-04
 -7.67091604E-03 -1.15786017E-03  2.43874312E-05 -8.93751058E-06  3.42929669E-05
  1.60038610E-05  1.53762190E-05  2.18915489E-07 -4.54730959E-07 -4.19457668E-06
  4.08488497E-06 -1.85821908E-06  1.55529640E-05  1.77250205E-05 -5.41580250E-06
  1.08130624E-05  7.29365074E-05 -1.67164698E-04  2.90910212E-04  2.72480809E-05
 -6.10697472E-03 -9.56156039E-03  7.53517330E-03  1.89783202E-03  8.44113424E-06
 -7.42705711E-06  1.27787233E-05  1.54275334E-05  6.86412168E-06 -4.39627046E-07
  1.07679836E-05  5.42927046E-06 -1.44489925E-05 -2.31805068E-05 -9.35945911E-06
 -4.99921114E-05  1.23540409E-04  1.97852265E-04 -2.75508312E-03  1.74278869E-03
 -4.34395983E-03  5.11270151E-04 -1.37302717E-03  2.63751905E-03 -5.55782524E-03
  6.33648395E-03 -1.04771184E-04 -3.28823066E-06  1.22670241E-05 -3.29955956E-05
 -4.01212279E-05  1.81008776E-07 -1.38851821E-06  8.91367069E-07 -2.13200800E-06
  1.64842196E-06  2.69434846E-05  3.71775057E-06  1.80138800E-05 -1.06586031E-05
 -2.04850767E-04 -2.17081725E-04 -3.09456219E-04  5.99524446E-05 -1.13939458E-02
 -5.69653196E-03 -1.67812051E-03  2.15010153E-04  8.35811730E-06  6.41636380E-06
  4.97743625E-06  1.75179611E-06 -2.10541926E-06  3.76573538E-08 -5.61505132E-09
  7.03361764E-08  1.53388660E-06 -7.69524861E-07 -1.39314794E-06 -6.50365944E-07
 -6.47842410E-06  3.79703559E-06 -2.00469277E-04 -1.02773959E-04 -3.92491223E-06
 -4.29095415E-05 -3.61605800E-03 -5.90120896E-04 -2.15645942E-03 -4.78149848E-04
 -1.22259706E-06 -1.67354529E-06 -2.32974558E-06  6.89759976E-07  3.19532651E-06
  1.21687593E-08 -2.68090719E-08  8.90293469E-07 -1.70494478E-07 -1.54393781E-09
  1.52277036E-07 -4.21279317E-06  2.18629391E-06  3.22525813E-07  3.25271045E-05
  3.68762792E-05  4.09775949E-05  1.53523213E-05  2.16962030E-03  1.56571394E-03
 -6.84513554E-04 -2.14497783E-04  1.15771134E-06 -1.60406428E-06  7.85157261E-07
  5.12716550E-07 -6.10911270E-07  2.10482173E-08 -3.87709521E-07 -1.56145151E-06
  1.01727709E-06  8.10838912E-07  8.39503481E-06  6.46251404E-06 -4.26164786E-06
 -3.37772869E-06 -1.03947572E-04 -5.11614624E-05 -3.20966132E-05  4.53329831E-06
 -5.25976936E-03  1.62049594E-03 -5.86590322E-04 -1.17822269E-04  1.82093210E-06
  1.47515936E-07 -1.21189125E-06  2.59090180E-06 -3.42488976E-06 -2.30919442E-08
  1.07993090E-06  2.00199322E-06  5.36403019E-07 -9.47942379E-07 -1.98418277E-05
 -1.17698730E-05 -2.95093733E-06  5.99898810E-06  3.97485423E-04 -4.72357811E-06
  1.11432450E-04  1.18394964E-05  1.81110285E-02 -1.50637731E-03  3.88485135E-03
  6.34499218E-04 -2.48427341E-06 -4.48084060E-06  1.55640171E-06 -2.02434327E-06
 -6.43987617E-07 -9.11860653E-07  9.49273684E-06  2.77972451E-06  7.23057823E-07
  7.46070626E-06 -1.40068924E-04 -1.49464441E-05  2.27760475E-06 -3.52058664E-05
  4.10069952E-03  3.50467570E-05  6.02127899E-05 -2.19170084E-03  4.14251081E-03
 -3.39103084E-04  7.98347014E-04 -1.02603224E-03 -4.91588915E-06  8.72550956E-06
 -1.73100169E-05 -1.59861132E-05 -1.68349745E-05 -2.04816290E-07  1.59235597E-06
  2.89409324E-06 -8.49078216E-06 -2.01113570E-06  4.52626542E-05 -2.07354832E-05
  5.94370328E-05  1.89518088E-05 -2.54543955E-03 -4.01481998E-04  9.74678227E-04
  9.49244717E-04 -3.05855743E-03 -3.00762739E-04  7.84779205E-04 -9.47790685E-06
 -6.56155642E-06 -8.00163342E-06  2.18384916E-05  9.93726435E-06  1.25159714E-05
 -9.54218974E-07  1.02995693E-05 -1.27264074E-06  3.54414773E-06 -1.86868074E-06
 -1.33006927E-04  4.04349581E-06 -1.09043022E-05  1.66716090E-05  3.28936706E-03
  5.68474295E-04 -1.45865810E-03  2.40922645E-04  7.17573681E-03  5.45241378E-04
 -1.53335915E-03 -6.75810687E-04  2.48018463E-05  3.91858284E-06 -8.75452680E-06
  1.06552125E-06  1.70352771E-06 -4.35628131E-07  1.02621553E-05  9.68488577E-06
 -2.32767285E-05  8.91280531E-06  2.95570843E-05 -8.85164527E-05  2.24371900E-04
 -4.18279156E-05 -3.86673225E-03 -4.30072870E-05  1.02353359E-04 -2.61661716E-03
 -4.41234816E-03  6.70938265E-04 -1.48326542E-03 -1.89002012E-03  6.22132400E-05
 -2.41788191E-05  6.00939457E-05  4.57402229E-05  4.28692990E-05 -4.80742635E-05
 -6.32861870E-05  6.36926101E-05 -1.54344151E-04 -1.59975967E-04  3.01255578E-04
 -8.73991527E-05  1.73063341E-04  2.19801020E-04  2.73306191E-03 -1.16356847E-03
  3.24224933E-03  2.37226062E-03  1.68160806E-02  8.45435421E-04 -2.89873413E-03
  4.01447583E-03 -2.47942082E-05  1.36944907E-04 -3.57984291E-04  6.92386559E-05
  5.84913934E-05 -1.92893356E-06 -5.48920379E-06  5.53711955E-05 -4.10786011E-06
  1.91972958E-05 -2.90933223E-05 -1.86236754E-05  1.51478645E-04  3.58693094E-04
 -3.14282267E-06  7.40146779E-05  6.15056454E-05  3.89368047E-06 -2.66509873E-05
  3.34845537E-05 -1.55500698E-06  1.62549891E-05 -6.60677181E-06 -1.85798676E-06
  1.23748184E-05  1.07104974E-05  1.73570873E-06 -2.36936926E-05 -1.57747026E-05
 -1.77298514E-05  1.92364222E-04  5.97348348E-04  6.63504286E-06 -1.36134840E-04
 -3.39210473E-04 -1.14373066E-05  1.15509187E-04  2.80223521E-04  1.21450583E-05
 -3.87580511E-04 -5.76992399E-04  7.23659094E-04  1.96820544E-03 -3.29185872E-03
 -3.46429583E-03 -6.08372255E-05  2.10405485E-03 -3.88462860E-03  1.60219972E-04
 -3.90960532E-04 -8.80139033E-04 -2.08683872E-01  5.43861720E-01  5.59379679E-01
  7.04764564E-02 -1.83674295E-01 -1.88913889E-01 -1.19650710E-02  3.11996631E-02
  3.20862322E-02 -2.54755014E-04  6.28302993E-04  6.52756418E-04  2.75594490E-05
  4.87266577E-05  1.12750144E-05  1.50605672E-04 -2.13098557E-04  5.66371787E-04
 -2.30238350E-04 -2.04235454E-04 -8.81513352E-08  3.04146650E-06 -1.33340289E-06
 -5.12351585E-07 -5.47604260E-07 -4.17226706E-05  7.72252132E-06  3.40497537E-06
  6.91328006E-06  2.20526311E-04 -8.52566788E-05 -4.13280896E-05 -1.79853891E-05
  8.75918109E-04 -1.06809424E-04  3.25118515E-05 -2.76103537E-04  1.74573893E-06
  5.98908970E-07 -1.48603881E-06  4.21691769E-06  5.21975473E-06  2.29194055E-08
  2.38230695E-07  1.23418189E-06 -5.15896804E-07 -1.25926352E-06 -6.98706777E-08
 -7.74555074E-06  1.14881741E-06  6.75247153E-06 -7.81204840E-05  4.17579524E-05
 -9.24923918E-06 -5.05895838E-05 -1.25337308E-03 -4.32902777E-04  2.10337445E-04
 -1.15654132E-04  1.06426024E-06 -2.63382481E-06  1.33387463E-07 -1.02707888E-06
 -1.48081261E-06  3.51817874E-08  2.73924436E-07 -4.09742118E-07 -6.26115314E-07
  8.90521611E-07 -2.16838236E-06  2.77499473E-06  3.15957582E-06 -4.13797283E-06
 -8.91063033E-06 -2.49311083E-06 -5.31914517E-06  8.57420064E-06  2.56689976E-04
 -2.40177559E-05 -1.28618420E-06 -7.55047496E-05  2.40521638E-08  2.28248449E-07
  8.30500931E-07 -6.27077585E-07 -2.53000619E-09 -4.39715176E-08  1.34995658E-06
  9.31760608E-08  4.51466379E-07 -1.50314141E-06 -1.31773753E-05  1.11204850E-06
 -4.87144082E-06  1.06667244E-05 -7.27987891E-05 -2.02838186E-04  5.75657911E-05
  1.21073520E-04  8.50387821E-03 -4.18547124E-03 -6.90069755E-03  6.11234518E-04
 -1.84274089E-06  5.16705508E-06  5.86423428E-06 -2.86527898E-07 -1.99818155E-06
 -3.55353743E-08  9.56426774E-08  6.17168681E-07 -1.76124649E-06  2.49747964E-06
  6.39990380E-06 -1.27702188E-06  1.21159181E-05 -1.17580538E-05 -6.52026231E-05
  2.52916538E-04 -2.26581446E-04 -3.27842253E-05 -1.94274564E-02  7.70687809E-03
 -1.44158535E-02 -3.02166109E-03  7.75675480E-06 -4.87971950E-07 -7.38935005E-07
 -3.19103496E-06 -5.62719189E-07 -1.86153878E-07  1.31310960E-06  2.31554110E-06
  8.00372552E-07 -1.81056672E-06 -2.13002491E-05 -5.84840936E-06  8.20766618E-06
  1.73775746E-05  2.72024650E-04  8.74081158E-05 -1.10905985E-04 -6.53669389E-04
  7.95594746E-03  1.72389698E-03 -4.83003459E-03  8.35368986E-04  7.07753603E-06
 -2.21655187E-06  3.54091354E-06  7.22108699E-06 -1.12006623E-05 -1.34203278E-07
  1.82945642E-06 -1.65512343E-06 -7.24931827E-08  3.84621615E-06 -3.80714714E-05
  6.94721477E-06 -4.62685796E-06 -1.39022691E-05  5.20346359E-04  1.56874559E-04
  1.74288873E-05  1.83617625E-06  1.91699969E-02  7.56402252E-03  1.68164635E-03
 -3.14240715E-04 -4.13433904E-06 -1.49792843E-06  5.44287803E-07  6.30279371E-06
  6.99439135E-06  2.33204843E-08 -9.76968032E-07  2.35803099E-06  8.87969762E-07
  8.78229845E-09  1.55405413E-05 -8.91947951E-06 -8.07853932E-06 -1.08972243E-06
 -7.46446895E-05  3.10283477E-05 -7.78289353E-05 -1.05346740E-05  5.16258175E-04
  1.30111659E-04  2.77923918E-03  6.54304347E-04  2.78081851E-06 -2.99880467E-06
  1.41062538E-06 -4.92272516E-06 -5.77863252E-06  3.54101596E-08 -1.78866193E-06
  5.73355161E-07  3.25491720E-07  4.41042288E-07  2.66852933E-05 -1.47558396E-06
 -1.85931893E-07 -1.73843323E-06 -2.42870871E-04 -7.45304983E-05 -6.26371042E-05
 -6.87346347E-07 -2.13767045E-03 -2.29967625E-03  1.64190569E-03  3.39689291E-04
  4.14472030E-06 -1.66716272E-07 -1.55403461E-06 -1.57240800E-06  1.47553328E-06
  1.94451110E-08 -3.09780291E-07  1.99273346E-06  1.84221171E-06  2.56537786E-07
  2.71668759E-06 -1.18806023E-05 -7.68098385E-06 -1.18937089E-06 -3.22139341E-05
 -9.00979241E-05  4.98767630E-05  2.30032636E-05 -4.60784025E-03 -4.27203746E-03
 -1.41774768E-03  4.59833484E-06 -6.51412917E-07  1.03806818E-06 -1.26634236E-06
  3.41301343E-06 -1.10250844E-06 -8.98943400E-09  6.21483003E-07 -1.11684600E-06
 -8.04250770E-07  1.72920201E-08 -1.10658836E-05  5.00676760E-06  2.22535743E-06
  1.64196571E-06 -9.85255071E-05 -3.54209009E-05 -1.43396931E-04 -5.62303455E-05
 -1.27602051E-02 -1.74696819E-03 -9.01675793E-03 -1.98657049E-03 -1.08159799E-06
  1.43819489E-06 -1.64727488E-06 -1.21199754E-06  2.22069619E-06 -5.66116661E-08
  7.34416282E-07 -2.66950058E-06 -9.59240933E-07  5.75777494E-07 -9.49297301E-06
  8.43373424E-06  6.38531115E-06 -1.38065390E-06  2.87578465E-04  4.67318074E-05
 -2.12669212E-04 -2.01532743E-05  2.07180976E-03  6.48031188E-05  1.09417902E-03
 -1.29041954E-04 -7.72591643E-07  1.68022470E-06 -1.94742361E-06  2.34265117E-09
 -3.96241386E-06  1.03822832E-09  1.45031629E-07  2.09763666E-07 -1.05635244E-06
  9.04492174E-08  6.55013237E-07 -3.65534107E-06  4.43392042E-06 -1.41697024E-06
 -3.85242831E-05  4.48263463E-05 -4.32944883E-05  1.02681120E-04  1.25020501E-03
 -4.59997086E-04  3.20552145E-04 -9.85865401E-04  7.08755697E-07 -1.26499528E-06
 -5.44468169E-07  1.53526880E-06  1.70312070E-06  6.13697637E-08 -2.09377305E-07
 -4.28078897E-06 -2.23277957E-06  2.35805815E-06 -1.75297212E-06  1.70984459E-05
  5.92089654E-06 -1.39221053E-05 -8.48825188E-05 -6.46219508E-05 -2.61314280E-05
  2.02385927E-04 -1.11175600E-03  3.43123056E-04  8.39945000E-05 -1.14922109E-03
  2.17305504E-06 -2.59936809E-06  2.34423603E-06 -9.80427241E-07  1.05007348E-06
  1.93787620E-07 -1.21302868E-06  6.87913131E-06  3.13181816E-06 -6.73673741E-07
  2.14288487E-05 -1.76628440E-05 -2.22354812E-05 -8.17655973E-07 -3.79753392E-04
 -4.57565110E-05  4.20915606E-04  9.12439001E-05  3.62998131E-03  2.09175281E-04
 -2.03699067E-03  2.80688660E-06 -1.51962069E-06 -4.63484680E-06 -1.02557566E-05
  1.32325996E-05  2.78314174E-07  1.41438417E-07 -1.18372694E-06  1.31835587E-05
  6.66385898E-06 -1.59387103E-08  1.75832762E-05  4.87453749E-05 -4.76237281E-06
  1.88756762E-05 -3.23097955E-04 -3.12022439E-04  3.96240764E-04 -5.98276025E-04
 -4.46189047E-03  5.96727783E-04  4.97158072E-05  2.14672573E-03  2.76095732E-06
  3.14334589E-05  1.79771323E-05 -2.41270501E-05  3.14065755E-05  3.80580136E-06
 -3.65614669E-05  1.75905543E-04  6.45438073E-07  1.64184916E-05  1.72972165E-04
 -1.96688736E-05  1.24483517E-04 -3.49262693E-04 -4.38255657E-06  6.63025177E-06
 -1.23538049E-04 -6.99792829E-06  4.80710686E-05 -5.84798259E-05  7.98023963E-08
 -5.87082208E-06  2.38382867E-05 -3.44092544E-06  3.18925948E-05 -3.40736756E-06
  1.44030601E-06 -5.01740236E-06  6.76702739E-05  1.65616622E-06 -2.93721483E-05
 -4.04748601E-05 -3.49151060E-07  2.00080331E-06 -2.93818859E-05 -1.59045247E-06
  2.30601054E-05  3.26682846E-05 -2.20542063E-06  5.44841920E-05 -8.80446560E-05
  7.12899659E-06  1.92873529E-05 -3.10366515E-05 -3.86475845E-05  2.47885837E-05
 -9.71934831E-05  1.60200275E-03  3.58855509E-04  3.41581360E-04  2.40479695E-04
  7.78493823E-01  1.89187412E-01  1.06482775E-01 -2.63065040E-01 -6.39312878E-02
 -3.59817621E-02  4.31063959E-02  1.04948948E-02  5.88952864E-03  5.70841608E-04
  1.02057743E-04  8.96527955E-05 -8.02113210E-04 -1.77493341E-04 -6.66920093E-05
  7.34794227E-05  2.49493740E-04  1.01478815E-04 -1.55702625E-04  2.45689394E-04
 -1.74742111E-07  2.94202383E-06 -3.00724942E-06 -2.85483782E-06 -6.08403961E-06
 -2.77416956E-05  1.83251945E-05  1.12260603E-05  3.71902524E-05 -2.67925423E-04
 -2.79624889E-05 -4.11424247E-05 -5.89289437E-06  7.37712253E-04 -7.26127121E-05
 -5.08112954E-05 -2.34641918E-04  1.84365940E-07 -2.66998910E-06 -3.38736094E-06
 -5.41970306E-07 -8.72869448E-09  1.31344575E-07  2.53272722E-06 -8.74017384E-07
  1.56433692E-06 -5.63798918E-06 -2.57762925E-05 -6.54924940E-07 -9.60525264E-06
  2.91585159E-05 -4.10452754E-05  1.60546525E-04  9.72015978E-05 -1.05728133E-04
  1.48293815E-03 -1.44096453E-04  6.52315029E-04 -4.26853405E-04 -3.96812977E-06
 -2.69354353E-06 -9.10574450E-07 -5.73881928E-07  1.97559854E-06  1.87339097E-07
  1.30466001E-06 -2.32014269E-06  7.35569091E-07 -1.05210759E-08 -1.35895590E-05
  1.18730467E-05 -2.26521729E-06 -7.70338329E-08  3.29138752E-05 -5.62546648E-05
 -6.60893663E-06  1.35305250E-05  4.80298679E-04 -1.00559382E-04  2.13152220E-05
 -6.77469228E-05 -5.82362160E-07 -3.90292431E-07 -1.24618406E-06  1.72699880E-06
  5.37887877E-07 -3.52221806E-07  1.11061419E-05 -6.38578086E-06  3.81049662E-06
 -9.79964701E-06 -1.23160776E-04  3.98985400E-05 -3.69971714E-05  7.07268628E-05
  6.77191199E-05 -6.47970835E-04  3.04459274E-04  3.36013349E-04  4.15801217E-03
 -2.12816626E-03 -2.59884337E-03  3.81687418E-04  1.18299602E-06 -2.40095683E-06
  2.22417525E-05 -1.57092217E-05 -5.71817391E-06  3.12685944E-07  1.58989256E-06
  6.91145563E-06  7.84168433E-06 -9.68054540E-06 -5.42451114E-06 -3.97447403E-05
 -2.84082816E-05  4.59468454E-05 -1.20573839E-04  3.34385187E-04 -6.88428049E-04
 -2.79606165E-04  3.13659075E-03  3.25878388E-04 -1.51540815E-03 -8.15086122E-04
 -9.39042404E-06 -2.27725497E-06  1.42282097E-05  4.18960654E-06 -6.29118027E-06
 -9.71558198E-07  9.01939752E-06  2.13052606E-06 -4.68613951E-06 -5.82620128E-06
 -1.49085271E-04 -2.92337473E-05  6.04472624E-05  7.70099066E-05  2.14473663E-03
  3.14915007E-04 -3.78682010E-04 -3.20050338E-03 -1.66054149E-03 -1.27583206E-03
  4.83078128E-03 -5.55048787E-03  4.70779149E-05 -5.34770037E-06  3.08260954E-05
 -1.02919450E-05 -2.65212638E-05  1.48157889E-07 -2.22334876E-06  1.92286797E-06
 -1.47410004E-06  3.04845571E-06  4.07829078E-05 -2.12610275E-06  1.48607443E-05
 -1.99748596E-05  1.23502112E-04  1.76384880E-04 -1.94455387E-06  1.91629937E-04
 -3.06234035E-03  2.40196407E-04  6.35175802E-04  5.98269357E-04  4.29562390E-06
  1.38170175E-05  2.80646029E-06 -2.97719752E-06 -8.21974063E-07 -2.43768360E-08
 -2.90989981E-07 -2.98320503E-06 -9.07265072E-07  2.18612850E-06  1.36689425E-06
  1.19019510E-05  6.07261635E-06 -7.27727484E-06  6.14218934E-05 -8.84658992E-05
  1.40255853E-04 -4.30393362E-06  9.45633805E-04  2.94427185E-04  7.19136912E-04
 -4.18845749E-05 -6.78456451E-07 -9.36570989E-08 -5.57429161E-06  4.18137391E-06
  2.76638993E-06 -1.35157479E-08  8.62587620E-07 -4.31701700E-08 -2.17092532E-06
  2.10602808E-06 -1.60292868E-05 -1.88292404E-06  8.84821283E-06 -7.41174512E-06
  1.70297332E-04  4.51055761E-06  6.89009084E-05  3.58131845E-05 -3.49693288E-04
 -5.18897681E-04  4.44091787E-04  2.16010175E-04 -1.97278902E-06 -4.36575454E-08
  3.50467866E-06 -1.08982210E-06 -1.02823029E-06 -5.38185206E-08  5.93891601E-07
 -9.07096233E-07 -3.16238413E-06  1.80833237E-06 -9.58989119E-06  7.12982275E-06
  1.21249330E-05 -6.74924439E-06  1.02343573E-04 -7.10815051E-06  3.37445142E-05
  2.16973622E-06 -1.29569013E-03 -1.15661785E-03 -2.97386734E-04 -1.32527410E-04
  1.43046294E-06 -2.01487198E-06  2.47995315E-06 -5.06262803E-06  1.45065089E-06
  2.20362212E-07 -1.65444153E-06 -1.23908926E-06  6.56074641E-06 -2.70017673E-06
  4.49177530E-05  8.02916278E-06 -2.90876289E-05  4.45309935E-06 -8.25817535E-04
  1.18632778E-04 -3.41276271E-04  5.90798942E-06 -3.61649522E-03 -3.18341746E-04
 -2.72040431E-03 -2.27055624E-04  8.94764352E-06 -2.46772489E-06  6.41501048E-06
  1.15386459E-05  3.60958500E-06 -4.00563605E-07  3.49905833E-06  5.08537563E-06
 -7.04578102E-06  1.61146777E-06 -3.76025132E-05 -3.25116323E-05  5.79767043E-05
  4.03761757E-06  1.18038969E-03  4.84017807E-04 -1.25108022E-03  6.93816874E-05
  9.49167593E-03 -6.70474021E-05  2.21373283E-04 -2.48719252E-04 -2.43581246E-06
  1.12895441E-05 -1.77325626E-05 -5.01032976E-06 -3.94824110E-06 -2.61642117E-08
 -8.06635294E-07 -3.26041928E-07 -1.40059971E-06  9.06480739E-07  2.01014911E-05
  3.52784053E-07  1.10344804E-05 -7.13614199E-06 -5.27805602E-05  1.13415725E-04
 -3.44800463E-04  5.48922600E-04  1.19728689E-03 -9.34188782E-04  2.45254948E-03
 -2.21056767E-03  3.70723719E-06 -3.45228852E-07  5.83527408E-06  7.03331193E-06
  7.58435762E-06  3.07373784E-07 -1.32124546E-06  1.23908306E-06 -1.95840651E-06
  1.04686418E-05 -5.25029894E-06  2.90965235E-07 -4.16733189E-06 -6.30175137E-05
 -5.40433897E-04 -5.73924342E-06  4.57092292E-05  1.05045912E-03  3.72632159E-03
  4.75668930E-04 -1.43128972E-03 -5.01589465E-03  1.17132776E-05 -4.85511221E-06
  1.25535497E-05 -4.92950628E-07  4.43201495E-07  9.71863518E-07 -4.33330335E-06
 -2.55350361E-06 -1.07348113E-06 -5.44172972E-06  8.17546613E-05  3.20560367E-05
 -5.46194770E-05 -1.90759511E-06 -1.76230716E-03 -7.90917011E-04  1.95758406E-03
  5.52180611E-04  2.23434002E-02  3.96308716E-03 -1.00409547E-02  4.20308211E-04
 -8.50167009E-07  1.59697791E-05 -4.15808092E-05  3.56087885E-05  3.42317672E-05
  1.05357682E-06 -3.43621836E-06 -4.10499214E-06  1.32852551E-05 -5.30348785E-06
  6.42026815E-05  2.77662152E-05 -1.39507303E-04  1.28306673E-04 -1.10677010E-03
 -7.80327309E-04  2.16458945E-03 -3.26764013E-03 -2.95889914E-02  5.48951136E-03
 -1.48227812E-02  2.26998283E-03  1.07078231E-06 -1.38684169E-05  1.40513220E-05
  2.05735654E-05  3.54381676E-06 -3.24695224E-06  9.02194997E-06  7.13274583E-05
 -2.62374913E-06  6.36774730E-05 -1.76493259E-05 -3.04334733E-05  1.79757378E-04
  1.06031244E-04  5.27920679E-06 -1.81065103E-05  1.56833466E-04  5.78519076E-06
 -4.81384269E-05  1.14914793E-05  7.51046269E-07 -1.22639269E-07  1.49845869E-06
  4.24962056E-06 -2.37939194E-05  6.39544615E-05  5.22202367E-06 -1.03097822E-05
  4.51058348E-05  9.69872422E-06 -1.67435758E-04 -1.30214400E-04  2.01450418E-06
 -2.08842323E-05 -2.77988541E-06 -1.08673555E-05  1.37651054E-04  4.43515015E-05
 -2.31855738E-06  2.26475002E-04 -1.00097945E-04 -7.69195324E-08 -7.29066853E-07
  5.41924931E-06 -1.36029150E-05  4.26076493E-05 -3.03730863E-05 -7.96272437E-03
  3.60915815E-04 -1.42148968E-03 -1.02746383E-03  5.93424934E-02 -5.66766146E-01
  5.73184872E-01 -2.00501327E-02  1.91506578E-01 -1.93674004E-01  3.25351197E-03
 -3.12271347E-02  3.15709800E-02  9.58000796E-05 -6.61094239E-04  6.97919096E-04
  5.70939117E-05  6.48706985E-04 -1.03495001E-03  4.03489324E-04 -4.45040329E-05
  1.28430845E-06  2.20208327E-04  1.18715902E-04 -6.86444541E-02 -1.07870176E-01
  3.64041477E-02  2.75979517E-02 -5.39803681E-02  2.80716149E-01  4.40244152E-02
  3.37207977E-02 -6.64708351E-02  9.48939123E-02  1.03486615E-03 -5.20954168E-04
  3.14277736E-03  7.39552469E-03 -3.83482154E-03  1.99958090E-03 -2.13980633E-03
  3.27782934E-03 -1.22473814E-02 -9.88120840E-03  7.63261104E-03  1.42333717E-02
 -3.43676701E-02 -5.56756378E-02  1.76119998E-02  9.01946022E-03 -7.56106233E-04
  1.48975402E-01  2.54496203E-02  1.25721076E-02  8.74161773E-04  1.11292274E-01
  6.67364454E-03  6.12957858E-03 -8.30755355E-03 -1.64806571E-01  2.79620235E-02
 -4.39585946E-03  4.37739961E-03 -1.71093582E-04 -5.89843133E-04 -1.40650483E-03
  3.99874744E-03  5.68978781E-03 -9.59724920E-02 -1.57613475E-01 -4.54066505E-02
 -2.92586224E-02  3.71950597E-02  4.46749737E-01 -6.90774804E-02 -4.46556604E-02
  5.73111050E-02  3.22039803E-01 -2.48899077E-02 -1.51709037E-02  1.53076567E-02
 -7.50155199E-02  1.83609252E-02  5.54670209E-03  4.90162525E-03 -7.43945323E-04
 -1.20018350E-02 -7.22997851E-03  3.28050238E-03  8.12185222E-03 -1.15038632E-02
 -1.83362324E-02  4.44478229E-03  1.13627004E-03  9.88649811E-03  4.65117618E-02
  8.25712981E-03  1.31542754E-03  1.52743356E-02  6.39148463E-03  5.57273141E-03
  3.33557944E-05 -1.33175682E-03 -1.86180659E-01  1.04196614E-01  2.01022236E-01
  8.89041049E-02  3.18539001E-03  2.24785110E-03  6.61696447E-04  1.34245451E-03
  3.84087881E-04 -2.40883320E-03 -3.83591059E-03  1.39331321E-03  1.34178173E-03
  9.17541362E-04  9.35685136E-03  3.40586749E-03  2.59089519E-03  1.75687291E-03
  9.75574140E-03 -4.80006478E-03  7.41955793E-03  2.57871228E-03  4.29067401E-01
  1.35132645E-01  9.44052452E-02  1.83457362E-02 -5.98408570E-04  4.13519370E-04
  5.45271154E-04  2.36972259E-04  8.70408293E-04 -3.15834225E-03 -5.02453928E-03
  1.16551967E-03 -1.60222892E-03  1.64356087E-03  1.23188275E-02  2.19003175E-03
 -3.94744882E-03  2.99650404E-03  9.06041508E-03  1.14133100E-03 -4.17414670E-03
 -2.83263736E-04 -2.89513515E-01  1.22177402E-02 -5.33401736E-02  1.88037474E-03
 -3.50886838E-04  4.16581669E-04 -8.18855351E-04 -7.34182766E-04 -7.73749183E-04
 -6.06245995E-04 -9.58572868E-04  6.47450774E-04  7.46605932E-05  2.66004228E-05
  2.50877418E-03  7.22652678E-04 -1.07624129E-04  3.28401885E-04 -7.11537976E-03
 -4.15165979E-03  1.40279528E-03 -6.22613669E-04  5.92880151E-02 -4.03415648E-03
 -2.27541294E-02 -1.82987165E-02 -9.76239044E-05  5.74373043E-05  5.67894690E-05
  1.28997878E-04 -7.38580768E-05 -1.27994778E-04 -1.99770635E-04  1.10075457E-04
  2.88909402E-05  3.45852953E-06  4.57773099E-04  2.30105876E-04  2.11933074E-04
  6.89817663E-05  7.81593600E-04  9.59299722E-04 -1.41381278E-03 -6.41644544E-05
 -6.38732463E-02 -4.98484539E-03  8.15917580E-03  9.17899930E-03 -2.02666594E-05
  2.22880174E-05  3.87119230E-05  6.75361908E-05  3.47352178E-05 -7.54660372E-05
 -1.16243760E-04  4.49320693E-05  6.06762860E-05  1.15727909E-05  1.86721840E-04
  1.07571401E-04  2.72846287E-05 -1.67302784E-05  4.59328625E-04  9.59565190E-04
 -1.60616991E-04  4.26032997E-05  4.89455512E-02 -2.98995029E-03  1.68211150E-02
 -1.36495380E-03 -4.36332899E-05  1.27941729E-06  3.20337370E-06  2.57341023E-05
 -2.48735859E-05 -1.34455798E-04 -2.13183686E-04  2.37444436E-05  1.13343116E-04
  2.47081126E-05  5.75300974E-04  1.21368072E-04  2.65252131E-04  9.19148380E-05
  9.77998333E-04  1.25726856E-03 -5.93156264E-04 -4.02476589E-04 -1.45572102E-02
 -8.71909165E-03 -6.70437627E-03  5.16550517E-03 -2.04921665E-05  1.54973105E-05
  1.02803003E-05 -5.88931322E-05  1.34598079E-05 -6.60571694E-04 -1.04510997E-03
 -5.30257161E-06  6.24693719E-04  2.22515949E-04  2.47863764E-03 -4.26953134E-05
  1.06188625E-03  3.19178144E-04  4.67196124E-03  5.35831443E-04  3.59432596E-03
  1.10319981E-03 -5.56753230E-03 -2.66981745E-03 -1.21324665E-02 -1.11941779E-02
 -1.69251908E-04  1.59589917E-05  2.23360553E-04 -1.60077286E-04 -4.88728392E-05
 -1.34211219E-03 -2.15438844E-03  6.55458009E-04 -1.00855580E-03 -1.85638947E-04
  5.59905470E-03  8.54741509E-04 -1.83178961E-03 -8.69551103E-05  1.87188714E-03
  6.03758420E-04 -6.91207499E-04 -2.00574276E-03 -1.33486725E-02  9.97668302E-03
 -6.19911239E-02 -3.30836388E-02  6.33458934E-05 -2.12727237E-05  1.53653366E-04
 -2.02130590E-04 -3.31933350E-04 -2.54067148E-04 -4.10792811E-04  8.31429996E-05
 -1.78270781E-04 -1.02467544E-05  1.15482545E-03  3.18140522E-04 -5.88585272E-04
  1.67668598E-05 -4.54289371E-04 -5.65696143E-04  1.16360387E-03  2.02762569E-03
 -2.92971319E-02  2.11521259E-02 -3.84087814E-02  6.62895730E-02 -7.32672428E-05
  5.01502578E-06  3.73247029E-05 -7.37313383E-05 -5.45623700E-05 -1.25773280E-04
 -2.02706634E-04  4.11664114E-05 -1.02584091E-04  3.49494376E-05  4.72863361E-04
  2.92109608E-05 -1.63680517E-04  1.57379071E-04  6.96250444E-04  6.22704399E-04
 -1.26748821E-03  1.51055901E-03  1.00241303E-01 -4.36585108E-03  3.07590188E-03
  5.96069157E-02  5.15186494E-05  2.51123696E-05  1.33129535E-05 -2.26907506E-05
 -1.80774218E-05 -1.93540676E-04 -3.08474539E-04  4.74964916E-05 -9.70896056E-05
  1.44735901E-04  8.89454613E-04  6.85131008E-05 -3.17725514E-04  9.14520525E-05
 -5.50599262E-03 -8.17289770E-04  3.98725530E-03 -1.01103304E-04 -2.70935008E-01
 -2.50314634E-02  8.01908710E-02 -2.38032487E-02  2.87404485E-05  2.79668521E-05
 -1.75102735E-05  5.18496557E-05 -2.32111784E-05 -7.62575474E-04 -1.21017723E-03
  1.22364346E-04 -2.24948200E-04  5.40470806E-04  2.87940552E-03  5.30165038E-04
 -6.35161821E-04  1.22749804E-03  7.19279977E-03 -2.87243810E-03  3.96764310E-03
 -2.38183776E-03  2.83726811E-01 -7.11324511E-02  1.60410206E-01 -1.17391622E-02
  1.91493746E-04  3.89929896E-05 -2.05571214E-04 -1.22367122E-04 -9.13608575E-05
  1.94740466E-02  9.87019905E-03 -6.72616864E-03  1.68399444E-02  7.93628013E-03
  2.46108482E-02  6.42270677E-03  4.56180510E-03  1.50409356E-03  4.14431212E-04
 -2.98295155E-04 -1.87170570E-03  1.36956609E-05  2.37409313E-04  3.69080683E-04
 -1.05598620E-05  2.93140250E-04 -1.04371211E-03  4.96860702E-05 -2.92805550E-04
  2.13042213E-06  3.77351912E-04 -2.71453026E-05 -1.08055735E-03  1.44428624E-03
  7.78402446E-04  1.43586348E-03  9.89575384E-05 -4.24335797E-04 -5.30674636E-04
  5.88628729E-06  4.33608811E-04  2.28872658E-04  3.32920809E-05  3.43732774E-04
 -6.00874687E-04  9.98182607E-05  2.84956221E-04 -5.64234087E-04 -1.07198377E-03
  1.32342036E-03  2.92118867E-03  9.12505482E-02  3.74406892E-04  6.47140455E-03
  1.83282401E-02  3.13581590E-05 -1.10640482E-04 -2.53954422E-04 -1.00809523E-05
  3.26695348E-05  8.73103701E-05 -3.88984760E-05  1.47271181E-04  2.56352218E-04
 -2.06608981E-05  6.79491980E-05  5.18989396E-04  5.06364880E-04 -5.86829403E-04
  4.08775635E-03  1.82215338E-04 -3.49608452E-05  1.19401059E-04 -9.51393776E-06
  1.73020907E-05 -1.06998076E-02 -1.73881215E-02 -7.09599628E-02 -3.68851711E-02
  9.36459332E-03  4.51013745E-02 -9.58189398E-02 -4.99259532E-02  1.06333788E-02
  3.16857616E-02 -1.37471964E-02 -5.51548977E-03 -4.15285059E-03 -1.03392454E-01
  1.98571525E-02  5.75883539E-03  1.92678116E-02 -3.17627534E-03  1.41910781E-02
  7.21892036E-03  4.88739281E-03  2.55974972E-03 -8.91507100E-02 -1.45217493E-01
  2.77085053E-03  2.80073230E-03 -5.96190570E-03  3.91044940E-01 -1.84358145E-03
 -3.53506953E-05 -3.83817931E-03  3.17607549E-01 -1.61303237E-02 -3.70100979E-03
 -5.48409922E-04 -1.93147073E-01  3.03110090E-02 -1.32510199E-03  5.18778778E-02
  7.81976335E-03  9.38343689E-04 -4.09735122E-03  7.40796231E-03  1.03126551E-02
  4.43528436E-02  7.30950344E-02  9.63355413E-03  7.98612735E-03 -1.76444670E-02
 -2.08580787E-01  1.47593164E-02  1.22530861E-02 -2.72501597E-02 -1.65279901E-01
  5.39965931E-03  4.68449549E-03 -9.67718281E-03  2.78683056E-02 -7.71637544E-03
 -3.44209715E-03 -8.64365411E-04 -1.54542032E-03  4.88243969E-03  3.23213360E-03
 -3.84811013E-04 -2.09846799E-03 -4.81617237E-02 -7.70262743E-02  4.01747424E-03
  6.93955625E-04  3.05338334E-02  1.95703611E-01  1.12556964E-02 -2.15854945E-04
  4.71719368E-02  1.30958825E-01  3.75099066E-03 -5.04086175E-03 -1.94516653E-03
 -4.80617035E-03  5.54012004E-02 -3.22895175E-02  1.24522230E-01  9.93051063E-03
  4.30857129E-03  4.42790509E-04  1.51039838E-03 -6.13125986E-04 -2.03082824E-02
 -3.23781898E-02  6.90843614E-03  7.18581936E-03  4.55696253E-03  8.16810070E-02
  1.46264685E-02  1.40940754E-02  7.38778828E-03  3.82116428E-02 -2.23264280E-02
  1.64773405E-03  5.32527145E-03 -1.18162040E-01  6.69767126E-02 -7.39530946E-02
 -7.73716975E-03 -3.33483513E-03  1.64850399E-03  2.27533425E-03 -1.82543469E-05
  3.61210963E-03 -2.20917810E-02 -3.52479715E-02  2.59604782E-03 -7.07632408E-03
  4.24603160E-03  8.95577463E-02  4.66527231E-03 -1.47474737E-02  6.73835052E-03
  3.25285489E-02  3.79883848E-03 -6.93554935E-03  1.07715809E-02 -9.45314565E-02
  1.59989861E-02 -8.77604290E-02 -2.22532654E-02  3.22576213E-04  9.28717106E-04
 -2.82122318E-03 -3.87117538E-03 -2.90372413E-03 -8.31772733E-03 -1.32321955E-02
  6.38650580E-03 -9.70395497E-04  4.56261200E-05  3.33282492E-02  8.42301970E-03
 -8.86176592E-04 -3.96734337E-05 -5.89321452E-03 -6.90184825E-04  1.05590702E-02
  3.48886995E-03  2.50952293E-02  1.39709225E-01  8.54348933E-02 -1.61040989E-02
 -1.61557579E-03  1.41037798E-04  4.46819022E-04  1.30813360E-03 -3.37170430E-04
 -3.37259016E-03 -5.35945215E-03  2.54049714E-03  5.74545768E-04  4.48895833E-05
  1.34551905E-02  4.05377581E-03  1.24262305E-03  2.25321669E-04  1.73999754E-02
  4.15122902E-03  1.75625123E-03 -2.36864991E-04  1.42017125E-01  1.69595236E-02
  6.87532748E-02  2.65581000E-02 -6.61408842E-04 -2.66548484E-05  1.93431187E-04
  4.49243693E-04  3.97892378E-04 -2.53384240E-03 -4.05282005E-03  1.27863731E-03
  1.47150519E-03  2.28760324E-04  1.04258365E-02  1.93247124E-03  2.13281569E-03
  3.18640065E-04  4.04195396E-03 -3.26240083E-04 -2.43475458E-03 -9.69284147E-05
  9.77741557E-02 -1.02156326E-02  2.02778374E-02 -2.90426564E-03 -5.33319299E-04
 -2.18899429E-05  1.79034571E-04  3.55793504E-05  7.14141137E-05 -3.34958761E-03
 -5.32638798E-03  2.23813789E-04  2.54483623E-03  5.19360653E-04  1.35615889E-02
  5.08202454E-04  3.94880927E-03  9.99287266E-04  1.64387984E-02  4.62818466E-03
  2.45264314E-03 -2.32591335E-04 -4.02618244E-02  3.24779451E-03 -1.25958898E-02
  5.95917815E-03 -6.20504302E-04  6.92107338E-05  3.08084805E-04 -4.83984722E-04
  1.64549179E-04 -8.19875951E-03 -1.30319071E-02 -1.91213600E-03  5.80715400E-03
  1.69416749E-03  3.22215745E-02 -2.00460173E-03  8.48995414E-03  2.70039963E-03
  1.98872068E-02  9.68365645E-03  1.45069184E-02  2.62865095E-03 -7.19820385E-02
 -1.02577870E-02 -1.65828587E-02 -1.85094304E-02 -1.61702324E-03 -1.10846419E-05
  1.23719369E-03 -1.12701382E-03 -3.98354592E-04 -1.06501567E-02 -1.69731611E-02
  2.07041164E-03 -5.46922624E-03 -4.41183205E-03  4.22082039E-02  3.79528441E-03
 -9.30980829E-03 -5.27921203E-03  2.93143978E-02  7.68734808E-04 -3.20894029E-03
 -8.32353039E-03 -4.81182396E-02  6.44361995E-02 -1.02101819E-01 -5.59211963E-03
  5.89135168E-04 -2.49867760E-04  8.75784632E-04 -1.82632525E-03 -1.62067483E-03
 -4.53884256E-03 -7.20920253E-03  1.15843141E-03 -3.02141253E-03 -1.22674024E-03
  1.82510351E-02  1.74810424E-03 -4.42142709E-03 -1.33261108E-03  3.90973462E-03
 -1.32466896E-03  2.73317867E-03  3.78475183E-03  1.59306496E-01  7.42409014E-03
 -5.24521166E-02  4.42114217E-02  2.25415321E-05 -5.76526468E-05  1.27644066E-04
 -7.49311714E-04 -6.59905956E-04 -3.73279943E-03 -5.93994144E-03  9.81638257E-04
 -2.59784806E-03  7.00949234E-04  1.48099198E-02  1.45788512E-03 -3.58229017E-03
  8.98816987E-04  1.59447976E-02  1.96548632E-03 -5.58855754E-03  1.15950483E-03
  7.71437908E-02  7.06003413E-03  2.89751913E-03  1.30847892E-02  3.15990743E-04
 -2.93833079E-05  4.04919325E-05 -5.70921780E-04 -5.16638713E-04 -5.55388268E-03
 -8.83222446E-03  9.86140838E-04 -2.71168257E-03  3.01791490E-03  2.25297592E-02
  1.62916330E-03 -3.83851830E-03  3.74219840E-03 -3.25537715E-04 -9.29829451E-04
  3.83370567E-04 -6.08572993E-03 -1.96220165E-02 -5.51981312E-03 -1.30021639E-02
 -1.23425354E-02  4.38739764E-04  1.73698688E-04 -5.20438909E-04 -7.49603868E-04
 -6.38430604E-04 -1.25004866E-02 -1.99140468E-02  6.44690490E-04 -1.81269429E-03
  4.92837314E-03  5.02937728E-02  1.75977969E-03 -5.29804750E-03  5.97085759E-03
  4.61862446E-02 -2.01160907E-03  4.75426067E-03  9.38430460E-03  1.22911015E-02
  7.03347790E-03  3.45872985E-02  3.28218525E-02  1.87499294E-03 -1.71088812E-05
 -9.51210423E-05 -1.69981936E-03 -1.48985499E-03  7.27433219E-03  4.98734663E-03
  3.01781726E-03  6.45180382E-02  2.86920223E-02  1.52497812E-02  2.46198060E-02
  1.08870336E-02  7.93715798E-03  4.64015899E-03  1.22068645E-03 -7.69025556E-03
  1.10070126E-03  4.88294528E-04  8.01299751E-04  8.04346463E-04  1.31847824E-04
 -2.24666540E-03  1.13768752E-03 -2.31642297E-04  4.86394121E-04  4.38515195E-03
 -6.83870400E-05 -2.26008581E-03  6.82410862E-03  6.82256977E-03  8.97119552E-03
  1.52656404E-03  3.04906784E-04 -3.24197180E-03  1.12617165E-03  1.40969849E-03
  7.15943949E-05  2.13175647E-03  6.54364240E-04 -2.55587655E-03  2.59378506E-03
  7.37784328E-03 -1.43831129E-02 -2.92154244E-02  4.30742498E-02  3.80157183E-02
  5.47186756E-02 -2.01126615E-03  2.21298381E-03  1.09217604E-02  1.07799108E-03
 -2.72329772E-03 -4.04809212E-03 -3.79321224E-04  9.49263538E-04  1.41067289E-03
 -1.08670562E-03  2.78070742E-03  4.21822149E-03 -2.26814817E-03  5.66358458E-03
  8.27206621E-03 -1.08852997E-03 -2.57709686E-04  4.69713227E-03  1.28151908E-03
 -9.74507265E-04  2.40359084E-03 -1.02522818E-03 -9.24308817E-04 -8.21493921E-03
 -1.31925953E-02 -2.30269695E-02 -1.21330381E-02  1.81304487E-03  3.46234609E-02
 -3.08863132E-02 -1.69346844E-02  2.59980879E-03  1.86999119E-02 -2.09622734E-03
 -1.85690624E-04 -1.21239082E-03 -3.89843937E-02  1.09175217E-02  7.88141769E-03
  4.66214498E-03 -9.19567336E-04  3.72583837E-03  1.80789369E-03  1.94161083E-03
  1.84548954E-03 -2.79452633E-02 -4.56217126E-02  5.98276581E-03  3.22482557E-04
  6.75899152E-03  1.23697654E-01  6.87910806E-03 -1.34062594E-03  1.20109134E-02
  1.02090290E-01  1.09029456E-03  2.36531566E-04  9.91223483E-03 -1.10151392E-01
  2.46525089E-02  2.02475885E-04  2.50474956E-02  1.30692659E-03 -2.96105626E-04
 -9.56118206E-04  2.61844634E-03  3.76350444E-03  1.06102912E-02  1.75131797E-02
  1.05861461E-03  9.37522867E-04 -3.48393615E-03 -5.00266769E-02  1.86865758E-03
  1.58248892E-03 -5.59699787E-03 -4.30449788E-02  3.80919690E-04  2.98200185E-04
 -1.59681316E-03  1.04526474E-02 -9.74142564E-04  3.76022948E-04 -7.44283969E-03
 -5.40989505E-04  9.91907499E-04  7.06754859E-04 -4.06227736E-05 -2.87012433E-04
  5.32586331E-03  8.49085400E-03  7.78708856E-03 -9.24841590E-03  1.71424773E-02
 -2.16011665E-02  1.11016651E-02 -1.36967310E-02  2.66449812E-02 -9.49992538E-03
  1.17961238E-02 -4.50557233E-03  1.21721177E-02 -3.68111242E-01  4.19765607E-02
 -2.24519369E-01  5.18904269E-02  3.74205457E-03  1.42829693E-03  1.80234001E-03
  1.69965791E-03  1.14949077E-03  5.72001795E-03  9.05146783E-03  1.17740825E-03
 -1.80649798E-03  2.06714784E-03 -2.17357767E-02  1.30357210E-03 -2.74289009E-03
  2.89899263E-03 -9.28543431E-03 -8.23503958E-03  3.02877945E-03  4.37734786E-03
  6.28555282E-01 -3.34852711E-01  4.99784436E-01  1.08928647E-01  8.87799303E-04
  5.49930673E-04  3.80427216E-04  5.34884901E-04 -2.94692401E-04  4.23117016E-02
  6.73466066E-02  5.94296020E-03 -1.32064243E-02  2.03378177E-02 -1.69474184E-01
  8.09015681E-03 -1.88230130E-02  3.05795390E-02 -6.55489704E-02 -1.98603294E-03
  1.44950516E-02 -3.43227324E-03 -3.64439246E-01  6.31689912E-02 -2.93040361E-01
  1.55685923E-01 -6.58878592E-03 -9.40873309E-05  1.49318180E-04  3.96463191E-03
  3.12567808E-03  4.44058204E-03  7.04978183E-03 -2.19375860E-03  3.21751643E-04
  8.69262171E-04 -1.70016913E-02 -2.20621360E-03  7.91911092E-04  6.69256821E-04
 -1.81990509E-02 -1.29371914E-02 -3.36904521E-03  3.04218493E-03 -3.82209216E-01
 -6.24039555E-01 -3.25840013E-01 -2.02268414E-02  9.57947334E-04  3.80347794E-04
 -1.06965580E-04 -2.17809519E-04 -2.24574508E-05  2.48526555E-03  3.97602141E-03
 -1.61054046E-03 -2.75495468E-04  3.77110653E-05 -1.05219178E-02 -2.23423811E-03
 -4.62128844E-04  5.25642886E-04 -5.62562032E-03  2.57291063E-03 -4.28731328E-03
 -3.52182857E-03 -5.93612394E-01 -7.06102493E-02 -2.78256308E-01 -6.14362067E-02
  4.24568154E-04 -8.92276619E-05 -1.42179043E-04 -1.83792749E-04  2.49569863E-05
  1.98126206E-03  3.17186528E-03 -7.60360368E-04 -1.01217215E-03 -1.75597573E-04
 -8.09248200E-03 -1.28761649E-03 -1.71355414E-03 -2.25313663E-04 -9.17689172E-03
  3.95158878E-04 -1.56743918E-03  4.18575329E-04 -1.67962417E-01  8.40643402E-02
 -6.91470609E-02 -1.40248495E-02  4.55487533E-04 -1.71544799E-05 -1.43320009E-04
  3.92316491E-05 -1.04569825E-04  2.09546355E-03  3.36416509E-03  2.02822841E-04
 -1.35099181E-03 -2.51158341E-04 -9.04477146E-03  3.04749149E-04 -2.01947656E-03
 -1.16714368E-04 -1.25825569E-03 -6.91974621E-04  1.75773110E-03 -1.16594909E-03
 -1.55603563E-01  2.96103826E-02  3.97512555E-03  5.23331681E-04  3.09875536E-04
  6.60533510E-05 -2.46802842E-04  1.65604404E-04  6.86046846E-05  2.95392472E-03
  4.68981459E-03  1.40620739E-03 -1.37103350E-03  2.08820236E-04 -1.17403897E-02
  2.06506482E-03 -9.43334384E-04 -6.93239143E-05 -1.13407159E-03 -4.84128580E-04
 -2.08452201E-04  2.23413897E-03  5.82356738E-01 -5.73221875E-02  6.25008129E-02
  6.36755136E-03  6.54885066E-04  1.34444589E-04  5.37534110E-05  2.25260587E-05
  1.96041244E-04  2.79739423E-02  4.44860439E-02  1.35499949E-05  7.54204074E-04
  1.88269115E-02 -1.10733224E-01 -5.21673734E-04  9.14051737E-04  2.47470511E-02
 -8.12586264E-02  3.04034490E-03  9.78971715E-04  1.89868115E-02  2.83312084E-01
  3.02330377E-02 -9.85291358E-02 -5.52589996E-02 -4.36206641E-03  3.24352598E-04
 -8.38312450E-04  3.16749865E-03  2.67963887E-03  2.47188744E-02  3.94168484E-02
 -4.46209622E-03  1.16769948E-02  1.08979206E-02 -9.97292647E-02 -5.68705684E-03
  1.44265501E-02  1.45944381E-02 -3.90940117E-02  3.60948014E-04 -8.02149194E-04
 -1.31990323E-03  1.55007419E-02  8.64380093E-03 -1.17512524E-02  3.20627460E-02
 -2.51710739E-03  3.29810121E-04 -8.10023813E-04  3.18753838E-03  2.93098905E-03
  2.76196973E-02  4.40132749E-02 -6.52560769E-03  1.70295343E-02 -2.09106786E-03
 -1.10850716E-01 -9.03575208E-03  2.30681250E-02 -1.42991645E-03 -7.47266308E-02
 -4.03933670E-03  1.29308712E-02  5.96265511E-04  1.24942415E-01  4.15314066E-03
 -1.16555360E-02  3.77044518E-03 -1.27172855E-03  1.91678482E-04 -4.90825535E-04
  4.31904125E-03  3.86393514E-03  4.05251232E-02  6.46402600E-02 -6.16912470E-03
  1.63099501E-02 -1.79850227E-02 -1.63515422E-01 -8.79242734E-03  2.30842939E-02
 -2.11042509E-02 -7.38241804E-02 -5.20158276E-03  1.24364087E-02  7.12632066E-03
 -9.12853986E-02  1.09275804E-02 -3.15823657E-02 -5.07163215E-02 -2.79901546E-03
 -6.77644320E-04  1.78856792E-03  5.87603461E-03  5.31600280E-03  6.49708980E-02
  1.03777480E-01  1.47026196E-04  3.15038763E-04 -1.29702086E-03 -2.63942826E-01
 -4.30136282E-03  1.03711909E-02  1.05963255E-02 -1.81981461E-01  2.78021958E-03
  1.54592292E-03 -2.35769303E-02  4.97463183E-01 -2.34285856E-02  8.61932621E-02
  2.78249473E-01 -6.70733088E-03  2.66512691E-03 -6.88884719E-03  9.62752799E-03
  8.48759122E-03  5.13379432E-03  3.21543822E-03  4.54577429E-03  2.26332581E-02
  1.11471708E-02  1.82343084E-03 -4.85608303E-03 -5.37999702E-03 -1.33068260E-02
 -2.95086564E-03 -3.40282756E-03  7.64526389E-03 -9.96307123E-04  3.01415084E-04
 -6.24630089E-04 -7.34183397E-04 -2.99505382E-04  8.21365065E-04 -7.92243701E-04
 -1.63317296E-04 -1.14973513E-03 -1.35126291E-03 -1.01287533E-04  1.93326832E-03
 -1.01478449E-02 -4.86523995E-03 -2.12401160E-02 -9.21269677E-03 -5.38204314E-03
  1.88048610E-03 -1.03315064E-02 -7.66101872E-03  1.22851338E-03 -1.83498940E-02
 -1.09717297E-02  2.97998009E-03 -1.89782589E-02 -5.40304820E-02  1.05738262E-01
  2.13776451E-01 -3.16997304E-01 -2.81014763E-01  1.80008504E-01 -1.32799988E-02
  2.82886171E-02  2.60976361E-02 -7.53024276E-03  1.97186406E-02  2.02859713E-02
  2.63473074E-03 -6.89202483E-03 -7.07293644E-03  7.81799791E-03 -2.04515535E-02
 -2.12578426E-02  1.56865038E-02 -4.12662866E-02 -4.12101092E-02  1.69994912E-03
 -2.09906850E-04 -9.97144805E-03 -4.41663607E-03  6.08272640E-03 -1.59094665E-02
  7.22149842E-03  6.44095697E-03 -8.20187314E-03 -1.32312965E-02 -1.98433684E-02
 -9.91070461E-03  1.50556112E-03  3.58696927E-02 -2.70497509E-02 -1.34790026E-02
  2.25339984E-03  1.38743679E-02 -1.82740716E-04 -9.08955688E-05  3.61004036E-04
  1.95247399E-02 -5.03814816E-03 -3.23967843E-03 -2.25751106E-03 -6.94496004E-04
  2.88079835E-03  1.22378095E-03  1.78170429E-03  1.41689822E-03 -1.97489833E-02
 -3.22880689E-02  9.02910354E-03  4.33978338E-03  9.89088262E-03  8.79095837E-02
  1.21184869E-02  5.58233040E-03  1.62817062E-02  7.66231180E-02  4.24151239E-03
  1.87531436E-03  9.26197300E-03 -1.87533964E-02  7.81105220E-03 -1.85288086E-04
  1.16833501E-02  5.14245092E-04 -5.66789829E-04 -1.17424195E-03  1.92810851E-03
  2.53801263E-03  8.29637732E-03  1.37244857E-02  2.74603738E-05  5.45904544E-04
 -2.63888788E-03 -3.95961650E-02  1.31324245E-04  1.04110731E-03 -4.11883425E-03
 -3.23052825E-02 -7.33793941E-05 -6.01898490E-05 -2.08081890E-03 -8.66969388E-03
  3.19718755E-03  2.11582687E-03  1.03468465E-03 -4.85252217E-04  7.25022294E-04
  5.43907189E-04  4.73002013E-05 -1.93764846E-04  1.13957410E-02  1.82029437E-02
  1.28125329E-02  1.18459491E-02  9.80067938E-03 -4.60662695E-02  1.80307423E-02
  1.81120081E-02  1.51175629E-02 -3.59674696E-02  1.12811319E-02  5.91268601E-03
  2.92968858E-03  2.78971236E-01 -7.41847652E-02 -1.33767308E-01 -8.63653589E-02
  3.88597351E-03  1.50124121E-03 -3.13856627E-04  3.14000034E-05 -2.69168544E-03
  5.34998836E-02  8.53446054E-02  1.62097155E-02  1.83850909E-02  3.20667256E-03
 -2.15874309E-01  2.26428621E-02  2.59515318E-02  3.83322542E-03 -1.16151833E-01
  3.60444417E-03  6.69045919E-03  2.78082629E-03 -1.52205551E-02 -2.14605618E-02
 -2.62871824E-01 -6.01322063E-02  9.20788819E-03  8.05286127E-04 -2.99297956E-03
 -3.00917831E-04  3.07748760E-04 -8.45703328E-04 -1.35547000E-03 -4.67928314E-04
  7.49957431E-03 -2.32714250E-03  3.67623053E-03 -3.68030767E-04  1.10237460E-02
 -3.95996368E-03  1.58922146E-03 -2.68673053E-03  3.99076220E-03  5.42620818E-03
  1.99958916E-01  8.15110397E-02 -1.18882910E-01  6.71456686E-02  1.38942340E-03
  3.77132790E-05  7.64368252E-05  6.16031647E-04 -3.74689707E-04  4.93682083E-02
  7.87905017E-02 -1.19155429E-02  2.47200603E-02  5.38973707E-03 -1.99100578E-01
 -1.41164527E-02  3.15227070E-02  6.48469555E-03 -1.09457159E-01 -6.56009907E-03
  4.62662177E-03  2.05668393E-03 -3.14405750E-02  1.08926065E-01  8.22488454E-02
  3.08789692E-03  9.09228096E-03  7.79655580E-04 -3.32928006E-03  6.60504187E-04
  6.68307509E-04  4.64848668E-02  7.42384192E-02 -2.69921780E-02  3.98084315E-03
  1.98951262E-03 -1.88447662E-01 -3.39558078E-02  5.34921932E-03  2.35489847E-03
 -9.92824943E-02 -1.26801797E-02  1.64990285E-03  1.47457806E-03  4.23031002E-02
  1.43100942E-02  7.26636458E-02  1.76499273E-02  8.56281946E-03  7.72899994E-04
 -2.73814710E-03 -1.45690018E-03  3.13847531E-04  4.56734275E-02  7.29737497E-02
 -1.77434657E-02 -2.02338945E-02 -3.21977976E-03 -1.85779669E-01 -2.25780690E-02
 -2.54223674E-02 -4.15547492E-03 -8.81868461E-02 -4.53899298E-03 -5.97105314E-03
 -5.74088502E-04 -1.56983905E-02 -5.21262987E-02  5.61480824E-02  1.31771767E-02
  8.33913268E-03  3.50325032E-04 -2.89775999E-03 -8.97035763E-05 -1.44244674E-03
  4.65676700E-02  7.43711672E-02  7.72216169E-03 -2.57906269E-02 -5.35336772E-03
 -1.88801051E-01  1.02039467E-02 -3.23072414E-02 -6.81203833E-03 -9.67160401E-02
  4.15284845E-03 -1.02503626E-02 -2.25998531E-03 -2.23164709E-01 -1.21864280E-01
 -5.90533219E-02 -9.40177956E-03  8.47872068E-03  7.05334644E-04 -3.24397094E-03
  7.61008331E-04  5.99979848E-04  4.95350415E-02  7.90820455E-02  2.67497111E-02
 -7.80850488E-03 -2.45670342E-03 -2.00294888E-01  3.32380282E-02 -9.10328236E-03
 -3.42987211E-03 -1.05737162E-01  1.03154365E-02 -2.18907338E-03  1.04194295E-03
 -1.06231593E-01 -4.93883849E-02 -2.14746859E-01 -3.24785987E-02  9.19165821E-03
  7.96643223E-04 -2.89521101E-03 -1.44379452E-03  1.97360633E-04 -4.14030606E-03
 -6.61302383E-03 -2.88369303E-04  1.90671751E-03 -2.29835263E-03  1.66533122E-02
  3.51081360E-05  2.32996763E-03 -2.90001800E-03  6.83587355E-03 -1.68612075E-03
  6.41811924E-03 -2.47536650E-04 -1.62457046E-01  9.87008423E-03 -2.30064228E-02
  2.04221188E-02  7.39308753E-04  3.20467558E-05 -5.17341316E-04 -2.89004730E-04
 -5.96289177E-04 -5.52308352E-03 -8.80392682E-03  7.67678190E-04 -1.86631242E-03
 -2.65621529E-03  2.19141467E-02  9.67487586E-04 -1.80768083E-03 -3.49967838E-03
  1.23820866E-02 -4.06171566E-04 -1.41859288E-03 -3.54748353E-03  1.42964498E-01
  1.42815285E-02 -4.77867774E-02  5.82080712E-03  7.60494385E-04 -3.17376683E-06
  5.51538506E-05 -6.47639605E-04 -5.61207828E-04 -6.59146805E-03 -1.05159560E-02
  1.35704716E-03 -3.54466995E-03  5.11996204E-04  2.65172851E-02  1.78247841E-03
 -4.35990155E-03  3.99713387E-04  1.33599741E-02  7.46776712E-04 -2.25102269E-03
 -2.03157302E-03 -1.05196403E-01 -4.89486057E-03  2.32509836E-02  3.82554886E-02
  3.35893564E-04 -4.71468334E-05  1.16328730E-04 -9.73542868E-04 -8.67098023E-04
 -8.14289090E-03 -1.30256694E-02  7.90296655E-04 -1.94196256E-03  3.53960470E-03
  3.31734417E-02  1.23552016E-03 -2.62380209E-03  3.97956946E-03  1.71834339E-02
  4.67425038E-04 -2.87597244E-03  2.24798863E-03 -3.12704145E-01 -4.96179491E-02
  1.15144355E-01  1.32971948E-03  7.07237207E-04  2.41986047E-06 -4.81621071E-05
 -1.07617420E-03 -9.59503271E-04 -8.41026722E-03 -1.34478325E-02 -5.45719233E-04
  2.87019922E-03 -2.51629587E-03  3.42421924E-02 -2.32987904E-04  3.51508420E-03
 -5.08706746E-03  2.65618485E-02  1.85800056E-03 -3.46465501E-03  3.50535376E-04
  3.52770741E-01 -8.42787067E-02  2.09992347E-01 -9.51601276E-02  6.57820514E-04
 -2.96004337E-04  1.44593087E-03 -1.26409828E-03 -1.35377647E-03  5.14295018E-03
  4.82075445E-03 -3.79810570E-03  1.52941720E-02  7.55605912E-03 -7.93227922E-04
 -7.04794395E-03 -2.87735241E-03 -2.13377092E-02 -2.12468165E-02 -1.47126806E-02
  9.76959707E-05 -1.93263772E-02 -1.57033792E-02  4.45509634E-03 -1.89096999E-02
 -1.48579690E-02  5.27062454E-03 -1.93654598E-02 -1.55712931E-02  5.36596326E-03
 -2.13814884E-02 -1.59510464E-02  1.68082460E-03  1.99967278E-03  2.05204854E-03
  1.24679750E-03  2.28788612E-03  2.34468899E-03 -1.60708027E-03  2.82006192E-03
  2.07612973E-03  6.77280547E-04  3.92240717E-03  3.26574392E-03 -1.03751878E-04
  2.56940362E-03  7.32037948E-03 -1.43707867E-02 -2.89169028E-02  4.30254428E-02
  3.92874695E-02 -1.31645091E-02  7.80588092E-03 -4.56837103E-04 -8.27655519E-03
  8.88502626E-04 -3.34539240E-03 -1.71137754E-03 -3.09152405E-04  1.18232855E-03
  5.75916715E-04 -9.39173989E-04  3.47767397E-03  1.92559912E-03 -1.83854087E-03
  7.11230918E-03  2.85149867E-03  8.12885188E-04 -9.93461054E-04 -2.38197409E-03
 -5.19343598E-05 -5.24260776E-04  2.42508042E-03 -9.60659184E-04 -1.03604352E-03
  3.28953937E-03  5.27498590E-03  6.02058693E-03  3.77143054E-03 -6.08613472E-04
 -1.37230396E-02  7.85188979E-03  5.43856350E-03 -6.56097095E-04 -2.02490803E-02
  3.89503342E-03  6.10337174E-04  1.42878940E-03  2.17316218E-02  2.19763589E-04
  2.25347855E-03 -7.45482282E-03  1.60631963E-04 -6.55323815E-04 -4.17463111E-04
 -6.77287267E-04 -1.02769515E-03  6.62230764E-03  1.08258960E-02 -3.61194326E-03
  1.30637796E-03 -4.41504368E-03 -2.92853464E-02 -5.24430951E-03  2.30454274E-03
 -7.17122792E-03 -3.03796912E-02  2.69319735E-03  2.68066393E-03  2.49603450E-04
  2.58077731E-02  7.17876338E-03  3.26514864E-02 -3.51046791E-03 -3.27292731E-04
  2.98831569E-04  6.87423013E-05 -8.15777045E-04 -1.16065330E-03 -2.18647565E-03
 -3.63079568E-03  3.26038308E-06  3.02720344E-04  4.50645026E-04  1.05859671E-02
 -1.91072124E-05  3.67698719E-04  5.26637236E-04  8.43266596E-03 -1.04349315E-03
 -1.23862063E-04  1.90893940E-03  1.12661465E-02 -4.48206243E-03  1.54232851E-05
 -6.96063685E-03  1.35889337E-04 -2.06049187E-04 -1.50973662E-04  5.83279012E-05
  1.04862611E-05 -2.95709328E-03 -4.60854706E-03 -3.68326955E-03  6.73202994E-03
 -6.41928678E-04  1.06858193E-02 -5.40632743E-03  8.95594448E-03 -1.13909393E-04
  2.33202395E-02 -4.89052731E-03  1.14692638E-02  9.08919115E-03 -4.21137538E-01
 -6.10985812E-02 -2.83444219E-01  3.25019163E-02 -1.95409810E-03 -4.94928316E-04
  7.14369067E-04 -8.48119672E-04 -5.07618262E-04 -2.53636164E-04 -4.48632495E-04
 -6.21503947E-04  1.45930443E-03  6.92510565E-04  2.38961701E-03 -2.07353521E-03
  9.70731744E-04  1.22736751E-03 -7.77321670E-03  8.80631494E-03 -4.83450274E-03
 -1.51839639E-03  2.42279022E-01  1.03441586E-01 -3.36665413E-01 -3.07504575E-02
 -4.28361530E-04  4.18213263E-05  2.47040628E-04 -2.50481464E-04 -2.56621595E-04
 -2.58041182E-02 -4.11275488E-02 -9.30293850E-03  2.33573817E-02  1.41538183E-02
  1.02927814E-01 -1.28908650E-02  3.24322794E-02  2.39497609E-02  8.39866481E-02
 -1.02969897E-02  2.52213903E-02 -1.82715362E-02 -4.47192270E-01  2.53087909E-01
 -4.39357304E-01  1.43930463E-01 -2.27775571E-03 -5.24344076E-04  1.15269624E-03
 -5.00847082E-03 -4.47177349E-03 -9.75441761E-04 -1.58393138E-03  2.00087654E-04
  4.47275832E-04  3.08808888E-04  4.54454792E-03  8.28857330E-04  1.42590844E-03
  8.79119116E-05  3.53651371E-03  6.68212675E-03 -1.73062789E-03  1.44166253E-03
 -4.85505250E-01  2.40043528E-01  3.00752770E-01  2.19397086E-02 -9.55086930E-05
  1.10637932E-04  4.44351279E-05 -1.13177996E-04  5.93295004E-05 -3.00066651E-04
 -4.31039642E-04  1.45200670E-04  2.62153134E-04  9.40615909E-05  9.66537779E-05
 -1.16354465E-05  7.28438561E-05  3.37909908E-05  8.15234061E-03  2.26526749E-03
  6.14068801E-03  5.31422503E-04  8.59158200E-01  1.42192043E-01  1.05019541E-01
  2.66495431E-02 -1.88123726E-04 -1.60810205E-05  6.25551626E-05 -1.06741064E-04
  2.54809931E-04  4.18462801E-05  9.49226764E-05 -1.22192398E-04  1.52358344E-04
  3.15810765E-05 -5.61113100E-04 -4.64344469E-04 -1.48473999E-04  7.30197452E-05
  2.65865046E-03 -1.69035642E-04  1.29878122E-03  3.72144193E-04 -3.86218090E-01
 -8.52170726E-02 -1.80969514E-02 -7.88845286E-03  1.27072300E-05 -9.12972274E-06
 -3.14421180E-05  4.91644367E-06 -4.52337998E-05  3.41505593E-04  5.68471191E-04
 -1.42271884E-04 -1.77406464E-04 -1.34125787E-05 -1.84732986E-03 -2.60053334E-04
 -4.46280745E-04  9.88195339E-05 -2.97964490E-03 -9.47811804E-04  7.07808406E-04
 -9.38837594E-04  2.56485204E-01 -1.00675150E-01  3.60922560E-02  2.03789302E-02
  6.32683712E-07  1.09075311E-06 -9.14770017E-05  1.97980261E-05  7.10412475E-05
  6.85208966E-04  1.07498229E-03 -3.83264151E-05 -3.12437448E-04  1.98637901E-04
 -1.98487222E-03  3.12972077E-04  2.11677878E-04 -9.22965046E-05 -8.59291624E-03
 -4.41356622E-03 -7.85511057E-03  4.02181808E-04 -7.22265354E-01  3.35112506E-02
 -2.15521828E-01 -6.58514035E-02  2.60425480E-04  4.84466320E-05 -3.35957555E-05
  1.57553468E-04  1.64076377E-04 -4.61936272E-02 -7.38266946E-02 -3.90779255E-03
  9.62572695E-03 -2.15125146E-02  1.86174185E-01 -5.90100185E-03  1.51062182E-02
 -2.40114325E-02  1.05895196E-01  1.19371007E-03 -6.43591898E-03 -1.68542200E-03
  5.29907926E-01 -2.09076638E-02  6.49330902E-02 -7.82612603E-02  3.98392739E-03
  9.71209650E-04 -2.53419468E-03 -5.97822670E-03 -5.34313303E-03 -5.04555260E-02
 -8.06430181E-02  6.93477606E-03 -1.81787355E-02 -1.65231171E-02  2.04467279E-01
  8.59857682E-03 -2.10230349E-02 -2.01635285E-02  1.23453170E-01  3.85178139E-03
 -1.50578917E-02 -9.30913237E-03 -1.50276243E-01 -2.15566604E-02  5.05632389E-02
 -3.20105913E-02  4.63569693E-03 -4.94672574E-04  1.28849953E-03 -6.06000328E-03
 -5.42439527E-03 -4.43494869E-02 -7.09945977E-02  7.03213557E-03 -1.84052441E-02
  1.43862135E-02  1.81548400E-01  8.15993385E-03 -2.04180915E-02  2.01392210E-02
  7.68669367E-02 -1.66678448E-05 -1.23340795E-03  7.82636224E-03  1.23693643E-01
  6.38706000E-03 -2.67445185E-02 -5.31870907E-02  4.82543900E-03  9.82503573E-04
 -2.59150575E-03 -4.97878609E-03 -4.46041089E-03 -2.28162054E-02 -3.64282326E-02
 -6.04465585E-03  1.54974162E-02  2.35077756E-02  9.23046335E-02 -9.63552829E-03
  2.58949788E-02  3.25765932E-02  5.86754828E-02 -6.05792850E-03  1.12888858E-02
  2.26630639E-02 -1.10173002E-01  3.91483966E-02 -8.18807303E-02 -6.89090167E-02
  6.77394643E-03 -9.10737862E-04  2.13765076E-03 -7.94283785E-04 -6.91087946E-04
  9.25209025E-03  1.49797176E-02 -1.31951402E-02  3.44530928E-02  3.53306079E-02
 -3.73492055E-02 -2.26616132E-02  5.88989785E-02  5.97670632E-02 -6.26231631E-02
 -3.55519554E-03  1.13230420E-02 -1.20645087E-02  4.62627104E-01 -5.38689943E-02
  8.33665043E-02  3.36414028E-01 -8.67606266E-04  3.63360782E-03 -9.57683518E-03
  2.18520735E-03  1.87696705E-03 -2.25583971E-03 -1.44200274E-03 -1.83300646E-04
 -6.22912836E-03 -2.72077271E-03 -2.76882053E-03 -1.11297937E-03 -1.49383948E-03
 -9.63881445E-03  1.42316383E-03  2.36826753E-03  8.47917167E-03  1.50280830E-04
  2.42374498E-04 -4.25365995E-03 -2.13470729E-05 -1.97895911E-04  1.71342205E-03
 -2.14897660E-04  4.68302567E-04 -3.19525010E-03 -6.43495575E-04  1.08287017E-03
  5.29242029E-03  2.21789774E-02  1.30225475E-02  5.53158814E-03  2.37221282E-02
  1.89797510E-02  8.93814083E-04  2.05758345E-02  1.65326147E-02 -3.20683728E-03
  6.06787806E-03  6.51738423E-03  1.69779587E-03 -2.42048646E-02 -6.89585321E-02
  1.35373742E-01  2.73451627E-01 -4.08751226E-01 -3.71616140E-01  2.06248223E-01
 -1.39653691E-02  3.68341026E-02  2.97625797E-02 -5.28328382E-03  1.40156082E-02
  1.42779566E-02  1.83662377E-03 -4.86510091E-03 -4.91618035E-03  5.37592810E-03
 -1.42558190E-02 -1.48931092E-02  1.18843052E-02 -3.15717204E-02 -3.01926225E-02
  1.07451372E-03 -1.91697611E-03 -1.13529232E-02 -3.55351628E-03  5.11991705E-03
 -1.36293637E-02  6.01771847E-03  5.45079882E-03  2.27271266E-02  3.67172769E-02
  3.67546799E-02  2.00650143E-02 -6.86769517E-03 -9.98028134E-02  4.87693688E-02
  2.75229656E-02 -1.17532555E-02 -5.29851120E-02  8.23405836E-03  3.47204774E-03
  1.22126761E-03  5.37874122E-03 -9.16145056E-05 -1.45917587E-03  6.49028570E-04
  9.47018302E-04 -3.49377843E-03 -1.15617877E-03 -3.65060116E-03 -4.04538842E-03
  2.73627540E-02  4.48747601E-02 -2.74124623E-02 -4.59468646E-03 -4.32771644E-02
 -1.23053418E-01 -3.93815593E-02 -5.50571070E-03 -6.80043506E-02 -1.14856730E-01
 -1.55726556E-02  5.85325078E-04 -4.10560437E-02  1.40656930E-01 -1.54869371E-02
 -1.19015940E-02 -1.78242199E-02  2.18675188E-03  1.77080100E-03  6.97446328E-04
 -3.61835249E-03 -5.01070309E-03 -1.24184430E-02 -2.06043604E-02  1.94155180E-03
  1.18199791E-03  4.35616768E-04  5.96492454E-02  2.23051852E-03  1.29671917E-03
  1.39237801E-03  5.54210184E-02  9.41083705E-04  9.84789743E-04 -1.60162925E-04
  8.76112439E-03 -2.01794725E-03 -4.28467880E-04  6.18134702E-04  7.23446770E-04
 -6.37948317E-04 -5.38931984E-04 -4.03513066E-05  6.37795094E-05 -5.26928332E-02
 -8.49376080E-02 -1.85535287E-02  4.93174092E-03 -1.70976463E-02  2.20421732E-01
 -2.35810396E-02  5.87013165E-03 -2.65679561E-02  1.68162581E-01 -2.14737663E-02
  2.16316477E-03 -2.08684922E-02 -4.92137510E-01  7.38308005E-02 -6.58278885E-02
 -6.36592168E-02 -5.11582585E-03 -3.40486297E-03 -8.10392803E-04 -9.91753208E-04
 -3.32814952E-04 -3.50886288E-02 -5.63358592E-02  1.38667252E-02  2.11482525E-02
  2.37392168E-03  1.45909365E-01  2.26180138E-02  3.33082739E-02  4.22473693E-03
  6.74272959E-02  9.68918687E-04  5.38312097E-03  1.22854963E-03 -3.17190993E-01
  3.92763881E-02 -1.68115662E-02 -1.57768051E-02 -4.97595354E-03  2.07145056E-04
  1.44778526E-03 -5.66848441E-04  2.52514395E-03 -4.43591056E-02 -7.12310200E-02
  3.76585178E-03 -1.83648206E-02  9.34572074E-03  1.83593417E-01  6.71018312E-03
 -2.98467450E-02  1.58420617E-02  1.05062694E-01 -2.39191406E-03 -2.28909619E-03
 -4.12549916E-03 -4.42293286E-01  8.89926957E-02 -2.39073664E-01  1.08535515E-01
  6.75007125E-05 -1.72201750E-04 -1.10654244E-04 -6.34751926E-03 -4.01089743E-03
 -5.43133977E-03 -8.72627445E-03  2.29010146E-02  1.41114579E-02  1.42016625E-03
  2.24280399E-02  3.37638817E-02  2.23101384E-02  2.46230166E-03  1.88332397E-02
  1.11927416E-02  6.32415401E-03 -7.05066404E-05  2.87331966E-01  1.02106504E-01
 -2.98726375E-02  8.57382154E-03 -8.25126383E-04 -7.53673730E-04 -4.43829884E-04
  4.10823574E-03 -2.31127816E-03  2.70653691E-02  4.34576753E-02 -7.56530961E-03
  1.66267169E-02  3.54904056E-03 -1.11312705E-01 -7.01945759E-03  2.50346176E-02
  5.20684614E-03 -6.43834115E-02 -4.18395960E-03  4.21423116E-03  1.06322837E-03
 -2.01059748E-01 -3.10897908E-02  6.72914167E-02  3.93583955E-03  4.47061236E-03
  1.02116160E-03 -1.99233848E-03  1.01887181E-03  3.75652161E-03  3.95855698E-02
  6.35179045E-02 -1.01862054E-02 -1.03627605E-02 -1.60237972E-03 -1.62975128E-01
 -1.13914756E-02 -1.07103282E-02 -1.60732141E-03 -9.23854444E-02 -3.94439878E-03
 -5.51096308E-03 -1.06028135E-03  1.94035297E-01 -1.46263423E-02  5.97538452E-02
  1.83068654E-02  6.39894734E-03  3.07204706E-04 -2.16033851E-03 -4.11751156E-04
 -7.39539101E-04  2.96484995E-02  4.76159096E-02  1.65283704E-02 -6.20095052E-03
 -1.88149867E-03 -1.22323317E-01  2.39238769E-02 -4.61322939E-03 -2.07128165E-03
 -6.69685673E-02  7.70294674E-03 -2.38110918E-03  7.45974037E-05 -1.79885439E-01
 -3.53294276E-02 -4.59546408E-02 -1.34361789E-02  4.91959299E-03  1.02492458E-03
 -1.44031138E-03 -2.17273867E-03  2.97839528E-03 -8.11127953E-04 -1.29055321E-03
  1.06162675E-02  2.38284587E-02  3.97574985E-03  3.48707455E-03  1.65474629E-02
  3.54704313E-02  5.90926298E-03  5.23918372E-03  5.41124811E-03  1.43645288E-02
  1.62947737E-03  2.42648004E-01 -4.66506922E-02 -2.31677698E-02  6.19696785E-03
  1.30794710E-04 -5.48281295E-04  5.52793606E-04 -3.45137973E-03 -3.59002091E-03
 -1.52443813E-02 -2.44365860E-02  8.24586083E-03 -2.32425216E-02 -5.17197500E-03
  6.28114217E-02  1.22380909E-02 -3.49727936E-02 -4.62453267E-03  3.75344327E-02
  3.46088665E-03 -1.22036738E-02  1.62920456E-03  1.56634656E-01  3.54667313E-02
 -1.16732480E-01 -3.36162941E-02  1.29723773E-03 -1.66042358E-03  4.61482483E-03
 -1.65459258E-03 -1.05950997E-03  1.81340846E-02  2.91546672E-02  2.37444083E-03
 -6.44055845E-03  1.82410629E-02 -7.50637773E-02  4.36399747E-03 -1.22156858E-02
  2.59143949E-02 -3.80851880E-02  2.40535765E-03 -4.16246841E-03  6.06086956E-03
  1.06064180E-01  1.90537048E-02 -3.84223363E-02  3.73489251E-02 -5.93838098E-03
  2.23418077E-04 -6.00730576E-04  2.52600768E-04  2.41286161E-04  3.69964257E-02
  5.93832779E-02 -4.97652070E-03  1.29017217E-02  1.57545905E-03 -1.52484501E-01
 -5.73641235E-03  1.45228626E-02  4.63215557E-03 -9.42969816E-02 -3.28794431E-03
  8.79503469E-03  1.42897636E-03  6.71848878E-02 -9.90125490E-04 -1.48912460E-03
  2.13767544E-02 -1.95297247E-03  3.27878051E-04 -8.66036386E-04  4.54904389E-03
  4.10337556E-03  3.45330121E-02  5.55411447E-02  2.43381731E-03 -6.45519819E-03
 -1.17706905E-02 -1.42769265E-01  4.14724591E-03 -1.13835495E-02 -1.25359918E-02
 -7.99328849E-02  2.06277575E-05  1.58378688E-03  1.83914582E-03 -1.94423172E-01
 -6.40605157E-03  2.08302359E-02 -3.74862261E-02 -3.98907040E-03  1.05350036E-03
 -2.66239639E-03  3.69084669E-03  3.34199263E-03  2.85971498E-03  4.62135890E-03
  7.73108743E-03 -2.20524825E-02  3.04384306E-02 -1.13379880E-02  1.11121086E-02
 -3.15143470E-02  4.64069152E-02 -1.68723483E-02  3.22906148E-03 -1.12390437E-02
  6.56061241E-03  5.05905625E-01 -6.71504232E-02  1.60069049E-01  1.88909683E-01
  3.81157996E-03  1.08542216E-03 -3.23037583E-03  2.46345155E-03  2.29890248E-03
 -1.80122205E-02 -1.55880944E-02 -3.14833059E-03 -2.97710008E-02 -1.64704758E-02
 -1.34587908E-03  3.57281820E-02  2.15547175E-02  1.52989231E-02  8.02814207E-03
  6.42373059E-03  5.36312195E-03 -1.49269228E-02 -1.21950609E-02  2.11831134E-03
 -2.23038212E-02 -1.85137758E-02  9.56055702E-04 -1.64978200E-02 -1.36476069E-02
  2.12742338E-03  3.87563839E-03  3.15306008E-03  9.94390624E-04  1.10513608E-02
  6.43534038E-03 -5.04706001E-03 -1.01692151E-02 -7.81216638E-03  2.01238827E-04
 -2.14468720E-02 -1.79799100E-02  1.60280638E-03 -2.12713578E-02 -1.55822888E-02
  1.43843989E-03 -4.28180514E-03 -1.22074592E-02  2.40384797E-02  4.84224327E-02
 -7.28520652E-02 -6.73664013E-02  1.53272132E-01 -7.88377309E-03  2.92122447E-02
  1.58303515E-02 -1.69320650E-03  5.10772244E-03 -2.68694323E-03  6.00963101E-04
 -1.81859026E-03  1.00303222E-03  1.76713998E-03 -5.32701440E-03  2.84728555E-03
  3.85338689E-03 -1.15715431E-02  6.04781119E-03 -2.64775055E-04 -4.54224226E-03
  3.32743798E-03  2.93408187E-03  6.42395481E-04 -2.29310007E-03  2.05995313E-03
  1.88054711E-03 -4.42762518E-03 -7.19794484E-03 -8.85656559E-03 -2.31882861E-03
  1.09077214E-03  2.01389061E-02 -1.22098261E-02 -2.08206451E-03  2.04487436E-03
 -2.13123075E-03 -1.91109837E-03 -2.84473597E-03  6.78273820E-03  4.30900529E-03
 -1.04268777E-03 -5.34556048E-03  1.51684652E-03  2.83361940E-06  1.12811682E-03
 -9.26293901E-05  9.29861536E-04 -2.22006855E-04 -1.64144368E-03 -2.70250967E-03
  7.65227350E-03  1.12293445E-02  7.74237991E-03  7.68647523E-03  1.11911798E-02
  1.71371926E-02  1.20069799E-02  3.88015253E-03  1.01757437E-02  1.04210771E-02
  6.04003550E-03  8.31156236E-02 -2.82189337E-02  6.37005684E-03 -1.48894113E-02
 -8.12961418E-04 -2.29505724E-06 -1.10298047E-03  1.34189642E-04 -2.33341061E-04
  3.20555884E-03  5.32890677E-03 -1.52114093E-03  4.94956189E-04 -7.53957729E-04
 -1.57184853E-02 -2.11685689E-03  9.17275869E-04 -1.31611935E-03 -1.16166377E-02
 -2.84486300E-03 -3.08164736E-04  1.45713737E-04  1.25565644E-02 -5.72212197E-03
  9.70273196E-04  1.86242012E-04 -2.23511734E-04  1.60975903E-04  1.93026361E-04
  2.36736160E-04 -1.05355283E-04  9.61716361E-03  1.55720945E-02  5.45156302E-03
  3.56825241E-02 -4.34789309E-04 -4.09052447E-02  7.43854952E-03  5.54749092E-02
 -3.98035047E-04 -3.20543014E-02 -1.69371632E-03  2.90425120E-02  4.00582245E-03
 -4.54454017E-01  9.46773253E-02  6.70040348E-02  3.16177300E-03  2.34837589E-04
  8.69697353E-04 -1.22992690E-03 -2.02363289E-03 -5.53116190E-03  4.40202029E-02
  7.07121281E-02 -1.49093413E-02  1.63749617E-02  1.79083886E-03 -1.82615751E-01
 -2.38703816E-02  2.35892755E-02  2.29138189E-03 -1.10099395E-01  2.75459607E-03
  5.76173079E-04 -2.70510432E-03  6.87731717E-01  1.23807834E-01  3.51806761E-02
 -1.54236641E-02  5.32462341E-03  3.00146785E-04 -2.95579816E-03  2.55000540E-03
  2.43140075E-03 -4.00053029E-02 -6.42854486E-02 -5.28323976E-03  1.90175220E-02
  1.29377594E-02  1.65932012E-01 -7.58689879E-03  2.81412073E-02  1.94435895E-02
  9.69649174E-02 -3.20211408E-03  5.17074952E-03  3.07642503E-03 -5.59647302E-01
  5.15982097E-02 -8.66552218E-02 -1.09340604E-02  3.58611054E-03 -1.86714396E-03
  5.10744706E-03 -2.75645460E-03 -3.48299277E-03 -2.96924771E-03 -4.86630022E-03
 -3.28691453E-02 -1.09639379E-02 -1.25376054E-03  1.26005025E-02 -4.86917258E-02
 -1.60747589E-02 -1.94035712E-03  1.71175264E-02 -8.07508483E-03 -5.97386531E-03
 -1.32900842E-03 -3.26333643E-01  6.36884513E-02  8.49385733E-02  3.18202062E-02
 -6.48756409E-04  1.19896476E-03  8.85513137E-04 -4.97348179E-03  6.21378267E-03
 -4.28591187E-02 -6.90037771E-02  5.77571620E-03 -1.71855205E-02 -3.76444140E-03
  1.78685580E-01  1.65661655E-03 -2.50117432E-02 -5.09848034E-03  1.05858842E-01
 -7.29452116E-04 -4.29702841E-03 -1.15112016E-03  3.20892643E-01  5.46335217E-02
  6.61344101E-02  2.30140911E-03 -6.29819362E-03 -1.12578495E-03  2.57907517E-03
 -1.07944555E-03 -3.53068842E-03 -4.29207254E-02 -6.90900155E-02 -5.84283984E-03
  1.72167314E-02  3.60958194E-03  1.78846757E-01 -1.40642776E-02  2.10329698E-02
  4.57064381E-03  1.08451617E-01 -3.23814611E-03  7.44568498E-03  1.85049712E-03
 -1.59463174E-01 -5.23677711E-02 -9.57949807E-03  4.41613482E-03 -6.20549854E-03
 -3.28606603E-04  3.01186849E-03 -3.70839399E-03 -1.76994946E-04 -3.31096578E-03
 -5.35737450E-03 -3.21948054E-02 -9.93182843E-03 -6.95328006E-04  1.38067792E-02
 -4.92617703E-02 -1.55206865E-02 -1.24775280E-03  6.70965359E-03 -1.42861032E-02
 -4.94157902E-03 -1.48604057E-04  1.61720107E-01 -4.20507419E-02  2.42472872E-02
  3.26559581E-03 -6.92688998E-04 -1.49118583E-03 -4.91279571E-04  4.94040074E-03
 -6.23396581E-03  4.09364868E-02  6.58636098E-02  1.63878104E-03 -2.21726422E-02
 -4.72112041E-03 -1.70094631E-01 -4.57607016E-03 -3.10232848E-02 -6.57109260E-03
 -1.08901795E-01 -3.54626056E-03 -1.47339784E-02 -2.55205288E-03 -2.61330523E-01
  8.81303542E-03 -7.81577122E-02 -9.45210025E-03  5.99210498E-03  1.08783485E-03
 -2.69548080E-03  1.18278687E-03  3.54367664E-03 -4.41713347E-02 -7.10260134E-02
  5.44459538E-03 -1.35077806E-02 -1.11799538E-02  1.82663637E-01  8.55007852E-03
 -2.03150486E-02 -9.17320105E-03  1.22248558E-01  3.43533480E-03 -1.03639824E-02
 -1.93583908E-03  3.75209476E-01 -8.47432257E-03  2.59750113E-03 -4.07332402E-02
  5.31449776E-03 -1.18986539E-03  2.69981626E-03 -3.65769218E-03 -3.47796884E-03
 -2.97464596E-03 -4.76370564E-03  8.57530673E-03 -2.21655883E-02  2.58846155E-02
  1.22892386E-02  1.27972721E-02 -3.30079310E-02  4.00971919E-02  9.60436550E-03
  3.91110579E-03 -1.01833241E-02  8.56788185E-03 -1.49429683E-01 -1.22354874E-02
  4.13463733E-02 -9.90982705E-03 -6.94933543E-03  3.60200002E-04 -8.82931861E-04
 -3.24012142E-03 -2.97133938E-03  4.09900964E-02  6.60165709E-02 -5.01475448E-03
  1.29984458E-02  1.63882406E-02 -1.71062077E-01 -5.32896322E-03  1.36302679E-02
  2.76537328E-02 -1.07366257E-01 -2.56707760E-03  6.89196928E-03  6.34228515E-03
  7.66011265E-02  7.10461652E-03 -2.76545252E-02 -9.54944203E-03 -6.94914163E-04
  1.34263556E-03 -3.45961515E-03  5.24788322E-03  4.72744721E-03  4.46177784E-02
  7.19172285E-02  5.02976449E-03 -1.27219939E-02 -1.13864094E-02 -1.86682388E-01
  8.16748568E-03 -2.12454700E-02 -1.02280456E-02 -1.04092282E-01  3.07127280E-03
 -7.49469240E-03  1.25446835E-03 -1.46705316E-01  6.08209745E-03  1.74531985E-03
 -2.42529818E-02 -5.44621697E-03  1.15303843E-03 -2.88385838E-03  3.83711510E-03
  3.44985745E-03  3.40744398E-04  6.19608917E-04  1.07149516E-02 -2.65453032E-02
  2.81640267E-02 -1.96252701E-03  1.58886758E-02 -3.97268539E-02  4.00313007E-02
 -7.54837861E-03  8.40897821E-03 -1.68398729E-02  1.87927818E-02  3.49462615E-01
 -3.42314035E-02  4.19700429E-02  1.09381769E-01  6.09467074E-03 -8.14314594E-04
  2.72585790E-03  2.79046413E-03  2.34676561E-03  3.45554037E-03  2.02316810E-03
 -5.47279700E-04 -1.46602219E-03  8.84404768E-04 -1.99459295E-02 -9.75404552E-03
 -4.37996867E-03  2.36983424E-03  3.63085922E-03  3.28345457E-03  1.45937452E-02
  2.89155094E-02  2.38840344E-02 -4.51055817E-03  2.87776578E-02  2.41767329E-02
 -9.45117729E-04  1.94499786E-03  1.88001504E-03 -2.37365595E-03 -2.93718662E-02
 -2.29990804E-02  2.97835819E-04  3.09609094E-02  2.27623467E-02 -3.13366660E-04
  2.15589240E-03  2.08241274E-03  1.65689397E-03 -2.81776767E-02 -2.40830625E-02
  1.56683940E-03 -3.08913202E-02 -2.49710307E-02  3.28941291E-03  1.73282167E-03
  4.93782808E-03 -9.70241763E-03 -1.97906443E-02  3.06619850E-02  2.44370647E-02
  1.86967656E-02 -3.60529447E-04  7.49157577E-03 -7.85647807E-03 -1.03152466E-03
  1.59355757E-03 -2.48308828E-03  3.78320503E-04 -6.03596614E-04  8.58114328E-04
  1.09582577E-03 -1.59496557E-03  2.89929169E-03  2.14061211E-03 -3.63537370E-03
  4.24572978E-03  1.76074351E-03  2.74843782E-03  1.84880146E-03  2.51330337E-03
 -1.52180715E-04  1.23183404E-03  1.04133000E-03  7.64975360E-04 -9.20072806E-05
 -1.26426111E-04  9.38633601E-04 -8.31570416E-05  5.72999397E-04 -4.06542768E-05
  1.30663592E-03 -1.89669812E-04  9.98477145E-04  6.79336286E-03 -1.30856837E-03
 -7.93089332E-04 -1.07322675E-03 -1.20116704E-03  7.92948946E-04  4.86257655E-05
 -5.55094154E-04 -9.01107214E-05 -2.98050182E-04 -4.20095646E-05  9.01351708E-05
  2.92692306E-04 -9.52288643E-04 -1.56561931E-03 -2.37205845E-03 -2.48873158E-03
  1.63077031E-03  4.33444050E-03 -3.91121572E-03 -3.58200730E-03  2.89340187E-03
  3.79892105E-03 -2.83060196E-03 -3.79742536E-03  5.87420026E-04 -4.86226367E-02
  1.54439401E-03  7.23432013E-03  4.87663294E-04 -6.63865172E-05  3.16525263E-05
  8.91373641E-05  4.23431067E-04  3.71526623E-04 -5.22137020E-04 -8.62543508E-04
  4.10968543E-04 -1.89475552E-04  5.82964984E-04  2.49533234E-03  6.36705645E-04
 -2.67959559E-04  9.02221306E-04  2.05034670E-03  6.20551190E-04 -1.00440818E-04
  3.41745545E-04 -6.21522126E-04  1.61222422E-03 -4.82360606E-05 -1.32880023E-04
  6.42403289E-05 -6.78249374E-05 -5.16577100E-05 -6.66269561E-05  2.47613129E-05
  1.87007406E-04  3.46077385E-04 -8.08029070E-03 -6.75211741E-03  2.04099108E-03
 -1.14561091E-03 -1.30819884E-02 -1.04018447E-02  3.35449523E-03  2.54608337E-04
 -5.18855697E-03 -1.02111664E-03  1.55092353E-03  5.51913942E-01 -8.96002518E-02
 -7.97623088E-02  1.88889459E-03  4.23458512E-05  4.84992084E-04 -5.99772464E-04
  3.27094160E-03  2.21697392E-03 -1.45599324E-02 -2.33705542E-02 -3.90220792E-02
  2.90613583E-02  7.97895639E-03  5.99252216E-02 -5.91703591E-02  4.47447463E-02
  1.24434653E-02  4.28968820E-02 -1.79333215E-02  1.37285414E-02  3.68146532E-03
 -2.28083848E-01  7.11431257E-02 -3.31314160E-01 -7.50623639E-02 -2.15062394E-03
 -4.81764930E-04 -1.30298532E-03  1.14614784E-02  6.53375822E-04  1.37466860E-02
  2.21063154E-02  4.34988936E-04 -9.33696117E-03 -6.66056118E-03 -5.71954399E-02
  7.79952659E-04 -1.34114652E-02 -1.03566453E-02 -3.41324225E-02 -1.68380236E-03
 -1.07797323E-03 -4.04696822E-03  4.45642001E-01 -5.05627077E-02  1.73637425E-01
 -1.29410912E-01 -1.02069389E-03  9.92656051E-04 -2.65813280E-03  1.37833422E-03
  1.77955599E-03 -6.42893409E-02 -1.03487594E-01 -8.82254103E-03 -1.52281775E-02
 -2.47153924E-03  2.67335606E-01 -1.84124340E-02 -1.34841305E-02 -1.56448655E-03
  1.61830809E-01 -4.17981058E-03  2.78151073E-03  1.27276522E-03 -1.10493468E-01
  1.80199324E-01  1.60752918E-01  3.18007112E-02 -9.54327195E-03  2.36286000E-05
  3.67276642E-03 -2.28776512E-03  2.62752542E-03 -4.89697407E-02 -7.88362708E-02
  1.52092191E-02  2.98486173E-02  5.16469766E-03  2.04248230E-01  1.46986734E-02
  4.69255534E-02  8.62815151E-03  1.25970266E-01  7.15571490E-03  1.68819765E-02
  2.42727965E-03  3.09625194E-01  4.28818910E-02  1.01482866E-01  1.60864739E-02
 -7.29451641E-03  7.11056875E-04  1.53739000E-03  3.46596013E-03  7.06822681E-03
  1.42329628E-02  2.29247602E-02 -3.66848505E-02  2.75648248E-02  6.93940459E-03
 -5.94170033E-02 -5.50792043E-02  4.44703474E-02  1.10354679E-02 -3.70856442E-02
 -1.74929444E-02  1.22805132E-02  3.26511441E-03 -8.63873915E-02 -5.38509252E-02
  2.78538518E-02  7.37305563E-03  2.43426908E-03  2.78166867E-04  1.46078114E-03
 -1.10406090E-02 -1.68679958E-03  6.36587476E-02  1.02515018E-01 -1.05664499E-02
 -1.60467468E-02 -2.65338618E-03 -2.65809331E-01 -1.95768712E-02 -1.41844816E-02
 -1.88377155E-03 -1.59336947E-01 -8.51608273E-03 -3.78007886E-03 -3.44272467E-04
 -1.12136191E-01 -1.06041821E-01 -2.57169453E-02  2.10307190E-03  9.16480429E-03
  9.87139594E-05 -3.66243898E-03  2.23453822E-03 -2.65511677E-03  5.02717264E-02
  8.09871619E-02  1.47595729E-02  2.94570410E-02  5.40681681E-03 -2.09668677E-01
  1.40124811E-02  4.66106015E-02  8.72637314E-03 -1.28702468E-01  3.12204089E-03
  9.86509767E-03  2.43842257E-03 -1.87698004E-01 -5.10271616E-02 -1.89396853E-01
 -4.11193650E-02  7.78132497E-03 -7.14171580E-04 -1.75527843E-03 -3.14391683E-03
 -7.18555054E-03  2.05344736E-02  3.30375502E-02 -1.39975194E-03  1.43773510E-03
  4.55051509E-03 -8.52359380E-02 -2.05210075E-03  2.09010682E-03  3.39258474E-03
 -5.61305942E-02 -2.52016770E-03  3.17620027E-03  1.44997201E-03 -3.15959757E-01
  4.02833567E-02 -7.70552894E-02  3.04899399E-02 -2.21653047E-03  3.09301337E-04
 -4.23193431E-04  1.75014570E-03  1.94249755E-03  6.63996716E-03  1.06903068E-02
 -4.03444107E-03  9.99878328E-03 -1.01763034E-02 -2.77449675E-02 -5.74316646E-03
  1.43326355E-02 -1.63328748E-02 -1.75430319E-02 -1.91320930E-03  4.83371865E-03
 -3.97664337E-03  7.25634218E-02  2.62000208E-02 -7.23570498E-02  6.83353371E-02
  2.41875237E-03 -1.68361830E-04  3.35135537E-04  1.87186207E-03  1.73746526E-03
 -1.43843041E-02 -2.31700128E-02  2.11659343E-03 -5.57508230E-03 -1.01241750E-02
  5.99327718E-02  2.33938463E-03 -6.25514245E-03 -1.63228828E-02  3.89777338E-02
  8.41707424E-04 -2.81231336E-03 -4.69070114E-03 -6.08649662E-02 -1.57716244E-02
  3.63449987E-02  9.42922512E-02 -2.56451488E-04 -7.48679269E-04  1.99336942E-03
 -2.04967736E-03 -1.83018853E-03 -2.01393304E-02 -3.24659657E-02 -1.43795906E-03
  3.32403959E-03  4.39752844E-03  8.42962100E-02 -2.78922087E-03  5.76547954E-03
  3.30983449E-03  4.91307998E-02  3.48857131E-04  2.16042194E-03  8.69021645E-04
  1.58191622E-01 -2.93486092E-02  9.90675990E-02  5.42018647E-02  2.27457161E-03
 -2.68867216E-04  6.30526148E-04 -1.78604509E-03 -1.55822800E-03 -2.98323332E-03
 -4.83654135E-03 -5.59530742E-03  1.21155456E-02 -9.95681477E-03  1.30902516E-02
 -8.61861169E-03  1.78681711E-02 -1.42369505E-02  7.09097979E-03 -2.80565251E-03
  5.46773841E-03 -9.78840963E-03 -2.85865181E-01  1.15560536E-02 -9.17693981E-02
 -2.11770404E-01 -2.37043246E-03  4.17661115E-04 -1.75041245E-03 -1.36116872E-03
 -9.75704254E-04  4.56172310E-04 -1.79020680E-05  3.06232045E-03  3.43297847E-03
  2.06773188E-03  1.10264551E-02 -4.36859496E-03 -1.96490514E-03 -1.05528212E-02
  4.46873614E-02  3.43781091E-02 -2.51309190E-03  3.40455901E-02  2.83182891E-02
  9.08070137E-05 -9.79917650E-03 -8.61776450E-03  1.35777789E-03 -4.41547319E-02
 -3.66410514E-02  3.50781179E-03 -3.54214634E-02 -2.84585144E-02 -2.80570742E-03
 -1.40678909E-02 -1.13084796E-02  2.63804947E-03 -4.56676470E-03 -4.52734444E-03
  2.74452869E-03  1.01925186E-02  8.60264437E-03 -9.86470067E-04  1.41458576E-02
  1.17795807E-02  1.09240498E-03 -1.53059288E-03 -4.36464074E-03  8.60311245E-03
  1.73995100E-02 -2.65161018E-02 -2.43201001E-02 -1.28888664E-01  8.01150028E-03
 -1.00482321E-02 -1.37836396E-02  9.30713940E-04 -1.49391487E-03  7.53250263E-04
 -3.49432143E-04  5.68615233E-04 -2.47989373E-04 -9.34636522E-04  1.47746660E-03
 -9.18662198E-04 -2.21703768E-03  3.62433759E-03 -1.19856756E-03  2.45070061E-04
 -3.25665927E-03 -3.28719000E-03 -1.07692784E-03 -1.78005109E-04 -2.55902064E-04
 -3.33947050E-04 -3.78634467E-04 -2.21674104E-03 -3.57745259E-03 -1.62805374E-03
 -1.19382984E-03  2.23087190E-03  9.24288590E-03 -1.98548604E-03 -1.78094634E-03
  3.60578169E-03  1.64569403E-02 -4.14681820E-03 -7.13945017E-04 -2.98540119E-03
  2.91971992E-02 -5.23300931E-03 -2.61566822E-04 -7.46985493E-03 -2.85309378E-04
 -2.56654819E-04 -1.79744635E-04  3.18310492E-04  6.33329427E-04 -1.40021283E-03
 -2.30178942E-03  2.04828211E-04 -2.46179826E-03  8.02305363E-03  6.03734247E-03
  3.58690065E-04 -4.05827944E-03  1.25740780E-02  9.48744638E-03 -5.27212986E-03
 -3.23324479E-03  4.38836958E-03  1.21456905E-02 -2.03532141E-02 -1.74014046E-02
  4.13290428E-04 -5.31990863E-04 -2.42440555E-04  5.66539987E-04  2.88243515E-04
  6.09704825E-04  3.90937290E-04  6.48164146E-04  2.48588782E-04 -5.00552668E-05
  1.13869473E-03 -1.73109977E-03  4.36785439E-04  1.77851376E-05  1.63084083E-03
 -4.21207649E-03  1.21362327E-03  2.25165356E-04  7.01903896E-04  3.92511890E-03
 -1.89837993E-03 -1.52280083E-03  1.99356486E-03  5.45089780E-05 -6.85193348E-05
 -2.85401891E-05 -6.39855042E-05 -5.91607897E-05  1.03013994E-02  1.66139760E-02
 -3.68667130E-03 -1.78304199E-02  5.58407465E-03 -4.27622509E-02 -7.42675525E-03
 -2.59324042E-02  8.99747189E-03 -4.54732857E-02  1.68099560E-03 -1.65547716E-02
 -1.03076137E-03  9.09324841E-03 -5.71228038E-02 -1.84388482E-01 -4.11253199E-02
 -7.90528326E-04 -2.13618921E-04  2.41790620E-03  5.02761146E-04  2.77046929E-03
 -1.95863689E-02 -3.14380109E-02 -8.77964413E-03 -7.78107562E-03 -5.64930374E-05
  8.05106849E-02 -1.23844997E-02 -1.09998697E-02  1.18788188E-04  5.25058825E-02
 -3.79444778E-03  5.23733056E-03  9.19772817E-04 -4.73948644E-01 -7.47729054E-02
 -3.04975587E-01 -7.42370485E-02 -1.97921688E-03 -5.94546271E-04  8.19591409E-04
  1.60054778E-03 -2.14715124E-03  2.99529072E-02  4.81369335E-02 -3.67130113E-03
  5.96689752E-03  3.46452343E-02 -1.24845207E-01 -6.44458113E-03  1.11806192E-02
  5.01138206E-02 -7.63078025E-02  1.54912127E-03 -2.97689045E-03  2.88120898E-02
  1.77288923E-01  1.15822789E-01 -2.71820628E-01  1.48593936E-01 -5.49335531E-03
 -3.22372783E-03  7.98979878E-03  1.12185221E-03  1.30394986E-03 -1.63061897E-02
 -2.62068962E-02  1.05939216E-02 -9.81739169E-04 -2.80974679E-04  6.71899218E-02
  1.39080217E-02  6.18112667E-04  4.34713374E-04  3.93662977E-02  8.61850113E-03
  2.25005976E-03  1.03630161E-04 -6.24720017E-02  1.53556866E-01  1.34711833E-01
  3.14888449E-02 -2.39667865E-03 -6.03395084E-04  7.93433726E-04  1.22688745E-03
 -2.55665269E-03  5.06109331E-03  8.16143298E-03  2.98839239E-03  1.65332196E-02
  3.18825565E-03 -2.11683111E-02  5.25697192E-03  2.46370046E-02  4.67228989E-03
 -1.13414324E-02  2.12140494E-03  1.07510570E-02  2.30497929E-03  2.65063824E-01
  3.05515553E-02  5.69836199E-02  4.93574747E-03  6.00523398E-04  7.07106413E-04
 -6.46909401E-04  1.43370166E-03  3.45921397E-03  2.19720619E-02  3.54125235E-02
 -4.87252376E-03  3.21978307E-04  2.76721494E-04 -9.17976816E-02 -4.72548002E-03
  3.63033973E-03  8.65393215E-04 -5.59542338E-02 -2.29203699E-03  1.06955106E-03
  3.56933823E-04  1.05439608E-02 -5.32028929E-03  3.52214466E-03  2.88874289E-03
  3.13085494E-03  2.11463806E-04 -9.17006818E-04 -9.17484835E-04 -1.92710457E-04
  1.41480447E-02  2.27909262E-02  1.34112695E-02  2.88299703E-03  4.00523632E-05
 -5.87580793E-02  1.97182110E-02  6.71496279E-03  4.44147114E-04 -3.95074365E-02
  5.07677073E-03 -8.88965651E-05  3.80299022E-04 -8.41592365E-02 -9.80639669E-03
 -1.78894867E-02 -4.35856950E-03  2.07885600E-03  6.94579588E-04 -4.32185256E-04
 -1.86180280E-03  2.28087914E-03 -8.94404617E-03 -1.43834761E-02  7.03688749E-04
  1.48827730E-02  2.90668445E-03  3.68754558E-02  2.52041134E-03  2.14557297E-02
  4.42101641E-03  2.96263571E-02 -1.16353975E-04  1.03872908E-02  1.48983826E-03
 -1.48790192E-01 -2.40277316E-03 -4.70059051E-02 -5.11396506E-03 -1.24888501E-03
 -8.07121319E-04  7.95915339E-04 -6.10521061E-04 -3.48767993E-03 -3.60242027E-02
 -5.81254965E-02 -1.60421836E-02  4.06469794E-02  5.38327849E-03  1.50832404E-01
 -2.34938902E-02  5.95923724E-02  1.30465797E-02  9.54421817E-02 -8.53981705E-03
  1.83925329E-02  3.62773520E-03 -1.13634056E-01  1.11772339E-02  9.30766550E-03
  2.08046310E-02  9.90227941E-05  3.10471414E-03 -7.80071813E-03 -4.72716090E-03
 -4.12023210E-03 -6.36806581E-02 -1.02730754E-01  4.11445234E-03 -1.07951585E-02
  1.99005830E-03  2.67081141E-01  3.27590109E-03 -8.41674817E-03  1.04061236E-02
  1.66737423E-01  1.05130600E-03 -3.20341962E-03  4.55144932E-03  1.15592294E-01
 -3.92016816E-03 -5.89382689E-03 -4.50016421E-03  3.01638981E-03  4.99543058E-05
 -2.00081644E-04 -6.98341687E-03 -6.30336817E-03 -1.61125770E-02 -2.60027087E-02
 -5.44593298E-03  1.40023562E-02  4.75107111E-02  6.78749512E-02 -8.89484090E-03
  2.30815490E-02  7.15758811E-02  4.31972706E-02 -3.52221570E-03  7.91385415E-03
  2.01161840E-02  3.03667330E-02  5.27508941E-03 -7.18929443E-03 -3.43332514E-02
  6.72859416E-03  3.23266470E-03 -8.35068341E-03  8.98186523E-04  8.53305369E-04
  4.56496817E-02  7.34941500E-02 -1.01841957E-02  2.65016384E-02 -6.71766111E-03
 -1.90385243E-01 -1.44156570E-02  3.68284902E-02 -2.09121753E-03 -1.21206195E-01
 -4.36337263E-03  1.42204528E-02 -1.42270562E-03 -3.86796569E-01 -4.58350538E-03
  1.66831859E-02 -4.15663242E-02 -3.55578640E-03 -2.84113489E-03  7.54129605E-03
  4.42533285E-03  3.95686226E-03  4.77701831E-02  7.70189008E-02  1.34954602E-02
 -3.65893654E-02 -2.52422042E-02 -2.04874133E-01  1.93977972E-02 -5.26645641E-02
 -3.46900811E-02 -1.15024549E-01  1.64827575E-03 -9.02502814E-03  2.75942278E-03
  5.26120277E-01 -9.87057931E-02  2.29459502E-01  9.80859304E-02 -2.44150642E-03
 -3.95779095E-03  9.79290369E-03  4.43512026E-03  4.14376419E-03  2.80266555E-03
  2.44251143E-03  3.38358999E-03  5.57061383E-03  2.80509247E-03  1.27100076E-04
 -8.65281244E-03 -4.80810097E-03  7.84846873E-04  1.04995736E-02  8.02560239E-03
  4.83664496E-04 -3.87253359E-03 -3.52478776E-03  5.95275296E-04 -1.61636281E-02
 -1.38539694E-02  1.30248411E-03 -1.04661972E-02 -9.10754847E-03  2.00577922E-03
  6.09012524E-03  3.81332144E-03  4.17462057E-03  2.74242963E-02  2.24854935E-02
  6.19275304E-03  4.76861768E-02  3.98675610E-02 -2.04994604E-03  1.24213992E-02
  9.97106574E-03 -3.28960295E-04 -3.03515764E-02 -2.45117455E-02 -7.27364980E-04
  1.53811512E-02  4.38884614E-02 -8.67471705E-02 -1.74289432E-01  2.63136172E-01
  2.58220010E-01  9.68311778E-02  2.43055002E-03  4.47533986E-03  2.15751530E-03
 -3.22657714E-03  9.18522287E-03  7.45944209E-03  1.20028561E-03 -3.39182392E-03
 -2.77404304E-03  3.53713049E-03 -1.02363929E-02 -8.32776078E-03  6.68921719E-03
 -1.82892662E-02 -1.50767738E-02 -2.53273306E-03 -7.46815209E-05  7.62929717E-03
  3.74403083E-04  1.35834937E-04 -8.50315237E-04  8.83735011E-04  8.05147946E-04
  3.22852852E-02  5.25194525E-02  3.32102871E-02  1.89729358E-02 -2.21794255E-02
 -1.44767462E-01  4.29229502E-02  2.54495226E-02 -3.74613824E-02 -8.99988694E-02
  9.20628245E-03  5.18271455E-03 -1.10623138E-02 -5.12732507E-02  9.29964523E-03
  2.29301724E-03  8.87862048E-03 -4.50278802E-04 -1.01240788E-03  1.05556232E-03
 -3.56210927E-03 -3.82380013E-03  4.93566636E-03  8.16220436E-03 -3.97271007E-02
 -1.14015662E-02 -7.26211000E-02 -2.24913946E-02 -5.86654397E-02 -1.65894373E-02
 -1.11197135E-01 -2.26381805E-02 -3.62683040E-02 -8.44430588E-03 -7.12284348E-02
  1.44952175E-02  3.97417817E-02  5.86733026E-03  1.42452844E-02  5.69978970E-03
 -1.44452609E-04 -7.30137244E-04 -2.54455011E-03 -3.21282902E-03 -1.28885514E-02
 -2.14679160E-02  4.41591169E-03  2.68354027E-03 -8.18271828E-03  6.28213825E-02
  5.28102241E-03  3.18958728E-03 -1.10453308E-02  6.51613480E-02  4.04489164E-03
  2.17464598E-03 -7.57930256E-03 -6.86670901E-03  4.42708780E-03 -3.01419933E-04
  6.12376326E-03 -3.33335398E-05  2.04396508E-04  6.93736701E-05 -1.91904492E-05
  1.97417308E-04 -5.76705580E-02 -9.37350710E-02  1.33088729E-02 -2.56759265E-03
  1.05131490E-02  2.49736972E-01  2.61114547E-02 -5.32048375E-03  1.52139513E-02
  1.89425249E-01  8.74713643E-03 -3.09524233E-03 -1.43476649E-02 -1.36664603E-01
  8.01032894E-02  5.55505838E-02 -2.44886571E-02  4.40319525E-03 -3.65428921E-03
  2.10300784E-04  3.40031135E-03 -2.17277785E-03  1.65734550E-02  2.65121829E-02
  3.75924340E-02  3.72979802E-02  8.21078184E-03 -6.66477462E-02  5.68686156E-02
  5.73767302E-02  1.23738378E-02 -6.23281775E-02  1.03485629E-02  2.03686500E-02
  8.11883924E-03  1.90103994E-01 -1.47541759E-01  2.05326122E-01  4.98116980E-02
  1.93238511E-03  2.55738381E-03 -2.35656955E-04 -3.03325762E-04  8.74458646E-03
  1.42945572E-02  2.28083329E-02  2.02326931E-02 -4.70232780E-02  1.74882575E-02
 -5.76211129E-02  3.02805075E-02 -7.14900187E-02  2.62633856E-02 -4.32504449E-02
  7.84199471E-03 -1.53132008E-02  9.47522105E-03 -1.76011960E-01 -5.75112402E-03
  6.23966905E-03  5.14855694E-03 -5.74886986E-03  1.22890709E-03 -3.52118997E-03
 -1.36876702E-03 -1.21707655E-03  2.97692752E-02  4.80312682E-02 -1.30344045E-02
  4.16175966E-03  1.93498339E-03 -1.24480375E-01 -1.70123510E-02  1.26137994E-03
  1.81147368E-03 -8.39069263E-02 -1.04820080E-02 -5.62018695E-03  6.58564820E-04
 -2.90435921E-01 -7.73872626E-02 -2.58043286E-02  9.45845983E-04  3.98189944E-03
  1.67055713E-03 -1.46504479E-03  1.23973388E-05  5.79511267E-03 -1.22560380E-02
 -1.98291349E-02 -1.03522136E-02 -3.69681256E-02 -6.76601671E-03  5.22319086E-02
 -1.71549094E-02 -5.55141374E-02 -9.98484492E-03  3.00117446E-02 -9.38963815E-03
 -1.73518920E-02 -3.59544366E-03 -2.21064521E-02 -5.69903665E-03 -4.95803498E-03
 -2.94556051E-03 -1.25906661E-03 -1.28946038E-03  1.29853311E-03 -2.52508208E-03
 -6.58378826E-03 -4.15905463E-02 -6.73229754E-02 -4.74758883E-03  4.34878976E-04
  2.47869273E-04  1.76741768E-01 -1.22847142E-02 -5.22593446E-03 -5.13678965E-04
  1.17424650E-01 -5.13435958E-03 -3.64134161E-03 -6.33253747E-04  4.64811698E-02
  1.04364066E-02 -2.15881164E-02 -2.83974779E-03 -5.39736542E-03 -3.46153389E-04
  2.06141918E-03 -5.25984141E-04  1.19367839E-04 -5.07412368E-03 -8.20697225E-03
 -3.64079695E-02 -1.58194812E-02 -1.59271408E-03  2.19132405E-02 -5.48795999E-02
 -2.41257377E-02 -2.41118385E-03  1.19908165E-02 -1.63470985E-02 -1.11137675E-02
 -1.58185054E-03 -2.84420443E-02  4.87858248E-02 -2.44964945E-03 -6.73798851E-03
 -4.96518397E-04 -1.34606250E-03 -5.28052580E-04  4.79068796E-03 -5.80638479E-03
  3.10426247E-02  5.00752262E-02  1.03038250E-02 -5.96750364E-03 -1.23017809E-03
 -1.30505518E-01  9.58752015E-03 -7.36872168E-03 -1.12292063E-03 -7.34021657E-02
  2.46393316E-04  7.75137729E-04 -1.99977060E-04  3.39707866E-01 -1.51923836E-02
  1.14226554E-01  3.02982842E-02  4.00717201E-03  1.39972806E-03 -1.09738457E-03
 -2.23858166E-03  5.04508489E-03  2.44907180E-02  3.94931047E-02 -2.79414734E-03
  8.73750812E-03  1.10015022E-02 -1.01876550E-01 -4.12190206E-03  1.32732438E-02
  1.19613963E-02 -7.07975497E-02 -4.02024559E-03  9.64756740E-03  4.64959936E-03
 -6.97641795E-02  3.55276706E-02 -9.96305597E-02 -5.93748298E-03 -6.21300968E-03
  8.88345524E-04 -2.86432764E-03  4.46352544E-04  3.21404418E-04 -1.37903151E-02
 -2.23289056E-02 -8.98039616E-03  2.37258945E-02 -2.32865954E-02  5.88375545E-02
 -1.39951456E-02  3.68250813E-02 -3.38100343E-02  3.88211434E-02 -5.00900452E-03
  1.39623991E-02 -9.97207139E-03  1.21819978E-01  1.79160649E-02 -4.34064101E-02
  4.99436364E-02  6.27699494E-03 -2.18167743E-04  5.85655731E-04  1.23617734E-03
  1.04964596E-03 -3.68564168E-02 -5.97029375E-02 -2.06578809E-03  5.56213859E-03
  5.35845132E-03  1.57222210E-01 -5.51713433E-03  1.45193606E-02  5.88515039E-03
  1.00260190E-01 -2.96004125E-03  8.36147405E-03  3.46556262E-04  2.36330309E-02
 -9.13019926E-03  2.03305380E-02  1.51358654E-02  3.20234760E-03  4.17054870E-04
 -1.17820576E-03 -2.94742779E-03 -2.66965154E-03 -9.43352318E-04 -1.57385667E-03
 -1.28099164E-02  3.38579286E-02  1.80159189E-03  4.51511881E-03 -1.89640647E-02
  5.03627775E-02  3.23284882E-03  5.22132230E-03 -6.99057433E-03  1.68839351E-02
  1.67269008E-03 -8.81199179E-02 -3.85895264E-03  1.58970625E-02 -1.20822528E-02
  1.63304187E-03 -2.52928281E-03  6.62206259E-03  8.01013848E-04  6.41751090E-04
  2.76311589E-02  4.46481752E-02  6.13818974E-03 -1.36303038E-02 -1.74679697E-02
 -1.18566564E-01  7.90218568E-03 -1.77371343E-02 -2.31952830E-02 -7.73503779E-02
  3.35176101E-03 -2.01005558E-03 -8.72842105E-03  1.38576820E-01 -2.60613084E-02
  6.02621206E-02  1.24497481E-02 -5.32091114E-03  4.47684464E-04 -4.74079011E-04
  1.05023814E-03  5.77028419E-04 -3.69796404E-02 -3.36691932E-02 -9.39038572E-03
 -1.79060650E-02 -1.38150711E-02  1.12568414E-02  5.12016846E-02  3.70962440E-02
  1.27576963E-03 -2.09285836E-02 -1.73115164E-02 -3.52264551E-03  1.19338123E-02
  9.87467014E-03 -2.56179176E-04  3.69899342E-02  3.18578771E-02 -1.01327988E-03
  5.93829651E-03  4.71724321E-03 -2.59017451E-04 -1.93993803E-02 -1.54176140E-02
 -2.58648198E-03 -1.60479429E-02 -1.33182070E-02 -4.35990986E-03  1.35723714E-02
  1.16009335E-02 -1.34007215E-03  3.37336878E-02  2.91002422E-02 -1.39618603E-03
  3.65915132E-03  3.61132453E-03  1.61727457E-04  4.35839731E-03  1.24415656E-02
 -2.46405982E-02 -4.95114719E-02  7.50593909E-02  7.75017262E-02  1.57897499E-02
 -5.81968606E-04 -6.88719272E-04 -1.77308169E-05 -3.40636119E-03  7.12583479E-03
  4.09907501E-03  1.22104408E-03 -2.57345411E-03 -1.50553406E-03  3.88019889E-03
 -8.01519164E-03 -4.59018824E-03  6.77776038E-03 -1.48962597E-02 -8.06025692E-03
  3.67926764E-03 -3.84921395E-04 -9.91832212E-05  4.28899444E-04  1.37308740E-03
 -2.38300803E-03  1.14625397E-03  8.44656871E-04 -4.29949508E-02 -7.02660850E-02
 -3.04162936E-02 -2.09598431E-02  2.45143118E-02  1.96846298E-01 -3.73325186E-02
 -2.84432677E-02  4.26084750E-02  1.31669935E-01 -1.13912606E-02 -1.10903149E-02
  2.80944102E-02  3.94541547E-02 -1.13906570E-02 -4.66621455E-03  5.25266769E-03
  6.95568665E-03  4.15966283E-03 -3.26703612E-04  2.06449812E-03  1.70686121E-03
  1.65276263E-02  2.73275044E-02  8.01725591E-02  3.37519108E-02  2.79906050E-02
 -7.58948780E-02  1.22552191E-01  5.30677800E-02  3.85555316E-02 -9.14795905E-02
  8.88586121E-02  3.48542665E-02  2.70859855E-02  4.46579857E-02 -5.13044515E-02
 -1.56976792E-02 -2.88080275E-02 -4.03615310E-03  6.67743051E-03  3.76679764E-03
  1.27840638E-03 -6.23698433E-04  2.20211931E-02  3.66906495E-02 -1.69209194E-02
 -1.20750533E-02  1.50131932E-02 -1.07994110E-01 -2.28713459E-02 -1.65520148E-02
  2.08785160E-02 -1.15333350E-01 -1.59551517E-02 -1.13924870E-02  1.34227646E-02
  1.76709107E-02 -5.57064794E-03 -1.92425125E-03 -8.48263963E-03  3.47309128E-04
 -8.73563272E-04 -7.70376563E-04  2.12944636E-04  7.91053126E-04 -5.25422258E-03
 -8.58518085E-03  1.15102234E-03  2.60281582E-02 -5.81124435E-02  2.03332154E-02
  4.50648112E-03  3.99043852E-02 -8.94183688E-02  5.30752186E-02 -6.10324064E-03
  5.84700754E-03 -4.12657636E-02 -2.75299162E-01  1.54063468E-02 -1.80541081E-01
 -4.86275582E-02 -8.32745361E-03  5.79272744E-04 -1.98165769E-03  7.18029656E-04
 -2.64092471E-03  1.19140488E-03  1.90002165E-03 -5.82945603E-03  5.78880679E-03
 -1.25544799E-02 -4.73974820E-03 -8.22619621E-03  9.52753970E-03 -1.91775766E-02
 -1.07112932E-02 -1.51284445E-02 -1.67985911E-02 -9.69487530E-03 -7.54798048E-02
  2.81170459E-02 -6.18365528E-02 -3.78184238E-02 -1.08411565E-03 -1.57366127E-03
 -1.81563238E-03 -5.44774986E-04  4.02536249E-05 -2.95636032E-02 -4.81219647E-02
  1.36209604E-02 -3.39140751E-02 -5.36533570E-02  1.29305239E-01  2.04745821E-02
 -4.87918432E-02 -7.85137598E-02  4.82844066E-02  1.37765711E-02 -3.97213749E-02
 -1.07133954E-02 -1.76314727E-01  4.44924536E-02 -1.63811435E-01  1.56967702E-01
  3.17967128E-03  1.45484683E-03 -2.37091480E-03 -9.55392814E-04 -1.15078398E-03
 -3.27793772E-03 -5.35415390E-03  9.17464989E-04  2.89694141E-03 -3.71938239E-03
  1.43699012E-02  9.51483088E-04  5.49654658E-03 -6.03417482E-03  9.63212055E-03
 -6.29679354E-05  1.01989747E-02 -3.42018745E-03  2.11640728E-01 -3.30370979E-02
 -6.73904345E-02  6.47204958E-03 -3.15833381E-04 -1.41778868E-03  5.36611730E-05
 -1.54613926E-04  5.54669216E-05  2.17793129E-03  3.53549868E-03  1.44190400E-03
  3.82791449E-03 -3.04120204E-04 -9.22671485E-03  2.77433442E-03  5.56705023E-03
 -6.46310135E-04 -2.19317889E-03  3.64844986E-03  1.21745190E-03  1.04139714E-04
 -1.93404991E-01 -2.59678019E-02 -1.70504756E-02 -9.12601187E-03  2.34014931E-04
 -9.77274941E-05 -3.36705510E-04 -9.80239666E-05  4.85213224E-04  1.65368948E-03
  2.66796131E-03  3.74672348E-03 -2.34636822E-03 -8.68184418E-04 -6.61554673E-03
  5.96018367E-03 -3.02627761E-03 -1.25495667E-03 -1.03699584E-02  2.03324579E-04
 -3.10712205E-03 -8.56799085E-04  7.28646783E-03 -5.71768444E-03  1.60017237E-02
  7.21999115E-03  2.39851040E-04 -5.26058712E-05 -2.56317844E-04  5.03391235E-04
  6.60415286E-06 -3.35324338E-03 -5.47915708E-03  1.08489145E-03 -7.07497311E-04
 -1.00994182E-03  1.47632990E-02  1.88660960E-03 -1.46148739E-03 -1.85266129E-03
  1.51369122E-02  9.03056757E-05 -1.14629428E-04  4.94962580E-04 -1.86971593E-01
 -4.61673233E-02 -3.53607239E-02 -8.03793004E-03 -4.15014254E-04 -1.96037437E-04
 -6.42751170E-06 -2.63130010E-04 -3.28024800E-05  8.63882794E-04  1.40689965E-03
 -1.66071022E-03 -4.25477234E-03 -4.36352340E-03 -3.40678866E-03 -2.61137393E-03
 -6.26838976E-03 -7.27940875E-03 -1.24531767E-02  5.08698400E-03 -4.17941077E-03
 -5.22046725E-03  2.40109631E-02 -5.38281425E-02 -1.12679347E-01 -1.31819883E-02
 -2.97426826E-04  3.21858637E-04 -1.31984383E-03 -8.26255411E-05  3.39925384E-04
  4.24260522E-02  6.92426677E-02  3.12631114E-03 -6.61720013E-03 -2.12639344E-02
 -1.84354993E-01  3.37333605E-03 -7.19461724E-03 -4.15862721E-02 -1.20914082E-01
  5.75213043E-04  8.49224028E-03 -3.74452748E-02  3.43573292E-01  4.25150010E-03
 -1.44830604E-02 -9.12001375E-02 -5.25193464E-03 -7.51404637E-04  2.22180791E-03
  3.09363632E-03  2.39520429E-03 -9.67923632E-03 -1.57717942E-02 -1.60283477E-02
  4.19534118E-02 -4.62384362E-02  4.22472194E-02 -2.44719065E-02  6.41007082E-02
 -6.68500916E-02  1.97303954E-02 -1.22502232E-02  2.98289056E-02 -2.55100889E-02
 -1.53537006E-01 -7.31243684E-03  2.18839156E-02  3.16541278E-02  6.87971293E-03
 -6.22771787E-04  1.59777935E-03  1.89918442E-03  1.75808307E-03 -3.50480219E-02
 -5.71228154E-02 -8.66004530E-03  2.25614722E-02  3.22490111E-02  1.52591175E-01
 -1.60273987E-02  4.14901547E-02  4.53695193E-02  9.79127819E-02 -1.03112316E-02
  2.81592684E-02  1.18650537E-02 -1.78917562E-02 -7.07040285E-03  2.03858040E-02
  2.49572745E-03  2.52058334E-03  1.99516037E-03 -5.12200340E-03 -2.67921692E-03
 -2.38684562E-03  3.69909681E-02  6.04551075E-02 -1.12360747E-02  2.92592597E-02
  2.44329246E-02 -1.61751433E-01 -1.61746985E-02  4.17232671E-02  4.52059678E-02
 -8.92256358E-02 -2.45202490E-03  7.10406698E-03  3.42123341E-02  2.79158067E-02
 -3.42212394E-03  4.08413817E-03  1.96873630E-02 -3.54693525E-03 -1.78335424E-03
  4.77590855E-03  3.02005738E-03  2.66430311E-03 -4.84361249E-03 -7.87519592E-03
  2.02993602E-02 -5.30375298E-02  6.31184938E-02  2.13727868E-02  2.95081492E-02
 -7.63644939E-02  8.92974523E-02  2.01757388E-02  1.93528154E-02 -5.03777671E-02
  5.79170749E-02  3.93230306E-01  1.34947598E-03  6.08429425E-03  6.47536791E-02
  1.87996939E-03  3.06821620E-04 -4.45718163E-04  1.90106619E-04  1.36271646E-04
  5.28098978E-02  5.01379612E-02  1.18844361E-02 -4.89899922E-02 -3.86254968E-02
 -1.27748589E-02  2.25662120E-02  1.56469306E-02  4.83379896E-03  4.27951842E-03
  1.94155183E-03  2.86718611E-03 -2.49974935E-03 -2.09733715E-03  7.36206622E-06
 -1.90648232E-03 -2.13445842E-03 -4.08743439E-04  3.91892047E-03  3.46758800E-03
  5.31575342E-04 -8.62341253E-04 -1.95852811E-03 -1.55725769E-03 -5.31595176E-02
 -4.48586493E-02 -7.02400201E-03  1.07077027E-02  1.00178864E-02  8.05741649E-04
  4.09987470E-02  3.66400790E-02 -8.85548043E-05 -4.71023768E-02 -4.18150686E-02
 -3.19490816E-04 -1.34012209E-03 -3.83439219E-03  7.66919557E-03  1.51012832E-02
 -2.24148667E-02 -2.78355311E-02 -2.76632665E-02  1.28669947E-03 -8.93274847E-04
 -7.74635228E-03 -3.16652424E-03  8.29733301E-03 -1.55767061E-02  1.15913547E-03
 -3.01525748E-03  5.63322151E-03  3.39951250E-03 -9.09090837E-03  1.73933250E-02
  7.55049458E-03 -1.90157940E-02  3.41217592E-02  1.13146026E-03 -6.02372601E-03
  6.52441306E-03  8.46706822E-03 -4.24475274E-04  1.19932578E-03  3.10553542E-03
  2.75782482E-03  7.88005728E-03  1.28848367E-02  4.57868204E-03  8.25526584E-03
 -2.04380349E-04 -3.63776861E-02  5.15667595E-03  1.27915877E-02 -4.93018431E-04
 -2.74592968E-02  1.60667211E-03  3.00221993E-03  5.46783195E-04 -2.35770423E-02
  6.38513974E-03  5.74973665E-04  2.34451059E-03 -2.03327280E-03 -1.42351656E-03
 -1.06836941E-03  6.41844626E-04 -8.54838302E-04 -3.85680550E-03 -6.37526007E-03
 -2.65361855E-02  3.36246977E-03  5.95456091E-03  1.73818086E-02 -4.14781917E-02
  5.21127239E-03  1.08486272E-02  2.41228184E-02 -2.44311524E-02  3.69396940E-03
  3.22643950E-03 -1.56449152E-02 -2.78176114E-03  8.40767264E-03  2.40851499E-03
  9.92822847E-05 -1.00772180E-03 -2.65372911E-03  2.03593039E-04  1.21797168E-04
 -4.86492088E-03 -8.09004803E-03  4.20366855E-03  5.37039035E-03 -1.26883687E-03
  2.35742423E-02  5.76598728E-03  7.86537521E-03 -1.68602094E-03  2.81725763E-02
  2.69925528E-03  4.72835427E-03 -4.03721919E-04  3.61397504E-03  6.97460444E-04
 -1.18666116E-04  3.52249478E-04  1.83516901E-04 -7.34619678E-06  2.72831254E-04
  1.80389589E-04 -5.39781849E-04  5.08882004E-03  8.38986663E-03 -2.62174086E-02
  3.25584417E-02  1.56557807E-02 -2.11993340E-02 -4.30615012E-02  5.08339856E-02
  2.48158707E-02 -5.27105228E-02 -2.64172848E-02  2.94207458E-02  1.99297936E-02
  8.89188415E-02 -8.49091190E-04  4.10347294E-02  4.25955405E-02  8.82746232E-04
  1.69435361E-03 -1.60121894E-03  7.20443668E-04 -9.70935177E-04  7.07641496E-03
  1.15317604E-02 -7.16923066E-02  5.27947742E-02  1.48923191E-02 -3.12759721E-02
 -1.05007774E-01  7.64662995E-02  2.17308224E-02 -1.04635499E-02 -3.36773416E-02
  2.71429850E-02  6.04725699E-03  3.86089551E-01  2.33032715E-01 -2.27867450E-01
 -6.65392833E-02  7.18781529E-04 -3.15136204E-04 -8.29372318E-04  4.90103149E-03
  4.03485552E-04 -1.04549980E-02 -1.70701613E-02 -4.18309542E-03 -9.73121356E-03
  3.02573169E-02  4.60691282E-02 -6.50373583E-03 -1.32265424E-02  4.28366478E-02
  2.92903442E-02  2.11847763E-03 -2.53476843E-02  1.72133548E-02 -1.61061072E-01
 -1.76956093E-02  4.09578618E-03 -1.16955048E-01  2.04805676E-04 -7.05121740E-04
  1.24259545E-03 -3.81409309E-04  7.34019181E-04 -4.32386213E-02 -7.05717069E-02
  2.89616950E-02  3.41644231E-02  5.99546029E-03  1.87486463E-01  3.85057882E-02
  6.05567582E-02  1.11529943E-02  1.35996872E-01  1.62297271E-02  4.40257515E-02
  9.56299347E-03 -8.13346962E-02  9.26157863E-02  9.89633057E-02  2.57113552E-02
 -5.54368064E-03 -1.13776988E-03  2.37990267E-03 -8.12771208E-04 -5.40815746E-03
  4.12344793E-02  6.72640170E-02  2.58765064E-02  4.02111819E-02  6.98773330E-03
 -1.79586911E-01  4.85337121E-02  5.68816969E-02  9.53627831E-03 -1.18464666E-01
  3.45174908E-02  2.26727550E-02  2.32048045E-03  3.13258540E-01  8.52338410E-02
  5.72371496E-02  3.67572843E-03  4.86803320E-03  1.47818413E-03 -1.56249788E-03
 -2.00300506E-03  5.42595344E-03  7.22071083E-03  1.17779178E-02  6.19007786E-02
 -4.82152079E-02 -1.20151480E-02 -3.14304039E-02  9.27812460E-02 -6.99918914E-02
 -1.75871608E-02 -2.35743799E-02  3.52463071E-02 -2.44400230E-02 -6.01307573E-03
 -1.09581239E-01 -5.75338103E-02  3.29786042E-02  1.02041371E-02  5.70405391E-04
 -1.98829220E-04 -1.92480024E-03  8.43889493E-03  6.03075655E-04 -4.74890137E-02
 -7.74656690E-02 -1.64603512E-02 -2.63377626E-02 -4.52039683E-03  2.06529240E-01
 -2.00732870E-02 -5.03257326E-02 -9.14697591E-03  1.37985674E-01 -7.21985231E-03
 -3.36901263E-02 -6.30212269E-03 -1.76641262E-01 -9.00166299E-02 -6.41656999E-02
 -8.69824486E-03 -5.54608214E-03 -1.18168240E-03  2.66115839E-03 -1.82460509E-03
 -4.30018691E-03  3.52649572E-02  5.75707759E-02 -3.15765463E-02 -5.23678575E-02
 -8.57594665E-03 -1.53215673E-01 -5.58006470E-02 -7.42046999E-02 -1.16361525E-02
 -1.10978917E-01 -3.87990851E-02 -3.76343089E-02 -5.27348218E-03 -3.04650688E-01
 -4.66997825E-02 -2.12958468E-01 -4.01424602E-02  4.71056045E-03  1.46079848E-03
 -1.54113679E-03 -1.14971350E-03  5.72105945E-03 -1.06707408E-03 -1.79008907E-03
  9.13269259E-03 -3.12951128E-02  2.20078451E-03  4.88108863E-03  1.30984419E-02
 -4.60187833E-02  4.01771787E-03  1.73281594E-02  1.60218476E-03 -1.38867797E-02
 -2.11880959E-03  5.96623474E-02  3.64643229E-02 -8.86318038E-02 -1.61131485E-02
  5.43358994E-04 -2.87801432E-04  1.72431159E-03 -2.19869414E-04  7.24917237E-04
  1.62244861E-02  2.64507445E-02 -3.28417865E-03  6.47223886E-03 -1.41513341E-02
 -7.00720084E-02 -4.04934001E-03  6.96255521E-03 -2.39323333E-02 -5.74625508E-02
 -1.17785700E-03  3.62432999E-03 -1.29124865E-02  7.93318243E-02  1.90941323E-02
 -4.40162461E-02  3.69499401E-02  8.13860642E-04  6.01066633E-04 -1.67825186E-03
  2.14233422E-03  2.18865163E-03 -1.74694557E-02 -2.85192888E-02 -2.02278217E-03
  4.58341674E-03 -2.08616744E-02  7.63565741E-02 -4.65030710E-03  1.07305569E-02
 -3.22197509E-02  5.45049792E-02 -3.50039453E-03  9.30530934E-03 -1.40432866E-02
 -2.29558312E-02 -1.11665656E-02  2.66217053E-02  3.51905903E-02 -7.49431218E-04
 -2.50759372E-04  5.35695719E-04 -2.17438793E-03 -1.87660193E-03 -3.39546832E-03
 -5.61510201E-03 -1.26744111E-02  3.09251344E-02 -5.43910270E-04  1.54931691E-02
 -1.87815775E-02  4.53316542E-02 -2.22618076E-03  4.80399031E-03 -8.37885520E-03
  2.11745171E-02 -2.06106971E-03 -7.02864296E-02 -1.43855331E-02  4.49644708E-02
 -5.84275036E-03  1.05102730E-03 -1.56719326E-03  3.73494296E-03 -1.45996302E-05
  2.76184358E-04  1.85631414E-02  3.03030764E-02  5.88887053E-04 -9.58668711E-03
  1.10693633E-04 -8.23266658E-02 -8.76314146E-04 -1.14925047E-02  2.15229451E-03
 -5.71870359E-02 -5.38457053E-03  8.58964348E-03  4.93408279E-03  6.35408950E-02
 -2.08254462E-02  4.03837227E-02 -3.24772319E-02 -1.62034576E-03 -8.71401439E-04
  8.79873644E-04  1.37121411E-03  1.67139002E-03 -7.59768266E-03 -8.00945287E-03
  5.30130562E-04  1.79389621E-02  1.74232043E-02  6.73327763E-05 -3.06430739E-02
 -2.04039493E-02 -1.23595763E-02  5.75741653E-02  4.95208383E-02  8.35681025E-03
 -5.06683078E-02 -4.59834892E-02 -3.52400488E-03 -9.03586455E-03 -8.34181925E-03
  1.05226386E-04  5.82362063E-02  5.37482835E-02  4.07642522E-03 -4.81666154E-02
 -4.22245472E-02 -4.65221508E-03  7.23324356E-03  7.33423444E-03 -3.03518841E-03
 -1.82457980E-02 -1.67130928E-02 -5.52581805E-06  2.41330294E-02  2.21479358E-02
  1.59077648E-03  7.69583373E-03  8.13682825E-03  8.06652618E-04  3.26056994E-03
  9.32689087E-03 -1.86344604E-02 -3.69279784E-02  5.58671808E-02  6.56294282E-02
 -1.16467315E-02  3.01606795E-03 -3.90390377E-03 -2.70366274E-03 -2.22229902E-03
  8.34983011E-03  9.28533767E-03  7.97259450E-04 -3.01238974E-03 -3.34547058E-03
  2.54081435E-03 -9.42241276E-03 -1.05132528E-02  4.51376346E-03 -1.76034152E-02
 -1.96445500E-02 -1.35506410E-03  2.90461113E-04 -2.56804969E-03 -5.12895490E-04
  5.61018724E-04 -2.79633124E-03  1.98241577E-03  1.32938943E-03  4.58417716E-03
  7.40034559E-03  1.81314992E-02  2.29915180E-05  2.14991526E-02 -2.22993136E-02
  2.61632424E-02 -1.43590760E-03  3.36555418E-02  9.77265854E-03  6.47955186E-03
 -3.84467546E-04 -2.98719975E-03 -4.62905118E-02  9.54489043E-03  3.04669843E-03
  6.68451914E-03 -2.85979726E-03 -4.83720388E-03 -9.90268933E-04 -1.55115650E-04
  2.66566190E-03 -5.53041813E-03 -9.20023246E-03 -3.79951335E-02 -3.88531529E-02
  3.88801346E-02  2.48428714E-02 -5.94357108E-02 -6.02491721E-02  6.11381214E-02
  4.25921053E-02 -4.69009308E-02 -4.52794551E-02  4.68356157E-02 -1.19660130E-01
  2.07045977E-02 -5.02232071E-03  3.16390303E-02  5.61284887E-04 -3.55685864E-03
 -1.03141604E-03  1.30793169E-03  2.47652051E-03 -6.95482744E-03 -1.15601558E-02
  1.59296308E-02  3.75570694E-03  7.39727136E-03  3.40867379E-02  2.32587435E-02
  5.23396872E-03  1.12734778E-02  3.25618476E-02  1.67490637E-02  3.76125140E-03
  6.95550004E-03 -1.61091788E-02  3.45124925E-03  7.57582657E-04  4.63581095E-03
  1.56550148E-03 -2.63509385E-05 -4.74353072E-04 -1.28316831E-03 -9.65193505E-04
  7.62047169E-03  1.25106278E-02 -3.40966608E-02 -4.35062495E-02 -5.41753358E-03
 -3.33917799E-02 -5.37262458E-02 -6.76831638E-02 -7.27114652E-03 -4.00169558E-02
 -1.37981515E-02 -3.11212749E-02 -7.39347861E-04  6.58663430E-02  4.96973576E-02
  1.29285898E-01  6.85138950E-02  7.59012223E-04 -3.44416318E-04 -4.38811234E-03
  2.49862629E-03  6.88972067E-03 -3.31719787E-02 -5.39097673E-02 -1.07315427E-02
  2.76720411E-02  9.88457075E-03  1.43598446E-01 -1.52064407E-02  4.00479688E-02
  1.43063428E-02  9.36449370E-02  2.87237043E-03  5.23212829E-02  1.55838987E-02
 -1.66154019E-01  3.68547836E-02  1.24206514E-01  2.74766597E-02 -2.16757174E-03
 -3.11377687E-06  4.35328805E-04  3.33499435E-03 -2.12087411E-04  1.47852679E-02
  2.42029331E-02 -1.01355484E-02 -4.10112843E-04 -6.26916502E-02 -6.59379427E-02
 -1.59659839E-02 -7.04244273E-04 -9.08889415E-02 -3.96306739E-02 -4.83175240E-03
  8.58916223E-04 -3.11074152E-02  1.08923256E-01 -2.00024866E-02  2.66321161E-02
  5.06486193E-02  1.20755975E-03  1.78866147E-03 -5.32618118E-03  3.80949298E-04
  3.16984687E-03  3.86076952E-03  6.38239907E-03  6.08216790E-02  1.73736393E-02
  1.85087715E-03 -1.70098948E-02  8.68920685E-02  2.42775860E-02  2.98029208E-03
 -2.05576173E-02  3.22294734E-02 -1.27953413E-03 -2.91912176E-03  1.25256222E-01
 -1.98809874E-02 -4.27638426E-02 -2.75210333E-02  7.01767146E-04 -6.18326349E-04
 -7.84516343E-04  3.33830939E-03 -4.33313606E-03  3.05403207E-02  4.98703748E-02
  8.33899416E-03 -3.79079445E-02 -7.48036806E-03 -1.33129291E-01  1.99612930E-02
 -5.77976572E-02 -1.17493940E-02 -1.03273394E-01  1.42179573E-02 -2.52179933E-02
 -4.42490405E-03  2.43492455E-02  1.17338537E-02 -3.33012160E-02  2.44413927E-03
  3.85329052E-03  5.59369329E-05 -2.63139622E-04 -4.19402245E-03 -2.40660604E-03
 -3.36575196E-02 -5.49058761E-02  9.40330002E-03 -2.89426396E-02 -6.02096461E-03
  1.46244385E-01  8.06929413E-03 -4.96520813E-02 -1.00392901E-02  1.09223637E-01
 -1.51668537E-03 -2.44884376E-02 -4.77256794E-03 -5.28830089E-02  3.91942432E-03
 -3.66907062E-02 -1.19046583E-02 -4.08483307E-03  4.47053556E-04  8.59695725E-04
  2.29379145E-03  3.87104000E-03  2.71901199E-03  4.44641314E-03 -5.92957911E-02
 -1.84928002E-02 -8.76421180E-04 -1.15802379E-02 -8.78740505E-02 -2.70011049E-02
 -1.10654121E-03 -2.12170489E-02 -3.45730419E-02 -1.66099772E-02 -1.69097631E-03
 -5.42158810E-02  3.92012531E-02 -7.09841576E-03  1.81534724E-03  3.81926615E-04
 -9.87220401E-04 -6.37662036E-04  3.95789074E-03 -4.79949550E-03  3.07908096E-02
  5.03366611E-02 -9.66992150E-03  3.67050567E-02  9.01315790E-03 -1.34866591E-01
 -2.25066267E-02  5.43387025E-02  1.36731307E-02 -7.17483308E-02 -3.08471402E-02
  2.65392962E-02  7.57724144E-03  3.21510231E-01 -4.46022342E-02  8.87209560E-02
  1.20112730E-02  4.05240644E-03  1.41474443E-04 -2.43884814E-04 -3.68207333E-03
 -1.79231930E-03  1.73113302E-02  2.82783683E-02 -2.19429329E-02  4.92021503E-02
 -7.14661799E-03 -7.59008551E-02 -3.23129923E-02  7.09376420E-02 -1.62163073E-02
 -5.39557765E-02 -1.73005167E-02  3.50752322E-02 -1.78976097E-02 -1.11596160E-01
 -2.05447260E-02  4.79265602E-02  1.45454464E-05 -3.38064029E-03  1.47303864E-03
 -2.27779881E-03 -4.20293270E-05  9.57372849E-04 -3.18765570E-02 -5.20356220E-02
 -2.77703038E-03  5.21708877E-03  1.04908674E-02  1.38693030E-01 -6.41696816E-03
  1.34056296E-02  2.16735870E-02  9.02035786E-02 -5.57893698E-03  1.41711662E-02
  1.56716309E-02 -1.18672295E-01 -5.22896416E-03  1.31258352E-02  2.03781328E-02
  1.03406115E-03 -1.42946242E-03  3.61919988E-03 -3.29178101E-03 -2.68225521E-03
  2.06427510E-02  3.37343466E-02 -2.20277655E-04 -4.58943947E-04  4.95266271E-02
 -9.04488447E-02  1.51461517E-03 -5.33187540E-03  7.49806803E-02 -6.65115906E-02
  3.51357835E-03 -1.05782550E-02  3.33491917E-02 -4.32010985E-02  6.49990183E-04
  1.99561714E-03  3.36939800E-02  2.19033645E-03  8.88694011E-04 -2.32044262E-03
  3.04521463E-03  2.85786451E-03  1.53474617E-02  2.52184835E-02  1.90895862E-02
 -5.21140561E-02  7.00712760E-03 -6.82589668E-02  2.78999001E-02 -7.63579157E-02
  1.48582071E-02 -5.37859886E-02  1.11696833E-02 -2.91936361E-02  1.26739932E-02
  1.20187222E-01 -1.64746268E-02  3.68153566E-02  4.99946805E-02 -3.21609986E-03
  1.95129488E-03 -5.31430535E-03  1.48236159E-04  4.45202705E-04 -3.48384798E-02
 -5.68961482E-02 -4.47470498E-03  2.29702264E-03  8.30868975E-03  1.54506446E-01
 -4.30675859E-03 -3.32611739E-03  7.71125270E-03  1.28514266E-01 -9.57694825E-04
 -1.23412853E-02 -3.95561791E-03 -1.34143842E-01 -6.09471696E-03  2.67181010E-02
 -6.03669566E-02  2.59209776E-03 -2.01681995E-04 -1.54634681E-03 -2.96070487E-03
 -2.01278931E-03  1.01426758E-02  1.29738714E-02  4.20717837E-03  5.35649465E-02
  4.23417222E-02  1.33894033E-02 -1.82196645E-02 -1.72218570E-02 -6.12527595E-03
 -6.70407359E-03 -5.25138096E-03  3.23223534E-03 -3.98408544E-02 -3.67198246E-02
 -3.54910222E-03  4.30546495E-02  4.01751885E-02  4.08390058E-03 -3.97003259E-03
 -4.34074313E-03 -4.63006430E-04 -4.12238960E-02 -3.72103040E-02 -2.03648662E-03
 -2.86807883E-02 -2.16896092E-02 -2.12963724E-03  3.84804730E-02  3.57538606E-02
  1.03263011E-03 -3.06534559E-02 -2.79239322E-02 -4.26828944E-04 -2.65094685E-02
 -2.44253676E-02 -3.68137574E-03 -5.47714448E-03 -1.56705946E-02  3.13370078E-02
  6.20388317E-02 -9.39398003E-02 -1.09914609E-01  4.30789312E-02 -1.01324064E-03
  8.73151410E-03  1.09445347E-02  7.93776401E-03 -1.67471524E-02 -1.86004722E-02
 -2.87213754E-03  6.04758658E-03  6.71152610E-03 -8.86375692E-03  1.88343535E-02
  2.09427878E-02 -1.74754906E-02  3.60552309E-02  4.00354535E-02 -2.56238928E-03
  2.02166825E-03  9.37493318E-03  2.11304762E-03 -3.36608217E-03  6.82867251E-03
 -2.55419725E-03 -2.48596228E-03  4.28905389E-02  7.02791428E-02  1.59680546E-02
  1.10313262E-02 -3.29739352E-02 -1.97998412E-01  1.70197204E-02  1.41476817E-02
 -5.66082759E-02 -1.40517466E-01  8.34667549E-03  7.83062963E-03 -3.91915468E-02
 -8.00832755E-02  1.07691557E-02  3.28828352E-03  9.27818252E-03 -8.06116603E-03
 -3.83253049E-03  1.12282298E-03 -9.98398848E-04  8.91676280E-05 -2.25746020E-02
 -3.73787350E-02 -6.61753662E-02 -3.53417151E-02 -1.14018476E-02  1.04653408E-01
 -1.02202502E-01 -5.47241272E-02 -1.34735769E-02  1.29352402E-01 -7.92292994E-02
 -4.32928583E-02 -9.18504642E-03 -7.63411429E-02  4.83277752E-02  4.54084392E-03
  3.56342248E-02  4.05837557E-03 -8.94976184E-03 -6.06824449E-03 -1.36551051E-04
  1.78944597E-03 -2.28183687E-02 -3.80261681E-02  1.94732202E-02  1.26711358E-02
 -2.60285796E-02  1.12136424E-01  2.66861904E-02  1.73615418E-02 -3.73531338E-02
  1.23598694E-01  1.79789786E-02  1.16374636E-02 -2.44642144E-02 -2.07012777E-02
  1.05803464E-02  1.13899653E-03  1.17651781E-02 -1.38021072E-03  2.04022323E-03
  1.45392310E-03 -2.83221166E-04 -6.54966873E-04  8.02903840E-03  1.31228500E-02
  1.94190295E-02  1.16859660E-02  3.39366444E-02 -3.43479088E-02  2.84583312E-02
  1.74368118E-02  5.23691021E-02 -3.87100944E-02  2.68590164E-02  8.12981644E-03
  1.03055281E-02 -1.67534705E-01  1.42450705E-01  3.35995112E-01  8.30478980E-02
  1.16276152E-02  9.22151037E-04 -5.71348439E-03 -1.73304896E-04 -2.96569533E-03
  3.39426848E-02  5.52203818E-02 -3.64989811E-03 -1.02585945E-02  5.36231594E-03
 -1.47478255E-01 -6.00994770E-03 -1.74917285E-02  7.63898666E-03 -9.17526213E-02
 -2.61559449E-02 -1.59411510E-03  7.94560137E-03  1.09125426E+00  2.12555140E-02
  1.36507814E-01  3.96487839E-02  3.89234431E-03  1.32678469E-03 -4.55171389E-04
  2.97211532E-05  7.00475105E-04 -5.52322507E-03 -8.96283579E-03  3.54408712E-03
  2.44744411E-03 -5.64254332E-02  2.39461974E-02  6.05925027E-03  1.76652204E-03
 -8.29517490E-02  8.87069761E-03 -1.56000839E-03  3.12006631E-03 -1.06550216E-02
 -3.39214271E-01 -3.32640185E-02  5.96515805E-02 -8.11638380E-03  5.33044334E-03
  2.56429956E-03 -6.40105251E-03  2.09759449E-03  5.97622670E-04 -1.31932341E-02
 -2.16592594E-02 -5.24323832E-02 -8.64641721E-03  2.33427616E-03  5.86458285E-02
 -7.66771045E-02 -8.92287440E-03  4.63828989E-03  2.04543349E-02 -4.23056012E-02
  3.12174810E-03  2.67757097E-03 -6.19033236E-01 -6.79884296E-03  1.09197823E-01
  4.07160854E-03 -1.43089156E-03  1.29938059E-03  9.17505838E-04 -3.37075897E-03
  3.09282337E-03 -1.93135075E-02 -3.15537345E-02 -2.46896529E-03  4.63787405E-02
  9.64387370E-03  8.41403374E-02 -8.35792156E-03  6.95876508E-02  1.49936249E-02
  6.37043075E-02 -7.40718083E-03  2.89153790E-02  5.90241637E-03  2.85554558E-01
  4.77292028E-02  4.73652270E-02  1.46781399E-02 -2.48126948E-03  4.82455670E-04
  1.09450583E-04  3.66467632E-03  3.47855434E-03  3.23791935E-02  5.28613594E-02
  7.75446708E-03  1.40437305E-02  2.70866302E-03 -1.41404310E-01  1.73313169E-02
  2.73748702E-02  5.16545465E-03 -9.60530681E-02  1.54876759E-02  1.82942988E-02
  3.22108867E-03  3.88227242E-02  3.75314211E-03  1.32062754E-02 -9.54429473E-04
  3.74945630E-03 -4.75898476E-04 -1.18942088E-03  1.26835447E-04 -3.89051938E-03
 -1.57285451E-02 -2.57040060E-02  5.00488121E-02  7.14623582E-03 -3.96398276E-05
  6.87255637E-02  7.52620107E-02  6.87006855E-03 -5.68221592E-04  5.40142068E-02
  3.63007443E-02 -2.23639096E-03 -2.05741085E-03  3.10540100E-01  3.87182704E-02
  4.75528600E-02  9.48481893E-03 -1.71810920E-03  6.94547670E-04  1.53620472E-03
 -4.14106569E-03  2.75086317E-03 -1.67021631E-02 -2.73591866E-02  1.90394957E-03
 -4.99515971E-02 -7.63993557E-03  7.29155041E-02  7.50025285E-03 -7.23576149E-02
 -1.04600380E-02  6.30928420E-02  1.21445596E-02 -1.98822398E-02 -2.84348800E-03
 -3.60786236E-01  1.19443087E-01  7.98885190E-02  9.28596429E-03 -2.03203803E-03
  4.36834962E-04  8.22441299E-04  2.66815407E-03  3.65236221E-03  2.89690125E-02
  4.73354325E-02 -5.99143035E-03  1.72436554E-02 -1.99237464E-02 -1.26653690E-01
 -8.56285505E-03  2.60861789E-02 -3.76167440E-02 -1.01907203E-01 -9.82879776E-03
  2.32009195E-02 -2.66261347E-02  1.60264967E-01 -2.33031614E-02  4.77649669E-02
 -5.48639165E-02 -3.41836943E-03 -6.43287969E-04  5.03523605E-04  1.71669633E-03
  1.34812823E-03 -1.95687636E-02 -3.19624277E-02 -9.12376320E-03  2.41047676E-02
 -2.03090143E-02  8.52741415E-02 -1.48364685E-02  3.88119271E-02 -2.57634501E-02
  5.41174542E-02 -8.11624757E-03  2.32298432E-02 -7.56974541E-03 -2.75044928E-01
 -9.01734175E-03  3.19825568E-02  3.79613014E-02  3.36527511E-03 -1.10209819E-03
  2.85071917E-03 -6.93093449E-04 -7.37282708E-04 -2.45681712E-03 -3.98759757E-03
 -4.01943193E-03  1.05401881E-02  4.72922775E-02  1.05108660E-02 -6.25789358E-03
  1.62243523E-02  6.98153677E-02  4.08951597E-03 -2.36338112E-03  5.89644513E-03
  2.66112132E-02  3.87937113E-03 -3.40536969E-03  5.47122292E-03  4.04664622E-02
  1.72109515E-03  1.49885908E-03 -3.92901395E-03  4.87449235E-04  4.05225949E-04
  2.70427775E-02  4.43474368E-02  9.72855173E-03 -2.43801545E-02  2.04311245E-02
 -1.19462055E-01  1.44029093E-02 -3.64787615E-02  3.78470751E-02 -7.94589869E-02
  8.08828445E-03 -1.92368258E-02  2.58255077E-02 -5.89169762E-02 -2.26094638E-02
  6.40771933E-02  3.30617790E-02 -4.45966686E-03  7.17487578E-04 -1.56445053E-03
  1.22070236E-03  9.52992325E-04 -2.74660671E-02 -4.47497120E-02  8.01035892E-03
 -1.66789145E-02  3.32564892E-02  1.20670141E-01  1.37647231E-02 -2.85192532E-02
  4.36350535E-02  1.11847270E-01  1.37401687E-02 -3.09124131E-02  2.80917108E-02
  5.51837345E-02 -3.42385346E-02  8.37456251E-02 -8.43064317E-02  3.15540531E-03
  4.34809143E-06  8.98822616E-04 -1.39588170E-03 -1.53739858E-03 -6.12202589E-02
 -5.87431944E-02 -1.25036656E-02  5.85065071E-02  4.85252466E-02  9.54718413E-03
 -1.01240563E-02 -1.14682271E-02 -2.58791143E-03  1.89346355E-02  1.78580696E-02
 -3.02285379E-03  2.64945621E-02  2.50759459E-02  6.26292064E-04 -4.20631948E-02
 -3.90873477E-02 -4.41510952E-03  2.17677805E-02  1.97414914E-02 -9.17622507E-04
  2.38431464E-02  2.12117879E-02  2.19764288E-03 -4.31885209E-02 -3.71109389E-02
 -4.92903567E-03  2.30400542E-02  2.08646574E-02  4.06711562E-03 -5.09250675E-04
 -4.64343920E-04  1.16672029E-03 -4.33690462E-02 -4.08970719E-02 -4.07651606E-03
 -3.28167937E-03 -9.39094105E-03  1.87968716E-02  3.71486813E-02 -5.58491162E-02
 -6.95402192E-02  3.58293373E-02  1.02267996E-03 -2.20278454E-03  1.35174035E-02
  2.80897933E-03 -1.00128260E-02 -1.64022781E-02 -1.00617388E-03  3.59462837E-03
  5.90203453E-03 -3.22275888E-03  1.14132963E-02  1.86686941E-02 -5.81015248E-03
  2.13268565E-02  3.43734034E-02  1.79305309E-03  2.30654248E-03  9.05453813E-03
  3.96785065E-03 -1.88488065E-03  6.25508626E-03 -7.64773861E-04 -5.99409081E-04
  1.58694573E-02  2.57886377E-02  2.53717862E-02  1.14410304E-02  3.45865082E-02
 -7.53023385E-02  3.43254023E-02  1.62117953E-02  5.33195824E-02 -2.69166937E-02
  1.10927884E-02  5.99206661E-03  6.61613202E-03 -6.12507138E-02  1.28984057E-02
  7.93516151E-03  9.41241012E-03 -6.84155680E-03 -7.73086526E-03 -3.12228202E-03
  8.08073740E-04  2.05571012E-03 -9.56363543E-03 -1.59138360E-02 -8.15793064E-02
 -4.12708215E-02  7.01945347E-02  4.25062520E-02 -1.27187721E-01 -6.46563218E-02
  1.11062308E-01  7.78976990E-02 -9.36397579E-02 -4.80645538E-02  8.05376275E-02
 -1.03185137E-01  2.53412164E-02  6.82025706E-03  4.01709210E-02  1.15160089E-03
 -7.39727148E-03 -5.60247363E-03  8.63749267E-05  2.55211619E-03 -1.50326599E-02
 -2.49961741E-02  2.97689609E-02  1.70245759E-02  6.33085156E-03  7.32871551E-02
  4.28799452E-02  2.45254847E-02  9.97630686E-03  8.22011089E-02  2.70835866E-02
  1.63392652E-02  7.85334153E-03 -3.37057304E-03  3.55456215E-03  1.75553185E-03
  1.90985609E-03  2.46260789E-03  3.49557645E-04  1.37541740E-04 -1.33642160E-03
 -2.64146923E-03  2.49341067E-02  4.08164268E-02 -4.63807330E-02  2.98195478E-03
  4.30540179E-03 -1.08014633E-01 -7.66282626E-02  6.44032475E-03  7.80452557E-03
 -1.48176001E-01 -2.04716347E-02 -1.87884375E-03  1.70027908E-02 -5.16141896E-01
  1.16380973E-01  5.39774387E-02  1.20873955E-01 -3.40340468E-04 -1.36430009E-03
 -3.85825369E-03 -9.59387365E-03  6.88995561E-04 -1.30868304E-02 -2.12598208E-02
  1.11995324E-02 -2.41169085E-02 -4.79952239E-05  5.63617590E-02  1.63828461E-02
 -3.70279779E-02 -8.35170037E-04  4.69734777E-02  1.84668475E-02  1.42283768E-02
  7.75603684E-03  3.89716925E-01  8.24368035E-02  2.86480466E-01  5.47513480E-02
  1.66666892E-04 -3.69232512E-04  1.19364174E-03 -5.05871874E-03 -3.08305243E-03
 -2.97123086E-02 -4.84550856E-02 -1.79423825E-02  2.81425240E-02  1.03574566E-02
  1.30445145E-01 -2.75524382E-02  4.06398630E-02  1.33680087E-02  8.30900580E-02
  2.31270947E-03 -1.62184510E-02  3.25471781E-02 -5.13716704E-01  1.22783499E-01
 -3.11371997E-01  1.39646300E-01  5.62303180E-03 -2.25937808E-03  4.29849428E-03
 -1.48626820E-03  1.22401700E-03  2.12982680E-02  3.48170453E-02  1.85183464E-02
 -1.00543014E-02 -8.65066412E-04 -9.28419498E-02  2.90711562E-02 -2.02234674E-02
 -2.26810882E-03 -7.03366505E-02  5.11065846E-03 -3.13676772E-02 -4.65192064E-03
  1.11764962E-01 -1.05872005E-01 -1.20137640E-01 -3.17795060E-02  2.66705440E-03
  5.14000002E-04 -1.12110490E-03  1.65082750E-03 -6.59988000E-04 -4.59767923E-03
 -7.51863181E-03 -7.82860660E-03 -3.73131527E-02 -6.51058965E-03  2.01974657E-02
 -1.31475781E-02 -5.40618887E-02 -9.02081734E-03 -1.69436709E-03 -1.26532833E-02
 -2.71587284E-02 -5.13439278E-03 -2.39014488E-01 -3.37210880E-02 -3.94896661E-02
  1.28297584E-04 -4.46906950E-04 -5.48031127E-04  5.65716753E-04 -5.17962924E-04
 -3.24765886E-03 -1.27159175E-02 -2.07469574E-02 -2.69046366E-02  1.60545917E-02
  4.43845340E-03  5.49357269E-02 -4.20857917E-02  2.07537253E-02  6.08172856E-03
  4.53615014E-02 -1.44317917E-02  8.29496133E-03  2.68692637E-03 -3.23266334E-02
 -1.14724008E-03 -3.47045950E-03 -5.12756908E-03 -1.43801457E-03  3.85092588E-04
  1.07904435E-03 -2.80255177E-03  1.69881368E-03  2.26025369E-02  3.69813586E-02
 -6.27371470E-03  1.64345868E-02  3.98131253E-03 -9.91342940E-02 -1.16038301E-02
  2.96964039E-02  7.28164453E-03 -8.43152920E-02 -5.71048042E-03  1.56195348E-02
  3.18478699E-03  9.12300720E-02 -1.10013518E-02  2.86367460E-02  1.23652812E-02
  2.52440133E-03  5.85670499E-04 -1.29725623E-03  1.90197104E-03  1.79932190E-03
 -1.17562714E-02 -1.90753170E-02  4.10587246E-03  3.20060381E-02  7.75281519E-03
  4.99920567E-02  8.97832278E-03  4.57620136E-02  1.13112991E-02  5.43698071E-02
 -3.94771485E-03  2.16545023E-02  5.69381895E-03  1.31229198E-01 -1.27932162E-02
  1.13890131E-02 -7.69524842E-03 -8.84277840E-04 -9.35263315E-04  7.85791222E-04
  1.11732318E-03 -4.11150241E-03 -1.84119167E-03 -2.81538823E-03  2.03964638E-02
 -5.84239070E-02 -2.45486767E-02  6.27748830E-03  2.85904608E-02 -8.42979441E-02
 -3.71841024E-02  8.21689685E-03  1.19056902E-02 -3.39599761E-02 -2.28505316E-02
  4.10814090E-01 -5.09890455E-02  9.80680896E-02 -6.78556852E-02  5.22482655E-03
 -1.63485855E-03  5.06162804E-03  1.53959390E-03  2.24749607E-03  3.13556844E-02
  5.13182551E-02 -1.71503594E-03  3.15149303E-03 -4.35180480E-02 -1.38014486E-01
 -3.88545932E-04 -1.14948693E-03 -7.00904452E-02 -1.01956416E-01  3.46718360E-03
 -1.00051014E-02 -3.93258663E-02 -2.07647716E-03 -9.67644981E-03  3.41981175E-02
 -8.37561145E-02  9.65499264E-04  1.43583488E-03 -3.84212438E-03  3.38333179E-03
  3.33834490E-03 -3.21569194E-02 -5.25684306E-02 -3.22374469E-03  8.17118584E-03
 -2.55818931E-02  1.41136179E-01 -7.88171726E-03  2.02448775E-02 -4.07123503E-02
  9.35609801E-02 -8.59154064E-03  2.22457719E-02 -2.15999116E-02 -1.50564635E-01
 -8.21936703E-03  1.83965021E-02 -6.61099334E-02 -2.93389672E-03  7.53914218E-04
 -2.04569826E-03 -4.63954102E-03 -4.08141683E-03  1.38126484E-02  2.25872934E-02
 -2.14259555E-02  5.45938666E-02  2.50128583E-02 -6.05610769E-02 -3.10024133E-02
  7.85803580E-02  3.95373754E-02 -4.21211703E-02 -1.22733493E-02  3.14500579E-02
  2.37503432E-02 -3.37506550E-01  4.49809139E-05  1.17458480E-04 -4.80232143E-02
 -1.25110280E-03 -2.31426013E-03  5.88600272E-03  8.48020313E-04  9.57961972E-04
  1.73747603E-02  2.86028402E-02  8.51540763E-03 -2.78899016E-02  4.81443697E-02
 -7.97483677E-02  1.04554597E-02 -3.61499138E-02  7.26794772E-02 -4.22181455E-02
  1.33049156E-03 -8.48839326E-03  5.98013629E-02  6.56673967E-01 -8.77945598E-02
  2.27582949E-01  1.70484155E-01  1.39525523E-03 -2.47301696E-03  5.18731737E-03
  2.15966660E-03  2.30998415E-03  7.53453490E-03  9.51466693E-03  9.01755636E-04
  9.50637424E-02  8.19993120E-02  1.07853670E-02 -5.11381328E-02 -4.40882640E-02
 -8.44861996E-03 -3.04990299E-02 -2.61005756E-02  4.80266346E-03  4.87631532E-03
  4.65844517E-03 -4.30343180E-04  1.61254639E-02  1.64544679E-02  2.00898098E-03
 -3.45210742E-02 -3.30337338E-02 -5.37408640E-03  9.42852174E-03  8.05739045E-03
  5.87923658E-03 -5.62821949E-03 -2.68609717E-03  8.73895084E-04 -4.90210744E-02
 -4.55787512E-02 -6.80206820E-03  4.34301587E-02  4.06883711E-02  4.70829210E-03
 -2.29925427E-02 -2.08555457E-02 -3.04799881E-03  4.61547173E-03  1.32131456E-02
 -2.64864546E-02 -5.22247166E-02  7.90313050E-02  9.74201186E-02  1.65621669E-01
 -2.16213873E-03  1.03803441E-02  2.41642670E-02 -7.24252237E-03  2.18614667E-02
  1.02030938E-02  2.62568194E-03 -7.94014092E-03 -3.67078999E-03  8.07327963E-03
 -2.42555955E-02 -1.14825462E-02  1.59256574E-02 -4.89328980E-02 -2.19220390E-02
  2.07136764E-03 -5.18393567E-03  1.61884518E-03  2.76198878E-03  1.48549283E-03
 -5.17214438E-03  4.78479303E-03  4.20932872E-03 -1.92361331E-02 -3.21204739E-02
  5.54905912E-02  1.01989051E-02  1.02964996E-01  8.65431680E-02  8.35868723E-02
  1.32291574E-02  1.65342134E-01  1.34344547E-01  2.08829183E-02 -1.34580567E-03
  7.21524217E-02 -1.52592357E-02  1.35083702E-02  8.39312588E-03  7.22423311E-03
  2.87051677E-03 -5.19666588E-03 -3.73778763E-03  1.26764844E-04  1.84695757E-03
  1.29681306E-02  2.14698289E-02 -6.28564618E-02 -3.95896784E-02  5.33470147E-02
 -6.31554090E-02 -9.64942833E-02 -6.09520937E-02  8.11578149E-02 -5.24841080E-02
 -6.97252131E-02 -4.20462777E-02  6.88528027E-02 -9.65185348E-02 -1.72520622E-02
 -9.66095081E-03  2.82944609E-02  3.44164907E-03 -6.42248434E-04 -1.08378069E-03
 -8.87301798E-04 -1.14060080E-03  5.65583883E-03  9.47912686E-03  2.84539680E-02
  4.45631321E-03  5.59860973E-02 -2.85863269E-02  4.28852884E-02  6.94810440E-03
  8.29210024E-02 -3.35808095E-02  2.94543943E-02  4.77006827E-03  5.78720905E-02
  1.11302205E-02 -5.52381736E-03 -1.34892717E-03 -8.99631352E-03  7.52659341E-03
 -2.49098697E-03 -2.82141833E-03 -2.91349616E-03 -3.00692379E-03 -1.98655139E-02
 -3.26471048E-02 -3.76979430E-02 -1.29396170E-02 -3.73178237E-02  8.88333262E-02
 -5.78059887E-02 -2.02697468E-02 -5.76848098E-02  9.68634163E-02 -2.68191474E-02
 -3.41672190E-02 -2.31560317E-02  8.66587486E-01 -1.47608388E-01 -1.68156641E-01
  1.82917532E-02 -4.77848605E-03 -8.26516509E-03 -2.84428988E-03 -1.99462521E-03
 -6.32959111E-04  1.38770205E-02  2.25523065E-02  4.73011292E-02  5.25839680E-02
  6.88458494E-03 -5.89243934E-02  6.76087436E-02  7.48559654E-02  8.18170290E-03
 -5.43510106E-02  1.24480348E-02  3.38747053E-02  7.51386470E-03 -1.71025648E-01
 -6.81400741E-02 -5.76845760E-01 -1.35668285E-01  1.74164502E-03 -2.72700525E-04
 -1.23873925E-03 -1.97449662E-03  2.06814798E-03  4.10060394E-03  6.71338431E-03
  2.66570401E-03 -3.99111325E-02  6.24115063E-03 -1.86508598E-02  2.03311294E-03
 -5.70977356E-02  9.47269033E-03 -5.62061653E-03  7.67615877E-03 -4.27700960E-02
  1.34602651E-02  7.83500654E-01 -7.45471103E-02  1.52596801E-01 -8.50235021E-02
 -3.15883146E-03 -9.01606830E-04  4.30258766E-04 -2.14720046E-03  6.70595595E-04
  7.79842791E-04  9.56943972E-04 -4.62501398E-02  3.32766451E-02  8.25394176E-03
 -1.25663014E-03 -6.83616930E-02  5.19170456E-02  1.23809288E-02  9.20923184E-03
 -4.46733415E-02  2.47032122E-02  7.60056800E-03 -8.93579390E-02  1.96123096E-01
  1.66359288E-01  2.35001253E-02 -1.44215861E-04  1.19230337E-03  1.69749158E-05
 -3.04807849E-04  6.46047873E-03 -1.71659780E-02 -2.82948156E-02 -4.50039300E-02
  2.41673457E-02  6.51802685E-03  7.71132731E-02 -7.28363886E-02  3.63583524E-02
  1.00372722E-02  6.16835929E-02 -4.62266974E-02  1.52019346E-02  4.69535302E-03
  1.54491178E-01  1.27946647E-02  1.23073280E-01  2.57445396E-02 -1.63076946E-03
 -2.90560335E-04  2.74281405E-04  1.58116123E-03 -6.32774455E-04  1.07812970E-02
  1.75163886E-02 -1.73015524E-02 -1.30635638E-02 -1.89623750E-03 -4.65744305E-02
 -2.39635281E-02 -1.75142264E-02 -2.57139540E-03 -1.85263833E-02 -5.55781670E-03
 -4.05532606E-03 -3.76668024E-04  6.88002045E-02 -5.05567729E-02  5.22400684E-02
  1.24470903E-02  1.27411535E-03 -9.42640982E-04 -3.00681110E-04  4.49359728E-04
 -5.08545925E-03 -1.46159991E-02 -2.41087800E-02  3.64672467E-02 -3.52051233E-02
 -8.58247092E-03  6.58421792E-02  5.48845882E-02 -5.73370381E-02 -1.38643110E-02
  5.42948774E-02  2.88281977E-02 -3.85443894E-02 -8.38208971E-03 -3.85618511E-02
 -6.41529443E-02 -3.22138547E-02 -2.90588057E-03 -1.25701363E-03 -1.34020633E-04
  7.71941522E-04 -1.20688755E-03 -3.07626240E-04 -3.23922489E-03 -5.60610376E-03
  4.08768556E-02 -4.12348842E-02 -1.01740263E-02  1.64308722E-02  6.46446549E-02
 -6.06965717E-02 -1.52934450E-02  3.53407352E-02  3.18445810E-02 -2.86440997E-02
 -8.15794679E-03 -6.91534744E-01  5.17692147E-02 -1.97342139E-01 -3.90914488E-02
 -6.64754074E-04  1.25478926E-03 -5.39023016E-05 -1.08750592E-03  6.17769801E-03
 -2.37931756E-03 -3.98890340E-03 -1.02892842E-02  1.33304596E-02  2.71294751E-02
  1.10408564E-02 -1.60511464E-02  1.90708706E-02  4.19662102E-02  1.80786646E-02
 -7.38214292E-03  1.09166725E-02  1.52404813E-02 -4.25000570E-01  2.11906729E-02
  8.89900357E-03  7.52959391E-02 -2.11756563E-03  1.39915281E-03 -1.71494886E-03
 -1.73365198E-03 -3.42503003E-04 -7.34874875E-03 -1.20944199E-02 -3.63239423E-03
  5.05378392E-03  2.77418017E-02  3.27264774E-02 -6.61364892E-03  9.98534347E-03
  4.25703271E-02  2.50670118E-02 -5.23796036E-03  9.26490149E-03  2.38783790E-02
  7.71660173E-02  5.96759291E-05 -2.58142309E-02  1.16295263E-02 -2.26612003E-04
 -3.45081608E-04  7.09912993E-04 -1.00798351E-03 -3.25872989E-04  7.04595174E-03
  1.15104463E-02 -3.09008395E-03  6.02178802E-03 -8.95210043E-03 -3.12707406E-02
 -4.30809910E-03  7.84581369E-03 -1.26821744E-02 -1.01053272E-02  3.08095164E-04
 -1.99282399E-03 -3.79757026E-03 -1.23973899E-02  5.48113558E-03  4.63545762E-03
  2.24821832E-02  1.62786732E-03 -8.27386903E-04  1.98660081E-03  1.26427307E-03
  1.33543926E-03 -1.07304179E-02 -1.76434891E-02 -9.94824854E-04 -1.14893334E-03
 -2.73396961E-02  4.74337585E-02 -2.21623837E-03 -3.55385308E-04 -4.43552258E-02
  3.61029511E-02 -1.47963088E-03  1.33331248E-03 -2.87995357E-02 -1.72964109E-02
 -2.26399415E-02  3.57778209E-02  1.54784980E-02  2.23807372E-03  5.27038711E-05
 -7.16715859E-04 -3.15514991E-04  1.53544593E-04  2.79634638E-03  4.45326026E-03
 -2.96299107E-03 -4.65242694E-03 -2.13549173E-02 -1.14517545E-02 -4.66017388E-03
 -7.57624228E-03 -3.13059921E-02  6.53665628E-03 -5.09340223E-03  2.33204573E-03
 -1.56762499E-02 -3.83716402E-01  1.26238863E-02  6.34072888E-03 -1.77210542E-01
 -1.39600285E-03  9.64432215E-04 -4.65658166E-03 -7.45565107E-04 -3.60504225E-04
  9.37088630E-02  9.78605571E-02  2.28818165E-02  5.46776366E-02  4.98104851E-02
  1.28423986E-03  1.36715571E-02  9.70340345E-03 -5.78892570E-04  3.27941927E-02
  3.40414962E-02 -7.44875852E-03  5.20735534E-02  5.19197157E-02  7.78477884E-03
  3.16255013E-03  4.02859914E-03  8.50452813E-04  4.73619463E-02  4.68024502E-02
  6.40913111E-03  3.73414079E-02  3.66698462E-02  7.94191071E-03  1.85995853E-02
  2.13911832E-02  1.00192258E-02  2.37298480E-02  2.34294198E-02  4.47734122E-03
 -1.12294969E-03 -6.50975202E-04  6.07583019E-04  3.00904116E-02  3.00652458E-02
  3.57184877E-03 -1.62628733E-03 -4.65681145E-03  9.34262619E-03  1.84761404E-02
 -2.84256626E-02 -3.12253615E-02 -3.99781499E-02  5.26793320E-03 -1.23985346E-02
  3.44179771E-03  3.42266128E-03 -5.96468929E-03 -6.27486932E-03 -1.25381475E-03
  2.18302249E-03  2.29042138E-03 -3.72076426E-03  6.47815718E-03  6.86279365E-03
 -8.11389764E-03  1.39249991E-02  1.50190621E-02 -1.75194264E-03  3.17716418E-03
  2.63197692E-03  2.06696699E-04 -8.71904306E-04  1.08162371E-03 -1.28485398E-03
 -1.73903749E-03 -5.36310738E-03 -8.76771749E-03  5.94198383E-03 -1.45663974E-02
 -1.29552888E-02  2.61834580E-02  9.20885572E-03 -2.34612549E-02 -2.06366708E-02
  2.48359467E-02  6.75262205E-03 -1.28503362E-02 -1.04761078E-02 -9.05060473E-03
  9.16953361E-04  8.83041787E-04  2.55224266E-03  2.59968007E-03  8.68448214E-04
  2.80597846E-03 -1.57592646E-03  1.25137629E-03  8.75645049E-04  1.43737119E-03
  2.86071480E-02 -2.00092623E-02 -2.59791765E-02 -2.73233201E-03  4.43333437E-02
 -3.05985649E-02 -4.12406076E-02 -1.14890856E-02  3.18174463E-02 -2.73470680E-02
 -2.65995805E-02 -9.20653123E-02  2.15515987E-02  8.57440499E-03  1.72582301E-02
 -3.26308533E-04  1.79536260E-03  3.89409480E-03  1.21923972E-03  5.23355682E-05
  4.72369483E-03  7.85445517E-03 -7.57027452E-03 -1.74628666E-02  2.66495971E-03
 -2.29513341E-02 -1.05218306E-02 -2.58878816E-02  3.67887442E-03 -3.16663529E-02
 -5.28080468E-03 -1.78254475E-02  1.17579935E-03 -1.71655781E-02  4.55656688E-03
  1.21850629E-03 -6.97315572E-04 -6.82478373E-04 -2.33083444E-04 -1.22019804E-03
 -7.61899799E-04  1.81781821E-03 -9.04584909E-04 -1.52939640E-03  1.43384768E-02
 -6.37870087E-02  1.08639464E-02  3.57445741E-03  2.20963780E-02 -1.02148189E-01
  1.70052788E-02  1.64520455E-02  2.54046747E-02 -5.53379671E-02  4.45030227E-03
 -4.75850733E-01 -2.04549028E-02 -3.39929676E-01  4.10713590E-02 -2.80753047E-04
  3.80695275E-04  2.38051619E-03  6.44797483E-03  5.43276999E-03 -3.53520614E-03
 -5.82709478E-03  3.21933303E-02  2.65333719E-02  9.17866137E-03  1.68574827E-02
  4.42292541E-02  3.58153157E-02  1.34102804E-02  7.38545914E-03  2.23355757E-02
  4.07161331E-02  1.28988242E-02  4.46559029E-02 -2.24702119E-01 -3.29848053E-01
 -4.24624541E-02  7.29619041E-04 -7.59272637E-05  6.79979160E-06  5.46771345E-03
 -4.63698003E-03  9.49127052E-03  1.55550523E-02 -2.88263893E-02  6.21606071E-02
 -8.76929979E-03 -4.32654637E-02 -4.03565442E-02  8.53251448E-02 -1.26817497E-02
 -3.43002595E-02 -3.14085346E-02  6.47697643E-02  4.48854476E-03 -1.94024694E-01
  3.19019155E-01 -7.71234798E-01  4.48899569E-01 -5.78407125E-03  3.15494838E-04
 -1.33441947E-03 -2.20303219E-03 -2.04157612E-03 -9.83986960E-03 -1.62553277E-02
 -2.03694905E-02  4.28068937E-02  1.03580852E-02  4.42718936E-02 -3.36383340E-02
  6.70832605E-02  1.69635833E-02  4.38561726E-02 -1.65961469E-02  3.65981045E-02
  6.69959623E-03 -4.21234726E-01  1.58344604E-03  1.14668632E-01  1.16939289E-02
 -9.55569195E-04  2.69965616E-04  4.05528209E-04 -1.12429024E-03 -5.71487831E-04
  2.35860324E-03  3.69457700E-03 -3.58209973E-02  2.06836781E-02  5.88009792E-03
 -9.74650844E-03 -5.46211845E-02  2.99919883E-02  8.54773921E-03  7.34717690E-03
 -2.70682663E-02  1.53930826E-02  5.31550762E-03  2.38528932E-01  3.11545399E-02
  1.36306846E-02  6.31207459E-03  1.24589651E-04  5.55350745E-04  4.04919510E-04
 -2.10623158E-03  1.66689737E-03 -4.42415186E-03 -7.45112194E-03 -1.86567890E-02
 -4.72554942E-02 -8.48454546E-03  2.02806919E-02 -3.00688523E-02 -7.24287878E-02
 -1.28999275E-02  3.63740493E-02 -1.74219452E-02 -3.78712650E-02 -7.01797362E-03
 -5.55660083E-02 -4.31596938E-03 -2.57699171E-02 -8.93900030E-03 -6.51754627E-04
 -1.01337958E-04  9.10435544E-05  9.24835987E-04 -3.87102616E-04 -4.65666579E-03
 -7.86489466E-03 -3.39797703E-04 -5.23535809E-02 -1.00073058E-02  2.18124664E-02
  9.50930362E-04 -8.11615193E-02 -1.55283141E-02  2.93124371E-02  4.87084504E-03
 -4.65537980E-02 -9.23329516E-03 -2.20205602E-02  2.09070306E-02 -9.92046656E-03
  3.38338518E-03 -6.50497133E-04 -1.76428248E-04  1.08631076E-04  1.42645037E-03
 -6.43246155E-04  3.10656488E-03  4.86693594E-03  4.58680685E-02  3.03961081E-03
  1.50616558E-04 -1.26037395E-02  6.86390010E-02  3.06357162E-03  1.17921393E-04
  1.85526957E-02  3.03392055E-02  7.23077066E-03  1.55858020E-03 -3.45724630E-01
  3.62279943E-02 -3.47497482E-02 -2.31152307E-02  1.50102273E-04  4.46239738E-05
  6.80260016E-04 -1.20116703E-03  3.19853562E-04 -3.55442105E-03 -5.56542273E-03
 -7.58658808E-03  1.18067086E-02 -6.67914896E-02  1.44833140E-02 -1.02834291E-02
  1.58010151E-02 -1.02306159E-01 -3.63277248E-02 -9.03552288E-03  9.44474016E-03
 -4.29671675E-02  4.24671841E-01 -3.70089432E-02  9.13303176E-02 -1.03020068E-01
  2.22611020E-03  3.84017766E-04 -1.37081179E-05  8.32602897E-04  1.21330661E-03
  9.51510746E-03  1.59672692E-02  2.30251057E-02 -6.28863153E-02 -4.83824042E-02
 -4.46734001E-02  3.60014662E-02 -9.82726059E-02 -7.64031793E-02 -4.31107730E-02
  2.33513156E-02 -6.20139578E-02 -4.89390076E-02 -7.93337075E-02 -1.29810827E-03
  7.71694744E-03 -4.24691216E-02 -1.39286499E-03  1.53048694E-04 -3.70409400E-04
  2.09381125E-04  4.29623543E-04  5.18550021E-04  1.13457490E-03  2.50236683E-02
 -6.70257638E-02  9.71618291E-03 -2.72083075E-03  3.84897284E-02 -1.03015636E-01
  1.54900267E-02 -4.46429064E-02  1.67467372E-02 -4.60587207E-02  7.95567251E-03
  8.54952558E-02  9.90445322E-03 -3.18109994E-02 -4.05891872E-03 -2.81698629E-03
  3.76179080E-04 -1.09714219E-03 -8.21718089E-04 -6.19014684E-04  4.01756516E-03
  6.81621365E-03 -2.24909838E-03  2.55407502E-03  7.11199406E-02 -1.80615276E-02
 -2.35917497E-03  1.02345827E-03  1.09062737E-01 -3.61563986E-02 -2.18542217E-03
  3.60697708E-03  6.44740912E-02 -5.79955173E-01 -1.78357625E-02  6.47073445E-02
 -6.73028348E-02  4.06269338E-04 -6.13126169E-04  1.26121112E-03  7.83687375E-04
  9.28617063E-04  1.01629348E-02  1.68290227E-02 -1.70076205E-02  3.70353187E-02
  3.30025396E-02 -4.79494498E-02 -2.68567530E-02  5.82104231E-02  5.55174833E-02
 -6.17184839E-02 -1.69628476E-02  3.48051491E-02  3.89105258E-02  1.33342207E+00
 -1.34434852E-01  3.00940066E-01  2.29773904E-01 -1.11186258E-03 -2.40277391E-03
  5.26024586E-03  3.01741273E-04  4.76605799E-04 -1.54824344E-03 -1.36541462E-03
 -5.08422553E-04 -2.23978396E-02 -2.29170534E-02  1.04094523E-02  1.69829432E-02
  1.40743304E-02 -1.50064772E-03  4.49187307E-02  4.55806768E-02  1.89028115E-02
  2.56304863E-02  2.70658613E-02  4.19710232E-03  3.96735737E-02  4.10982547E-02
  7.62753601E-03  4.13561490E-02  4.23207659E-02  8.43889904E-03  2.94448025E-02
  3.16216103E-02  1.02482701E-02 -4.67121134E-02 -4.91963165E-02 -1.70631207E-02
 -6.98276380E-02 -7.15794925E-02 -1.17353893E-02 -5.16213818E-02 -5.48611948E-02
 -1.11327805E-02 -5.45027426E-02 -5.54954310E-02 -9.84440943E-03  5.33014576E-03
  1.52863113E-02 -3.08751898E-02 -6.01157045E-02  9.05075093E-02  1.21769503E-01
  1.43440724E-01 -1.80229865E-03  1.45947251E-02  1.38277867E-02 -1.27756977E-02
  3.57779974E-02  3.18477436E-02  4.63098738E-03 -1.29907243E-02 -1.15511206E-02
  1.43582995E-02 -4.00883379E-02 -3.57065011E-02  2.91651247E-02 -8.23856222E-02
 -7.29661036E-02  6.82070843E-03 -1.95663809E-02 -1.31952992E-02 -2.92875773E-03
  4.13739386E-03 -1.17065888E-02  5.79826320E-03  4.72582635E-03  1.34727317E-02
  2.26281301E-02 -6.69367278E-02 -1.30037968E-02 -6.77722852E-02 -6.31059111E-02
 -9.92730013E-02 -1.64081001E-02 -1.08967054E-01 -1.04021977E-01 -2.56044580E-02
  5.64755064E-03 -6.40264090E-02  1.41538462E-02 -1.37862338E-02 -7.06937085E-03
 -8.95320119E-03 -5.87734283E-03 -7.70412642E-05  2.94727110E-04  1.01526716E-03
  6.98057211E-05 -5.92807582E-03 -9.91702938E-03  4.62925181E-02  3.12065999E-02
  3.67806724E-02  2.85667308E-02  6.81681951E-02  4.65985557E-02  5.52413153E-02
  3.55528386E-02  5.32849339E-02  3.80469508E-02  3.99471845E-02  1.03875824E-01
  7.74593956E-03 -1.01880955E-02 -1.23101416E-02 -5.64308611E-03 -2.32640332E-04
  3.72121776E-04  1.66128876E-03  2.96010334E-03 -1.14373141E-02 -1.90437940E-02
 -1.13847651E-02  1.13367265E-02 -6.09683749E-02  5.63010081E-02 -1.79950810E-02
  1.63608161E-02 -8.98615667E-02  7.21703657E-02 -1.59644905E-02  1.07043846E-02
 -6.54360650E-02 -1.44514553E-02  1.35327886E-02  3.72154086E-03  9.23729693E-03
 -6.59429380E-03  3.26960950E-03  3.85172227E-03  2.40353638E-03  8.15351944E-04
  2.11658758E-02  3.46882105E-02 -2.72229551E-02  4.90897284E-03 -1.62930983E-02
 -9.47694320E-02 -4.59236795E-02  7.42209084E-03 -2.51068372E-02 -1.26021512E-01
 -2.57026303E-02  8.90604683E-04 -8.56353969E-03  5.80961946E-01 -2.89534189E-02
  1.49315103E-01 -9.45623681E-02 -6.09139545E-03  5.73283186E-03  1.75850689E-03
 -2.00488947E-03  3.88121401E-03 -8.16211948E-03 -1.34352961E-02  3.79566053E-03
  1.25834000E-02 -5.62324367E-03  3.67747665E-02  2.98693193E-03  1.49441665E-02
 -9.03511637E-03  4.28112582E-02  9.62034235E-03  1.92961081E-02 -4.54533716E-03
  2.30685026E-01 -2.19085541E-01 -2.63532263E-01 -4.65564339E-02 -2.45137826E-04
 -3.21221306E-03  1.40987420E-04 -1.27087216E-04 -1.47187429E-02 -3.20691166E-03
 -5.24645884E-03 -7.55028004E-03 -9.73097383E-03 -8.62698212E-03  1.38226414E-02
 -1.27741005E-02 -1.12185682E-02 -1.36878634E-02  2.02261587E-02 -4.45544638E-03
 -2.02838979E-02  8.16374317E-03  4.03372712E-01 -1.33446054E-01  2.97329110E-01
 -1.82740726E-01  4.91183695E-03 -1.28124219E-03  3.95575038E-03  2.38693085E-03
  3.60421038E-03 -8.62531500E-03 -1.43255651E-02  1.15225741E-02  6.91457024E-02
  9.39140627E-03  3.91558475E-02  1.28008513E-02  1.05353044E-01  1.40287039E-02
  4.80071439E-02  3.11469628E-03  6.52201509E-02  9.08194997E-03 -3.71218812E-01
  6.21673292E-02  1.09283402E-01  2.40556676E-02 -5.92364155E-04 -1.89438019E-03
  7.92684796E-04 -1.25920820E-03 -6.16801094E-03  9.94261699E-03  1.59847086E-02
 -5.72829691E-02 -1.07941837E-02 -1.13425867E-03 -4.25544417E-02 -8.55460983E-02
 -1.53207878E-02 -1.69088355E-03 -1.07205810E-02 -4.00836786E-02 -6.83448086E-03
 -8.57557071E-04  2.15640762E-01  2.72518025E-02  5.87925548E-02  6.33473348E-03
  4.67456268E-04  4.35516008E-04  7.25091386E-04 -5.71902867E-03  2.09234721E-03
 -1.62260614E-02 -2.69604086E-02 -6.69688110E-02 -6.01938072E-02 -9.96573699E-03
  7.27159787E-02 -1.04755064E-01 -9.58095499E-02 -1.59726364E-02  8.63495989E-02
 -6.24121674E-02 -6.03986739E-02 -9.93106895E-03 -1.26229340E-01 -5.19565595E-02
 -2.11280798E-02  1.19814962E-03 -2.16596869E-03  8.73353231E-04  7.08659580E-04
 -1.01676727E-03  5.10191071E-03  1.29928228E-02  2.10236263E-02  1.39124701E-02
 -4.40315379E-02 -1.04225144E-02 -5.63128543E-02  2.05402612E-02 -6.46718383E-02
 -1.54966204E-02 -2.00332750E-02  1.06504766E-02 -2.79099874E-02 -6.83167221E-03
  2.85606378E-01  5.62617725E-03  3.42640891E-02  8.06729992E-04  4.01093280E-04
  7.90743267E-04 -1.57194205E-03  4.75147919E-03  5.30580274E-03 -1.53190270E-02
 -2.52567683E-02  6.48454202E-02  9.87265959E-03 -3.67715131E-03  6.85767736E-02
  1.01511191E-01  1.05803927E-02 -6.87789477E-03  7.27824190E-02  6.38167523E-02
  9.85084522E-03 -3.39730188E-03 -4.04036791E-01  1.15846644E-01  3.57974115E-02
  1.58673085E-02 -1.52622258E-03 -1.18514611E-03 -6.88523665E-04  4.10832365E-03
 -5.79661531E-03 -3.13249986E-03 -5.26500126E-03  1.60406533E-03 -1.56423713E-02
  3.36573735E-02  1.48335803E-02  1.87597035E-03 -2.27218546E-02  5.27969924E-02
  1.93516075E-02 -4.65806820E-03 -3.66513772E-03  2.79708694E-02 -5.04314903E-01
  4.18661951E-02 -1.05914791E-01  7.91318438E-02  2.54408340E-03  3.45307061E-04
  1.09701266E-03  8.46613913E-04  1.62277102E-03  3.19109526E-03  5.02700220E-03
 -1.26282665E-02  2.78393442E-02  2.24416113E-02 -1.32099891E-02 -1.94453145E-02
  4.22866600E-02  3.44365564E-02 -4.94278999E-03 -1.05051693E-02  2.54410198E-02
  1.74850146E-02  2.15118645E-01  2.97231688E-02 -7.46795185E-02  5.78947861E-02
 -1.36303977E-04  9.12281198E-04 -2.26762607E-03 -3.05409545E-04  1.63079590E-04
 -5.41024674E-03 -9.06937841E-03 -1.84883037E-02  4.45713510E-02 -1.57492415E-02
  2.41665249E-02 -2.91331518E-02  6.99545935E-02 -2.44905361E-02  4.02937645E-02
 -1.62478934E-02  3.86479691E-02 -1.48510244E-02 -1.16383860E-01 -1.63956254E-02
  4.79540926E-02  5.72416566E-02 -5.91993526E-04  3.09912385E-04 -8.98503975E-04
 -1.25905887E-03 -7.57517839E-04  3.53442921E-03  5.66211497E-03 -4.96632597E-03
  6.26884226E-03 -3.11779352E-02 -1.54877421E-02 -7.97200262E-03  9.60517477E-03
 -4.71375182E-02  3.08130463E-03 -2.39948525E-03  3.01240953E-03 -2.46347944E-02
 -1.48677923E-02 -3.77041207E-02  8.59172679E-02  3.51635468E-02 -2.20533308E-03
 -2.16512121E-04 -2.52799039E-04 -1.20919040E-03 -4.68238946E-04 -7.80240591E-03
 -1.28579179E-02  4.81664014E-03 -3.04326889E-02 -3.31934546E-03  3.55205667E-02
  7.12425601E-03 -4.70168680E-02 -8.15874189E-03  5.74065675E-02  4.77699748E-03
 -3.60212412E-02 -4.32294655E-03 -4.44203369E-01 -2.38607993E-02  8.60295925E-02
 -2.26867155E-01  1.85103868E-03 -6.71949007E-04 -3.63545105E-05 -3.79057702E-05
  8.72916217E-04 -7.01146996E-02 -7.43644389E-02 -1.88296944E-02 -5.84193512E-03
 -3.53080267E-03 -1.04711938E-02 -3.02206071E-02 -2.69896410E-02  5.87617145E-03
  5.62970225E-02  5.95908725E-02  3.72880179E-03  2.86894562E-02  3.09079924E-02
  7.62738811E-03  8.47871355E-02  8.91446080E-02  1.76363674E-02  2.01921980E-02
  2.19354114E-02  4.50933200E-03  6.24718756E-02  6.44884081E-02  2.05901078E-02
  3.10158551E-02  3.32072457E-02  6.53400278E-03  2.43341033E-02  2.58105649E-02
  6.64016213E-03  4.37695103E-02  4.64991725E-02  1.01376666E-02  1.96004406E-02
  2.08591339E-02  3.16880378E-03 -2.64064824E-03 -7.57034326E-03  1.52688482E-02
  2.99494631E-02 -4.57910703E-02 -5.78804818E-02 -8.14575257E-03  3.59729346E-03
 -8.48650412E-03  8.19253969E-03  9.95822282E-03 -1.63806643E-02 -2.08743025E-02
 -3.63679823E-03  5.90809451E-03  7.60619151E-03 -1.10954780E-02  1.86901148E-02
  2.33399588E-02 -2.35930153E-02  3.66525096E-02  4.87021754E-02 -6.27600266E-03
  6.68108627E-03  1.26915605E-02  2.83480516E-03 -3.64998535E-03  6.13943419E-03
 -2.01122281E-03 -2.46427940E-03 -1.80304722E-02 -2.97948989E-02  4.19612535E-02
  4.49098757E-02  2.41324333E-03  9.02951975E-02  6.07105217E-02  6.90482276E-02
  7.25743362E-03  7.05755619E-02  2.16670405E-02  2.56408913E-02  2.86905512E-02
 -2.85890185E-02  1.39055765E-02  5.41142386E-03  1.28206889E-02  4.89696983E-03
  2.84958637E-03 -3.62558234E-03  4.09803294E-04 -2.99959752E-03  2.13195644E-03
  3.66703537E-03 -3.08432009E-02  3.95517785E-02 -7.98672615E-02 -9.52547281E-03
 -4.54611670E-02  6.14484870E-02 -1.20504232E-01 -2.49460552E-02 -2.03929043E-02
  5.67101766E-02 -1.05451669E-01  4.47737605E-02  1.45905696E-02  2.23756265E-02
 -2.15759491E-02 -4.81381852E-04  6.77419188E-03  1.24799311E-03 -1.61488428E-03
 -1.75318109E-03  2.08653945E-02  3.47167728E-02 -4.85295898E-02 -1.75165078E-02
  6.87630780E-02 -1.02081899E-01 -6.94966048E-02 -2.41148230E-02  1.00530234E-01
 -1.40010572E-01 -4.40869470E-02 -1.13686441E-02  6.84123839E-02 -1.73071499E-02
 -3.63184523E-03 -2.32366199E-03 -8.80890835E-03  3.31311977E-03 -6.96249527E-03
 -3.59835825E-03  2.54685779E-03  1.97053009E-03  2.54375288E-03  4.36194160E-03
 -4.27482772E-02  2.85348074E-02  8.91546497E-02 -6.25775920E-03 -7.07213903E-02
  4.39362753E-02  1.37302590E-01 -1.12004986E-01 -7.30927132E-02  4.20797792E-02
  1.17429015E-01  2.03384961E-01 -1.18839672E-01 -1.34350418E-01  5.58317859E-02
  5.95041597E-03  8.05621753E-03  3.28723550E-03 -6.30852636E-03  3.40347974E-03
 -2.14592394E-03 -3.45936827E-03 -1.72467669E-02  6.37506336E-03  2.24993782E-02
  8.64180735E-03 -2.68202423E-02  7.12961306E-03  3.49575777E-02  2.51264438E-02
  4.30227478E-02 -3.68361053E-03  5.23520300E-03 -4.10764828E-01  1.92763764E-01
 -3.29750762E-01 -6.03359164E-02  5.45302649E-04  1.04392051E-03  3.30879154E-03
 -4.52528330E-03 -4.85953401E-03 -3.39053321E-03 -5.46359079E-03 -1.67517187E-02
  1.15247456E-02  6.27969088E-02  1.33517531E-02 -2.50378497E-02  1.61587096E-02
  9.05309569E-02  5.70604088E-02 -1.70344383E-03 -1.95953583E-02  1.75733988E-03
 -2.57622162E-02 -2.87812426E-03  2.11922724E-03 -2.15915422E-01  1.88955899E-03
  1.36817884E-03 -3.94472395E-03 -1.84013125E-04  1.42284539E-03  3.05674227E-03
  4.98362278E-03  2.56986310E-02  2.06448598E-02  1.08501572E-02 -1.47578985E-02
  3.77581645E-02  2.92818358E-02  1.71681954E-02  4.02729916E-02  3.58773719E-02
  4.44651145E-03  1.04129765E-02  7.26946022E-01  1.11243890E-01 -5.82223365E-02
 -1.93179550E-02 -6.42993469E-04  1.41962351E-03 -4.20048922E-04  1.10860348E-03
 -2.47822577E-03  9.63262058E-04  1.47711481E-03 -2.35526226E-02 -2.86971303E-02
 -1.57322275E-03 -3.57716522E-03 -3.63290424E-02 -4.14949561E-02 -1.93015903E-03
 -8.00436931E-03 -2.48392645E-02 -1.96960764E-02 -3.57964735E-04 -2.57611513E-01
 -5.43695548E-02  9.91170698E-03  6.54055263E-03  2.30501971E-05  3.92987543E-04
  6.29668733E-04 -1.21594252E-03 -1.27304473E-03 -4.34813985E-03 -7.20591998E-03
 -3.80469176E-02  1.47981808E-03  3.62101148E-03  1.91788021E-02 -5.77051541E-02
 -1.23918308E-04  5.01268834E-03  2.26080307E-02 -3.27119603E-02 -1.43885741E-03
  2.72871677E-03 -1.53049216E-02 -2.48758746E-02  1.30740991E-02  3.54555265E-04
 -4.97988924E-04  6.41804454E-04  6.51111422E-04 -1.22577241E-03  1.93416594E-03
  7.22288196E-03  1.18538188E-02  2.69655270E-02  8.07556160E-03  3.61148633E-03
 -3.26124183E-02  3.83782679E-02  1.28155840E-02  5.80195528E-03 -2.99051707E-02
  1.07059068E-02  1.28798652E-02  4.92614277E-03  1.24278424E-01 -3.27892673E-02
  2.51151873E-02  1.33158384E-02  5.17270179E-04  1.00428921E-03  2.92632430E-05
  1.39995554E-03  3.91389051E-03 -1.13619533E-02 -1.86063438E-02  9.60347767E-03
 -1.86084158E-02  3.71745935E-03  5.07864810E-02  1.75894379E-02 -2.88658038E-02
  6.62005727E-03  2.42407075E-02  6.66366278E-03 -3.53599620E-02  1.91059021E-03
 -5.73931089E-01  3.67765010E-02 -1.20955056E-01 -4.09202687E-02  2.81338366E-05
 -1.30529730E-03  1.25549213E-03  3.62601113E-03 -1.63870752E-03  1.21542009E-02
  1.99269266E-02  1.94984111E-02 -6.30431582E-02 -1.80487475E-02 -5.40153622E-02
  2.70364691E-02 -9.04570730E-02 -2.90480610E-02 -1.74379314E-02  1.25142165E-02
 -4.49701953E-02 -2.90870174E-02  3.48142811E-01  5.16563755E-02 -1.22964651E-01
 -5.33689005E-02 -2.15924625E-03 -2.07594064E-04  2.90070799E-03 -7.87988305E-04
  2.20382183E-04 -3.70930621E-03 -6.13502518E-03 -2.26312286E-02  5.33884590E-02
 -5.29881418E-02  1.74184877E-02 -3.37603869E-02  7.89682437E-02 -7.52604453E-02
 -6.34508585E-03 -2.00531998E-02  4.73090569E-02 -2.79489461E-02  1.09888452E-01
 -1.24096029E-04 -4.63325620E-03  1.98934439E-02  3.78257747E-03 -7.37581886E-04
  2.01972025E-03  1.15042785E-03  1.61481665E-03 -3.62537375E-03 -5.93194251E-03
 -1.05903953E-02  2.32005336E-02  7.19106827E-02  1.51874251E-02 -1.57937690E-02
  3.42733437E-02  1.03657711E-01  2.79333665E-02 -4.64777101E-03  7.77362736E-03
  5.67985631E-02 -1.43204532E-01 -1.22862964E-02  3.59295419E-02 -3.31182624E-02
  5.79737724E-04  1.07596987E-03 -2.84134340E-03 -3.52485762E-04  9.34503314E-05
  1.01423481E-02  1.66835668E-02  2.46218740E-02 -7.17212061E-02  7.20671752E-03
 -4.44652457E-02  3.53485049E-02 -1.04269125E-01  1.58168514E-02 -9.23462560E-02
  1.10110254E-02 -3.50255814E-02  6.53402053E-03  1.01760971E+00  6.58217432E-02
 -1.82712233E-01  1.09272813E-01 -5.23885777E-03  7.27626727E-04 -2.75848608E-03
 -1.82091441E-03 -9.60611110E-04 -9.70194763E-03 -1.58995862E-02 -2.25016885E-02
  4.06999582E-02 -5.24243536E-02  4.44224816E-02 -3.21371775E-02  5.47012063E-02
 -7.73989674E-02  2.80824258E-02 -3.27888365E-02  6.37100410E-02 -8.37364672E-02
 -1.00170267E+00  1.55501461E-01 -3.87874593E-01  4.96158903E-02  2.51372210E-03
 -2.07467017E-03  3.38840904E-03  4.34516020E-04  1.15217109E-03  2.46668191E-02
  2.37329655E-02  6.88322663E-04 -4.45647394E-02 -3.97290283E-02  1.77172592E-03
 -7.53067475E-02 -5.82995819E-02 -1.49552466E-02  7.18897132E-03  9.82663034E-03
  5.41829140E-03  1.23489294E-02  1.29270743E-02  4.05378423E-03  2.27793926E-02
  2.45894238E-02  6.80361598E-03 -8.03870057E-03 -6.56931718E-03 -6.76241453E-04
  2.04479822E-02  2.27935014E-02  6.47254214E-03 -1.55721244E-02 -1.56234756E-02
 -7.49159245E-03  1.03021541E-02  1.06301555E-02 -2.10436972E-04  4.79880886E-03
  6.90377733E-03  5.35180717E-03 -2.77627405E-02 -2.88726977E-02 -1.21684013E-02
 -1.52353188E-04 -4.45476354E-04  9.74650981E-04  1.50680717E-03 -1.54285765E-03
 -6.03040312E-03 -1.29785603E-01  1.68968352E-03 -3.67635015E-03 -3.03628530E-02
  1.38084781E-02 -2.61791990E-02  1.56178922E-02 -5.03904494E-03  9.51658681E-03
 -5.71343019E-03 -1.55951641E-02  2.98141005E-02 -1.77831940E-02 -3.27076755E-02
  6.12271651E-02 -3.63528609E-02 -1.36942464E-02  2.10569329E-02 -2.04745999E-02
 -8.61836736E-03 -2.78256842E-03  3.80742136E-03 -4.27043319E-03 -4.52602721E-03
  7.85161359E-03  1.30571221E-02 -6.00624325E-02 -4.28661320E-03  1.22832738E-03
 -3.96531405E-02 -8.85224563E-02 -1.70053222E-03  2.21242970E-03 -6.86976404E-02
 -3.03688103E-02  6.53983800E-03 -6.05765475E-03 -3.47408229E-02 -1.37948863E-05
  2.43113207E-03  3.59314577E-03 -3.77649090E-03  1.30625351E-03 -2.16122336E-03
  1.70784892E-03 -1.25845775E-03  3.50656125E-04  5.14293010E-04  1.27815014E-02
  4.16840716E-02  5.70422533E-02 -1.55747861E-03  1.64705250E-02  6.37080145E-02
  8.69954502E-02 -2.72287857E-03  2.47070010E-02  5.28047756E-02  7.49774529E-02
 -6.63799196E-02  3.39836578E-02  1.10026925E-02  9.63264511E-03 -2.09524323E-03
  1.73676876E-03 -2.03401066E-03  7.63216525E-04  2.07932976E-03 -1.43686298E-02
 -2.38964116E-02  2.15623749E-02  3.97417920E-02 -5.12706023E-02  7.00612353E-02
  2.98197638E-02  5.82116510E-02 -7.49281705E-02  1.06097064E-01  1.36545928E-02
  3.90878159E-02 -4.94387178E-02  1.70221257E-02  9.27800932E-03  3.74268663E-04
  2.96722891E-04 -2.41585300E-03  3.69700111E-03  4.62510534E-03  1.38478817E-03
 -3.10949933E-03 -6.50562103E-03 -1.05322678E-02 -5.04745626E-02  6.06223704E-02
 -4.02966676E-02  2.85044295E-02 -7.79914642E-02  9.21916273E-02 -6.01284581E-02
  1.57314660E-02 -5.67157975E-02  6.23637063E-02 -1.05655862E-02 -6.57855588E-01
  7.16077072E-02  5.39693784E-02  7.77157176E-02 -6.70014137E-03  1.04976332E-03
  2.43574096E-03 -1.12188332E-03 -2.33590291E-04 -1.58338758E-03 -2.59384313E-03
 -3.57492813E-02  3.99308439E-02 -8.61524027E-03  7.27831083E-03 -5.21866965E-02
  5.75599130E-02 -1.53311091E-02  1.19899749E-03 -9.75595551E-03  2.18642176E-02
 -1.04558035E-02  7.66769334E-01  4.05691139E-01 -5.60360059E-02 -4.63409303E-03
 -9.83455324E-04 -1.50000942E-03 -3.22469777E-04 -4.97130322E-03  6.60045857E-04
 -1.41084640E-02 -2.30391215E-02  7.87295657E-03 -5.41649424E-02  2.89505067E-02
  6.20201983E-02  1.02780684E-02 -7.96821529E-02  4.22428899E-02  5.17532412E-02
  1.82679556E-02 -7.67608338E-02  7.75007339E-03 -6.92845489E-01  1.14225847E-01
 -3.06353756E-01  1.17051426E-01 -1.23750811E-02  2.59680050E-03 -5.83482769E-03
 -6.37702559E-03 -3.37898074E-03  8.05872170E-03  1.31781747E-02  4.84078460E-02
  1.39615780E-02 -6.67213510E-03 -3.49025238E-02  7.00932676E-02  1.82092118E-02
 -1.12630014E-02 -2.71868134E-02  4.26520901E-02  2.15371101E-03 -8.72813000E-03
  5.43577647E-01  2.38591783E-03 -1.04460696E-01 -3.03736525E-02  4.23989355E-04
 -1.44696603E-03 -3.02822220E-04  3.50084252E-03  5.92292685E-04 -4.51058952E-03
 -7.42861834E-03 -2.15685051E-02 -4.98580936E-02 -1.22034877E-02  1.98839057E-02
 -3.35410058E-02 -7.13558246E-02 -1.80942323E-02  1.85177370E-02 -2.30856770E-02
 -3.33599962E-02 -8.47266857E-03 -2.74368918E-01 -3.86619824E-02 -1.17104240E-02
  3.30973494E-03 -4.62095473E-04 -1.34798522E-03 -2.85092940E-04  1.45892915E-03
 -3.38276744E-03  1.79134737E-03  2.97063741E-03 -3.73424597E-02  3.81232172E-02
  6.79514256E-03 -8.32744525E-03 -5.38782888E-02  5.57088913E-02  9.62325479E-03
 -5.60140793E-03 -2.53442680E-02  3.25340971E-02  5.27280640E-03 -1.02719981E-01
 -3.70570421E-02  2.67483872E-02  2.82668504E-03  1.38050259E-04 -5.01710550E-04
 -5.77336022E-06 -1.54838670E-03 -1.44950666E-03  7.98166836E-04  1.37170677E-03
  4.95937579E-02  2.56372958E-02 -5.47686622E-04 -4.10767855E-03  7.12008156E-02
  3.79136681E-02 -1.22840658E-03 -1.02989101E-02  3.25982263E-02  2.08598522E-02
 -8.21611444E-04  2.17349009E-01 -8.17713442E-02  4.25209713E-02  1.80792034E-02
 -4.43931667E-05  2.46256385E-04 -5.88146430E-04 -1.40389023E-03  2.39612332E-03
 -4.69597492E-03 -7.65213508E-03 -1.24607444E-02 -4.82213377E-02 -1.70635795E-02
  2.11306509E-02 -1.65612109E-02 -6.92600467E-02 -2.68137719E-02  9.82117552E-03
 -1.22265734E-02 -4.77281897E-02 -1.64356279E-02 -7.16289217E-01  3.98434255E-02
 -2.06819710E-01 -5.70219956E-02 -5.19437480E-04  7.91105695E-04 -1.91033767E-03
  1.37029185E-03  1.72309899E-03  2.26249076E-02  3.72909646E-02 -1.00181838E-02
  1.47296468E-02 -4.44872701E-02 -1.00543117E-01 -1.62739979E-02  2.25680663E-02
 -7.24189306E-02 -6.71753360E-02 -1.34010683E-02  2.60773476E-02 -6.82661392E-02
  5.27469970E-01  9.71362539E-03 -7.03898479E-02 -1.20381055E-01 -1.44777568E-02
  6.65414787E-04  7.71283135E-04 -4.69798577E-03 -3.43963647E-03 -2.30456458E-02
 -3.77001040E-02 -3.85659850E-03  4.52848904E-03 -6.08165434E-03  1.02397760E-01
 -7.33439037E-03  1.06497966E-02 -6.16777073E-03  5.76605579E-02 -1.22485718E-02
  2.47471097E-02  8.63272318E-03 -3.18809978E-01  9.71643980E-05  2.06193920E-02
  8.91436270E-02  1.64030089E-03 -5.09796770E-03  1.35117040E-02 -5.41276648E-04
  6.60473619E-05  2.00399025E-02  3.31652965E-02  2.49619429E-02 -6.99721327E-02
  3.53431093E-02 -8.91103459E-02  4.00779923E-02 -1.12367522E-01  5.49281865E-02
 -8.85599273E-02  3.13751025E-02 -8.52279297E-02  3.62032683E-02  4.87428545E-01
  2.56687057E-02 -7.85157086E-02  4.21792065E-02  9.98072451E-03 -3.16032691E-03
  8.27205852E-03  6.15964684E-03  5.91998530E-03 -2.15232045E-02 -3.53025010E-02
 -1.81176084E-03 -4.03129377E-03 -1.21437374E-02  9.59291362E-02 -3.65379630E-03
 -4.40822603E-03 -2.38249671E-02  4.89126877E-02 -4.88649075E-03  4.40964002E-03
 -3.59616974E-02 -4.21613903E-01  2.89927733E-03  3.58690745E-03 -9.68817549E-02
  1.33069019E-02  5.22492065E-04 -2.60324805E-03  4.24618471E-03  4.55359082E-03
  2.49088803E-02  4.09587085E-02 -2.15815744E-02  3.55091190E-02  2.52568360E-03
 -1.12982801E-01 -3.53161511E-02  5.84482992E-02  1.09904903E-02 -1.23264520E-01
 -3.82653888E-02  7.65069651E-02  1.17162766E-02  6.87446595E-01 -4.01201656E-02
  9.21003606E-02  1.79218942E-01 -3.00561686E-03  4.24946637E-03 -1.26551614E-02
  2.20050980E-04  9.47347509E-04 -1.57332460E-02 -1.45960195E-02 -2.40849317E-03
  1.00644406E-02  1.21907527E-02  1.04007258E-02 -1.92868802E-02 -1.55545310E-02
 -1.56587108E-02 -1.19510494E-02 -1.41727721E-02  5.44722519E-03  1.41383677E-02
  1.49873968E-02  3.26948587E-03 -5.82298576E-03 -5.85614111E-03 -1.45699717E-03
 -6.83580282E-03 -6.52533381E-03 -5.35137880E-03  2.63898198E-03  3.00356561E-03
  1.24965863E-03 -6.28165204E-02 -6.49373188E-02 -2.91586447E-02  2.78793209E-02
  2.96308323E-02  6.28673798E-03 -8.86745084E-02 -9.70235638E-02 -2.52553616E-02
  3.58931939E-02  3.89246669E-02  1.06752626E-02  3.78140318E-03  1.08720225E-02
 -2.22011000E-02 -4.21865079E-02  6.14556138E-02  1.06908214E-01  8.18379924E-02
 -4.76944270E-03  1.14208212E-02  9.91830065E-03 -1.06814589E-02  4.06371878E-02
  4.63750735E-02  3.82730553E-03 -1.47005755E-02 -1.67887291E-02  1.24543221E-02
 -4.66239491E-02 -5.32154718E-02  2.33405279E-02 -9.29414715E-02 -1.05280604E-01
  4.31222812E-03 -2.15020815E-02 -3.14431087E-02 -4.99071362E-03  4.41479796E-03
 -1.51857932E-02  5.28247858E-03  3.61548610E-03 -9.83705926E-03 -1.59498432E-02
  2.02484681E-02  2.20814405E-02 -6.19989827E-02  5.31944808E-02  2.99837752E-02
  3.34330661E-02 -9.70895577E-02  2.45874358E-02  1.04881464E-02  1.65857437E-02
 -5.40503130E-02 -3.98632399E-02  9.35986826E-03 -4.18208453E-03  5.88243110E-03
 -2.10302422E-04 -4.51320733E-03 -2.74256612E-03  3.62723849E-04  1.79393935E-03
 -2.67660214E-03 -4.39958079E-03  1.39105762E-03  5.41367851E-03 -2.28058061E-02
  1.28986576E-02  2.23112448E-03  8.54123217E-03 -3.35535537E-02  2.19643263E-02
 -3.18189406E-04  6.33777558E-03 -3.83309925E-02  3.67013756E-02  4.16317407E-04
 -7.40238812E-03  1.64848412E-04 -4.37721688E-03  1.19295159E-03  1.38416508E-03
  1.80620967E-03  2.16239906E-03  1.58251152E-02  2.63167782E-02 -7.10037325E-02
 -4.10298891E-02  3.90177936E-02 -7.65092287E-02 -1.02008427E-01 -5.86485113E-02
  5.52371747E-02 -1.30075269E-01 -6.55340854E-02 -3.75139437E-02  3.25271661E-02
 -3.97443704E-02 -3.87623677E-03 -1.99313256E-03  5.80546264E-03 -1.91382911E-03
 -5.47557275E-03 -3.15945703E-03  2.88174008E-03  5.33435792E-03  4.34961219E-03
  7.33043600E-03 -5.41596380E-02 -2.52159260E-02  2.57373935E-02 -1.72936950E-02
 -8.51236808E-02 -3.73011042E-02  4.13907936E-02 -8.51230364E-02 -6.68240818E-02
 -1.21160229E-02  1.82044654E-02  2.21167379E-02  2.25565091E-03  1.30401910E-01
 -9.20301799E-03  4.18144761E-03  8.30874378E-03 -4.63862797E-03  2.53001464E-03
  6.70605569E-03 -1.92955835E-02 -3.15325146E-02 -2.32973495E-02  4.90428208E-02
  1.67490382E-02  8.54844353E-02 -3.33981856E-02  6.97275430E-02  2.56906596E-02
  7.09334627E-02  1.32094414E-02  7.03419696E-02  1.77722541E-02 -2.40982612E-01
  2.97185984E-01 -2.04058248E-01 -6.53875531E-02  2.61315405E-04  2.94931430E-03
  1.06273033E-03 -1.56531334E-03  7.76756465E-03  1.00283002E-02  1.64091735E-02
 -1.68850018E-02 -1.76078397E-02 -6.11689675E-02 -4.41812063E-02 -2.75968571E-02
 -2.48177181E-02 -8.94546950E-02 -5.68666905E-02 -1.07058969E-02 -1.67156851E-02
 -3.71394554E-02 -3.29768447E-02  4.32921278E-03 -6.91621445E-02 -5.24237209E-02
  5.59612066E-03  1.65852311E-03 -2.42583300E-03  9.59030086E-04  4.16787927E-03
  1.96813105E-02  3.23884206E-02  6.43434783E-02 -9.91476689E-03 -2.92903514E-03
 -8.70262172E-02  9.33733728E-02 -2.11371101E-02 -5.10710997E-03 -7.34778543E-02
  5.64055792E-02 -4.43358563E-02 -1.11094940E-02  9.32430108E-01  1.56189022E-01
 -8.94071325E-02 -2.15931483E-02  1.19298766E-03  1.13697769E-03 -3.37337717E-03
  1.19763407E-02  5.66033383E-03 -1.73132552E-02 -2.85251391E-02 -5.70519716E-02
 -4.30061740E-02 -5.35774326E-03  7.68981443E-02 -9.11832035E-02 -6.09648220E-02
 -7.03239655E-03  6.03891747E-02 -7.30916437E-02 -2.85831160E-02 -1.36495044E-03
 -4.99943492E-01 -1.11405602E-01  4.11773755E-02  1.10167699E-02 -1.72294009E-03
 -1.70503989E-03 -1.40779135E-03  1.18279622E-02 -6.69148416E-03  1.71088754E-02
  2.80687458E-02 -2.91961748E-02  4.60488681E-02  1.10127921E-02 -7.58372088E-02
 -3.88909742E-02  7.00976251E-02  1.65802776E-02 -5.93297331E-02 -8.40271135E-03
  5.18689721E-02  1.12842776E-02  3.85906123E-01  3.49066171E-02  6.12300790E-02
  1.32599209E-02  1.20651778E-03 -2.17952011E-03  9.57270001E-05  1.82058930E-04
 -1.18788724E-02 -1.47733080E-02 -2.43210569E-02  6.38346494E-02 -1.33475467E-02
 -4.16047334E-03  6.59572833E-02  9.38564986E-02 -2.56853419E-02 -7.10427605E-03
  3.77155137E-02  4.90095949E-02 -3.83014393E-02 -8.41133806E-03 -1.49928965E-01
  2.66747403E-02 -2.43549216E-02 -1.06733016E-02 -5.54856211E-04 -4.50229291E-04
  2.93286899E-03 -1.08464152E-02 -4.53645872E-03  1.22323228E-02  2.01915281E-02
 -4.17453086E-02 -4.06570315E-02 -3.69928479E-03 -5.43219226E-02 -6.55312994E-02
 -5.76136513E-02 -4.35641369E-03 -3.12798686E-02 -6.98682918E-02 -3.93088913E-02
 -2.67432857E-03 -3.35127879E-01  4.44594271E-03 -6.29491129E-02 -8.50120712E-04
  1.82506433E-03  1.36270012E-03  1.70865785E-03 -9.97185698E-03  4.88337809E-03
 -6.03490751E-03 -1.00338579E-02 -2.93547859E-02  5.29288236E-02  2.86506157E-02
  2.67471822E-02 -4.23183094E-02  7.18996158E-02  4.33371413E-02  4.47642864E-02
 -2.97211108E-02  4.91337152E-02  2.05810533E-02 -2.37817153E-01  4.99144772E-02
 -1.11198182E-01  3.73658108E-02  3.52008264E-03  2.92638733E-03 -3.11986239E-03
  2.04792273E-05  1.51278195E-03  5.16617461E-03  8.47620553E-03  1.35303347E-02
 -4.69070269E-02  3.88422059E-02 -2.27856800E-02  1.93798556E-02 -6.94696470E-02
  5.49319070E-02 -3.24985462E-02  9.46931203E-03 -3.44595458E-02  2.04611618E-02
  2.71448023E-01  3.09847975E-02 -9.18443316E-02  3.63990750E-02 -1.53579143E-03
  1.76029655E-03 -4.02866254E-03 -9.13348904E-04  1.72450313E-04 -4.09878125E-03
 -6.71298667E-03  2.71188216E-03 -1.73409833E-02 -6.03256478E-02  1.84881615E-02
  2.87634855E-03 -2.39788185E-02 -8.66346721E-02  3.76549318E-03 -2.08174063E-03
 -6.21691354E-03 -4.74900201E-02 -3.93795470E-02 -4.44803014E-03  2.20621000E-02
  6.01554230E-02 -3.51211029E-03 -5.98383181E-05  1.49020084E-04 -2.12358829E-03
 -9.64983594E-04  2.21153975E-03  3.71310812E-03 -2.62987528E-02  5.02021560E-02
  2.49831186E-02 -1.03855316E-02 -3.90082401E-02  7.12400894E-02  3.71215609E-02
  1.28787959E-02 -1.75000480E-02  3.27664642E-02  3.39095230E-02 -5.38951786E-01
 -6.59223103E-02  1.57955445E-01 -2.68616529E-02 -2.02537140E-03 -2.21446467E-03
  3.71130715E-03 -1.15827254E-03  2.92380262E-04 -7.01083980E-03 -1.15207309E-02
  3.61193418E-03 -5.04599214E-02  3.88439820E-02  3.16652986E-02  3.70363766E-03
 -7.56670518E-02  5.20758187E-02  4.15157933E-02  4.71967242E-03 -6.68299044E-02
  4.46523291E-02  4.47062075E-01 -1.01414436E-01  2.86817037E-01 -1.28077557E-01
 -2.98816187E-03 -2.51006518E-03  3.48553641E-03 -2.70654537E-03 -8.68598215E-04
 -3.46427464E-02 -3.95168061E-02 -8.89401213E-03 -1.20404193E-02 -1.27529920E-02
 -9.74225733E-03 -4.93460653E-02 -4.63471702E-02 -2.64665462E-02 -4.88920846E-02
 -5.02886278E-02 -3.80691876E-03  5.93774808E-02  6.56682016E-02  1.92949608E-02
 -3.41748877E-02 -3.66591339E-02 -1.12138904E-02  4.53904539E-02  5.05430480E-02
  1.24947988E-02 -4.36709829E-02 -4.61116711E-02 -1.06502530E-02  2.06136695E-02
  2.71221443E-02  4.58600280E-03 -1.46109227E-02 -1.49802019E-02 -8.84678782E-03
  7.61508067E-03  8.47743305E-03  1.50364083E-03 -1.47717080E-02 -1.55628423E-02
 -7.28741995E-04 -7.02486252E-04 -2.03007277E-03  4.23425517E-03  7.55690264E-03
 -1.00130860E-02 -2.33500214E-02  3.37803972E-02  4.37054759E-03 -5.28742562E-03
  8.62626639E-03  8.28291856E-03  3.51292005E-03 -2.72802773E-02 -3.02493646E-03
 -1.34220251E-03  9.91795722E-03 -9.36303919E-03 -3.79912710E-03  3.12522892E-02
 -1.99288250E-02 -9.54440618E-03  6.36801681E-02 -8.28676549E-03 -8.73745210E-03
  2.37469351E-02  7.71683464E-03 -4.42436514E-03  4.72938119E-03  2.67216974E-03
  2.95611186E-04 -6.54566856E-03 -1.08308721E-02  6.40049499E-02  2.34806311E-02
 -1.62086301E-02  3.51072640E-02  9.38060217E-02  3.24647652E-02 -2.53847111E-02
  5.42301387E-02  3.70508802E-02  1.03039656E-02 -9.86691416E-03 -1.04937881E-02
  8.61960384E-03  2.31857286E-03  3.78151818E-03  1.65960603E-03 -3.66410818E-03
 -1.08625367E-03  6.71019018E-04  1.80637851E-03 -5.12932904E-03 -8.46495194E-03
 -3.75192127E-02 -2.10820157E-02 -4.37663371E-02  2.40010780E-02 -5.59372632E-02
 -3.09658862E-02 -6.56828882E-02  4.06999867E-02 -4.87238354E-02 -2.89774131E-02
 -6.07578120E-02 -1.58413062E-02 -5.94991875E-03 -1.38754805E-02  5.86239444E-03
  2.00191724E-03 -3.80050080E-03 -3.59113553E-03 -2.04022542E-04 -1.06483904E-03
  1.64990039E-02  2.74393624E-02 -4.18149175E-02 -4.26719003E-02  6.52714327E-02
 -8.02443904E-02 -5.90565367E-02 -6.15894567E-02  9.44590784E-02 -1.29786667E-01
 -3.35099391E-02 -4.05814383E-02  6.36484554E-02 -2.98933290E-02 -5.39099842E-03
 -2.00893428E-03 -2.42441433E-03  2.34538360E-03 -5.46678213E-03 -4.90453131E-03
  2.32591816E-04  3.86825361E-03  4.60046020E-03  7.55106285E-03  2.64778109E-02
  3.07054895E-02  3.64033865E-02 -1.92990858E-02  3.88296923E-02  4.57755733E-02
  5.59981100E-02 -4.16669507E-02  2.41801295E-02  1.16561181E-02  1.61455744E-02
 -5.50122413E-02 -1.59778808E-02 -1.51592717E-01 -3.80602096E-02  9.32707546E-03
  2.08075187E-03 -6.06986041E-03  1.08610484E-03 -3.21542625E-03  2.62028845E-02
  4.28596236E-02 -2.98404628E-02 -7.68072080E-03  8.12742848E-03 -1.16195247E-01
 -4.33467254E-02 -1.27738787E-02  1.24380551E-02 -1.00050508E-01 -5.59026602E-02
 -2.19187908E-02  7.28648148E-03  5.08703979E-01 -1.53148680E-02 -1.84719604E-01
 -4.22586377E-02  1.63719741E-03 -1.15481684E-03  2.68278196E-04  1.77885733E-03
 -1.01215925E-02 -8.97941392E-03 -1.47865688E-02  6.49961378E-03 -1.05410622E-02
 -5.36534528E-02  4.15517873E-02  1.10108375E-02 -1.52705405E-02 -7.95039905E-02
  1.03653433E-02  7.65746722E-03 -2.89735824E-02 -7.57214186E-03  2.34442800E-02
  3.28927592E-02 -1.54875956E-01  1.34486695E-01  1.24180274E-03  2.44612785E-03
 -6.01521842E-03  1.85437851E-03 -1.07801909E-03 -1.91636696E-02 -3.16107897E-02
 -6.22833395E-03  3.99102830E-02  1.11544901E-02  8.51594070E-02 -1.06522173E-02
  6.53108181E-02  1.81383156E-02  6.43202223E-02 -1.34660258E-02  6.32123868E-02
  1.64712594E-02 -2.99101330E-01 -6.22742111E-02  4.73860301E-02  1.35969192E-02
 -1.22877740E-03 -4.66269515E-04  3.00194806E-03 -1.23651146E-02 -8.44048212E-03
  1.92943992E-02  3.17700477E-02  4.82147429E-02 -2.70597959E-02 -5.71164299E-03
 -8.55275275E-02  7.90611311E-02 -4.05798400E-02 -8.40923937E-03 -7.43340684E-02
  6.87515143E-02 -2.36348237E-02 -6.78174334E-03  3.50740786E-01  7.90182916E-02
 -4.30488464E-02 -1.22296497E-02  1.96616456E-03  1.78194466E-03  2.36085842E-03
 -1.53062477E-02  4.18784583E-03 -2.13500945E-02 -3.50365141E-02 -2.51656180E-02
 -2.54291183E-03  1.69987888E-03  9.50331908E-02 -3.98417608E-02 -7.95911282E-03
  1.99530941E-03  7.73594636E-02 -3.47835233E-02 -2.14092881E-02 -1.63451449E-03
 -5.56442946E-01 -7.62580120E-02 -6.10952507E-02 -7.81335864E-03 -1.24212154E-03
  3.11610369E-03  5.24902077E-04 -2.61544098E-03  1.47383932E-02  1.99422601E-02
  3.28288758E-02 -7.66116499E-04  5.65387590E-02  1.32741745E-02 -8.79910263E-02
 -4.02677761E-03  9.08965561E-02  2.15853381E-02 -8.07185396E-02 -6.52048355E-03
  7.08682678E-02  1.63915504E-02  3.81077314E-01 -9.67123841E-02  7.30651865E-02
  1.58179614E-02  1.19819251E-03  1.69074182E-03 -3.22359894E-03  1.30101054E-02
  9.78027720E-03 -2.05659171E-02 -3.38848193E-02  3.60611452E-02 -3.57441571E-02
 -4.61708091E-03  9.05862452E-02  6.05718538E-02 -5.17019265E-02 -5.76060169E-03
  9.35154587E-02  5.99041373E-02 -2.04878296E-02 -3.83999636E-03 -6.31061059E-01
  6.29043251E-02 -1.67279892E-01 -3.03655528E-02 -1.93987852E-03 -1.65107531E-03
 -1.55645302E-03  1.56557582E-02 -3.23581189E-03  8.77303617E-03  1.44179544E-02
 -2.10617552E-02  4.97054394E-02 -1.60858196E-02 -3.85746928E-02 -3.00160267E-02
  7.09999190E-02 -2.84768252E-02 -3.87973842E-02 -2.32171908E-02  5.59340863E-02
 -3.14889683E-02 -1.15874951E-01  5.11876065E-02 -1.06843557E-01 -1.28526240E-02
 -6.11623384E-03 -1.31222836E-03  2.81388393E-03 -1.50083679E-03 -1.62808479E-03
 -9.30779697E-03 -1.53752912E-02  5.71218242E-03 -1.78937712E-02  5.98724033E-02
  4.16344957E-02  6.80472547E-03 -2.30266724E-02  8.96880538E-02  3.24257160E-02
 -2.02289309E-03  2.60372160E-03  4.91547824E-02 -3.82810558E-02  1.83932467E-02
 -5.73441824E-02  1.00188551E-01 -3.62595613E-03 -2.63488827E-03  6.83020080E-03
 -2.39208773E-03 -1.94094316E-03  1.13295139E-02  1.85638289E-02  7.40198119E-03
 -2.03674963E-02 -5.13147614E-02 -4.99031393E-02  1.13038916E-02 -3.14674795E-02
 -7.24942967E-02 -4.40417033E-02  8.55095542E-03 -2.22160791E-02 -4.13007709E-02
  3.39285894E-01  1.73997986E-02 -3.58724599E-02  8.71030642E-02  4.28641680E-03
 -2.20802454E-03  5.34444795E-03  2.41032003E-03  2.16775310E-03 -9.91780249E-03
 -1.63643122E-02 -2.28534703E-02  5.97675777E-02 -2.50259726E-02  4.36633875E-02
 -3.33488881E-02  8.74908798E-02 -4.28696964E-02  6.85188030E-02 -1.47174306E-02
  3.59452845E-02 -3.47076044E-02 -7.72144876E-01 -6.10611196E-02  1.45740981E-01
 -9.53831556E-02  8.28549532E-03  2.13324776E-04 -8.33105936E-04  2.90056780E-03
  2.54242152E-03  7.02929115E-03  1.16263102E-02  1.41660254E-02 -3.50200622E-02
  6.26891961E-02 -3.23056362E-02  1.88206996E-02 -4.63711058E-02  9.14430433E-02
 -2.41745486E-02  1.54434259E-02 -3.21183404E-02  8.92808198E-02  8.36201936E-01
 -9.08101318E-02  2.72480066E-01 -2.69814261E-02 -4.61173946E-05  2.24326218E-03
 -5.54980088E-03  9.78611531E-04  4.77847954E-04  1.83347161E-03  1.51136775E-04
  3.37367991E-03  8.99539375E-03  1.07379128E-02  5.55428127E-03 -7.59862838E-03
 -8.30160188E-03 -6.87473856E-03  5.72191211E-02  6.14255044E-02  1.85727216E-02
 -6.63504785E-02 -7.35234017E-02 -2.22025379E-02  4.10421153E-02  4.42472031E-02
  1.56543459E-02 -6.91177973E-02 -7.73016121E-02 -2.48785916E-02  5.99588298E-02
  6.50778206E-02  2.18005469E-02 -3.24806617E-02 -3.24720372E-02 -1.27306194E-02
  3.26229071E-02  3.68871623E-02  9.49006382E-03 -1.72410131E-02 -1.93879827E-02
 -9.39021293E-03  4.20403576E-02  4.66559153E-02  1.59387873E-02  1.50617956E-03
  4.33477272E-03 -8.88742942E-03 -1.67090192E-02  2.42066300E-02  4.13513972E-02
  6.39100725E-02 -3.80842790E-04 -1.36995350E-03  1.69756967E-02 -1.24979586E-02
  2.83466173E-02  4.08114842E-03  4.55950581E-03 -1.03020508E-02 -1.42775153E-03
  1.42058070E-02 -3.25185969E-02 -4.79566846E-03  2.96586529E-02 -6.55392223E-02
 -8.75361907E-03  8.25275727E-03 -2.17674252E-02  1.38522016E-03  5.35685545E-03
  2.11150559E-03 -4.34247816E-03  5.07664745E-03  4.46974395E-03 -4.41655777E-03
 -7.16568630E-03  2.68080672E-02 -2.06280648E-02 -3.75330045E-02  2.44677557E-02
  4.12474156E-02 -3.50354381E-02 -5.97121475E-02  1.31915586E-02  2.15888003E-02
 -2.15587413E-02 -3.48652881E-02 -2.12374374E-02  4.72210801E-03  1.27687608E-03
  1.93443780E-03  7.00071518E-04 -5.26811527E-03  2.36753846E-03  3.67840558E-04
  2.61536132E-03 -1.88162918E-03 -3.15770863E-03  1.55766736E-02 -3.78005367E-02
 -5.78609199E-03  1.00339010E-02  2.37018149E-02 -5.80762650E-02 -8.01224268E-03
  8.58343523E-03  2.29318027E-02 -5.57303710E-02 -7.68726302E-03 -4.93024321E-02
  2.27003311E-02  2.65186093E-02  1.73258671E-02 -2.05468111E-03 -9.45458267E-04
 -6.07856856E-04  2.59524470E-03  3.71308448E-04  7.50542729E-03  1.24969932E-02
 -2.32222129E-02 -4.98163434E-02  1.47091980E-02 -3.65833197E-02 -3.23259599E-02
 -7.34078856E-02  2.02786901E-02 -6.26406261E-02 -1.92933610E-02 -5.39244290E-02
  9.83993872E-03 -1.37385489E-02 -2.34087450E-03 -2.99518224E-04 -8.44205014E-04
 -1.73558970E-03 -1.19037016E-03 -3.55869734E-03 -1.47099449E-03  4.53587044E-03
  9.24534437E-03  1.53634645E-02 -1.24189414E-02 -2.26267194E-02  1.29812959E-02
 -4.10435513E-02 -1.90510544E-02 -3.65659832E-02  2.08364815E-02 -8.07851826E-02
 -4.24826182E-03 -1.39690934E-02  3.48851002E-02 -3.55673094E-01  5.10351765E-02
 -2.31843819E-01  4.40183488E-02 -1.02944829E-03  3.48985078E-03 -2.62010282E-03
 -3.63321360E-03  1.23458528E-03 -1.46834624E-02 -2.40057037E-02  2.61848190E-02
 -2.75646512E-02  3.03541849E-03  6.50368629E-02  3.71878095E-02 -4.09035224E-02
  5.07664596E-03  7.09187426E-02  3.99637315E-02  3.00874026E-03  8.03658379E-03
 -2.52139086E-02 -9.92176893E-02  2.00348887E-01  5.21122931E-02 -4.38856355E-05
  1.40235192E-03  3.75716907E-04 -1.38857098E-03  2.84973043E-03 -2.90705777E-02
 -4.76173342E-02 -2.32476195E-02  5.36103975E-02  2.69919388E-03  1.30633287E-01
 -3.42154667E-02  7.67269424E-02  4.34932417E-03  1.26387279E-01 -8.89355694E-03
  2.12379998E-02 -1.64787719E-02 -1.73241687E-01  5.75940964E-02 -1.24449670E-01
  2.17369649E-01 -2.97579241E-03 -4.15102756E-04  3.19947611E-04 -2.73223046E-03
 -1.56513628E-03  8.79558872E-03  1.45069807E-02 -1.47956642E-02 -2.92856098E-02
 -1.05569852E-03 -3.86146019E-02 -1.95627958E-02 -4.55792982E-02 -2.18399963E-03
 -2.75871975E-02 -2.02860098E-02 -5.12011110E-02 -2.51625463E-03 -2.92803287E-01
 -5.22572366E-02  9.31189791E-03  1.52140859E-03  6.03456224E-04  1.16943627E-03
 -2.01603048E-03  6.14938184E-03  3.22896753E-03 -8.19276957E-03 -1.35370115E-02
 -2.81895591E-02  4.00793577E-02  1.10321166E-02  3.61102088E-02 -4.63504947E-02
  5.84909777E-02  1.67675213E-02  2.38854791E-02 -4.20976590E-02  2.80379439E-02
  7.95085130E-03 -5.37588091E-02 -2.36102011E-03  2.17491566E-02  5.27760575E-03
 -1.09747884E-03 -2.02349545E-04 -1.28170110E-03  8.72115435E-03 -3.95593822E-04
  1.08812468E-02  1.78134234E-02  2.30977963E-02 -2.65099116E-02 -4.62924186E-03
 -4.89052198E-02  3.39036696E-02 -3.74430540E-02 -6.27067189E-03 -3.15535270E-02
  2.78904059E-02 -1.10768041E-02 -1.34545739E-03  1.92335301E-01  1.76315416E-02
  4.25712506E-02  6.19120238E-03  3.32268051E-04 -1.24188062E-03 -1.22935980E-04
  2.42551869E-03 -6.80138000E-03 -8.81721973E-03 -1.45545750E-02 -2.10140208E-02
 -4.47049015E-02 -5.74954857E-03  3.89025858E-02 -2.85128563E-02 -6.99857858E-02
 -8.86765077E-03  3.47836261E-02 -1.10953856E-02 -5.18116473E-02 -8.71891901E-03
 -5.03878275E-01 -3.70350692E-02 -9.86024692E-02 -1.46480254E-02 -3.92966068E-04
 -6.42124111E-04  2.22913224E-03 -6.85898661E-03 -5.08232443E-03  9.40102325E-03
  1.55378055E-02 -1.63069512E-02  4.93023556E-02  1.53351873E-02 -4.18692992E-02
 -2.83710005E-02  7.07053794E-02  2.29852653E-02 -3.56472860E-02 -3.36041074E-02
  3.81473076E-02  1.56749347E-02  6.62539857E-01 -1.45513525E-01 -6.24190307E-02
 -1.69087048E-02  1.58485826E-03  1.25365938E-04  2.23674472E-03 -8.80456167E-03
 -6.18267704E-04  7.82226694E-03  1.30950267E-02  9.82406187E-03 -2.85770846E-02
 -8.30304064E-02 -3.34431114E-02  1.28353478E-02 -3.86048041E-02 -1.29835685E-01
 -4.80357153E-02  1.03691888E-02 -2.54213154E-02 -8.96811854E-02  3.07356429E-01
 -4.22174046E-02  1.24950242E-01 -5.14650967E-02 -8.67488825E-03 -5.13449119E-03
  1.35614986E-02 -2.42175452E-03 -2.02452804E-03 -1.14249765E-02 -1.89219972E-02
 -1.66941436E-02  4.22618404E-02  3.60142076E-02  5.03183690E-02 -2.62979062E-02
  6.62402504E-02  5.73644270E-02  6.92938870E-02 -1.85313355E-02  4.62354925E-02
  4.63328874E-02 -3.00826884E-01 -4.37493892E-02  1.04435150E-01 -3.46967537E-02
 -7.37378578E-03 -4.20711866E-03  1.08208806E-02 -4.44068460E-03 -3.84751170E-03
  1.80130891E-02  2.92641534E-02 -2.10831273E-02  5.45526809E-02  1.75743311E-03
 -8.05199588E-02 -3.15016019E-02  8.14200337E-02  1.28044186E-03 -3.46589709E-02
 -1.43572369E-02  3.72221961E-02  3.30703769E-04  3.37203158E-01  3.00637555E-02
 -7.27967442E-02 -9.79672213E-02  8.04461188E-03 -8.13609454E-04  1.98536859E-03
  3.13115163E-03  2.86513623E-03 -7.39677837E-03 -1.25385917E-02 -1.69092713E-03
  4.70033290E-03 -1.04413150E-01  3.26371404E-02 -3.45527034E-03  9.16967774E-03
 -1.63107439E-01  5.06850835E-02 -2.82499095E-03  6.84876315E-03 -1.18964123E-01
 -5.02170674E-02  6.41709270E-02 -1.75910867E-01 -9.92592425E-02  1.14582756E-02
  3.54071852E-03 -9.49159394E-03  3.16247642E-03  3.01617443E-03  1.27555898E-02
  2.10032273E-02 -2.19721600E-03  3.52138353E-03  4.19400689E-02 -5.67844598E-02
 -6.28720418E-03  1.16805452E-02  6.66543219E-02 -9.24367899E-02 -1.31626559E-02
  3.74515659E-02  3.60979526E-02  2.62293878E-01  5.39484044E-02 -1.24976395E-01
  2.92532096E-01  1.09349157E-02  3.43923758E-03 -9.27249497E-03  5.90311207E-03
  5.55184486E-03 -1.90264944E-02 -2.24844170E-02 -5.84327007E-03  4.12682795E-03
  5.56517091E-03  1.14115485E-02 -2.17692041E-02 -2.00126880E-02  7.08663598E-04
 -2.90797422E-02 -2.98038953E-02 -1.42603549E-02  3.95831737E-02  4.50524297E-02
  1.21255146E-02 -9.42718704E-03 -8.83977397E-03 -3.74593184E-03  4.01498534E-02
  4.50135439E-02  1.51301233E-02 -3.35796263E-02 -3.68047202E-02 -1.12567497E-02
 -7.47814784E-02 -8.72669324E-02 -2.09855399E-02  6.17447482E-02  6.89133096E-02
  2.04216025E-02  2.25327303E-02  2.66552119E-02  3.91143309E-03  9.56563832E-02
  1.08499452E-01  2.88960087E-02  2.52217848E-03  7.26308160E-03 -1.49301688E-02
 -2.79067236E-02  3.97935599E-02  7.59653852E-02  5.51374322E-02 -5.52245603E-03
  9.36938887E-03  6.65216446E-03 -9.31833593E-03  2.73955383E-02  4.32552368E-02
  3.36090050E-03 -9.92973273E-03 -1.56458620E-02  1.07440967E-02 -3.12622476E-02
 -5.00970890E-02  2.10337729E-02 -6.37258481E-02 -9.88245590E-02  4.17844736E-03
 -8.93273934E-03 -4.10137646E-02 -3.25704451E-03  3.96410590E-03 -1.12874228E-02
  3.73245349E-03  3.26919722E-03  3.20749798E-03  5.19052107E-03  1.08078881E-02
 -9.81682806E-02  2.27374621E-02 -1.97133023E-02  2.18296189E-02 -1.57783987E-01
  3.54594409E-02 -9.84388263E-03  1.93965764E-02 -9.22420523E-02  2.16146911E-02
 -4.40474458E-06  5.28994101E-03 -4.61519036E-03 -4.17213649E-03  5.00549101E-03
  1.10562537E-03  1.41052158E-02  1.40955995E-03 -1.39417761E-03  8.46583346E-04
  1.36559193E-03  5.75149091E-02 -6.74533969E-02 -2.38395982E-02 -2.16561990E-03
  8.80502178E-02 -1.03565731E-01 -3.77839211E-02 -2.66180756E-02  8.40551621E-02
 -9.71264580E-02 -2.14569084E-02 -1.37806432E-01 -1.49212726E-02  2.33152921E-02
  1.54016479E-02  7.13870984E-04  4.00041406E-03  1.60436033E-03  5.01965272E-03
 -4.70223629E-03 -1.05829245E-02 -1.75993592E-02  8.73657135E-02 -4.47606377E-02
 -4.82727373E-02  5.10578189E-02  1.27870360E-01 -6.94117801E-02 -6.92540224E-02
  9.27152659E-02  9.20155000E-02 -6.47744241E-02 -4.67832968E-02  2.77849003E-02
  1.74383504E-03 -5.36482486E-04 -1.52178620E-03 -1.13925072E-03  7.92057348E-03
 -2.33588674E-03 -9.42701149E-03  1.01336355E-03 -3.18528133E-03 -5.20016079E-03
  1.32257900E-02 -4.02894070E-02  5.90944198E-03  1.10627437E-02  2.16338302E-02
 -6.38818500E-02  9.54995346E-03  6.88620454E-02  5.24094114E-03 -3.21811323E-02
  2.69610275E-02  2.04210712E-01 -2.38604604E-02  1.35995334E-01  1.40174477E-01
 -2.77304794E-03  2.29273376E-03 -4.15052937E-03  9.76542323E-03 -1.88973085E-03
  6.45941219E-03  1.05877460E-02 -3.29959734E-02  6.06675695E-02  2.06694106E-02
 -2.91089406E-02 -4.76779973E-02  8.81307234E-02  3.09397871E-02 -3.11534696E-02
 -3.43145053E-02  4.06906780E-02  1.06853501E-02 -6.53284824E-03  4.52460274E-01
 -2.70339036E-01 -8.77002511E-02 -1.55750683E-04  4.52094970E-04 -1.29438098E-03
  5.88418060E-03  1.44688902E-03  1.22647240E-03  2.10698950E-03 -3.28034352E-02
  3.57589953E-02  2.15147717E-02 -7.11851371E-03 -4.81602002E-02  5.16148377E-02
  3.30022308E-02  2.02461720E-02 -4.45825681E-02  4.92212300E-02 -2.64107230E-02
  2.05874263E-01 -5.68272354E-02  6.58199441E-02 -7.13675245E-02 -2.88438106E-03
 -2.18954496E-03  6.18466731E-03  2.29441745E-04 -1.55859373E-03 -1.83925771E-03
 -3.03065990E-03  4.83089533E-02  3.11282715E-02  6.61885661E-03  7.93222448E-03
  6.77807511E-02  4.66231434E-02  1.05741521E-02  4.91606547E-03  4.09198584E-02
  3.76541722E-02  8.08836047E-03  1.08323318E+00  9.77288477E-02 -1.09670614E-01
 -3.07575316E-02 -4.80608350E-04  5.98303155E-04  2.64868420E-04 -3.26519817E-03
 -2.85164589E-04  4.05602065E-04  7.84709038E-04  1.29289445E-02 -7.46647521E-02
 -1.35380133E-02 -1.72758795E-03  2.16779885E-02 -1.08153461E-01 -1.96816520E-02
 -3.23284259E-03  2.04667595E-02 -5.87660681E-02 -1.01552660E-02 -3.91714432E-01
 -7.60804589E-02 -3.52805081E-02 -1.93473966E-04  7.00779730E-04 -2.79548123E-04
  8.92773568E-04 -4.58647988E-03 -3.94769467E-03 -3.76756611E-03 -6.04980373E-03
 -3.11195639E-02  6.60672955E-02  1.60746246E-02  1.70492918E-02 -4.28117980E-02
  9.71209725E-02  2.36026759E-02 -4.12295893E-04 -2.34736390E-02  5.34997813E-02
  1.37583225E-02  6.41133189E-02  1.49514782E-02  1.64795953E-02  1.43891156E-03
  5.54160654E-04  2.92929230E-04  5.00982891E-04 -2.73204667E-03 -6.12828351E-04
 -4.37857876E-04 -6.57558643E-04  5.19595229E-02  3.71797744E-02  7.99152086E-03
  2.15705984E-03  7.45768814E-02  5.52755681E-02  1.24026993E-02 -4.25308041E-03
  3.69262172E-02  3.32976904E-02  7.18030807E-03  3.79741786E-02 -1.93094643E-02
  2.19210503E-02  7.12729806E-03  3.01302978E-04  1.58601839E-04 -7.35180473E-05
  1.76242393E-03  5.42501033E-04  1.95241903E-03  3.12906692E-03 -8.75951491E-04
 -7.85543655E-02 -1.04627974E-02 -9.02160324E-03 -2.42212813E-04 -1.12235521E-01
 -1.39498219E-02 -3.72790220E-03  5.35817531E-03 -6.62742761E-02 -5.55525318E-03
 -6.97619246E-01  3.33720607E-02 -1.55312139E-01 -3.37073801E-02 -1.79498305E-04
  5.42365992E-04 -1.98820336E-05  3.75396444E-03  4.94317845E-03 -1.32819648E-02
 -2.17199724E-02 -8.36426265E-03 -1.44566065E-02 -4.39079510E-02  6.10378856E-02
 -1.33544077E-02 -2.13959629E-02 -6.50343401E-02  2.65939708E-02 -7.76958635E-03
 -2.87274353E-02 -2.95935670E-02  2.22641952E-01 -9.55614419E-02  2.17500735E-01
 -1.48045187E-02  7.06286278E-04  3.74348984E-05  3.03259267E-03 -1.46554479E-04
  1.24425872E-03  4.49369850E-03  7.46760438E-03  1.04658451E-03 -2.36696207E-02
 -1.94264061E-02 -2.00116453E-02  1.11080784E-03 -3.84079201E-02 -3.10432475E-02
 -1.06031819E-02  8.09766460E-03 -3.43011201E-02 -1.96969909E-02 -2.77345661E-01
 -3.70207867E-02  1.09357376E-01 -1.01234409E-01 -5.00249608E-03  2.75033063E-03
 -6.30612777E-03 -2.34071285E-03 -6.86213075E-04 -2.97337855E-03 -5.07113852E-03
 -2.53807493E-02  4.90091727E-02  1.08148940E-02  1.31358055E-02 -3.98488583E-02
  7.57114156E-02  1.35161177E-02  1.91617914E-02 -2.82082488E-02  5.49527968E-02
  6.74766084E-03 -7.70508076E-02  7.29452009E-03 -1.51265838E-02 -7.61597139E-02
 -1.48291133E-03  2.88191691E-03 -8.34061825E-03 -2.03638388E-03 -5.75934383E-04
  9.50207253E-03  1.53814039E-02 -2.43478118E-03 -1.60681969E-02 -4.65722371E-02
 -4.30576423E-02 -5.15679602E-03 -2.33748958E-02 -6.94685239E-02 -2.01374742E-02
 -6.00893820E-03 -5.26827444E-03 -3.06863050E-02  5.69848888E-02  1.86359892E-02
 -5.90955541E-02  1.90041668E-03 -1.69021772E-03 -5.49830741E-04 -1.26077699E-03
 -2.06696265E-03 -5.88230159E-04 -7.40791207E-04 -1.34957398E-03 -8.44233961E-03
 -1.80894239E-02 -2.92801176E-02  4.02131549E-03 -1.29358712E-02 -3.12713014E-02
 -4.47752086E-02 -1.74663494E-02 -9.35034131E-03 -2.10552218E-02 -6.72287119E-02
 -2.85681571E-01  3.60305974E-02 -6.47430630E-02 -4.14670793E-02  6.43425160E-03
 -2.47847013E-03  4.62176444E-03  2.05219129E-03  2.40131453E-03  2.26378508E-02
  2.67555903E-02  9.52270088E-03 -2.25084660E-02 -2.34072413E-02 -5.74339904E-03
  1.77624617E-02  2.42196846E-02  8.49539606E-03  1.51813302E-02  1.64686957E-02
  4.84050307E-03 -2.35415840E-02 -2.71822338E-02 -5.17035078E-03 -2.08487950E-02
 -2.46096077E-02 -7.90178056E-03 -1.52046273E-02 -1.75262545E-02 -4.39304754E-03
  1.05042495E-02  1.44620400E-02 -4.43118940E-03 -2.32692333E-02 -3.27899884E-02
 -7.59585945E-03 -3.07600672E-02 -3.58507479E-02 -9.54381864E-03  4.45836509E-02
  5.16963040E-02  1.42663292E-02  2.43072565E-02  3.01890175E-02  9.74746022E-03
 -1.57596108E-03 -4.53698641E-03  9.31368801E-03  1.75395268E-02 -2.55716437E-02
 -4.75968450E-02 -5.35562780E-02  7.12303590E-03 -1.25272969E-02 -7.08244002E-03
  1.86084239E-02 -3.02551539E-02 -1.14365645E-02 -6.77887993E-03  1.09869970E-02
  4.13332331E-03 -2.13236684E-02  3.47825931E-02  1.29317234E-02 -4.38377289E-02
  7.06588259E-02  2.63770319E-02 -2.00272343E-02  2.43235126E-02  3.68050017E-03
 -1.43291596E-03 -3.90184618E-03  5.75372336E-03 -2.86280341E-03 -5.08313114E-03
 -5.82659230E-03 -9.25404218E-03  7.61949222E-03  7.80524866E-03 -7.94724404E-02
  3.38250146E-02  1.21383839E-02  1.19559557E-02 -1.26532595E-01 -2.75682939E-03
  8.97859374E-03  8.74854310E-03 -8.69717051E-02 -3.71610352E-02 -1.48394446E-03
 -2.43207429E-03  1.46190385E-03 -3.69121279E-03 -1.29886808E-02 -4.40965804E-03
  1.38065573E-03  4.35297966E-03  3.56880258E-03  5.83647302E-03  7.47186218E-03
 -1.34030486E-02  6.39256937E-02 -1.67708547E-02  8.94321172E-03 -2.18824168E-02
  9.78103602E-02 -1.69790838E-02  9.71151295E-03 -1.86636998E-02  8.43462920E-02
 -5.56631001E-02  1.96925422E-02  1.72844334E-02  1.42494096E-02 -5.45544863E-03
 -4.40713240E-03 -1.15329835E-03  2.52947575E-03  3.32644344E-03  1.05413151E-02
  1.75652956E-02 -7.69584510E-02 -5.27676023E-02  1.66311578E-02 -5.10773193E-02
 -1.10583834E-01 -7.59750673E-02  2.11057180E-02 -1.00974411E-01 -7.57004979E-02
 -5.32848862E-02  5.51408274E-03 -5.19560475E-02  4.50012658E-03 -1.23592127E-03
  8.87530505E-03 -4.56612055E-03 -3.90290416E-03 -2.51603416E-03  2.59588614E-03
  6.42163216E-03 -2.85975062E-03 -4.75070903E-03 -5.39953199E-02 -2.56992017E-02
 -5.17370978E-02  1.26424756E-02 -8.33383329E-02 -4.09576486E-02 -7.98301236E-02
  1.17535764E-02 -5.73966280E-02 -3.81885022E-02 -4.27410984E-02  1.84845976E-01
 -1.72491282E-02 -4.49477237E-02  4.85564698E-02 -8.53555920E-03 -3.00465052E-04
  2.30781969E-03 -1.64188517E-03 -3.22149440E-04  9.32980196E-03  1.52419431E-02
  8.09458814E-02  3.09393432E-02 -1.63543254E-02 -4.16546416E-02  1.17481407E-01
  4.51323106E-02 -2.65363908E-02 -4.75334771E-02  5.86650804E-02  3.38752276E-02
 -1.57440973E-02 -2.32001917E-02 -1.09989729E-01  5.65308802E-02  3.51859780E-02
 -2.19174004E-04  1.40218686E-04  5.13685411E-04 -8.64383970E-03  7.05158212E-04
  1.74478239E-03  2.92240899E-03 -4.44824749E-02 -2.72126496E-02  2.57668402E-02
 -1.01600899E-02 -7.09379125E-02 -4.21809728E-02  3.84763100E-02  1.78490840E-02
 -4.74283803E-02 -2.60904260E-02  1.96229675E-02  2.14871986E-01  1.12557221E-03
 -3.12184799E-02  5.93426576E-02 -4.09008224E-03 -9.07504736E-05  5.32072574E-03
 -9.87272681E-04 -9.77510068E-04  9.70225602E-03  1.56797462E-02 -6.56568321E-02
  5.80098121E-02  2.19030542E-03 -4.43112657E-02 -9.70413760E-02  9.02851766E-02
  2.28906436E-03 -9.77731309E-03 -6.85718444E-02  5.07549901E-02 -3.09233577E-04
 -1.00271842E-01 -1.29875452E-01 -1.01740082E-02 -1.74785038E-02 -2.02547753E-04
 -6.24559689E-04  2.41338254E-03 -9.01200316E-03  2.85873689E-03 -6.31559849E-04
 -1.02995489E-03  2.63807316E-03  1.16951007E-03 -6.56023840E-03  3.20939954E-03
  3.16112326E-03  2.10656261E-03 -1.06305215E-02 -1.39093508E-02 -1.62839985E-03
 -4.62763146E-03 -7.32821039E-03 -1.06464395E-02 -6.97782440E-03 -9.74174749E-02
 -1.06677377E-02  3.01090415E-04 -2.65691350E-03  6.78317820E-04 -3.85355672E-03
 -9.09578411E-03 -6.42115246E-03 -1.02173427E-02  8.01889541E-02  3.71334274E-02
 -6.82146412E-04  2.94254564E-02  1.20729641E-01  5.96758271E-02 -8.47277198E-04
 -1.54991570E-03  7.59470334E-02  4.19897158E-02  5.31579406E-04 -7.22988136E-02
  4.96940544E-02 -3.32995266E-02 -1.42720127E-02  9.31355873E-04 -1.28598177E-03
 -2.22523030E-03  6.51074620E-03 -3.22139425E-03 -6.05863064E-03 -9.60369657E-03
 -6.10079649E-02  6.76839978E-02  1.00703308E-02  2.81219656E-02 -9.12032994E-02
  1.05154083E-01  1.51193685E-02 -1.41152409E-02 -5.26469659E-02  6.53182072E-02
  8.95208844E-03 -8.17283638E-02  2.15580754E-02  8.25809740E-03  8.00594437E-03
  9.43647528E-04 -6.05211488E-04 -2.85803418E-03  7.19785565E-03 -1.46051074E-03
 -1.99046083E-03 -3.18350772E-03 -6.64176656E-03  3.00455483E-03 -9.22698257E-03
  8.40586426E-03 -9.32884370E-03  4.09026856E-03 -1.54441186E-02  1.81676054E-02
 -9.81191356E-03  5.36131787E-03 -9.12622210E-03  1.49058943E-01 -1.94016983E-02
  2.37435504E-02 -1.02295047E-02 -7.20646892E-04  2.61373135E-03 -2.51387449E-03
  4.06582976E-03  9.30735733E-03 -2.45369510E-03 -3.99261484E-03 -2.40619423E-02
 -2.53214052E-02 -2.24532406E-04  1.11190010E-02 -3.93000355E-02 -3.79504069E-02
  1.60353713E-03  3.08076447E-03 -3.28385374E-02 -1.57677717E-02  2.51221434E-03
  3.02880889E-02 -3.80497450E-02  1.35777413E-01  1.37275354E-02  2.15112800E-04
  5.01069225E-03 -1.05121932E-03 -7.80172631E-04  1.94010938E-03  1.52763093E-04
  3.40548895E-04 -1.95406346E-02 -8.41117151E-03 -3.30339653E-02 -4.10785357E-04
 -3.14284733E-02 -1.51647478E-02 -4.94382517E-02 -1.62653919E-02 -1.78330174E-02
 -1.03142436E-02 -3.04787575E-02 -6.55704785E-02 -3.08822225E-02  5.39272283E-02
 -7.68626526E-02  1.56388064E-03  2.10865654E-03 -1.82285447E-03 -7.87001904E-04
  3.13188624E-03 -2.31418924E-03 -3.74150549E-03 -1.74682702E-02 -1.12929685E-02
  2.96658362E-02  1.02745282E-02 -2.82384337E-02 -1.87656265E-02  4.26844431E-02
  5.63791282E-03 -1.83424662E-02 -1.45764516E-02  2.62789300E-02 -8.87034574E-02
  1.08632580E-02 -5.62670810E-03 -6.47999535E-02  9.76902547E-04  3.22273448E-04
 -1.76915373E-03 -1.48232285E-03  2.83355851E-03  4.57445145E-04  7.18155947E-04
 -1.98740752E-02 -2.69898873E-02 -5.06053961E-03 -1.76505786E-03 -3.39786645E-02
 -4.12084224E-02 -7.09981731E-03 -1.29383324E-02 -2.10470865E-02 -1.68758125E-02
 -5.29793293E-03  1.36741465E-01  1.57766899E-02 -7.59619994E-02  7.29327998E-03
  3.98407559E-04 -3.27060765E-03 -2.91162089E-04 -1.91026837E-03  2.38122988E-03
  3.67410332E-03  5.94166508E-03 -4.76992704E-02 -9.60799890E-03 -3.01438318E-02
 -1.61082762E-02 -7.59836910E-02 -1.83909435E-02 -4.36915690E-02 -1.45946498E-02
 -5.96568279E-02 -6.67919335E-03 -4.08133077E-02 -2.00735186E-01  2.81984591E-02
 -2.93761659E-02  4.85192313E-02 -1.90440478E-04 -1.16145949E-03 -2.37615319E-04
 -1.46553730E-03  1.02010280E-03 -5.63163960E-02 -6.50242027E-02 -1.43011212E-02
  3.48030267E-02  3.87523637E-02  1.41109257E-02 -5.35410878E-03 -5.03595116E-03
 -1.70550804E-02  5.55170010E-02  7.04298649E-02  1.24019297E-02 -1.49702550E-03
 -6.14769237E-04 -2.51908016E-03 -5.99747117E-02 -7.04956725E-02 -1.97872142E-02
 -6.40099693E-02 -7.60341213E-02 -2.31610331E-02 -3.02737409E-03 -4.39783294E-03
  2.23665163E-04  4.94775779E-03  6.71505676E-03 -4.40102551E-03 -1.95706581E-02
 -2.29044966E-02 -6.46510495E-03 -8.62716021E-03 -9.99399660E-03 -9.87650113E-04
  8.28502341E-04  1.36740190E-03 -2.02854867E-03 -7.21224667E-04 -2.07918112E-03
  4.29101881E-03  7.92050407E-03 -1.12299791E-02 -2.11211476E-02  3.98020331E-02
  2.02119730E-03  4.81452255E-03  6.69056348E-03  3.23331076E-02  3.47392719E-04
 -4.18497507E-03 -1.18865401E-02 -1.65048151E-04  1.50682239E-03 -3.65906574E-02
 -2.88144772E-04  4.78989009E-03 -7.91934755E-02 -1.96815025E-03  1.00053385E-02
 -3.95115577E-02 -4.76585209E-03  2.81351754E-03 -1.50831871E-03 -6.46489130E-03
 -1.32136122E-03  1.99820146E-03 -6.37220782E-03  1.20900527E-03  1.96226586E-03
 -5.76323490E-03 -3.14693302E-02  1.44582863E-02 -8.32562741E-03 -6.77327228E-03
 -5.00777392E-02  2.29611883E-02 -3.68046821E-03 -3.54141413E-04 -2.92895863E-02
  1.60052083E-02  1.35033537E-02  2.28038894E-03  1.39638961E-03 -5.02843157E-03
  1.92082727E-03  2.81151349E-03  5.25057474E-03  2.63917458E-04 -1.87356615E-03
  8.28465279E-04  1.38970850E-03  2.34470153E-02 -1.09352715E-02 -1.90706215E-02
 -3.49681669E-03  3.60665012E-02 -1.69457542E-02 -3.02013257E-02 -1.21526146E-02
  3.18895852E-02 -1.29627687E-02 -2.23446069E-02 -2.21990070E-02 -3.53356173E-03
  9.92726510E-03  2.69730794E-03 -3.54571537E-04  3.53793195E-03  2.59536694E-03
  1.18988099E-03 -2.05317552E-03 -5.26112478E-03 -8.76804538E-03  3.76297521E-02
 -4.55621332E-03 -2.21646057E-02  2.57139065E-02  5.46001726E-02 -8.00908466E-03
 -3.14820914E-02  4.60272217E-02  3.89472398E-02 -1.09466740E-02 -2.04176206E-02
  2.49382708E-02 -3.51476367E-04 -1.02700518E-03 -5.39995964E-03 -1.98413012E-04
  3.09482585E-03 -1.38801736E-06 -3.02353498E-03 -6.35065204E-04 -6.62008051E-04
 -1.16683098E-03 -3.43119731E-03 -3.04716677E-02  1.16098827E-02  5.13073723E-03
 -4.94387640E-03 -4.80844830E-02  1.60614615E-02 -2.64728118E-02  8.82211818E-04
 -4.11683676E-02  2.41730185E-02 -2.49100089E-01 -2.31257780E-02 -2.13685620E-01
  2.12151271E-02  8.06259289E-04  2.88550846E-03 -1.61873711E-03  3.54317379E-03
  1.20431808E-03  1.38342503E-03  2.22326645E-03  1.24483331E-02  1.98412633E-02
  7.53459893E-03 -5.58574639E-03  1.81227889E-02  2.86201927E-02  1.18272900E-02
 -1.29815155E-02  1.37014094E-02  3.21462490E-02  5.52065039E-03  1.51645567E-01
 -1.83753588E-01  9.97021774E-02  3.11115421E-02  1.02126981E-04  7.92323991E-04
  5.54930144E-04  4.01234048E-05  8.18100938E-04 -6.06039620E-04 -9.78954998E-04
 -2.36598932E-02  1.18885347E-02 -3.68328611E-02  3.28147882E-03 -3.62857946E-02
  1.63714471E-02 -5.41208169E-02  1.39953986E-02 -2.05229266E-02 -1.70235221E-03
 -2.78924375E-02 -1.19298210E-01  1.08487469E-01 -2.69761086E-01  1.51658349E-01
  6.70837750E-03  4.18175736E-03 -8.91316197E-03  3.87985379E-03  2.61331675E-03
  2.84808827E-03  4.62453813E-03 -7.98195374E-04  2.39754973E-02  5.83269119E-03
 -1.33982318E-02 -2.06133639E-03  3.72248113E-02  9.08664183E-03  4.15768075E-03
 -5.48756664E-03  1.03251897E-02  4.98641481E-03 -1.81284359E-01 -2.72520380E-01
 -1.01608022E-01 -6.21576869E-04 -2.97568760E-04  5.21584846E-04  3.63021225E-04
 -2.39283189E-03  2.27133868E-04 -5.70021331E-04 -9.16951043E-04 -4.12474226E-03
 -1.94684488E-02 -3.08759360E-03  2.40110580E-03 -6.62426104E-03 -2.83630311E-02
 -4.23906174E-03 -9.81952266E-03 -8.03573552E-03 -1.65157043E-02 -3.44513519E-03
 -1.51491152E-01 -2.41175671E-02 -1.54913448E-01 -3.38174027E-02  1.14733131E-04
 -6.41064508E-04  3.31076186E-04 -1.02469056E-03 -3.77007148E-03 -1.18430008E-03
 -1.83710537E-03  1.16757661E-02  2.50887950E-02  4.99421271E-03  5.45731187E-03
  1.86828279E-02  3.81027185E-02  7.55745481E-03 -6.54028991E-04  1.59353274E-02
  2.76151191E-02  5.70211650E-03 -1.33767833E-01  6.04503414E-02 -5.72554638E-02
 -1.30713340E-02  4.52501101E-04 -4.13068323E-04 -3.27206924E-04  1.50294341E-03
 -2.14161405E-03 -3.13550298E-03 -5.06499497E-03 -7.17964468E-04  2.21334178E-02
  5.14364584E-03  1.45419608E-02 -1.66405274E-03  3.33154853E-02  7.83233022E-03
 -8.32375359E-03 -2.77472807E-03  1.46770957E-02  3.37317222E-03 -5.75872328E-02
  3.27431088E-02  1.49119932E-02  3.26707561E-03  4.10329698E-04 -1.36812096E-04
 -2.30342582E-04  9.90040959E-04 -8.18099885E-04  1.66798718E-03  2.76551570E-03
 -8.04550428E-03 -1.59627590E-02 -1.28411516E-03 -7.86711400E-03 -1.25873700E-02
 -2.22801274E-02 -1.40929292E-03  1.03814918E-02 -1.83053179E-02 -1.34562903E-02
  6.66682805E-04  1.14673347E-01 -1.11254384E-02  2.67391650E-02 -4.07423666E-03
  2.66915781E-04  5.54641184E-04  9.27390968E-05  3.90451213E-04  3.77190443E-03
  6.26988498E-03  9.84963077E-03  2.55302694E-03 -3.90747332E-02  7.70035539E-02
 -2.68158068E-02  2.68657345E-03 -5.90427456E-02  1.18415817E-01 -1.00621721E-02
 -8.40378314E-06 -3.67748729E-02  8.80874083E-02  2.01328490E-01 -1.07085400E-02
  1.02689706E-02 -3.06952216E-02  7.88672906E-03 -1.53999292E-03  7.93853480E-03
  1.84854292E-03  2.60185335E-03  1.03289239E-02  1.64993602E-02 -3.96667067E-02
  8.04526108E-02  7.61304366E-02 -4.80845210E-02 -6.15735051E-02  1.22933219E-01
  1.17101044E-01  1.76411241E-02 -3.56491536E-02  7.10732070E-02  7.02536767E-02
 -8.55881919E-02 -5.93116658E-03  2.20936364E-02  8.80388519E-03  2.93469558E-03
 -2.03898983E-03  6.68527335E-03 -1.34221194E-03  2.24081083E-04  2.46487715E-03
  3.83552645E-03 -1.61914925E-02  2.09680745E-02 -4.64621064E-02 -1.00195603E-02
 -2.58575673E-02  3.26902227E-02 -6.83126075E-02 -7.51400596E-03 -2.11751929E-02
  3.24778723E-02 -4.14926996E-02  8.35446220E-02  2.18867677E-03 -9.87632389E-03
 -6.98344713E-03 -9.08181208E-03 -3.50315952E-03  8.71002827E-03 -5.08246680E-03
 -3.03282793E-03 -6.24227614E-03 -9.97239167E-03  4.41014982E-03 -4.09672557E-02
  7.89134552E-02  3.04817471E-02  4.83521222E-03 -6.12331406E-02  1.21965258E-01
 -1.33877888E-02  1.17894848E-03 -3.04942239E-02  7.85819187E-02 -1.42925629E-01
  6.94059983E-03 -8.03764716E-03 -3.24368744E-02 -1.00292047E-02  1.54863843E-03
 -7.20560977E-03 -3.28389343E-03 -1.50622342E-03 -1.19693188E-02 -1.94793888E-02
 -4.81450851E-02  7.82906353E-02  6.36294350E-02  5.76380143E-02 -7.67389819E-02
  1.22686757E-01  1.04046284E-01 -1.35354290E-02 -5.76462449E-02  9.73117418E-02
  7.47025787E-02  4.80283439E-01 -4.31422765E-02  8.23692134E-02  1.99432643E-01
 -4.28354946E-03  2.61453477E-03 -7.94055472E-03  2.88020226E-04  9.36166590E-04
  1.18933876E-02  1.33775615E-02  4.91503229E-03 -2.16825945E-02 -2.50470600E-02
 -1.20739524E-02 -1.62856712E-03  4.34937251E-04 -2.17969885E-03  1.77725763E-02
  2.28279314E-02  1.98797131E-02  9.66914336E-04  1.30861670E-03 -1.70934210E-03
 -2.15477758E-02 -2.48601021E-02 -5.76961758E-03 -1.44527771E-02 -1.71555548E-02
 -7.61462525E-03 -6.09152721E-03 -4.93276264E-03 -1.08106004E-03  6.16664219E-02
  7.10969703E-02  1.29869638E-02  8.71264562E-02  1.04917988E-01  3.20732698E-02
  3.01247758E-02  3.43521323E-02  5.66308293E-03 -6.52765107E-02 -7.74189246E-02
 -2.48393036E-02  4.38645324E-03  1.26388821E-02 -2.60354773E-02 -4.86392216E-02
  7.07386409E-02  1.28094253E-01  1.44324184E-01 -8.45040290E-03  3.08605758E-02
  1.95889986E-02 -1.73576179E-02  7.47789579E-02  6.76679207E-02  6.25951060E-03
 -2.71740793E-02 -2.45891232E-02  1.99862284E-02 -8.55879860E-02 -7.72144787E-02
  3.99538294E-02 -1.76664964E-01 -1.60001404E-01  1.06567828E-02 -6.39081009E-02
 -5.35854940E-02 -5.36899572E-03  5.09606531E-03 -1.95802476E-02  1.01005878E-02
  5.91998411E-03 -3.52098189E-03 -5.58125869E-03  2.80943756E-02  1.02383493E-02
 -6.04339619E-02  2.16503260E-02  4.21509299E-02  1.45739698E-02 -9.67088343E-02
  8.52010757E-04  2.28199316E-02  7.10056821E-03 -6.79725151E-02  1.78727931E-02
 -5.67775946E-03 -3.80879705E-03 -1.00097705E-02 -2.39137994E-03 -1.32944694E-02
 -4.21180604E-03  6.39760043E-04  3.93377138E-03  4.15864276E-03  6.86383659E-03
 -1.03852307E-02 -2.87580438E-02  5.95814646E-02 -2.09334596E-02 -1.68235003E-02
 -4.54865058E-02  9.15337476E-02 -1.59137855E-02 -1.50945538E-02 -3.64856372E-02
  7.92986594E-02  7.72075338E-02 -2.37586271E-02  8.21148963E-03  1.83322769E-03
 -2.50121134E-03 -8.30878103E-03 -3.33627471E-03  1.00339730E-03  2.05818716E-03
  1.17658845E-02  1.96148524E-02 -6.91006880E-02 -5.41397534E-02  2.62242325E-02
 -5.74697566E-02 -9.88559134E-02 -7.81311500E-02  3.51716857E-02 -1.07986693E-01
 -6.80386542E-02 -5.54274752E-02  1.70011199E-02 -3.66167081E-02 -5.50118805E-03
 -1.56695459E-03  2.27792529E-03 -2.88066711E-03 -3.81246206E-03 -3.17412003E-03
  1.70412129E-03  5.82948493E-03  2.56394387E-04  3.78875976E-04  2.67106419E-03
 -9.13649887E-03 -5.36562229E-02 -3.85093830E-03  3.91823785E-03 -1.30057065E-02
 -8.37802824E-02  3.19101343E-02  1.01812551E-02 -1.86170814E-02 -5.61439553E-02
 -3.37043081E-01  3.38488925E-02 -3.63054191E-02  1.67602402E-03 -6.85887263E-03
 -6.95973435E-03 -1.06547122E-05  3.64055110E-03 -1.13107353E-03  1.96523015E-03
  3.19345767E-03 -2.72233947E-02  4.55020564E-02 -2.67696875E-03 -8.48559951E-03
 -3.91121758E-02  6.69710770E-02 -6.23585673E-03 -2.03797489E-02 -3.41663980E-02
  3.24891728E-02 -1.81256507E-03  1.97851510E-01  2.99449830E-02  4.32729276E-02
  9.57605366E-03 -6.45703620E-04 -1.86656425E-03 -3.82059735E-03  1.40706269E-02
  2.58830384E-03 -9.75764749E-04 -1.60593750E-03  1.12899062E-02  4.74459457E-03
  1.81557188E-02  4.55964928E-03  1.79406264E-02  7.19811964E-03  2.85249742E-02
  1.20071843E-02  1.54584502E-02  7.29375116E-03  5.97709150E-03 -2.91494319E-01
  3.96519941E-02 -9.87436944E-02  5.52929986E-02 -1.88908951E-03 -1.60385626E-03
  2.16389307E-03 -1.61045619E-03 -2.24513442E-04 -8.94166117E-03 -1.43399235E-02
  2.64142382E-02 -7.66914140E-02 -2.08617972E-02  4.08805796E-02  3.99102983E-02
 -1.17533645E-01 -3.26729943E-02 -7.71774448E-04  2.87796285E-02 -7.20810608E-02
 -1.99285890E-02 -2.21156012E-02 -6.75047615E-03 -1.36923777E-02  3.25130854E-03
  1.49348786E-03  8.34410681E-04 -4.32888697E-05 -6.02520811E-04  8.80976153E-03
 -8.34905270E-03 -1.33164777E-02  9.85740973E-02 -2.39940205E-02 -1.18302554E-02
  3.85461099E-02  1.52267749E-01 -3.64636648E-02 -1.83582570E-02  3.03787806E-03
  9.80813068E-02 -2.17868628E-02 -1.15768979E-02  3.74764325E-02  1.73485546E-02
 -5.52531076E-03 -4.49856884E-03  1.80016277E-03  9.96988203E-04 -7.06282126E-05
 -4.43331548E-03  6.22752775E-03 -1.37886238E-03 -2.18963436E-03 -2.31812096E-02
  4.38441657E-02  6.70607118E-03  6.26148652E-03 -3.20999691E-02  6.44090555E-02
  9.39062272E-03 -6.12284799E-04 -1.53239277E-02  3.58878837E-02  4.53421732E-03
 -3.52044196E-02 -1.65342499E-03 -4.55483078E-03  3.41132082E-05  6.71243496E-04
 -4.29277235E-04  2.21580333E-03 -1.27602895E-02 -3.01120159E-03  6.61071269E-03
  1.05489707E-02  2.45794736E-02 -7.88526105E-02 -2.08108097E-02 -3.10638402E-02
  3.86541484E-02 -1.21328790E-01 -3.24825623E-02  1.27532526E-02  2.86234453E-02
 -7.39188844E-02 -1.97469949E-02  8.66379358E-02  6.20983673E-03  1.04738555E-02
  1.57554674E-03 -1.51235131E-03 -2.12579730E-03  2.91296242E-04  3.36269396E-04
 -9.34364227E-03  1.09084273E-02  1.75279701E-02  9.64709350E-02 -2.34804049E-02
 -1.55642880E-02 -4.99373478E-02  1.47947765E-01 -3.54772812E-02 -2.44641255E-02
 -1.11490489E-02  1.02920332E-01 -1.64569624E-02 -1.57667289E-02 -1.37348662E-01
  3.24748196E-02 -4.66770516E-03 -4.03259612E-03 -1.88877930E-03 -8.45389391E-04
 -9.71072771E-04  4.24027987E-03 -5.70109886E-03 -2.42853155E-03 -4.03583492E-03
  1.99958049E-02 -2.60594536E-02  1.76783139E-02  1.03814556E-02  3.01827490E-02
 -3.70246129E-02  2.89444006E-02  2.24052350E-02  2.19423235E-02 -2.95502235E-02
  2.47910927E-02  4.10134794E-01 -3.97080438E-02  1.00229995E-01 -4.07324265E-02
  3.17655710E-03 -1.19781097E-03 -2.29142614E-04  7.82445721E-04  4.03696816E-04
  3.13988954E-03  5.13673853E-03 -3.18941607E-03  2.75024900E-02 -1.44295012E-02
 -1.45453006E-02 -3.62207223E-03  4.06969950E-02 -2.06262550E-02 -1.54990628E-03
  3.78419433E-04  1.86397351E-02 -1.12179093E-02 -1.89552385E-01 -3.43972232E-02
  8.93237973E-02 -6.56248004E-02  2.16004373E-03 -1.81299932E-04 -8.16536736E-04
  1.33045951E-03  5.75715999E-05 -1.07880979E-03 -1.78953632E-03  2.89884254E-03
  1.10194860E-02  2.10804981E-02  5.03389909E-03  5.39295769E-03  1.63898606E-02
  2.96242701E-02  5.84360737E-03  3.32679984E-03  1.16262329E-02  1.70165689E-02
  4.80483118E-02  1.16937285E-02 -3.12163032E-02 -8.37226520E-02 -1.33819484E-03
 -3.06328961E-05  3.92854689E-04  4.50506584E-05 -1.27486522E-03 -1.48705670E-03
 -2.40627494E-03  2.03115732E-02 -2.84437986E-02  9.81484616E-03  7.51654471E-03
  3.11508075E-02 -4.02921232E-02  1.57755154E-02 -1.08572162E-02  1.59069643E-02
 -2.02334522E-02  7.54830730E-03  1.00180546E-01  4.44557797E-02 -1.16085356E-01
 -2.37611543E-02 -1.73574106E-03  1.60938433E-03 -1.47908557E-03  5.99300469E-05
 -1.05696863E-03  6.92820353E-04  1.14764466E-03 -6.85468168E-07  3.90769892E-02
 -1.14807595E-02 -2.63979790E-03  1.07403432E-03  5.95712764E-02 -1.29147941E-02
 -1.83317250E-02 -2.78363032E-04  4.87971377E-02 -1.10799631E-02  4.26849661E-02
  3.59846547E-02 -8.54355559E-02  1.76298875E-01 -6.18849389E-04  1.26443090E-03
 -3.07079695E-03  2.52247575E-04 -3.10320904E-04 -4.13544575E-02 -4.81706099E-02
 -9.28511725E-03  4.85126785E-02  5.69069388E-02 -3.80732668E-04  3.18585859E-02
  3.43250966E-02  2.28077174E-02 -6.11544919E-02 -7.48502787E-02 -1.79964996E-02
 -7.68293213E-02 -9.23479766E-02 -2.86115165E-02 -1.38319194E-02 -1.67835184E-02
 -5.42663381E-03  6.46054073E-02  7.72273388E-02  2.31808684E-02  7.34940003E-02
  8.75141463E-02  2.68379821E-02  2.22229831E-02  2.41298046E-02  4.30784493E-03
  4.73011207E-03  5.91746276E-03  2.83829936E-03  3.09637084E-03  3.30525358E-03
  8.97560761E-04 -1.16952078E-02 -1.44455372E-02 -4.58796712E-03  4.86768184E-04
  1.41170038E-03 -2.98706624E-03 -5.16397176E-03  6.60378385E-03  1.97501996E-02
  2.17770932E-02 -7.26214241E-03  8.58421233E-03 -4.81682855E-03 -1.34552599E-02
  9.43755668E-03  1.62763077E-02  4.92502639E-03 -3.39647381E-03 -5.90093598E-03
  1.53185425E-02 -1.09304128E-02 -1.87417207E-02  3.26541571E-02 -2.18956193E-02
 -3.78113034E-02  1.52355280E-02 -5.57436025E-03 -1.32318644E-02 -3.26689617E-03
  3.85069172E-03 -4.80922138E-03 -6.88772860E-04  1.74233655E-03  5.02349653E-04
  7.67539843E-04 -5.81094011E-02  1.84820466E-02  4.29859079E-02 -6.31959881E-03
 -8.80891574E-02  3.33654425E-02  7.00109926E-02 -1.59915885E-03 -4.80288480E-02
  2.57841013E-02  4.82959690E-02 -7.53754008E-02  1.08893266E-02  5.71450453E-03
  2.10376103E-02 -7.75327449E-05  1.48601846E-02 -4.83475281E-04 -3.04212270E-03
 -2.36310188E-03 -3.64878113E-03 -6.03469283E-03  1.68089203E-02  5.68135508E-02
 -4.89813768E-02  1.89489572E-02  2.53169170E-02  8.73758363E-02 -7.55650716E-02
  1.32960183E-02  2.35432686E-02  8.08360822E-02 -6.68670331E-02 -1.50343036E-01
  6.65853729E-02 -6.15641930E-03  7.13798584E-03 -6.62894056E-04  1.15993249E-02
  6.86881109E-03 -1.60553931E-03  9.97066379E-04 -1.11722903E-02 -1.86306474E-02
  3.69697635E-02  8.41132588E-02 -2.59631208E-02  5.48771320E-02  5.14581289E-02
  1.23394227E-01 -3.47618462E-02  9.94306173E-02  3.10245094E-02  9.52108963E-02
 -1.86181260E-02  2.39137870E-02  1.14882995E-02  3.70323725E-03  2.87888389E-03
  1.81516556E-03  1.59729500E-03  5.46962303E-03  2.50750761E-03 -6.58261977E-03
 -3.86610928E-04 -5.33913245E-04 -5.78467706E-02 -2.35209327E-02  5.59930428E-02
  6.40956691E-03 -9.33741434E-02 -3.49001101E-02  8.93200307E-02 -8.69916263E-02
 -7.08720858E-02 -4.41967407E-02  7.41427788E-02  1.66926032E-01 -2.56067939E-02
  7.69855940E-02  5.33184392E-02  4.55010666E-03  1.12882297E-02  2.85604371E-03
 -2.92714348E-03  6.00372856E-03  8.30857983E-04  1.35194972E-03  4.32087103E-02
  2.89881943E-02  1.46870693E-02 -4.11790671E-03  6.15081863E-02  3.95091581E-02
[truncated: 7,198,859 more chars]
