# Supplementary material for: Rotational Barriers in N-Benzhydrylformamides: An NMR and DFT Study
Source: Molecules. 2023 Jan 5;28(2):535. doi: 10.3390/molecules28020535 (PMC9863877; doi:10.3390/molecules28020535)
Supplement: Supplementary file 1 [file molecules-28-00535-s001.zip › Supplementary_Materials/Quantum_chemistry_output_files/Gaussian_output_files/FCHK_files_for_low-energy_conformations/BHFA_oF.fchk]

BHFA_oF_M062X                                                
Freq      RM062X                                                      6-311+G(d)          
Number of atoms                            I               29
Info1-9                                    I   N=           9
          41          41        1002           0           0         100
           6          18        -502
Full Title                                 C   N=           2
BHFA_oF_M062X
Route                                      C   N=          11
# opt freq M062X/6-311+G* nosymm Integral(Grid=SuperFine) sc
rf=(IEFPCM, solvent=dimethylsulfoxide) pop=(nboread,mk,dipol
e)          
Charge                                     I                0
Multiplicity                               I                1
Number of electrons                        I              120
Number of alpha electrons                  I               60
Number of beta electrons                   I               60
Number of basis functions                  I              410
Number of independent functions            I              409
Number of point charges in /Mol/           I                0
Number of translation vectors              I                0
Atomic numbers                             I   N=          29
           6           7           8           6           6           6
           6           6           6           6           6           6
           6           6           6           6           1           1
           1           1           1           1           1           1
           1           1           1           1           9
Nuclear charges                            R   N=          29
  6.00000000E+00  7.00000000E+00  8.00000000E+00  6.00000000E+00  6.00000000E+00
  6.00000000E+00  6.00000000E+00  6.00000000E+00  6.00000000E+00  6.00000000E+00
  6.00000000E+00  6.00000000E+00  6.00000000E+00  6.00000000E+00  6.00000000E+00
  6.00000000E+00  1.00000000E+00  1.00000000E+00  1.00000000E+00  1.00000000E+00
  1.00000000E+00  1.00000000E+00  1.00000000E+00  1.00000000E+00  1.00000000E+00
  1.00000000E+00  1.00000000E+00  1.00000000E+00  9.00000000E+00
Current cartesian coordinates              R   N=          87
  1.84112897E-01 -7.11622364E+00 -3.06517344E-01 -1.97010360E+00 -5.75915244E+00
 -3.30467773E-01  2.19024510E+00 -6.38701141E+00 -1.17473313E+00 -2.10757122E+00
 -3.25314011E+00 -1.46508572E+00 -4.83793854E+00 -2.69203101E+00 -2.15938172E+00
 -9.71916177E-01 -1.22452577E+00  2.22733170E-01 -5.69160955E+00 -3.18084335E+00
 -4.60372974E+00 -8.20707798E+00 -2.75834521E+00 -5.24415722E+00 -9.89165160E+00
 -1.85222077E+00 -3.43659808E+00 -9.05047097E+00 -1.36679877E+00 -9.91330487E-01
 -6.53046143E+00 -1.77850369E+00 -3.56768296E-01 -4.38238507E-01 -1.56466878E+00
  2.77598761E+00  5.51833969E-01  3.97914318E-01  4.22600334E+00  1.02916497E+00
  2.73884571E+00  3.13051653E+00  5.17696865E-01  3.12498964E+00  5.77630287E-01
 -4.68355763E-01  1.14073364E+00 -8.00886963E-01 -3.40822386E-02 -8.98146498E+00
  5.80144329E-01 -3.54087052E+00 -6.51064264E+00  4.51262772E-01 -9.92971290E-01
 -3.32251428E+00 -3.20300691E+00 -4.37911940E+00 -3.88769023E+00 -6.01295792E+00
 -8.84912890E+00 -3.13202475E+00 -7.15339105E+00 -1.18509941E+01 -1.51953868E+00
 -3.93377765E+00 -1.03526956E+01 -6.56804301E-01  4.21835747E-01 -5.87800308E+00
 -1.37589977E+00  1.54647421E+00 -7.99858557E-01 -3.38976302E+00  3.63417973E+00
  9.52175570E-01  9.18121267E-02  6.21044077E+00  1.80287788E+00  4.26879705E+00
  4.24981445E+00  8.70469844E-01  4.92042395E+00 -3.40929651E-01 -9.74176151E-01
  1.50321155E+00 -3.27932954E+00
Number of symbols in /Mol/                 I                0
Force Field                                I                0
Atom Types                                 C   N=          29
                                                            
                                                            
                                                            
                                                            
                                                            
                                                
Int Atom Types                             I   N=          29
           0           0           0           0           0           0
           0           0           0           0           0           0
           0           0           0           0           0           0
           0           0           0           0           0           0
           0           0           0           0           0
MM charges                                 R   N=          29
  0.00000000E+00  0.00000000E+00  0.00000000E+00  0.00000000E+00  0.00000000E+00
  0.00000000E+00  0.00000000E+00  0.00000000E+00  0.00000000E+00  0.00000000E+00
  0.00000000E+00  0.00000000E+00  0.00000000E+00  0.00000000E+00  0.00000000E+00
  0.00000000E+00  0.00000000E+00  0.00000000E+00  0.00000000E+00  0.00000000E+00
  0.00000000E+00  0.00000000E+00  0.00000000E+00  0.00000000E+00  0.00000000E+00
  0.00000000E+00  0.00000000E+00  0.00000000E+00  0.00000000E+00
Integer atomic weights                     I   N=          29
          12          14          16          12          12          12
          12          12          12          12          12          12
          12          12          12          12           1           1
           1           1           1           1           1           1
           1           1           1           1          19
Real atomic weights                        R   N=          29
  1.20000000E+01  1.40030740E+01  1.59949146E+01  1.20000000E+01  1.20000000E+01
  1.20000000E+01  1.20000000E+01  1.20000000E+01  1.20000000E+01  1.20000000E+01
  1.20000000E+01  1.20000000E+01  1.20000000E+01  1.20000000E+01  1.20000000E+01
  1.20000000E+01  1.00782504E+00  1.00782504E+00  1.00782504E+00  1.00782504E+00
  1.00782504E+00  1.00782504E+00  1.00782504E+00  1.00782504E+00  1.00782504E+00
  1.00782504E+00  1.00782504E+00  1.00782504E+00  1.89984032E+01
Atom fragment info                         I   N=          29
           0           0           0           0           0           0
           0           0           0           0           0           0
           0           0           0           0           0           0
           0           0           0           0           0           0
           0           0           0           0           0
Atom residue num                           I   N=          29
           0           0           0           0           0           0
           0           0           0           0           0           0
           0           0           0           0           0           0
           0           0           0           0           0           0
           0           0           0           0           0
Nuclear spins                              I   N=          29
           0           2           0           0           0           0
           0           0           0           0           0           0
           0           0           0           0           1           1
           1           1           1           1           1           1
           1           1           1           1           1
Nuclear ZEff                               R   N=          29
 -3.60000000E+00 -4.55000000E+00 -5.60000000E+00 -3.60000000E+00 -3.60000000E+00
 -3.60000000E+00 -3.60000000E+00 -3.60000000E+00 -3.60000000E+00 -3.60000000E+00
 -3.60000000E+00 -3.60000000E+00 -3.60000000E+00 -3.60000000E+00 -3.60000000E+00
 -3.60000000E+00 -1.00000000E+00 -1.00000000E+00 -1.00000000E+00 -1.00000000E+00
 -1.00000000E+00 -1.00000000E+00 -1.00000000E+00 -1.00000000E+00 -1.00000000E+00
 -1.00000000E+00 -1.00000000E+00 -1.00000000E+00 -6.75000000E+00
Nuclear ZNuc                               R   N=          29
  6.00000000E+00  7.00000000E+00  8.00000000E+00  6.00000000E+00  6.00000000E+00
  6.00000000E+00  6.00000000E+00  6.00000000E+00  6.00000000E+00  6.00000000E+00
  6.00000000E+00  6.00000000E+00  6.00000000E+00  6.00000000E+00  6.00000000E+00
  6.00000000E+00  1.00000000E+00  1.00000000E+00  1.00000000E+00  1.00000000E+00
  1.00000000E+00  1.00000000E+00  1.00000000E+00  1.00000000E+00  1.00000000E+00
  1.00000000E+00  1.00000000E+00  1.00000000E+00  9.00000000E+00
Nuclear QMom                               R   N=          29
  0.00000000E+00  2.04400000E+00  0.00000000E+00  0.00000000E+00  0.00000000E+00
  0.00000000E+00  0.00000000E+00  0.00000000E+00  0.00000000E+00  0.00000000E+00
  0.00000000E+00  0.00000000E+00  0.00000000E+00  0.00000000E+00  0.00000000E+00
  0.00000000E+00  0.00000000E+00  0.00000000E+00  0.00000000E+00  0.00000000E+00
  0.00000000E+00  0.00000000E+00  0.00000000E+00  0.00000000E+00  0.00000000E+00
  0.00000000E+00  0.00000000E+00  0.00000000E+00  0.00000000E+00
Nuclear GFac                               R   N=          29
  0.00000000E+00  4.03761000E-01  0.00000000E+00  0.00000000E+00  0.00000000E+00
  0.00000000E+00  0.00000000E+00  0.00000000E+00  0.00000000E+00  0.00000000E+00
  0.00000000E+00  0.00000000E+00  0.00000000E+00  0.00000000E+00  0.00000000E+00
  0.00000000E+00  2.79284600E+00  2.79284600E+00  2.79284600E+00  2.79284600E+00
  2.79284600E+00  2.79284600E+00  2.79284600E+00  2.79284600E+00  2.79284600E+00
  2.79284600E+00  2.79284600E+00  2.79284600E+00  2.62886700E+00
MicOpt                                     I   N=          29
          -1          -1          -1          -1          -1          -1
          -1          -1          -1          -1          -1          -1
          -1          -1          -1          -1          -1          -1
          -1          -1          -1          -1          -1          -1
          -1          -1          -1          -1          -1
Number of residues                         I                0
Number of secondary structures             I                0
Redundant internal dimensions              I   N=           4
         148          30          48          70
Redundant internal coordinate indices      I   N=         592
           1           2           0           0           1           3
           0           0           1          17           0           0
           2           4           0           0           2          18
           0           0           4           5           0           0
           4           6           0           0           4          19
           0           0           5           7           0           0
           5          11           0           0           6          12
           0           0           6          16           0           0
           7           8           0           0           7          20
           0           0           8           9           0           0
           8          21           0           0           9          10
           0           0           9          22           0           0
          10          11           0           0          10          23
           0           0          11          24           0           0
          12          13           0           0          12          25
           0           0          13          14           0           0
          13          26           0           0          14          15
           0           0          14          27           0           0
          15          16           0           0          15          28
           0           0          16          29           0           0
           2           1           3           0           2           1
          17           0           3           1          17           0
           1           2           4           0           1           2
          18           0           4           2          18           0
           2           4           5           0           2           4
           6           0           2           4          19           0
           5           4           6           0           5           4
          19           0           6           4          19           0
           4           5           7           0           4           5
          11           0           7           5          11           0
           4           6          12           0           4           6
          16           0          12           6          16           0
           5           7           8           0           5           7
          20           0           8           7          20           0
           7           8           9           0           7           8
          21           0           9           8          21           0
           8           9          10           0           8           9
          22           0          10           9          22           0
           9          10          11           0           9          10
          23           0          11          10          23           0
           5          11          10           0           5          11
          24           0          10          11          24           0
           6          12          13           0           6          12
          25           0          13          12          25           0
          12          13          14           0          12          13
          26           0          14          13          26           0
          13          14          15           0          13          14
          27           0          15          14          27           0
          14          15          16           0          14          15
          28           0          16          15          28           0
           6          16          15           0           6          16
          29           0          15          16          29           0
           3           1           2           4           3           1
           2          18          17           1           2           4
          17           1           2          18           1           2
           4           5           1           2           4           6
           1           2           4          19          18           2
           4           5          18           2           4           6
          18           2           4          19           2           4
           5           7           2           4           5          11
           6           4           5           7           6           4
           5          11          19           4           5           7
          19           4           5          11           2           4
           6          12           2           4           6          16
           5           4           6          12           5           4
           6          16          19           4           6          12
          19           4           6          16           4           5
           7           8           4           5           7          20
          11           5           7           8          11           5
           7          20           4           5          11          10
           4           5          11          24           7           5
          11          10           7           5          11          24
           4           6          12          13           4           6
          12          25          16           6          12          13
          16           6          12          25           4           6
          16          15           4           6          16          29
          12           6          16          15          12           6
          16          29           5           7           8           9
           5           7           8          21          20           7
           8           9          20           7           8          21
           7           8           9          10           7           8
           9          22          21           8           9          10
          21           8           9          22           8           9
          10          11           8           9          10          23
          22           9          10          11          22           9
          10          23           9          10          11           5
           9          10          11          24          23          10
          11           5          23          10          11          24
           6          12          13          14           6          12
          13          26          25          12          13          14
          25          12          13          26          12          13
          14          15          12          13          14          27
          26          13          14          15          26          13
          14          27          13          14          15          16
          13          14          15          28          27          14
          15          16          27          14          15          28
          14          15          16           6          14          15
          16          29          28          15          16           6
          28          15          16          29
Redundant internal coordinates             R   N=         148
  2.54614700E+00  2.30436880E+00  2.07675307E+00  2.75433350E+00  1.90870345E+00
  2.87259396E+00  2.87292902E+00  2.06579666E+00  2.63486791E+00  2.63601613E+00
  2.63051656E+00  2.62598997E+00  2.62987328E+00  2.05138660E+00  2.63175223E+00
  2.04866776E+00  2.63107449E+00  2.04863073E+00  2.63108689E+00  2.04863858E+00
  2.05185863E+00  2.63334798E+00  2.04895870E+00  2.62828766E+00  2.04742860E+00
  2.63209706E+00  2.04748885E+00  2.60957496E+00  2.04738504E+00  2.55537122E+00
  2.17045581E+00  1.97559085E+00  2.13713542E+00  2.13062314E+00  2.07438546E+00
  2.07814612E+00  1.90151640E+00  1.96136404E+00  1.86405619E+00  1.96036720E+00
  1.89237010E+00  1.88039650E+00  2.08970364E+00  2.10912008E+00  2.08364247E+00
  2.16412916E+00  2.07464631E+00  2.04419983E+00  2.10134183E+00  2.08739325E+00
  2.09444159E+00  2.09475045E+00  2.09140521E+00  2.09702669E+00  2.09116626E+00
  2.09604121E+00  2.09597184E+00  2.09611638E+00  2.09648506E+00  2.09056725E+00
  2.09933248E+00  2.09224730E+00  2.09158770E+00  2.11107004E+00  2.07820462E+00
  2.09390862E+00  2.09736625E+00  2.08953725E+00  2.09627974E+00  2.09397719E+00
  2.10169688E+00  2.08750812E+00  2.06488583E+00  2.12977276E+00  2.08852668E+00
  2.15486417E+00  2.05768255E+00  2.07063834E+00  1.97644213E-02 -3.13031594E+00
 -3.11915070E+00  1.39542490E-02  2.74145406E+00 -1.35758539E+00  7.00814889E-01
 -3.91633200E-01  1.79251265E+00 -2.43227238E+00 -1.65428628E+00  1.44630872E+00
  2.44417131E+00 -7.38418993E-01  3.68244657E-01 -2.81434565E+00 -2.62009959E-01
  2.90227274E+00  1.88952998E+00 -1.22937263E+00 -2.31071717E+00  8.53565530E-01
  3.10315277E+00 -4.29087110E-02  1.95602467E-03  3.13907985E+00 -3.09710138E+00
  5.09179409E-02  3.63438104E-03 -3.13153161E+00 -3.11640639E+00  2.73522555E-02
  2.86061943E-03 -3.13656604E+00  3.12047138E+00 -2.18829606E-02  1.49446984E-05
  3.14084591E+00 -4.80864125E-03  3.13417513E+00  3.14127091E+00 -2.93062265E-03
  2.06053500E-03  3.13993589E+00 -3.13691476E+00  9.60593100E-04  3.51181598E-03
  3.13889738E+00 -3.13436368E+00  1.02188096E-03 -6.38173838E-03  3.12878668E+00
  3.14139687E+00 -6.62001069E-03 -2.77759882E-03  3.14099747E+00  3.13662971E+00
 -2.78052955E-03 -2.49596305E-04 -3.13915204E+00  3.13915216E+00  2.49721672E-04
  3.00076683E-03 -3.13830084E+00 -3.14126014E+00  6.23563389E-04 -2.93432178E-03
  3.13942535E+00  3.13837437E+00 -2.45127474E-03
ZRed-IntVec                                I   N=         148
           0           0           0           0           0           0
           0           0           0           0           0           0
           0           0           0           0           0           0
           0           0           0           0           0           0
           0           0           0           0           0           0
           0           0           0           0           0           0
           0           0           0           0           0           0
           0           0           0           0           0           0
           0           0           0           0           0           0
           0           0           0           0           0           0
           0           0           0           0           0           0
           0           0           0           0           0           0
           0           0           0           0           0           0
           0           0           0           0           0           0
           0           0           0           0           0           0
           0           0           0           0           0           0
           0           0           0           0           0           0
           0           0           0           0           0           0
           0           0           0           0           0           0
           0           0           0           0           0           0
           0           0           0           0           0           0
           0           0           0           0           0           0
           0           0           0           0           0           0
           0           0           0           0           0           0
           0           0           0           0
ZRed-FPVec                                 R   N=         148
  0.00000000E+00  0.00000000E+00  0.00000000E+00  0.00000000E+00  0.00000000E+00
  0.00000000E+00  0.00000000E+00  0.00000000E+00  0.00000000E+00  0.00000000E+00
  0.00000000E+00  0.00000000E+00  0.00000000E+00  0.00000000E+00  0.00000000E+00
  0.00000000E+00  0.00000000E+00  0.00000000E+00  0.00000000E+00  0.00000000E+00
  0.00000000E+00  0.00000000E+00  0.00000000E+00  0.00000000E+00  0.00000000E+00
  0.00000000E+00  0.00000000E+00  0.00000000E+00  0.00000000E+00  0.00000000E+00
  0.00000000E+00  0.00000000E+00  0.00000000E+00  0.00000000E+00  0.00000000E+00
  0.00000000E+00  0.00000000E+00  0.00000000E+00  0.00000000E+00  0.00000000E+00
  0.00000000E+00  0.00000000E+00  0.00000000E+00  0.00000000E+00  0.00000000E+00
  0.00000000E+00  0.00000000E+00  0.00000000E+00  0.00000000E+00  0.00000000E+00
  0.00000000E+00  0.00000000E+00  0.00000000E+00  0.00000000E+00  0.00000000E+00
  0.00000000E+00  0.00000000E+00  0.00000000E+00  0.00000000E+00  0.00000000E+00
  0.00000000E+00  0.00000000E+00  0.00000000E+00  0.00000000E+00  0.00000000E+00
  0.00000000E+00  0.00000000E+00  0.00000000E+00  0.00000000E+00  0.00000000E+00
  0.00000000E+00  0.00000000E+00  0.00000000E+00  0.00000000E+00  0.00000000E+00
  0.00000000E+00  0.00000000E+00  0.00000000E+00  0.00000000E+00  0.00000000E+00
  0.00000000E+00  0.00000000E+00  0.00000000E+00  0.00000000E+00  0.00000000E+00
  0.00000000E+00  0.00000000E+00  0.00000000E+00  0.00000000E+00  0.00000000E+00
  0.00000000E+00  0.00000000E+00  0.00000000E+00  0.00000000E+00  0.00000000E+00
  0.00000000E+00  0.00000000E+00  0.00000000E+00  0.00000000E+00  0.00000000E+00
  0.00000000E+00  0.00000000E+00  0.00000000E+00  0.00000000E+00  0.00000000E+00
  0.00000000E+00  0.00000000E+00  0.00000000E+00  0.00000000E+00  0.00000000E+00
  0.00000000E+00  0.00000000E+00  0.00000000E+00  0.00000000E+00  0.00000000E+00
  0.00000000E+00  0.00000000E+00  0.00000000E+00  0.00000000E+00  0.00000000E+00
  0.00000000E+00  0.00000000E+00  0.00000000E+00  0.00000000E+00  0.00000000E+00
  0.00000000E+00  0.00000000E+00  0.00000000E+00  0.00000000E+00  0.00000000E+00
  0.00000000E+00  0.00000000E+00  0.00000000E+00  0.00000000E+00  0.00000000E+00
  0.00000000E+00  0.00000000E+00  0.00000000E+00  0.00000000E+00  0.00000000E+00
  0.00000000E+00  0.00000000E+00  0.00000000E+00  0.00000000E+00  0.00000000E+00
  0.00000000E+00  0.00000000E+00  0.00000000E+00
ZRed-Constraint1                           R   N=         148
  2.54614700E+00  2.30436880E+00  2.07675307E+00  2.75433350E+00  1.90870345E+00
  2.87259396E+00  2.87292902E+00  2.06579666E+00  2.63486791E+00  2.63601613E+00
  2.63051656E+00  2.62598997E+00  2.62987328E+00  2.05138660E+00  2.63175223E+00
  2.04866776E+00  2.63107449E+00  2.04863073E+00  2.63108689E+00  2.04863858E+00
  2.05185863E+00  2.63334798E+00  2.04895870E+00  2.62828766E+00  2.04742860E+00
  2.63209706E+00  2.04748885E+00  2.60957496E+00  2.04738504E+00  2.55537122E+00
  2.17045581E+00  1.97559085E+00  2.13713542E+00  2.13062314E+00  2.07438546E+00
  2.07814612E+00  1.90151640E+00  1.96136404E+00  1.86405619E+00  1.96036720E+00
  1.89237010E+00  1.88039650E+00  2.08970364E+00  2.10912008E+00  2.08364247E+00
  2.16412916E+00  2.07464631E+00  2.04419983E+00  2.10134183E+00  2.08739325E+00
  2.09444159E+00  2.09475045E+00  2.09140521E+00  2.09702669E+00  2.09116626E+00
  2.09604121E+00  2.09597184E+00  2.09611638E+00  2.09648506E+00  2.09056725E+00
  2.09933248E+00  2.09224730E+00  2.09158770E+00  2.11107004E+00  2.07820462E+00
  2.09390862E+00  2.09736625E+00  2.08953725E+00  2.09627974E+00  2.09397719E+00
  2.10169688E+00  2.08750812E+00  2.06488583E+00  2.12977276E+00  2.08852668E+00
  2.15486417E+00  2.05768255E+00  2.07063834E+00  1.97644213E-02 -3.13031594E+00
 -3.11915070E+00  1.39542490E-02  2.74145406E+00 -1.35758539E+00  7.00814889E-01
 -3.91633200E-01  1.79251265E+00 -2.43227238E+00 -1.65428628E+00  1.44630872E+00
  2.44417131E+00 -7.38418993E-01  3.68244657E-01 -2.81434565E+00 -2.62009959E-01
  2.90227274E+00  1.88952998E+00 -1.22937263E+00 -2.31071717E+00  8.53565530E-01
  3.10315277E+00 -4.29087110E-02  1.95602467E-03  3.13907985E+00 -3.09710138E+00
  5.09179409E-02  3.63438104E-03 -3.13153161E+00 -3.11640639E+00  2.73522555E-02
  2.86061943E-03 -3.13656604E+00  3.12047138E+00 -2.18829606E-02  1.49446984E-05
  3.14084591E+00 -4.80864125E-03  3.13417513E+00  3.14127091E+00 -2.93062265E-03
  2.06053500E-03  3.13993589E+00 -3.13691476E+00  9.60593100E-04  3.51181598E-03
  3.13889738E+00 -3.13436368E+00  1.02188096E-03 -6.38173838E-03  3.12878668E+00
  3.14139687E+00 -6.62001069E-03 -2.77759882E-03  3.14099747E+00  3.13662971E+00
 -2.78052955E-03 -2.49596305E-04 -3.13915204E+00  3.13915216E+00  2.49721672E-04
  3.00076683E-03 -3.13830084E+00 -3.14126014E+00  6.23563389E-04 -2.93432178E-03
  3.13942535E+00  3.13837437E+00 -2.45127474E-03
ZRed-Constraint2                           R   N=         148
  2.54634892E+00  2.30440686E+00  2.07686598E+00  2.75402871E+00  1.90876667E+00
  2.87359849E+00  2.87507852E+00  2.06626104E+00  2.63434153E+00  2.63579734E+00
  2.63028557E+00  2.62735935E+00  2.62991210E+00  2.05138456E+00  2.63182617E+00
  2.04870160E+00  2.63101352E+00  2.04863680E+00  2.63117128E+00  2.04866352E+00
  2.05211841E+00  2.63392162E+00  2.04839256E+00  2.62752034E+00  2.04743360E+00
  2.63234089E+00  2.04748077E+00  2.60911060E+00  2.04739168E+00  2.55501076E+00
  2.17084446E+00  1.97548004E+00  2.13685976E+00  2.13318730E+00  2.07420162E+00
  2.07571585E+00  1.89392069E+00  1.96214995E+00  1.86560845E+00  1.95952510E+00
  1.89501697E+00  1.88424117E+00  2.09153587E+00  2.10695252E+00  2.08385328E+00
  2.16446239E+00  2.07537497E+00  2.04286700E+00  2.10109951E+00  2.08763323E+00
  2.09443959E+00  2.09499828E+00  2.09134478E+00  2.09683953E+00  2.09099985E+00
  2.09613792E+00  2.09604281E+00  2.09597663E+00  2.09657775E+00  2.09061741E+00
  2.09942316E+00  2.09213723E+00  2.09160606E+00  2.11181912E+00  2.07909124E+00
  2.09227329E+00  2.09767769E+00  2.08908579E+00  2.09642163E+00  2.09333206E+00
  2.10215415E+00  2.08769689E+00  2.06538467E+00  2.12980906E+00  2.08799138E+00
  2.15528641E+00  2.05844300E+00  2.06943298E+00  2.76880938E-02 -3.12769704E+00
 -3.11237783E+00  1.54223426E-02  2.70610910E+00 -1.39908612E+00  6.65422541E-01
 -4.21679547E-01  1.75631054E+00 -2.46236611E+00 -1.65947169E+00  1.43772368E+00
  2.44417290E+00 -7.41817040E-01  3.62251412E-01 -2.82373853E+00 -1.40224987E-01
  3.03572809E+00  2.00124622E+00 -1.10598601E+00 -2.19372173E+00  9.82231354E-01
  3.10150608E+00 -4.55607933E-02  3.72077176E-03  3.13983921E+00 -3.09569351E+00
  5.25089287E-02  1.69545118E-03 -3.13328742E+00 -3.10926076E+00  3.03716837E-02
 -1.43994319E-03  3.13819250E+00  3.11164275E+00 -3.73407199E-02  2.02802035E-03
  3.13622985E+00 -5.39557250E-03  3.13369954E+00 -3.14149262E+00 -2.39750533E-03
  1.62930992E-03  3.13991987E+00 -3.13745788E+00  8.32689137E-04  3.76775476E-03
  3.13976114E+00 -3.13452299E+00  1.47039023E-03 -5.44441102E-03  3.12954047E+00
 -3.14145699E+00 -6.47210808E-03  1.48305051E-03 -3.14078003E+00 -3.13813471E+00
  2.78750981E-03 -1.98408898E-03 -3.14130523E+00  3.14028183E+00  9.60684762E-04
  2.45980496E-03 -3.13845580E+00 -3.14138545E+00  8.84245125E-04 -2.55561041E-03
 -3.13671366E+00  3.13837669E+00  4.21864179E-03
Number of contracted shells                I              138
Number of primitive shells                 I              281
Pure/Cartesian d shells                    I                0
Pure/Cartesian f shells                    I                0
Highest angular momentum                   I                2
Largest degree of contraction              I                6
Shell types                                I   N=         138
           0          -1          -1          -1          -1          -2
           0          -1          -1          -1          -1          -2
           0          -1          -1          -1          -1          -2
           0          -1          -1          -1          -1          -2
           0          -1          -1          -1          -1          -2
           0          -1          -1          -1          -1          -2
           0          -1          -1          -1          -1          -2
           0          -1          -1          -1          -1          -2
           0          -1          -1          -1          -1          -2
           0          -1          -1          -1          -1          -2
           0          -1          -1          -1          -1          -2
           0          -1          -1          -1          -1          -2
           0          -1          -1          -1          -1          -2
           0          -1          -1          -1          -1          -2
           0          -1          -1          -1          -1          -2
           0          -1          -1          -1          -1          -2
           0           0           0           0           0           0
           0           0           0           0           0           0
           0           0           0           0           0           0
           0           0           0           0           0           0
           0           0           0           0           0           0
           0           0           0           0           0           0
           0          -1          -1          -1          -1          -2
Number of primitives per shell             I   N=         138
           6           3           1           1           1           1
           6           3           1           1           1           1
           6           3           1           1           1           1
           6           3           1           1           1           1
           6           3           1           1           1           1
           6           3           1           1           1           1
           6           3           1           1           1           1
           6           3           1           1           1           1
           6           3           1           1           1           1
           6           3           1           1           1           1
           6           3           1           1           1           1
           6           3           1           1           1           1
           6           3           1           1           1           1
           6           3           1           1           1           1
           6           3           1           1           1           1
           6           3           1           1           1           1
           3           1           1           3           1           1
           3           1           1           3           1           1
           3           1           1           3           1           1
           3           1           1           3           1           1
           3           1           1           3           1           1
           3           1           1           3           1           1
           6           3           1           1           1           1
Shell to atom map                          I   N=         138
           1           1           1           1           1           1
           2           2           2           2           2           2
           3           3           3           3           3           3
           4           4           4           4           4           4
           5           5           5           5           5           5
           6           6           6           6           6           6
           7           7           7           7           7           7
           8           8           8           8           8           8
           9           9           9           9           9           9
          10          10          10          10          10          10
          11          11          11          11          11          11
          12          12          12          12          12          12
          13          13          13          13          13          13
          14          14          14          14          14          14
          15          15          15          15          15          15
          16          16          16          16          16          16
          17          17          17          18          18          18
          19          19          19          20          20          20
          21          21          21          22          22          22
          23          23          23          24          24          24
          25          25          25          26          26          26
          27          27          27          28          28          28
          29          29          29          29          29          29
Primitive exponents                        R   N=         281
  4.56324000E+03  6.82024000E+02  1.54973000E+02  4.44553000E+01  1.30290000E+01
  1.82773000E+00  2.09642000E+01  4.80331000E+00  1.45933000E+00  4.83456000E-01
  1.45585000E-01  4.38000000E-02  6.26000000E-01  6.29348000E+03  9.49044000E+02
  2.18776000E+02  6.36916000E+01  1.88282000E+01  2.72023000E+00  3.06331000E+01
  7.02614000E+00  2.11205000E+00  6.84009000E-01  2.00878000E-01  6.39000000E-02
  9.13000000E-01  8.58850000E+03  1.29723000E+03  2.99296000E+02  8.73771000E+01
  2.56789000E+01  3.74004000E+00  4.21175000E+01  9.62837000E+00  2.85332000E+00
  9.05661000E-01  2.55611000E-01  8.45000000E-02  1.29200000E+00  4.56324000E+03
  6.82024000E+02  1.54973000E+02  4.44553000E+01  1.30290000E+01  1.82773000E+00
  2.09642000E+01  4.80331000E+00  1.45933000E+00  4.83456000E-01  1.45585000E-01
  4.38000000E-02  6.26000000E-01  4.56324000E+03  6.82024000E+02  1.54973000E+02
  4.44553000E+01  1.30290000E+01  1.82773000E+00  2.09642000E+01  4.80331000E+00
  1.45933000E+00  4.83456000E-01  1.45585000E-01  4.38000000E-02  6.26000000E-01
  4.56324000E+03  6.82024000E+02  1.54973000E+02  4.44553000E+01  1.30290000E+01
  1.82773000E+00  2.09642000E+01  4.80331000E+00  1.45933000E+00  4.83456000E-01
  1.45585000E-01  4.38000000E-02  6.26000000E-01  4.56324000E+03  6.82024000E+02
  1.54973000E+02  4.44553000E+01  1.30290000E+01  1.82773000E+00  2.09642000E+01
  4.80331000E+00  1.45933000E+00  4.83456000E-01  1.45585000E-01  4.38000000E-02
  6.26000000E-01  4.56324000E+03  6.82024000E+02  1.54973000E+02  4.44553000E+01
  1.30290000E+01  1.82773000E+00  2.09642000E+01  4.80331000E+00  1.45933000E+00
  4.83456000E-01  1.45585000E-01  4.38000000E-02  6.26000000E-01  4.56324000E+03
  6.82024000E+02  1.54973000E+02  4.44553000E+01  1.30290000E+01  1.82773000E+00
  2.09642000E+01  4.80331000E+00  1.45933000E+00  4.83456000E-01  1.45585000E-01
  4.38000000E-02  6.26000000E-01  4.56324000E+03  6.82024000E+02  1.54973000E+02
  4.44553000E+01  1.30290000E+01  1.82773000E+00  2.09642000E+01  4.80331000E+00
  1.45933000E+00  4.83456000E-01  1.45585000E-01  4.38000000E-02  6.26000000E-01
  4.56324000E+03  6.82024000E+02  1.54973000E+02  4.44553000E+01  1.30290000E+01
  1.82773000E+00  2.09642000E+01  4.80331000E+00  1.45933000E+00  4.83456000E-01
  1.45585000E-01  4.38000000E-02  6.26000000E-01  4.56324000E+03  6.82024000E+02
  1.54973000E+02  4.44553000E+01  1.30290000E+01  1.82773000E+00  2.09642000E+01
  4.80331000E+00  1.45933000E+00  4.83456000E-01  1.45585000E-01  4.38000000E-02
  6.26000000E-01  4.56324000E+03  6.82024000E+02  1.54973000E+02  4.44553000E+01
  1.30290000E+01  1.82773000E+00  2.09642000E+01  4.80331000E+00  1.45933000E+00
  4.83456000E-01  1.45585000E-01  4.38000000E-02  6.26000000E-01  4.56324000E+03
  6.82024000E+02  1.54973000E+02  4.44553000E+01  1.30290000E+01  1.82773000E+00
  2.09642000E+01  4.80331000E+00  1.45933000E+00  4.83456000E-01  1.45585000E-01
  4.38000000E-02  6.26000000E-01  4.56324000E+03  6.82024000E+02  1.54973000E+02
  4.44553000E+01  1.30290000E+01  1.82773000E+00  2.09642000E+01  4.80331000E+00
  1.45933000E+00  4.83456000E-01  1.45585000E-01  4.38000000E-02  6.26000000E-01
  4.56324000E+03  6.82024000E+02  1.54973000E+02  4.44553000E+01  1.30290000E+01
  1.82773000E+00  2.09642000E+01  4.80331000E+00  1.45933000E+00  4.83456000E-01
  1.45585000E-01  4.38000000E-02  6.26000000E-01  3.38650000E+01  5.09479000E+00
  1.15879000E+00  3.25840000E-01  1.02741000E-01  3.38650000E+01  5.09479000E+00
  1.15879000E+00  3.25840000E-01  1.02741000E-01  3.38650000E+01  5.09479000E+00
  1.15879000E+00  3.25840000E-01  1.02741000E-01  3.38650000E+01  5.09479000E+00
  1.15879000E+00  3.25840000E-01  1.02741000E-01  3.38650000E+01  5.09479000E+00
  1.15879000E+00  3.25840000E-01  1.02741000E-01  3.38650000E+01  5.09479000E+00
  1.15879000E+00  3.25840000E-01  1.02741000E-01  3.38650000E+01  5.09479000E+00
  1.15879000E+00  3.25840000E-01  1.02741000E-01  3.38650000E+01  5.09479000E+00
  1.15879000E+00  3.25840000E-01  1.02741000E-01  3.38650000E+01  5.09479000E+00
  1.15879000E+00  3.25840000E-01  1.02741000E-01  3.38650000E+01  5.09479000E+00
  1.15879000E+00  3.25840000E-01  1.02741000E-01  3.38650000E+01  5.09479000E+00
  1.15879000E+00  3.25840000E-01  1.02741000E-01  3.38650000E+01  5.09479000E+00
  1.15879000E+00  3.25840000E-01  1.02741000E-01  1.14271000E+04  1.72235000E+03
  3.95746000E+02  1.15139000E+02  3.36026000E+01  4.91901000E+00  5.54441000E+01
  1.26323000E+01  3.71756000E+00  1.16545000E+00  3.21892000E-01  1.07600000E-01
  1.75000000E+00
Contraction coefficients                   R   N=         281
  1.96665025E-03  1.52306019E-02  7.61269097E-02  2.60801033E-01  6.16462078E-01
  2.21006028E-01  1.14660081E-01  9.19999648E-01 -3.03068213E-03  1.00000000E+00
  1.00000000E+00  1.00000000E+00  1.00000000E+00  1.96978815E-03  1.49612859E-02
  7.35005308E-02  2.48936766E-01  6.02459433E-01  2.56201759E-01  1.11906080E-01
  9.21666655E-01 -2.56919183E-03  1.00000000E+00  1.00000000E+00  1.00000000E+00
  1.00000000E+00  1.89515008E-03  1.43859006E-02  7.07320031E-02  2.40001011E-01
  5.94797026E-01  2.80802012E-01  1.13889012E-01  9.20811101E-01 -3.27447036E-03
  1.00000000E+00  1.00000000E+00  1.00000000E+00  1.00000000E+00  1.96665025E-03
  1.52306019E-02  7.61269097E-02  2.60801033E-01  6.16462078E-01  2.21006028E-01
  1.14660081E-01  9.19999648E-01 -3.03068213E-03  1.00000000E+00  1.00000000E+00
  1.00000000E+00  1.00000000E+00  1.96665025E-03  1.52306019E-02  7.61269097E-02
  2.60801033E-01  6.16462078E-01  2.21006028E-01  1.14660081E-01  9.19999648E-01
 -3.03068213E-03  1.00000000E+00  1.00000000E+00  1.00000000E+00  1.00000000E+00
  1.96665025E-03  1.52306019E-02  7.61269097E-02  2.60801033E-01  6.16462078E-01
  2.21006028E-01  1.14660081E-01  9.19999648E-01 -3.03068213E-03  1.00000000E+00
  1.00000000E+00  1.00000000E+00  1.00000000E+00  1.96665025E-03  1.52306019E-02
  7.61269097E-02  2.60801033E-01  6.16462078E-01  2.21006028E-01  1.14660081E-01
  9.19999648E-01 -3.03068213E-03  1.00000000E+00  1.00000000E+00  1.00000000E+00
  1.00000000E+00  1.96665025E-03  1.52306019E-02  7.61269097E-02  2.60801033E-01
  6.16462078E-01  2.21006028E-01  1.14660081E-01  9.19999648E-01 -3.03068213E-03
  1.00000000E+00  1.00000000E+00  1.00000000E+00  1.00000000E+00  1.96665025E-03
  1.52306019E-02  7.61269097E-02  2.60801033E-01  6.16462078E-01  2.21006028E-01
  1.14660081E-01  9.19999648E-01 -3.03068213E-03  1.00000000E+00  1.00000000E+00
  1.00000000E+00  1.00000000E+00  1.96665025E-03  1.52306019E-02  7.61269097E-02
  2.60801033E-01  6.16462078E-01  2.21006028E-01  1.14660081E-01  9.19999648E-01
 -3.03068213E-03  1.00000000E+00  1.00000000E+00  1.00000000E+00  1.00000000E+00
  1.96665025E-03  1.52306019E-02  7.61269097E-02  2.60801033E-01  6.16462078E-01
  2.21006028E-01  1.14660081E-01  9.19999648E-01 -3.03068213E-03  1.00000000E+00
  1.00000000E+00  1.00000000E+00  1.00000000E+00  1.96665025E-03  1.52306019E-02
  7.61269097E-02  2.60801033E-01  6.16462078E-01  2.21006028E-01  1.14660081E-01
  9.19999648E-01 -3.03068213E-03  1.00000000E+00  1.00000000E+00  1.00000000E+00
  1.00000000E+00  1.96665025E-03  1.52306019E-02  7.61269097E-02  2.60801033E-01
  6.16462078E-01  2.21006028E-01  1.14660081E-01  9.19999648E-01 -3.03068213E-03
  1.00000000E+00  1.00000000E+00  1.00000000E+00  1.00000000E+00  1.96665025E-03
  1.52306019E-02  7.61269097E-02  2.60801033E-01  6.16462078E-01  2.21006028E-01
  1.14660081E-01  9.19999648E-01 -3.03068213E-03  1.00000000E+00  1.00000000E+00
  1.00000000E+00  1.00000000E+00  1.96665025E-03  1.52306019E-02  7.61269097E-02
  2.60801033E-01  6.16462078E-01  2.21006028E-01  1.14660081E-01  9.19999648E-01
 -3.03068213E-03  1.00000000E+00  1.00000000E+00  1.00000000E+00  1.00000000E+00
  1.96665025E-03  1.52306019E-02  7.61269097E-02  2.60801033E-01  6.16462078E-01
  2.21006028E-01  1.14660081E-01  9.19999648E-01 -3.03068213E-03  1.00000000E+00
  1.00000000E+00  1.00000000E+00  1.00000000E+00  2.54938145E-02  1.90373109E-01
  8.52161486E-01  1.00000000E+00  1.00000000E+00  2.54938145E-02  1.90373109E-01
  8.52161486E-01  1.00000000E+00  1.00000000E+00  2.54938145E-02  1.90373109E-01
  8.52161486E-01  1.00000000E+00  1.00000000E+00  2.54938145E-02  1.90373109E-01
  8.52161486E-01  1.00000000E+00  1.00000000E+00  2.54938145E-02  1.90373109E-01
  8.52161486E-01  1.00000000E+00  1.00000000E+00  2.54938145E-02  1.90373109E-01
  8.52161486E-01  1.00000000E+00  1.00000000E+00  2.54938145E-02  1.90373109E-01
  8.52161486E-01  1.00000000E+00  1.00000000E+00  2.54938145E-02  1.90373109E-01
  8.52161486E-01  1.00000000E+00  1.00000000E+00  2.54938145E-02  1.90373109E-01
  8.52161486E-01  1.00000000E+00  1.00000000E+00  2.54938145E-02  1.90373109E-01
  8.52161486E-01  1.00000000E+00  1.00000000E+00  2.54938145E-02  1.90373109E-01
  8.52161486E-01  1.00000000E+00  1.00000000E+00  2.54938145E-02  1.90373109E-01
  8.52161486E-01  1.00000000E+00  1.00000000E+00  1.80093016E-03  1.37419012E-02
  6.81334059E-02  2.33325020E-01  5.89086051E-01  2.99505026E-01  1.14536016E-01
  9.20512125E-01 -3.37804046E-03  1.00000000E+00  1.00000000E+00  1.00000000E+00
  1.00000000E+00
P(S=P) Contraction coefficients            R   N=         281
  0.00000000E+00  0.00000000E+00  0.00000000E+00  0.00000000E+00  0.00000000E+00
  0.00000000E+00  4.02486927E-02  2.37593957E-01  8.15853851E-01  1.00000000E+00
  1.00000000E+00  1.00000000E+00  0.00000000E+00  0.00000000E+00  0.00000000E+00
  0.00000000E+00  0.00000000E+00  0.00000000E+00  0.00000000E+00  3.83119186E-02
  2.37403116E-01  8.17592398E-01  1.00000000E+00  1.00000000E+00  1.00000000E+00
  0.00000000E+00  0.00000000E+00  0.00000000E+00  0.00000000E+00  0.00000000E+00
  0.00000000E+00  0.00000000E+00  3.65113974E-02  2.37152983E-01  8.19701941E-01
  1.00000000E+00  1.00000000E+00  1.00000000E+00  0.00000000E+00  0.00000000E+00
  0.00000000E+00  0.00000000E+00  0.00000000E+00  0.00000000E+00  0.00000000E+00
  4.02486927E-02  2.37593957E-01  8.15853851E-01  1.00000000E+00  1.00000000E+00
  1.00000000E+00  0.00000000E+00  0.00000000E+00  0.00000000E+00  0.00000000E+00
  0.00000000E+00  0.00000000E+00  0.00000000E+00  4.02486927E-02  2.37593957E-01
  8.15853851E-01  1.00000000E+00  1.00000000E+00  1.00000000E+00  0.00000000E+00
  0.00000000E+00  0.00000000E+00  0.00000000E+00  0.00000000E+00  0.00000000E+00
  0.00000000E+00  4.02486927E-02  2.37593957E-01  8.15853851E-01  1.00000000E+00
  1.00000000E+00  1.00000000E+00  0.00000000E+00  0.00000000E+00  0.00000000E+00
  0.00000000E+00  0.00000000E+00  0.00000000E+00  0.00000000E+00  4.02486927E-02
  2.37593957E-01  8.15853851E-01  1.00000000E+00  1.00000000E+00  1.00000000E+00
  0.00000000E+00  0.00000000E+00  0.00000000E+00  0.00000000E+00  0.00000000E+00
  0.00000000E+00  0.00000000E+00  4.02486927E-02  2.37593957E-01  8.15853851E-01
  1.00000000E+00  1.00000000E+00  1.00000000E+00  0.00000000E+00  0.00000000E+00
  0.00000000E+00  0.00000000E+00  0.00000000E+00  0.00000000E+00  0.00000000E+00
  4.02486927E-02  2.37593957E-01  8.15853851E-01  1.00000000E+00  1.00000000E+00
  1.00000000E+00  0.00000000E+00  0.00000000E+00  0.00000000E+00  0.00000000E+00
  0.00000000E+00  0.00000000E+00  0.00000000E+00  4.02486927E-02  2.37593957E-01
  8.15853851E-01  1.00000000E+00  1.00000000E+00  1.00000000E+00  0.00000000E+00
  0.00000000E+00  0.00000000E+00  0.00000000E+00  0.00000000E+00  0.00000000E+00
  0.00000000E+00  4.02486927E-02  2.37593957E-01  8.15853851E-01  1.00000000E+00
  1.00000000E+00  1.00000000E+00  0.00000000E+00  0.00000000E+00  0.00000000E+00
  0.00000000E+00  0.00000000E+00  0.00000000E+00  0.00000000E+00  4.02486927E-02
  2.37593957E-01  8.15853851E-01  1.00000000E+00  1.00000000E+00  1.00000000E+00
  0.00000000E+00  0.00000000E+00  0.00000000E+00  0.00000000E+00  0.00000000E+00
  0.00000000E+00  0.00000000E+00  4.02486927E-02  2.37593957E-01  8.15853851E-01
  1.00000000E+00  1.00000000E+00  1.00000000E+00  0.00000000E+00  0.00000000E+00
  0.00000000E+00  0.00000000E+00  0.00000000E+00  0.00000000E+00  0.00000000E+00
  4.02486927E-02  2.37593957E-01  8.15853851E-01  1.00000000E+00  1.00000000E+00
  1.00000000E+00  0.00000000E+00  0.00000000E+00  0.00000000E+00  0.00000000E+00
  0.00000000E+00  0.00000000E+00  0.00000000E+00  4.02486927E-02  2.37593957E-01
  8.15853851E-01  1.00000000E+00  1.00000000E+00  1.00000000E+00  0.00000000E+00
  0.00000000E+00  0.00000000E+00  0.00000000E+00  0.00000000E+00  0.00000000E+00
  0.00000000E+00  4.02486927E-02  2.37593957E-01  8.15853851E-01  1.00000000E+00
  1.00000000E+00  1.00000000E+00  0.00000000E+00  0.00000000E+00  0.00000000E+00
  0.00000000E+00  0.00000000E+00  0.00000000E+00  0.00000000E+00  0.00000000E+00
  0.00000000E+00  0.00000000E+00  0.00000000E+00  0.00000000E+00  0.00000000E+00
  0.00000000E+00  0.00000000E+00  0.00000000E+00  0.00000000E+00  0.00000000E+00
  0.00000000E+00  0.00000000E+00  0.00000000E+00  0.00000000E+00  0.00000000E+00
  0.00000000E+00  0.00000000E+00  0.00000000E+00  0.00000000E+00  0.00000000E+00
  0.00000000E+00  0.00000000E+00  0.00000000E+00  0.00000000E+00  0.00000000E+00
  0.00000000E+00  0.00000000E+00  0.00000000E+00  0.00000000E+00  0.00000000E+00
  0.00000000E+00  0.00000000E+00  0.00000000E+00  0.00000000E+00  0.00000000E+00
  0.00000000E+00  0.00000000E+00  0.00000000E+00  0.00000000E+00  0.00000000E+00
  0.00000000E+00  0.00000000E+00  0.00000000E+00  0.00000000E+00  0.00000000E+00
  0.00000000E+00  0.00000000E+00  0.00000000E+00  0.00000000E+00  0.00000000E+00
  0.00000000E+00  0.00000000E+00  0.00000000E+00  0.00000000E+00  0.00000000E+00
  0.00000000E+00  0.00000000E+00  0.00000000E+00  0.00000000E+00  3.54608874E-02
  2.37450915E-01  8.20457708E-01  1.00000000E+00  1.00000000E+00  1.00000000E+00
  0.00000000E+00
Coordinates of each shell                  R   N=         414
  1.84112897E-01 -7.11622364E+00 -3.06517344E-01  1.84112897E-01 -7.11622364E+00
 -3.06517344E-01  1.84112897E-01 -7.11622364E+00 -3.06517344E-01  1.84112897E-01
 -7.11622364E+00 -3.06517344E-01  1.84112897E-01 -7.11622364E+00 -3.06517344E-01
  1.84112897E-01 -7.11622364E+00 -3.06517344E-01 -1.97010360E+00 -5.75915244E+00
 -3.30467773E-01 -1.97010360E+00 -5.75915244E+00 -3.30467773E-01 -1.97010360E+00
 -5.75915244E+00 -3.30467773E-01 -1.97010360E+00 -5.75915244E+00 -3.30467773E-01
 -1.97010360E+00 -5.75915244E+00 -3.30467773E-01 -1.97010360E+00 -5.75915244E+00
 -3.30467773E-01  2.19024510E+00 -6.38701141E+00 -1.17473313E+00  2.19024510E+00
 -6.38701141E+00 -1.17473313E+00  2.19024510E+00 -6.38701141E+00 -1.17473313E+00
  2.19024510E+00 -6.38701141E+00 -1.17473313E+00  2.19024510E+00 -6.38701141E+00
 -1.17473313E+00  2.19024510E+00 -6.38701141E+00 -1.17473313E+00 -2.10757122E+00
 -3.25314011E+00 -1.46508572E+00 -2.10757122E+00 -3.25314011E+00 -1.46508572E+00
 -2.10757122E+00 -3.25314011E+00 -1.46508572E+00 -2.10757122E+00 -3.25314011E+00
 -1.46508572E+00 -2.10757122E+00 -3.25314011E+00 -1.46508572E+00 -2.10757122E+00
 -3.25314011E+00 -1.46508572E+00 -4.83793854E+00 -2.69203101E+00 -2.15938172E+00
 -4.83793854E+00 -2.69203101E+00 -2.15938172E+00 -4.83793854E+00 -2.69203101E+00
 -2.15938172E+00 -4.83793854E+00 -2.69203101E+00 -2.15938172E+00 -4.83793854E+00
 -2.69203101E+00 -2.15938172E+00 -4.83793854E+00 -2.69203101E+00 -2.15938172E+00
 -9.71916177E-01 -1.22452577E+00  2.22733170E-01 -9.71916177E-01 -1.22452577E+00
  2.22733170E-01 -9.71916177E-01 -1.22452577E+00  2.22733170E-01 -9.71916177E-01
 -1.22452577E+00  2.22733170E-01 -9.71916177E-01 -1.22452577E+00  2.22733170E-01
 -9.71916177E-01 -1.22452577E+00  2.22733170E-01 -5.69160955E+00 -3.18084335E+00
 -4.60372974E+00 -5.69160955E+00 -3.18084335E+00 -4.60372974E+00 -5.69160955E+00
 -3.18084335E+00 -4.60372974E+00 -5.69160955E+00 -3.18084335E+00 -4.60372974E+00
 -5.69160955E+00 -3.18084335E+00 -4.60372974E+00 -5.69160955E+00 -3.18084335E+00
 -4.60372974E+00 -8.20707798E+00 -2.75834521E+00 -5.24415722E+00 -8.20707798E+00
 -2.75834521E+00 -5.24415722E+00 -8.20707798E+00 -2.75834521E+00 -5.24415722E+00
 -8.20707798E+00 -2.75834521E+00 -5.24415722E+00 -8.20707798E+00 -2.75834521E+00
 -5.24415722E+00 -8.20707798E+00 -2.75834521E+00 -5.24415722E+00 -9.89165160E+00
 -1.85222077E+00 -3.43659808E+00 -9.89165160E+00 -1.85222077E+00 -3.43659808E+00
 -9.89165160E+00 -1.85222077E+00 -3.43659808E+00 -9.89165160E+00 -1.85222077E+00
 -3.43659808E+00 -9.89165160E+00 -1.85222077E+00 -3.43659808E+00 -9.89165160E+00
 -1.85222077E+00 -3.43659808E+00 -9.05047097E+00 -1.36679877E+00 -9.91330487E-01
 -9.05047097E+00 -1.36679877E+00 -9.91330487E-01 -9.05047097E+00 -1.36679877E+00
 -9.91330487E-01 -9.05047097E+00 -1.36679877E+00 -9.91330487E-01 -9.05047097E+00
 -1.36679877E+00 -9.91330487E-01 -9.05047097E+00 -1.36679877E+00 -9.91330487E-01
 -6.53046143E+00 -1.77850369E+00 -3.56768296E-01 -6.53046143E+00 -1.77850369E+00
 -3.56768296E-01 -6.53046143E+00 -1.77850369E+00 -3.56768296E-01 -6.53046143E+00
 -1.77850369E+00 -3.56768296E-01 -6.53046143E+00 -1.77850369E+00 -3.56768296E-01
 -6.53046143E+00 -1.77850369E+00 -3.56768296E-01 -4.38238507E-01 -1.56466878E+00
  2.77598761E+00 -4.38238507E-01 -1.56466878E+00  2.77598761E+00 -4.38238507E-01
 -1.56466878E+00  2.77598761E+00 -4.38238507E-01 -1.56466878E+00  2.77598761E+00
 -4.38238507E-01 -1.56466878E+00  2.77598761E+00 -4.38238507E-01 -1.56466878E+00
  2.77598761E+00  5.51833969E-01  3.97914318E-01  4.22600334E+00  5.51833969E-01
  3.97914318E-01  4.22600334E+00  5.51833969E-01  3.97914318E-01  4.22600334E+00
  5.51833969E-01  3.97914318E-01  4.22600334E+00  5.51833969E-01  3.97914318E-01
  4.22600334E+00  5.51833969E-01  3.97914318E-01  4.22600334E+00  1.02916497E+00
  2.73884571E+00  3.13051653E+00  1.02916497E+00  2.73884571E+00  3.13051653E+00
  1.02916497E+00  2.73884571E+00  3.13051653E+00  1.02916497E+00  2.73884571E+00
  3.13051653E+00  1.02916497E+00  2.73884571E+00  3.13051653E+00  1.02916497E+00
  2.73884571E+00  3.13051653E+00  5.17696865E-01  3.12498964E+00  5.77630287E-01
  5.17696865E-01  3.12498964E+00  5.77630287E-01  5.17696865E-01  3.12498964E+00
  5.77630287E-01  5.17696865E-01  3.12498964E+00  5.77630287E-01  5.17696865E-01
  3.12498964E+00  5.77630287E-01  5.17696865E-01  3.12498964E+00  5.77630287E-01
 -4.68355763E-01  1.14073364E+00 -8.00886963E-01 -4.68355763E-01  1.14073364E+00
 -8.00886963E-01 -4.68355763E-01  1.14073364E+00 -8.00886963E-01 -4.68355763E-01
  1.14073364E+00 -8.00886963E-01 -4.68355763E-01  1.14073364E+00 -8.00886963E-01
 -4.68355763E-01  1.14073364E+00 -8.00886963E-01 -3.40822386E-02 -8.98146498E+00
  5.80144329E-01 -3.40822386E-02 -8.98146498E+00  5.80144329E-01 -3.40822386E-02
 -8.98146498E+00  5.80144329E-01 -3.54087052E+00 -6.51064264E+00  4.51262772E-01
 -3.54087052E+00 -6.51064264E+00  4.51262772E-01 -3.54087052E+00 -6.51064264E+00
  4.51262772E-01 -9.92971290E-01 -3.32251428E+00 -3.20300691E+00 -9.92971290E-01
 -3.32251428E+00 -3.20300691E+00 -9.92971290E-01 -3.32251428E+00 -3.20300691E+00
 -4.37911940E+00 -3.88769023E+00 -6.01295792E+00 -4.37911940E+00 -3.88769023E+00
 -6.01295792E+00 -4.37911940E+00 -3.88769023E+00 -6.01295792E+00 -8.84912890E+00
 -3.13202475E+00 -7.15339105E+00 -8.84912890E+00 -3.13202475E+00 -7.15339105E+00
 -8.84912890E+00 -3.13202475E+00 -7.15339105E+00 -1.18509941E+01 -1.51953868E+00
 -3.93377765E+00 -1.18509941E+01 -1.51953868E+00 -3.93377765E+00 -1.18509941E+01
 -1.51953868E+00 -3.93377765E+00 -1.03526956E+01 -6.56804301E-01  4.21835747E-01
 -1.03526956E+01 -6.56804301E-01  4.21835747E-01 -1.03526956E+01 -6.56804301E-01
  4.21835747E-01 -5.87800308E+00 -1.37589977E+00  1.54647421E+00 -5.87800308E+00
 -1.37589977E+00  1.54647421E+00 -5.87800308E+00 -1.37589977E+00  1.54647421E+00
 -7.99858557E-01 -3.38976302E+00  3.63417973E+00 -7.99858557E-01 -3.38976302E+00
  3.63417973E+00 -7.99858557E-01 -3.38976302E+00  3.63417973E+00  9.52175570E-01
  9.18121267E-02  6.21044077E+00  9.52175570E-01  9.18121267E-02  6.21044077E+00
  9.52175570E-01  9.18121267E-02  6.21044077E+00  1.80287788E+00  4.26879705E+00
  4.24981445E+00  1.80287788E+00  4.26879705E+00  4.24981445E+00  1.80287788E+00
  4.26879705E+00  4.24981445E+00  8.70469844E-01  4.92042395E+00 -3.40929651E-01
  8.70469844E-01  4.92042395E+00 -3.40929651E-01  8.70469844E-01  4.92042395E+00
 -3.40929651E-01 -9.74176151E-01  1.50321155E+00 -3.27932954E+00 -9.74176151E-01
  1.50321155E+00 -3.27932954E+00 -9.74176151E-01  1.50321155E+00 -3.27932954E+00
 -9.74176151E-01  1.50321155E+00 -3.27932954E+00 -9.74176151E-01  1.50321155E+00
 -3.27932954E+00 -9.74176151E-01  1.50321155E+00 -3.27932954E+00
Num ILSW                                   I              100
ILSW                                       I   N=         100
           0           0           0           0           2           0
           0           0           0           0        4336          -1
           7           0           0           0           2           0
           0           0           1           0           1           0
           1           1           0           0           0           0
           0           0      100000           0          -1           0
           0           0           0           0           0           0
           0           0           0           1           0           0
           0 -2000000000           1           0           0           0
           0           0           4          52           0           0
           0           0          55           0           0           0
           0           0           0           0           0           1
           0           0           0           0           0           0
           0           0           0           0           0           0
           0           0           0           0           0           0
           0           0           0           0           0           0
           0           0           0           0
Num RLSW                                   I               52
RLSW                                       R   N=          52
  1.00000000E+00  1.00000000E+00  1.00000000E+00  1.00000000E+00  5.40000000E-01
  0.00000000E+00  0.00000000E+00  1.00000000E+00  0.00000000E+00  0.00000000E+00
  0.00000000E+00  0.00000000E+00  1.00000000E+00  0.00000000E+00  0.00000000E+00
  0.00000000E+00  0.00000000E+00  1.00000000E+00  0.00000000E+00  0.00000000E+00
  0.00000000E+00  0.00000000E+00  1.00000000E+00  0.00000000E+00  0.00000000E+00
  0.00000000E+00  0.00000000E+00  1.00000000E+00  0.00000000E+00  0.00000000E+00
  0.00000000E+00  0.00000000E+00  1.00000000E+00  0.00000000E+00  0.00000000E+00
  0.00000000E+00  0.00000000E+00  0.00000000E+00  1.00000000E+00  1.00000000E+00
  0.00000000E+00  1.00000000E+00  0.00000000E+00  0.00000000E+00  0.00000000E+00
  0.00000000E+00  0.00000000E+00  0.00000000E+00  0.00000000E+00  0.00000000E+00
  0.00000000E+00  0.00000000E+00
MxBond                                     I                4
NBond                                      I   N=          29
           3           3           1           4           3           3
           3           3           3           3           3           3
           3           3           3           3           1           1
           1           1           1           1           1           1
           1           1           1           1           1
IBond                                      I   N=         116
           2           3          17           0           1           4
          18           0           1           0           0           0
           2           5           6          19           4           7
          11           0           4          12          16           0
           5           8          20           0           7           9
          21           0           8          10          22           0
           9          11          23           0           5          10
          24           0           6          13          25           0
          12          14          26           0          13          15
          27           0          14          16          28           0
           6          15          29           0           1           0
           0           0           2           0           0           0
           4           0           0           0           7           0
           0           0           8           0           0           0
           9           0           0           0          10           0
           0           0          11           0           0           0
          12           0           0           0          13           0
           0           0          14           0           0           0
          15           0           0           0          16           0
           0           0
RBond                                      R   N=         116
  1.41000000E+00  2.00000000E+00  1.00000000E+00  0.00000000E+00  1.41000000E+00
  1.00000000E+00  1.00000000E+00  0.00000000E+00  2.00000000E+00  0.00000000E+00
  0.00000000E+00  0.00000000E+00  1.00000000E+00  1.00000000E+00  1.00000000E+00
  1.00000000E+00  1.00000000E+00  1.50000000E+00  1.50000000E+00  0.00000000E+00
  1.00000000E+00  1.50000000E+00  1.50000000E+00  0.00000000E+00  1.50000000E+00
  1.50000000E+00  1.00000000E+00  0.00000000E+00  1.50000000E+00  1.50000000E+00
  1.00000000E+00  0.00000000E+00  1.50000000E+00  1.50000000E+00  1.00000000E+00
  0.00000000E+00  1.50000000E+00  1.50000000E+00  1.00000000E+00  0.00000000E+00
  1.50000000E+00  1.50000000E+00  1.00000000E+00  0.00000000E+00  1.50000000E+00
  1.50000000E+00  1.00000000E+00  0.00000000E+00  1.50000000E+00  1.50000000E+00
  1.00000000E+00  0.00000000E+00  1.50000000E+00  1.50000000E+00  1.00000000E+00
  0.00000000E+00  1.50000000E+00  1.50000000E+00  1.00000000E+00  0.00000000E+00
  1.50000000E+00  1.50000000E+00  1.00000000E+00  0.00000000E+00  1.00000000E+00
  0.00000000E+00  0.00000000E+00  0.00000000E+00  1.00000000E+00  0.00000000E+00
  0.00000000E+00  0.00000000E+00  1.00000000E+00  0.00000000E+00  0.00000000E+00
  0.00000000E+00  1.00000000E+00  0.00000000E+00  0.00000000E+00  0.00000000E+00
  1.00000000E+00  0.00000000E+00  0.00000000E+00  0.00000000E+00  1.00000000E+00
  0.00000000E+00  0.00000000E+00  0.00000000E+00  1.00000000E+00  0.00000000E+00
  0.00000000E+00  0.00000000E+00  1.00000000E+00  0.00000000E+00  0.00000000E+00
  0.00000000E+00  1.00000000E+00  0.00000000E+00  0.00000000E+00  0.00000000E+00
  1.00000000E+00  0.00000000E+00  0.00000000E+00  0.00000000E+00  1.00000000E+00
  0.00000000E+00  0.00000000E+00  0.00000000E+00  1.00000000E+00  0.00000000E+00
  0.00000000E+00  0.00000000E+00  1.00000000E+00  0.00000000E+00  0.00000000E+00
  0.00000000E+00
Virial Ratio                               R      2.003721261060779E+00
SCF Energy                                 R     -7.704393877883163E+02
Total Energy                               R     -7.704393877883163E+02
RMS Force                                  R      6.970449188298159E-06
RMS Density                                R      8.132419913898641E-09
NImag                                      I                0
Job Status                                 I                1
Nuclear derivative order                   I                2
PCM-NSphere                                I               29
PCM-NGenSphere                             I               29
PCM-NOrd                                   I   N=          29
           1           2           3           4           5           6
           7           8           9          10          11          12
          13          14          15          16          17          18
          19          20          21          22          23          24
          25          26          27          28          29
PCM-SphereRadii                            R   N=          29
  4.00253442E+00  3.80401869E+00  3.63772279E+00  4.00253442E+00  4.00253442E+00
  4.00253442E+00  4.00253442E+00  4.00253442E+00  4.00253442E+00  4.00253442E+00
  4.00253442E+00  4.00253442E+00  4.00253442E+00  4.00253442E+00  4.00253442E+00
  4.00253442E+00  2.99956228E+00  2.99956228E+00  2.99956228E+00  2.99956228E+00
  2.99956228E+00  2.99956228E+00  2.99956228E+00  2.99956228E+00  2.99956228E+00
  2.99956228E+00  2.99956228E+00  2.99956228E+00  3.49637128E+00
PCM-SphereLoc                              R   N=          87
  1.84112897E-01 -7.11622364E+00 -3.06517344E-01 -1.97010360E+00 -5.75915244E+00
 -3.30467773E-01  2.19024510E+00 -6.38701141E+00 -1.17473313E+00 -2.10757122E+00
 -3.25314011E+00 -1.46508572E+00 -4.83793854E+00 -2.69203101E+00 -2.15938172E+00
 -9.71916177E-01 -1.22452577E+00  2.22733170E-01 -5.69160955E+00 -3.18084335E+00
 -4.60372974E+00 -8.20707798E+00 -2.75834521E+00 -5.24415722E+00 -9.89165160E+00
 -1.85222077E+00 -3.43659808E+00 -9.05047097E+00 -1.36679877E+00 -9.91330487E-01
 -6.53046143E+00 -1.77850369E+00 -3.56768296E-01 -4.38238507E-01 -1.56466878E+00
  2.77598761E+00  5.51833969E-01  3.97914318E-01  4.22600334E+00  1.02916497E+00
  2.73884571E+00  3.13051653E+00  5.17696865E-01  3.12498964E+00  5.77630287E-01
 -4.68355763E-01  1.14073364E+00 -8.00886963E-01 -3.40822386E-02 -8.98146498E+00
  5.80144329E-01 -3.54087052E+00 -6.51064264E+00  4.51262772E-01 -9.92971290E-01
 -3.32251428E+00 -3.20300691E+00 -4.37911940E+00 -3.88769023E+00 -6.01295792E+00
 -8.84912890E+00 -3.13202475E+00 -7.15339105E+00 -1.18509941E+01 -1.51953868E+00
 -3.93377765E+00 -1.03526956E+01 -6.56804301E-01  4.21835747E-01 -5.87800308E+00
 -1.37589977E+00  1.54647421E+00 -7.99858557E-01 -3.38976302E+00  3.63417973E+00
  9.52175570E-01  9.18121267E-02  6.21044077E+00  1.80287788E+00  4.26879705E+00
  4.24981445E+00  8.70469844E-01  4.92042395E+00 -3.40929651E-01 -9.74176151E-01
  1.50321155E+00 -3.27932954E+00
External E-field                           R   N=          35
  0.00000000E+00  0.00000000E+00  0.00000000E+00  0.00000000E+00  0.00000000E+00
  0.00000000E+00  0.00000000E+00  0.00000000E+00  0.00000000E+00  0.00000000E+00
  0.00000000E+00  0.00000000E+00  0.00000000E+00  0.00000000E+00  0.00000000E+00
  0.00000000E+00  0.00000000E+00  0.00000000E+00  0.00000000E+00  0.00000000E+00
  0.00000000E+00  0.00000000E+00  0.00000000E+00  0.00000000E+00  0.00000000E+00
  0.00000000E+00  0.00000000E+00  0.00000000E+00  0.00000000E+00  0.00000000E+00
  0.00000000E+00  0.00000000E+00  0.00000000E+00  0.00000000E+00  0.00000000E+00
IOpCl                                      I                0
IROHF                                      I                0
Alpha Orbital Energies                     R   N=         409
 -2.52641513E+01 -1.96101590E+01 -1.47888758E+01 -1.06540903E+01 -1.06381071E+01
 -1.06087405E+01 -1.05695943E+01 -1.05666924E+01 -1.05589309E+01 -1.05588585E+01
 -1.05581522E+01 -1.05544386E+01 -1.05543651E+01 -1.05530825E+01 -1.05530768E+01
 -1.05527170E+01 -1.05518225E+01 -1.38303497E+00 -1.17869333E+00 -1.05912109E+00
 -9.84283570E-01 -9.74631155E-01 -9.01843248E-01 -8.61633299E-01 -8.56735144E-01
 -8.53886685E-01 -7.98047910E-01 -7.26693798E-01 -7.13010783E-01 -7.04562942E-01
 -6.92113794E-01 -6.79308822E-01 -6.39124093E-01 -6.32820122E-01 -5.95751449E-01
 -5.93294169E-01 -5.80432803E-01 -5.75884932E-01 -5.51500730E-01 -5.39694498E-01
 -5.33647812E-01 -5.21793665E-01 -5.14854475E-01 -5.05628957E-01 -4.99099457E-01
 -4.92658043E-01 -4.86226640E-01 -4.73147024E-01 -4.52176626E-01 -4.42842009E-01
 -4.36578053E-01 -4.22950824E-01 -4.13753960E-01 -4.09279758E-01 -3.57443835E-01
 -3.41451089E-01 -3.24431968E-01 -3.20045973E-01 -3.16591057E-01 -3.05773110E-01
 -2.90372799E-03  4.01252343E-03  8.23561268E-03  1.20026287E-02  1.60734503E-02
  1.94596003E-02  2.27624076E-02  2.52790150E-02  3.54420986E-02  3.76985960E-02
  3.96193044E-02  4.21574696E-02  5.14053862E-02  5.32338740E-02  5.66703742E-02
  6.13224683E-02  6.86753559E-02  7.25135610E-02  7.55733309E-02  7.99537802E-02
  8.69618693E-02  9.67624672E-02  1.04048350E-01  1.05484668E-01  1.08505996E-01
  1.15381337E-01  1.20955819E-01  1.26851649E-01  1.34542429E-01  1.34702514E-01
  1.42498874E-01  1.44529030E-01  1.48438915E-01  1.50922890E-01  1.53781331E-01
  1.59239838E-01  1.61083679E-01  1.68338118E-01  1.69004141E-01  1.75660180E-01
  1.79129513E-01  1.83947904E-01  1.88751950E-01  1.94316990E-01  1.96731791E-01
  1.97595928E-01  2.06842195E-01  2.07355716E-01  2.12096356E-01  2.14621793E-01
  2.16139772E-01  2.22537012E-01  2.23262185E-01  2.26584867E-01  2.26748091E-01
  2.33322233E-01  2.35492752E-01  2.37815427E-01  2.41808582E-01  2.43617528E-01
  2.48679520E-01  2.50699327E-01  2.54013417E-01  2.58262258E-01  2.60519910E-01
  2.64756124E-01  2.69293752E-01  2.76296767E-01  2.77030970E-01  2.79560703E-01
  2.87287674E-01  2.89421250E-01  2.92648928E-01  2.97216077E-01  3.08763809E-01
  3.10817135E-01  3.23961722E-01  3.24252305E-01  3.29165842E-01  3.32114614E-01
  3.39412948E-01  3.41040709E-01  3.52091730E-01  3.59937449E-01  3.63614560E-01
  3.67226852E-01  3.81208307E-01  3.85817074E-01  3.91839030E-01  3.98080028E-01
  4.03978720E-01  4.09607513E-01  4.17596858E-01  4.32724350E-01  4.39328530E-01
  4.48063843E-01  4.65406123E-01  4.82692706E-01  4.94239092E-01  5.04062148E-01
  5.20298742E-01  5.41627200E-01  5.53911080E-01  5.54967061E-01  5.67307949E-01
  5.70638429E-01  5.76496162E-01  5.79596974E-01  5.82024681E-01  5.88072407E-01
  5.90581750E-01  5.97564401E-01  6.09024082E-01  6.17281978E-01  6.21384256E-01
  6.22131523E-01  6.33356292E-01  6.37906781E-01  6.52450768E-01  6.60084108E-01
  6.65714900E-01  6.76561224E-01  6.86540389E-01  6.90676792E-01  6.99368347E-01
  7.04164497E-01  7.17173569E-01  7.26007844E-01  7.30886466E-01  7.39043436E-01
  7.43508603E-01  7.44252042E-01  7.51877428E-01  7.55766218E-01  7.56297733E-01
  7.70871539E-01  7.76133626E-01  7.78501952E-01  7.85858166E-01  7.89837031E-01
  7.99160408E-01  8.02917334E-01  8.16959201E-01  8.36430816E-01  8.39751243E-01
  8.62063864E-01  8.64491574E-01  8.71238637E-01  8.76865490E-01  8.79662599E-01
  8.91083210E-01  8.92469892E-01  9.01562086E-01  9.03926954E-01  9.19648818E-01
  9.21472447E-01  9.38238502E-01  9.46893533E-01  9.62864947E-01  9.68625661E-01
  9.86282444E-01  1.00137248E+00  1.01610978E+00  1.02692857E+00  1.03151469E+00
  1.04810743E+00  1.05868933E+00  1.07160484E+00  1.07344027E+00  1.08564966E+00
  1.09738876E+00  1.11123828E+00  1.14013742E+00  1.15997802E+00  1.16655627E+00
  1.19577142E+00  1.21852781E+00  1.23751621E+00  1.24075742E+00  1.25009790E+00
  1.25084522E+00  1.27071072E+00  1.28457168E+00  1.29131514E+00  1.29706693E+00
  1.32960158E+00  1.33201046E+00  1.34240628E+00  1.36735362E+00  1.39263992E+00
  1.43329131E+00  1.43460449E+00  1.44172646E+00  1.46595706E+00  1.48882173E+00
  1.52883374E+00  1.53490291E+00  1.53863695E+00  1.55701521E+00  1.56322297E+00
  1.57443848E+00  1.59151325E+00  1.60117126E+00  1.60591643E+00  1.62551444E+00
  1.64538109E+00  1.65033088E+00  1.66182913E+00  1.67340533E+00  1.70013222E+00
  1.75121612E+00  1.77796179E+00  1.78184216E+00  1.81878230E+00  1.82204010E+00
  1.83294072E+00  1.84297805E+00  1.84901062E+00  1.85650879E+00  1.87236035E+00
  1.89003419E+00  1.90294130E+00  1.91666203E+00  1.93586728E+00  1.94407086E+00
  1.95839036E+00  1.96676427E+00  1.97299650E+00  1.98913934E+00  2.01145998E+00
  2.02016065E+00  2.03007780E+00  2.03478879E+00  2.04599950E+00  2.05683413E+00
  2.05876049E+00  2.12362166E+00  2.17159039E+00  2.21630337E+00  2.23259762E+00
  2.25287736E+00  2.26451886E+00  2.29728848E+00  2.30352723E+00  2.31885066E+00
  2.32627245E+00  2.33132700E+00  2.35497743E+00  2.36147585E+00  2.36491907E+00
  2.36880713E+00  2.40416690E+00  2.44632866E+00  2.45635754E+00  2.46446969E+00
  2.49211177E+00  2.50953689E+00  2.53867003E+00  2.59912771E+00  2.65204643E+00
  2.66988029E+00  2.69685533E+00  2.73221210E+00  2.74575328E+00  2.75559417E+00
  2.78517754E+00  2.80235557E+00  2.82509299E+00  2.83284970E+00  2.83724161E+00
  2.85585581E+00  2.88643678E+00  2.89757037E+00  2.92393779E+00  2.93686297E+00
  2.95005439E+00  2.96764989E+00  2.98389337E+00  2.99867256E+00  3.00401020E+00
  3.03679526E+00  3.04917499E+00  3.14017783E+00  3.15597572E+00  3.19830974E+00
  3.23525868E+00  3.24180576E+00  3.27613562E+00  3.32518624E+00  3.34477575E+00
  3.36313514E+00  3.36436907E+00  3.36582513E+00  3.37149789E+00  3.39144323E+00
  3.40569903E+00  3.41349098E+00  3.41748276E+00  3.44232844E+00  3.45898122E+00
  3.49065995E+00  3.59098814E+00  3.61989820E+00  3.63446750E+00  3.65290691E+00
  3.68549987E+00  3.71346479E+00  3.72266488E+00  3.72973692E+00  3.88893305E+00
  3.90351517E+00  3.93603581E+00  3.96049829E+00  4.01465499E+00  4.06089956E+00
  4.06193612E+00  4.06754098E+00  4.07769806E+00  4.15208336E+00  4.20911067E+00
  4.35749169E+00  4.59443956E+00  4.80645721E+00  4.81328649E+00  4.93804802E+00
  4.97742207E+00  5.17337036E+00  5.30926859E+00  5.83365646E+00  6.51326558E+00
  6.63852001E+00  6.89966092E+00  2.34279755E+01  2.34745727E+01  2.38551906E+01
  2.39223527E+01  2.39250772E+01  2.39349862E+01  2.39753356E+01  2.39808400E+01
  2.41214304E+01  2.41224571E+01  2.41277136E+01  2.41344633E+01  2.42251829E+01
  2.42268886E+01  3.56202190E+01  5.00812670E+01  6.69591504E+01
Alpha MO coefficients                      R   N=      167690
  1.05049099E-06 -4.52286219E-06  2.70325564E-06  5.53291914E-07  5.31298973E-06
  4.76461672E-05 -1.27042513E-05  8.96006409E-06 -2.50951761E-05 -9.93513180E-05
  1.39958409E-04 -5.06020381E-05  6.79337368E-05 -1.77959460E-03 -8.15963160E-05
 -5.56078140E-04  8.80476094E-05  3.74947745E-06  2.73211999E-06  8.97593357E-06
  4.42004651E-07 -2.96001726E-06  3.98300920E-07 -2.85812527E-06  2.88987316E-06
  8.32034308E-07  2.04150132E-06  2.87541603E-05 -8.10371755E-06 -5.25509113E-06
 -9.49392570E-06 -2.99522776E-04  1.50699418E-05 -1.41576054E-04  7.49809270E-05
  9.06731670E-04 -1.08005579E-03 -1.39724564E-04 -8.60910446E-04  7.87827708E-07
  1.06238084E-05  6.07138970E-06 -3.26062134E-06 -1.26605478E-07  3.19179146E-09
  4.85577288E-07  3.26926433E-06  2.17696610E-06 -3.31364924E-06 -4.61775720E-06
 -1.48958027E-05 -7.64226489E-06  1.26939409E-05  7.03151755E-05  4.90967952E-05
  2.21645920E-05 -4.38705120E-05 -9.81053956E-04  1.39051757E-04 -3.58071218E-04
  1.15121104E-04  6.80239436E-07 -6.39330731E-07  3.06692709E-06 -5.64214235E-07
  5.78567303E-07 -1.90340238E-06  9.87892571E-06  9.90176586E-06  6.35765428E-06
 -1.00700306E-05 -1.13977257E-04 -2.13814633E-05  2.75783250E-05  2.72875284E-05
  3.68456939E-03  3.82657596E-04  8.77710519E-04  6.92383513E-04  1.61139913E-02
  1.45257841E-02  4.08969310E-03  1.07846108E-02 -1.35981563E-05  5.17174620E-06
  2.12231238E-05  4.07367308E-05 -2.33512083E-05 -3.73479086E-07  1.54449828E-06
  7.53503343E-06 -1.10880742E-05 -1.94497197E-06  7.67653156E-06 -2.12693145E-05
  5.38105784E-05 -8.08676667E-06 -5.18365448E-04 -5.58552723E-05 -1.68984061E-04
 -2.84427192E-04 -7.12422890E-03  3.24497545E-03 -5.76088993E-04 -2.33579920E-04
  4.61509806E-06  5.38183588E-06  1.82831868E-05 -3.13272262E-05  2.57759015E-05
 -4.02860291E-06  2.08692044E-05  1.27858433E-06  2.77837841E-05 -9.92826820E-06
 -2.13606017E-04 -2.43001672E-05 -1.70766871E-04  1.35865216E-05  4.08292537E-03
  1.84588749E-03  3.39685389E-03  3.71920572E-03 -3.92830707E-04  4.74611231E-03
  1.07948281E-02  1.35816351E-02 -1.87168541E-06  3.63578547E-05  5.24073236E-05
 -9.35768837E-07  2.97999965E-05 -3.94900377E-07  1.25854946E-06  8.05583310E-07
 -5.66108187E-06  2.83128308E-06 -1.88433105E-05 -1.31709225E-05  1.44544017E-05
 -1.57986855E-05 -1.18722937E-04  3.03248662E-04  4.19352076E-05  9.57411564E-05
  4.51523440E-04  8.25891637E-03 -5.54518588E-04  6.23078610E-03 -7.10609083E-06
  3.29480230E-06  8.77192009E-06 -3.51062849E-06  8.43009094E-06  2.54208677E-07
 -1.16679083E-06  2.09314713E-06  1.25159421E-06 -2.62693374E-06  4.51083364E-06
 -9.88566070E-06 -1.45289167E-06  1.37106475E-05  2.89720362E-04  8.70725180E-05
 -2.46001983E-05  5.93478914E-05  6.56148305E-03  5.05182495E-03 -1.64972426E-03
 -1.70428790E-03  3.31992737E-06 -3.84140122E-06  4.17508528E-06  3.37856882E-06
 -5.70050031E-06  7.27979410E-07 -3.52355513E-06 -2.24019226E-06  1.23699320E-06
 -2.00571465E-06  3.75099660E-05  1.02393884E-05 -2.92883564E-06  9.04575444E-06
 -2.19670343E-04 -1.89576603E-04  5.85568428E-05 -3.74530640E-05  7.53424610E-03
  1.10084963E-03 -7.46639888E-04 -1.97984847E-03 -5.10571506E-06  6.18766238E-06
 -5.77350484E-07 -2.25282993E-06  1.78781331E-06  6.45768003E-07 -3.21694258E-06
  1.88919544E-06 -1.65213151E-06 -1.55093330E-06  4.32069152E-05 -9.39360493E-06
  8.73738568E-06 -8.58688599E-07  5.60463585E-05 -1.44949050E-05 -1.27270089E-04
 -1.31702100E-05 -5.55149674E-03 -1.87963164E-03  3.63705560E-04  5.10675692E-04
  1.36414215E-05  5.08599756E-07 -1.23332153E-06 -1.66727176E-05 -3.83279891E-06
 -1.45969169E-06  5.84807271E-06  6.57695651E-06  6.40623668E-06  1.21389739E-06
 -8.73058980E-05 -5.76762387E-05 -3.19814255E-05 -2.21730983E-06  6.39158296E-04
  6.57708226E-04  1.37019444E-04 -1.16973101E-04  1.67955404E-02  9.67563175E-04
 -5.65592722E-04 -3.07039862E-03  1.78728934E-06 -9.45000880E-06  2.23413430E-06
  2.88110989E-05  1.00836126E-05 -2.80525314E-07  9.86712250E-07 -7.09866505E-06
  2.09295937E-05 -3.12388870E-05  8.43790373E-05  3.55625820E-05 -9.42651664E-05
  1.62470542E-04 -4.69427307E-03 -3.34731600E-04 -1.79606769E-03  1.32400519E-03
 -2.05402678E-02  5.96730307E-04 -1.76042424E-03  3.93110205E-03 -3.46797076E-05
 -7.96505304E-06  3.01813330E-05  1.35408828E-05  2.31181887E-06 -2.03926584E-06
  7.99681595E-06  4.21003955E-06  2.88100228E-06  7.32302676E-06 -9.39840235E-05
 -2.12901129E-05 -1.96267583E-05 -3.14616952E-05  2.62596157E-03 -2.67142112E-04
  1.44524254E-04 -1.48270846E-03  5.97975924E-03 -4.90637400E-05  1.08135751E-03
 -1.14302021E-03  1.17516009E-05  2.94392806E-06  4.17621749E-06 -5.43200998E-06
  3.70859288E-06  2.98436601E-07 -1.64268629E-06 -9.36751194E-06 -4.74071524E-06
 -2.72722132E-05  8.62321502E-05  4.34390841E-05  1.77639727E-05  1.39214285E-04
 -3.85910065E-03  5.88761620E-04  9.44589790E-04  1.27441654E-03 -1.21102390E-02
  1.03674355E-03  1.45746231E-03  1.21175327E-03 -4.04573587E-05 -1.88905809E-05
 -3.53883626E-06 -5.50373793E-06  1.01018655E-06 -3.41232510E-06  1.79782069E-05
  4.55019367E-07  1.47451324E-05 -2.13995878E-05 -1.79413772E-04 -4.19813512E-06
 -6.45411623E-05  8.82613876E-05  4.67775705E-03 -3.24352830E-04 -2.68480067E-03
  1.91265008E-03  9.52346586E-03 -5.56433788E-04 -1.84750705E-03  2.16810213E-03
 -1.52307167E-05 -1.44716686E-05 -4.47607379E-05 -3.68801454E-05  6.02446442E-06
  1.18467467E-05 -6.44517279E-05 -2.97489780E-05  5.88813132E-06 -5.98229708E-05
  3.23913479E-04  1.98530122E-05  5.60204255E-05 -2.56401248E-04 -3.36389756E-03
 -1.37562780E-03  3.75552674E-04 -5.13698999E-03 -1.75577263E-02  1.43537493E-03
  3.58022362E-03 -3.39237566E-03  1.00373752E-04  5.80145356E-05 -3.72551911E-05
 -4.66804583E-05  3.89230404E-05 -4.14812623E-06  3.53963840E-05 -1.43654496E-04
 -2.05980264E-06  3.74890147E-05 -4.23657264E-04  4.51797920E-05 -2.53855782E-04
  5.18674531E-04 -9.24571746E-06  1.69218207E-05 -1.16217021E-04 -2.81748759E-06
  5.34677284E-06  2.81817797E-05  2.36447762E-06 -2.88818596E-05 -6.04244780E-05
 -1.00350441E-05  4.43773105E-05  6.27449045E-06 -3.81224435E-06 -5.68893690E-05
 -2.65596731E-04  1.09009793E-05 -1.67596736E-04 -5.49906840E-04 -1.78048157E-05
  1.49334584E-04  3.89122731E-04  7.41250284E-06 -1.10578182E-04 -1.43659659E-04
 -5.02185293E-05  5.04380467E-04  7.03906279E-04  5.49218861E-01  4.71397944E-01
  1.99556039E-04 -1.39370844E-04  9.49636786E-04  8.80504163E-03 -5.70850633E-05
 -9.14727064E-06 -1.82196290E-04 -5.90426128E-03 -6.84746256E-05  2.64536753E-04
 -7.93267869E-04  3.56764205E-03 -3.93833040E-04 -7.86799518E-04  3.24536118E-04
 -6.67310329E-05 -2.03800633E-05  1.62663858E-05 -1.04728631E-05  1.58096914E-05
 -1.12528659E-05  2.24216349E-05  2.38562532E-04  4.21218603E-05 -7.41634926E-05
  2.49553699E-04 -5.02640661E-04  4.03177180E-05  8.24520434E-05  1.09087382E-03
  1.18487007E-03  1.51224142E-03 -9.13819569E-04 -3.17578700E-03  7.52935502E-04
 -9.70277909E-04 -1.24199860E-04 -8.53823570E-06  2.23131194E-04  2.94478269E-05
 -2.27783674E-04 -3.23389320E-04 -6.32738749E-07  1.09597162E-05  4.22242925E-05
 -3.46876936E-05  4.90553853E-06  9.29085991E-05 -1.99283464E-04  1.94839105E-04
 -3.72045636E-05 -1.43156256E-03 -8.74178107E-04 -9.69748045E-04  6.48076673E-04
  9.23640314E-03 -1.59871403E-03  3.83862318E-04  2.04768709E-03  6.18413555E-05
  2.08412370E-05 -1.78951628E-05 -1.00269545E-04  8.59609493E-05  5.52888670E-01
  4.69495619E-01 -1.23131647E-03 -4.06685183E-04  5.04577031E-04  8.92095776E-03
 -4.07578952E-05  4.15199042E-05 -5.90137772E-06 -5.91797228E-03  5.74491784E-04
 -1.97646069E-04 -9.03140771E-05  6.42537415E-03 -1.02668258E-03  1.23428331E-03
  4.14341638E-05 -7.03073586E-05 -1.12920682E-04 -5.75362951E-05  8.79044077E-05
  8.62906413E-05 -1.86313283E-06  1.12816943E-05  1.16294291E-05 -1.86902797E-06
 -8.11374812E-06 -1.58195957E-04 -2.18170071E-05 -3.85654461E-05  4.14323209E-05
  2.85576012E-03  3.56312196E-04 -1.93383416E-04  4.36041129E-04 -4.03391801E-03
 -1.97541946E-02 -4.02097148E-03 -1.46819496E-02  1.24186741E-05  3.20619539E-05
  1.56419392E-05 -4.43729060E-05  6.77810720E-06 -1.47159190E-07  1.30440546E-06
  5.21852263E-06 -1.13470598E-05 -6.37171741E-06  2.22581507E-05 -1.81892029E-05
  4.35879936E-05  2.42726683E-05 -6.07591606E-04 -1.18299825E-04 -7.67144715E-05
 -4.33551098E-04 -3.97956509E-02 -1.18333847E-02  5.50860445E-03  7.35454767E-03
 -3.70002659E-06  1.42670218E-05  9.57676120E-07 -2.27010142E-05  1.59991035E-05
  4.51114870E-07 -2.24471539E-06 -1.05218474E-07 -1.33518068E-05  2.01752453E-07
  6.15678464E-05  1.25485018E-05  5.38697336E-05 -1.36806642E-05 -9.92383067E-04
  2.74570563E-04  2.07948766E-04  9.56592639E-04  3.17592023E-02 -4.01677747E-03
  1.06214733E-02 -3.29672084E-02 -9.14611659E-06 -7.40287963E-06 -3.27832665E-05
  1.98891479E-05 -9.23159675E-06 -1.00845074E-07  9.56223173E-07  4.12079691E-06
 -4.66098387E-06  3.87820854E-06 -1.12925376E-05 -1.14955274E-05  1.66356135E-05
 -1.34237566E-05 -4.20794492E-05  1.26855454E-04 -9.23451604E-05 -1.23867862E-05
  1.68497843E-02 -6.46801679E-04  1.17632584E-03  3.18513758E-03  5.77435695E-06
  6.73480891E-06  4.05562948E-07 -4.56884223E-06  1.77852838E-06  7.59173513E-09
  7.26009334E-08  3.97532002E-07 -1.29118473E-06  1.09256857E-07 -3.34441696E-06
 -3.12015896E-06  5.79846979E-06  2.17077967E-06  1.73578309E-04  1.71425284E-05
  2.47937536E-05  1.12259331E-04 -8.83971784E-03  8.81565742E-04 -6.14035306E-04
 -1.63211426E-03  1.89360817E-06 -3.12667194E-06  3.32641458E-06  2.08097958E-07
  2.54467950E-07  3.55558882E-07 -1.87184408E-06 -1.56094171E-07 -2.43534859E-06
 -2.07565000E-06  2.37462681E-05  1.49101402E-06  9.37091432E-06  1.14825900E-05
 -9.54364205E-05 -9.59011761E-05  5.49945039E-06  3.07007851E-05  1.91087687E-04
  6.14543977E-04 -9.22455095E-04 -2.43494431E-03 -1.63126338E-06  2.40902907E-06
 -4.00948867E-06 -2.69732371E-06  2.29492826E-06  1.83519782E-07 -9.64628198E-07
 -2.09654322E-07 -2.66298584E-06  2.08821560E-06  8.64823234E-06  2.06146514E-07
  6.95644681E-06 -1.15497850E-05  9.09212936E-05  3.62481744E-05  6.77606234E-05
  1.48239395E-04 -3.53296540E-03 -2.79078366E-03  2.20417466E-04 -2.09976124E-03
  8.49010867E-07  7.13127590E-07  7.31014136E-07  2.52741386E-06  8.12300930E-06
  1.66212482E-08 -6.76382326E-09 -3.57077357E-06 -1.67611173E-05 -2.00597562E-06
 -1.32810684E-05  1.72520844E-05  6.10212659E-05  8.78440344E-06  3.73685572E-04
  2.54114175E-04 -3.55263802E-04 -2.79276521E-04 -4.18035265E-03 -4.52220053E-03
  1.08272027E-03  1.57589797E-03 -1.95234972E-06 -7.99308112E-06  8.20995024E-06
  3.65712392E-06 -1.64028508E-06 -9.58684185E-07  4.57728114E-06 -6.79442858E-06
  7.91596375E-06  7.46050167E-06 -6.32728277E-05  2.48194127E-05 -1.83956015E-05
 -2.68350977E-05  1.28306151E-04  5.87010102E-05 -6.94069731E-05  2.12627240E-04
  4.67746915E-02 -2.91468790E-03 -3.26194221E-03 -1.25553971E-02 -1.56160208E-06
  5.30865825E-06  2.23691247E-05  7.01576056E-06  4.14268272E-06 -2.43541271E-07
  1.40355882E-06 -6.86815915E-08  1.81615042E-08 -5.86096924E-06 -2.89093405E-06
  2.78937821E-06  3.06930752E-06  2.30822772E-05 -2.16899858E-05  4.71220413E-05
  2.63082970E-04 -6.72485851E-05 -9.75641986E-04 -1.06661861E-03 -1.92756374E-03
  1.00860516E-03 -7.06542251E-06 -5.00803523E-06 -8.55432702E-06 -1.12125345E-06
  2.77601770E-06  1.74526610E-07 -1.14127897E-06 -1.98919951E-06  4.41643681E-07
  2.50689512E-07  1.57603789E-05  7.81191733E-06 -3.94546831E-06 -7.02404955E-07
 -1.03091018E-04  2.07893097E-05  1.97183320E-04 -1.09530956E-04  2.16939799E-03
 -4.75925174E-05 -2.07077277E-03  1.10980540E-03 -1.21348815E-06 -1.79743516E-06
  2.64736745E-06  5.81582938E-06  2.10602931E-06  2.56416085E-07 -1.68650206E-06
 -4.29902850E-07  4.26694554E-06 -2.31928490E-06  8.24660654E-06  3.04711187E-06
 -2.36392584E-05  1.35560141E-05  7.02402640E-04 -2.41650041E-04 -1.95269374E-04
 -3.56790452E-04 -1.06999790E-02  1.22453531E-03  2.08655617E-03  4.16213173E-03
  9.98114809E-07  3.66662878E-06 -2.88105028E-06  4.93727205E-06  9.69157376E-06
 -8.14861790E-08 -4.33249386E-08  4.50563605E-06 -8.99281288E-06 -7.27418316E-06
  1.18334630E-05 -1.56786872E-05  5.05999599E-05  3.61355610E-05 -6.23868611E-05
 -2.24696397E-04 -8.11808635E-04 -7.01216115E-04 -3.18925537E-02  5.77889304E-03
  1.50999146E-02  1.12300622E-03 -3.41427805E-06  4.05138287E-06  1.49116164E-06
 -7.49434131E-07 -6.30859522E-06 -8.56524245E-05  2.30864338E-04  9.05051257E-04
 -6.52118514E-06 -2.95801771E-04 -2.02798266E-03  4.10616905E-05 -2.96725495E-04
 -1.70292937E-04  1.03291112E-05 -5.49894053E-05  6.80258765E-05 -2.21571729E-06
  1.71130631E-05  1.95235729E-05  3.75803344E-06 -2.48630396E-05  4.01722488E-05
  6.46449448E-07 -2.09963077E-05 -6.57067201E-05 -2.27163341E-06  5.53266630E-06
  5.00789355E-04 -2.81353846E-05  1.52713051E-04 -4.40598042E-04 -4.37376430E-06
  3.67099166E-05 -5.80148366E-06 -1.71853028E-06  9.34547532E-07 -8.28720300E-05
  1.19507471E-06 -3.62440709E-05  1.86425034E-05  8.36896154E-08  7.76220965E-07
  3.07080633E-06  2.69257896E-06 -1.14324233E-06 -7.28704230E-06 -1.22439992E-05
 -1.15563120E-05  4.64217919E-06  1.62250595E-05  4.22173875E-05  6.42979205E-05
 -3.32746269E-05 -1.21407850E-03 -1.72779215E-04  2.89601651E-04 -3.18921199E-04
  1.27214577E-06  1.27243608E-06  2.82397624E-06 -9.90035106E-07  1.16527744E-06
  1.95961684E-06  5.45158766E-05 -3.50806060E-04  1.37743024E-04  3.21176406E-05
  1.68525017E-04  1.06641658E-03 -2.10224730E-04 -1.84106061E-04  1.17834600E-03
 -7.05296548E-04  9.19834820E-04 -2.78843410E-04  9.55810828E-03 -1.67473759E-03
  1.96563295E-03 -5.84961216E-04  2.57974010E-04 -1.22607806E-04 -1.01587340E-04
 -2.25299055E-04  6.34560825E-04  5.58813615E-01  4.65807779E-01 -1.45325945E-04
  7.84248218E-05  4.09545457E-05  1.06034811E-02  6.75794254E-04 -7.90583327E-05
 -1.63242705E-04 -9.94759900E-03 -2.82427743E-04 -1.69021238E-03  7.63487361E-04
  2.30448663E-02 -4.61755775E-03  7.22933672E-03 -2.13933065E-04 -2.25302609E-04
 -6.94238129E-06 -6.30610001E-05  1.09820869E-04 -3.12645093E-04  3.02404912E-06
  1.65453949E-05 -5.26939081E-05 -7.87969434E-06  1.84444168E-05 -6.35801102E-06
  2.87704658E-04  4.80473145E-05 -1.02493005E-04 -1.01075033E-03  4.43408043E-04
 -1.45015464E-04 -5.20809538E-05  1.46073102E-03 -3.17294487E-04  8.42513028E-05
  2.49858507E-04  3.49643624E-05  6.14162465E-05 -3.00467591E-05 -1.43272296E-04
 -1.48317618E-05  6.00362611E-06  2.85288493E-06 -7.00176568E-06 -2.16380124E-04
  6.76719595E-05 -7.03823570E-05  1.24830774E-04  1.67867045E-04  6.68637611E-05
  3.07144455E-03  6.65407941E-04 -1.18665600E-03  1.46163352E-03 -2.77651277E-02
 -5.87619810E-03  6.94326541E-03 -8.16059546E-03  3.03546368E-05  6.80984328E-05
  2.02329786E-04  1.52989385E-04  5.87286491E-05 -2.68171098E-06  1.92161055E-05
  5.78533158E-05 -1.26963472E-05 -5.02831316E-06 -4.40841601E-05 -3.61201212E-04
  1.17298207E-04 -3.68592507E-05 -8.81954871E-04  1.98176632E-03 -2.69657748E-04
 -6.81910557E-04 -3.83970832E-02 -1.42572508E-03  1.16390133E-03 -1.08668378E-03
  8.44327984E-06 -3.60494391E-06 -1.94952674E-05 -5.91729195E-05  7.31750309E-05
 -1.15604012E-06  1.37665365E-05 -3.45292727E-05 -5.33224896E-05 -1.13046565E-05
 -9.76115845E-06  1.71033502E-04  2.85788343E-04  4.61592897E-05 -1.44164514E-03
  4.06710555E-04  1.05620500E-03  1.93904109E-03  3.35894476E-02 -1.24192185E-03
  2.99371310E-02 -4.98579204E-02  5.46923891E-05 -9.57571047E-06 -1.58305624E-04
  8.32240185E-06 -6.72794049E-05  1.10417878E-06 -7.85639922E-06 -1.53898604E-05
  8.28654263E-06 -7.14380245E-06  7.59248427E-05  9.22413089E-05 -3.55082530E-05
  6.22333472E-05  7.08854057E-04 -1.74511257E-03  4.48514166E-04 -8.14703548E-05
  7.64093912E-03  2.88231887E-03 -7.36768264E-04  5.08892685E-03 -3.86212914E-05
 -1.39676116E-05 -1.75187943E-05  7.09007139E-06  3.09060030E-05  4.15534140E-07
 -2.26462537E-06 -6.90137460E-07 -8.72179394E-06  9.47629400E-06  1.97441230E-05
 -6.78369337E-06  3.53922554E-05 -4.14490307E-05 -1.62468497E-03 -6.42932479E-04
 -1.68286776E-05 -1.05997310E-04 -2.20190400E-05  3.12229728E-03 -2.91993760E-04
 -1.64302299E-03  3.01674546E-06 -1.10319287E-05 -7.15930642E-06  8.92747248E-06
 -4.98484343E-06 -6.47991584E-08  1.75293514E-07  2.54455243E-06 -2.08756486E-06
 -1.73929384E-06  4.48566934E-07 -9.12206871E-06  7.97685156E-06  1.10545789E-05
  2.66591607E-04  3.62769033E-04  1.69473438E-05  1.34747198E-04  3.83867644E-03
  5.11523420E-04 -1.31308811E-03 -1.65799074E-03  3.99038611E-06  1.91976260E-06
 -8.32130896E-07 -5.72557651E-06  2.10429514E-06  5.45374875E-07 -3.41008163E-06
  6.37361239E-06 -1.16917027E-05 -1.98929485E-06  5.36583782E-05 -4.12704416E-05
  4.92013695E-05  3.94767510E-06 -1.87524048E-03 -7.79428209E-04  1.02916896E-04
  1.65446250E-04 -2.32375415E-03 -1.18670214E-03  1.40168802E-03 -3.17540362E-04
  4.16893376E-06  8.85420726E-06  9.83123238E-06 -1.72110938E-05  7.25322421E-06
  1.32303982E-07 -1.22793694E-06 -1.93979235E-05  4.51640413E-06 -2.28465180E-06
 -2.02425978E-05  1.08473578E-04 -4.13883676E-05 -3.01170067E-06  2.55959753E-03
 -9.81473275E-04 -8.17096893E-05 -1.43671806E-03  1.77041143E-02  1.23654674E-03
 -3.24980755E-03 -2.04378232E-03 -3.04686925E-05  1.25350754E-05 -8.73070979E-07
  2.64960931E-05  4.50420968E-05 -1.23715137E-06  1.16365922E-05 -1.34802457E-05
 -3.26929406E-05 -3.84076625E-05 -7.28379546E-06  5.88501126E-05  1.19656500E-04
  1.90321623E-04 -1.44089856E-03 -1.04499148E-04 -1.16342372E-03  4.04419447E-04
  8.03380941E-02 -5.93955871E-03 -5.35172527E-04 -1.88242567E-02 -1.53802721E-05
 -3.38896128E-05 -3.12824994E-05  7.17123586E-06 -1.06143326E-05 -6.82908733E-07
  4.00775207E-06 -1.83870608E-06 -5.01609912E-06 -1.90752966E-06 -3.67912565E-05
  6.47702031E-06  2.15643781E-05  6.70972126E-06  1.29060641E-03 -1.28429504E-04
  2.95989007E-04 -7.60147994E-04 -1.99266556E-02 -5.96409362E-04 -6.15763501E-03
  3.35473739E-03  4.06756833E-06 -5.74131336E-06 -2.23378960E-05 -4.46782647E-06
  2.29192473E-07  2.38704596E-07 -2.46629356E-06  4.34569758E-06 -1.75633032E-07
  5.59325289E-06  5.39568107E-05 -1.31210802E-05  7.81763055E-06 -1.87153852E-05
 -7.32392513E-04  2.88617994E-04  7.09439102E-04  1.28378135E-04  3.53158695E-03
 -1.04505962E-03 -6.89584730E-03  6.33696966E-03 -9.18429993E-06  4.96461765E-07
  2.06547284E-05  8.59751836E-06 -2.48742954E-06 -5.90761895E-07  2.27846833E-06
  2.67369921E-06  4.21017646E-06 -1.08076313E-05 -2.89265467E-05 -3.93121550E-06
 -1.23717636E-05  6.11184441E-05  2.01641344E-03 -3.69255932E-04 -6.52829306E-04
 -7.28444349E-04 -3.19016320E-02  6.29629425E-03  7.21346862E-03  1.39956208E-02
  1.64739162E-05  3.11796954E-06 -8.33868756E-06 -6.32974916E-07 -4.32388975E-06
 -2.24601765E-06  1.07377096E-05 -2.06941516E-05 -3.22726515E-05  6.34028884E-06
 -4.94752215E-05  9.66215251E-05  2.06682853E-04 -2.79596313E-05 -1.03412541E-03
 -7.54535036E-04 -1.70640402E-03 -1.03961248E-03 -5.11738367E-02  1.26840296E-02
  3.90707965E-02  4.16105286E-03  2.71476473E-05  3.12560952E-05  3.20502639E-05
  1.35421406E-05 -2.27154048E-05 -1.14372678E-04 -2.44061692E-05  6.86507973E-04
  1.30813911E-04  2.31240801E-04 -2.01645935E-03 -1.84441615E-05 -3.96093190E-04
 -6.57135357E-04 -4.43243167E-05  4.37024151E-04  6.61383805E-05 -1.25122664E-05
  9.25290455E-05 -1.36558163E-04 -6.86178393E-06  6.87837559E-05  1.11235483E-04
 -6.27945653E-06  2.95903922E-05 -2.20439650E-04 -4.73895768E-05  4.14368042E-04
  7.22147591E-04  2.95420809E-05 -3.21774619E-04 -5.15096642E-04 -7.32564016E-06
  6.79540591E-05  4.08813141E-04  9.27551142E-06 -1.15405976E-04 -1.89989179E-04
  5.54870298E-06 -9.78842890E-05  1.19593370E-04 -2.33146783E-07 -1.95143771E-06
  6.47078291E-06  6.53685651E-06  4.76836820E-06  2.56941090E-05 -2.63824409E-05
 -2.96236473E-05 -1.80824217E-05 -1.87670546E-04  8.88621147E-05  1.73116803E-04
 -1.16867859E-05 -4.73775695E-04 -1.16000679E-04  5.36297674E-05 -1.67242244E-04
 -3.56791204E-06  1.49012283E-06  4.73616522E-06 -3.09218583E-06  3.69018297E-06
  5.64119244E-01  4.63873422E-01 -2.80194330E-04  3.01525876E-04 -5.68263057E-05
  1.24646161E-02  7.03503220E-04  1.35542702E-03 -7.73396477E-04 -9.21148530E-03
  1.14529398E-03 -2.08211433E-04 -3.03812061E-04 -6.67572941E-03  1.06157794E-03
 -1.26053976E-03 -1.73385732E-04 -6.75888700E-04 -6.66046795E-04 -1.51504662E-04
  1.03838678E-03 -3.36109021E-06 -9.37149531E-05 -8.50753338E-05  3.86157165E-04
 -2.83792190E-04  8.94848260E-06  5.59846260E-04 -7.12703008E-04  6.55905984E-04
 -3.65638133E-05 -1.71585648E-03 -1.10207974E-03 -1.60988934E-04  1.01687821E-04
  2.23792216E-02  3.87478841E-03 -1.22036493E-03  1.46276817E-03  4.40559174E-04
 -2.54591775E-05  4.96605945E-05 -2.47682717E-04  6.90713809E-04 -1.17563693E-04
 -1.25112427E-04 -4.63408787E-04 -2.03078553E-04  2.14428934E-04  5.16497400E-04
  8.98149681E-04  4.60629159E-04 -4.40559786E-04 -3.17516347E-03  1.31195008E-03
  3.06897758E-04 -5.27931811E-04  2.82575417E-03 -1.48688142E-03 -5.92514211E-04
  8.43871220E-04  2.41128175E-04  4.52548742E-04  2.16270135E-04 -3.92634074E-04
 -3.91411432E-04 -8.79329984E-05 -5.13053467E-05  2.65965971E-05 -9.80893508E-06
 -7.99957500E-06 -2.57462286E-04 -1.37392461E-04  7.16362804E-05  5.47253549E-05
  3.45816167E-03  2.04648684E-03  1.48884859E-03 -8.69738577E-04 -4.23799944E-02
  1.50339324E-02  1.33875478E-03 -4.31045911E-04  9.38274383E-06 -6.98916816E-06
  5.15410316E-05  2.49554034E-05  2.77760565E-06  2.21547002E-06  6.89536959E-06
  1.74746696E-05  9.76103673E-06  4.17187613E-06 -3.48593449E-05 -8.21801713E-05
 -4.99671001E-05 -4.52672168E-05 -1.22475914E-04  1.08008751E-04  3.86287008E-04
  1.87557866E-03  2.63836504E-02  8.66089472E-03  4.73058432E-03  2.80993287E-02
 -4.12714799E-06 -7.94363278E-06  2.04114109E-05 -3.79638257E-05 -1.10254972E-05
 -1.35603716E-06 -3.39507608E-06  2.11620888E-05 -2.71923224E-05  3.09992717E-05
  1.00607091E-04 -8.92623911E-05  8.50605016E-05 -1.85248184E-04 -7.09723800E-04
  8.46848358E-04 -3.84649015E-05  4.95902178E-03 -2.83301169E-03  6.30801553E-03
  3.18733426E-03  6.02339623E-03  2.15288850E-05  2.53204658E-05 -4.83948486E-05
  8.90160024E-05  4.53059704E-06 -1.10440215E-06  1.79146395E-06  1.54206340E-06
  4.50626120E-06 -2.54201882E-06 -4.80189151E-05 -4.46905785E-06 -1.45324336E-05
  6.71069048E-06  1.45044431E-03  5.64883169E-04  1.66037588E-04  9.45670148E-04
  2.58756687E-02  1.17009580E-02 -4.48900682E-04  1.21068511E-02  6.97767875E-06
  1.21050052E-05  1.13920403E-05 -6.30593334E-07 -7.38915105E-06 -5.08106220E-07
  8.19631543E-07 -9.50218650E-07  7.99203326E-06 -1.15532401E-06 -4.76763500E-06
  4.99847686E-06 -3.23391956E-05  1.16241852E-06  9.67501316E-05  1.72516069E-04
 -4.80228270E-05 -3.30947508E-04  1.37564735E-02  6.00685173E-03 -1.09521192E-03
 -1.53818918E-03  5.41736277E-09  8.25710959E-07  5.68481172E-06  6.22544735E-07
  2.99035221E-06 -1.68793067E-06  2.55807215E-06 -8.23013888E-07  5.04545497E-06
 -4.69583585E-07 -5.00210428E-05  6.94726795E-07 -1.90999352E-05 -2.53821438E-06
  5.64502462E-04  1.44300999E-04 -1.94459222E-05 -1.92600546E-05  5.72492542E-03
 -6.26935615E-05 -7.14423279E-04 -8.68212220E-04  3.20556235E-06 -4.94744463E-06
  7.07096414E-06  8.49346584E-06 -2.05802176E-06 -7.31500738E-07  1.59468820E-06
 -6.44038541E-06  7.73226995E-06 -2.02680791E-07 -3.85863103E-05  3.21049202E-05
 -3.12925582E-05  5.90375475E-06  5.87276466E-04  2.89143316E-04  5.18492862E-05
  1.90051588E-04  2.32407493E-02  5.41142640E-03 -1.27537504E-04  1.27707592E-03
 -5.63766644E-06 -2.74467131E-06 -4.52871819E-07  1.82654130E-05 -2.35843018E-06
  1.86391697E-06 -1.64243339E-06  1.48161036E-05 -7.50722187E-07 -4.28417007E-06
  7.42749075E-05 -8.25508717E-05  5.26090699E-06  2.39840874E-05 -1.95322924E-03
  5.46522583E-05  1.26271725E-04  1.80014934E-04 -4.50100178E-02  5.84278269E-03
 -9.75559798E-04  4.72871909E-03  1.40745781E-05  2.66907425E-06  2.30374531E-06
 -2.02015249E-05  1.48194129E-05 -2.97707710E-06 -1.92653946E-06 -1.63989168E-05
 -1.63066547E-05 -1.56754444E-05  6.56542581E-05  7.66824074E-05  4.45542204E-05
  5.82078054E-05 -3.45622558E-03 -2.37827485E-04 -1.46777429E-03  1.92374031E-03
  1.78887937E-02  4.07967657E-03  7.12526175E-03  1.22065394E-02 -1.85451669E-06
 -1.95536015E-05 -3.76285249E-05  5.27906772E-05  3.31717028E-06 -2.24313629E-06
  3.08776667E-06  2.12046400E-06  1.02485304E-06  4.01225535E-07 -7.71760224E-05
 -1.87174998E-05 -1.48881181E-05 -1.35218133E-05  1.73863063E-03 -7.15468444E-05
  4.91417630E-04 -1.24021185E-03 -1.96491360E-02  4.72548858E-03  1.08785730E-02
  2.51541740E-03  5.31511443E-06 -2.19983259E-06  9.10937860E-06 -1.02764608E-05
  1.74293319E-06  1.17847631E-06 -1.96613239E-06  9.61138518E-07 -7.77770146E-06
  4.71355551E-06  5.78600490E-05 -4.28278078E-06  3.34574293E-05 -2.84839335E-05
 -8.96567563E-04  2.65025081E-04  8.07857549E-04  1.86685460E-05 -7.94840215E-04
 -7.73644888E-04  4.01885521E-03 -5.78758206E-03 -1.02682434E-06 -6.06565405E-06
  1.23412801E-05  1.77350381E-05 -5.02510031E-06 -7.72617432E-07  9.37409670E-07
  1.84932222E-06  3.23015059E-07 -8.34167897E-06 -2.34763931E-05 -3.50851671E-06
 -1.12401115E-05  4.68982415E-05  2.05069823E-03 -4.43695603E-04 -4.66039283E-04
 -9.10804512E-04  9.19459029E-04 -1.50310822E-03 -2.49186055E-03 -5.94994676E-03
  4.01819424E-06  1.20686415E-05  1.52231032E-07  8.36857650E-06  5.31279093E-06
 -2.04668046E-05 -7.48303820E-06  1.30853607E-05 -4.98036835E-06  1.44490543E-05
 -1.35588996E-04 -4.91048490E-05  4.60981628E-05 -5.96183666E-05  1.40039968E-03
 -8.03127787E-04 -2.74180790E-03 -7.87857535E-04 -1.12304257E-02 -3.87992090E-03
 -5.08712916E-03 -1.82861872E-03 -1.43998973E-05  1.47592774E-05  6.11586298E-06
 -2.58013164E-05  7.79052622E-06  2.76060702E-04  4.02450868E-04 -2.83622955E-04
 -1.23651980E-04  1.05545169E-05 -3.01805474E-03  7.19945674E-05 -1.07078934E-03
  4.31451317E-04 -7.69622780E-06 -5.12789892E-06  2.16983521E-04  2.13920255E-07
 -4.91511834E-05 -1.53859181E-04 -1.13712593E-06 -2.04010337E-06 -7.59845122E-05
  3.64867839E-06 -5.18856859E-05 -5.70973552E-06 -1.38980073E-05  7.88123116E-05
  8.66235793E-05  6.06173261E-05 -3.89999148E-04 -9.18854893E-04 -3.76843004E-06
  1.22291748E-04  5.45471150E-04  1.33041445E-05 -1.14374679E-04 -1.32923034E-04
  1.82026651E-05 -1.74515415E-04  8.53199564E-05 -5.86839804E-07 -3.71101524E-06
 -3.88451471E-06  6.65999458E-06  3.80713671E-06  4.44155579E-05  1.65010410E-05
 -3.02180210E-05 -1.48011986E-05 -3.12977860E-04 -6.26867984E-05  1.73056762E-04
 -2.86858301E-05  4.35551320E-04  2.51223984E-04 -1.21873858E-04  9.72875608E-06
 -2.43482984E-06  1.79054785E-06  6.67359139E-06 -4.13259582E-06  4.08381078E-06
  1.87023080E-05  2.52047041E-05 -7.44128060E-06  2.08515345E-05  8.86757253E-06
 -7.74451607E-05  4.21060643E-05 -1.01943734E-04 -3.44960933E-05 -4.20477453E-04
  9.15065080E-05 -1.03509175E-04  2.24876509E-04  3.53485938E-03  2.87603760E-04
  1.19457003E-03 -2.60347230E-04  4.64180969E-06 -2.96181709E-06  8.23013021E-06
  7.63420035E-07  3.37902390E-05  4.37418006E-08  7.31558961E-06  8.55074725E-06
  2.90226739E-05 -6.11147663E-06 -3.47854825E-05 -5.31871149E-05 -1.23402948E-04
  2.99725420E-05 -5.05350001E-04  6.01348167E-04 -1.94418295E-04  4.07517184E-05
 -1.17283822E-03  3.38379376E-04 -1.29655180E-06 -6.69908863E-05  3.51962898E-07
  2.09604280E-05  3.84307972E-05  2.95152600E-05  7.22564333E-06 -5.31990881E-08
 -3.65954263E-07 -3.48422306E-06 -5.07830000E-06  5.64000156E-06  5.69753810E-06
  1.80181751E-05  2.11581603E-05 -2.53345718E-05 -4.75652051E-05 -7.54683547E-05
 -7.56753322E-05  6.63380479E-05  1.19195381E-03 -1.49224422E-04  6.62865016E-04
 -1.80261024E-04  1.62722985E-06  9.74967534E-07  3.57681979E-06  1.66988641E-07
  1.10843352E-06 -1.09644519E-04 -4.35990647E-05  2.66032943E-05  4.75475258E-05
  2.00056044E-05 -2.91943276E-04 -1.24738949E-04 -2.29199538E-04 -1.23312953E-04
  2.54366800E-03  9.45630607E-05  5.83676856E-05  1.25717122E-03  4.21679994E-02
 -2.25149849E-02  3.04385768E-03 -1.00766265E-02  5.75666941E-05 -7.65323320E-06
 -1.89869185E-04  4.89182118E-05 -9.41211211E-05  2.44266631E-07 -6.46676126E-06
  2.10809630E-05 -6.92048222E-06  4.18655516E-06  1.51563113E-04 -1.11808125E-04
  4.84951304E-05 -2.67049715E-05 -1.16812605E-03 -3.72728249E-04  5.51447427E-05
  4.35244421E-04 -2.31272362E-02 -1.62795733E-02  1.17078759E-02  2.48535154E-02
  1.64494763E-05 -1.03509528E-05  2.67397553E-05 -3.66069433E-05 -3.01464994E-06
  3.20599327E-03  2.74527132E-03  1.24243714E-04  6.52058411E-04 -3.21300937E-04
  1.20447881E-04 -4.19327153E-04 -2.32827040E-03  1.26013673E-03  2.73269328E-03
  2.20978733E-03  6.04395020E-03  2.51050144E-04  4.37661048E-02  3.74894097E-03
  1.20688712E-02 -3.04728978E-03  5.87246947E-04  2.79165187E-04  8.33707785E-04
  8.54372599E-04 -3.81645756E-04 -3.48515688E-07  1.11517222E-06 -8.23979510E-06
 -1.07863981E-05  1.14517961E-06 -3.51284264E-05  2.33953572E-05  4.00827276E-05
 -7.52734775E-06  7.05717508E-04  1.24104844E-04 -3.30466620E-05  3.71304864E-04
  3.50725139E-02  4.28250787E-04  1.51934235E-03  5.71896749E-03 -1.12981045E-05
  1.80819696E-05  9.49752179E-06  1.56802417E-05 -1.83390084E-06 -8.20766184E-07
  9.95702930E-07  3.53349075E-06  4.54579442E-06  4.95292842E-06 -6.43305765E-06
 -2.50737310E-05 -1.54431769E-05 -2.02002001E-05 -1.30553547E-04  8.51703788E-05
  4.88880347E-05 -3.77325369E-05 -1.21906342E-02  1.54980638E-03 -7.66803878E-04
 -1.77123049E-03 -2.95318679E-06 -9.63592463E-06  7.56495125E-06 -3.63418416E-06
  1.89758861E-06 -8.15629627E-07  1.02634400E-06  7.72991158E-06 -2.00141150E-07
 -5.79544795E-07 -1.01068758E-06 -3.12624153E-05  1.74423391E-06  3.96560252E-06
 -1.00329979E-04  1.00783860E-04 -9.68893777E-05 -1.24087197E-04 -1.01129971E-02
  6.22124694E-04 -2.22288615E-03 -6.18014602E-03 -8.06573127E-07 -6.78229236E-06
 -5.66967848E-06 -3.39384686E-06  3.41305893E-06 -1.93904511E-06  1.66975761E-06
  1.04175579E-05  4.44924565E-06  3.10800665E-07 -3.92639803E-05 -5.10339790E-05
 -2.04226252E-05 -5.56943345E-07 -5.60483023E-04 -1.59550695E-04  1.54487230E-04
 -2.53984760E-04 -1.16138745E-02 -8.40635118E-03  2.17097647E-04 -9.65385611E-03
 -5.47596341E-06  5.17044337E-06 -2.84977848E-06  1.77609849E-05  1.34822504E-05
 -2.35852469E-07 -4.72874816E-06 -2.73488433E-05 -2.23062185E-06  1.18107723E-06
  6.02000175E-05  1.45798343E-04  8.57089577E-06 -8.96008820E-06  5.90802789E-05
 -1.23586816E-03  6.30444311E-05  3.91447209E-05 -3.12907016E-02 -2.48465710E-02
  6.22990649E-03  8.16827991E-03 -1.06387161E-05  2.49385655E-05 -2.07247858E-05
 -9.66980327E-06 -4.37490045E-06 -1.91924353E-05  4.03159818E-05 -9.42472637E-06
 -2.16940372E-05 -7.61671013E-05 -1.89217789E-04  8.40300870E-05 -2.69351735E-05
  6.65802505E-04 -2.81100342E-03 -5.01857314E-04 -2.42219328E-03 -2.61720506E-04
 -1.73630583E-02 -2.70649823E-03 -6.72040728E-03 -2.45522411E-03 -3.17687657E-04
 -7.33419563E-05  9.25014689E-05 -1.62727695E-04  1.22242734E-04 -6.94826373E-05
  7.15613883E-06  1.04025266E-06  8.64180950E-06 -1.57197100E-06 -4.05903947E-04
  2.71137249E-05 -8.85767252E-05  1.95709218E-04  3.15194118E-03 -5.63364523E-04
 -1.13869327E-04 -1.72238688E-03  1.51167707E-02 -1.57888504E-03 -2.96708183E-03
 -2.79407541E-03  7.09850683E-05  3.25801439E-05  2.68594585E-07  2.81399804E-05
 -9.73067657E-06 -3.11885076E-05  4.25886358E-05 -4.29861965E-06  5.80027215E-05
 -1.02587361E-04 -2.57233329E-04  1.19065477E-04 -2.38066917E-04  8.21999732E-04
 -3.65940657E-03  6.63719060E-04  1.03884130E-03  1.09859624E-03 -1.72120992E-02
  8.99505861E-04 -6.58967960E-04  5.01877295E-03 -3.86274606E-04 -9.35950083E-05
  8.32617148E-05 -1.61560550E-04  1.28836244E-04  2.86954934E-03  2.51481155E-03
 -2.53558326E-04 -4.66152569E-04 -4.29899462E-04 -2.14316944E-04  9.18605058E-04
  1.56600251E-03  1.71666995E-03  3.42654811E-03 -5.65412511E-04 -3.05792072E-03
  1.79610930E-03  1.66693933E-02  1.52898347E-03 -1.12323350E-03  6.58358622E-03
  3.72170197E-04 -3.85820575E-04 -1.02401682E-03  5.39034260E-04 -7.03287324E-04
  5.64128647E-01  4.63736243E-01 -3.59754019E-04  2.20819135E-04 -1.74303005E-03
  1.29997173E-02  4.28236283E-04 -3.42774043E-04  2.39430507E-03 -1.42045307E-02
 -1.71525686E-04  2.86710647E-03 -5.60989733E-03 -2.93237717E-02  1.72410927E-04
  6.16611408E-03 -5.33585022E-03 -1.61264856E-04  2.97569658E-04  6.74671465E-05
 -1.06472418E-03  7.96799306E-04  1.56054258E-05 -1.04550042E-04  3.47357032E-04
  1.65272336E-05  8.65316667E-05  1.52669653E-04 -2.28179274E-05  3.87129497E-06
 -1.31390254E-03 -6.29669772E-06 -4.72966460E-06  1.36011664E-04 -2.08646574E-06
  8.47285873E-06  1.45825816E-05 -2.18425532E-06  1.66279735E-05  1.09390097E-04
  4.98936626E-06  1.51265548E-05  2.29426218E-06  4.67418637E-07  9.88349413E-05
  5.60494877E-05 -4.89229775E-05 -3.59830016E-04 -1.08845857E-04 -6.53038728E-05
  1.70984994E-04  5.96408631E-04 -6.15803886E-05 -1.56242670E-04  3.11604018E-05
 -1.75471113E-04  4.74897210E-04  1.22687889E-03 -5.02978679E-05 -1.19853361E-04
  2.72614866E-05 -1.99922886E-05  1.18167971E-04  6.81672495E-04  7.65125454E-05
 -4.98695021E-05  4.35040243E-04 -1.04286405E-03 -2.09637947E-04  4.98778945E-05
 -1.05825838E-03 -2.36713164E-03  2.89429537E-04  3.33678136E-04  8.78180437E-04
 -8.51695850E-05 -4.06851641E-05  2.10965813E-05  2.11877269E-05 -1.57508498E-05
  8.54468935E-05  9.64024445E-05 -1.96084533E-05 -4.22679865E-06 -9.83416302E-07
 -1.92284396E-04  1.49814754E-04 -8.34038732E-05  3.26092965E-05  1.34536136E-03
 -6.57277989E-04  4.96619716E-04 -1.65022313E-04  8.96941935E-03 -1.44892562E-03
  2.28755479E-03 -3.26653036E-04 -4.04465153E-05 -7.97986888E-05 -1.14159989E-04
 -2.72938497E-06  1.09503290E-04 -5.18086962E-05 -6.87126044E-05 -4.50568180E-05
  2.75124215E-04 -1.23608902E-04  2.13398392E-04  1.65985039E-04 -2.46979811E-04
  1.01534628E-04  2.74702731E-03 -1.01905815E-03  1.94608625E-03 -3.72362309E-04
  1.17911839E-02 -5.83269139E-03  4.25058363E-03 -4.47376842E-04  3.96049414E-05
 -8.49523698E-05  2.46494743E-04  2.79396771E-04 -1.56321275E-05  1.86146583E-06
  1.24257954E-05 -2.82131753E-05  6.86800495E-06  1.53183690E-06 -7.47506463E-05
  1.38476623E-04 -1.56569516E-05 -1.74574206E-05 -1.40073792E-04 -1.39836941E-05
 -2.47241744E-05  3.73438502E-06  4.95452041E-04 -2.70527332E-04 -4.36198335E-05
  1.22721621E-04  4.31216185E-06  9.62268667E-06 -9.70563216E-06 -2.39742017E-05
 -2.70471956E-06  5.64187011E-01  4.63793273E-01  4.24996533E-05 -6.08955084E-04
  4.64122360E-04  1.36774771E-02 -4.32329042E-04  5.74134581E-04  2.83858268E-04
 -2.92267991E-02  2.34310253E-03 -2.23546179E-03 -5.07682332E-03 -9.18850998E-03
 -2.35516324E-03  5.38227482E-03 -4.70869382E-03 -2.07567064E-04  1.74947855E-04
  1.21206860E-05 -3.60388804E-05  4.20848127E-05  2.61462723E-03  2.11837415E-03
  4.54602962E-04 -6.47122848E-05  1.09854192E-04  2.35924193E-04 -1.02534375E-03
  9.00335343E-05 -2.42624935E-04  5.76266160E-03  6.26551923E-03  8.56808350E-05
  4.92012131E-03 -4.10623472E-02 -6.75118399E-03  1.26128402E-02  3.54119202E-02
  5.15573693E-04 -3.11214429E-04  1.59863928E-04 -3.59832051E-04  9.06162229E-05
  2.82412830E-03  2.27457982E-03 -1.88500309E-04 -3.71594909E-04 -2.50675636E-04
  4.62369003E-04  4.16270446E-04  9.83517586E-04  4.79925677E-04  2.73117559E-03
 -4.55029768E-03 -1.13500002E-02 -1.21846195E-03  3.45473844E-02  5.32601113E-04
 -5.65874027E-03  7.33246018E-03  1.39621717E-04 -2.23010387E-04 -6.33355131E-04
  4.92850095E-05 -1.53860855E-04 -6.66338511E-05  1.10879311E-05  8.87831313E-05
  6.15353274E-06  3.93674809E-05 -4.99505980E-04 -5.11903931E-04 -4.47545885E-05
 -3.71373017E-04  3.92101967E-03  7.35568937E-04  6.21450493E-04  2.21641554E-03
  5.95313328E-02  1.36504225E-02  1.41817984E-03  1.90854284E-02 -8.47097002E-05
 -1.78614834E-04  2.44911030E-05  8.83022641E-05 -1.07384081E-04 -1.72900191E-05
  2.29096091E-05  5.18022889E-05 -9.20981352E-06  1.65813205E-05 -2.83412056E-04
 -3.26346923E-04  5.43581984E-05 -1.09990648E-04  9.34313151E-04  5.56369360E-04
  2.74073519E-05  8.70209754E-04 -4.22247798E-03  8.13493848E-03 -3.00471231E-03
 -4.41765200E-03  6.88179395E-05 -9.08009920E-05  4.88450068E-05 -2.47639026E-05
 -2.90099204E-05 -1.49314595E-05  1.20776524E-05  2.17351068E-05 -3.52230778E-06
  8.03288445E-06 -9.92804035E-05 -1.65845829E-04  2.64118860E-05 -5.65995691E-05
 -1.73963386E-03 -6.51139197E-04  4.96879174E-05 -3.84897078E-04  6.21899966E-04
  2.34646895E-03 -3.00947922E-03 -8.69347649E-03 -4.20661839E-05  1.68405312E-05
 -2.24571989E-05  2.25980244E-05 -7.90334043E-06 -1.74166761E-05  2.30602062E-05
  4.43607832E-05 -3.08432176E-06  3.87367248E-06 -3.22960794E-04 -2.83676487E-04
  3.96951431E-05 -2.57550725E-05  1.12109519E-03  9.29275375E-04 -6.09586233E-04
 -1.33251276E-03 -1.73414478E-02 -1.07540094E-02 -8.14901170E-05 -8.80624461E-03
  1.01206708E-04  2.11293000E-05  3.97154945E-05 -1.97407394E-05 -4.61223350E-07
 -5.67615305E-05  5.06934673E-06  9.99836741E-05 -2.60340745E-05 -9.46239202E-06
 -2.74694485E-04 -6.23728239E-04  1.99628634E-04  1.68494924E-04 -1.40209665E-03
 -6.77636877E-04  1.53745817E-04 -2.05117762E-04 -9.64144219E-03 -2.17955848E-02
  6.10821142E-03  3.46803400E-03  1.08995247E-04  2.52390012E-04 -3.30307608E-05
 -2.22661091E-05  6.46717151E-05 -5.80318575E-05 -2.60340416E-06 -4.63203123E-05
 -5.81175122E-05 -5.59469321E-05 -2.27716888E-04  2.39783681E-04  2.63172068E-04
  3.97050992E-04  1.90101341E-04  1.35159023E-03  2.92218470E-03  1.50336995E-03
 -5.24554203E-03  4.92788245E-03  7.18570061E-03  1.39944464E-02 -2.12391983E-04
 -1.08834428E-04 -1.06827234E-04 -1.17439853E-04  7.51696864E-05 -1.07892837E-05
  1.85467839E-05 -8.82418169E-06 -2.81619144E-05 -3.66015690E-05 -2.02119976E-04
  7.27082975E-05  1.66275729E-04  2.15470910E-04 -1.68739735E-03  3.75105223E-04
  1.29362962E-03 -4.09071536E-04 -1.37908841E-02  2.79455265E-03  7.86136560E-03
  2.85335554E-04 -9.59545109E-06 -2.62221753E-05 -8.78985314E-05 -3.44661426E-05
  5.65846660E-06 -1.64917821E-05  1.26768334E-05 -4.66815504E-06 -7.59540630E-06
 -6.38300987E-06 -1.49396302E-04  4.39464309E-05  7.98966496E-05  6.62578700E-05
  8.14923110E-04 -6.49045185E-05  5.81955173E-04 -1.00919068E-03 -1.49255566E-02
  4.05091170E-04  1.45441734E-03 -2.61514464E-04 -1.34265073E-05  7.00767737E-06
  5.01335995E-05 -9.85879401E-07  1.92389894E-05 -1.91786591E-05  2.13733251E-05
 -2.42779582E-05 -4.84210210E-05 -2.73979465E-05 -2.69076271E-04  1.61632957E-04
  3.24729179E-04  1.99248192E-04 -9.95041745E-05 -6.60802207E-04  1.51396038E-05
 -2.26561499E-03  4.47883516E-03  3.04950624E-04 -6.76099226E-04  2.96546584E-03
  1.10029143E-04  2.93187745E-05 -6.32570065E-05  2.64419547E-05 -1.90393154E-05
  8.19184511E-05  1.27058237E-04 -1.25508196E-05 -7.97858628E-05 -1.81159307E-05
 -4.43849356E-04  1.45079008E-04  6.13475128E-04  6.91066270E-05  5.19333413E-03
 -3.01933511E-04 -5.12845410E-03  4.29060588E-03 -3.59598899E-03  1.08238862E-03
  3.16312233E-03 -1.83960149E-03  1.47876765E-04  1.18164562E-04  1.27433106E-04
  5.74335980E-05  2.96632794E-05 -5.11254138E-05  1.38102827E-06  5.13111963E-04
 -1.03187136E-04 -1.68487094E-04 -3.23938180E-03  1.25555715E-04  9.51164354E-04
  3.24646088E-03 -4.05291878E-05 -1.41404172E-04  6.51438775E-04 -4.38504432E-05
  1.67987418E-04  5.08272330E-04 -2.32350116E-05 -7.05678300E-05  7.08146425E-05
 -6.10267433E-05  3.53751045E-04  6.02121500E-04 -3.77083942E-05 -5.03159865E-05
  4.34959852E-04 -6.42985520E-05  3.74618999E-04  5.54040904E-04 -3.76083995E-05
  2.38005878E-04  4.30386207E-04 -1.87781662E-05 -7.78529684E-05  2.42421747E-04
 -1.13568898E-05 -2.26647658E-04 -1.97699108E-04  2.42873827E-06  1.04217964E-05
  6.42603836E-06 -1.19571132E-05  3.28823105E-05 -7.35809499E-05 -3.30404282E-05
  4.54239939E-05 -1.49979160E-04  8.64502704E-05  2.12025607E-04  1.51011229E-04
  4.92963268E-04  4.54553369E-03 -3.08328968E-04 -6.44666792E-04  1.08568208E-03
 -3.73443115E-06  5.72594608E-06  1.16405298E-05 -1.01406079E-05  1.51718877E-05
  2.37144761E-06  6.12249956E-07 -1.83818418E-05  2.38331498E-05  2.25614367E-05
  5.59970008E-05  1.06294947E-04 -6.00962056E-05 -1.07071864E-04  4.91692267E-04
  4.24291133E-04  1.56136985E-05  1.48031046E-04 -5.60813374E-04  5.33738429E-04
  3.68333321E-04  4.47977039E-04  3.88697224E-05 -3.37001492E-06 -1.28944650E-05
  2.14750051E-05  6.76119214E-05  2.28452502E-06  1.46221326E-05  6.77047667E-07
  7.17190540E-06 -1.62498075E-05 -1.07534492E-04 -1.18400479E-05 -6.71533777E-05
  4.48058128E-05  1.08607271E-03 -2.37754068E-05 -7.47579275E-05  4.56557188E-05
 -1.92726053E-02  2.36356200E-03 -4.91284635E-03 -1.35707256E-03 -7.17578107E-06
  2.78020672E-05  5.39954867E-05  2.86881892E-05 -1.97817557E-05 -1.48106367E-07
 -1.32127377E-06  6.31204306E-06 -2.08529843E-05 -2.69457643E-06  1.82765789E-05
 -2.55904949E-05  8.75836477E-05  1.34006473E-05  8.38927092E-05  2.45922591E-04
 -1.73126363E-04 -1.27109532E-04 -3.13792004E-03  7.93161861E-04 -4.84280676E-04
 -4.13690327E-04  2.16655599E-05  2.16847627E-05 -9.09594552E-07 -5.55602505E-06
  3.32598393E-06 -2.86535848E-03 -2.40519682E-03  1.88108526E-04  2.41599075E-04
  1.87388522E-04  4.85501810E-04 -3.41307421E-04 -2.05361070E-04 -5.95590544E-05
 -2.08297315E-03  2.13223785E-03  1.46661135E-04 -2.56847386E-03  7.59557044E-02
 -1.23661143E-02  6.17472465E-03  7.22112527E-04 -2.92511912E-05 -1.66780695E-04
 -3.11643999E-04  1.97048002E-04 -2.04133674E-04 -8.46415965E-04 -6.75695158E-04
  7.02483899E-05 -1.70570353E-05  4.21282191E-05 -1.23020485E-04 -4.21861024E-04
  6.20238689E-05 -2.65849869E-04  5.70289249E-04  8.33006612E-04  3.87621505E-04
  4.65580456E-03 -1.01984946E-02 -1.22012672E-02  1.08720241E-02  2.72778270E-02
  4.29671059E-05 -6.58651471E-05  1.14015963E-04 -7.46101395E-05 -2.42055104E-05
  5.63686371E-01  4.63359063E-01 -1.07612390E-04 -1.16215274E-04 -2.20436152E-04
  1.38177936E-02  5.58788944E-04  1.27306326E-03  6.65670199E-04 -1.77342427E-02
 -1.33417984E-03 -5.17442982E-03  2.11881273E-03  3.75894410E-02  1.73082680E-03
 -2.51166735E-02  4.55048241E-02  5.70914728E-04  2.34518599E-04 -6.45750441E-04
 -6.20460467E-04  3.27471890E-04 -2.32972272E-05 -7.80312494E-06 -1.05218412E-05
 -2.22201872E-05  2.12047543E-06 -1.41374851E-04  4.31194475E-05  7.47212298E-05
 -2.87695672E-05  3.72657388E-03 -1.84543377E-04  4.80190286E-04  1.71665466E-03
  3.69835834E-02  1.84878596E-03  1.64383968E-03  7.09100607E-03 -3.61909514E-05
 -1.06353893E-06  3.92289494E-05  3.15152075E-05 -2.73099154E-05 -9.85750924E-06
 -4.03883621E-06  1.83412872E-05  5.56791854E-06  1.81751918E-06 -1.10949044E-05
 -1.11538026E-04 -1.62717886E-05 -2.07334548E-05 -6.68666534E-04 -9.25328165E-05
  3.18798743E-05 -3.48192312E-04 -1.68109547E-02  3.57058221E-03 -1.72882184E-03
 -2.88045357E-03  1.32969068E-05 -2.18569078E-05  2.19396559E-05 -9.11389426E-06
  8.31506894E-07 -7.80215222E-06 -2.21812365E-06  5.81979372E-06  6.64507016E-06
  1.11966551E-05 -5.25606992E-06 -4.12170115E-05 -2.69700963E-05 -6.61395835E-05
 -7.56028242E-04 -1.88884693E-04 -8.73744399E-06 -2.88612981E-04 -9.71449214E-03
  2.30604901E-03 -3.34948071E-03 -9.70406521E-03 -1.69021097E-05 -9.82977126E-06
  2.05043674E-06  7.50935577E-06 -9.05430737E-07 -1.48920815E-05 -3.81911394E-06
  8.28844523E-06 -3.28273123E-06  2.65288043E-06 -1.08485035E-04 -5.14754363E-05
  1.41700123E-05 -2.59744357E-06  1.95648712E-04  3.93678803E-04 -4.61213876E-04
 -1.15543343E-03 -3.98704504E-02 -1.77203569E-02  4.47989592E-04 -1.44065046E-02
  1.92251587E-05  7.42918346E-07  8.17680347E-06  2.03578758E-05 -7.24340423E-06
 -7.64901165E-05 -6.04840964E-05  5.01546981E-05  1.42747091E-05  6.82268072E-06
  1.20352300E-04 -2.18681491E-04 -4.30129317E-05 -2.81854648E-06 -3.25268914E-03
 -1.68599317E-03  1.01572701E-03  1.23970696E-03 -6.90693726E-03 -4.14441551E-02
  1.10492858E-02  5.89396447E-03  5.59080515E-05  4.64187921E-05 -1.89158885E-05
 -5.87398797E-05  3.67133076E-05  2.05445786E-02  1.69881988E-02 -1.52833905E-04
  1.91666929E-05 -6.43341576E-04  6.61940817E-04  5.65864498E-04  1.63464479E-04
  2.10985495E-03 -6.83498209E-04  8.95821892E-04  2.70472296E-03 -6.62830903E-04
 -8.82740107E-02  6.67448184E-03  2.56112409E-03  2.52936337E-02 -1.15509648E-03
 -3.27995894E-04  4.97110026E-04 -1.22223610E-04  1.99049528E-04  2.47835100E-04
  2.67844478E-04 -4.37260445E-05 -1.07217112E-04 -4.39961998E-05 -1.79953536E-04
  3.05165603E-04  6.64113806E-04  4.03869518E-04 -3.43745719E-03  2.45365984E-04
 -6.78890700E-04  1.85039682E-03  1.23422459E-02  1.72622969E-03  7.45794262E-03
 -3.95320628E-03  4.00222589E-05 -1.25456972E-04 -3.79239624E-04  1.42515530E-05
 -1.24922466E-04 -4.86832650E-04 -3.27662161E-04  1.21968741E-06 -1.03213576E-05
  3.91066413E-06 -4.86575830E-04  6.67057339E-05  1.91471710E-04  7.77893202E-05
  4.46099904E-03 -7.94397868E-04 -1.48072170E-03 -1.55905506E-03 -2.27549859E-02
  1.11096454E-03  4.61481252E-03 -9.68657282E-04  2.13789944E-06  3.20174623E-05
  1.01849993E-04 -2.50143683E-08  2.68749005E-05 -5.21949075E-04 -3.63608912E-04
 -3.33495542E-05 -6.37608943E-05 -5.16120482E-05 -2.29250170E-04  2.82869499E-04
  5.87416614E-04  3.74385053E-04 -2.33889248E-03 -1.38603949E-04  1.88357556E-03
 -2.69991468E-03  3.50586515E-02 -2.49780321E-03 -5.70376128E-03 -3.44181525E-03
  2.05303025E-04 -3.37862171E-05 -2.70076812E-04  1.05767136E-04 -1.48333024E-04
 -3.35048231E-03 -2.65191203E-03 -1.29839891E-04 -6.40759099E-04  2.47388770E-04
 -7.44855338E-05  4.72355681E-04  2.20524326E-03 -6.73645282E-04  5.98375622E-03
 -3.11096312E-04 -5.07102183E-03  3.84034550E-03  1.91417660E-02 -7.65597860E-03
 -1.92433963E-02 -5.94835002E-03  3.58985956E-04  2.92784203E-04  9.96050799E-04
  7.39352518E-04 -2.37709087E-04 -5.60996273E-06  3.98813075E-05 -1.86646756E-04
  4.00090327E-05 -2.15778745E-04  1.89231273E-03 -3.05591700E-05 -7.02143521E-04
 -4.17058371E-03 -2.95625815E-05  1.17196011E-04  3.72208624E-04 -6.52435966E-06
 -2.53701796E-05  5.17017230E-06 -5.87336218E-06 -2.01158974E-05  8.99631161E-05
 -3.35459001E-05  2.87134829E-04  3.92242908E-04  1.21127215E-05 -8.82254710E-05
 -1.32398092E-03 -1.75707665E-04  5.71064570E-04  7.43974656E-04 -4.15811604E-05
 -2.59996671E-04 -4.26091184E-04 -6.95332467E-05  1.61885884E-04  8.55484421E-04
 -3.28367016E-05 -4.29108763E-04 -1.21401600E-03  5.99218887E-06  2.20141182E-05
  1.22693376E-05 -4.98442058E-06  3.70709098E-05 -1.31194514E-04 -5.14455847E-05
  3.89462498E-05 -1.79901634E-04  3.37400480E-04  1.28287099E-04  1.77206710E-04
  9.16502246E-05  1.08372308E-03  3.20880924E-04  7.02378884E-04  8.79451367E-04
 -6.56611130E-05 -9.12773719E-06  5.08371037E-05 -1.39526009E-05  1.98993292E-05
 -5.03659603E-06  1.71971823E-06 -2.30911772E-06  1.11673670E-06  9.89224314E-06
 -3.21715584E-05 -8.96351636E-07 -3.32810914E-06 -3.00032021E-05  8.15014272E-04
 -6.24557131E-04  7.36848497E-04 -1.61444982E-04 -2.18692374E-03  1.28339723E-04
 -5.04296068E-04 -2.95793420E-04 -3.78430361E-05  1.90444826E-05 -2.91264716E-05
 -1.95915684E-05 -7.88573018E-06  2.79349743E-06  2.20614714E-05 -3.03420147E-05
  4.98308873E-05 -9.29846450E-06 -6.72261376E-05  1.66842986E-04 -2.27203640E-04
  4.45173731E-05 -7.17608708E-04 -9.04065439E-04  1.63622131E-04  3.69563404E-04
 -1.25872355E-02  4.17988979E-03 -2.65036114E-03  1.14445187E-03 -1.33312243E-05
  3.79962851E-06  2.40353819E-05  7.67754032E-05  2.92710650E-05  2.22454572E-07
  1.75818991E-06 -8.88398031E-06  5.02379132E-07 -8.10090718E-06 -1.05475314E-05
  3.63673630E-05  1.45183669E-06  3.15433998E-05 -1.07659097E-04 -2.28125121E-05
 -8.99685767E-05 -1.11073492E-04 -4.57990789E-04  1.37995451E-04 -1.68657076E-04
  5.13145880E-04 -8.05837815E-06  8.28382966E-07 -1.12022412E-05 -2.33783357E-06
  2.74709679E-06 -2.66577613E-03 -2.22705045E-03 -3.47435048E-04  9.37855349E-05
 -1.12571905E-04  3.36270268E-04  3.43163550E-04 -1.32689802E-04  1.77724598E-04
 -1.86631734E-03 -9.70978053E-04 -1.33078569E-03 -8.91520003E-04  1.69596627E-02
  7.72748865E-03  2.68071850E-03  7.41008972E-03  1.22713209E-04 -1.15318596E-04
  7.95212067E-06 -3.97882756E-04  1.08627385E-04  5.63531236E-01  4.63252366E-01
  4.04861948E-04 -7.71525360E-05  1.06235786E-04  1.35565583E-02 -1.40510474E-03
  2.90220185E-04 -2.96154595E-04 -1.45666446E-02  7.17403895E-04 -4.33628393E-04
 -1.19212452E-05  1.24231231E-01  1.37339378E-02  3.84156677E-03  2.69216286E-02
  8.26874842E-04 -1.71975625E-04  5.86683787E-04  3.71440487E-04 -2.91925400E-04
  8.32514171E-04  7.02835156E-04 -2.16274156E-05 -4.30959704E-05 -5.23187569E-05
 -4.56154804E-05  1.93852762E-04  2.80675449E-04  3.02515657E-04 -2.17552272E-06
 -9.61495524E-04 -1.41244891E-03 -2.50874941E-03  6.78777535E-03  8.97890316E-03
  3.25559556E-02 -1.73010381E-02 -6.94390820E-05  1.51419689E-06 -5.94149701E-05
 -9.35457670E-06 -3.33838726E-05  1.75213884E-02  1.45120237E-02  2.61660445E-04
  8.72441733E-05  5.83003567E-04  4.61116297E-04 -1.04737528E-03 -2.06417986E-04
 -1.83141126E-03  1.35677151E-03 -1.03455752E-03  5.04234219E-04  1.77578432E-03
 -6.35057088E-04 -8.25961197E-03 -1.10574648E-03 -9.72580272E-03 -1.12601778E-03
 -5.12409894E-04 -4.11353136E-04  1.57141488E-04 -2.08310093E-04  1.95278520E-04
  2.36568506E-04  1.16749158E-04 -2.45509845E-05  1.13637091E-05 -2.86400396E-04
 -7.97019328E-04  1.34137311E-04 -1.87455069E-04 -2.58484680E-03  1.42273561E-04
 -3.76565931E-04 -1.59148921E-03  6.54935228E-03 -6.00067061E-03  3.25600446E-03
  5.96250116E-03  2.27947227E-04 -2.30407835E-04  1.17067011E-04 -2.22967849E-04
  4.74267075E-05 -3.98807773E-04 -2.45389477E-04  2.42255423E-05 -7.54185920E-06
  2.54485206E-06 -5.68135505E-04 -2.88098020E-04  6.28628927E-05 -5.16899721E-05
  3.67136488E-03  2.17067496E-03 -4.35856644E-04  5.21077652E-04 -3.28094491E-02
 -2.79319259E-03  5.21403606E-04 -7.94209571E-04 -4.67702389E-05  3.36649513E-05
 -1.72705113E-05  4.50719701E-05 -1.13961984E-05  2.05560070E-04  2.42242666E-04
  1.04363869E-04 -1.12940061E-05  4.87420510E-05 -2.76663184E-04 -7.60465175E-04
  1.15363321E-04 -2.19566851E-04 -2.85646601E-03 -6.83700365E-04  7.09536605E-04
  1.60975359E-03  1.19441473E-02 -2.01156057E-03 -2.63639549E-03 -9.44927979E-03
  2.73849913E-04 -1.07415342E-04  9.58608260E-05 -2.21975534E-04  8.26405024E-05
  1.76026127E-02  1.45656689E-02  4.33178316E-04 -2.36120020E-04 -4.10999574E-04
  6.05832070E-04 -1.50853018E-03  7.75071300E-04  1.20844638E-03  1.00979887E-03
 -8.41289277E-04 -8.39192855E-04 -2.48691313E-03 -6.85217545E-02 -2.13693312E-02
  9.75690539E-03  1.23855484E-02 -3.97180075E-04  1.08850438E-03 -5.57559328E-04
 -9.66980930E-05  3.97538004E-04  5.43490791E-05  4.46181326E-05  2.18594521E-05
  2.76200684E-06  1.55071648E-05 -2.55520140E-05 -1.02806819E-04 -1.32223632E-05
 -9.78415706E-05  2.19264635E-03  6.51767164E-04  1.26388253E-03 -3.01590689E-04
  1.07341440E-02 -6.03963081E-03 -7.09870901E-03 -1.06651808E-02 -2.13980394E-05
 -9.03339444E-06  2.04227973E-05 -2.34755240E-05  1.33038475E-05 -1.44383546E-05
 -6.25621102E-06 -1.47958780E-05 -3.05724495E-06 -9.32026011E-06 -5.55135487E-05
  7.32973848E-05  3.34640190E-05  5.99222627E-05 -9.22321832E-04 -1.05718661E-04
  4.09456121E-04  3.43188201E-05  1.77156478E-02 -2.56483722E-03 -6.35145505E-03
 -3.76267566E-03 -1.25701261E-05  1.11468652E-05 -2.02478894E-05 -1.15315100E-05
  1.14703823E-05 -2.53302239E-05 -1.53601433E-05 -6.00002244E-06 -6.57267271E-06
 -8.99493896E-06 -1.58278106E-05  3.06548142E-05  3.76945156E-05  5.22164861E-05
 -5.21741208E-04  1.02461378E-04  5.39985890E-05  5.54726041E-05 -2.88715010E-02
  1.41461756E-03 -2.65422519E-03  1.00142897E-02 -1.08498821E-05 -1.64437593E-06
  1.48588343E-06  5.95188166E-07  2.00381246E-06 -3.90358566E-05 -2.35562486E-05
 -7.30412610E-06 -6.76963409E-06 -1.82325201E-06 -1.20026511E-04  4.34835855E-05
  4.44252334E-05  1.50561767E-05 -1.21033386E-04 -2.20658053E-04 -3.45615737E-04
  3.40616371E-04  1.26864763E-02  3.85616682E-03  5.20543116E-04  1.50895154E-02
  1.99355086E-05  2.22166040E-05  4.99148998E-06 -2.94705346E-06  2.51863057E-05
 -3.61371685E-06 -9.67412847E-06 -6.40240895E-06 -9.59420770E-06 -6.12422716E-07
  1.51144181E-04 -6.39083640E-06  2.02451637E-05 -2.93062243E-05 -6.17304969E-04
  7.53445534E-04  7.20428024E-04  7.55707139E-04 -5.88132100E-02  7.71436552E-03
  2.74037974E-02 -4.21741372E-03  3.66272728E-05  7.65619409E-06  1.97820804E-05
  1.65452983E-05 -7.02511278E-05 -2.20221277E-05  7.61451507E-05 -8.53687821E-05
  3.43929866E-06 -4.57993189E-04  9.15410827E-04 -9.95186290E-05  2.45432333E-04
 -4.59989508E-03 -1.67245047E-04  3.36772372E-04  4.43803127E-04 -4.65096022E-05
 -2.12290458E-04 -3.59378719E-04 -7.80706833E-05  2.45146614E-04  7.75708719E-04
 -4.21687101E-05 -2.48556622E-04 -5.57715322E-04 -1.47680419E-04  2.67852131E-04
  1.43028850E-03 -5.52698596E-05  3.83253105E-04  5.99733301E-04 -1.82523541E-05
  1.24811303E-04 -1.49847307E-04 -2.87407617E-06 -3.00275983E-05  2.60371942E-04
 -2.82459092E-05  1.98512569E-04 -2.02850024E-04  3.65512402E-07  1.66796374E-06
  3.60248459E-06  1.17848813E-05  5.41841108E-07 -2.02689783E-05 -1.46411636E-05
 -5.01911691E-05  1.28479142E-06  3.41658432E-04  3.78790175E-05  1.58001622E-04
  1.25711033E-05 -1.00449922E-03  6.94662500E-04  4.34101866E-04  1.28983419E-04
  1.42939479E-06 -4.13796154E-06  3.71103576E-06  1.10230814E-06 -1.58002641E-05
  5.41061415E-07 -1.47909059E-07 -5.04897356E-06 -4.89010792E-07  3.05343394E-06
  1.00696195E-06  2.29234531E-05  1.35561341E-05 -1.48366852E-05 -8.58003097E-05
 -1.75097722E-04 -3.04688615E-04  1.70916784E-04  2.47923276E-03 -2.21862968E-04
  5.56690264E-04 -2.98204275E-04  3.71240436E-06 -6.62798305E-06  4.37129428E-06
  2.65836901E-06  9.77757179E-06  3.07777508E-07 -1.22490199E-06  7.44941806E-06
  1.61915551E-05 -4.38455466E-06  5.76921637E-05 -3.34532603E-05 -6.95404737E-05
  1.92958615E-05 -5.14293909E-04  1.96070659E-04 -1.37835978E-04 -7.80397795E-05
  1.67545438E-03 -3.50832224E-03  1.44869394E-03 -6.06159128E-05  1.57293340E-05
  1.63478822E-05  2.44735481E-05  2.41842168E-05 -1.44450349E-06 -2.13003995E-07
 -1.58709821E-06 -1.05067017E-06 -7.11803083E-06  9.14633120E-07  1.59710229E-05
  5.65935704E-06  3.16147802E-05 -3.60356441E-06  1.20243555E-05 -2.92559895E-05
 -1.08521853E-04 -7.05019158E-07  6.49094432E-04 -2.80195558E-04  4.19795552E-04
  2.46978696E-04  2.91002356E-06  6.82310628E-07  5.40930266E-06 -3.39880316E-06
  4.26289110E-07  2.53071104E-05  6.65074228E-05  3.41321822E-05  5.12372536E-05
  2.07351274E-05 -4.09558356E-04 -1.48426268E-04 -2.44145187E-04 -1.19548183E-04
  2.94047309E-03  8.18741656E-04  1.48325616E-03  8.68081641E-04  3.03456151E-02
  5.50867088E-03  6.59714122E-03  4.92608287E-03  1.51989259E-06 -1.91604679E-05
 -7.35029162E-05  7.20762538E-06 -3.25862231E-05  4.42322331E-05  4.48770994E-05
  1.55825443E-05  6.21618812E-06  1.33562609E-05 -3.04680669E-05 -8.74394680E-05
 -3.52543786E-05 -8.68613817E-05 -4.09619745E-04  2.50315492E-05 -8.54416866E-07
  1.12854325E-04  1.90826117E-02  3.59407689E-03  2.03338199E-03 -5.75076381E-03
  5.84046450E-06  1.17673821E-06  2.53341582E-05 -4.93861612E-05  9.21992893E-06
 -1.10268203E-03 -8.03110267E-04  5.37014753E-05  1.08721915E-04  6.81140797E-05
 -3.96722786E-04 -3.51069158E-04 -8.62231311E-04 -2.81042452E-04 -1.78077685E-03
  1.02436472E-03  2.07913321E-03  1.61412801E-03 -7.54989668E-03  4.21017916E-03
  5.50482966E-04  3.31836173E-02  6.31365910E-05  5.30313866E-05  2.06214997E-04
  1.67876465E-04 -5.08591792E-05  1.54304890E-05  1.15211214E-05 -9.50117010E-06
 -8.22422537E-06  3.95961373E-06  2.32223689E-05  3.63129979E-05  3.22385088E-05
 -1.66618229E-05  1.14266731E-05  9.71928600E-06 -5.96145248E-05  9.93453077E-05
 -7.00395909E-03 -4.99862395E-03 -2.23480865E-03 -4.56865352E-03 -2.24477306E-05
 -1.08667032E-06 -7.55584551E-06 -1.71314044E-06  8.91061626E-07  1.74954071E-06
  1.44886313E-06  3.12344435E-06 -9.54993835E-07 -1.98243295E-06 -1.14997714E-05
 -1.86848419E-05  7.23585778E-06  1.06117485E-05  1.15978036E-04  1.38570105E-04
 -7.16445591E-06  4.64878574E-05 -3.33234722E-03 -3.10540892E-03  2.09729717E-03
  1.00494673E-03 -5.47375388E-08 -2.37269284E-06  3.57985396E-07  5.44127271E-06
 -4.03227260E-06  1.10091349E-05  6.90340876E-06  3.81124418E-07 -2.02052565E-06
 -6.59867080E-07  3.41199017E-05 -7.17717492E-07  9.04977935E-06  6.28386445E-06
 -2.58448852E-04 -8.11939577E-05 -3.23297580E-05 -1.25216193E-04 -4.73345742E-03
 -3.45711740E-04 -7.64880303E-04  1.32578987E-03 -5.29805277E-06  4.23506404E-06
 -7.64162921E-06 -7.30174631E-06  3.61128497E-07 -9.01146962E-06 -7.09634914E-06
  1.04733166E-05  5.51816046E-06 -4.12280394E-06  2.43081062E-05 -5.31724123E-05
 -1.72351941E-05  1.02333361E-05 -4.42755079E-04 -2.95755284E-04  9.94087628E-07
 -1.91656875E-04 -2.86604301E-02 -5.20902870E-03  2.64716143E-03 -2.64547048E-03
  1.10551324E-05 -6.52684962E-08 -7.74778741E-08 -2.40610329E-05  4.98619401E-06
 -9.01319530E-05 -6.30557595E-05  6.54317694E-06  2.00317299E-05 -8.35652802E-06
 -1.35630454E-04 -4.22064331E-05 -8.58986703E-05  3.61895549E-05  9.43705623E-04
 -9.10578091E-05  3.51528897E-04 -4.03276099E-04  2.03738329E-02 -1.71201761E-02
 -8.37719492E-04 -2.31514659E-03 -1.26809298E-05  5.79258862E-06  5.35840272E-06
  2.20063662E-05  1.44326454E-07  4.81191644E-02  3.96605552E-02  4.72905130E-05
  5.13786974E-05  8.81676464E-05  7.06642805E-04 -3.11493219E-04 -4.67569636E-04
 -4.94285063E-04 -1.86680031E-03  5.11423596E-05 -8.30305152E-04  7.17602014E-04
 -4.30613664E-02  2.27962376E-03 -4.47900720E-05  1.24929088E-02  1.82175950E-04
 -4.57910316E-05 -3.10718669E-04  3.73937189E-05 -1.19127805E-04  2.77090612E-02
  2.29287620E-02  1.20388606E-04  4.74878052E-04 -1.71278291E-04  4.34072882E-04
 -5.59484219E-04 -2.02889253E-03  5.41799204E-04 -4.41446047E-04  1.81191942E-04
  7.29191851E-04 -7.01477514E-04  1.63637466E-03  1.35413729E-03  3.74101628E-03
 -1.53074232E-03  3.25082245E-04  2.56329355E-04  9.02019328E-04  6.69681589E-04
 -2.07122434E-04  3.69774989E-01  3.04152226E-01 -9.38667082E-06  2.77723688E-04
 -4.33085287E-04  8.25387148E-03 -3.43269150E-04 -1.61318039E-03  8.22762760E-04
 -4.65352482E-03  2.37900085E-04  6.97065993E-04 -1.51077891E-04 -1.07680386E-02
  2.08353643E-04  1.16772807E-03 -4.32765622E-04 -4.82547139E-04 -2.30424611E-04
 -4.58660073E-04 -5.02706739E-04  2.06544104E-04  4.22206165E-01  3.47226464E-01
  1.30806858E-04  1.24564787E-04  3.24612246E-04  9.67455726E-03 -8.73359489E-04
 -1.74087078E-03 -1.10330507E-03 -6.80806380E-03  7.01812302E-04  1.69016491E-03
  1.07132987E-04  1.89872387E-02 -1.40798558E-03 -3.43936822E-03 -8.45882366E-04
 -2.58085210E-04  3.01752207E-04  8.21075617E-04 -3.54780312E-04  5.04523560E-04
 -2.25292876E-03 -1.69069852E-03  2.48685012E-04  5.19236173E-04  3.35346097E-04
 -3.55509810E-04 -1.03067362E-03 -2.18320647E-03 -1.35317443E-03 -1.10105795E-03
  7.15486461E-04  6.90886869E-04  2.08414302E-03  1.21722007E-02 -4.11840167E-03
 -1.16472350E-02 -3.89252844E-03  1.63120363E-04 -4.67762340E-04 -1.19724479E-03
  3.09449476E-04 -6.00568046E-04  1.45067141E-05 -1.07245640E-04  1.95626142E-04
 -4.68031076E-06  1.66439099E-04 -1.55825372E-03  2.40352258E-05 -3.48628033E-04
 -1.52564936E-04 -7.84124514E-06  3.00526599E-05  1.59593301E-04 -4.18779611E-07
  1.09830930E-05  2.58304647E-05  3.29331732E-06 -1.89932730E-05  6.57505340E-05
  6.67167479E-07  1.81913939E-05 -6.45911058E-05 -2.26285587E-06 -2.26722891E-05
  1.27756056E-03 -2.34467198E-05 -2.89953023E-04 -4.69804224E-05 -1.45717589E-04
  8.79573801E-05  6.77501553E-04  1.79765357E-04 -3.76590863E-04  1.43963494E-03
  2.27680146E-04 -3.77809481E-04  7.26320148E-04  4.21125851E-06  1.38404871E-05
  1.41333020E-05  3.21426709E-06  5.12278973E-05 -3.58816742E-05 -6.29292330E-05
 -2.05358270E-05 -2.18595477E-04 -1.69536117E-04  2.48100388E-05  8.18962112E-06
  4.10572061E-05  2.37910008E-03  2.02055416E-04 -3.84862262E-04  1.36900294E-03
 -9.06797227E-05 -3.57442628E-05 -8.63560252E-07 -2.08396193E-05  1.30608498E-05
  3.78821020E-06  6.42233111E-06 -1.59292007E-05  1.83716764E-05  1.06022825E-05
  1.19933961E-05  9.75137200E-05 -4.20992199E-05 -4.46277650E-05  5.50601817E-04
  4.84899926E-04 -1.32992072E-04  3.25831701E-05 -4.95816393E-03  2.72362775E-04
 -1.15077267E-03  8.66653422E-04  3.36418337E-05 -1.96932597E-05 -1.89210877E-05
  3.27101945E-05  4.23059709E-05  1.15570358E-06  1.19094338E-05  4.24505047E-06
  2.43525746E-05 -1.53704131E-05 -6.61159993E-05 -2.73705645E-05 -1.16549879E-04
  6.51447442E-05  2.02634525E-04  3.30092953E-04 -2.31581961E-04 -2.71390878E-04
 -1.38701533E-02  1.54805176E-03 -4.07849050E-03 -1.90631367E-03 -4.83546805E-06
  1.35127116E-05  1.82522057E-05  4.18711086E-05 -1.09919921E-05  4.64297920E-07
  4.61236631E-06  7.54085359E-06 -9.24660547E-06 -8.52435731E-06 -4.24708115E-05
 -2.78999185E-05  3.52700180E-05  3.17558320E-05  3.19062815E-04  2.23405719E-04
  3.43730601E-05 -1.46448125E-04 -3.91464944E-03  1.08927841E-03 -1.07706360E-03
 -5.59570571E-04  1.62329722E-05  2.10835810E-05 -4.53245484E-06 -5.74596762E-06
 -4.64504512E-06  1.53914026E-04  1.72249705E-04  1.69451296E-05  1.03199023E-05
  3.81150481E-05 -2.70241402E-04 -1.02323293E-04 -8.41908250E-05 -2.34694953E-04
  2.96393540E-03  6.06976658E-04  1.21367187E-03  3.75159930E-04  5.92585452E-03
  1.43333492E-02  7.97366843E-04  6.15758308E-03 -7.86131267E-05 -8.45187509E-05
 -1.89754564E-04 -5.88210246E-05 -5.01490317E-06 -2.75070467E-05 -2.40270314E-05
 -1.11987087E-06 -2.08623361E-05 -1.52063919E-05 -8.99575162E-06 -9.19185764E-06
  9.40007731E-05  6.30023703E-05  6.50376798E-04 -7.37243163E-04 -2.01246787E-04
  2.47150858E-04  3.92232179E-02  1.43622581E-02  6.94465688E-03  3.25782908E-02
  3.78877158E-06  9.01325003E-06  2.93574471E-05 -3.80477289E-05 -3.68531812E-06
 -2.06296001E-02 -1.68715877E-02  1.13720031E-04 -1.48749084E-04  7.49076951E-04
 -2.60986612E-04 -3.44410883E-04  6.59620624E-04 -2.70405987E-03  2.65743569E-03
  1.91141414E-03  2.18285547E-03  6.68611918E-03 -1.03544495E-02 -2.12859255E-03
 -3.38476910E-02  5.58501275E-02 -1.39812475E-03 -4.75731437E-04  2.45035208E-04
 -2.42109353E-04  2.06175309E-04  1.08910265E-05  6.39315464E-06 -2.35672460E-06
 -4.42385343E-06 -3.95808871E-07  3.06054582E-05  7.22708569E-06  1.76224390E-05
  6.96799489E-06 -3.51529308E-04  3.36867208E-04 -6.75535574E-05 -2.93680319E-04
  4.02367574E-02  3.99920630E-03  9.87986086E-04  9.30634692E-03 -1.04259930E-05
  1.00158204E-05  9.21304620E-06 -1.15577032E-05  2.97667888E-06  8.79095319E-06
  5.90497966E-06 -2.50015914E-06  5.44593321E-06 -2.79755432E-06  1.61347450E-07
  1.52555401E-05 -2.04271564E-05  1.60717423E-05  2.68918019E-04  5.58838634E-05
  3.88523631E-05  8.14709090E-05 -1.31967282E-02  3.95956249E-03 -1.61571711E-03
 -3.31131912E-03 -3.24606684E-06 -9.04066717E-07  2.74573218E-06  9.59298688E-08
 -3.28880964E-06  2.16498051E-05  1.38925822E-05 -1.68922724E-06  7.39654600E-07
 -7.31502452E-06  2.50420057E-05  1.07667772E-05  7.95589773E-07  4.36127761E-05
 -2.56801483E-04  8.41803600E-05 -3.06111821E-05 -9.33325642E-05  6.46590006E-03
  4.02265738E-03 -2.93422586E-03 -6.19063334E-03  7.66797533E-06  1.38222918E-05
  3.05106035E-09 -5.37663657E-06  7.83246277E-06  6.77309114E-05  4.47657854E-05
 -3.14539845E-06  3.39633609E-06 -6.47348884E-06  1.35242399E-04  2.54920177E-05
 -1.37386651E-05  3.33433623E-05 -1.72307043E-03 -9.25324274E-04  6.81012523E-05
 -4.52505279E-04 -6.56376094E-02 -1.85106849E-02  2.05791311E-03 -9.47624137E-03
 -6.94953833E-06 -9.69821347E-06 -1.37595711E-05 -2.12551252E-05  5.32216391E-06
  1.53985647E-05  4.86512915E-06 -1.76158406E-05  1.40725761E-05 -1.05638376E-05
  7.18922468E-05  8.75728359E-05 -6.18648772E-05  4.76712715E-05  2.54940660E-04
 -1.61197516E-03  7.16735285E-04  2.11219838E-04  1.77942777E-02 -4.59711637E-02
  9.64841079E-03 -2.06150509E-03 -7.46803753E-06  2.66507262E-05 -2.79779153E-05
  3.76404983E-06  1.10451434E-05  5.60047074E-01  4.60440392E-01 -5.10610440E-05
 -2.09598945E-04  8.48182272E-05  1.33351630E-02  2.18526602E-04  1.73915761E-03
 -1.27508568E-03 -1.73674679E-02  6.59477699E-05 -4.04580549E-03  4.44108619E-03
 -7.21036637E-02  4.83180780E-03  4.84469521E-03  1.98434922E-02  9.59597250E-04
  6.61848022E-04  4.96466117E-04 -1.67493431E-04  3.14898603E-04  3.64094055E-02
  3.00504051E-02 -2.48384496E-04 -5.95605180E-04 -2.59967908E-04  6.67539856E-04
  8.16084007E-04  2.20031628E-03  5.77614034E-04  4.09733038E-03 -8.26916775E-04
  2.73957279E-05 -3.67349739E-03  5.45968875E-03  2.32959567E-03  6.46987988E-03
 -2.30740819E-03 -4.70743498E-06 -4.93955683E-04 -1.16621514E-03  1.73854763E-04
 -4.92114605E-04 -2.01178294E-02 -1.64827093E-02 -4.38090015E-06 -1.58407864E-04
  1.52575675E-04 -6.00196236E-04  1.27061740E-04  1.02521419E-03 -6.72696983E-04
 -4.16290687E-03  1.00700925E-03  1.66011024E-03  1.51185485E-03 -1.27854384E-02
  9.08511621E-04  4.87104698E-03 -2.29279192E-03  3.82192739E-04  1.84868744E-04
  3.32033266E-04  3.21717251E-04 -1.27257193E-04 -4.86786576E-02 -3.99572085E-02
  3.07454541E-06 -1.73604369E-05  1.67617293E-05 -1.57696841E-03  4.58210497E-05
  3.58606916E-04 -2.03218594E-04  5.23110235E-03 -5.58031865E-04 -2.29640561E-03
  6.99347986E-04  2.74392729E-02 -3.41445710E-03 -5.09929385E-03 -6.15655162E-03
 -7.61100428E-05 -5.83099584E-05 -8.11346686E-05 -2.34246307E-06 -2.86137261E-05
  3.89925229E-04  3.66348128E-04 -4.13630994E-05 -1.15832499E-04 -3.01142858E-06
 -1.99671185E-04  2.16093466E-04  8.34726496E-04 -2.27854215E-04 -3.78976457E-03
 -8.02746069E-04 -1.54086187E-03 -2.04267924E-03  5.29424278E-02 -8.40492557E-03
 -2.71747165E-02 -4.14770899E-03  1.78797825E-04  2.08284768E-04  3.86411089E-04
  9.42250348E-05  3.89542176E-05 -2.00408378E-05  7.52959629E-05 -3.65601676E-04
  2.86883438E-06  9.51715466E-05  1.44350772E-03  7.53557902E-06 -2.55188043E-04
 -5.13754425E-04  7.24936591E-06 -6.05103407E-05 -2.82213797E-04  2.25771979E-06
  1.01444095E-06  5.33638818E-05  2.07347135E-07  4.05621615E-05 -2.76877086E-05
 -3.08467639E-06  8.61358561E-05 -7.18684816E-05  7.54298632E-06 -4.61986353E-06
 -1.11019730E-03  4.20106893E-04 -3.29700566E-04 -2.22137855E-03 -1.51300865E-04
  4.46582325E-04  1.26406438E-03 -4.53703034E-05 -3.02608802E-04 -3.38889304E-04
 -1.07832205E-04  2.91087528E-04  2.27202796E-04 -1.63179113E-07 -1.10633809E-06
  5.40045056E-06 -1.00797692E-05  2.48201440E-05  4.28528597E-05 -2.23563390E-05
  3.03958365E-05 -8.59905573E-05 -5.30800146E-04  5.60969882E-05  3.81023800E-05
  3.80819216E-05  1.24162569E-03 -5.68028071E-07 -1.94791903E-04  6.65264389E-04
 -1.59714825E-05 -9.36811079E-07  1.68251575E-05 -4.96800798E-06  6.57226354E-06
 -6.84670192E-07 -3.40256916E-06 -8.33837708E-07 -2.85505156E-06 -6.47189076E-06
  3.18122571E-05  1.77420748E-06  1.56590445E-05  2.60432678E-05 -3.09162739E-04
  8.24177794E-05 -1.42106799E-04 -6.80559183E-05 -1.34993206E-03  1.23563645E-04
 -3.71028383E-04 -7.62773204E-05  8.32394420E-06  2.48110683E-06  8.43417979E-06
 -1.25942521E-06 -4.61492903E-06 -1.18169980E-07 -3.53524077E-06  1.19644600E-06
 -4.60150099E-06 -9.20648997E-07  3.66678613E-05 -6.66531046E-06  1.95732986E-05
  5.86812558E-06 -3.77719231E-04  9.43617443E-05 -2.75751694E-04 -5.89093173E-06
  2.34462399E-04  1.33790924E-04  1.87602101E-04  5.51982340E-04  4.77761119E-06
  4.34434544E-06  3.24340304E-06 -1.52839778E-06  8.78192190E-07  2.54971476E-08
  1.13545749E-07  2.12574105E-06  1.67956658E-06  2.34491996E-07 -2.49584534E-06
 -1.01921529E-05 -7.13783842E-06 -5.24784430E-07  4.29429861E-05  7.14148205E-06
  2.02970848E-05  6.90773858E-06 -2.42743377E-04  3.98165335E-05 -7.07091013E-05
  1.06184674E-04  9.82452285E-07 -2.05910033E-06  2.58638546E-06  1.17438652E-06
  9.14952790E-07 -4.64230222E-06 -7.47495232E-06 -8.09768873E-08 -1.69617634E-05
  2.85587127E-06 -7.13573765E-06  1.63951079E-05  1.06158762E-04  3.09804321E-06
  2.78908337E-03  6.22386553E-04  5.00212984E-04  1.32882507E-03 -6.28588437E-03
  6.68580618E-03 -1.34626677E-03  5.89586568E-03 -2.11337248E-05  2.01925531E-06
 -9.01733272E-08 -9.45562252E-06  9.19568141E-06 -5.74796971E-06 -5.26805013E-06
  1.23324915E-06 -1.21581245E-05 -2.11256198E-06  2.83281291E-06 -1.73388698E-05
  5.18596425E-05  7.69970836E-06 -4.93820243E-04  5.30509870E-04 -2.98725446E-04
 -5.18760979E-04  1.07329376E-02  1.09802845E-02 -4.15254198E-03 -7.55748943E-03
 -5.15355555E-06  5.38590342E-06  1.42084094E-05 -4.06154364E-07  2.21365208E-05
  7.15842385E-04  6.00135950E-04  3.13116645E-06 -2.92984067E-05  3.89878516E-05
 -2.64218059E-04 -3.74416084E-05  2.13725939E-04 -3.89129617E-04  5.79957117E-03
  2.33123511E-03  4.31054048E-03  3.79278933E-03 -1.19095148E-02  1.12585071E-03
  6.75078762E-03 -2.34615632E-03 -1.70285611E-04 -6.00078236E-05 -1.01531436E-04
 -1.62244381E-04  8.59838086E-05 -3.98588777E-06 -2.96507617E-06  1.97721775E-06
  2.24750133E-07  8.20184111E-08  2.50854938E-06 -5.63604946E-06 -1.96057053E-06
 -2.01717294E-06 -3.33452901E-04 -1.15759774E-04  3.73836685E-05 -3.54660002E-06
 -9.37841917E-03 -2.81867185E-03 -5.80813647E-04 -3.26899946E-03  5.71373419E-06
 -4.98287949E-06  5.89560881E-06 -2.76905011E-06  8.23310371E-07 -1.69547462E-05
 -1.15229620E-05  2.07529511E-06 -3.19315976E-06 -4.49248008E-07 -2.99433822E-05
 -1.02590650E-05  1.25791365E-05  5.65323774E-10  9.13425027E-05  9.79619526E-05
 -6.02490163E-05 -1.38925061E-05  4.96850044E-04 -1.71237009E-03  7.96296523E-04
  8.58215187E-04  1.64306098E-06  3.18669563E-06 -2.03304570E-06  6.83241284E-06
 -3.30352856E-06 -8.03876577E-06 -5.29159803E-06 -5.50890840E-07 -1.57306342E-06
 -7.08927619E-07 -1.70294555E-05 -4.28838152E-07  6.82667543E-06  5.51875155E-06
  1.90977602E-04  7.83731298E-05  5.51604208E-06  3.39902032E-05  4.18915285E-03
  3.79448647E-04  4.48448342E-04  2.42463679E-03  4.40294253E-06  6.78639021E-06
  1.91737266E-06  2.52099874E-07  3.95497963E-07  1.47202418E-05  1.06719879E-05
 -4.84346825E-06 -3.97798068E-06 -4.06271882E-06  2.46722622E-05  1.92761483E-05
  1.73277796E-05  1.79234608E-05 -1.36832850E-04 -1.48851789E-04 -1.27608629E-05
  1.11325920E-04 -1.36468752E-02 -6.25653794E-04  8.98179537E-04  2.21121827E-03
  5.28817964E-06 -2.50752336E-07  2.21648349E-06 -1.08177355E-05 -5.05463905E-07
  2.43101975E-05  1.96268015E-05  6.27264103E-06  1.83937104E-06 -2.83949012E-09
 -1.38100499E-05 -3.48468182E-05 -7.56707744E-06  1.25009472E-06  6.84512916E-04
  3.88523477E-04 -1.22938176E-04 -4.55548168E-04  2.50940868E-02 -5.78845692E-04
 -1.44553453E-03 -5.02856257E-03  5.63037292E-06 -5.70742211E-06  9.76513975E-06
  1.23744562E-05  1.43177336E-06 -1.90891032E-02 -1.56848890E-02  4.81668978E-05
  9.11124395E-05  8.30762493E-05 -2.30754467E-04 -2.81163568E-04 -5.25365841E-04
 -4.94248223E-04 -7.07020733E-03 -8.19536012E-04 -3.91912889E-03  2.02613269E-03
  1.16773324E-02 -5.65524058E-04  5.48324061E-04 -3.91851178E-04  1.40767817E-04
 -9.45285053E-05 -3.10021977E-04  1.53740191E-04 -2.02711799E-04  3.20439006E-02
  2.64100605E-02  1.17874557E-04  4.53185254E-04 -1.14793078E-04  6.15108948E-04
 -4.46832632E-04 -1.39095448E-03  2.09096565E-05  7.15734048E-03 -7.37163268E-04
  1.29297511E-03 -4.78450611E-03 -1.42134847E-04  6.79262870E-04  1.66594638E-03
 -4.28647662E-04  1.45219994E-04  1.68016209E-04  6.43380308E-04  4.08329389E-04
 -1.01894314E-04  4.23481656E-01  3.48117013E-01  1.41062351E-04  3.98622993E-05
  5.08050711E-04  9.80595137E-03 -7.96392041E-04 -5.97754972E-04 -2.42574099E-03
 -1.34762612E-02  2.52025569E-03  4.69230207E-03  4.06691807E-03  6.46757234E-03
 -4.80532285E-04  1.11493537E-03 -3.02245137E-03  1.37571861E-03  4.29115738E-04
 -8.01262018E-04 -2.65936683E-04  8.07055980E-06 -3.70833081E-01 -3.04797586E-01
  1.27438503E-04 -1.12383552E-04  6.69269919E-04 -8.74530045E-03 -2.16832398E-04
  1.18291523E-03 -2.43672287E-03  1.37720807E-02 -1.17640775E-03 -6.07702369E-03
  3.15023563E-03  4.87155776E-04 -1.44478820E-03 -1.37732508E-03 -4.01119831E-03
 -1.51187534E-03 -7.23534553E-04  2.66732802E-05  9.57944167E-05 -1.27634815E-04
  2.00299738E-03  1.60744738E-03 -1.63967904E-04 -3.43758827E-04 -1.97892285E-04
 -1.55455235E-05  4.56457282E-04  1.06371788E-03  3.88632198E-04 -7.89237722E-03
 -1.72341363E-03 -7.84855389E-04 -5.53216194E-03 -1.60278734E-02 -1.25037903E-03
 -2.40513850E-03 -2.34352125E-03  1.05402650E-05  2.46293697E-04  4.65816741E-04
 -2.06628559E-04  3.04058266E-04  1.35722259E-06  1.22061587E-05 -1.06458798E-04
 -2.39818524E-06  6.80588278E-05 -3.70816216E-04 -7.65975790E-06  9.22092813E-05
 -1.79278182E-04  1.43863027E-06  1.16237663E-05  4.60075056E-05  1.11835709E-06
 -1.45464829E-05 -2.71631505E-06 -7.42247675E-07  5.88581428E-06 -1.26161049E-05
 -3.30458912E-06 -5.89149767E-06 -6.53555271E-05 -4.60563563E-06 -3.25140616E-06
  5.07103234E-04  9.64012888E-06 -5.19177166E-04 -1.42164254E-03 -1.00361525E-04
  5.87593780E-04  1.33295951E-03  4.79461871E-04 -1.02236282E-03 -7.96004072E-04
 -4.52745279E-04  9.85415212E-04  1.00552565E-03 -3.54007315E-06 -1.34978025E-05
 -1.26963777E-06  1.98956900E-06 -6.24981141E-06  1.07786276E-04  1.78210433E-05
  6.13628358E-06  5.69186940E-05 -6.43637075E-04 -1.54715357E-05  4.75053862E-05
 -1.04642091E-04 -1.27313299E-03  1.14713608E-04  4.18758408E-04 -2.59540937E-04
  3.22642598E-05  1.39241383E-05  3.50692494E-06  7.78618102E-06 -3.98497686E-06
 -1.38068043E-06 -4.37188914E-06 -1.55804283E-06  1.62318884E-05  1.57557592E-05
  6.28456904E-05  2.76852840E-05 -8.13222918E-05 -6.77165816E-05 -1.36551859E-03
  8.89693808E-04  2.43869460E-04 -4.20893171E-05 -1.21976727E-03  3.35655750E-04
 -2.37832481E-04  1.50890884E-04 -3.82461442E-06  2.96331335E-06  1.39697262E-05
 -1.70252154E-05  2.29598562E-05  2.70942606E-07  3.35672067E-07  3.98970373E-06
 -3.31505422E-06  1.12743307E-05 -2.29846063E-06 -2.08932324E-05  2.30363054E-05
 -4.48438295E-05  1.24126179E-04  4.69837815E-04 -5.76825644E-04  3.00588875E-04
  3.05250220E-03  3.95790664E-03 -2.32545808E-03 -7.01354245E-04 -2.28144709E-05
  2.00446943E-05  7.50721289E-06  2.85757224E-05 -5.20856990E-07 -2.20966952E-08
 -8.00858225E-07 -1.42226887E-06  2.82668659E-06 -2.56149356E-06  1.29804625E-05
  5.53901147E-06 -1.23604423E-05  1.21644502E-05 -1.68718191E-04  1.51025406E-05
  3.88569711E-05 -7.57953481E-05 -8.87790516E-04  4.44236045E-04 -6.78385935E-05
 -6.19271667E-05 -3.03500147E-06  8.48066966E-07 -2.19357577E-07 -1.56527183E-06
  1.12575957E-06  9.02874513E-05  1.12451176E-04 -5.16403200E-05  2.14003777E-05
  5.01923066E-06 -2.41838083E-04  3.09442819E-04 -1.57155888E-04 -2.47040502E-05
  1.78316828E-03 -2.07775823E-03 -1.41370874E-04 -1.28965519E-03 -3.93169478E-02
 -2.87150781E-03 -2.96838042E-03 -1.00942544E-02  1.22163600E-04  4.56210025E-05
  1.47872911E-05 -8.78520639E-05  6.86588013E-05 -1.22122596E-02 -9.96687087E-03
 -4.00872095E-04  2.76778248E-04  6.99027021E-04 -1.37756875E-04  1.45234148E-03
 -9.96934960E-04 -2.61244827E-03  9.14974544E-04 -5.79605593E-03  1.70864742E-03
  2.79200088E-03  1.29196153E-02  8.02979195E-03  2.15296891E-02  8.74123404E-02
  1.39962518E-04  1.45679738E-03 -4.49626548E-04 -2.63117735E-04  5.70867915E-04
  5.30309704E-05  4.63077731E-05 -2.84092433E-05 -2.46340558E-05 -2.64119013E-05
  1.46333622E-05  1.53359088E-04  1.53969787E-04  1.62925665E-04  1.09323445E-03
  2.27412611E-04 -3.34320126E-04 -4.41213806E-04  3.51219388E-02  1.17486938E-03
  9.25351738E-03 -2.48576767E-02  3.10538677E-05  1.19362869E-05 -1.62379926E-05
 -5.85491990E-05 -3.44775054E-05 -1.39599615E-01 -1.14717960E-01  3.21124643E-06
  2.81533625E-05  1.20513022E-04 -3.48360997E-03  1.26459954E-04 -3.00999682E-04
 -1.03865860E-03  1.01130453E-03  2.12753940E-03 -4.76792721E-04  1.73552048E-04
  1.06932539E-01  1.68321494E-02  3.48943916E-03  2.63516898E-02 -3.80795122E-04
 -3.54111092E-04 -1.02147489E-04 -2.62349258E-05 -8.82100740E-05 -3.09555476E-02
 -2.53990551E-02 -2.19389326E-04  6.27214090E-05  3.57334686E-05 -1.15105859E-03
  8.02598420E-04 -3.31303243E-04 -4.86793319E-04  3.10453064E-03  4.24341797E-04
  2.42244164E-04  1.15562857E-03 -1.17748580E-02  1.03200243E-02 -4.16219758E-03
 -6.15835283E-03 -1.39821879E-04  4.07390465E-04 -1.20470002E-04  1.80549209E-04
  4.07495795E-05  1.81441642E-02  1.49947858E-02  1.04645559E-05  9.15887356E-05
  3.35007213E-04  2.15829655E-04 -4.65850191E-05 -4.53120538E-04 -1.65213838E-03
 -2.63641965E-03 -9.78030915E-04  2.19337500E-04 -1.27877567E-05  7.94901133E-03
  5.28668456E-03 -4.28770349E-03 -1.14836209E-02 -5.06734051E-04 -7.01374066E-04
 -3.77752440E-05  9.95248779E-05 -2.50685631E-04  1.44195961E-01  1.18671831E-01
  5.28837005E-04 -5.19851897E-05  2.72707017E-04  3.17253501E-03 -1.48971804E-03
 -1.99506066E-05 -1.36998866E-03  3.49666833E-04  1.18383872E-03 -6.44138066E-04
 -1.41037518E-03 -4.48508221E-02 -1.83585147E-02  5.79624684E-06 -1.35539642E-02
  7.91047939E-04 -1.15376244E-04  1.98319493E-04 -7.15590535E-04  3.15841943E-04
  5.25760127E-01  4.32276669E-01 -1.34361934E-04  5.89805139E-05  2.40218830E-04
  1.25123453E-02  4.63219949E-04 -5.69572447E-04 -1.95472665E-03 -1.45592238E-02
 -2.05438932E-03  1.33911439E-03  4.07630682E-03 -4.64305566E-02 -4.90640108E-02
  1.45050429E-02  6.02936606E-03 -1.00192321E-04 -7.12794377E-04  3.38289553E-04
  6.02079230E-04 -5.47661881E-04 -1.34948058E-05 -1.81063061E-05  2.24541607E-05
  8.13853789E-07  4.30324157E-06  1.04362572E-04 -1.03757617E-04  7.97744394E-07
 -2.31261963E-05 -3.13364202E-04  6.00564920E-04  2.98516783E-04  5.72269743E-04
  2.19508955E-02 -6.00575275E-03 -4.39955748E-03 -9.00031587E-03 -4.24123836E-05
 -1.35887742E-05  3.56272603E-05 -1.64341922E-05 -7.92606922E-06 -6.57509896E-05
 -5.09519981E-05 -5.64371958E-06  9.45325471E-06 -2.35754461E-06 -3.66276922E-05
  2.93318257E-05 -3.62957664E-05  2.13619409E-05 -4.20499091E-04 -1.36146865E-04
  3.86274718E-04 -2.47840529E-04  1.88904433E-02 -7.47719978E-04 -1.79942280E-03
 -3.00672336E-03 -1.44394732E-05  1.97763681E-05 -6.53671468E-06 -4.01448972E-06
  6.37303757E-06  4.30516747E-05  4.20621825E-05 -7.07218144E-06 -6.25021676E-06
 -7.64008498E-06 -4.76669873E-05  3.42879012E-05  3.49765271E-05  4.11414481E-05
 -4.21795440E-04  3.35949356E-05 -1.01818240E-04  2.78861826E-06 -1.81670636E-02
  8.28942481E-04  1.00050935E-03  3.27064934E-03 -6.72566524E-06 -2.89625812E-07
 -9.37677107E-06 -2.76612874E-06  7.73740525E-06  8.72930948E-05  8.18100753E-05
 -1.10395626E-05  8.96895442E-07 -8.96957443E-06 -1.27495699E-04  5.34592078E-05
  4.40540492E-06  3.44735496E-05  1.51677449E-04 -2.65541629E-04 -2.14065006E-04
  2.95279181E-04  1.94877454E-02 -1.11600759E-04 -3.66802171E-03  5.00676579E-03
 -3.87183728E-06  1.46531682E-05  9.50570487E-06 -4.49195373E-06  3.42051706E-05
  6.43754535E-07 -2.40075694E-06  1.38003867E-05  1.38832804E-05 -9.07597836E-06
  9.48748809E-05 -9.09453655E-05 -9.84566513E-05  3.23801400E-05 -4.42860946E-05
  6.72438825E-04  1.17871582E-03 -4.15677981E-04 -5.83134286E-02  3.84008450E-03
  1.42370131E-02 -4.15036326E-03  1.26162485E-05 -1.65853679E-05  2.43199710E-05
  1.67600093E-05 -4.68714633E-05 -3.12142576E-05  2.81579743E-04 -5.58328870E-04
  9.77645963E-06 -7.05761610E-05 -4.77638637E-04 -6.93836504E-06 -2.57785354E-04
 -3.05237361E-05 -1.49655287E-04 -2.21751233E-04 -6.49367897E-04 -6.50884013E-05
  1.28488135E-04  2.44597910E-04 -4.73212400E-05 -9.99283253E-05 -5.90390915E-05
 -2.64461529E-05  1.12147542E-04  1.31480061E-03  3.96629001E-04 -3.35506592E-04
 -3.81752490E-04 -5.32554069E-05  3.53929297E-04 -7.90891730E-04 -2.96738029E-05
  2.11345209E-04 -3.32612026E-04 -1.22968524E-05  5.64216957E-05  5.17123080E-05
 -2.74880733E-06  6.67463278E-05 -1.28958378E-04  5.34125986E-07  3.44404475E-06
 -3.49853099E-06 -2.20892412E-06 -9.28604935E-07 -4.17786869E-05  1.77644289E-05
  1.09768406E-05  1.62741898E-06  2.76956321E-04 -1.02495711E-04 -8.69864943E-05
  4.90675423E-05 -1.18871034E-03  3.22038452E-04  4.86304600E-04 -8.74141850E-04
  3.22870064E-07 -2.17976474E-06  3.98663211E-09 -1.31022092E-06 -7.92664834E-06
  2.10079267E-07  1.95672987E-06  2.66474727E-06 -3.69405576E-06  1.11107936E-06
 -4.02237816E-05  1.08766291E-05  1.38645878E-05 -2.57740901E-06  2.03218372E-04
  4.59117431E-04  5.48033996E-04 -4.69713935E-04 -1.77999196E-04 -1.83324341E-04
  2.14398318E-06 -3.85610771E-04 -2.11505148E-05  2.45546663E-05 -1.47007881E-05
 -4.48025822E-07 -2.60747602E-05  9.94845366E-08 -9.09047036E-06  1.38275017E-05
 -7.23758973E-06  7.18114093E-06  1.50081434E-04 -5.31502804E-05  4.80624190E-05
 -3.52016008E-05 -1.22241394E-03  1.97025308E-04 -1.01025641E-03  4.55386276E-04
 -1.07290719E-02  2.55402283E-03 -3.03713232E-03  7.65835805E-04  5.08384219E-06
  1.35112944E-05  2.75545701E-05  4.84412847E-05  2.30102847E-06  1.40818038E-07
  2.10967687E-07  1.51532729E-06  2.66395769E-06 -1.07349398E-05  3.72126344E-06
 -1.02789092E-05 -1.18689770E-05  4.62781330E-05 -1.65143859E-04  1.41672186E-04
  3.13135176E-05 -1.79111391E-04 -2.51771405E-03  5.43303298E-04 -4.66172864E-04
  2.91334618E-04 -2.40164602E-06  4.18237462E-06 -6.63574663E-06  1.74826099E-06
  1.19952280E-07  1.64431461E-04  2.19394101E-04 -6.15927756E-05  1.45322119E-05
 -3.48361204E-05 -6.62195532E-04  3.84659134E-04 -1.21228891E-04  1.98055953E-04
  6.38897676E-03 -2.55324110E-03 -4.99643714E-05  7.64973386E-05  5.47349742E-02
  5.68366382E-03  1.09932432E-02  1.16725336E-02  9.91432197E-05 -9.27709249E-05
  7.44105865E-05 -1.89796246E-04  5.64346581E-05 -2.08890906E-02 -1.70300948E-02
 -3.47441195E-04 -9.48584506E-05 -5.61464184E-04 -4.56782924E-04  1.22398543E-03
  3.93566784E-04  2.08602257E-03  3.78713579E-03 -8.53349015E-03  5.16292078E-04
 -4.20414591E-03  4.90079609E-02 -3.41618655E-04 -6.87396712E-03 -2.73905887E-02
 -1.17116919E-03 -5.41033994E-04 -4.73554710E-04  3.23837157E-05 -1.48933010E-04
  1.13908634E-05  1.93889495E-05 -1.95821808E-05 -4.04436038E-05 -2.49386183E-05
  4.10103306E-06  1.31163054E-04  2.04800866E-04  1.67834251E-04 -5.56532141E-04
  3.77358378E-04  3.16520824E-04  1.19584275E-04  6.10657731E-03  3.22484534E-03
  1.08732482E-02  1.73170990E-03  3.58356900E-06 -1.35806269E-06 -4.27397264E-05
  3.43522393E-05 -7.85325895E-05  5.28879330E-01  4.34893244E-01  5.36283741E-06
 -9.69207203E-05 -2.60578889E-04  1.22837112E-02 -5.47114530E-04  6.79544017E-04
  1.68564927E-03 -1.63705456E-02  2.69740173E-03 -2.41887805E-03 -5.52058186E-03
 -3.69041937E-02 -1.38393903E-02 -2.58722881E-03 -1.71512160E-02  4.79424780E-04
  8.30955981E-04  1.91697048E-04  4.75349799E-04 -4.53836048E-06  1.30998785E-01
  1.07871325E-01  5.68886512E-04 -1.29744078E-04  3.15972410E-05  2.58163036E-03
 -1.82668590E-03  5.27503081E-04  2.91134575E-04  3.84607883E-03  1.70317196E-03
  5.74692802E-04  3.39510274E-03  6.78939307E-03 -1.17237001E-02  5.31235452E-03
  7.23165037E-03  5.08884355E-04 -6.67245439E-04  2.33366550E-04 -6.56244501E-04
  1.29108189E-04  2.82994122E-02  2.33899145E-02  1.41258433E-04 -7.78666826E-05
 -1.50224082E-04  3.63738375E-04 -7.34982007E-04  3.95012737E-04  7.55454989E-04
 -5.03684776E-03 -2.32333362E-03  2.99508828E-04 -8.22566785E-04 -2.70934927E-02
 -5.47552518E-03  3.05069769E-03  7.14602208E-03 -8.07819818E-05  5.14344398E-04
 -2.09615124E-04 -7.24215311E-05  2.02787200E-04  4.12243413E-02  3.40173399E-02
  9.72389101E-05 -2.13003576E-05  1.75803233E-05  3.65864163E-04 -2.84716641E-04
  1.01823623E-04  8.04004932E-05  4.47581171E-03  2.03244423E-03 -1.02331345E-03
 -1.85852472E-03  3.27990283E-02  1.00721856E-02 -1.71040563E-03  1.96588386E-03
  3.26179723E-05 -1.77395138E-04  2.59132997E-05 -1.16797008E-04  4.46239546E-06
  1.35354373E-01  1.11360260E-01 -1.35732345E-05 -1.38110305E-06  1.49880483E-05
  3.01688696E-03 -1.15943456E-04  5.88750296E-05  5.39563637E-05 -8.21765348E-03
  1.11502623E-03  8.42812745E-04  3.99365670E-03 -1.92452349E-02  1.58145344E-02
 -2.53310444E-03  3.98674091E-03 -8.37634602E-05  1.37758359E-04 -1.90819605E-05
  1.94205787E-04 -4.80939715E-05 -1.30915520E-05 -1.52982215E-05  1.13859742E-05
  1.64805429E-05  1.42030279E-05  6.58352511E-05 -6.39818019E-05 -8.05845444E-05
 -7.21866240E-05 -2.24828155E-04  3.47230615E-04  4.66956141E-04  5.98572936E-04
 -2.10648354E-02  1.53136718E-03 -1.52667476E-03  3.74475079E-03 -3.61861459E-05
 -1.29892151E-05  3.11631960E-05 -4.10478517E-06 -6.55010998E-07 -1.16760062E-04
 -9.17327023E-05 -6.20814202E-06 -4.12517504E-06 -3.58724273E-06 -6.30954765E-05
  3.11152906E-05  2.59576698E-05  2.34984232E-05 -9.33448131E-05 -7.17528343E-05
  2.18645073E-04 -2.74981620E-04  6.60445496E-03 -1.81948985E-03 -1.78745218E-03
 -3.08884055E-03 -5.61241262E-06  4.56578649E-06  2.96704311E-06 -1.27083607E-05
  9.28871965E-06  1.52715874E-05  1.32807534E-05 -1.18351672E-07 -5.22197163E-06
 -4.70981352E-06  1.16837541E-05  5.11257267E-06  2.75352263E-05  2.25635449E-05
 -8.35612259E-04  1.11670203E-04  9.29689270E-05  1.94215014E-04 -2.23541356E-02
  1.36746438E-03 -2.53731788E-03  6.95332575E-03  1.70154975E-07 -6.53758050E-07
  5.71404754E-06  4.61426875E-06 -6.49953992E-06  6.73639068E-06  6.20594124E-06
 -3.39126136E-06 -5.03849956E-07  4.68129779E-06 -8.34587185E-06  1.35191103E-05
  2.93784637E-06 -1.84642280E-05  3.41730544E-05  6.83236121E-05 -2.82370875E-04
  6.95526115E-04 -1.68688794E-02  4.57244488E-03  5.24755610E-03  1.40896539E-02
  3.76670379E-06  1.40303211E-06 -1.57404001E-06  6.76371038E-06 -9.17106647E-06
  3.49525101E-07  5.81173347E-07 -8.47075497E-06  8.76946164E-06  1.79335042E-06
 -9.26630697E-06  2.98014829E-05 -4.42848144E-05 -7.75852002E-06  6.39865489E-04
 -9.80659682E-05  7.01173681E-04 -6.70168918E-04  2.91548776E-03  9.89536714E-03
  2.44506965E-02  4.67984879E-03  2.45986639E-05  1.73206732E-05  1.61657810E-05
  2.02802689E-07 -2.50106571E-05 -2.82512688E-05  2.54403345E-04 -3.15522655E-04
 -6.28481110E-06  4.55818062E-05  6.73496056E-04 -7.68770400E-05 -3.51110928E-05
 -3.92360863E-03  3.77447782E-04 -7.00979492E-04 -1.25801608E-03 -8.78631744E-05
  2.89211952E-04  1.82297658E-03 -5.75099408E-05 -3.92992606E-04  1.25876702E-04
 -9.03298182E-05  2.41710690E-04  1.00372253E-03  7.16642244E-05 -6.09738073E-04
 -9.48410048E-04 -1.92414031E-05  1.45583719E-04  4.71507181E-04 -8.66015176E-06
  9.52447339E-05 -2.81303596E-05  2.37296705E-06 -2.49597512E-05  1.99291782E-04
 -2.19010906E-05  2.09640271E-04 -1.21006188E-04  2.41385302E-07  9.73436947E-07
 -1.45752592E-06  5.77151512E-06 -3.24793069E-06 -8.38054036E-06  1.03389880E-05
 -2.21518782E-05  1.75914650E-05  8.46609297E-05 -8.81616764E-05  3.84419387E-05
 -1.46770372E-04 -1.59792938E-03  5.93238708E-04  4.97434860E-04 -4.18410981E-04
 -4.17805346E-06 -2.88323462E-06  2.18339224E-06 -1.05215499E-07 -1.15737804E-05
  9.13042576E-07  5.31639696E-06  2.26533411E-05 -2.25506310E-06  1.60133791E-05
 -9.16513788E-05 -9.59597156E-05  1.75952707E-05 -6.79125842E-05  1.43334898E-03
  2.34523845E-04  4.91588962E-04  8.78601684E-05  8.10441085E-03 -9.18129562E-04
  2.03575242E-03 -4.58836148E-04 -3.20347693E-05 -1.98973082E-05 -1.19546212E-05
  9.32592318E-06 -9.16277349E-06  3.28022239E-08 -2.33973986E-06 -2.88829921E-06
  1.02678162E-05 -7.68973972E-06  7.94099152E-05  1.86688506E-05 -4.01269071E-05
  2.98840414E-05 -7.03597908E-04 -2.34306762E-04  7.96577819E-05  3.62700702E-05
  2.72904499E-03 -3.94387445E-03  1.08192566E-03 -1.76271266E-03  2.98739482E-06
  3.16646358E-06  1.01764025E-05  1.34172730E-05  2.37012944E-05 -1.56905500E-07
 -1.79077129E-06 -3.21131404E-06 -1.97977967E-06 -5.28225553E-06  2.39215953E-05
  1.20384262E-05  9.48234760E-06  2.10313773E-05 -2.74829091E-04  9.09054239E-05
 -3.27163666E-05 -1.09740237E-04 -2.98441904E-04  1.27096697E-04  1.52445170E-04
 -1.43204742E-04 -1.08753296E-06  3.43615718E-06 -3.52328541E-06 -1.98265528E-06
  2.72048778E-07 -3.21047599E-05  5.58624714E-06 -4.83464517E-05  1.87317188E-05
 -2.35978130E-05 -3.05011543E-04  2.07004903E-04 -7.87605756E-05  1.02636508E-04
  1.51908234E-03 -1.41927120E-03  2.58392335E-04 -1.19714408E-03  7.80827654E-02
 -2.47645338E-02  1.48008112E-02 -8.40309826E-03 -2.68963007E-05 -4.05421974E-06
 -1.39276479E-05 -3.04049160E-05  1.62863942E-05  6.11409436E-03  5.10766800E-03
  3.97106452E-06 -8.52890078E-06 -3.25056802E-05 -3.91294178E-04  5.42983407E-04
 -1.11369042E-04  1.13482398E-04 -4.43724574E-03 -1.26293328E-04  3.14328407E-04
  3.94833207E-04 -1.43642188E-01 -2.72136751E-02 -1.12225914E-03 -2.99081585E-02
  4.51564992E-05  3.11753566E-05  3.90372211E-05  7.82530447E-05 -2.30545086E-05
  3.44492853E-05  3.67670846E-05 -3.37220490E-05 -7.73349134E-06 -1.44616951E-06
 -5.21315163E-05  1.68105670E-04  4.81928314E-05  8.08524738E-06  1.92210669E-04
 -5.45665380E-04 -9.23970171E-04  9.19212611E-04  4.44370457E-02 -3.73460189E-03
 -9.98207520E-04 -6.08429596E-03 -5.90800991E-07 -6.34651111E-07 -6.30751579E-06
  1.58805521E-05 -1.68132983E-05 -6.54066952E-02 -5.36484464E-02 -3.29835023E-04
  4.92590315E-05 -9.64747241E-05 -2.05149076E-03  1.53177402E-03 -2.60804906E-04
  3.35851454E-04  4.84206623E-03 -1.47543245E-03  7.67648360E-04  1.73359599E-03
  2.27432421E-02 -9.24366247E-03  1.30710886E-03 -5.74934325E-04  4.84315485E-04
 -3.49446028E-04  1.31235031E-04 -6.32706102E-04  2.15039384E-04  2.08418922E-01
  1.71449959E-01 -4.37300115E-04  1.37436052E-04  1.30060243E-04  4.72726476E-03
  1.99773108E-03 -5.26480809E-04 -2.38106850E-04 -6.91541457E-03 -1.56678221E-03
 -3.66956100E-04 -2.52764484E-03 -4.29100188E-02 -6.57417379E-03  3.04732547E-04
 -5.68040743E-03 -4.44567313E-04  7.80522928E-04 -3.06495256E-04  4.44828107E-04
  2.83471644E-05  2.65922584E-01  2.18782495E-01  8.25560027E-05  5.18272098E-05
  2.58336669E-04  5.90491081E-03  5.57280769E-04 -3.11466207E-04 -6.84554118E-04
  5.37841278E-04  2.35859887E-03 -3.71664139E-04  7.45133655E-04  2.85353639E-02
  5.52177630E-03 -5.00745425E-04  3.49540954E-03 -2.74046743E-04 -3.52112824E-04
 -4.55798921E-05 -3.63423799E-06 -1.03134617E-04  4.26864618E-01  3.51032177E-01
 -4.63501247E-04  4.01045836E-05 -2.33683229E-04  9.76419311E-03  2.36320695E-03
 -4.15165140E-04  4.30381102E-04 -1.08242281E-02 -3.61762514E-03  1.33993470E-03
  1.96164960E-03 -3.94438919E-02 -4.07520409E-03  2.75910466E-03  5.97925146E-03
 -6.15990984E-04  4.94454600E-04 -1.44302764E-04  9.21292270E-04 -3.04171456E-04
 -1.31323618E-01 -1.07809707E-01 -6.19519391E-04  1.11898954E-04 -1.42759136E-04
 -3.54627323E-03  2.47302963E-03 -3.93772658E-04  6.89942283E-04  6.43483731E-03
 -2.02872721E-03 -3.57642018E-04 -2.82946694E-03  7.77134572E-02  7.00136230E-03
 -5.26750805E-03 -1.18874242E-02  6.95561362E-04 -6.07967423E-04  1.65971749E-04
 -1.09724660E-03  3.50587059E-04 -9.94476550E-04 -8.22537967E-04  9.46416878E-06
  1.54775520E-05  1.14194185E-05  9.33770079E-05 -4.40987366E-05 -5.82723942E-05
 -4.57857043E-05 -1.29547792E-03  6.28444279E-04  5.20727243E-04  9.00001237E-04
 -2.79864234E-02 -2.36847696E-03 -6.86484009E-03 -4.60423607E-03 -1.78391381E-05
 -3.81136153E-05 -2.07473509E-05  6.19025764E-06 -1.96458279E-05  1.38948716E-02
  1.14214624E-02  7.13039113E-06 -2.86123396E-06  1.08170005E-05  3.36902914E-04
 -3.65277179E-05  9.17029132E-06 -6.93720431E-05 -7.74933760E-04  1.29757292E-04
  1.88908210E-04  2.07334590E-04  1.97466970E-02 -3.80139467E-03 -6.98170133E-03
 -3.83769071E-03 -7.81266953E-06  4.60032058E-06  1.04837004E-05 -2.20950081E-05
  2.69318695E-05 -1.02902075E-03 -8.43788337E-04 -1.38527142E-06 -1.15747211E-05
  9.24593904E-06 -3.07681357E-05  2.88838960E-06  3.78742862E-05 -3.41058096E-05
  1.88300712E-04 -8.92614496E-05 -8.08644823E-05 -1.73074312E-04 -1.27827536E-02
  1.30284487E-03 -3.42834979E-03  6.77473826E-03  1.81906132E-05  9.31769964E-06
  2.33613879E-05  1.92364390E-05 -8.92589616E-06  7.46851292E-05  6.08532691E-05
 -3.36346617E-06 -3.71168716E-06  4.29544353E-08  4.15107564E-05  9.94120441E-06
  2.35586446E-05 -9.96094563E-06 -6.72962775E-04  1.19588945E-04  1.49493317E-04
  3.24322480E-05 -1.55855232E-02  3.30155838E-03  4.88034110E-03  1.20426924E-02
 -9.31525028E-06 -1.21226129E-05 -2.91064242E-06  2.81640623E-06 -1.27680597E-05
  2.07380244E-06  9.18402432E-06 -3.05946775E-05  1.10451837E-05 -1.99347502E-06
 -9.47807620E-05  1.25841801E-04 -4.54419334E-05  1.69536768E-05  1.26318546E-03
 -2.78612727E-04  1.79815643E-05  3.48649851E-05  1.61961235E-03  1.05338819E-02
  2.18528681E-02  4.68266500E-03  1.46915632E-05  1.84003597E-05  5.18094446E-07
 -8.10663025E-06  9.82997212E-06 -1.10364044E-05  3.34068010E-05  3.44047379E-04
 -1.20150866E-05 -3.86143366E-05  3.52570312E-04  1.19211940E-06 -1.55945739E-04
 -1.22455116E-03 -1.84318063E-04  2.55294264E-04  5.15259788E-04  1.10580135E-04
 -5.60915330E-04  5.99234747E-04  4.44725375E-05  6.14286635E-05  1.89671129E-03
  3.18061157E-04 -7.61407610E-04  6.69581409E-04 -2.99555449E-04  4.90024299E-04
 -1.18297104E-04 -1.22510999E-05  1.29470682E-04 -4.89961750E-06  4.92449613E-06
  3.91134212E-05 -2.34803120E-04 -8.23749938E-06  2.86361146E-05  1.04403143E-04
 -8.82508901E-06  6.39738565E-05 -1.85363952E-04 -9.55261424E-07 -5.67124040E-06
  6.59010422E-07 -2.79044862E-06  2.88145680E-06  6.38042573E-05 -6.01752910E-06
  1.06046986E-05 -1.17998052E-05 -3.74876693E-04  6.74844247E-05 -2.26745225E-05
 -5.37287068E-06  1.03494743E-03 -7.78700549E-04 -1.07613962E-04 -1.88372251E-04
 -1.54114341E-06 -8.24279155E-07 -1.45479385E-06  5.34730571E-06  4.34286276E-06
  1.45784354E-06  6.93837427E-06 -7.82584052E-06  5.94150201E-06  7.99810897E-06
 -4.36342171E-05  4.85556978E-05 -2.55761237E-05 -3.78272232E-05  5.70871385E-05
  1.09247339E-04 -1.63383310E-04  5.90745209E-05 -4.22755995E-04 -9.83724762E-05
 -2.31900966E-04  1.60339650E-04  1.19420849E-06 -6.49228333E-06 -4.62625407E-06
  1.93174748E-05  1.66659514E-05  4.65487622E-08  2.79365589E-06  8.89916431E-06
  1.38103954E-05  9.35328053E-06 -1.02289934E-05 -4.52045670E-05 -6.00748039E-05
 -3.74034083E-05 -2.50790764E-04  3.11106042E-04 -2.04757029E-05  2.01027238E-05
  2.93571428E-03 -1.80010779E-03  9.45393085E-04 -4.85090536E-04 -1.98083405E-06
  1.03082577E-05  7.62934171E-06  9.49892697E-06 -1.60187335E-06  1.29571101E-07
  1.13266873E-06  1.26319185E-06  1.62559293E-06  2.13399830E-06 -4.69622586E-06
 -2.56921469E-06 -4.98809427E-06 -9.53883529E-06  9.30828977E-06  6.57384572E-05
  4.98483198E-05 -8.01572598E-06 -2.63704888E-04  6.68137963E-05 -9.83504396E-05
 -4.51160780E-05  4.56427997E-06  6.87336131E-06  2.65438825E-06 -4.29802666E-06
 -3.59783227E-06 -4.43260744E-06  1.84568051E-05  2.35149116E-05  2.52372989E-05
  4.72166400E-05 -1.64466839E-04 -1.08995377E-04 -1.38628055E-04 -2.31916092E-04
 -1.27590660E-03 -2.94701588E-04 -1.34345323E-05  5.39114591E-04 -9.33709578E-03
  1.10174267E-02  2.33497700E-04  4.17571477E-03 -2.41916483E-05 -1.13605808E-05
 -3.17522627E-05 -1.69775829E-05 -8.42409131E-06 -1.44416691E-04 -1.16764975E-04
  8.23984278E-06  2.62434632E-06  1.80271424E-06 -3.28986019E-07 -4.65915406E-05
 -4.86716769E-06 -1.84629723E-06  4.01655727E-04 -1.21596909E-04 -5.79602482E-05
 -5.21968416E-04  1.19681789E-02  1.35279420E-02  3.77133718E-03  1.64201637E-02
  7.22349907E-06 -1.13461124E-05  1.39619598E-06 -1.77882080E-05  9.78920909E-06
  1.08862119E-03  9.43098240E-04  6.88780460E-06 -1.00291562E-06  6.14516675E-05
 -3.29887736E-05 -1.13647476E-04  2.41254285E-05 -6.30601684E-04 -6.95190159E-03
 -1.73239135E-03 -2.65370307E-03 -3.05460002E-03 -9.08058635E-03  1.97106740E-03
  3.64999596E-03  1.60874523E-02 -3.16625054E-04 -1.13767201E-04 -1.93465837E-05
 -1.25444879E-04  6.85918657E-05  1.81710398E-03  1.49377941E-03  1.19550368E-05
 -1.42875225E-06  9.45314435E-06  3.81111002E-05 -6.03599591E-05  4.36954390E-06
 -4.31135533E-05 -6.90338731E-04  3.86727492E-04 -1.05140899E-04 -1.54067301E-04
  2.75129771E-02  1.86380072E-03  8.12584673E-05  5.96585654E-03 -1.45024451E-05
  4.28056467E-06 -5.19275512E-06  1.51987661E-05  3.48872125E-06 -5.55799735E-03
 -4.56758727E-03  1.28025955E-05 -6.29203648E-06 -1.52730631E-06 -1.82143808E-04
 -6.25739450E-05  2.60506686E-05 -1.11972948E-07  8.28858150E-04  2.65052044E-04
  2.87839657E-06  3.77362712E-04 -6.66076237E-03  1.03142920E-03 -1.87684450E-04
 -1.80835931E-03  1.40507980E-05 -2.52143197E-05  8.57362892E-06 -3.46955940E-06
 -8.22917563E-06 -6.65909622E-03 -5.47924330E-03 -1.56841640E-07 -4.01450895E-06
 -8.79906960E-06 -1.31980704E-04 -2.50710734E-05  2.15702719E-05  3.46990487E-05
 -5.08293902E-04 -1.98625868E-04  1.40827137E-05 -1.36145248E-04  8.99583871E-03
  2.30609137E-03 -1.37890785E-03 -7.45650632E-04  8.66814050E-06  1.92614944E-05
 -4.39618343E-06 -5.53790549E-06  6.08300105E-06 -1.02967634E-02 -8.47054920E-03
  1.18224515E-05 -1.00749944E-06 -3.54561351E-08 -1.84478954E-04 -6.11210672E-05
  1.28609630E-05  1.33255909E-05 -1.56892208E-04 -2.78455182E-04 -9.17796687E-05
 -4.20864556E-04 -4.39836974E-02 -9.03998559E-03  2.46532812E-03 -2.48808108E-03
  2.44485154E-05 -1.59694403E-05  4.65279629E-06 -4.56307708E-05  1.36503511E-05
  3.27984941E-03  2.69679608E-03  1.53428605E-05  7.13877995E-06  7.95326207E-06
  3.50468246E-05 -7.08418190E-05 -3.71978902E-05 -4.26239772E-05  7.48556265E-04
 -8.94148880E-05  2.56969100E-04  1.17524801E-04  2.43060358E-02 -2.33581503E-02
  2.24845955E-03 -4.51773818E-03 -3.24880656E-05  2.17315598E-05 -6.36824789E-06
  4.17548796E-05 -4.55136381E-06 -3.77580220E-02 -3.09227996E-02  2.76276827E-04
  4.80964108E-04  4.75740069E-04 -1.00095260E-03 -9.59282402E-04 -1.54833229E-03
 -1.80356012E-03  7.94502653E-03  1.33282852E-03  4.89844043E-03 -1.22632682E-03
 -1.15804960E-02 -6.63554915E-04  3.79914662E-04  2.66653774E-03  2.42720208E-04
 -4.36103351E-04 -1.05609796E-03  4.83186501E-04 -6.80996321E-04  5.61129506E-01
  4.61345823E-01  5.72690570E-05 -6.87171979E-05  2.95615193E-04  1.29639368E-02
 -4.68400968E-04  3.65788300E-04 -2.21267144E-03 -1.51583089E-02  1.47106889E-03
 -6.97506699E-04  6.31544631E-03  8.53641255E-03  1.10695101E-03  2.64951360E-03
 -1.76609783E-03 -4.29348750E-04  1.81517589E-04  7.88050406E-05 -1.08342249E-03
  8.08033279E-04 -4.12652625E-02 -3.37937279E-02 -9.56781528E-05 -6.07186944E-04
  3.79927478E-04 -1.18909734E-03  2.72683885E-04  2.06104893E-03 -1.48391207E-03
  7.66054982E-03 -1.89422593E-03 -4.29298080E-03 -2.20046536E-03 -8.91310675E-03
  2.54186550E-04  2.34904356E-03 -1.48800357E-03  5.35771469E-04  2.70662708E-04
  9.00012691E-04  9.25217534E-04 -3.87725535E-04  3.47123812E-03  2.89762081E-03
  2.23612702E-05 -3.97793581E-07  7.33841421E-05  8.68466739E-05 -1.63980615E-04
  1.07586894E-04 -7.28253813E-04 -7.53908483E-03  9.33092470E-04  4.06804686E-03
 -1.71976244E-03  1.56544243E-02 -1.62491404E-03 -2.41646358E-03 -2.67215284E-03
 -2.85712197E-04 -4.37149065E-05  1.64989861E-04 -7.93831064E-05  9.61125467E-05
  2.67729885E-05  8.18614952E-05  7.15353480E-06 -1.90319107E-06  3.12297514E-05
 -4.22304340E-04 -7.03531654E-05  2.91734171E-05 -3.18475306E-04  4.68931273E-03
  1.35425127E-03 -2.70916311E-04  5.56658906E-03 -8.17866513E-03 -3.07723928E-03
 -8.35161335E-03 -5.32408029E-03  8.96582246E-05  2.81890749E-05 -3.39486306E-05
  2.07714089E-05 -2.39752555E-05  4.35303812E-06 -3.48771690E-05  1.18301823E-05
  1.57157406E-06  1.01829834E-04 -1.02537043E-03  1.17688202E-06  4.39416249E-05
  9.97524766E-04  6.20829597E-06 -4.70342104E-05  1.03232951E-05 -7.26260946E-06
  4.81596836E-05  9.05620387E-05 -3.12067970E-07 -1.08290526E-06 -1.15394871E-04
 -1.08796065E-05  6.42604306E-05  8.00392154E-05 -4.70041027E-06  3.33285727E-05
 -1.60268147E-04 -2.39115618E-04  7.15817148E-04  2.74644378E-04  5.05617209E-04
 -1.02150638E-03 -3.27072618E-04 -2.17798907E-04  5.43627926E-04  1.68195712E-03
  6.67440060E-06 -5.33885976E-04 -1.09370096E-03  1.36945415E-06  7.04543259E-06
  5.95614956E-06 -1.78963903E-06  1.89515025E-05 -5.73772750E-05 -2.56721242E-05
  7.38625021E-06 -8.03399909E-05  3.74281466E-04  8.29641137E-05 -2.38350719E-05
  2.37525821E-04  3.92132785E-03  1.20171174E-04 -4.72116449E-04  1.53160575E-03
 -2.11256513E-05 -8.66644479E-06  3.11263431E-06 -7.56754061E-07  1.82397271E-06
 -9.15091229E-08 -3.00420771E-07  1.05529883E-05 -3.64073241E-06  9.35848604E-06
 -7.34395656E-06 -5.75311313E-05  1.84764166E-05 -3.96633089E-05  5.35081394E-04
 -3.66701677E-07  1.36437581E-04  1.03951276E-04  2.54836597E-03 -4.32759316E-04
  5.49731540E-04 -8.06320180E-05 -1.47754563E-05  4.18628511E-06  1.78418543E-06
 -5.52142331E-06 -1.15231454E-06  5.09947068E-08  1.79624229E-06 -5.87815630E-06
  4.14232568E-06 -2.43096188E-06 -1.43081009E-05  2.92515236E-05 -2.38024133E-05
  8.57951568E-06  2.70702222E-04 -2.98444945E-04  3.46478473E-04  1.20001779E-04
  1.26440805E-03 -3.12563735E-04  3.53239586E-04 -6.83231435E-04 -1.50788139E-05
  1.41397691E-06  7.01948979E-06 -6.84653824E-06  1.80539783E-05  8.14084146E-09
 -4.28230854E-08 -1.67187244E-06  2.27133849E-06 -1.44948542E-06 -1.55425538E-07
  6.85264082E-06 -9.62224101E-06  6.48756126E-06 -4.55792519E-05 -2.16862441E-05
  2.08690660E-05 -3.27957469E-05  1.15620795E-04  1.13496899E-04  6.31421963E-05
  2.44681673E-05 -3.22124341E-06 -1.33495860E-06 -6.84268552E-08 -2.22490096E-07
  1.09149464E-06 -6.99641526E-06  1.47283017E-06 -1.51489690E-05 -2.24470489E-06
 -3.40876331E-05 -5.67506913E-05  6.89432953E-05  1.33017249E-05  1.57533545E-04
  5.34377016E-04 -4.58136728E-04  1.05680923E-04 -2.06512165E-03  2.81106745E-02
 -1.09741979E-02  4.76893322E-03 -6.21382632E-03  1.16914329E-05 -1.60338338E-05
  2.85662737E-06  8.85982798E-06 -3.54434625E-06  1.34899501E-03  1.13708317E-03
 -2.77443599E-05  3.67004851E-05  8.41620010E-05 -1.43705127E-04  1.78136333E-04
 -2.71525453E-05  1.64289874E-04 -8.80301013E-04 -1.19223618E-03  8.95081359E-04
  2.06824735E-03 -4.60906654E-02 -1.51225855E-02  6.49687184E-04 -9.95636225E-03
 -7.12624732E-05 -1.35459298E-04  1.56128271E-05  4.37121953E-05 -7.55490508E-05
  9.80326053E-06  5.54772964E-06  2.04478989E-06 -9.70587640E-06  2.35611213E-06
  4.98916360E-05 -1.63222582E-05  5.47436799E-05 -2.89687207E-05  2.71337288E-05
 -1.39288658E-04 -1.49404959E-03  7.48349104E-04  1.87128497E-02 -4.40749076E-04
  1.85629601E-03 -7.19932401E-03 -4.40800711E-06 -4.11823227E-06 -2.15221546E-06
 -4.46680150E-07 -2.88294052E-06 -1.14088424E-01 -9.37074047E-02 -5.96122026E-04
  9.37289761E-05 -1.70121737E-04 -2.65006398E-03  2.18828800E-03 -3.38075041E-04
  6.25398872E-04  4.17139190E-03 -1.00102270E-03  5.93781729E-04  1.47445441E-03
  3.85499210E-03 -3.85035439E-03  3.19250267E-04 -2.08274816E-03  5.96681188E-04
 -5.41060979E-04  1.16010363E-04 -1.02623325E-03  3.50526968E-04  4.52632120E-01
  3.72147853E-01 -2.67405281E-04  1.09267991E-05 -1.97146917E-04  1.03676893E-02
  1.17059158E-03  1.87408348E-04  1.67435812E-03 -7.10965783E-03 -9.42279461E-04
 -4.33445540E-04 -2.40139714E-03 -9.74239243E-04 -4.49614199E-03  1.52391758E-03
  1.53627710E-03 -3.95935668E-04 -1.46519924E-04  1.59297557E-04  9.57674880E-04
 -5.38413698E-04  1.13096398E-01  9.30270357E-02  1.64163571E-04 -2.55601732E-04
 -7.75318574E-04  2.53544032E-03 -2.69256785E-04  8.44986561E-04  2.78226871E-03
 -8.51338269E-04  3.66288201E-04 -3.79077546E-04 -9.96033621E-04  4.74388689E-03
 -4.30196855E-04  1.75185997E-03  5.90926080E-03  6.42966791E-04  1.25993855E-03
 -7.78972537E-05 -1.90226835E-04  4.75723160E-04 -2.87118720E-01 -2.35998085E-01
  5.95821688E-05 -9.51046129E-05 -2.90107743E-04 -6.64238065E-03 -4.36213982E-04
  5.70443220E-04  1.68441227E-03  3.82864296E-03  7.84254196E-04 -5.18871784E-04
 -1.25581933E-03  2.16506271E-03  4.87696580E-03  6.76867965E-04  6.37903803E-03
 -6.22783771E-04 -8.31850058E-04 -2.34811835E-04 -4.02202617E-04 -3.01359482E-05
  7.13074481E-02  5.86207540E-02  3.41576613E-04 -6.12556088E-05  7.73052971E-05
  1.37185676E-03 -1.05532038E-03  2.02490113E-04 -1.74744147E-04 -2.85031142E-03
  6.42019748E-05  2.85888114E-04  1.28985064E-03 -5.52538098E-04  1.35218246E-02
 -3.35519448E-03 -3.43522229E-04 -2.51356005E-04  2.47915161E-04 -1.55260860E-05
  5.42474498E-04 -2.00773100E-04 -1.10816074E-05 -6.16059366E-06  5.33075536E-06
 -3.35353730E-06 -1.69427358E-06 -2.85616675E-05 -1.65440523E-05  1.44170047E-05
  1.45457547E-05 -6.83518988E-04  1.30132858E-04  1.21223725E-04  2.45583947E-04
 -7.80695508E-03 -9.01487780E-04 -3.73946949E-03 -3.56168889E-03 -3.58931051E-06
  6.88790390E-07 -1.34142623E-05 -6.60317325E-06  1.27356641E-06  5.08414810E-04
  4.23290141E-04 -3.06309116E-06 -1.29918781E-06 -5.54184289E-07 -4.70103142E-05
  1.54378952E-05  7.68987373E-06  7.41343698E-06  2.20123539E-04 -7.26164753E-05
  2.35071041E-05 -1.27161331E-04  8.72009971E-03 -2.11072887E-03 -3.51532897E-03
 -1.64539958E-03  3.82353547E-07  4.21845042E-06 -3.50357190E-07 -4.27663572E-06
  7.96007145E-06 -2.02736568E-05 -1.39701426E-05 -1.14058240E-06 -1.89500203E-06
  3.60912423E-06 -2.75658093E-05  6.34165338E-06  1.44368257E-05 -1.72764254E-05
  2.11300293E-04 -5.67932570E-05  3.52917005E-05 -1.37540358E-04 -4.12272032E-03
  4.58056150E-04 -1.94503323E-03  3.12907105E-03  8.88563966E-06  9.06253686E-06
  4.27601348E-06  3.47652882E-06 -2.54874261E-06 -6.51487655E-06 -6.35609374E-06
  3.13081566E-06 -1.01757090E-06  9.02341468E-07  2.30873360E-05 -1.13597312E-05
  8.17465358E-06 -3.58932826E-06 -3.61819863E-04  9.73921488E-05  1.75373452E-04
 -1.67772055E-04 -1.09618872E-02  2.10190503E-03  2.98899723E-03  5.55083486E-03
 -5.26921589E-07 -4.97930367E-06 -2.31967758E-06  1.12616344E-06 -8.83112309E-06
 -2.52380878E-07  5.27965596E-08 -9.49137489E-06  7.39916319E-06 -2.49562607E-06
 -2.53484108E-05  3.56847490E-05 -3.52421627E-05  1.05822271E-05  1.52736104E-03
 -2.41508765E-04 -4.48000276E-04  3.32981701E-04  5.80307525E-05  4.45846558E-03
  1.14125698E-02  3.07644609E-03  7.97234424E-06 -1.07431565E-06  5.50674799E-07
 -4.64896113E-06  1.20299631E-05  5.07107651E-09 -1.62572603E-05  8.80978119E-06
  2.00626258E-05 -2.36401905E-04  8.59219643E-04  2.27854787E-05 -3.86493570E-04
 -9.07536514E-04 -2.19260142E-04  2.03880455E-04  3.15422458E-04  4.00400654E-04
 -6.06560262E-04  4.37803474E-04  5.10841000E-05 -8.38504598E-05  5.21303672E-04
 -3.16918005E-04  3.04893049E-04  1.57990532E-04  1.03863043E-04 -1.58521553E-04
 -3.84728944E-04  4.38026831E-06 -2.79422321E-05  6.90580172E-04  1.45215591E-06
 -5.58961399E-07  4.60355647E-05  1.57917687E-06 -1.64977379E-05  7.76934769E-05
 -3.00012322E-06 -2.19718284E-06 -9.86077156E-05  7.58379644E-08  4.13292079E-07
 -2.33662063E-06  1.55628239E-06  5.93856705E-07 -3.62341016E-06  9.28258888E-06
 -6.78972711E-06 -2.86622724E-06  9.26510142E-07 -1.74151511E-05  2.36717540E-05
  6.12942413E-06  4.29086003E-05 -6.90104419E-05  2.89271721E-05 -2.07567585E-04
 -7.05122683E-07  5.43935657E-07  1.32519831E-06  2.16889963E-06  1.99692023E-06
  6.63294023E-07  2.92644431E-06  2.40844726E-06  3.93698545E-06  1.40646503E-07
 -2.77406835E-05 -1.32616719E-05 -1.57540167E-05 -1.24497245E-06  1.79643649E-04
 -1.48177901E-04  5.28313567E-05  8.05800410E-05  1.49920371E-03 -1.20908746E-04
  3.36966809E-04 -7.02956129E-05 -7.70086506E-06 -8.64120569E-06  9.83325821E-07
  5.64747055E-06  6.82298418E-07 -8.44296209E-08  1.69303150E-06  6.38645376E-06
  7.19645876E-06 -1.18685576E-06 -2.04657081E-05 -2.22341846E-05 -3.85553501E-05
  9.33939531E-06 -8.59671981E-05 -3.61274998E-05  2.19781425E-04 -8.77948143E-05
  2.12473829E-03 -1.14011558E-03  8.95692855E-04 -1.21730086E-04 -1.61528552E-06
  3.85882543E-06 -5.79561589E-06  3.31578165E-06 -3.90529394E-06 -1.26812577E-07
 -1.04810205E-06 -2.70704735E-06 -9.50385600E-07  9.92270945E-07  1.07801332E-05
  1.26178007E-05  4.44835930E-06 -4.49337691E-06 -7.33265881E-05 -4.16164048E-05
 -2.44462326E-05  1.40484076E-05  8.91738157E-04 -1.95460519E-04  1.91938444E-04
  2.99991818E-05 -2.20070974E-06 -5.68046409E-07 -4.47473083E-08  7.25693021E-08
 -1.91375551E-06  1.49943438E-05  1.24427320E-05  1.04332677E-05 -8.84779812E-07
  1.61171414E-06  2.59504601E-05 -7.19889774E-05  1.30241101E-05 -1.87182511E-05
  2.31786901E-03 -8.48539554E-04  3.61206534E-04 -1.22625477E-04  1.09406091E-02
 -7.27898565E-03  1.17711404E-03 -3.89293064E-03  2.21265858E-05 -5.94269562E-06
  1.10799681E-05 -3.06427884E-05  3.82704542E-06 -1.55540042E-03 -1.24886106E-03
 -4.97641164E-05  1.18650172E-05 -1.37787283E-05 -3.97550085E-04  2.25693473E-04
 -6.44140755E-05  2.71248610E-05  8.34786154E-03 -6.28704870E-03  1.06434848E-03
 -1.88124663E-03 -2.23285602E-02 -7.10220280E-03 -6.66818729E-04 -8.93456481E-03
 -1.64324855E-05  4.24348700E-05 -9.47034823E-06  3.64804958E-05  5.53657744E-07
  6.87943214E-07  7.83825457E-07  5.94475153E-06  2.80578595E-06 -4.27859350E-06
  6.84066274E-06 -2.33112826E-05 -9.60364197E-06  3.22062472E-05 -3.08005297E-04
 -8.80743157E-06  2.05532021E-04 -5.51086546E-04  9.90122366E-03 -1.62680278E-03
  5.09217055E-03 -1.14782911E-02 -2.35854087E-05  7.31569592E-06 -5.66495911E-08
  1.42763450E-05 -8.46344359E-06  3.69862963E-02  3.03924784E-02  1.96518035E-04
 -3.04151427E-05  6.33528705E-05  9.63914065E-04 -3.56670713E-04  3.66198343E-05
 -1.85779558E-04 -9.79265340E-03  4.20692695E-03 -2.13132637E-03 -3.88777327E-03
 -2.48110343E-03 -3.80041025E-03  3.51510617E-05 -3.39404321E-03 -4.56382124E-05
  1.57218946E-04  5.21891449E-06  2.34780273E-04 -7.03736166E-05 -2.27397825E-01
 -1.86866347E-01 -3.49101017E-04  2.10215140E-04  4.64289257E-04 -5.37721535E-03
  1.10835311E-03 -7.49859558E-04 -1.76258171E-03  1.24617002E-02  1.81707697E-03
  1.42961594E-03  6.73129307E-03 -1.38128846E-02 -1.86679748E-03  1.21920651E-04
 -1.03015412E-03 -1.28996647E-04  1.01563335E-03 -5.52698500E-04 -5.80022520E-04
  6.33438510E-04  4.83211891E-01  3.97225919E-01 -4.45495198E-04  9.35428388E-05
 -5.75301715E-05  1.11847039E-02  2.30937265E-03 -4.39449079E-04  3.83994717E-04
 -1.56329762E-02 -7.60673401E-03  1.29657679E-03 -1.83753809E-03  1.21978196E-02
  2.15829045E-03 -1.40618806E-04  1.33664579E-03  1.23562922E-03 -4.41479940E-04
  8.77496020E-04  2.93674732E-04 -3.41317681E-04 -1.75858868E-01 -1.44494594E-01
 -1.64590548E-04 -1.20945764E-04 -5.64340818E-04 -4.19325855E-03  4.75721515E-04
  4.37473572E-04  1.94507922E-03  1.17961879E-02  4.06104032E-03 -2.37725664E-03
 -5.00499109E-03 -1.24016072E-02 -5.94337273E-04  6.75930488E-04  1.68752038E-03
 -9.63456060E-04 -7.94594291E-04 -3.60501829E-04 -2.14254559E-04 -1.02103743E-04
  2.79528440E-02  2.29744053E-02  1.40332748E-04 -2.53281724E-05  2.90177307E-05
  7.44375987E-04 -1.82058195E-04  4.25073460E-05  4.25250401E-06 -9.08855599E-03
  2.56081257E-03  9.17117687E-04  5.39394232E-03  1.54219477E-02  1.24476961E-03
 -9.11563789E-04 -1.45099920E-03 -3.99300442E-05 -1.80132089E-05  3.80390569E-05
  1.48983742E-04 -8.06821718E-05  5.49273081E-06  4.57802479E-06  5.70830468E-06
 -4.84919607E-07  5.20084413E-06 -2.57831542E-05 -2.24837725E-05  3.05822702E-06
 -2.65563661E-05  6.87457409E-04 -3.36831370E-05  6.39110306E-05 -2.26208235E-04
  1.13410147E-02 -2.28414169E-03 -2.36257378E-03 -6.72340107E-03  4.19428366E-06
  9.73566859E-06  2.36076407E-06 -3.97479977E-06  1.03871791E-06 -2.50785477E-05
 -2.16859402E-05 -2.07676067E-06  8.67555445E-07 -1.35434172E-06  1.59022443E-05
  8.37529707E-06 -2.74092785E-06  6.48141339E-06 -2.22754358E-04  2.84366178E-05
  3.08018689E-05  1.02793815E-04  2.54098053E-03 -1.19932468E-03 -3.48785937E-03
 -1.56929156E-04 -1.94243808E-06 -9.67536967E-07 -3.15967094E-06  5.27197290E-07
 -1.59575669E-06 -6.85667016E-07 -1.10765138E-06 -1.12215427E-06  1.42743968E-06
  1.46337047E-06  6.28837586E-07  3.27891839E-06 -6.29649294E-06 -7.48596680E-06
  9.49559165E-05 -3.99511814E-05 -3.35231841E-05 -1.98864690E-05  1.24331089E-04
  8.18306353E-05 -1.88234112E-03  2.34014316E-03  1.09741158E-06  2.32716909E-06
 -7.14381371E-07 -7.89414801E-07 -2.53220671E-07 -8.65987983E-06 -8.82818767E-06
  6.16218743E-07 -1.48617401E-06 -6.50132570E-07  2.37869148E-05 -3.46460525E-06
  5.66143003E-06  1.57999438E-06 -3.94928190E-04  9.99745097E-05  9.84204553E-05
  5.28844542E-05 -6.63278819E-03  1.33236617E-03  1.85611848E-03  3.82330897E-03
 -1.99488656E-06 -5.40921853E-06  7.85022250E-07  5.98707712E-07 -3.81170514E-06
 -9.20777093E-08 -2.82330642E-07 -5.41500350E-06  4.52616714E-06 -3.12003965E-06
 -6.04472107E-06  2.62278838E-05 -2.20772992E-05  1.76528201E-05 -1.09175815E-04
  9.62668977E-06  3.83606423E-04  1.15739679E-04 -8.44386188E-03  3.64113574E-03
  8.93834265E-03  1.37585046E-03 -2.06742647E-06  1.05700431E-06 -6.43477546E-06
  5.18115210E-06  8.56778418E-06  5.79228924E-07 -2.94868426E-05  1.86574565E-04
  2.64842107E-06 -1.04040983E-05  9.87761294E-05 -8.49896944E-06  7.44432579E-05
 -4.76708350E-04  1.19305180E-04 -8.00887152E-04 -1.22743003E-03 -3.60513006E-04
  9.15770462E-04  1.56580306E-03  5.49689575E-04 -1.21300166E-03 -1.00727384E-03
 -3.12454399E-04  8.54509849E-04  1.61790148E-03  9.88762676E-05 -7.96067019E-04
 -1.22440441E-03 -2.19033397E-07 -1.96728015E-05  1.54913009E-05 -9.29835633E-07
  3.36946186E-06 -2.24238077E-05  3.55593618E-07  1.53226949E-06  2.15846903E-05
 -1.38208619E-06  1.74165510E-05 -1.77460457E-05 -2.16824323E-07 -1.14456777E-06
  3.09606848E-06 -1.19351558E-06  6.43850354E-07  1.06723522E-05 -1.35515942E-05
  5.07289837E-06 -3.32118763E-06 -4.18696564E-05  5.74927835E-05 -2.06561301E-05
  2.22430769E-05  1.36142976E-04 -2.56331775E-04 -5.86739204E-05 -8.09526919E-05
  6.53336878E-07  4.96880282E-07 -1.68932210E-06  1.88766686E-06  1.97713852E-06
 -5.03415882E-05 -4.96673212E-05 -2.32578495E-05  3.32487411E-05 -7.60655610E-05
 -3.91898414E-04 -2.17370512E-05  3.37063310E-05  3.77747839E-04  2.54305438E-03
 -3.01196307E-03  4.65319979E-04 -8.71437495E-04  2.85201189E-02  1.05813980E-03
  8.84130101E-03 -1.87577812E-03 -5.83632941E-05 -3.27565334E-05 -9.39568503E-05
 -1.81240608E-05 -2.73945217E-05 -1.53577997E-04 -2.30952931E-04 -4.63873640E-06
  9.27044290E-05 -5.50664306E-05  2.35764213E-04  1.76546734E-04  3.63356470E-04
  7.33126880E-05  6.87100232E-03 -1.04776423E-03  3.59946560E-03 -1.58614615E-03
 -1.71589937E-02  1.52283863E-02  3.11705266E-03  1.42298908E-02 -7.05232317E-05
 -1.37462832E-04 -1.35683799E-04 -6.64941453E-05  2.91198285E-05 -3.91624631E-05
 -6.29639757E-05 -5.28342325E-05  1.86499110E-06  2.42551546E-05  1.57400875E-04
  9.31310839E-05  3.36366437E-05 -8.56962247E-05 -3.96298349E-04 -8.48011887E-04
 -1.45439165E-04  6.37372321E-04  1.55959572E-02 -2.48792738E-03  5.55980982E-03
 -1.67776612E-03 -1.78930069E-05 -1.21810632E-05 -2.03776499E-05  1.20053829E-05
 -5.05286284E-06 -1.32602920E-03 -2.20798240E-03  2.19396276E-04  1.10858103E-03
 -1.50584599E-04  6.34917183E-03  1.74419926E-03  2.52577555E-03  8.20515082E-04
 -4.98238219E-02 -4.36368584E-03 -8.30114695E-03 -1.49960195E-02 -2.23384147E-01
 -2.17122001E-01 -5.78873234E-02 -1.55780859E-01 -5.64916260E-05  1.52239435E-04
  3.76299624E-04 -1.06126519E-03  1.03955205E-03 -4.12294355E-04 -6.46421794E-04
  3.10493596E-04  3.54529465E-04  2.16947222E-05  1.12885090E-03  8.64630927E-04
 -5.60734688E-04  1.67074830E-04  7.44763905E-03  1.19575276E-03  2.61501042E-03
  6.14561168E-03  1.24486230E-01 -2.98206571E-02 -9.00264731E-03 -4.84705163E-02
 -2.05136963E-04  4.94976127E-05 -2.88997432E-04  4.81635868E-04 -3.40848527E-04
 -4.56070732E-03 -7.55778332E-03  2.15054924E-04  3.63777214E-03 -3.89737218E-03
  2.30901637E-02  1.54494236E-03  1.32580990E-02 -9.30743110E-03 -6.51907258E-02
 -2.78995881E-02 -5.52455867E-02 -5.09145673E-02 -5.36370921E-02 -6.49933846E-02
 -1.55652256E-01 -1.92061591E-01 -5.67709718E-04 -1.72854302E-03 -5.29207167E-03
 -1.96871807E-03 -3.30987441E-04 -9.30493147E-05 -1.64652246E-04  4.15935741E-05
  1.23212762E-04  2.41194758E-05  6.85468124E-04  4.87405006E-04 -1.11140100E-04
  3.96981074E-04  4.45062134E-03 -7.13038585E-03  1.34608299E-04 -1.05521948E-03
 -5.63791574E-02 -1.52139444E-01  6.01042599E-03 -1.19963441E-01  6.62324789E-05
  2.54672330E-05 -1.07551243E-04  2.71847046E-05 -1.08181848E-04 -1.21808413E-05
 -2.04234688E-05 -4.70335446E-06 -3.51695929E-06  2.38299693E-05  1.45926706E-04
  1.21833678E-04  1.59272550E-05 -1.18052571E-04 -7.15937165E-03 -2.49532844E-03
  3.61287214E-04 -2.14651367E-03 -1.15147900E-01 -9.33915318E-02  3.09872820E-02
  3.08760817E-02 -4.08491407E-05  6.08560968E-05 -5.32302171E-05 -5.31392865E-05
  7.47061432E-05 -1.57240968E-06  1.64484228E-05  1.79019882E-05 -8.84012575E-06
  2.14105506E-05 -4.63111175E-04 -8.57255874E-05  5.66422011E-06 -1.25999476E-04
  4.02249135E-03  3.40257094E-03 -1.00947943E-03  7.81738212E-04 -1.15534671E-01
 -1.86994159E-02  1.50737641E-02  4.25911232E-02  6.65906193E-05 -8.06159103E-05
  7.97039177E-06  1.29706763E-05 -2.58903501E-05 -9.22605928E-06  2.40784623E-06
 -1.88960004E-06  2.21664243E-05 -3.00796835E-06 -4.41931290E-04  1.00224780E-04
 -1.14614499E-04  6.39869030E-05 -2.80216385E-03 -5.20266371E-04  2.13253949E-03
  1.28427168E-05  8.25830707E-02  3.75356099E-02 -5.10167756E-03  2.16160889E-03
 -1.47266312E-04 -2.40156795E-05 -1.35884289E-06  1.74211929E-04  5.93511014E-05
 -1.03264888E-04 -2.10742135E-04  3.27360931E-05 -5.01229653E-05 -6.84668184E-05
  1.55807659E-03  9.17517327E-04  5.04826188E-04 -9.27123505E-05 -8.63787667E-03
 -1.08685872E-02 -1.97063161E-03  1.34679612E-03 -1.93364978E-01  6.55031076E-03
  7.58129209E-04  3.51749931E-02 -5.87031753E-05  9.12985479E-05 -4.31639185E-05
 -2.77583477E-04 -1.28493950E-04 -4.45339497E-04 -7.94913103E-04  3.50161581E-05
 -6.29710101E-05  6.93239299E-05  1.73369390E-03 -5.78399067E-04  2.29439309E-03
 -4.27961063E-03  6.38967531E-02  3.15821123E-03  2.03880102E-02 -1.73393890E-02
  3.06437183E-01 -1.22044819E-02  2.31190472E-02 -6.68753916E-02  9.63047588E-04
  6.40975924E-06 -1.34419553E-03 -1.23348818E-04 -3.30985357E-04 -1.88635607E-04
 -4.49135204E-04 -6.27121945E-05 -2.08133062E-06 -1.97314000E-04  2.64365311E-03
  1.23290080E-06  3.71641090E-04 -7.83782243E-04 -2.76360850E-02  3.91197715E-03
 -7.20504322E-04  1.93780983E-02 -8.29326770E-02 -1.62449835E-03 -2.24198040E-02
  1.62111942E-02 -3.84981061E-04 -5.57522435E-05  1.79112201E-05 -2.01172188E-04
  1.55595657E-04 -4.11710840E-04 -7.38734231E-04  1.72719613E-05 -3.53568190E-05
  1.03138532E-04  1.65797089E-03 -1.29020888E-03 -6.48368626E-04 -4.28700043E-03
  5.71352918E-02 -6.37742745E-03 -6.34457677E-03 -1.89790824E-02  1.86815117E-01
 -1.49902597E-02 -2.31765577E-02 -1.43601115E-02  1.30179646E-03  6.95437343E-04
  6.24246044E-04  4.13986815E-04 -6.28285046E-05 -4.30695095E-03 -7.15938072E-03
 -1.98639818E-03 -3.01987988E-03 -3.98533602E-03  2.14549933E-02 -4.87348556E-03
 -6.09267459E-03 -1.18542847E-02 -6.21112601E-02  2.94488751E-03  3.98267594E-02
 -3.61904157E-02 -1.10067004E-01  6.40720980E-03  2.57454188E-02 -3.73490233E-02
  8.97661770E-04  2.07749227E-03  4.59510954E-03  2.61971909E-04  1.36231995E-03
 -3.29312004E-02 -5.21106516E-02 -8.68894962E-03  6.04625995E-03 -4.28209965E-02
  1.26717604E-01 -1.66644049E-02  1.10335955E-02 -7.76503915E-02  8.52952313E-02
  1.90965995E-02 -1.67784295E-02  8.73795460E-02  2.57245349E-01 -2.97284918E-02
 -7.23629615E-02  4.21845676E-02  2.55857647E-02  8.75123287E-03 -6.26239530E-03
  2.49882834E-03 -2.83105432E-03  6.18481622E-05 -6.76254219E-04  2.12318740E-03
  5.45272361E-05 -4.39179042E-04  6.50053488E-03  7.85270804E-04  2.81942382E-03
 -1.00445192E-02  1.06219408E-04  4.26095457E-04  1.58213749E-03  4.25020314E-05
 -2.12204558E-04 -7.49223205E-04 -2.79929176E-05  5.09742302E-04  1.00595306E-03
  7.08138183E-05 -3.90828171E-04 -5.25324609E-04  5.73106410E-05  1.25880233E-03
  4.76078646E-03  6.72275592E-05  1.06050104E-03  5.11178478E-03  3.07459789E-04
 -2.04921709E-03 -6.90688457E-03  1.11664970E-04  6.97894987E-07 -9.12315660E-04
  2.71034606E-03 -5.85660145E-03 -1.41668795E-02 -1.18774434E-01 -1.96366904E-01
  7.28264205E-03 -5.72349271E-03  3.60649197E-02  5.77847129E-01  1.20732672E-02
 -8.90046096E-03  5.86820216E-02  4.71487941E-01  6.10621746E-03 -7.48911376E-03
  3.53751568E-02 -3.96045369E-02  6.86828227E-03  1.30580003E-02 -2.63626576E-03
  8.07273774E-03  2.92724455E-03 -2.19286020E-03  6.96701295E-05 -4.50134347E-04
  6.86666911E-02  1.07906379E-01 -5.31253728E-02 -3.55139334E-02  3.02281436E-02
 -2.80859094E-01 -6.46961783E-02 -4.39874946E-02  3.70465960E-02 -9.40669878E-02
 -8.35892952E-05  3.69972028E-03 -1.37756513E-03 -1.37964835E-02  1.27925196E-03
 -6.10883787E-03 -1.42474528E-03  9.86006204E-03  1.30078688E-02  7.58691807E-03
 -1.17943359E-02 -7.46184734E-03  3.43665928E-02  5.56714313E-02 -1.90049682E-02
  4.72361341E-03  2.88902747E-03 -1.48919459E-01 -2.68220127E-02  8.52875523E-03
  3.28276926E-03 -1.11863693E-01 -1.07657848E-02 -4.96675146E-03  4.09821766E-03
  1.96566011E-01 -1.80742715E-02  2.69082502E-02  1.50888761E-02  4.51715490E-03
  2.89823882E-03  2.19813030E-03 -3.82819429E-03  1.61960986E-03  9.59830401E-02
  1.57630403E-01  5.82915198E-02  1.82817358E-02 -2.38565600E-02 -4.46778777E-01
  8.88795201E-02  2.84186599E-02 -3.66252894E-02 -3.22300142E-01  3.07498807E-02
  5.73542578E-03 -1.07718769E-02  7.60286710E-02 -1.60576339E-02  1.01373720E-02
  3.35369686E-03  4.08376964E-03  9.10088654E-03  2.28234112E-03 -1.03643418E-02
 -7.85000789E-03  1.14453924E-02  1.82342527E-02 -2.50769249E-03  9.73581532E-03
 -4.22925747E-03 -4.61147487E-02 -4.54897776E-03  1.57595033E-02 -5.49078059E-03
 -8.20279951E-03 -4.67901147E-03  1.99750889E-03  1.71389975E-03 -1.28073353E-01
 -1.94050102E-01 -9.41595913E-03 -1.60962534E-01  1.13170611E-03  2.02706520E-04
  2.69785736E-03  2.51754188E-03  1.69668397E-03  2.39304087E-03  3.80623261E-03
 -1.75065328E-03  9.37189605E-04 -7.84407994E-04 -9.14738760E-03 -3.91885389E-03
  2.09303555E-03 -1.06624468E-03 -1.29157557E-02  2.96581647E-04 -1.30325304E-03
 -7.37445042E-03 -4.68922564E-01 -1.37067742E-01  7.23616658E-02  1.11584030E-01
  3.06278426E-04 -4.01433663E-04  8.58940591E-05 -8.25837193E-04  8.20958964E-04
  3.06422105E-03  4.87856420E-03  4.19891757E-04  2.44269556E-03  7.14956485E-04
 -1.19775290E-02  1.52236789E-03  4.91242411E-03  1.80343830E-03 -1.01941380E-02
  8.04773716E-04 -7.86423980E-04  4.48710505E-03  4.03415091E-01 -3.25158532E-02
  1.87035565E-01 -4.28712485E-01  1.27280931E-04 -5.04400038E-04 -1.00568599E-03
  6.27920155E-04 -6.47928903E-04  6.13006515E-04  9.70836517E-04 -3.21774816E-04
  1.04131930E-05 -5.25105699E-04 -2.43148980E-03 -5.73427140E-04  6.52101494E-05
 -8.62667892E-04 -1.23899317E-03 -1.66942011E-03  1.19683880E-04 -9.27288126E-04
  2.06755073E-01  3.30318890E-02  6.08204535E-03  6.67233333E-02 -1.66361855E-04
 -1.46744170E-04 -1.14687059E-05 -9.47792314E-05  8.33233799E-05  1.28308151E-04
  2.00691408E-04 -9.13408003E-05 -8.40343540E-06 -7.05101963E-05 -4.93559489E-04
 -1.81599622E-04  9.96564883E-05 -1.96278488E-04 -1.14615694E-03 -1.01994737E-03
  1.35277443E-04  1.05700251E-03 -4.01515347E-02  3.18431681E-02 -9.33040397E-03
 -2.09977216E-02  1.58038668E-07 -9.57656419E-05  1.38604273E-06 -1.89327547E-05
 -1.09313496E-05  7.47235336E-05  1.11532597E-04 -7.16266522E-05  1.90054172E-06
 -3.07674584E-05 -1.11039235E-04 -8.62431872E-05  6.52834805E-05  7.49440619E-05
 -5.51255436E-04 -4.58972046E-04  3.10486556E-04  6.10711884E-04 -2.10426853E-03
  4.01444863E-03 -1.43855311E-02 -3.47079839E-02 -2.69580158E-05  1.70745359E-05
 -3.87537376E-05 -2.63781586E-05  2.46138793E-05  1.32310441E-04  2.02736213E-04
 -1.10204460E-04  2.71079613E-05  3.61855832E-05 -3.99511409E-04 -2.81546924E-04
  1.57612512E-04 -8.08636128E-05 -1.59524187E-03 -4.23868542E-04  6.26409921E-04
  1.97185406E-03  1.69627727E-02 -2.32319971E-02  4.48690607E-03 -2.58559648E-02
  2.92651270E-05  4.91380320E-05  1.18399030E-05 -4.36097766E-05  7.64706381E-05
  6.44133892E-04  1.01765102E-03 -5.61493993E-04  2.48719888E-04  2.64179845E-04
 -2.62140734E-03 -5.43889422E-04  7.27907285E-04  4.29030818E-04  6.65973210E-03
  1.84477651E-03 -2.96793423E-03 -4.80523985E-03 -9.61146067E-02 -3.41343878E-02
  2.56533011E-03  2.60945659E-02 -3.64022652E-05  5.61229271E-05 -7.20958182E-05
 -1.61320163E-05  1.73754477E-04  1.26990433E-03  2.04903882E-03  1.46096701E-04
  4.75831237E-04  1.02346194E-03 -5.54067903E-03  7.11805046E-04  1.07424078E-03
  1.68659322E-03  6.04673656E-05 -5.19972150E-04 -1.13694399E-03  1.62716695E-03
  6.46448684E-01 -3.60831308E-02 -2.51967547E-02 -1.50303313E-01 -2.75585030E-04
 -1.44252851E-04 -1.07365238E-04  2.00713331E-04 -7.16409383E-05  2.34127347E-04
  3.79327468E-04  5.12724094E-05  1.01863183E-04  1.48996237E-04 -1.08988429E-03
  1.67872338E-04  3.02859247E-04  4.83784665E-04  9.33067096E-04  2.37911384E-04
  2.28220358E-03 -2.12994881E-03 -6.93643861E-02 -7.55505323E-03 -2.17172059E-02
  1.85903657E-02 -6.98316252E-05 -7.83800719E-05 -1.32539213E-04 -3.16938201E-05
 -7.74238466E-06  1.06708034E-04  1.67397693E-04  3.22716660E-05  7.79316238E-05
  6.05803125E-05 -2.72653016E-04  1.18370927E-04  1.98657774E-04 -4.34231509E-05
 -1.83374093E-03  4.27425148E-04  2.32059739E-03 -4.73429559E-04  1.45249918E-02
 -2.37780636E-03 -3.07331930E-02  2.17544345E-02 -4.84278147E-06 -1.35227840E-05
  5.70137611E-05  7.52326895E-05 -4.20020322E-06  1.17123916E-04  1.80248572E-04
  2.42458969E-05  1.35706426E-04 -5.28509691E-05 -4.54220108E-04  7.81098625E-05
  9.91446394E-05  7.41516743E-05  5.09209148E-03 -1.95900116E-03 -1.35295465E-03
 -3.46397774E-03 -1.48971017E-01  2.31546273E-02  2.99348006E-02  6.75474050E-02
  6.74780066E-05  5.24408097E-05  9.58490866E-06  6.05068356E-05  4.01675951E-05
  4.72492951E-04  7.56456730E-04  8.03381106E-05  6.57813073E-04 -4.29329516E-04
 -1.85746066E-03  7.69303847E-05  1.69474966E-03 -4.75444980E-04 -2.88107591E-03
 -1.06260058E-03 -6.85089366E-03 -2.34237517E-03 -4.83208109E-01  8.08337604E-02
  2.32632257E-01  1.13762433E-02  2.47182396E-04  5.18298529E-05  3.57150776E-05
  2.40137847E-04 -1.94838022E-04 -1.94933653E-02 -9.93108525E-03  7.83512814E-03
 -1.68527198E-02 -8.20677032E-03 -2.58185129E-02 -6.33928289E-03 -4.66852773E-03
 -1.41896633E-03 -3.53981930E-04  9.28631253E-05  9.58356697E-04 -5.64142696E-05
  3.11793339E-04 -1.64617714E-04  3.73323349E-07 -1.70068488E-04  7.00787497E-04
 -2.91002819E-05 -1.79373283E-04 -1.13130574E-03 -4.34632511E-04  3.33822222E-04
  6.24337433E-03 -1.34978273E-03 -6.29338515E-04 -3.48253136E-03 -9.74286403E-05
  4.07740918E-04  1.06548315E-03 -2.46509206E-05 -1.68031375E-04 -7.95253235E-04
 -5.83158615E-06 -3.63771571E-04  1.51808196E-04 -5.52242747E-04 -9.14334372E-04
  6.52158877E-05  2.31703405E-04 -3.62075131E-05  2.68866152E-03 -2.02140705E-05
  2.53348398E-04 -8.19619327E-05  2.73907077E-03  5.33699772E-04  7.71161035E-04
  1.31683240E-04 -7.05322108E-03 -1.38594413E-03  1.88069649E-03 -1.58962056E-03
  2.06415544E-05  1.31329889E-05  3.34088838E-05  1.22265238E-05  2.84114033E-06
  1.11856469E-02  1.81631610E-02  7.91889207E-02 -1.40529757E-02 -1.53800652E-02
 -4.71343694E-02  1.06624286E-01 -2.05096693E-02 -1.95751814E-02 -3.20190170E-02
  1.25295676E-02 -7.81207119E-03 -3.45599249E-04  1.07774858E-01 -1.83403616E-02
  2.31631120E-02 -5.20023709E-03  4.39869296E-03 -6.09478255E-03 -4.87174413E-04
  2.39745512E-03  1.54557602E-02  9.07143140E-02  1.47770362E-01 -4.94092994E-03
 -4.14342043E-03  2.57066563E-03 -3.97987647E-01  7.83719770E-04 -3.55497155E-03
  7.10754855E-04 -3.22891629E-01  1.36564273E-02 -4.91924364E-03 -5.63777761E-03
  2.40412481E-01 -2.09507515E-02  6.79684826E-02 -1.67516783E-02  1.04493727E-02
  6.17795608E-03  9.85886927E-03 -1.30723933E-03  1.51272940E-03 -4.48309623E-02
 -7.38843874E-02 -1.51056900E-02 -1.24496481E-02  9.55442676E-03  2.10831950E-01
 -2.31859365E-02 -1.92937589E-02  1.47533411E-02  1.67194995E-01 -8.57342791E-03
 -6.76780693E-03  5.09465078E-03 -2.58974459E-02  7.42153913E-03 -4.47500189E-03
 -8.08465325E-05 -1.03466169E-03 -3.53996997E-03 -1.74423837E-03  2.38987376E-03
  4.43146544E-03  4.78871493E-02  7.65765125E-02  1.48310951E-03  2.75674682E-02
 -1.60229194E-02 -1.94395894E-01 -4.14065849E-04  4.52694196E-02 -2.14056666E-02
 -1.34592339E-01 -1.95053131E-03  3.79672702E-03  1.22231470E-03 -1.92963878E-01
  2.03838144E-02  1.16088651E-01 -2.63368883E-02  1.87367080E-03  6.34017786E-04
  7.52980580E-03  7.93598107E-03  1.50373144E-03  2.01945178E-02  3.22086573E-02
 -8.97964964E-03  4.61407525E-03 -4.30455215E-03 -8.15069623E-02 -1.85024817E-02
  8.09963789E-03 -6.91427252E-03 -3.65198956E-02  1.37175510E-02 -2.69619962E-03
 -1.08913061E-02 -7.29609738E-02 -1.84982100E-02  5.49352403E-02  1.34097102E-01
  9.44561770E-04 -2.48407632E-03 -1.83983427E-05 -3.89569700E-03  3.07985714E-03
  1.96544618E-02  3.13690598E-02  3.69281220E-03  8.54203132E-03  3.20314666E-03
 -7.95308899E-02  7.88830191E-03  1.54860718E-02  7.30406741E-03 -3.28132753E-02
  2.39123366E-04  3.38325600E-03  1.21858146E-04  3.34900280E-01  4.70471564E-03
  1.94774597E-01 -2.58218448E-01  4.03342972E-05 -2.34816776E-03 -2.84184567E-03
  2.62735676E-03 -3.38292057E-03  7.91448130E-03  1.25806291E-02 -1.79977109E-03
 -7.14563396E-04 -5.82237877E-03 -3.12840418E-02 -3.33113961E-03 -6.83636162E-04
 -8.16553368E-03 -1.62791730E-02 -1.23359436E-02  1.97775042E-03 -4.42253627E-03
  1.71759864E-01  7.59013042E-02 -1.39091265E-02  8.33407120E-02 -1.49925787E-03
 -1.17142814E-03 -5.47563623E-04 -9.39833064E-04  4.85696920E-04  3.30667724E-03
  5.25339676E-03 -1.67902522E-03 -1.27438601E-04 -1.94365976E-03 -1.32718970E-02
 -2.59993539E-03  6.94036020E-05 -3.00213701E-03 -1.48615499E-02 -4.58361472E-03
  4.48756732E-04  5.93446847E-04  4.94248990E-02  4.81039104E-02 -5.02407801E-03
 -1.46683543E-02 -2.48426639E-04 -6.12277147E-04 -2.02343566E-04 -5.06751372E-04
  1.38127787E-04  2.54994496E-03  4.07241582E-03 -1.89190764E-03  2.94955368E-04
 -5.14526690E-04 -1.03847725E-02 -2.71677890E-03  4.43811058E-04 -6.46363126E-04
 -4.77339815E-03  1.36058994E-03  5.05067255E-04  9.67661188E-04 -2.57748055E-02
  3.54360979E-03 -2.02066043E-02 -3.86897532E-02 -1.89114714E-04 -6.96722224E-05
 -2.18280574E-04 -4.34940615E-04  2.17659741E-04  3.43795801E-03  5.45628085E-03
 -2.34864263E-03  8.50936445E-04  9.22092542E-04 -1.35801318E-02 -3.83558131E-03
  1.48646170E-03  1.08324956E-03 -1.79783180E-02 -4.92216087E-03  1.96157448E-04
  5.10587359E-04 -7.49070747E-02 -4.65461473E-02  1.29422912E-02 -4.61090743E-02
  1.02610316E-04  2.05109077E-04 -1.74351015E-04 -7.74040478E-04  4.42029981E-04
  8.54507867E-03  1.35997640E-02 -4.33006774E-03  2.82218475E-03  4.08866695E-03
 -3.41193358E-02 -6.23139574E-03  3.58557096E-03  5.18788467E-03  7.71157930E-04
 -7.71862858E-03  1.83916916E-03 -7.88224718E-03 -3.02900392E-02 -1.11123083E-01
  3.50986551E-03  2.07656930E-02 -5.08323267E-04  8.79113284E-04 -1.08587882E-03
 -9.93433785E-04  1.39829513E-03  9.34044389E-03  1.48934256E-02  1.60314264E-03
 -1.58839130E-04  6.43954730E-03 -3.71381628E-02  2.86873302E-03  1.61777976E-03
  9.94623756E-03 -2.22228447E-02  1.82029454E-03 -1.36406036E-03  7.87898019E-03
  4.50024630E-01 -1.89888411E-02  3.37905324E-02 -4.92759150E-02 -1.70662580E-03
 -1.26736536E-03 -2.69873690E-04  9.03733145E-04 -7.74111921E-04  3.64086258E-03
  5.77267536E-03  8.98068592E-04  7.58652445E-04  2.56976077E-03 -1.45146420E-02
  1.29461592E-03  1.41251853E-03  3.63281428E-03 -6.33522475E-03  7.39228002E-04
  3.18284227E-03 -2.54913244E-03 -2.11918310E-01  1.02057720E-02 -1.46333183E-02
  2.33807124E-02 -5.09959196E-04 -4.74438742E-04 -3.23170445E-04  2.91726308E-04
 -3.58969871E-04  2.64122114E-03  4.20524242E-03  8.00488897E-04  1.58310430E-03
  1.09970202E-03 -1.05391142E-02  9.52596131E-04  2.24635820E-03  1.27980978E-03
 -8.52795550E-03  1.26764053E-03  2.92722054E-03  7.78695027E-04 -4.85076505E-02
 -6.70357942E-03 -4.42112304E-02  5.08527480E-02 -1.86964981E-04 -1.86374432E-04
  9.92378867E-05  4.20382371E-04 -3.04410478E-04  3.01527332E-03  4.77397368E-03
  6.73747722E-04  2.41442240E-03 -5.89983038E-04 -1.20966302E-02  7.01262546E-04
  3.23297447E-03 -7.80750672E-04 -2.10075431E-04 -4.43787912E-04 -2.28145324E-03
 -2.03732232E-03 -2.15542170E-01  5.15000395E-02  4.97009923E-02  1.19274881E-01
  1.63282047E-04 -2.48642818E-05  2.66483945E-04  5.58227328E-04 -3.84775636E-04
  6.49518694E-03  1.03720705E-02  7.85334479E-04  5.93709996E-03 -4.66651230E-03
 -2.67016983E-02  1.83943364E-03  9.39532786E-03 -6.13674855E-03 -2.24028359E-02
 -1.02554063E-03 -3.79555080E-05 -2.39398292E-03 -3.44318632E-01  9.48947547E-02
  3.02633163E-01  2.61744628E-02  9.75633390E-04 -5.14222868E-05  1.11912212E-04
  1.72299418E-03 -1.27557447E-03 -7.57265332E-03 -5.21903661E-03 -2.87331422E-03
 -6.58350418E-02 -2.95085061E-02 -1.69163879E-02 -2.41757251E-02 -1.06689634E-02
 -5.12536020E-03 -4.18123762E-03  1.57116810E-04  5.02456039E-04 -1.11877495E-03
  1.19241946E-04 -1.45237436E-04 -8.08477857E-04 -1.73537859E-04  1.74420842E-03
 -1.14130644E-03 -3.70796685E-04 -7.83477452E-04 -4.79656799E-03 -1.01194899E-03
  3.45116629E-03 -6.07691642E-03 -6.20974104E-03 -7.19609704E-03 -1.20732483E-03
 -3.65935870E-04  3.45100166E-03 -7.88488314E-04 -9.21264970E-04  2.07340215E-04
 -8.32862514E-04 -4.64050044E-04  3.90047293E-04 -3.67393829E-03 -6.11722418E-03
  2.80744766E-04  2.18177181E-03 -2.05318646E-03  1.84711411E-02  3.95338543E-04
  3.20995492E-03 -2.95493369E-03  1.70575688E-02  6.96155415E-04  2.27236229E-03
 -1.04336012E-03  1.85325142E-03  5.30041618E-04 -7.83652670E-04  4.65898542E-04
 -1.89657341E-05  5.33707966E-05  2.37541550E-04  9.90647656E-05 -1.24692150E-05
  1.05063199E-02  1.68715768E-02  2.71955795E-02 -5.70454458E-03 -4.29368380E-03
 -4.43923434E-02  3.68629798E-02 -7.18504133E-03 -5.47915229E-03 -3.14922721E-02
  4.51577588E-03 -3.12987012E-03 -4.33195327E-04  8.86753792E-03 -5.38613948E-03
 -2.85990660E-04  3.67041287E-04  2.31781634E-03 -9.56301421E-04  6.15169802E-04
 -5.76803838E-04  4.50945411E-03  2.78295191E-02  4.54742573E-02 -5.73831806E-03
  1.38698803E-02 -2.65264466E-03 -1.23540828E-01 -5.73277706E-03  2.21834630E-02
 -5.05776172E-03 -1.06976815E-01  1.48709198E-03  9.69195275E-03 -4.56122465E-03
  1.42423878E-01  3.40035045E-03  3.17469073E-02 -3.52117427E-03  2.96750265E-03
  2.29587535E-03  2.44330781E-03 -2.22680881E-03  7.99506710E-04 -1.02763778E-02
 -1.69864329E-02 -1.03706620E-03 -2.33817059E-03  1.65693266E-03  4.87188155E-02
 -1.97726056E-03 -3.75527139E-03  2.61146129E-03  4.21062154E-02 -8.79468310E-04
 -1.30349497E-03  1.54796692E-03 -2.63918057E-03 -1.14580356E-03 -2.17300923E-03
  1.48707352E-03 -1.33656226E-04 -7.21522340E-04 -4.43807505E-04  1.53317506E-04
  9.54764343E-04 -1.30200585E-02 -2.07673327E-02 -9.15155056E-04  2.18108573E-02
  2.26098076E-03  5.27496611E-02 -1.03309727E-03  3.20527661E-02  1.49050093E-03
  3.87786493E-02 -7.43448067E-03  1.22124678E-02  7.40427431E-03 -5.88641505E-01
  1.25190058E-01 -3.37320278E-02  4.68083957E-02  7.54412860E-04  8.24480631E-04
  4.17511226E-03  2.96209059E-03  1.48785514E-03 -2.08205988E-02 -3.31925721E-02
 -4.14584901E-03  3.06610591E-03  1.37911513E-04  8.39254748E-02 -5.91395654E-03
  4.22446489E-03  3.15767241E-04  3.69446236E-02  2.90258918E-03  2.49255914E-05
 -7.07325101E-03 -1.29569254E-01  3.23706323E-02 -9.19387149E-02 -1.61257518E-01
  1.23786729E-03  6.78072498E-04  1.78606880E-03  2.98827252E-03 -6.26310261E-04
 -5.11875933E-02 -8.15401507E-02  7.95743094E-03  2.06632284E-02  1.13024939E-02
  2.04197820E-01  1.10645091E-02  2.80091415E-02  1.57828592E-02  1.14845891E-01
 -1.99875663E-03  8.20869145E-03 -7.06826279E-03 -2.42148184E-01 -1.52489819E-02
  4.64387231E-04 -2.44173857E-01  3.64004537E-03  4.08401821E-03 -3.33480429E-04
 -5.83839154E-03  4.87319579E-03 -1.56602639E-02 -2.49731262E-02 -3.68437933E-03
  3.32208864E-03  7.49161790E-03  6.31012436E-02 -4.76840152E-03  3.92382406E-03
  9.19331689E-03  3.05846335E-02  4.80718774E-05  2.76386385E-03  3.20045733E-03
 -3.63885820E-01  1.36308918E-01 -7.91735321E-03  4.25182642E-02  1.31965902E-03
  8.98357049E-05  1.59920474E-03  2.08385927E-03 -9.75532508E-04 -1.33968835E-02
 -2.13811001E-02  3.26705411E-03  1.31943205E-03  7.39400267E-03  5.42453609E-02
  4.13084418E-03  1.74244545E-03  9.46962175E-03  2.83535876E-02  1.70280874E-03
 -3.26550131E-04  2.59715213E-03  3.27136079E-01  8.47167683E-02 -2.46598365E-02
  9.34668153E-03  1.30468755E-03  6.11500766E-04  1.08953088E-03  1.81475189E-03
 -8.12792825E-04 -1.29619178E-02 -2.06960566E-02  7.60765000E-03 -1.20881215E-03
  2.05802514E-03  5.25678480E-02  9.78993996E-03 -1.60280045E-03  2.73379750E-03
  2.86804506E-02  1.94809631E-03  7.15962139E-04  1.31323779E-03  2.37914500E-02
 -2.15844526E-02  1.32522061E-02 -3.07763818E-03  7.29671060E-04  4.76394615E-04
  1.00185741E-03  2.03643331E-03 -9.40528462E-04 -1.39332332E-02 -2.22319662E-02
  6.17930338E-03 -2.82372246E-03 -4.99644183E-03  5.63362720E-02  8.01814896E-03
 -3.26280084E-03 -6.46623771E-03  3.30839426E-02  4.41851632E-03 -2.22533137E-03
  2.60250185E-03  6.21267487E-01  1.38291894E-01 -2.84987409E-02  7.29304306E-02
  9.04977567E-04 -6.22888717E-05  1.22165760E-03  2.01325772E-03 -1.19118193E-03
 -1.73964493E-02 -2.77539905E-02  6.02180112E-04 -2.02589716E-03 -8.60239469E-03
  6.99587874E-02  6.56001068E-04 -2.64489808E-03 -1.04615092E-02  4.20256475E-02
  1.04962986E-02 -2.30935123E-03 -8.08183338E-03 -8.29459721E-02  4.15715585E-01
 -6.55316690E-02 -2.12656398E-03  1.53193549E-03  1.72180722E-04  1.56595684E-03
  2.45123000E-03 -9.27349782E-04 -4.43982250E-02 -7.07578124E-02  3.03804715E-03
  2.21982651E-02 -1.44952280E-02  1.77507119E-01  4.63381357E-03  2.79898959E-02
 -1.72595470E-02  1.12611217E-01 -4.02129053E-03  9.48220536E-03 -1.28212676E-02
  5.40618415E-01  2.24645455E-02  7.87184908E-02 -2.16845925E-02  3.41236649E-03
  3.04535730E-03 -2.23161716E-03 -6.10453008E-03  4.10908178E-03 -4.10986811E-02
 -6.55776904E-02 -5.20512284E-03  3.00004910E-03 -2.43641841E-02  1.65820913E-01
 -6.14948689E-03  4.27892205E-03 -3.09660636E-02  8.42267826E-02 -2.24136925E-03
 -1.92683361E-04 -7.47513368E-03 -2.53887092E-01  1.86243775E-02  2.65788651E-02
  4.50536441E-02  4.65184057E-03  3.27203910E-03 -1.33325329E-03 -4.91512048E-03
  3.42392735E-03 -4.16871780E-02 -6.65777126E-02 -9.59573967E-03 -1.81828571E-02
 -1.49750516E-02  1.69273905E-01 -1.19839344E-02 -2.28001689E-02 -1.97101503E-02
  8.76079412E-02 -4.71578286E-03 -7.61657710E-03 -5.50122603E-03  1.64549369E-01
 -1.24218942E-02 -4.75804784E-03 -3.20309778E-02  3.28978256E-03  3.42095662E-03
  2.73448126E-04 -5.35500771E-03  4.23455371E-03 -4.38979743E-02 -7.00551352E-02
 -5.72064683E-03 -2.52408961E-02  1.00156039E-02  1.77323610E-01 -6.63318762E-03
 -3.13721512E-02  1.37755686E-02  8.46231255E-02 -1.27881605E-03 -5.12906678E-03
  1.75100972E-03 -1.60074843E-01  2.16347460E-03  1.40179710E-02 -3.53871147E-02
  2.23254703E-03  2.30034083E-03 -2.47753279E-03 -6.67476174E-03  4.32706781E-03
 -4.63664504E-02 -7.42912250E-02  5.55821741E-03 -9.23864587E-03  3.56436161E-02
  1.93450036E-01  7.49950906E-03 -1.12241408E-02  4.46945423E-02  1.02781377E-01
  2.60073049E-03 -2.00433020E-03  2.21565981E-02 -3.77339642E-02  2.99931566E-03
  3.18257164E-02  3.61570055E-02  1.65305799E-03  3.04668740E-03 -2.12494763E-04
 -6.95855031E-03  5.39215349E-03 -6.76688059E-03 -4.40215434E-03 -3.79456390E-03
 -2.34283147E-02 -1.16340974E-02 -5.07617047E-03  7.78118715E-03  4.99671724E-03
  2.32331133E-02  6.79675741E-03  4.72585381E-03  1.92007075E-03  5.37227419E-03
  4.27874375E-03 -2.54470210E-03  5.19526274E-03  3.71366471E-03 -2.00762804E-03
  5.64811120E-03  4.10773473E-03 -2.56856977E-03  8.75440901E-03  7.78471068E-03
 -5.02326394E-04  1.81334630E-02  1.02040397E-02  1.06211656E-02  1.66239725E-02
  1.18185381E-02 -6.11839124E-04  1.68404271E-02  1.33521002E-02 -4.36396220E-03
  1.74975170E-02  1.21797624E-02 -1.63982081E-03  1.63381212E-02  2.72557351E-02
  3.13033385E-03 -4.44129651E-03  1.92959877E-02 -8.25397435E-02  4.23516907E-03
 -6.41416789E-03  2.67831147E-02 -8.25976890E-02  2.76046166E-03 -3.55535936E-03
  1.66082178E-02  1.46278383E-02 -3.24835970E-03 -5.51006811E-03 -1.58861433E-03
  8.86316837E-04  2.84071557E-04 -4.29390772E-04 -1.15282991E-04  2.87087814E-05
 -5.71934537E-03 -9.24595406E-03 -1.52507287E-02  3.64028224E-03  2.94932830E-03
  2.53899629E-02 -2.09226402E-02  4.93890960E-03  4.15752062E-03  4.75937777E-03
  1.23348986E-03 -6.90785044E-04  4.01318447E-04  2.30372908E-02 -6.27438034E-03
  3.68625164E-03 -2.62420802E-03 -1.14048056E-03  5.48539193E-04 -3.76614486E-05
 -1.31873283E-04 -2.51156519E-03 -1.35953592E-02 -2.22343385E-02  6.79520041E-03
 -7.28596064E-03  3.55229514E-03  6.06763907E-02  8.90363063E-03 -1.13631602E-02
  5.91090791E-03  5.16446891E-02  3.82609531E-03 -7.51608447E-03  4.42457041E-03
 -1.41348942E-02  1.82066299E-02 -1.30757661E-02  1.90689255E-04 -1.59811338E-03
 -1.27625075E-03 -7.39877298E-04  9.04033779E-04  2.10360353E-05  6.09110525E-03
  1.00759939E-02  6.30742928E-04  1.83593857E-03 -8.20732126E-04 -2.91032002E-02
  1.11592298E-03  2.89787328E-03 -1.15968511E-03 -2.33771275E-02 -2.14865732E-04
  1.16698646E-03 -8.91577391E-04 -1.01243251E-02  4.06640446E-03 -4.02634007E-04
  1.56455214E-03  7.78116714E-05  3.49567781E-04  2.86773645E-04 -9.85654933E-05
 -6.04218952E-04  8.17769157E-03  1.30805306E-02  1.61037562E-02 -5.02589811E-03
  8.47726623E-03 -3.32287557E-02  2.33744968E-02 -7.28641543E-03  1.34224661E-02
 -2.33227492E-02  7.80856229E-03 -6.57255181E-03  2.01109060E-03  5.30356751E-01
 -7.73619819E-02  1.15395162E-01 -6.37052901E-03  7.07769880E-04 -1.35031590E-04
 -4.56133216E-04 -4.03598804E-03  6.77417290E-04  4.98199721E-02  7.94645194E-02
  2.32156616E-02 -3.59269258E-03  6.50688911E-03 -2.00753500E-01  3.26803262E-02
 -4.34094256E-03  8.94275453E-03 -1.08004654E-01  1.99540928E-03 -2.04600490E-03
 -1.08549314E-03 -2.51913607E-01 -1.55237738E-01 -4.97147058E-02 -2.62525926E-01
 -3.84895742E-03 -6.56020738E-04 -4.01297926E-03 -6.20114802E-03  3.23428194E-03
 -1.49958154E-02 -2.39088042E-02  7.47517467E-03  9.72283414E-03  9.01586322E-03
  6.04236911E-02  1.08240835E-02  1.38234762E-02  1.28711767E-02  2.89897943E-02
 -4.63651925E-04 -2.39804028E-03  1.88307110E-03  2.32950866E-01  2.47818928E-02
  1.55790845E-01 -1.92968749E-01  1.19631600E-03  5.33246383E-04 -6.02466557E-04
 -2.43776524E-03  1.21154594E-03  4.70738324E-02  7.51475883E-02  1.50704712E-02
 -9.31135423E-03 -1.98248384E-02 -1.90008474E-01  1.92776702E-02 -1.10130176E-02
 -2.42939139E-02 -1.07842721E-01  6.12910252E-03 -6.24683066E-03 -9.95697946E-03
 -1.47534310E-01 -1.14001640E-01 -5.30780663E-03 -1.12603746E-01 -3.59209785E-03
  2.00695416E-04 -4.25963689E-03 -6.56075147E-03  3.67856778E-03  4.45380975E-02
  7.11381714E-02 -9.26408347E-03 -4.53554687E-03 -2.40631666E-02 -1.80712968E-01
 -1.11988617E-02 -5.84143139E-03 -3.04029301E-02 -9.02313294E-02 -2.58383048E-03
 -1.46480302E-03 -8.67700164E-03 -1.44085931E-01 -9.99441683E-02  2.69667605E-02
  1.42032369E-02 -4.28006016E-03 -1.56246363E-03 -3.76701464E-03 -5.78122621E-03
  2.78131361E-03  4.37324461E-02  6.98794621E-02 -2.47733734E-02  4.09629252E-03
 -6.21346250E-03 -1.77944341E-01 -3.13677609E-02  5.26551569E-03 -7.79753977E-03
 -8.64136526E-02 -8.27932697E-03  1.13140099E-03 -2.01393516E-03  3.89240180E-02
 -3.61276404E-03  2.60120014E-02  7.42874558E-02 -2.44579560E-03 -1.36131642E-03
 -3.17476192E-03 -6.72005806E-03  3.19268535E-03  4.43340162E-02  7.08125600E-02
 -1.72965864E-02  8.85525425E-03  1.73905446E-02 -1.79930814E-01 -2.12846352E-02
  1.13941292E-02  2.21195795E-02 -8.93381618E-02 -5.75990863E-03  2.64585862E-03
  7.69224398E-03  1.83247145E-01  9.01153649E-02 -1.03105965E-02  8.17928840E-02
 -3.43467417E-03  3.06739854E-04 -3.97095262E-03 -6.01492072E-03  3.35708282E-03
  4.64068198E-02  7.40560835E-02  6.46600925E-03  5.69956149E-03  2.52779698E-02
 -1.86838568E-01  9.07038251E-03  7.25434593E-03  3.12337750E-02 -1.06380970E-01
  2.29554234E-03  1.51237700E-03  1.14135907E-02  5.47871602E-02  2.70253539E-01
 -4.20503470E-02 -1.63159844E-02 -4.43058426E-03 -1.64793897E-03 -4.10525012E-03
 -6.12066338E-03  2.90773677E-03 -1.83521565E-02 -2.92944460E-02  2.44075223E-03
  9.72725659E-03 -4.00214741E-03  7.37847549E-02  3.50021362E-03  1.21578423E-02
 -4.79958998E-03  4.48804761E-02  2.13275135E-03  7.55953330E-03 -1.47965012E-03
  5.59017126E-03 -2.41487072E-02 -5.68469007E-02 -8.49607352E-02  1.02507417E-03
  9.12033506E-04 -7.37218395E-04 -2.94223536E-03  1.96477332E-03 -1.91137664E-02
 -3.05107942E-02 -2.03575232E-03  2.03815075E-03 -1.08599340E-02  7.70418755E-02
 -2.10225315E-03  3.04202640E-03 -1.35517815E-02  3.89919987E-02 -1.49143098E-03
  1.93841315E-03 -3.95213488E-03  9.86540469E-02 -4.17937436E-02 -7.73791636E-02
 -2.51583688E-02  1.98430084E-03  1.43760736E-03 -8.18118476E-04 -2.38754053E-03
  1.60120901E-03 -1.99735374E-02 -3.19090240E-02 -4.40376710E-03 -8.34205225E-03
 -6.87225782E-03  8.11557028E-02 -5.32577375E-03 -1.03336557E-02 -8.81496852E-03
  4.16103566E-02 -1.95629749E-03 -2.40955217E-03 -3.72162541E-03 -1.60892363E-01
  1.46491549E-02 -5.45040830E-02  9.52557136E-02  1.57186105E-03  1.60592709E-03
  1.41110670E-04 -2.51997749E-03  2.00061960E-03 -2.04330447E-02 -3.26322718E-02
 -2.29998859E-03 -1.09557499E-02  4.97825715E-03  8.24387908E-02 -2.09867203E-03
 -1.33806874E-02  6.76476305E-03  4.35496078E-02 -3.04476327E-03 -4.48058516E-03
 -2.00770230E-04 -2.57149002E-01  5.39943776E-02  7.53206096E-02  1.79376931E-01
  1.32298124E-03  1.16391805E-03 -1.15411423E-03 -2.97589982E-03  1.93882166E-03
 -1.81393835E-02 -2.90497768E-02  4.31911918E-03  6.86687267E-04  1.43913469E-02
  7.50993276E-02  6.51516293E-03  1.76490748E-03  1.81727834E-02  4.91475528E-02
 -3.72482946E-04 -3.96158470E-03  7.80958379E-03 -1.65450514E-01  1.54252766E-01
  3.66913184E-01  5.85825093E-02  1.48599609E-03  1.42596549E-03 -2.05435222E-04
 -2.67511661E-03  1.66843504E-03  3.51849229E-03  3.90153167E-03 -5.49418519E-03
  9.94287901E-03  4.55009271E-03  5.47329611E-03 -5.47064656E-03 -1.38395072E-03
 -2.52623044E-02 -2.04195217E-02 -1.44647748E-02 -5.16540995E-03 -1.85693931E-02
 -1.48175771E-02  5.67954133E-03 -1.81464322E-02 -1.43889066E-02  3.97637162E-03
 -1.84761134E-02 -1.48595785E-02  5.19735675E-03 -1.96312135E-02 -1.31566984E-02
 -1.10401592E-02  7.98568448E-03  5.72470524E-03  9.38704993E-03  8.00032613E-03
  6.23791382E-03 -1.59728834E-03  8.41718137E-03  6.40989460E-03  1.31071253E-04
  8.52769847E-03  6.41015389E-03 -2.07150334E-03  5.24106245E-03  8.73604445E-03
  2.64707897E-03  4.23128359E-04  7.66653315E-03 -2.62245767E-02  3.80562426E-03
  6.67930117E-04  1.06308190E-02 -2.84487709E-02  2.54881306E-03  1.33115256E-03
  6.49583535E-03  8.62710655E-03  1.64953080E-04 -2.27662845E-04 -3.03052766E-03
  4.31646052E-04  2.47029583E-04  4.93009122E-05  3.08322467E-05 -6.20362877E-05
 -2.20008595E-02 -3.55389401E-02 -4.01963634E-02  5.11212533E-03  8.15190980E-03
  9.65606009E-02 -5.41999282E-02  4.52586217E-03  1.18866587E-02  5.17672308E-02
 -8.15999310E-03  3.73096337E-03 -1.13400837E-04 -2.51879318E-02  2.58610127E-03
 -4.14374620E-03  2.78567574E-03 -3.67978306E-03  2.08929602E-06 -1.14274017E-03
  1.55335991E-03 -4.96718262E-03 -2.68000141E-02 -4.39470173E-02  1.61757227E-02
 -4.48481660E-02  1.42414173E-02  1.20444851E-01  2.16171482E-02 -6.93594131E-02
  2.29975943E-02  1.12727737E-01  4.47074407E-03 -3.94354040E-02  1.56295329E-02
 -1.55840746E-01  2.34366181E-02 -2.37606936E-02  9.86036007E-03 -2.91403981E-03
 -2.69217888E-03 -6.57209749E-04  5.05569566E-03 -1.51357149E-03  1.21312006E-02
  2.01271345E-02 -1.98993459E-03  9.33423158E-04 -1.05330192E-04 -5.82731738E-02
 -2.11831831E-03  1.78748292E-03 -6.13208200E-04 -5.38528580E-02 -1.10793989E-03
  2.01494139E-04  4.58842789E-05 -1.21159385E-02  2.35126030E-03 -1.89896465E-03
 -1.77833726E-03  8.70585900E-05  5.24024574E-04  4.93687150E-04  1.14899934E-04
 -8.12525546E-04  5.20618372E-02  8.39252739E-02  7.41320348E-03 -2.49515650E-02
 -1.85375573E-03 -2.17753448E-01  8.66070581E-03 -3.59080910E-02  9.65083132E-04
 -1.65972203E-01  1.11788354E-02 -2.95879707E-02 -4.60948879E-04 -2.92210729E-02
  3.50916407E-02 -5.74118491E-02  8.21187887E-02 -1.28282976E-03  5.21663644E-04
 -3.90507358E-03 -3.68699978E-03 -1.95297355E-03  3.39594260E-02  5.45041792E-02
 -2.41068372E-02  1.59200827E-03 -8.38775730E-03 -1.40833065E-01 -3.87200546E-02
  3.24369096E-03 -1.29709855E-02 -6.50637340E-02 -2.58720108E-03 -2.13443476E-03
 -8.05673465E-03  6.02887255E-01  7.50205313E-02  9.57686192E-03  1.96825582E-01
  4.32033268E-05 -1.82330913E-03 -1.47081986E-03 -4.81367939E-03  1.60524464E-03
  4.34537885E-02  6.98090521E-02  1.06564791E-02  1.15818117E-02  1.54326933E-02
 -1.79736788E-01  1.69328198E-02  1.99366271E-02  2.38979756E-02 -1.05012190E-01
  8.93907223E-04 -1.01627524E-02  7.89501271E-03  7.55370786E-02  1.99179236E-02
 -2.89759709E-02  4.67132053E-02 -2.62665143E-03 -3.93166391E-03 -1.13458680E-03
  3.20361183E-03 -3.97351190E-03  6.56866954E-04  1.03974129E-03 -2.23894211E-02
  1.35621794E-03 -1.28118741E-02 -2.60984988E-03 -3.37216876E-02  2.26324277E-03
 -1.87793429E-02 -7.96807218E-03 -1.59510875E-02  1.76791371E-04 -9.87767406E-03
 -1.38320099E-01  8.81719810E-02  6.18918890E-03  2.70023260E-02 -3.56514235E-03
 -2.16181436E-03 -8.60647214E-04  1.94919505E-03 -1.70126650E-03 -2.91302423E-02
 -4.67693282E-02 -8.60616416E-03  5.96716953E-03  1.40568673E-02  1.19931365E-01
 -1.50688735E-02  8.08496659E-03  1.68760266E-02  6.53513878E-02 -4.99515552E-03
  3.89114240E-03  6.60465622E-03  2.32805118E-01  8.07881235E-02 -2.37532552E-02
  2.21526588E-02  3.72194506E-03 -2.13699308E-03  3.39766185E-03  2.33955900E-03
 -2.06814205E-03 -3.89618426E-02 -6.25037368E-02  1.40687561E-02 -2.49246723E-03
  2.90611236E-03  1.60246518E-01  1.51011800E-02 -2.81525303E-03  2.66676644E-03
  9.02387730E-02  6.53203982E-03 -7.88259636E-04  3.11571617E-03 -2.17558437E-01
 -2.14876098E-02 -8.10105635E-03 -8.14127018E-02  2.12952340E-03  7.37915081E-04
  2.69626669E-03  5.12255235E-03 -2.56220567E-03 -2.71605150E-02 -4.36020708E-02
 -3.73827142E-03 -3.99547833E-03 -1.72181951E-02  1.11572798E-01 -8.95151286E-03
 -4.49977172E-03 -2.34689189E-02  6.63555518E-02  2.20252498E-03 -1.85525212E-03
 -5.46242384E-03  1.92527620E-01 -3.93190907E-02 -3.26859487E-02 -9.39194054E-02
  5.07277775E-03  5.03186671E-04  3.08097979E-03  1.64505166E-03 -9.05822793E-04
  4.18710012E-03  6.72130091E-03 -2.57430249E-02  5.83385487E-03  1.14656597E-03
 -1.71594737E-02 -3.87374837E-02  8.63448018E-03  5.30187852E-04 -1.45850806E-02
 -9.38592793E-03  1.25468950E-03  1.21098134E-03 -4.10883556E-01 -1.33119529E-01
  8.66838173E-02  8.64687101E-02 -7.69240689E-04  4.34350204E-03 -1.40788161E-03
  4.16477729E-04  1.04608095E-03  7.63200901E-03  1.22223453E-02  9.69536047E-03
  1.09600023E-02  2.23600970E-02 -3.17865586E-02  1.50725830E-02  1.78370125E-02
  3.24448129E-02 -1.75488536E-02  6.37274610E-03  1.04637254E-02  9.78282137E-03
 -4.88375042E-02  3.51472335E-02  5.01524925E-02  7.99262920E-02 -4.50262326E-03
 -1.15152797E-03  2.38596130E-03 -1.41688784E-03  1.47397951E-03 -2.59226430E-02
 -4.16293861E-02  3.56782010E-03  1.74413106E-02 -8.39326500E-03  1.06743047E-01
  6.67553463E-03  2.63521457E-02 -8.52586809E-03  5.68372629E-02  1.58054881E-03
  8.56912784E-03 -1.36002075E-03 -1.00450903E-01  1.25509693E-02  3.26431627E-02
  8.49986403E-03  1.48565746E-03  2.13313444E-04 -4.93419013E-03 -4.04747251E-03
  1.50891309E-03 -4.15266504E-02 -6.66595776E-02 -5.54409275E-03 -9.32553586E-03
 -1.03109038E-02  1.71390013E-01 -5.86223537E-03 -8.98591171E-03 -1.26299198E-02
  1.04015408E-01 -3.30573492E-03 -3.23389935E-03 -8.72737382E-03 -4.52229893E-02
  1.78825129E-03  8.92955050E-03  1.06787640E-03  3.44392002E-03  3.03110025E-03
 -7.82531276E-05 -4.40113372E-03  3.39360062E-03 -3.35736406E-02 -5.40266323E-02
  2.17046031E-03 -5.90178011E-03  1.59897388E-02  1.38765413E-01  4.48209957E-03
 -4.15901938E-03  2.24572900E-02  7.99736093E-02 -1.99721785E-03 -8.16716454E-04
 -4.30298453E-03  6.24610305E-02  5.33788108E-04 -7.34361815E-03  7.87543302E-04
  4.90561411E-03  2.16622088E-03 -3.29083567E-03 -3.37088335E-03  1.71798332E-03
  4.09875845E-03  6.62619629E-03  1.44261673E-02  3.81981327E-02  5.36899974E-03
 -1.78650810E-02  2.13455907E-02  5.66643364E-02  8.94158056E-03 -7.33522183E-03
  4.96741638E-03  1.75896056E-03  1.04111432E-02 -1.88243964E-02 -1.91529933E-02
 -1.78927760E-02 -3.33316360E-02  2.47122726E-03  1.40719450E-03  2.58079615E-03
  2.08923430E-03 -8.41710723E-04  1.73669428E-02  1.51552025E-02  2.76775226E-03
  2.90540578E-02  1.59171172E-02  4.68892314E-03 -3.58271429E-02 -2.30446602E-02
 -9.91979411E-03 -3.89674088E-03 -2.36294934E-03 -1.43059123E-03  1.60712454E-02
  1.36285427E-02 -3.37177777E-03  2.18002153E-02  1.83055481E-02 -1.33437416E-03
  1.48796108E-02  1.24818224E-02 -3.32100416E-03 -6.97825295E-03 -6.07357466E-03
 -5.05918217E-03 -6.53724043E-03 -2.29163953E-03  1.94537754E-03  1.44636948E-02
  1.14389103E-02 -1.09613242E-03  2.37453347E-02  1.96190133E-02 -1.41181522E-03
  1.95796465E-02  1.43381154E-02 -2.61522296E-03 -4.23179466E-03 -7.05875070E-03
  4.02978422E-03  1.47080531E-02 -4.95150353E-03  2.14628031E-02  5.89319342E-03
  2.15824237E-02 -7.30392082E-03  2.30026257E-02  5.04690719E-03  1.63410074E-02
 -3.42137815E-03  5.17494108E-03  1.32892121E-03 -3.98665362E-03  4.90467992E-03
 -8.73509693E-05  4.77778326E-04  1.71685848E-03  4.82604181E-04  1.33652894E-04
  2.42038862E-03  3.94035662E-03  4.61117828E-03 -1.89960111E-03 -2.54077222E-03
 -1.10584146E-02  5.88448379E-03 -2.60254567E-03 -4.46399162E-03  6.77579706E-03
  3.42104416E-03  4.23794884E-03 -2.36643160E-03 -4.47435899E-02  4.40206830E-03
 -1.01864789E-02  7.29975370E-03  3.46798472E-04  1.82641306E-04 -3.99565026E-04
  6.91321227E-04  5.97194894E-04  2.60713312E-04  4.33855946E-04 -8.37191663E-03
  2.68322229E-03 -6.47302146E-03 -1.38515767E-03 -1.24747943E-02  4.24358261E-03
 -1.01200996E-02  3.13070225E-03 -1.08315736E-02  3.49473110E-03 -4.25856529E-03
 -6.28209099E-02  1.75726024E-03 -2.83837812E-02 -1.49527934E-02  2.34587193E-04
  6.33147495E-05 -1.00519912E-03  3.21886695E-05 -4.24602460E-04 -2.01932999E-03
 -3.35227972E-03  2.83954584E-04 -1.17670688E-03 -6.34997368E-04  9.84165816E-03
  2.28421444E-04 -1.98929098E-03 -8.74308953E-04  7.57660839E-03  1.93006207E-03
 -1.68717685E-04 -1.37575449E-03 -1.56020531E-02  4.64765101E-03 -7.68660956E-03
 -3.45522066E-03 -6.71787735E-05  8.04577922E-05 -1.36108504E-04  1.04726388E-05
  2.61403689E-04 -7.95748630E-03 -1.29282545E-02 -2.03959207E-02 -5.86195483E-03
 -1.71337711E-02  3.46616368E-02 -3.09577679E-02 -9.02873631E-03 -2.74901872E-02
  2.12612198E-02 -1.22654238E-02 -5.97610342E-03 -2.45609671E-02 -9.81636687E-02
  3.33713940E-02 -4.42003626E-02 -1.54048329E-02 -2.63791647E-03 -1.17728607E-03
 -2.38807532E-03  2.70026068E-03 -1.26644371E-03 -3.29809319E-02 -5.29773718E-02
  9.71587605E-04 -5.31467662E-03 -1.24027124E-02  1.36602311E-01  3.11849278E-03
 -8.30411155E-03 -1.86099645E-02  8.50619067E-02 -1.96536370E-03  1.63169116E-03
  1.22725166E-02 -4.12344047E-01  2.64383704E-02  6.20830196E-02  2.64779521E-01
  3.39003809E-03  1.47733553E-03  2.08276106E-03  2.13525945E-03 -1.32523335E-03
  3.04376496E-02  4.89310945E-02 -6.13351845E-03  1.34818879E-02 -3.50569339E-02
 -1.25729283E-01 -9.10439778E-03  2.08557507E-02 -5.31230391E-02 -8.11352549E-02
 -6.69058079E-03 -1.07957158E-02 -8.66004238E-03  1.19070700E-01 -6.07487870E-02
 -1.75940007E-01  9.84907419E-02 -9.33324652E-03 -3.15715993E-03  9.24402584E-04
 -4.73449502E-04  7.58259602E-04 -2.70656979E-02 -4.35233997E-02  1.04697582E-02
  1.35399057E-03  1.46221132E-02  1.11953105E-01  1.81737161E-02  2.49607995E-04
  1.81707287E-02  7.99823045E-02  1.39417357E-02  1.00437659E-03  1.21711275E-02
  5.67188992E-01  8.04249155E-02  2.91595977E-02  1.47878558E-01  4.47630703E-03
  7.65647324E-04  2.62944152E-03  1.52246414E-03 -7.74210875E-04  5.67535047E-03
  9.15653460E-03  2.12166440E-02 -7.19977697E-03 -7.48660832E-03 -2.37194432E-02
  3.27476635E-02 -1.09325641E-02 -1.06691210E-02 -1.00734562E-02  1.07453020E-02
 -3.59101482E-03 -2.95755754E-03 -2.03064524E-01  4.27470891E-02 -3.17317675E-02
 -6.28432448E-02 -2.75401551E-03  4.27225972E-03 -2.21745670E-03  1.26981018E-03
  7.39908154E-04  3.19114913E-02  5.13563963E-02 -5.10953198E-03 -1.75304382E-03
 -1.04692288E-02 -1.32779024E-01 -2.43626577E-03 -3.67948843E-03 -1.48467638E-02
 -8.25325938E-02 -2.61570972E-03 -8.60992450E-04 -5.83903653E-03  2.57495531E-01
  6.43298236E-02 -2.18192711E-02 -3.67034066E-02 -2.75529576E-03 -2.57699459E-03
 -1.89752203E-03 -3.42259050E-03  1.11064928E-03  2.90677386E-02  4.67814026E-02
  5.49891319E-03  2.26391852E-03  1.31385312E-02 -1.20787868E-01  1.18973317E-02
  1.84618281E-03  1.68635698E-02 -7.37851843E-02  6.97653047E-04 -6.74874494E-04
  3.70247613E-04 -5.66579334E-01 -1.34552603E-01  1.74742031E-02 -2.67069510E-02
 -4.35262223E-03 -6.36674494E-04 -2.78792640E-03 -1.86267011E-03  8.98978952E-04
 -6.16481977E-04 -9.31543656E-04  2.27167542E-02 -7.67041711E-03 -6.93485766E-03
  2.41963783E-03  3.32415634E-02 -1.12147153E-02 -9.79361814E-03 -9.66282907E-03
  4.50381876E-03 -3.41581380E-04  2.08287913E-03  3.42700303E-01 -2.46149310E-01
  5.26158453E-02 -6.33268531E-02  2.27729924E-03 -4.46839780E-03  1.75449306E-03
 -2.10303545E-03 -5.35517258E-04  6.11517334E-02  9.83566487E-02 -2.12350082E-03
 -1.04031366E-02  5.61186142E-03 -2.53256332E-01 -2.12208002E-03 -6.99412257E-03
  2.39660639E-03 -1.63466902E-01  4.49777905E-03  5.43803073E-03  9.15381863E-03
 -2.23799943E-01 -4.99279152E-03  2.44667157E-03  1.08197630E-03 -3.51037672E-03
 -3.24565533E-03  1.56075803E-03  7.05345687E-03 -4.91856475E-03  3.20299300E-02
  5.15267481E-02  1.27647460E-02  3.26229947E-02  9.36907580E-03 -1.33188276E-01
  1.82058449E-02  5.07615460E-02  8.48887243E-03 -8.48131869E-02  7.26801055E-03
  1.63125844E-02  6.03984608E-03  7.88773985E-02 -1.30945431E-02 -3.07421275E-02
 -2.08893496E-02 -3.36669837E-03 -4.69971544E-03 -7.11882856E-03  1.54759693E-03
 -3.48884162E-03 -2.64013089E-02 -4.25309478E-02 -2.25583922E-03  1.86759847E-02
 -3.30944020E-02  1.10320828E-01 -1.85752840E-03  3.24077144E-02 -4.91595259E-02
  7.73036824E-02 -1.98585739E-03  8.87285674E-03 -1.92727655E-02  2.31591453E-02
  4.40273302E-03 -3.62983455E-03  1.54914220E-02  8.97668431E-03  4.40318108E-03
  1.88255292E-03  1.38611444E-03 -5.96751407E-05 -6.00779984E-02 -9.68396606E-02
 -3.90330161E-03 -1.25936468E-02  1.09906300E-03  2.51184045E-01 -3.74915199E-03
 -9.67478281E-03 -1.98183695E-03  1.40654915E-01 -2.03293909E-03  3.20276443E-03
 -1.31865978E-02  1.71781432E-02 -5.58469416E-03  9.53889262E-03 -1.48202736E-02
  2.95545957E-03  3.22329147E-03 -1.30960391E-03 -7.07374134E-03  5.05314350E-03
 -2.84739466E-02 -4.61551508E-02  1.65613319E-02  4.29810230E-02  1.30499629E-02
  1.23724116E-01  2.33674736E-02  6.43388079E-02  1.30826427E-02  8.69233563E-02
  5.94871940E-03  8.64155937E-03  1.83735839E-02  1.87683901E-01 -6.83877338E-04
 -4.83356855E-02  9.59742707E-04  9.89733667E-04  3.73245365E-03  6.30540615E-03
 -2.52542942E-03  4.16907138E-03 -1.88646268E-03 -6.85500159E-04 -3.43686465E-05
  1.94291673E-03 -1.61914987E-04  1.13898647E-02  8.70517552E-03  2.93834948E-03
  6.71723280E-03  1.94617782E-02  1.47454617E-02  3.66935520E-04 -3.59668887E-03
 -3.25898968E-03  1.94899631E-03 -2.12889343E-02 -1.78752918E-02 -1.75082401E-04
 -1.95413745E-02 -1.57012342E-02  4.07121398E-03 -8.12621083E-04 -1.10888634E-03
 -1.26088423E-02 -4.23282702E-02 -3.01823568E-02 -1.15660164E-02 -2.16896719E-02
 -1.80704094E-02 -1.75772400E-03  1.81449831E-02  1.52255259E-02 -1.47351474E-03
  4.13018451E-02  3.22864624E-02 -5.32056203E-03  1.11029394E-02  1.85621011E-02
  8.58812253E-03  8.10878710E-03  2.64073423E-02 -5.68539335E-02  1.23417975E-02
  1.19308923E-02  3.80526627E-02 -6.01506489E-02  9.28727907E-03  9.93960485E-03
  2.57425077E-02  1.08028590E-02 -6.34424124E-03 -6.83604456E-03 -3.15565489E-03
  1.83555860E-03  1.17069980E-03  1.18215699E-03  2.96560459E-04  2.90406268E-04
 -3.69328540E-03 -5.98792760E-03 -6.63900602E-03  1.40586556E-03  1.70281089E-03
  1.65259109E-02 -8.68910601E-03  1.81497317E-03  2.86562162E-03  6.02818725E-03
 -2.23043801E-03 -2.87174429E-03  5.70689600E-04 -4.62442199E-02 -1.28468543E-03
 -1.50290388E-02  3.55905458E-03 -5.61434033E-04 -1.28996398E-04 -1.66926205E-04
 -1.66798255E-04 -8.40204432E-04 -2.25439747E-03 -3.70983104E-03  7.26885765E-03
 -5.86632773E-03  3.97572907E-03  1.05143771E-02  1.08041097E-02 -8.66154946E-03
  6.51756865E-03  7.46130704E-03  7.72619297E-03 -6.49535686E-03  2.59553366E-03
 -4.51607757E-03 -5.60912231E-03  6.04594766E-04  3.14439793E-03 -7.33970043E-04
 -5.17200680E-04  5.20818507E-04  1.94883474E-04  1.61430926E-04  2.26618641E-03
  3.77452236E-03 -7.01031095E-04  7.38966944E-04  8.15160937E-05 -1.12054011E-02
 -8.85041595E-04  1.05078449E-03  1.37136282E-04 -7.94027963E-03 -1.04911936E-03
  1.36276590E-03 -2.45735107E-05 -4.96130548E-03  1.63803634E-03 -4.62662847E-03
  2.02274922E-03  3.45314498E-06  5.48410616E-05  1.01783261E-04  2.68408362E-05
 -2.28742061E-04  3.80210403E-03  6.14557672E-03  1.79503266E-02  9.82152367E-03
  1.23778089E-02 -1.59834608E-02  2.76100536E-02  1.57238135E-02  1.89536533E-02
 -1.96235928E-02  8.93261612E-03 -3.49169524E-04  9.70377729E-03 -3.06983341E-01
  2.30189114E-01 -3.12178182E-02  8.12275320E-02 -8.81371884E-04 -1.15948121E-03
  1.98735337E-03 -3.89581020E-03  1.67036155E-03  2.85725322E-02  4.58939903E-02
 -1.10586752E-03  1.01904403E-02  2.78491454E-02 -1.18548084E-01 -2.60754232E-03
  1.60715257E-02  4.19456664E-02 -7.04432834E-02  7.08341069E-04  3.75884973E-03
  1.00475552E-02  5.89943474E-01  2.06912198E-01 -5.17211382E-02 -5.44620688E-02
 -5.12180117E-03 -4.83617857E-03 -1.56730788E-03 -9.21277765E-04 -1.61497435E-04
 -2.76744087E-02 -4.44701852E-02  3.66149090E-03  2.51271566E-02 -2.05972838E-02
  1.14956331E-01  5.77578027E-03  3.79529781E-02 -3.17869613E-02  6.11624247E-02
 -7.78247592E-03  7.25061945E-04 -2.28410041E-02 -2.68968890E-01 -1.00095942E-02
  2.27798652E-02  5.49738224E-02 -4.18125340E-03 -1.70863634E-03 -4.14216840E-03
 -6.33309490E-03  2.85952469E-03  4.52973272E-02  7.29186567E-02 -4.19548282E-04
 -2.49340228E-03 -9.99645908E-03 -1.88761930E-01 -4.83188909E-03 -7.71692420E-04
 -8.77270917E-03 -1.14713414E-01 -3.66275703E-03  5.33711194E-04 -3.41679419E-03
 -1.17295139E-01 -5.67625360E-02 -6.06137289E-03 -5.00735584E-02 -3.56958907E-03
 -5.03770687E-04 -3.20769496E-03 -4.69143989E-03  2.59493472E-03  1.54524691E-02
  2.48647073E-02 -2.87263858E-02  8.31115763E-03  5.10504827E-03 -6.45776436E-02
 -4.31381372E-02  1.33214651E-02  1.05100690E-02 -3.81657654E-02 -1.25234142E-02
  3.44767105E-03  2.86568628E-03  7.45418778E-02 -3.42113508E-02  1.91946180E-02
  3.19352347E-02  1.97777221E-03 -5.89504897E-03  1.31047778E-03 -4.08210166E-03
  2.32861581E-04 -2.84258960E-02 -4.57763388E-02  9.84300956E-04  6.63778085E-03
  2.44169443E-02  1.18633789E-01 -3.21429564E-03  1.11674336E-02  3.66887879E-02
  7.16163560E-02 -3.13948911E-04  3.07166357E-03  1.07633588E-02 -2.75130100E-02
 -2.32111645E-02  1.59986164E-02  4.46089367E-02  4.03412825E-03  5.76837215E-03
  1.38712034E-03  2.47968374E-03  3.41661238E-04 -4.50331029E-02 -7.25373346E-02
  2.74577992E-03 -2.92927179E-03 -8.84491341E-03  1.88483109E-01 -6.04467430E-04
 -1.84339100E-03 -8.10388277E-03  1.07178613E-01 -2.29671397E-03 -5.04566271E-04
 -1.75296435E-03  3.34551868E-02  4.70913167E-02  5.19516884E-03  4.99133511E-02
  3.53768612E-03  4.98380157E-04  3.29629270E-03  4.49561859E-03 -2.34899560E-03
 -1.85181206E-02 -2.98785536E-02 -2.80364813E-02  8.60064006E-03  4.76648693E-03
  7.73987536E-02 -4.13326752E-02  1.33174350E-02  9.84062068E-03  5.16973036E-02
 -1.17973095E-02  5.56987365E-03  1.63204094E-03  1.02982257E-02  5.45147741E-02
 -2.50038160E-02 -2.89337800E-02 -1.75893001E-03  5.70956798E-03 -9.81909908E-04
  4.82092379E-03 -3.36570579E-04  2.39114722E-02  3.85335605E-02 -1.20636555E-02
 -1.57105048E-02 -2.83480116E-02 -9.98269309E-02 -1.74494358E-02 -2.02834009E-02
 -4.49309895E-02 -4.76406433E-02 -3.86460394E-03 -1.48083107E-03 -1.38992625E-02
  9.09900382E-02  3.88699178E-03  2.25960341E-02 -5.82368811E-03  3.55815472E-03
 -1.71583265E-03 -4.68773480E-03  4.65586447E-03 -4.73473575E-03  5.36443532E-02
  8.63731326E-02  9.97913789E-04 -4.58165401E-03  9.85330458E-03 -2.23424168E-01
 -3.61450607E-04 -5.33718387E-03  6.13991671E-03 -1.39000767E-01  1.87676284E-03
  1.97756268E-04  4.72673821E-03 -9.31759428E-02  8.21913772E-04 -3.48621759E-03
  1.93358884E-03 -3.69644312E-03 -3.03211453E-03  1.66888851E-03  5.72420283E-03
 -3.91204376E-03  3.14667349E-02  5.06686860E-02  1.97756329E-03  2.31165444E-02
 -2.17996589E-02 -1.31382959E-01  7.31613913E-04  3.14969915E-02 -3.69187889E-02
 -7.04710950E-02 -2.39676987E-05  9.59220894E-03 -1.33181691E-02  4.09649547E-02
 -5.00793684E-03 -2.81772416E-02  1.06921140E-02  4.00298083E-03  4.67503786E-04
  2.32668304E-03  6.74587173E-03 -4.14524806E-03 -2.14814402E-02 -3.45962754E-02
 -1.25291058E-02 -1.70120119E-02 -2.83200723E-02  9.02200856E-02 -1.82621249E-02
 -2.16896792E-02 -4.47807218E-02  4.14360837E-02 -4.56374036E-03  5.36757590E-04
 -2.08633631E-02 -1.63618037E-01  1.77040504E-02  4.30468119E-02  2.79841018E-02
 -4.44902526E-03  1.10328984E-03  4.58381495E-03 -4.46436789E-03  4.56272110E-03
 -5.01540644E-02 -8.12014007E-02  2.57521653E-03 -5.47951408E-03  1.64768674E-02
  2.17874658E-01  1.87893177E-03 -5.05402751E-03  1.15719057E-02  1.29114331E-01
  3.89831574E-03 -8.98211115E-03  2.71439612E-02  1.86992580E-01  3.13876061E-02
  4.75803547E-02  2.91397750E-02  2.17423131E-03  2.75568537E-03 -6.90627766E-04
 -6.03256000E-03  4.23531406E-03  2.90647369E-03  2.26207920E-03 -1.07188431E-03
  5.31598800E-04  1.66892250E-03 -5.58367510E-03 -4.19976985E-03 -1.42649990E-03
 -8.99355622E-04 -3.21006992E-02 -2.56602159E-02 -4.34142374E-04 -1.07664346E-02
 -8.83759934E-03 -1.12618987E-03  1.93815511E-02  1.62645568E-02 -9.37634159E-04
  3.08542446E-02  2.60497447E-02 -3.53640776E-03  1.34269103E-02  1.09866604E-02
  1.06271590E-03 -1.67008439E-02 -1.29564061E-02 -5.59023069E-03 -3.68976692E-02
 -3.09127543E-02  1.28719554E-03 -2.16806843E-02 -1.86947073E-02  1.45941414E-03
  1.47049243E-02  1.06745552E-02 -3.30877582E-03  1.81439463E-02  3.03309283E-02
  9.78742541E-03 -6.56129821E-03  4.55492567E-02 -9.26872245E-02  1.40528648E-02
 -9.68029823E-03  6.55579317E-02 -9.95589119E-02  9.87848900E-03 -4.49464686E-03
  4.31778920E-02  9.93548682E-03 -7.96361159E-04 -6.70736019E-03  1.23327725E-03
  2.90032206E-03  1.09080147E-03 -8.40557716E-04 -5.09778889E-05 -1.45908269E-04
  1.88477383E-03  3.07849912E-03  4.16452208E-03 -1.72779886E-03 -8.16102795E-04
 -8.92917766E-03  5.54384697E-03 -2.47004152E-03 -1.21159005E-03  4.27147549E-03
  5.71734543E-05  2.84077061E-03 -1.11235692E-03  1.92270799E-02 -1.22789330E-03
  6.34989055E-03 -1.57186404E-03  2.33250191E-04 -1.94225901E-04  8.27990948E-05
  5.24456843E-04  5.53562664E-04  3.13791187E-04  5.12306759E-04 -7.69994012E-03
  1.89942748E-03 -5.25095431E-04 -1.45962235E-03 -1.18082618E-02  2.59300645E-03
 -4.61009736E-04 -1.30467814E-03 -8.23944758E-03  2.71152622E-03 -1.11042373E-03
 -5.54089966E-02 -4.29622596E-03 -6.17808420E-03  5.27093333E-04  1.05377771E-04
 -1.27475612E-06 -2.50799124E-04  2.24608764E-04 -3.52300424E-04 -1.75291984E-03
 -2.91041180E-03  5.44088039E-04 -1.11008762E-03  7.13898862E-05  8.54716116E-03
  7.23623770E-04 -1.68110234E-03  1.84822580E-04  6.61383711E-03  1.22754162E-03
 -1.10801766E-03 -3.55885249E-04 -4.85881224E-03  4.83072134E-04 -1.03026538E-03
 -3.17839623E-04  1.36923062E-05 -4.00007571E-05 -9.87279513E-05 -2.59454191E-05
  2.23499341E-04  1.07391786E-04  2.23167286E-04 -1.86411195E-02 -5.30662429E-03
 -2.57643991E-03 -8.95953226E-04 -2.93334319E-02 -8.12349192E-03 -2.99352852E-03
  1.83555040E-03 -1.09712895E-02 -1.82012061E-03 -1.35928320E-03  6.15093252E-01
 -1.18296098E-01  6.28463758E-02  4.65972113E-03 -2.05548328E-03 -1.75846823E-03
 -1.52198836E-03  2.99212624E-03 -2.39197906E-03 -2.53199319E-02 -4.06481770E-02
 -1.34570965E-02  1.25970752E-02  3.95481108E-02  1.04468590E-01 -1.97850555E-02
  1.88224856E-02  6.06670199E-02  6.82207326E-02 -6.17793624E-03  6.57380290E-03
  1.92212300E-02 -3.56013924E-01 -2.25841402E-01 -6.60017552E-02 -4.15640370E-01
 -1.18997277E-03 -9.16992125E-03  2.51671163E-03  2.76039758E-03 -4.76019273E-03
  2.56742392E-02  4.12802336E-02 -6.56082555E-03 -1.30535819E-02  4.67733472E-03
 -1.06643815E-01 -9.42791295E-03 -1.89305475E-02  7.53263442E-03 -6.42923473E-02
 -4.24696636E-04 -4.05201746E-03  6.18874308E-03  1.48406115E-01 -3.24532898E-03
 -5.76009281E-02  1.03881374E-01 -3.54828654E-04 -4.86603291E-05  2.61834902E-03
  4.21346336E-03 -1.76568641E-03  3.83890274E-02  6.18644424E-02  3.13562800E-02
 -2.05867218E-03  2.03607092E-02 -1.60212633E-01  4.35450367E-02 -9.92108135E-04
  3.52965365E-02 -9.86582099E-02  1.02469412E-02 -4.33522339E-04  8.54270991E-03
 -3.99603075E-01 -1.05150629E-01 -7.84654295E-03 -1.28450334E-01  4.60278410E-03
 -7.53253011E-05 -6.38487082E-04 -8.55723745E-03  4.29233545E-03  6.32307257E-02
  1.01832230E-01 -8.88836165E-03 -6.02786262E-04 -9.59530771E-03 -2.63993911E-01
 -1.01250168E-02  1.03267171E-03 -4.42074630E-03 -1.58357076E-01 -4.83497866E-03
  1.36387983E-03  8.67987810E-05 -2.07986372E-02 -6.23984244E-02  2.41791251E-02
  3.88391118E-02 -3.62556132E-03 -2.25503824E-03 -3.73767722E-03 -7.36760144E-03
  3.31140754E-03  2.55259450E-02  4.11114952E-02 -1.23905050E-02  1.34518239E-02
  3.75122095E-02 -1.06523968E-01 -1.47959028E-02  1.99887390E-02  5.90231816E-02
 -6.54862588E-02 -6.44047925E-03  6.44892532E-03  1.75650622E-02 -1.11578999E-01
 -2.58821587E-02  1.57931754E-02  3.21572877E-02  2.46249731E-03  8.11828952E-03
 -2.39244849E-03 -4.17994451E-03  4.70226434E-03 -3.73358836E-02 -6.00962539E-02
  3.17561332E-02 -1.76954524E-03  2.03221191E-02  1.55637261E-01  4.39637903E-02
 -5.21009181E-04  3.54255064E-02  9.91503908E-02  1.83244402E-02 -6.16777666E-04
  1.12829157E-02  4.10132116E-01  9.77677600E-02 -8.82192452E-03  4.78021398E-02
 -4.85985837E-03 -4.10953482E-04  3.90741485E-04  8.27876104E-03 -4.29409848E-03
 -6.34170026E-02 -1.02061131E-01 -7.76781061E-03 -1.40594240E-03 -9.51853082E-03
  2.63488783E-01 -1.01425537E-02  1.58347531E-04 -3.86619700E-03  1.58014306E-01
  4.84163784E-03 -5.05095873E-04  4.63172218E-03 -4.95369911E-02  2.92585871E-01
 -6.06675336E-02  3.79612009E-02  3.65793722E-03  2.57488045E-03  3.98153490E-03
  7.38713507E-03 -3.46435208E-03  1.56312085E-03  2.48214604E-03  5.92902223E-03
  6.50352235E-03  1.90893026E-02 -6.54225841E-03  8.80022141E-03  9.69815476E-03
  2.82255697E-02 -5.52894732E-03  2.22787902E-03  6.26969848E-03  9.30637762E-03
 -3.17872213E-01  4.01557041E-02 -6.59371853E-04  6.33358689E-02 -3.23183417E-03
  4.40685015E-04  3.31681759E-03 -8.47498469E-04  1.63846338E-03 -2.44102456E-02
 -3.93205507E-02  2.79869074E-03  1.17784883E-02 -3.23829911E-03  1.01810756E-01
  5.13834271E-03  1.74911943E-02 -9.26422293E-04  5.99504415E-02  1.72386624E-03
  3.62338349E-03  1.36027656E-03 -1.20481186E-02 -1.18705105E-02 -1.04156510E-02
 -2.19903140E-03  1.35317212E-03  5.54526745E-04 -2.94358805E-03 -3.06497977E-03
  1.47390764E-03 -2.64296366E-02 -4.25840119E-02 -1.64426245E-03 -9.01694629E-03
  5.09592159E-03  1.10556614E-01 -8.60971875E-04 -1.05219645E-02  1.02881261E-02
  6.71031024E-02 -7.80538030E-04 -3.77677347E-03  3.02361905E-03 -1.55593173E-02
  4.95624289E-03 -9.34933038E-03  1.82337011E-02 -1.15093746E-04  8.69944284E-04
 -9.38580440E-04 -3.78242276E-03  2.51235751E-03 -1.95038950E-03 -3.20752542E-03
  6.96355145E-03  8.04712721E-03  1.82150248E-02  8.73938537E-03  1.02972127E-02
  1.20578107E-02  2.75576948E-02  1.76861648E-03  5.11850593E-03  3.61828022E-03
  1.09965297E-02 -1.46344812E-01  2.06989417E-02  3.39949518E-02  3.41814927E-02
  3.60261697E-03  1.21600578E-04 -3.25949247E-03  1.10311269E-03 -1.67922390E-03
  2.49483961E-02  4.03680554E-02  2.00963660E-03  1.56329599E-02 -7.38743475E-03
 -1.08111496E-01  4.00303974E-03  2.15598491E-02 -4.55542935E-03 -6.23015928E-02
 -5.33681576E-04  1.13591855E-02 -6.27947663E-03  2.77977352E-01  1.55042943E-02
  3.80989814E-02  3.75109098E-02 -1.21373362E-03 -8.49670682E-04  2.08321382E-03
  3.48766504E-03 -1.52395582E-03 -1.06909327E-03 -8.17215309E-04  1.81141113E-03
  3.73418905E-03  2.36093770E-03  1.10097404E-02 -4.99891503E-03 -2.25129318E-03
 -1.34730584E-02 -2.70018289E-02 -2.20254022E-02 -7.84871559E-04 -4.38306752E-02
 -3.65763367E-02  3.77049712E-03 -1.75839163E-02 -1.53054354E-02  2.04346839E-03
  2.59783012E-02  2.17461346E-02 -1.08470066E-06  4.40493039E-02  3.38471638E-02
 -4.65995087E-03 -5.09677292E-04 -4.41317226E-04  8.54176123E-03  1.71428390E-02
  1.34343260E-02  9.16894003E-04  1.85903927E-02  1.56242499E-02 -1.29821084E-04
  1.66929102E-03  2.33411724E-03  5.23928907E-04 -8.93399550E-03 -1.49356419E-02
 -3.95678506E-03  7.56264645E-03 -2.19473900E-02  4.56288406E-02 -5.66508942E-03
  1.10404008E-02 -3.16222426E-02  4.91491667E-02 -3.66997843E-03  7.37240109E-03
 -2.00638840E-02  2.95832072E-03 -7.89357917E-04 -2.06711298E-03  1.79646557E-03
 -1.30434738E-03 -4.14275473E-04  8.91830315E-04  1.50918136E-04  1.62045134E-04
  3.22530304E-02  5.24544575E-02  4.05234819E-02  8.44091175E-03 -1.59665526E-02
 -1.44376375E-01  5.43974605E-02  1.82611944E-02 -2.48962946E-02 -9.31881687E-02
  1.25091487E-02  4.85522029E-03 -7.13232772E-03 -4.93980304E-02  7.91552469E-03
 -1.03958582E-02  2.03566153E-03  3.99660127E-03  2.04029291E-03  1.79140011E-03
 -1.68846038E-03  2.17101949E-03  5.40098350E-03  8.93042977E-03 -2.50938523E-02
  7.42952216E-02 -2.95803304E-02 -2.46279969E-02 -3.62652072E-02  1.13041823E-01
 -4.57092384E-02 -2.49503318E-02 -1.96290151E-02  7.09085213E-02 -2.88927337E-02
  7.24620432E-03  4.27026533E-02 -2.84607354E-02 -1.93066163E-03  1.71101027E-03
  4.47271449E-04 -2.58812233E-03 -5.36650996E-03  3.38724616E-03 -1.28444066E-02
 -2.13944485E-02  6.14610238E-03  5.37935735E-03 -4.86957654E-03  6.25913168E-02
  7.49582186E-03  7.44714764E-03 -6.53994348E-03  6.50560229E-02  5.16514255E-03
  4.83219317E-03 -4.42143505E-03 -5.37910519E-03  2.16872347E-03 -5.50858722E-03
  2.14836895E-04 -1.57673425E-04  1.35583298E-04 -7.95823502E-05  6.22499444E-05
 -1.48221163E-04 -5.85742969E-02 -9.51464161E-02  8.08009375E-03 -1.39967715E-02
 -3.04520201E-04  2.52891872E-01  1.56951927E-02 -2.41847803E-02 -4.94086235E-03
  2.01153059E-01  1.00041853E-02  1.04332274E-02 -8.47985175E-03 -1.69164678E-01
  6.66805428E-02 -9.30758117E-03 -3.25504034E-02  2.46320184E-03 -5.37928083E-03
 -2.73932769E-03 -2.14932564E-03  1.05785478E-03  1.80090284E-02  2.88246811E-02
  5.15362826E-02 -1.15346799E-02  1.20823206E-02 -7.26346108E-02  7.81601204E-02
 -1.73358324E-02  1.88012124E-02 -6.55722266E-02  1.83507799E-02 -4.64414567E-03
  1.44679812E-02  2.67660235E-01  6.35607720E-02  4.01498152E-02  2.12249205E-01
 -7.39177392E-03  3.20294716E-03 -3.98771457E-03  2.55691289E-03 -1.17637772E-03
  9.45120412E-03  1.50369631E-02 -1.79656307E-02 -3.81884750E-02 -3.10313517E-02
 -3.75662795E-02 -2.80416145E-02 -5.89331925E-02 -4.70588315E-02 -2.45331074E-02
  7.25001055E-04 -3.65925775E-03 -9.52750989E-04 -1.10388792E-01  2.40934507E-02
 -1.13599666E-02  6.05656384E-02 -2.06972784E-03  1.42140004E-03  7.14735379E-03
  5.58027622E-04  1.81990217E-03  3.16740178E-02  5.10920610E-02  2.62280066E-03
 -4.38641485E-03 -1.17905521E-02 -1.33038423E-01  4.40535673E-04 -4.51073867E-03
 -1.29756839E-02 -7.66898102E-02  3.54072112E-04 -5.64706863E-04 -6.44417842E-05
  3.00014983E-01 -3.72176004E-03  1.21261730E-02  5.41709808E-02 -5.22176824E-03
  2.95374654E-03 -3.93788367E-03 -5.53493837E-04  1.30964806E-03 -6.73541028E-03
 -1.08854411E-02 -3.80700517E-02  1.11054597E-02  7.47050734E-03  2.87642863E-02
 -5.76975182E-02  1.65973021E-02  1.07382630E-02  1.79445878E-02 -1.82516293E-02
  4.70382372E-03  9.36911591E-06 -5.52341940E-02 -1.55036722E-03 -8.89798708E-04
 -1.50699798E-02  3.41831891E-03 -6.03204095E-03  2.77304919E-03 -2.16411277E-03
 -9.14141583E-04 -4.27233739E-02 -6.91382638E-02 -2.90589087E-03  1.26218835E-03
  1.92298118E-03  1.81309713E-01 -1.22167224E-02  3.16596628E-03  9.76157288E-04
  1.20195207E-01 -5.60357087E-03  1.01031395E-03 -1.25399644E-03  1.62737226E-02
 -1.24798031E-02  1.76279275E-03  1.74309364E-03  2.48281610E-03  1.08212763E-03
  2.44518675E-03  4.26669684E-03 -2.02631021E-03 -1.18768846E-02 -1.92065572E-02
 -3.10356401E-02  3.05702341E-04 -2.47267142E-02  5.04134761E-02 -4.77433862E-02
  8.93220679E-04 -3.62198104E-02  2.96037563E-02 -1.79095245E-02  2.02020508E-03
 -1.08564042E-02  1.59894715E-03  1.32421161E-02  2.06809095E-03  9.43662052E-03
  6.58538744E-03  6.98880357E-04  2.42908023E-03 -2.44079913E-03  1.24911736E-03
  3.04536663E-02  4.91057982E-02 -7.21177701E-03  4.31356914E-03  1.14231668E-02
 -1.26757607E-01 -1.17097151E-02  5.23516349E-03  1.15462798E-02 -8.91218324E-02
 -1.45091591E-02  2.40805438E-03  3.91608183E-03 -2.71125329E-01 -4.92946996E-02
  1.29839981E-02  1.70731166E-02 -6.35453713E-03  1.35850302E-03 -3.83634004E-03
 -3.10886507E-04  4.94111216E-04  2.71223078E-02  4.37766798E-02  3.88281914E-04
 -6.04940507E-03  7.16059513E-03 -1.13335442E-01  1.32787065E-03 -5.41610400E-03
  8.66540149E-03 -8.50226303E-02  1.47002964E-03 -2.17185785E-03  9.07160878E-03
 -1.12803589E-01 -3.03609122E-02 -3.43375372E-02 -4.83846070E-02 -2.09678968E-03
 -2.36430402E-04  5.26322535E-03  3.12010856E-03 -6.44088676E-04 -6.11987085E-03
 -9.87971194E-03  1.18900523E-02  3.26383498E-02  5.19945514E-03  2.58891179E-02
  1.79083661E-02  4.88754404E-02  8.30984435E-03  2.01992254E-02  5.77200472E-03
  1.59493684E-02  1.82300174E-03  1.10187976E-01 -1.36074041E-02 -4.32106039E-02
 -1.06340792E-02 -6.15994117E-04 -1.89657472E-03 -5.88448173E-03 -1.80006146E-03
 -5.72569592E-04 -3.67727358E-02 -5.95255450E-02  1.15586413E-03  2.92171326E-03
  5.19510090E-04  1.56502249E-01  4.50397872E-03  9.68400718E-03  5.25516921E-03
  9.33186023E-02  3.45974063E-03  5.57993780E-03  5.32640393E-03 -1.10574896E-02
  5.61694056E-03  1.02663470E-02  2.05648683E-02  2.01318723E-03  1.86940891E-03
 -4.73296003E-04 -3.45224975E-03  2.52886646E-03 -8.16459490E-03 -1.31704590E-02
  1.24064639E-02  1.50368712E-02  2.95355295E-02  3.39500771E-02  1.90913664E-02
  2.33846081E-02  4.45367425E-02  3.51220384E-02  4.63709239E-03  1.85887116E-03
  1.97267440E-02  7.51800859E-02 -3.08607653E-03 -1.10943889E-02 -1.34094497E-02
  4.93419171E-03  1.62384978E-04 -4.75628125E-03  1.00673818E-03 -2.07961587E-03
  2.57421901E-02  4.18100709E-02  2.18391486E-04  4.92598979E-03 -9.67319788E-03
 -1.12556316E-01  1.62754202E-03  6.35006652E-03 -6.57766955E-03 -7.40475556E-02
  2.38710680E-04  8.49384852E-03 -2.20934631E-02  3.16203975E-02 -2.06458786E-02
 -3.96983554E-02 -2.39604533E-03 -4.39720775E-03 -7.15493718E-04  5.77929842E-03
  1.60420127E-03 -9.89346036E-05 -3.68042947E-02 -3.34182694E-02 -1.02717324E-02
 -1.88536925E-02 -1.43507507E-02  1.16765178E-02  5.11257394E-02  3.69603726E-02
 -2.47770156E-03 -1.98975940E-02 -1.59588635E-02 -2.98220083E-03  7.30734399E-03
  5.88587442E-03 -6.14760916E-04  3.77369182E-02  3.25328075E-02 -1.18307416E-03
  1.15807656E-02  9.75274888E-03 -2.80573254E-04 -2.09335011E-02 -1.64636388E-02
 -5.32227848E-03 -1.85794925E-02 -1.59159239E-02 -5.17517241E-03  6.50589218E-03
  5.77997521E-03 -1.87082391E-04  3.30069389E-02  2.87616943E-02 -1.13167370E-03
  8.18106189E-03  8.29331326E-03  2.38109987E-03 -7.08851131E-03 -1.18666847E-02
 -5.76508719E-03 -8.36787850E-04 -2.73488762E-02  3.63296167E-02 -8.20083148E-03
 -1.36937357E-03 -3.92353336E-02  4.14031282E-02 -6.20688761E-03 -1.58876249E-03
 -2.72614030E-02 -9.73545645E-03  3.93069474E-03  3.66569469E-03 -3.51254830E-03
 -1.71700856E-03 -5.69887823E-04  2.61978679E-04 -2.03495440E-04  6.93623573E-05
 -3.57735840E-02 -5.84270247E-02 -3.49514157E-02 -1.15768358E-02  1.20300561E-02
  1.63160388E-01 -4.62766058E-02 -2.39780125E-02  1.90008131E-02  1.12676961E-01
 -1.75195927E-02 -1.50104364E-02  1.02515315E-02  3.29789714E-02 -1.05251215E-02
  9.43342063E-04  5.03833133E-03 -3.10142265E-03 -4.71452264E-04 -4.86074487E-03
 -3.03785940E-03 -1.47084407E-03  1.20496811E-02  1.99354234E-02  5.86522844E-02
 -4.82595192E-02  8.29281186E-04 -5.58313842E-02  9.08804289E-02 -7.06659727E-02
  2.43652092E-04 -6.05817360E-02  6.11598563E-02 -4.82898523E-02 -2.31128779E-03
 -2.94912487E-03 -3.17167370E-02  2.62370161E-02 -3.19211651E-03 -5.65791030E-04
  2.62446947E-03  2.20196224E-03  1.96208589E-05 -5.65844491E-03  1.76736288E-02
  2.94531447E-02 -1.71859545E-02 -7.14413540E-03  6.29566161E-03 -8.67247012E-02
 -2.32419323E-02 -1.01753920E-02  8.49777257E-03 -9.20405886E-02 -1.58940507E-02
 -6.17769094E-03  5.43594701E-03  9.83357721E-03 -2.33611859E-03  5.30151837E-03
 -3.02709967E-03 -4.52234350E-04 -4.19317236E-04 -3.94199445E-04  4.04413476E-04
  6.67771200E-04 -1.80213777E-03 -2.97843835E-03  1.99619741E-02  4.71807248E-02
 -2.03650949E-02  5.42346627E-03  3.27635915E-02  7.20243452E-02 -3.23285203E-02
  2.68271791E-02  2.58745629E-03  3.30025324E-02 -2.63118103E-02 -1.33801464E-01
 -7.62319235E-02 -8.59536058E-03 -1.07370755E-01 -1.17556102E-03 -4.80969465E-04
  6.82915120E-03  9.13348430E-04  6.41692394E-05  1.71132578E-04  2.77399847E-04
  2.88718583E-03  9.32227970E-03 -9.00610136E-03 -1.16574561E-03  5.22757080E-03
  1.42787783E-02 -1.27715691E-02 -2.13481799E-03 -1.82643261E-02  8.03354528E-03
 -7.51982036E-03 -6.26311829E-02 -1.63415694E-03 -6.80152029E-03 -1.05130230E-01
 -3.75788501E-04 -3.99788247E-04  9.72339031E-04  8.84545074E-04  1.80901954E-03
 -2.10234889E-02 -3.43606990E-02 -3.95348037E-03  3.72870288E-02 -6.82857787E-02
  9.27302195E-02 -4.14842517E-03  5.70926677E-02 -9.93514461E-02  3.07285372E-02
 -1.59048936E-02 -3.87151825E-03 -5.85494752E-02 -3.26031757E-01 -7.07108453E-02
 -3.01646145E-01  1.70287988E-01 -3.26452279E-03 -1.19093208E-03 -3.27051797E-03
 -4.83929010E-03  1.76909183E-03 -2.62248112E-03 -4.28734003E-03  4.11975399E-03
  2.26126266E-03  3.98981067E-04  1.15623155E-02  6.57561512E-03  3.47760690E-03
 -2.30017112E-04  2.07951165E-03  7.14925423E-03  7.75117187E-04 -5.31810029E-03
 -3.80327998E-02 -1.03948452E-01 -2.98536299E-03 -6.61527224E-02 -2.72226516E-05
 -2.77703587E-05  1.20339123E-03  1.99382395E-05  3.85634033E-04  3.17057047E-03
  5.14017950E-03  2.82052735E-03  1.32443084E-05  8.62148279E-05 -1.33075784E-02
  4.73618116E-03  4.74080603E-04  9.93686102E-04 -6.34042202E-03  1.30086952E-03
 -7.72636629E-04  1.73708687E-03 -1.45025341E-01 -5.29509931E-02  1.72644451E-02
  3.00217219E-03 -4.66793922E-04  1.19928168E-05 -2.74543057E-04 -1.13926282E-04
  3.07222288E-04  7.51685466E-04  1.19944765E-03 -6.01666765E-04  1.69966926E-03
  4.86102674E-03 -2.82718572E-03 -4.64143187E-04  2.51490285E-03  7.24112068E-03
 -6.12135707E-03 -1.79179646E-03  1.21404980E-03  1.94496452E-03  1.25077204E-02
  2.62598336E-03  2.64837248E-03  2.29832933E-02  1.97745100E-04  5.10758201E-04
 -7.84000071E-05 -1.66539704E-04  3.16560692E-04 -3.48667920E-03 -5.69365109E-03
 -8.17973778E-04  1.05859480E-03 -9.49877155E-05  1.53605296E-02 -1.43066187E-03
  1.98554009E-03  3.30838555E-04  1.17791964E-02 -1.46985577E-03 -3.89840967E-04
 -1.23553177E-03 -1.50334647E-01 -1.52756332E-02  1.08515966E-02  1.19072930E-02
  1.04249137E-04 -2.86300292E-04  3.01990113E-04  3.68981776E-04 -3.64985485E-06
  1.60766838E-03  2.61724175E-03 -3.77862166E-03  4.24173361E-03 -1.92871781E-03
 -6.51448722E-03 -5.57137428E-03  6.81366624E-03 -3.16086459E-03 -1.13364488E-02
 -3.05309819E-03  6.74134525E-03  4.29976436E-03  2.12791990E-01 -2.61490441E-02
 -1.38296597E-02 -3.25832669E-02 -1.61760984E-04 -2.93090746E-04 -7.46502631E-04
  4.58474156E-04  8.71141865E-04  4.51568153E-02  7.36078182E-02  5.70506793E-03
  1.84282644E-02 -3.51543049E-03 -1.95652200E-01  1.00476982E-02  3.74121167E-02
 -1.08214032E-02 -1.17950664E-01  1.09539338E-02  3.48133528E-02 -1.47874520E-02
  6.15666065E-02  4.44599870E-02  9.00351133E-02  6.08114584E-02 -1.00868899E-03
 -1.42822880E-03  2.93795263E-03  5.19796623E-03 -3.28534194E-03 -1.81771896E-02
 -2.96115717E-02  2.07703901E-02  5.66212328E-02  9.89942792E-03  7.88921303E-02
  3.16074614E-02  8.29845466E-02  1.90577168E-02  4.12815598E-02  1.25618645E-02
  2.92229355E-02  1.53458162E-02 -7.52707934E-02  2.78540936E-02  6.54884578E-02
  2.80096302E-02  1.04684714E-03 -1.20083782E-03 -6.90815770E-03 -2.53824535E-03
 -2.13304927E-04 -3.31949896E-02 -5.40431164E-02  4.57811893E-03 -1.89526892E-02
  4.24867215E-02  1.44039397E-01  9.79622264E-03 -2.24528196E-02  6.79830119E-02
  9.23236201E-02  7.06465811E-03 -6.31606028E-03  3.50833630E-02 -5.49497555E-02
  1.51836511E-02  7.90524841E-02 -4.83070711E-02 -3.57433828E-03  3.61524491E-04
  5.07490859E-04 -5.46071391E-03  4.05815654E-03  4.05935128E-02  6.63558049E-02
  7.53485314E-03 -3.95680959E-03  3.49474137E-02 -1.76433172E-01  9.58007881E-03
 -1.37577646E-02  5.58786630E-02 -1.20592824E-01  5.44170446E-03 -1.21709573E-02
  3.64481040E-02  3.94593950E-01 -6.87131315E-02 -1.00936930E-01 -1.28500508E-01
  2.24744293E-03 -1.03999351E-03  4.26102509E-04  6.70770350E-03 -4.87651025E-03
 -1.27332140E-02 -2.09616911E-02 -3.27474954E-02 -8.79760011E-02 -1.85540506E-02
  5.72962330E-02 -4.77803317E-02 -1.24288452E-01 -3.37565173E-02  6.02782039E-02
 -1.80949621E-02 -5.43189278E-02 -2.19134591E-03  2.58260024E-01 -9.18068053E-02
 -3.17598203E-01  5.66156633E-03  4.52832681E-03  3.30214939E-03  3.35433981E-03
  2.48240957E-04  8.87590942E-04  4.41357229E-02  4.20578663E-02  1.01625169E-02
 -3.33560891E-02 -2.70917053E-02 -3.67904372E-03  1.98919157E-02  1.38428286E-02
  1.98389515E-03  3.87984506E-03  1.91123136E-03 -1.42524029E-03 -3.54523652E-03
 -3.40585980E-03  8.87090184E-05 -8.93257237E-04 -9.35590678E-04 -3.66663020E-04
  3.74729865E-03  3.68283505E-03 -6.01865189E-05 -3.30525482E-03 -4.75814376E-03
 -1.78631515E-03 -5.47471762E-02 -4.59445757E-02 -4.15025865E-03  2.02153058E-02
  1.83223194E-02 -3.16912105E-04  3.77183991E-02  3.44408570E-02  1.97412446E-03
 -4.98303051E-02 -4.36784629E-02 -6.98798789E-03  7.24850523E-03  1.21309239E-02
 -1.28351434E-02 -6.44574450E-02  3.08650390E-02 -3.72325686E-02 -1.88057954E-02
 -9.41224402E-02  4.49737671E-02 -4.43432742E-02 -1.62456952E-02 -7.48077521E-02
  2.95507730E-02 -1.36524037E-02  3.36828760E-03  1.28333162E-02  2.67299256E-04
  1.35129578E-03 -9.91386506E-04 -5.45486747E-03 -1.12887078E-03 -8.29787698E-04
  1.72905898E-02  2.82705877E-02  1.44453058E-02  5.30746371E-04 -1.01502846E-02
 -7.97193087E-02  1.84200199E-02  3.57586418E-03 -1.68673291E-02 -4.18204106E-02
  8.13871437E-03  1.33115444E-02 -1.11186000E-02 -5.61602138E-02  8.27236979E-03
 -9.88610954E-03  2.47773932E-03  1.45203738E-03  7.47096797E-04  1.30868315E-03
  3.48797076E-03  8.23520612E-04 -8.69088929E-03 -1.43878233E-02 -4.13242616E-02
  9.52228685E-03 -1.01986123E-02  4.00239513E-02 -6.38013959E-02  1.34959948E-02
 -1.55487177E-02  5.27672729E-02 -5.17070761E-02  1.10784647E-02 -5.39355590E-03
 -4.77763349E-02  9.11755277E-03 -4.20038473E-02 -7.06441741E-03  6.32628213E-04
 -2.26751988E-03 -2.75387916E-03  1.21903834E-03  2.64042242E-03 -9.65821564E-03
 -1.60982413E-02  1.00203606E-02  1.12603060E-03 -6.44985073E-03  4.76556832E-02
  1.37547953E-02  1.29036631E-03 -9.19275255E-03  4.72848272E-02  1.06869292E-02
  9.59721211E-04 -7.19917563E-03 -1.14386358E-02  2.37346170E-03 -8.08912350E-03
  2.30495680E-03  1.35422867E-05  7.97522127E-04  1.34154441E-04 -3.45449891E-04
 -2.38220502E-05 -2.55118103E-03 -4.33179334E-03 -2.51172422E-02 -2.79413482E-02
 -2.73733394E-02  1.36407023E-02 -3.79451865E-02 -4.23549893E-02 -4.25736115E-02
 -6.05982611E-03 -9.07016264E-03 -2.45412176E-02 -4.18548538E-02 -2.30574885E-01
  8.54182185E-02 -5.23219096E-02 -3.48121651E-02 -3.12478825E-03 -2.66533238E-03
 -5.31893359E-03 -3.16652219E-04  8.65186990E-04 -1.14987166E-02 -1.87058600E-02
  1.64572375E-02 -1.74086509E-02 -2.38085307E-02  5.01444089E-02  2.51695776E-02
 -2.60563869E-02 -3.52430970E-02  2.94275926E-02  2.20006876E-02 -5.16651491E-03
  1.99076408E-02  9.75730373E-03 -3.52659028E-02  1.30233744E-01  4.66591219E-01
 -4.50725203E-04  9.90852109E-04 -5.08821541E-04  5.10411540E-04 -1.39477417E-03
  3.38075316E-02  5.48452382E-02  4.30534443E-03  3.40019535E-02 -2.92319484E-02
 -1.44736823E-01  6.15341848E-03  5.23761566E-02 -4.39872750E-02 -9.96510234E-02
  1.33437396E-03  3.88316744E-03 -9.95206785E-03  1.93255224E-01 -4.31035564E-02
 -1.91551361E-01  1.16514760E-01 -4.87246606E-03 -2.69565544E-03 -2.04273647E-03
 -1.58899844E-04 -4.70595315E-04 -3.98380719E-03 -6.51479028E-03  2.73052098E-02
 -3.15648626E-03  1.88809675E-02  1.65600907E-02  4.06241590E-02 -5.25398274E-03
  2.69263527E-02  4.10381466E-02  2.37236848E-02 -1.53591700E-04  2.40261780E-02
  5.49813416E-01  1.63021431E-01  2.22055845E-02  1.94090266E-01  2.82997009E-03
  4.20986404E-04  5.95331104E-04 -6.49815276E-04  1.45827641E-04  1.99163227E-02
  3.24628482E-02 -5.86034714E-03  3.38171716E-03  8.79885781E-03 -8.61627517E-02
 -7.39453494E-03  5.77085893E-03  1.78208156E-02 -6.26286399E-02 -1.37798941E-04
  2.10881154E-03  6.98838727E-03  5.35808747E-02  1.00904657E-01 -3.64337213E-02
 -3.27686176E-02 -1.66543646E-03 -2.10331142E-03 -8.84802707E-04 -1.79643122E-03
  1.83017546E-04 -1.33389243E-02 -2.17444838E-02 -1.03646448E-02  8.60956564E-03
  2.24705903E-02  5.79288959E-02 -1.84771778E-02  1.32632981E-02  3.25189800E-02
  4.48979992E-02 -8.35517964E-03  4.64757852E-03  1.03330124E-02  5.04366771E-02
  1.65555230E-02 -2.20395277E-02 -7.78368399E-02  1.12677797E-03  3.05576132E-03
  1.89456114E-04  1.27402400E-03  1.74487859E-04 -1.02050666E-02 -1.66391772E-02
 -2.39337080E-02  5.92046587E-04 -1.64212458E-02  4.45920490E-02 -3.71010077E-02
  1.62788174E-03 -2.25839903E-02  1.97484711E-02 -2.07724986E-02  2.77482494E-03
 -6.30256753E-03 -1.70146224E-01 -8.70473759E-02  8.25230900E-04 -4.83163980E-02
  3.04486835E-03 -4.97073543E-04  1.45777996E-03 -7.75409165E-04 -7.86896431E-05
  2.02999198E-02  3.31255111E-02 -4.88552660E-03 -3.10382145E-03 -8.22253688E-03
 -8.78370093E-02 -9.58414835E-03 -5.57508082E-03 -1.62522785E-02 -7.55939593E-02
 -2.10338982E-02 -7.56203688E-04 -1.63042127E-02 -3.21761351E-01 -2.07503093E-01
  7.15180146E-02  3.47068139E-02 -2.99315653E-03 -1.03138689E-03 -1.45639209E-03
 -1.46431024E-03  1.30799126E-05  5.63721013E-03  9.05712465E-03  2.48802286E-02
  2.77996461E-02  6.23586270E-02 -2.29063628E-02  3.60726577E-02  4.27254294E-02
  8.72261921E-02 -1.95096085E-02  1.60953092E-02  2.01193655E-02  3.93397411E-02
 -2.96363728E-01  1.40989971E-02 -7.54861234E-03  6.35512499E-02 -4.03170713E-03
  6.38931411E-05  4.75946335E-03 -8.10845780E-04  1.93684769E-03 -4.50711261E-02
 -7.35434072E-02 -2.71264036E-03 -2.20158399E-02  1.68532135E-02  1.95688682E-01
 -2.19137502E-03 -3.46946503E-02  3.50054164E-02  1.38992088E-01  2.06340078E-03
 -1.42360894E-02  2.54116029E-02  8.18621624E-04  7.36956123E-03  1.48036041E-02
  1.90194270E-02  5.50378684E-03  3.64838935E-03  9.65728870E-04 -2.25925640E-03
  2.17654117E-03  2.91965897E-02  4.75413237E-02 -3.73492919E-03 -4.17062258E-02
  3.86912008E-02 -1.26498397E-01 -8.83378954E-03 -6.74334980E-02  5.12193348E-02
 -7.26862964E-02 -7.23922874E-03 -2.91365478E-02  9.43246980E-03  1.33899248E-01
 -1.04660225E-02  3.23309097E-03 -5.54670381E-02 -5.06410162E-03 -3.60570345E-03
 -3.34477243E-03  7.78008174E-05 -1.34509608E-03  1.74545815E-02  2.82634631E-02
 -2.28806142E-02 -2.64293168E-02 -5.80073508E-02 -7.34978185E-02 -3.53988082E-02
 -4.38423191E-02 -8.56703295E-02 -7.02284974E-02 -1.32262051E-02 -8.26180953E-03
 -4.47571695E-02 -7.84217928E-02 -1.70512383E-02 -1.20818783E-02 -3.98724091E-02
 -4.45580258E-03  6.64018467E-04  7.85533818E-03  5.28856621E-04  1.79661382E-03
 -4.05723947E-02 -6.70161097E-02 -3.83194997E-04  2.74086650E-02 -3.81680679E-02
  1.85574163E-01 -5.77327476E-03  4.11516312E-02 -7.89292129E-02  1.48730246E-01
 -1.93470624E-04  4.13076981E-03 -2.82823963E-03  1.89798598E-01  8.51132226E-04
 -3.88950045E-02  2.79486260E-02  1.39335370E-02  4.98467379E-03 -4.37537803E-03
 -3.48058693E-04 -5.15087188E-04 -2.01390647E-02 -1.78600537E-02 -3.17961485E-03
  2.75754230E-02  1.93961999E-02  4.67284192E-03  9.35184473E-03  4.09490364E-03
  9.05577481E-03  7.55719533E-03  5.90421143E-03  6.35107363E-03 -2.33322190E-02
 -2.17228001E-02 -2.48076452E-03  1.63421252E-02  1.50387774E-02  1.06894440E-03
  1.22625099E-02  1.10401987E-02  9.16833395E-04 -2.68101084E-02 -2.17564858E-02
 -4.06961698E-03 -7.78809385E-03 -4.31889295E-03 -6.32794707E-03  5.49350098E-02
  5.00929446E-02 -1.41522464E-04 -3.50245430E-02 -3.26345619E-02 -3.48236879E-03
 -1.77449546E-02 -1.93461800E-02 -6.44367635E-03  2.11442746E-02  3.53750113E-02
  2.90792493E-02 -5.16856285E-03  1.21877435E-01 -1.08432590E-01  4.23904868E-02
 -7.68680798E-03  1.77800132E-01 -1.32173895E-01  3.07714785E-02 -2.53034338E-03
  1.25714811E-01 -1.41398153E-02 -3.83308232E-03 -7.28792520E-03 -7.23559505E-03
  7.39383140E-03  3.07510243E-03 -8.50294767E-04  3.78119467E-04 -2.18292315E-04
  1.76720645E-02  2.88776481E-02  1.82308035E-02 -6.35298917E-03 -6.64182983E-04
 -8.20864145E-02  2.43913495E-02 -7.33523012E-03 -6.65421543E-04 -4.49709740E-02
  8.72197003E-03  6.35213547E-03 -5.87003925E-03 -5.46716305E-02  8.39164854E-03
 -9.36052957E-03  3.86130547E-04  1.06508198E-03 -1.62512343E-03  3.17709004E-03
  4.58782579E-03  1.70749685E-03 -9.98830605E-03 -1.65510227E-02 -5.64102575E-02
  3.95168432E-03  1.95865494E-02  4.57704332E-02 -8.80767296E-02  4.21920825E-03
  3.20676468E-02  6.06066796E-02 -6.16951830E-02  2.60598516E-03  2.05207021E-02
 -1.08421019E-01  4.23513018E-03 -3.47065518E-02  7.37136739E-03 -1.37264754E-03
 -3.58357841E-03 -9.21102108E-04  1.74092764E-03  4.03873500E-03 -1.17829508E-02
 -1.96081964E-02  1.58967606E-02 -1.87208984E-03 -2.85626736E-03  5.75944861E-02
  2.24134502E-02 -2.96693593E-03 -3.75226018E-03  6.20500440E-02  1.48979412E-02
 -2.03831848E-03 -2.63370436E-03 -1.30692166E-02  2.47700564E-03 -7.26294145E-03
  1.47515839E-03  5.97826292E-04  3.79700263E-04 -6.19641169E-05 -1.03818232E-03
  1.61697656E-04  8.73534836E-03  1.43451280E-02 -2.23322636E-02  1.07629366E-03
  3.08983170E-02 -3.75136593E-02 -3.61964423E-02  2.82392528E-03  4.98413734E-02
 -6.89801328E-02 -1.63224535E-02 -7.79295911E-03  2.81224389E-02  3.17717484E-01
  1.71896392E-01  1.60119955E-02  1.75574004E-01 -5.51226633E-03 -2.54004908E-03
 -1.93146344E-03 -2.35866677E-03  2.09547092E-03 -2.14971881E-03 -3.45992988E-03
 -1.62225395E-02  2.29823420E-02  8.29387391E-02  8.75463932E-03 -2.44725455E-02
  3.36138478E-02  1.19987467E-01  1.10482814E-02  4.01596545E-03  1.21030718E-02
  5.61968786E-02  4.06221483E-01  7.67589365E-02 -9.33958419E-02 -2.93252194E-01
 -1.92549195E-03 -5.06052886E-03 -1.48342689E-04  3.06208348E-04 -2.00175856E-03
  1.92392017E-03  3.04680341E-03 -9.47772984E-03  1.44787125E-02 -1.66707754E-02
 -7.18475182E-03 -1.37199839E-02  2.39772367E-02 -2.43877652E-02 -1.34471638E-02
 -1.70388211E-02 -6.62201264E-03 -3.28166851E-02 -2.32918881E-01  2.21145773E-02
 -4.03896243E-02  2.97260064E-01 -4.11539843E-03 -1.35500071E-03 -2.89629914E-03
 -7.15153685E-04  7.82590990E-04  4.03478956E-02  6.58692632E-02 -4.63327687E-02
  6.05152656E-03 -1.35281810E-02 -1.75635007E-01 -7.45877312E-02  1.25426193E-02
 -1.15098235E-02 -1.12268178E-01 -4.82672149E-02  1.24471374E-02  5.20363465E-03
 -2.92325287E-01 -8.87451780E-02 -5.89692157E-03 -9.03921470E-02 -5.20602675E-03
  2.61762164E-03 -4.46091144E-03 -1.64889027E-03  1.77839715E-03 -4.19615889E-02
 -6.84571270E-02 -4.11620900E-02  7.68260587E-03 -6.71908875E-03  1.82775841E-01
 -6.41532881E-02  9.18412375E-03 -2.02331576E-02  1.16391527E-01 -3.34236493E-02
  1.65793495E-03 -2.20668979E-02 -6.71115345E-02 -6.41215003E-02  1.27823089E-02
 -7.36445562E-03  6.45025407E-03 -2.68630576E-04  3.77591127E-03  1.07870982E-03
 -1.03598054E-03 -2.86758139E-03 -4.66848760E-03  1.31623655E-02 -2.36346576E-02
 -7.28782889E-02  1.22626424E-02  1.87581584E-02 -3.48650785E-02 -1.08087696E-01
  1.18240784E-02  7.73861292E-03 -1.32352087E-02 -3.96180348E-02 -1.01020612E-01
 -2.99868582E-02  1.99276401E-02  4.38389413E-02 -3.28791280E-03 -7.00151714E-03
  6.83720951E-04  1.49682584E-03 -2.91592627E-03  4.44630770E-02  7.25379241E-02
  3.44360206E-02 -6.45742792E-03  7.34077983E-03 -1.93526715E-01  5.77060915E-02
 -1.37291151E-02  2.62723390E-03 -1.34480591E-01  3.34980690E-02 -9.48965918E-03
 -6.61509692E-03  3.64429255E-01  1.06590520E-01 -2.59679831E-02  2.94259542E-03
 -4.60648538E-03  3.06662022E-03 -4.10325695E-03 -2.16887273E-03  2.19554771E-03
 -3.67981014E-02 -6.00472679E-02  5.27496689E-02 -1.20470096E-02  6.21503786E-03
  1.59486907E-01  7.94285699E-02 -1.58861766E-02  1.89614252E-02  1.10629348E-01
  3.89204523E-02 -4.86286670E-03  1.83984923E-02 -6.84449659E-02  1.56881925E-01
 -2.81263430E-02  1.89285163E-02  6.19733867E-03 -9.61569841E-04  4.10170328E-03
  4.29974643E-04 -1.38478137E-03  1.41501723E-02  2.30120475E-02  1.19033934E-03
  7.80415058E-03  8.58070514E-03 -6.12998374E-02  1.40654225E-03  1.46645830E-02
  9.01879354E-03 -1.94568048E-02  2.40407320E-03  2.25735149E-02  1.01635137E-03
 -3.71761870E-01  5.10122291E-02  3.45095422E-02  1.23921359E-01 -1.20549654E-03
  5.92036888E-04  1.48465446E-03  1.74773599E-03 -5.89043032E-04 -1.21858488E-02
 -1.99299582E-02  5.89517700E-03  1.49495742E-02  7.95831305E-03  5.37150432E-02
  9.10611539E-03  2.17190561E-02  1.48606750E-02  2.24856877E-02  7.17985148E-03
  8.15010307E-03  1.61555827E-02 -3.10960007E-02  1.01221276E-02  3.45027209E-02
  1.95554083E-03  9.80011979E-04  2.21021622E-04 -2.00665040E-03 -9.21988117E-04
  3.22444518E-04 -4.23324399E-03 -6.93059156E-03  1.01344280E-03 -1.24803351E-02
  2.15611820E-02  1.87150174E-02  1.60154198E-03 -1.78685599E-02  3.19762446E-02
  2.13770894E-02 -3.14181544E-05 -8.68235411E-03  1.16856659E-02 -9.85771399E-02
  1.02133505E-02  2.64402484E-02 -4.05511509E-03 -1.86310473E-03 -4.86682582E-04
 -4.01005473E-04 -1.39962372E-03  9.30891063E-04  1.42947441E-02  2.32833238E-02
 -3.92542312E-03 -6.35576911E-03 -3.29834264E-03 -6.11483758E-02 -6.67781067E-03
 -1.23371901E-02 -3.97866636E-03 -6.52325162E-02  3.02879507E-04  8.67687537E-04
  9.58093352E-04  1.21003784E-01 -1.45101099E-02 -2.61273273E-02 -1.23616206E-02
 -6.77509207E-05  2.69880909E-04  2.20614375E-03  2.27199027E-03 -6.45150017E-04
 -1.19363190E-02 -1.97418480E-02 -1.18937258E-02 -1.12962772E-02 -1.59576613E-02
  5.48421418E-02 -1.97100403E-02 -1.52864148E-02 -3.15693032E-02  4.77054624E-02
 -1.49795572E-03 -1.25076958E-03  1.47994833E-02  2.02035998E-01 -2.29979303E-02
 -8.92744443E-02 -1.17163870E-02  5.24928698E-03  1.98967812E-03 -1.12701059E-03
  1.21542207E-03  1.19989598E-05 -1.46827130E-02 -1.29937462E-02 -1.35247106E-03
  4.91979577E-02  4.26534010E-02  6.86397208E-03 -3.48831937E-02 -2.58940565E-02
 -1.31925640E-02 -5.41307790E-02 -4.79165490E-02 -4.75844153E-03  5.16817132E-02
  4.72797933E-02  2.96960372E-03  3.54183594E-03  3.38091307E-03  1.28325441E-03
 -5.49255577E-02 -4.99972295E-02 -4.64715093E-03  4.88478203E-02  4.26052049E-02
  5.05511296E-03 -1.55743887E-02 -1.12447222E-02 -2.95807021E-04  1.60319734E-02
  1.41616150E-02 -3.48965214E-04  5.88437390E-03  5.37753969E-03  2.13934967E-03
 -1.70814937E-02 -1.58535697E-02 -5.28445020E-03  6.23817890E-03  1.04295956E-02
  3.21415946E-03 -1.08962267E-02  4.24285069E-02 -3.18366174E-02  4.65333669E-03
 -1.58726619E-02  6.18094678E-02 -3.98032248E-02  2.89626362E-03 -1.17830175E-02
  4.51589810E-02  1.42950573E-02  1.18959285E-04 -5.27414344E-03  6.75044980E-03
  2.61211445E-03  4.12891067E-04 -1.30538420E-03 -1.12016098E-05 -2.29493294E-04
  3.69245199E-02  6.05662995E-02  1.76999947E-02  3.54320484E-02 -1.98646872E-02
 -1.69850065E-01  2.23765239E-02  6.13465351E-02 -3.20532011E-02 -1.32466397E-01
  1.22452090E-02  2.84253043E-02 -1.65434907E-02 -3.93574040E-02  3.31790776E-03
 -2.80554519E-03  6.75527756E-04  2.47114292E-03  1.38380960E-03  4.66913844E-03
  2.74767818E-03 -1.11489952E-03 -1.74647817E-02 -2.88794667E-02 -3.12472714E-02
  4.37843291E-02 -7.45507516E-03  8.11846606E-02 -4.83176713E-02  6.47129701E-02
 -9.81986151E-03  9.45678211E-02 -3.81995923E-02  4.92491551E-02 -8.42499601E-03
 -2.73956859E-02  2.91979266E-02 -2.56616583E-02 -2.32522722E-03 -2.45670785E-04
 -4.12540006E-03 -1.94207595E-03  3.61970034E-04  7.11205055E-03 -1.69757330E-02
 -2.83041265E-02  1.63921798E-02  2.11699202E-02 -1.35977640E-02  8.34170026E-02
  2.21196987E-02  3.10836459E-02 -1.94583920E-02  9.45880314E-02  1.42080560E-02
  2.02795769E-02 -1.24163215E-02 -1.10241527E-02  4.72360471E-03 -9.68701469E-03
  9.43073319E-04  9.97706513E-05  1.24241584E-03  1.37684875E-03  5.15927082E-04
 -2.55335815E-03  2.09299559E-03  3.37531285E-03  4.09660973E-02 -3.55306398E-02
  2.35918601E-02 -8.16365601E-03  6.28240987E-02 -5.37884981E-02  3.63366801E-02
 -1.45704193E-02  3.53455420E-02 -1.58539989E-02  6.84023504E-03 -1.00662211E-01
  1.83088003E-01  4.40956065E-03  1.12849322E-01  1.22770458E-03 -1.93103422E-03
 -4.40648477E-03 -1.05829232E-02  3.96498220E-03  4.64827393E-02  7.55976500E-02
 -1.31806010E-02 -5.71321220E-03 -1.35265846E-02 -2.01842387E-01 -2.09509024E-02
 -8.79412944E-03 -2.07130151E-02 -1.27201590E-01 -3.39765904E-02  2.75788865E-03
 -8.40895755E-03  9.54363621E-01  2.56415013E-02 -2.36905898E-02 -2.35891397E-02
 -2.11330270E-03  1.34476914E-03 -2.79273762E-03 -3.13642352E-03  1.04788205E-03
 -6.42729993E-03 -1.05654164E-02  8.28665113E-03  6.22398639E-03 -1.20630658E-02
  2.90123046E-02  1.27182748E-02  9.67843424E-03 -1.97009885E-02  1.48909161E-02
  4.81734038E-04 -3.52857137E-03 -1.73957031E-03 -3.87106222E-01  3.00313279E-02
 -1.00318404E-01  2.66571311E-01 -2.38912075E-03 -2.67537935E-03 -2.10219877E-03
 -3.86005774E-03  5.58051057E-04 -2.81128481E-02 -4.60151748E-02 -3.57389003E-02
 -8.28506520E-03 -5.47677073E-02  1.23052712E-01 -4.63794384E-02 -1.51906651E-02
 -8.39728177E-02  8.35072887E-02 -2.06474019E-03 -1.20553464E-02 -3.98099499E-02
 -5.22573751E-01  7.39572423E-02 -4.12584715E-02 -7.72466538E-02 -2.72386731E-03
 -1.98444415E-03  3.27937219E-04  5.08726684E-03 -3.46786704E-03 -1.75577798E-02
 -2.86902792E-02  6.38039834E-02 -2.35593846E-02 -2.85237217E-02  7.65512764E-02
  9.30066336E-02 -3.58086111E-02 -4.60914922E-02  6.53091748E-02  3.99405348E-02
 -1.55797424E-02 -2.30759800E-02  2.53780291E-01  1.65949860E-02  5.26518724E-03
  2.94472808E-02 -8.73091864E-04  6.81745356E-03 -1.22376063E-03  3.49589739E-03
  2.02992138E-04  4.52408108E-02  7.38375426E-02  1.86862086E-02  1.00503028E-04
  1.69479510E-02 -1.97182109E-01  3.94703313E-02 -1.89493635E-03  2.80463588E-02
 -1.38968381E-01  2.85114433E-02 -3.41163958E-03  1.33458983E-02  6.42076315E-02
  1.80588706E-02  6.66140194E-03  3.69146508E-02  1.94837405E-03 -1.66101684E-03
 -7.63913845E-04 -6.63897201E-03  2.91801486E-03 -3.01176385E-02 -4.91992714E-02
  3.34069074E-02  6.61908877E-03  5.26464905E-02  1.31300336E-01  4.45965897E-02
  1.21593833E-02  8.33471149E-02  1.01335797E-01  1.46554844E-02  8.12809501E-03
  3.83679142E-02  2.40092656E-01  7.29591162E-02 -7.73042721E-03  3.93777195E-02
 -3.34027405E-03 -2.95554173E-03  8.84833505E-04  5.24947233E-03 -3.65503024E-03
 -1.52919118E-02 -2.51091561E-02 -6.63004925E-02  2.26750264E-02  3.01478015E-02
  6.75759798E-02 -9.36712004E-02  3.29528477E-02  4.72183703E-02  3.72589726E-02
 -3.53682522E-02  1.55415072E-02  3.26541400E-02 -5.18982788E-01  1.09365860E-01
  2.20743279E-03  7.72467339E-02 -1.64360824E-03  5.94084326E-03 -9.83193660E-04
  3.29467172E-03 -2.58080337E-04  1.30518887E-02  2.12717262E-02  6.09119485E-04
  2.30659294E-03 -8.80254764E-03 -5.64910937E-02  2.06507630E-03  6.22739515E-03
 -1.50524885E-02 -4.49009723E-02  2.94289141E-03  7.92102123E-03 -2.60114669E-03
 -2.04370809E-01  4.83627952E-02  5.93394799E-02  1.20284079E-01  6.80138054E-04
 -9.91096955E-04  4.14348355E-04  1.59643787E-03 -8.02219297E-04 -3.21343404E-03
 -5.27033903E-03  8.14449106E-03  2.11059696E-02  3.38602438E-03  1.42096578E-02
  1.19492763E-02  3.06358454E-02  5.70278377E-03  8.21670601E-03  5.98484090E-03
  1.26303223E-02  4.27160506E-03 -6.23678610E-02  2.35243413E-02  6.08188223E-02
  9.19260679E-03  1.05431358E-04 -6.15724440E-04 -1.90943526E-03 -6.95832580E-04
 -2.38229133E-04 -9.59992806E-03 -1.56836567E-02  2.30575724E-03 -6.34338904E-03
  1.61591145E-02  4.19840129E-02  4.17876034E-03 -7.64697603E-03  2.50703881E-02
  3.15704448E-02  2.75202077E-03 -7.42710487E-04  1.12564290E-02 -4.30699939E-02
  5.93731727E-03  4.89864601E-02 -3.56014530E-02 -1.09879887E-03  1.51941300E-04
  6.39964313E-04 -1.57378321E-03  1.27898731E-03  1.32654271E-02  2.16788679E-02
  1.17249755E-03 -5.21277069E-03  7.17867841E-03 -5.75808461E-02  9.12469822E-04
 -1.09534090E-02  1.17564156E-02 -4.12816152E-02  5.53960756E-05 -6.62408460E-03
  5.34030095E-03  2.34065404E-01 -3.78971013E-02 -5.75789453E-02 -8.20461698E-02
  6.70992062E-04  8.89365929E-06  1.50440236E-03  1.96363986E-03 -1.37368345E-03
 -7.37896381E-03 -1.21390963E-02 -5.38140778E-03 -2.21126137E-02 -1.03870546E-02
  3.33048688E-02 -7.90044673E-03 -3.07982304E-02 -2.00890525E-02  3.22026791E-02
 -2.08079326E-03 -2.08362918E-02 -3.14469946E-03  1.75298533E-01 -7.62412822E-02
 -2.11028930E-01 -2.67738435E-02  4.13840172E-03  1.14601524E-03 -3.66625852E-04
  2.10383642E-04 -1.13462766E-03 -6.19396627E-02 -6.14185528E-02 -1.32881290E-02
  2.23864790E-02  1.92176143E-02  5.38108492E-03  1.02747803E-03  4.69399365E-04
  1.93332874E-03  3.92032872E-02  3.49888844E-02  3.25990869E-03  2.41465524E-02
  2.24100767E-02 -3.30676711E-04 -5.84453479E-02 -5.44265694E-02 -5.79228964E-03
  4.06300018E-02  3.80361374E-02  1.99918752E-03  2.23646679E-02  2.06940723E-02
 -5.58315970E-03 -1.60742420E-02 -1.52568052E-02 -1.48136552E-03  4.33988850E-03
  3.51308777E-03  1.74004663E-03  1.26309278E-02  1.15854802E-02  1.69014754E-03
 -1.81649375E-02 -1.74141244E-02 -3.43603931E-03  3.08967077E-03  5.16248018E-03
  6.12345246E-03 -1.64071305E-02  2.21753371E-02 -1.56310225E-02  9.08140656E-03
 -2.38476359E-02  3.23534596E-02 -2.13775818E-02  6.47767143E-03 -1.87853292E-02
  2.23723525E-02 -2.21386157E-03  1.67966228E-03  9.20061858E-04  1.67402802E-03
  1.21645330E-03  4.67221327E-04 -1.49678812E-03 -1.27672378E-04 -4.60113644E-04
  2.81802774E-02  4.59811974E-02  2.65154990E-02 -2.97024846E-02  6.30116339E-03
 -1.32190006E-01  3.45775495E-02 -4.20824526E-02  1.02935032E-02 -6.67516180E-02
  1.51599926E-02  3.23376277E-03 -7.13462352E-03 -4.69100026E-02  1.25590235E-02
 -3.11327134E-03  1.01650114E-03  1.38212772E-03 -3.51240288E-03  5.78312071E-03
  1.08755282E-02  3.88235513E-03 -1.70500604E-02 -2.83015566E-02 -1.21415885E-01
 -2.84147932E-02  4.66218928E-02  7.70926039E-02 -1.89648898E-01 -4.69698111E-02
  7.43553161E-02  1.21625902E-01 -1.42696769E-01 -3.32085927E-02  5.37826133E-02
 -1.81579439E-01  3.98920805E-02 -6.10944201E-02  1.38714349E-02 -1.36276064E-03
 -7.12086692E-03 -2.55129088E-03  5.06221876E-03  9.14766460E-03 -2.19179745E-02
 -3.64683178E-02  3.90515795E-02 -9.24505997E-03 -5.91034358E-03  1.07144407E-01
  5.56111276E-02 -1.39374530E-02 -8.14710509E-03  1.18435468E-01  3.62426967E-02
 -1.00771395E-02 -4.18474458E-03 -1.66189350E-02  5.62400462E-03 -5.85638590E-03
  5.07673512E-04  1.53550455E-03  1.20620564E-03 -3.24584973E-04 -3.18770829E-03
  7.41691557E-04  2.74182404E-02  4.49534014E-02 -4.09585816E-02  3.93241311E-03
  1.57678391E-02 -1.20639058E-01 -6.66439984E-02  7.25752646E-03  2.77397010E-02
 -1.38323919E-01 -1.66852906E-02 -5.55751959E-03  9.73127520E-03  1.64473087E-01
  1.43941425E-01 -1.77521209E-02  1.88044108E-01 -3.06968189E-03  3.69655504E-03
 -2.28248539E-03 -1.18690235E-03  8.51975080E-03 -1.33717403E-02 -2.16912859E-02
 -4.17622757E-03 -1.31793232E-02 -2.44851025E-02  5.72364924E-02 -7.85892497E-03
 -1.95077439E-02 -3.77883053E-02  4.64777004E-02  2.22235520E-02 -1.09611045E-02
  7.64472203E-03  2.80067984E-01  2.45074431E-01 -6.73775670E-02  1.87890334E-02
  3.48729559E-03  2.88375786E-03 -7.72762798E-05 -1.97380806E-03  1.36944156E-03
 -2.13632119E-02 -3.47318775E-02  1.14645406E-02  4.42424998E-02  1.72681079E-02
  9.21865827E-02  1.49212735E-02  6.47485419E-02  2.52255825E-02  6.54107216E-02
  2.29968029E-03  1.01010247E-02  6.52283295E-03 -4.78509793E-01  6.55780377E-02
 -2.42297466E-01  4.59177068E-01 -1.21680567E-03  1.33111875E-04 -5.07446803E-03
 -2.39264927E-03  2.06906885E-03 -1.09923322E-02 -1.78403491E-02  2.43645493E-02
 -7.89951745E-04  2.48574808E-02  4.67471263E-02  3.69134921E-02 -2.77383620E-03
  3.41780454E-02  5.33208074E-02  1.12603634E-02  1.93713396E-03  2.08624183E-02
 -6.97094010E-02 -4.79274453E-03 -3.99524091E-04 -2.86793965E-02  3.69189914E-03
 -1.76084782E-03  1.43803259E-03 -1.21222827E-03 -4.02659638E-04  2.30637298E-02
  3.77157323E-02  3.29695524E-03  3.18656381E-03  1.61833746E-02 -1.00907615E-01
  6.39882283E-03  5.75107652E-03  2.97453485E-02 -8.60766376E-02  4.13297411E-03
  2.70058068E-03  1.29197816E-02  1.59991226E-01 -8.02056686E-03  9.46310035E-03
  4.49742904E-02 -2.96662235E-03 -1.59115513E-03 -1.53390936E-03 -1.21292178E-03
  5.51985515E-05 -1.33052722E-02 -2.16922550E-02 -1.13651211E-02  1.02896472E-02
  2.79643432E-02  5.71185608E-02 -2.04826396E-02  1.57087803E-02  4.00769059E-02
  5.15682453E-02 -4.80770654E-03  4.99119020E-03  1.52818461E-02 -4.65353870E-03
 -1.06371596E-02  1.72777896E-02  3.27263440E-02  3.96596886E-04  3.31908778E-03
 -1.36965402E-04  1.83285492E-03 -2.27929679E-05 -5.50155043E-03 -8.98472555E-03
 -2.94344463E-02 -8.38453989E-04 -2.50835025E-02  2.39707247E-02 -4.42031110E-02
 -8.90647236E-04 -3.50957654E-02  3.53733631E-03 -2.51464836E-02  2.60000664E-03
 -1.31293370E-02 -1.04586197E-01  9.43570538E-03 -3.11115759E-03  3.96638470E-02
  3.03216114E-03 -4.05645993E-04  1.23194387E-03 -1.28043902E-03  1.61214221E-04
  2.21949744E-02  3.62814275E-02  5.95667109E-03 -8.91529808E-03 -1.68553819E-02
 -9.66229488E-02  6.19047511E-03 -1.42203406E-02 -3.01490589E-02 -7.85182163E-02
 -1.54616062E-02 -6.51848944E-03 -2.46121039E-02  1.95675108E-01  5.80723432E-03
  5.93028364E-03 -6.81164953E-02 -1.74901327E-03 -1.70512912E-03 -9.07747066E-04
 -2.70027773E-03  3.65954883E-05  7.59840602E-03  1.26104474E-02 -8.98171965E-03
  1.10397648E-02 -4.14034924E-02 -3.52168208E-02 -1.30594964E-02  1.98064900E-02
 -6.20372422E-02 -3.22432624E-02 -5.05798985E-03  1.52010139E-02 -3.07912048E-02
 -4.64473413E-01  1.07607023E-01  1.34002179E-01  3.22757618E-01  1.98608473E-03
 -5.79546484E-04 -5.31227102E-03  1.27730110E-03 -2.23312512E-03  1.71315916E-02
  2.80724570E-02  3.33967190E-03  2.71477296E-02 -1.92847526E-02 -7.58110372E-02
  3.89909586E-03  4.03594778E-02 -3.25408319E-02 -6.03825322E-02 -1.06538846E-03
  1.42997039E-02 -2.17924909E-02  8.04875219E-02  5.70199161E-02  1.94809394E-01
 -4.09235663E-02 -1.99275262E-03 -1.31330981E-03 -1.00250739E-03  5.78439422E-04
 -6.43283074E-04 -1.64321382E-02 -2.67633051E-02 -6.81387857E-04  2.52274009E-03
 -5.16307631E-03  7.11756891E-02  1.04181511E-03  7.04095297E-03 -3.93291217E-03
  3.58105645E-02  2.38255600E-03  3.03075554E-03  7.22374430E-03 -3.84022725E-01
  2.52733363E-02  1.41570964E-01 -6.90043712E-02 -8.26512929E-05  1.71668372E-03
  3.36344654E-03 -1.34120746E-03  2.12623771E-03  1.37929283E-02  2.28389364E-02
  5.42280249E-03 -1.15200857E-02  3.91992099E-02 -6.28289430E-02  7.79273544E-03
 -1.93191181E-02  6.02978529E-02 -4.13946722E-02  3.66952381E-03 -1.79613026E-02
  3.96915686E-02  6.74512081E-01 -8.26755443E-02 -1.51069463E-01 -1.45256382E-01
  8.59264484E-04 -5.96168776E-04 -1.18847115E-03  2.25092250E-03 -1.76806201E-03
  9.18270855E-04  1.98645089E-03 -1.31362027E-02 -5.79854409E-02  3.37562586E-02
 -7.81350878E-03 -1.77750235E-02 -8.45469186E-02  5.59614117E-02  6.71912055E-03
 -9.88945366E-03 -3.61005971E-02  2.08097885E-02  1.46279930E-01 -1.65113386E-01
 -4.20613426E-01 -9.54284148E-02 -2.43811459E-03 -5.52704199E-04  9.57121010E-04
  5.14773018E-04  5.53052865E-04 -1.11499051E-02 -7.86228369E-03 -3.47140498E-03
  1.14268846E-01  9.61819256E-02  2.35008308E-02 -4.91611782E-02 -4.42839023E-02
 -1.07414158E-02  9.45763845E-03  7.77137738E-03  2.00075402E-03 -3.38205065E-02
 -3.27797750E-02 -4.60204441E-03  1.69559050E-02  1.72328561E-02  2.00189746E-03
  6.31295045E-03  5.61476796E-03  6.09306156E-04 -3.17405874E-02 -2.71914316E-02
 -3.46913800E-03 -2.42152900E-02 -2.04144275E-02  6.03517695E-03 -3.14820555E-02
 -2.91171375E-02 -4.73023388E-03  1.56955387E-02  1.50033899E-02  5.10626702E-03
 -3.15217597E-02 -2.82598001E-02 -4.21056884E-03 -7.74258471E-03 -1.29452392E-02
 -2.59385848E-02 -2.63866292E-02 -5.30525453E-02  3.98183260E-02 -3.78278057E-02
 -3.81012178E-02 -7.80429883E-02  4.85703064E-02 -3.06293546E-02 -3.43128563E-02
 -5.65467342E-02  2.04556200E-02  7.03459727E-03  7.30959934E-03  5.65562580E-03
 -3.35409249E-03 -2.38961391E-03 -1.93988754E-03 -5.35759189E-04 -2.65406746E-04
 -1.18207443E-02 -1.97930492E-02  2.49817851E-02 -7.38164200E-02  3.71453595E-02
  5.23622448E-02  3.56809792E-02 -1.17311306E-01  6.01990153E-02  8.67623833E-02
  2.24185555E-03 -4.83094642E-02  3.02539834E-02 -5.75508120E-03  9.78418269E-03
 -6.04439185E-03  1.86325745E-03 -1.24971689E-03 -4.09246988E-03  2.37769156E-04
  1.29344251E-03  4.20814507E-03  9.31135885E-03  1.54073819E-02 -6.06270000E-02
 -1.86873708E-02  4.76474589E-02 -4.58416500E-02 -9.36168590E-02 -2.86821163E-02
  7.30020151E-02 -3.39456926E-02 -6.42515678E-02 -2.09146906E-02  5.73912545E-02
  8.50919542E-03 -3.39577068E-02  4.00425446E-03  8.59062136E-03 -4.40158979E-04
 -4.98893264E-04 -3.70330010E-04 -1.67595015E-03  2.96334605E-03  2.27637011E-03
  3.84088150E-03  1.63661048E-02 -3.81789960E-02  1.94575433E-02 -1.19026242E-02
  2.47120615E-02 -5.66570331E-02  2.89439913E-02 -1.24337194E-02  1.55984089E-02
 -3.90065013E-02  2.10745728E-02  2.37309536E-02 -5.14412740E-03  8.69088944E-03
 -1.07039160E-03  1.73746640E-03 -1.47014496E-03 -2.72557054E-03 -4.16696039E-03
  4.09573102E-03 -7.13769010E-03 -1.18684791E-02 -1.64210691E-02  4.46970861E-02
  2.04106009E-02  3.46626187E-02 -2.41616122E-02  7.15748768E-02  3.43927533E-02
 -8.73828957E-03 -3.27073514E-02  1.42756573E-02  5.82975377E-03  6.39072799E-01
 -1.45274123E-01  1.65259841E-02 -4.20352842E-02  4.43015108E-03  3.01991121E-03
  5.02425751E-03  3.35252596E-03  6.65362255E-03  7.40186405E-03  1.20232683E-02
  3.16353313E-02 -4.06509997E-03  3.32341354E-03 -3.16648874E-02  4.63149939E-02
 -4.96793516E-03  3.66900310E-03 -2.50573279E-02  1.82156607E-02  5.12868921E-04
  4.79065982E-03 -3.62232351E-01 -2.49058418E-01  5.11763518E-02 -1.20358256E-01
  2.28338453E-04  3.51935814E-03 -8.80711355E-04  4.72920976E-05  2.94608371E-03
 -1.89252114E-03 -3.39776335E-03 -2.96415980E-02 -5.76586606E-02 -5.85183636E-03
  1.15472551E-02 -4.19619058E-02 -7.70342702E-02 -7.17978308E-03  2.17763822E-03
 -4.24936884E-02 -8.06109227E-02 -4.54118842E-02  2.36404045E-01  6.65545074E-02
  2.23750178E-01  4.54376820E-02  5.57933251E-03  4.24518017E-04 -7.24030321E-03
  3.39211954E-03 -2.80568767E-03 -8.17763396E-03 -1.34980284E-02  2.74169493E-03
 -8.12540395E-03 -2.85111060E-02  3.67033398E-02  6.98207802E-03 -1.30740504E-02
 -4.43103727E-02  4.25759521E-02  2.94269380E-03 -6.44115578E-03 -2.24964282E-02
 -1.17542661E-01 -2.04911438E-02 -1.04547500E-02 -4.97465648E-02 -1.81485718E-03
  4.78805377E-04 -2.02038289E-04  1.97809894E-03 -6.56862136E-04 -2.74602916E-03
 -4.56810189E-03  1.45235799E-02 -9.05343897E-03 -2.03792305E-02  1.29029944E-02
  2.05371389E-02 -1.33139234E-02 -3.10907308E-02  7.06611177E-03  5.79752887E-03
 -6.55615182E-03 -1.73152112E-02 -5.54790317E-02 -3.35974782E-02  6.48444397E-03
 -3.56836296E-03 -5.70895182E-04  7.07033306E-04 -3.05675176E-04  6.05881355E-04
 -5.79748401E-05  5.14017725E-03  8.34322098E-03 -1.14505830E-02  6.09906366E-03
  1.20927424E-02 -2.19589273E-02 -1.56232528E-02  8.89331449E-03  1.80655710E-02
 -1.03634932E-02 -3.59768535E-03  2.39798281E-03  8.14779080E-03  8.82691074E-02
  6.34586581E-03  7.90970980E-03  3.66527040E-02  1.79008251E-03 -2.32294591E-04
  3.76233402E-04 -1.70538413E-03  7.51640047E-04 -1.21085360E-02 -1.99363661E-02
 -1.87691380E-02  9.05732776E-03  1.62477825E-02  5.43975890E-02 -3.05781048E-02
  1.47225741E-02  2.69727143E-02  3.66607860E-02 -2.26782897E-02  1.12222989E-02
  1.64155968E-02 -8.58294870E-02  1.39614918E-02  1.33162398E-02  5.27098625E-02
  1.24835358E-03 -1.19690571E-03  1.10067965E-03  2.66734979E-04 -5.20600464E-04
  6.62726887E-03  1.06694181E-02 -7.14442166E-03  8.17224506E-03  2.26971412E-02
 -2.82926213E-02 -9.69822167E-03  1.23286903E-02  3.26580684E-02 -9.11705364E-03
 -1.36725170E-02  3.93788332E-03  1.45367434E-02 -6.38288740E-03  6.29130232E-02
 -2.32354009E-02 -1.57379608E-03 -2.95079321E-03  6.80692635E-04 -1.54314230E-03
  1.50558072E-03 -5.50048404E-04 -1.68515509E-02 -2.77864391E-02 -1.85107732E-02
 -5.59332711E-02  1.08466929E-02  7.54357745E-02 -2.88044383E-02 -8.63757622E-02
  1.95309516E-02  1.04091278E-01 -1.29411797E-02 -3.90805535E-02  2.68231679E-03
 -2.77862386E-01 -2.78466688E-02 -1.10820884E-01 -3.99320360E-02 -9.38163742E-04
  7.63743220E-04 -1.39623911E-03 -1.94193171E-03  1.06164820E-03  9.81109687E-03
  1.58675805E-02  3.98209937E-03 -5.83756312E-03  2.75326271E-02 -4.13117014E-02
  5.75227301E-03 -7.43345522E-03  3.92820406E-02 -3.02871813E-02  3.11650493E-03
 -3.45827026E-03  2.19430116E-02  2.91701971E-01 -2.49013775E-02 -2.34496729E-02
 -3.58351874E-02 -5.24002752E-03 -1.40793380E-03  8.24695602E-04 -1.26161622E-03
  1.28525099E-03 -1.59443411E-02 -2.63275228E-02  1.95985885E-02  5.22486862E-02
  1.34129019E-02  7.14529416E-02  3.08202884E-02  8.18434133E-02  2.17343203E-02
  9.06448833E-02  1.58220492E-02  4.13944644E-02  1.08901030E-02 -6.75205452E-02
  1.89070491E-02  3.44104473E-02  6.23799759E-03  1.12806151E-03  1.17918201E-03
  7.40884795E-04 -7.24265773E-04  9.56752787E-04 -4.24909644E-03 -7.48339007E-03
  1.91478560E-02  6.04097650E-02  4.14511180E-03  2.29875188E-02  2.75587339E-02
  9.17404033E-02  1.22875224E-03  2.21377894E-03  1.67270650E-02  6.35445998E-02
 -1.13179021E-02  2.35771409E-02 -1.81208996E-02  1.53683723E-03 -4.01298877E-02
  5.65856699E-03  2.27879695E-03  6.92209308E-04  2.67432668E-03 -1.05275110E-03
  9.29127483E-03  1.44838897E-02 -2.13816187E-02  1.53673614E-02 -8.54421361E-02
 -3.79420149E-02 -3.39530494E-02  2.58169147E-02 -1.36961972E-01  5.85606179E-03
 -2.97144118E-03  9.03046270E-03 -7.05410064E-03 -3.18569474E-01  1.44470971E-02
  5.86670655E-03 -9.09938074E-03  1.23169630E-02  3.86929265E-03 -2.52934253E-03
  4.53136535E-03 -2.87988334E-03  6.60426612E-02  6.75568560E-02  1.68935241E-02
  4.81712061E-02  4.52898305E-02 -6.93972009E-03 -1.29468982E-02 -9.92484978E-03
  3.12498851E-03  2.48727419E-02  2.45610856E-02  5.51140047E-03  1.38711904E-02
  1.41875876E-02  1.15748369E-03  6.82090826E-04  1.36805672E-03  3.71472712E-04
  3.08938749E-02  3.03670527E-02  4.82080000E-03  8.57435167E-03  1.09268276E-02
 -1.48539901E-03  5.80571684E-02  5.89348622E-02  1.52117269E-02  9.08449691E-03
  9.25330227E-03 -1.45965120E-03  5.38481455E-02  5.33450686E-02  7.67064951E-03
  4.24501462E-02  4.08543427E-02 -2.40677457E-03  1.17408136E-02  1.96318583E-02
  1.75148919E-02 -1.42666674E-02  1.14935743E-01 -6.05355128E-02  2.56714144E-02
 -2.09489998E-02  1.68485282E-01 -7.35793748E-02  1.88488548E-02 -1.53865815E-02
  1.27654221E-01 -3.77895869E-03 -2.48749348E-04 -1.87845094E-03  5.67133733E-03
  6.61651640E-03  2.05975466E-03 -1.59678065E-03 -8.69513740E-06 -1.58685848E-04
  1.59764650E-02  2.66124000E-02 -2.04753697E-02  7.77215038E-02 -1.84440113E-02
 -7.27420172E-02 -2.85926724E-02  1.23623358E-01 -3.00870799E-02 -1.07444542E-01
 -1.86477634E-03  5.01558906E-02 -1.24094293E-02  9.15963712E-03 -8.71103403E-03
  5.58861924E-03 -2.82251847E-03  2.25011873E-04  1.44580443E-03  3.89934692E-03
 -8.96004543E-04 -3.37876540E-03 -9.36959222E-03 -1.55185011E-02  5.40071422E-02
  1.98569814E-02 -2.13719296E-03  4.50682832E-02  8.24082527E-02  2.97030771E-02
 -2.68089408E-03  4.16624887E-02  6.34139807E-02  3.23955282E-02 -6.84291601E-03
  2.11315926E-01 -8.88853282E-03  3.83989461E-02 -1.40128539E-02 -1.00452136E-03
  4.12397508E-04  2.32221558E-03  1.82009959E-03 -1.10914274E-04 -5.96201349E-03
 -9.96777626E-03 -4.94054799E-03  4.36983189E-02 -1.10553083E-02  2.97738586E-02
 -7.97449798E-03  6.48884751E-02 -1.60476148E-02  3.60303138E-02 -6.63835135E-03
  4.57783719E-02 -1.06113365E-02  1.61015990E-02 -1.80045638E-03 -5.00886003E-03
  4.03460109E-03 -3.33854968E-04  4.57763402E-04  2.84919083E-03  3.33857493E-03
 -5.11479981E-03  2.00584386E-02  3.28313935E-02  2.97829720E-02 -1.66887059E-02
  3.61810621E-02 -8.69949216E-02  4.71162412E-02 -2.32506461E-02  5.90700936E-02
 -1.43767009E-01  2.33133972E-02 -1.36300021E-02  3.65080067E-02 -8.43977111E-01
  1.61135763E-01 -2.54185962E-02 -4.92460280E-02  5.68110193E-05  6.33245231E-03
 -7.38879415E-04 -5.33642522E-03 -1.77863332E-03 -1.13877341E-02 -1.85096929E-02
 -6.72898421E-02  1.10763590E-02 -1.80315654E-02  4.79940687E-02 -9.48848653E-02
  1.47850999E-02 -2.49650474E-02  5.26477650E-02 -3.02821878E-02  4.10316213E-03
 -2.42110499E-02 -1.60306981E-01  3.63844628E-01  6.90523711E-02  5.60433696E-01
  2.59549502E-03  1.56304982E-03  9.94898281E-04  3.16445432E-04 -2.01168221E-04
 -6.08459502E-03 -1.02383030E-02  5.09506452E-03 -2.65735679E-02  1.88987968E-02
  3.02529830E-02  1.02309187E-02 -3.29612785E-02  2.70336616E-02  8.79069713E-03
 -1.06514451E-02 -3.57795218E-02 -2.32888531E-02 -1.93641720E-02  2.24349254E-02
  3.64011158E-01 -3.96222545E-01  3.35186947E-03 -2.85847900E-03 -1.01048538E-02
 -9.36181944E-04 -3.51115746E-03 -2.78568687E-03 -4.22904673E-03 -9.58261205E-03
  1.64443378E-02  5.12400978E-02  9.74110521E-03 -1.61610128E-02  2.51123738E-02
  7.67035426E-02 -1.16355349E-02 -8.29040000E-03  1.08922349E-02  3.59791734E-02
  9.92821585E-01  7.19239702E-02  4.56523860E-02  2.32779253E-01  4.07180890E-03
 -3.38391170E-03  2.03469928E-03 -2.86858950E-03  3.15306570E-04  1.68601788E-02
  2.78017305E-02  6.85718659E-03  1.21740296E-02  4.98630910E-02 -7.56902417E-02
  1.26493632E-02  1.89504675E-02  7.94658097E-02 -6.54621023E-02  8.91311591E-03
  1.23078741E-02  5.09339909E-02 -7.06439779E-02  5.86810577E-02 -1.81256373E-02
 -2.62316998E-02 -2.06205629E-03 -7.98651034E-04 -9.72446553E-04 -4.89093756E-04
  9.40243567E-05 -9.02493210E-03 -1.46480551E-02  2.16765169E-02 -1.42217677E-03
  1.35028941E-02  3.91353361E-02  3.03872150E-02 -1.79307747E-03  1.95989668E-02
  9.64784352E-03  8.56065529E-03 -1.86117776E-05  8.42023202E-03  2.64572898E-02
  2.33973437E-02 -2.65896374E-02 -6.31792632E-02 -2.81227349E-03  2.50336843E-03
 -1.18152664E-03  2.97664371E-03 -6.78817041E-04  1.21924033E-02  2.01274522E-02
  1.17966819E-02 -1.60343485E-02 -4.69216779E-02 -5.47782008E-02  2.10496663E-02
 -2.54641772E-02 -7.21200519E-02 -5.25719698E-02  1.54127418E-02 -1.37729759E-02
 -3.87123307E-02 -3.23705269E-01 -1.08773937E-01  1.27069442E-02 -7.96129539E-02
  6.79189007E-05  6.40519882E-04 -5.37538361E-04 -1.04142359E-03  8.14734054E-04
  4.79596936E-03  8.12256594E-03  1.25545762E-02 -1.80955860E-02 -5.33569619E-02
 -2.31620037E-02  1.74689487E-02 -2.74280830E-02 -8.28220480E-02 -2.16693013E-02
  9.92498201E-03 -1.73698729E-02 -4.86012961E-02  1.47781050E-01 -2.93229684E-01
  3.82878290E-02 -4.11828854E-02  3.64088529E-03 -2.32566109E-03  1.58317035E-03
 -3.06088933E-03  7.42758558E-04 -1.13626470E-02 -1.87154344E-02 -1.44339927E-02
 -4.02352418E-02 -2.24239632E-02  5.07030275E-02 -2.10623006E-02 -6.11143467E-02
 -3.15069698E-02  7.80768164E-02 -1.13797014E-02 -3.22031341E-02 -2.14869169E-02
  5.28989861E-01 -1.27452095E-01 -1.20396273E-01 -2.87295043E-01  9.96081612E-04
 -1.59787341E-03 -4.39206461E-03 -1.64353684E-03 -1.84929041E-04  1.62132479E-02
  2.64041177E-02  8.22101008E-03  1.68941791E-02  5.82373301E-03 -6.96930933E-02
  1.13894707E-02  2.53771425E-02  4.34422657E-03 -5.56484432E-02  5.19737512E-03
  1.16233704E-02  1.78618314E-03  2.20241901E-01 -3.67011933E-02 -1.18593675E-01
 -1.83391351E-02 -5.80660092E-03 -2.25192927E-03  6.57298575E-04 -1.54413732E-03
  8.31760397E-04 -2.25244368E-02 -3.70705747E-02  1.71005886E-02  3.70199645E-02
  1.78873646E-02  1.00356550E-01  2.77455227E-02  6.01274843E-02  2.90166020E-02
  1.01201081E-01  1.58508297E-02  3.44545041E-02  1.70764079E-02 -2.36270928E-02
  7.20130198E-03 -2.01170124E-02  6.96655106E-02 -1.35278476E-04  1.88828503E-03
  3.87030553E-03 -1.82830576E-03  2.43897772E-03  1.03023205E-02  1.64825434E-02
  1.59492448E-02  3.06278598E-02  1.86537218E-02 -4.18059558E-02  2.19831706E-02
  4.26970131E-02  2.45034409E-02 -4.91017868E-02  1.35864592E-02  3.30343206E-02
  5.68400957E-03 -1.08511001E-01  2.94369328E-02  3.24115990E-02  6.09239645E-02
  5.56043088E-03  2.35722610E-03  3.48634250E-03  3.92298252E-03 -2.05398614E-03
  1.16876335E-03  1.38260141E-03 -1.48820224E-02 -8.50710314E-03 -6.61815774E-02
 -2.47311976E-03 -2.34024534E-02 -9.03637081E-03 -1.09880765E-01  1.20460134E-02
  1.77966408E-03 -5.75659954E-03 -3.60718533E-03 -5.46923228E-01  7.89271077E-02
  2.38345709E-01  3.10632951E-02  1.60096426E-02  3.57653231E-03 -5.15132882E-03
  5.17356848E-03 -5.43069084E-03 -6.80616848E-02 -7.24981140E-02 -1.45873391E-02
 -2.99832795E-02 -2.54651983E-02 -1.79478020E-02 -3.04028884E-02 -2.26228067E-02
  6.98727513E-03 -3.07695704E-02 -3.11788071E-02 -4.83663453E-03 -5.32624831E-02
 -5.21649653E-02 -7.88378748E-03 -7.10119764E-03 -7.58303890E-03 -1.61945115E-03
 -4.44083305E-02 -4.45975534E-02 -5.98759184E-03 -3.90012684E-02 -3.82709588E-02
  2.26193995E-03  3.30257219E-02  3.09355285E-02  1.13304282E-03 -1.39819571E-02
 -1.39437133E-02 -5.57878628E-03  5.44952235E-02  5.45746122E-02  7.05929385E-03
  3.89024952E-03  2.08281992E-03 -6.18113116E-03  8.87576127E-03  1.48250803E-02
  2.34349663E-02 -2.02675041E-02  1.00052768E-01 -4.52411332E-02  3.42257548E-02
 -2.96686121E-02  1.46252370E-01 -5.88188966E-02  2.65394744E-02 -2.28578520E-02
  1.11090788E-01  7.05710575E-03 -1.14377690E-03 -4.16781321E-03  7.99791297E-03
  5.49291446E-03  2.10769874E-03 -2.18142244E-03  1.82767194E-04 -5.77392466E-04
 -1.01087222E-02 -1.70421550E-02  3.95246259E-02 -6.80560049E-02  2.84387029E-02
  4.67976405E-02  5.68600648E-02 -1.07681377E-01  4.66707310E-02  7.55266210E-02
  7.01349815E-03 -5.56017159E-02  3.01365775E-02 -2.70801031E-02  1.29628108E-02
 -1.41730180E-02  3.89977577E-03 -1.10398179E-03 -1.71044739E-03 -1.48269498E-03
 -2.94257348E-03  2.13403082E-03  5.53693964E-03  9.22643158E-03 -4.14089210E-02
  3.41378287E-02  1.46897961E-02 -2.65593753E-02 -6.21336028E-02  5.07434288E-02
  2.30854870E-02 -3.78125493E-02 -4.20787251E-02  3.41844263E-02  1.88805335E-02
 -1.13087506E-02 -1.29273244E-02  9.35671121E-03  1.32522387E-02 -1.97680399E-04
  7.94972155E-05 -1.33696165E-03 -4.59294512E-03  3.59925517E-03  7.31916121E-03
  1.21909213E-02  3.33599029E-03 -4.41082697E-02  2.46622776E-02 -3.61060199E-02
  5.66362969E-03 -6.52736603E-02  3.64339609E-02 -4.44625362E-02  5.10333504E-03
 -4.79460045E-02  2.70358286E-02  2.43921585E-02 -1.05044725E-02  1.08890294E-02
 -6.71425413E-04  1.02682700E-03 -2.24309595E-03 -3.30150118E-03 -3.43821905E-03
  4.83768003E-03 -1.72917421E-02 -2.82676068E-02  2.71826515E-02  6.80682198E-03
  3.44638517E-02  7.88449197E-02  4.40606698E-02  9.55237755E-03  5.26105303E-02
  8.24429165E-02  1.81766488E-02 -6.82620499E-03  4.60773668E-02 -5.36831823E-01
  3.95945751E-02 -1.02195894E-01  1.34272100E-02  4.28072690E-03 -1.17231415E-03
  1.74490033E-04 -3.52117885E-03  6.08373559E-03  8.14706924E-03  1.33525407E-02
 -2.84102463E-02  2.97047202E-03 -6.32770113E-04 -3.55887071E-02 -3.69275650E-02
  4.59843281E-03  1.25974971E-04 -4.07839964E-02 -2.77896309E-02 -3.69783847E-03
 -2.01569064E-02 -1.40359790E-01  4.66384080E-01 -1.02700015E-01  3.92680264E-02
 -7.88903377E-03  7.13251907E-03 -4.07515242E-03  6.28864493E-03 -3.48054186E-06
 -1.27662600E-02 -2.06337691E-02 -4.67271986E-03 -3.49660627E-02 -1.46455878E-02
  5.44309704E-02 -6.92950768E-03 -5.54248201E-02 -2.10388019E-02  6.31695497E-02
 -1.83318753E-03 -8.75913220E-03 -3.19479803E-02  1.32067701E-01 -1.64743166E-02
  3.65932189E-01 -4.86935196E-01 -1.59442523E-03  1.23897151E-03  6.23991211E-03
 -8.15411268E-04  3.26752694E-03  6.57971302E-03  1.09984853E-02 -6.12236152E-02
  2.00088257E-02  2.52087604E-02 -3.01666050E-02 -9.06552692E-02  3.12058901E-02
  4.22507338E-02 -5.12403188E-02 -5.79797564E-02  1.77112621E-02  1.92263798E-02
  3.00004741E-01 -1.31349584E-01  3.59984842E-02 -1.57737862E-02 -2.89141396E-03
  2.34329274E-03 -1.96373872E-03  1.41497477E-03  1.63117421E-04 -5.87843536E-03
 -9.30061338E-03  3.59093316E-02  5.06698409E-03  5.11973078E-02  2.41686808E-02
  5.31224923E-02  7.79465935E-03  7.76814845E-02 -5.79554050E-03  2.48559215E-02
  5.80180372E-03  4.22125422E-02 -1.63735257E-01 -5.20282934E-02  1.31906758E-02
  1.67780617E-02  3.13857124E-03  2.81530084E-03  3.57816247E-04 -1.41950073E-03
  1.42176125E-03  1.34600906E-02  2.24152160E-02  8.00678594E-02 -1.12778022E-02
  2.96176154E-02 -6.05390790E-02  1.25848459E-01 -1.80460115E-02  4.57272157E-02
 -7.76600336E-02  7.52815169E-02 -1.10404539E-02  2.62236608E-02  9.09120303E-02
  3.97154480E-02 -4.83438184E-04  2.57548616E-02  1.70965604E-03 -1.09420513E-03
  1.69354037E-04 -2.98551861E-03  1.15903229E-03 -8.94960194E-03 -1.43783304E-02
  3.53815184E-02 -1.96852316E-02 -3.69571658E-02  3.84496728E-02  5.28366220E-02
 -2.95871944E-02 -5.49802325E-02  2.06687068E-03  2.23311570E-02 -1.30680080E-02
 -2.63652662E-02 -3.45104026E-01 -5.45999181E-02  1.14522151E-02 -9.26826284E-04
  8.66436403E-04 -5.21398396E-03  1.60556360E-03 -8.70995073E-04 -1.40835826E-03
  1.23064401E-02  2.03602053E-02 -3.59291696E-02 -9.98249891E-03 -5.65416005E-02
 -5.59340417E-02 -5.18110684E-02 -1.69807815E-02 -8.99876952E-02 -4.49841518E-02
 -3.03527759E-02 -1.23615888E-02 -5.95834598E-02  6.85101440E-01 -9.73568520E-02
 -1.15243039E-02 -1.23446889E-01 -4.58770699E-03 -2.80416421E-04 -1.63442885E-03
  1.67383394E-03 -1.03441727E-03  1.63545179E-02  2.68891139E-02  1.13653809E-04
 -6.12439283E-04 -1.68571802E-02 -7.30755664E-02  1.62546422E-03  3.12068976E-03
 -2.38432182E-02 -4.20129978E-02  4.99173586E-03  7.72811992E-03 -2.27630658E-02
  9.16068737E-01 -7.78436351E-02 -2.19189336E-02 -2.81995092E-01  2.70110886E-03
  1.29934903E-03  5.69766172E-03  2.99125099E-03 -2.14184743E-04 -1.37432028E-02
 -2.25680392E-02  1.65068440E-02  2.47695857E-02  2.60582464E-02  6.10687145E-02
  2.55943988E-02  3.55234679E-02  4.34416029E-02  4.91806263E-02  1.43991727E-02
  1.61336728E-02  3.48026053E-02 -3.03967888E-01 -2.25748661E-02 -1.23696945E-01
  7.11484277E-02  4.77450307E-03  3.39903176E-04 -3.49706007E-03  7.40659409E-04
 -1.56414974E-03  7.40983133E-03  1.21382428E-02  4.69649553E-04 -2.80362480E-02
  2.97337117E-02 -3.31479013E-02  4.00618715E-04 -4.18811983E-02  4.19756276E-02
 -1.12058205E-02 -3.31566637E-03 -2.34509901E-02  8.86097854E-03  1.93976084E-01
 -1.79972726E-02 -1.14796013E-01  7.29764158E-02 -9.44785723E-05 -1.74495814E-03
 -3.73552169E-03 -3.34943430E-04 -1.17696718E-03 -6.71166007E-04 -1.09579961E-03
 -1.02231775E-02 -1.44899881E-02 -4.12432372E-02  2.59597564E-03 -1.37758284E-02
 -2.19280990E-02 -5.81797991E-02 -1.31218463E-02 -8.73927364E-03 -7.14917866E-03
 -3.85348190E-02 -3.53280757E-01  6.80215597E-02  8.71621614E-02  1.71696259E-01
 -4.04336928E-03 -1.45175581E-03  4.96956217E-04 -3.21252406E-03  1.02507880E-03
 -2.13356439E-04 -1.63972147E-04  2.82448315E-02  2.79753826E-02  2.03627714E-02
  1.86127227E-03  4.37420972E-02  3.83089759E-02  3.32534303E-02 -3.59783663E-02
  3.14042664E-02  3.78904543E-02  1.08912280E-02 -4.69436635E-01  1.35216740E-01
  3.95944604E-01 -1.50049190E-02 -9.80989373E-03 -7.91759143E-03 -4.33322392E-03
 -6.05164467E-03  1.77160763E-03  6.12190147E-02  6.46137910E-02  1.69330947E-02
  1.44155668E-02  1.42470476E-02  2.91820655E-03  3.09362430E-03  4.27476905E-03
 -8.46237908E-03 -5.41423781E-02 -5.56928572E-02 -1.47591571E-02 -3.73094776E-02
 -3.88325769E-02 -8.83069340E-03 -7.77313273E-02 -8.11905409E-02 -1.52911030E-02
 -3.00314657E-02 -3.21701688E-02 -7.38506821E-03 -6.18921780E-02 -6.38081023E-02
 -1.27082784E-02 -2.30631798E-02 -2.23894026E-02 -6.18146180E-03  3.36651683E-02
  3.42002967E-02  6.84659889E-03 -1.15621963E-02 -1.16289138E-02 -2.80798377E-03
  3.97057026E-03  3.66544042E-03  6.33579676E-03 -2.71336344E-03 -4.53512299E-03
  4.45964329E-02  6.74850789E-02 -4.29822440E-02  1.38229081E-02  6.46331754E-02
  9.79009277E-02 -6.26899759E-02  1.98150720E-02  5.92580158E-02  8.59466237E-02
 -4.76267859E-02  6.99075620E-03 -3.59338149E-03 -6.42704409E-03  7.07850471E-04
 -2.18177648E-03  2.06010865E-03  3.79521029E-03  9.27328135E-04  3.29196790E-04
 -1.05698427E-02 -1.74106677E-02  1.74106305E-02  5.22359697E-03  2.40718847E-03
  5.26576906E-02  2.61353133E-02  7.61799436E-03  5.07801550E-03  2.84892090E-02
  1.27018695E-02 -9.88904421E-03  8.16152660E-03 -3.59284628E-02  5.34789817E-03
 -1.37346857E-02  6.38631886E-03 -8.83184526E-04 -5.53370623E-05 -7.70983416E-04
 -4.00968267E-03  5.66137624E-05  2.76384671E-03  4.57439517E-03  2.44313074E-02
  3.95266899E-02 -6.10722760E-03 -1.09574349E-02  3.75099650E-02  6.08354357E-02
 -9.75670181E-03 -3.69102463E-02  4.32039728E-02  4.03175580E-02 -8.69132611E-03
  6.14823636E-02  9.62544142E-03  4.66592736E-03 -7.50117684E-03 -7.99818552E-04
  3.43846034E-03  1.59931160E-03 -2.13188844E-03 -3.86758000E-03  9.99487068E-03
  1.66286081E-02 -2.73264432E-02 -1.08723722E-02  1.91334014E-02 -4.88633052E-02
 -3.92218661E-02 -1.60386334E-02  2.80858657E-02 -6.38017950E-02 -2.41361646E-02
 -9.48251075E-03  1.93055867E-02 -1.44266061E-02  1.54807167E-03  6.06558144E-04
 -2.92796286E-03 -4.67269103E-04 -2.70131080E-03 -9.44590589E-04  1.56864249E-03
  1.56537631E-03  3.41300658E-03  5.61493571E-03 -2.50463513E-02 -2.03330633E-02
  4.75196855E-02 -1.05298910E-02 -4.18043078E-02 -3.01861893E-02  7.41026928E-02
 -8.07245930E-02 -3.77234051E-02 -5.07502245E-02  7.40148027E-02 -1.11549118E-01
 -5.45308239E-02 -6.93364522E-02 -2.03374382E-02 -3.68254223E-04  7.81522356E-03
 -1.34706156E-03  1.18508408E-03 -3.86112443E-03 -4.77874773E-03 -7.86196767E-03
  7.41049817E-03 -8.56396297E-03  1.17907617E-02  2.23333633E-02  7.56591622E-03
 -1.24100069E-02  1.61076094E-02  2.29427634E-02  3.98495400E-02 -1.30926091E-02
 -6.63500215E-03 -2.82965664E-01 -1.87108758E-01  5.07998709E-02  4.09761113E-02
  6.43015289E-03  1.18530911E-03  1.92842383E-03 -3.59881188E-03  6.60241050E-04
 -1.07158971E-02 -1.73212811E-02 -7.81993054E-03 -2.64942094E-02  6.32936321E-02
  4.49674242E-02 -1.46092711E-02 -4.10800338E-02  8.86639423E-02  7.34040907E-02
 -1.63247829E-02 -1.97772388E-02  1.68518334E-02  5.96929116E-01 -6.09335651E-02
  3.29868274E-01 -6.90742004E-01  1.78405961E-03  2.06517382E-03  5.81169050E-04
  1.34281811E-03 -9.83929010E-04 -1.07885705E-02 -1.77302208E-02  1.97696079E-02
 -1.40723554E-02 -1.85890992E-02  4.82021255E-02  3.10256202E-02 -2.22848727E-02
 -3.09893184E-02  4.47870291E-02  1.13457118E-02 -1.37880003E-02 -1.79800660E-02
 -8.72292325E-02  1.47869927E-01  1.12105437E-03  6.97098697E-02  1.68941529E-03
 -2.89782769E-03  5.65526649E-04 -2.43378974E-04 -9.54901433E-04  7.05502223E-03
  1.14776511E-02  3.86676083E-03 -8.32273583E-03 -2.13475295E-02 -3.13066002E-02
  5.05707250E-03 -1.22927196E-02 -3.11205182E-02 -1.85865062E-02  3.09246194E-03
 -4.15968918E-03 -1.04232086E-02  1.84691674E-01  8.00633141E-02 -2.94762952E-02
 -8.41715397E-03 -3.17568807E-03 -1.00336869E-03 -1.03711770E-03  1.41328988E-03
 -1.23498563E-03 -6.97628154E-03 -1.15924052E-02 -4.30515710E-02  1.13087895E-02
  6.06647186E-03  3.12751346E-02 -6.76972961E-02  1.73565539E-02  7.91343884E-03
  3.87454106E-02 -3.93200046E-02  9.26693875E-03  2.21564395E-03  4.77069120E-02
 -1.73305697E-03 -5.34928753E-03 -3.20185613E-02 -7.39429896E-04  1.52732168E-03
 -2.91894945E-04  1.43633800E-03 -4.74948052E-04  1.69764864E-03  2.61561910E-03
 -3.61049995E-02  9.55432013E-03  7.45004388E-03 -6.48346593E-03 -5.47340151E-02
  1.47732975E-02  1.25735198E-02 -5.32253194E-03 -3.23193186E-02  9.25337943E-03
  9.55275584E-03 -1.38969032E-01 -4.23831595E-02  1.12282970E-02  6.78459293E-03
  9.62909284E-04  1.94484570E-03 -8.89785040E-05 -4.25224446E-04  4.51858719E-04
  4.44510592E-04  6.52380066E-04  2.91320448E-02 -3.34884193E-03  2.31148823E-02
 -2.68644587E-03  4.21376573E-02 -5.28053391E-03  3.54884042E-02  4.09729360E-02
  2.25889586E-02 -5.95256502E-03  5.40346956E-03  6.21492126E-02 -3.35720368E-02
  3.41231555E-03 -1.30534793E-02  1.38073971E-03 -5.59650893E-04  1.49304327E-03
 -1.03372944E-03 -2.46251472E-04  8.68987891E-03  1.44238906E-02 -2.53629841E-02
 -4.80356569E-04 -7.70561370E-02 -3.91588623E-02 -3.60611399E-02  4.46126637E-03
 -1.12061046E-01 -2.70932825E-02 -1.42218995E-02  1.73077740E-02 -5.45558362E-02
  8.58694898E-01 -1.05995251E-01 -4.63560558E-02 -3.42757458E-01  1.42320526E-03
  9.31426103E-04 -1.48168342E-03  1.94080671E-03 -2.04043854E-03  4.66017757E-03
  7.70099450E-03  1.83114175E-02  7.84800926E-02 -1.68272013E-02 -2.02103938E-02
  2.58130369E-02  1.15165766E-01 -2.72768634E-02 -3.69992853E-02  1.46564715E-02
  5.83024019E-02 -8.16636518E-03 -1.10873358E-01 -5.42781815E-02 -1.89794283E-01
  1.58747320E-02 -2.28949527E-03 -1.49960237E-03 -3.53573871E-03 -8.55758896E-04
 -2.84910008E-04 -1.47643894E-02 -2.42618156E-02 -1.15355332E-03 -3.99981999E-02
  5.80778868E-02  6.49594065E-02 -1.14652207E-03 -5.44182205E-02  8.39680490E-02
  8.42760563E-02 -2.23697170E-03 -2.01930299E-02  2.59405351E-02 -1.28579586E-01
  1.26632837E-03 -1.33293221E-01  1.84856837E-01 -3.39867457E-03  1.36751680E-03
  3.98974327E-03 -2.46305951E-03  3.23975290E-03  2.48546646E-02  4.05186153E-02
 -2.88446688E-02 -4.95227698E-02 -2.50126872E-02 -1.07025492E-01 -4.60351386E-02
 -8.32726315E-02 -3.25235809E-02 -1.54661109E-01 -2.33730552E-02 -3.26187333E-02
 -3.19514367E-02 -4.12845820E-01  1.26828966E-01  1.11240639E-01  3.50616705E-01
 -7.83655584E-04  2.87401917E-03  8.50310285E-03  3.39456123E-03  2.02756776E-03
 -4.71615101E-03 -7.79901110E-03  1.30829555E-03  6.25978236E-02  3.51096179E-03
  2.20032142E-02 -3.82907473E-03  8.82093970E-02 -1.67222450E-04  9.12448325E-05
  9.55516401E-03  6.95757319E-02  3.08540246E-02 -5.06132635E-01  2.29365858E-01
  7.08856424E-01  3.89541225E-02  4.53773316E-03 -1.42539482E-03 -2.33530143E-02
  6.91357440E-04 -6.44050059E-03  8.11778420E-03  7.53696536E-03 -3.53964392E-03
 -3.39910849E-02 -2.87988814E-02 -6.06545549E-03 -4.64061460E-02 -3.62557272E-02
  1.39773462E-03  3.28085966E-02  3.65627691E-02  1.09814336E-02  6.79266089E-03
  8.61244365E-03  2.11254597E-03  3.83804937E-02  4.02934192E-02  8.22992436E-03
  2.12897220E-02  2.20662890E-02  5.94836535E-03  2.27142901E-02  2.60733710E-02
  9.24922852E-03 -2.95258822E-02 -3.01607859E-02 -9.03247934E-03 -2.31338191E-02
 -2.57468704E-02 -5.36128524E-03  1.79655716E-02  1.84107867E-02  5.78666427E-03
 -5.53974301E-02 -6.01784140E-02 -1.22478298E-02  4.21675686E-04  6.79509874E-04
  1.21583751E-02  1.50669687E-01  4.70972586E-02 -1.46367483E-03  1.74365350E-02
  2.18977987E-01  6.81849198E-02 -4.58643069E-03  1.51691797E-02  1.92573155E-01
  5.79418538E-02  3.27860772E-02 -6.16517321E-03 -1.54548945E-02  8.18784210E-03
  3.32552853E-03  8.91229693E-04  7.26539296E-03  1.62480841E-03  1.35770252E-03
  6.54452402E-03  1.09306384E-02 -2.11514572E-02  3.21405797E-02  2.69816022E-03
 -3.04432666E-02 -2.89707876E-02  4.98511935E-02  4.14177270E-03 -6.56451249E-02
  2.38947440E-04  2.37730118E-02 -2.14269670E-03 -4.26894402E-02 -8.03485304E-04
 -8.49069662E-03  5.83808238E-03 -4.06895480E-04 -9.56832157E-04  3.16622459E-03
  1.58921765E-03 -6.80530099E-04 -2.88323539E-03 -4.81442478E-03  1.83077875E-02
 -1.83244628E-02  2.59693062E-02  1.36048262E-02  2.61466557E-02 -2.74743045E-02
  4.08536473E-02  1.88925632E-02  2.96292921E-02 -2.54193769E-02  2.98220518E-02
  3.21697160E-02  3.62964075E-02 -1.14797269E-02  2.98593182E-03 -1.86487050E-03
 -4.36323183E-04  1.77975863E-03  1.91921135E-03 -1.12644587E-04 -6.89234576E-03
 -1.14681900E-02  1.24038768E-02  2.57926306E-02 -7.21510118E-03  3.37525795E-02
  1.76110777E-02  3.81454999E-02 -1.03532053E-02  4.63818189E-02  1.00817816E-02
  2.81522403E-02 -5.93169690E-03 -8.05785279E-03  3.80332298E-03 -9.79248134E-03
 -2.08764122E-03  7.37437142E-04  6.71964412E-04  1.60286461E-03  6.52999741E-04
 -3.21658838E-03  1.96139495E-03  3.34048875E-03  3.87066883E-03  4.01560644E-02
  2.77533996E-02 -9.37777818E-03  7.10878311E-03  6.15264085E-02  4.35212034E-02
 -2.45922831E-02 -4.43907103E-04  3.33403932E-02  4.18113707E-02 -3.59009307E-01
  1.85902993E-01 -1.12344192E-02  3.95687048E-02 -6.62846011E-04  2.73173448E-03
  2.96438641E-03 -2.80999446E-03 -1.75077188E-03  2.19736554E-03  3.68260791E-03
 -1.14438316E-03  1.84833427E-02  5.91847496E-03 -1.20191014E-02 -4.01954715E-03
  2.70773220E-02  7.18877544E-03 -1.32744912E-02  1.94911723E-02  2.12097067E-02
  3.39866746E-03  1.18387990E+00  1.91714404E-01  6.08962714E-02  2.98418953E-01
  3.69661104E-04  2.73286380E-03  3.39240696E-04  1.69228298E-04  2.47811545E-03
 -1.02335916E-02 -1.65974607E-02 -4.10259193E-02  2.56517247E-04 -3.09294532E-02
  4.38096095E-02 -6.45449851E-02  4.94628199E-04 -4.15360381E-02  6.32941216E-02
 -2.56709287E-02  1.37341146E-02 -2.27075191E-02 -1.74962446E-01  1.87258256E-01
  2.49437551E-02  1.93901337E-01 -3.97745300E-03  3.10991690E-03  3.32435722E-03
 -4.00749142E-03 -3.69563969E-03 -4.02574229E-03 -6.58001574E-03 -1.30214949E-02
  7.35969689E-03 -9.58434579E-03  1.84258371E-02 -1.83097522E-02  1.13668231E-02
 -1.47565092E-02  1.70142090E-02 -2.04563646E-02  6.67825338E-03 -6.69941803E-03
 -3.29374649E-02  3.93985619E-02 -1.56733330E-02  2.93312045E-04 -1.34584880E-03
 -1.00195628E-03  9.59072639E-04  2.47985545E-04 -1.51142493E-04  1.78684490E-03
  2.96472532E-03  2.16667517E-02 -1.09613651E-03  4.90136322E-03 -7.52010365E-03
  3.24106092E-02 -5.03608471E-04  8.33860892E-03 -2.60944995E-02  1.17506109E-02
 -1.36068278E-03 -1.17959164E-03  1.88563155E-01  2.48157481E-02  4.52922509E-03
  3.27427492E-02 -1.06434001E-03  4.59713651E-04 -3.10017197E-04  4.01285570E-04
  5.80393954E-04  7.03788238E-04  1.21648414E-03  4.44936212E-03  6.02213978E-03
  1.92461592E-02 -4.14872416E-03  7.60881174E-03  9.11067135E-03  2.82086143E-02
  1.16686275E-02  1.37072562E-02  2.30828001E-03  1.60134971E-02 -1.25474160E-01
 -1.25612691E-02 -4.23488693E-03 -1.59810465E-02  3.99905595E-04  2.92129447E-04
  1.69099393E-04 -1.11464486E-04  4.76991530E-04 -2.73335028E-03 -4.48844503E-03
 -1.32608619E-02  2.50188305E-03 -1.32749015E-02  1.22835655E-02 -1.94061195E-02
  4.67092836E-03 -1.88792010E-02 -7.70692686E-03 -1.76645608E-02  6.49270334E-03
 -5.60764737E-04  1.52122149E-01  1.00598993E-02 -1.10606521E-02 -4.14844570E-02
  1.08329031E-03 -1.19822057E-03  7.32977936E-04 -3.33802787E-04  5.29122182E-04
  6.09097733E-03  9.92399908E-03  1.08855696E-02  2.85298610E-03 -9.03306938E-03
 -2.53884265E-02  1.57029427E-02  4.78422973E-03 -1.42222137E-02 -2.66884666E-02
 -8.87333090E-03  1.67473817E-03 -2.21825707E-02 -6.28662812E-01 -1.10192206E-01
  4.38328106E-02  9.29440892E-02 -5.47117055E-04 -6.62245032E-04 -9.41604826E-04
  2.07683794E-04  7.21675681E-04  1.27424103E-02  2.08522463E-02 -9.52659270E-03
 -5.91682242E-03  1.95366117E-02 -5.61868831E-02 -1.50009757E-02 -7.74837350E-03
  2.99262469E-02 -4.17610237E-02 -8.68422215E-03  1.31209586E-03  2.01926938E-02
 -1.57036939E-01 -2.91246005E-02  1.79298803E-02  6.17447146E-02  8.55196656E-04
  3.90757432E-03  4.07307993E-03  2.75228767E-03 -1.54948291E-03 -1.37115095E-02
 -2.26320582E-02  3.61593832E-03 -7.51875549E-03  5.28334448E-02  6.06116051E-02
  6.10321437E-03 -1.16359286E-02  8.52233203E-02  6.50181332E-02  5.16827280E-03
 -3.96647501E-03  5.12292561E-02 -1.45594404E-01  2.70330544E-02  7.91634622E-05
  2.99867115E-02  5.22358021E-03  2.70829540E-03 -2.15665893E-03  1.62373053E-03
 -1.61714578E-03  1.26132180E-02  2.06288555E-02 -4.76053038E-03  8.38140067E-03
  1.50837741E-02 -5.58604111E-02 -9.16994656E-03  1.18290121E-02  2.30518610E-02
 -4.96623933E-02 -5.38277701E-03  3.52587227E-03  1.01251143E-02  1.24506566E-01
 -2.54585352E-02 -6.52747231E-03 -1.65405501E-02  7.66357584E-04  2.29105810E-04
 -6.46866321E-03  1.60093436E-03 -2.38145281E-03 -1.14183642E-02 -1.86383753E-02
 -2.47213807E-02  2.99929344E-02 -2.48154885E-02  4.86552441E-02 -3.94256995E-02
  5.13059607E-02 -3.46047241E-02  6.90015446E-02 -1.84730558E-02  1.95331314E-02
 -1.52644656E-02 -1.08911547E-01  3.12177846E-02  1.09255436E-02 -2.75665862E-02
 -5.79929896E-03  7.56141552E-05 -6.24508426E-03  3.56182834E-04  5.72327811E-03
  2.54205379E-04  6.58414496E-04 -6.78974281E-02  1.70370905E-02  4.03529342E-02
 -1.67875052E-03 -1.10204480E-01  2.93207557E-02  6.97425363E-02 -9.68704173E-03
 -7.74473571E-02  2.93837635E-02  4.14293083E-03  1.41507850E-01 -8.96552366E-02
 -1.39445020E-02  1.45414514E-02 -2.35845281E-02  1.68311652E-02 -1.32703426E-03
 -1.46004931E-03  9.47869405E-04 -2.65805848E-02 -2.64240953E-02 -1.30375908E-02
  5.30129049E-03  7.50601308E-03 -5.74553768E-03 -2.05070850E-02 -1.97628692E-02
 -6.12305706E-03  6.33864759E-04  1.72957774E-03  4.99756472E-04 -1.04555043E-02
 -1.16831162E-02 -6.25642434E-03 -6.84445640E-03 -6.42210922E-03  1.75498690E-04
  3.40163271E-03  1.94610223E-03 -2.86781156E-03 -8.72326697E-03 -5.60386532E-03
  1.63846734E-02 -2.39381392E-03 -1.95093796E-03 -1.72581043E-03  5.56034842E-02
  5.97606712E-02  1.52086381E-02 -4.94847263E-03 -4.71703245E-03 -1.49082906E-03
  3.82425687E-02  4.28706104E-02  1.55384147E-02 -2.29580718E-03 -3.81340818E-03
 -2.22341239E-01  7.05198483E-02  5.46196010E-05  1.11609448E-02 -3.23441359E-01
  1.02871642E-01  3.44310620E-04  1.76854276E-02 -2.84649814E-01  8.86127491E-02
  6.27979694E-03 -1.89523357E-02 -4.30550417E-03  8.00528954E-03 -1.28893570E-02
  2.05154354E-03 -1.10007407E-02  3.39534700E-03 -1.84689621E-03  2.65307138E-03
 -1.16835716E-02 -1.94523667E-02  3.99433456E-02 -4.21076283E-02 -1.20297291E-02
  5.71888679E-02  5.65286422E-02 -6.64661273E-02 -1.84502751E-02  7.34403701E-02
  8.96865621E-03 -3.73489560E-02 -2.43884204E-03 -4.07396479E-02  1.13693706E-02
 -1.71616492E-02  4.12682013E-03  1.04950675E-03  1.42462378E-03 -5.04550549E-03
 -2.49654026E-03  7.28872562E-04  2.18093857E-03  3.71566989E-03 -2.23845735E-02
  4.29278414E-02 -4.86866889E-02 -1.05085580E-02 -3.19679411E-02  6.43282017E-02
 -7.52052334E-02 -1.04258777E-02 -2.77667884E-02  5.38470666E-02 -5.92840986E-02
 -6.07547309E-02  2.19237440E-02 -1.38654421E-02  8.16556330E-03  2.28286178E-03
  8.96255509E-04 -1.91558760E-03 -3.19348052E-03 -1.23198049E-03  1.33742459E-02
  2.22515245E-02 -3.30504231E-02 -4.57450786E-02  1.45185021E-02 -6.54564574E-02
 -4.72644872E-02 -6.79229307E-02  2.06439842E-02 -9.03525777E-02 -2.84841105E-02
 -4.90878806E-02  1.25205412E-02 -9.94036749E-03 -6.83309094E-03  3.93638502E-03
  1.75460675E-04 -1.80041347E-03 -1.71125116E-03 -2.70562500E-03  1.93445462E-04
  5.74892346E-03 -8.67254520E-03 -1.43237816E-02 -1.90448322E-02 -5.95564139E-02
 -2.77183482E-02  4.01631498E-02 -2.65164035E-02 -9.21267634E-02 -4.31436829E-02
  3.36954044E-02 -1.22387785E-02 -4.33363549E-02 -4.13997689E-02 -4.19610696E-01
 -4.94853322E-02 -1.07956530E-01 -8.80112586E-02 -8.67691933E-04 -4.92429267E-03
 -5.05929367E-03 -3.91971892E-03 -6.10655361E-04  2.10596711E-03  3.55707092E-03
  1.07807226E-02 -1.66187559E-02 -6.36256049E-03 -1.13218385E-02  1.57066838E-02
 -2.70702020E-02 -8.64794327E-03 -1.34936286E-02  1.81429555E-02 -2.34984833E-03
  1.77725410E-02  1.23876014E-01  3.93728489E-02  1.37330134E-01  5.31714805E-01
 -7.27393310E-03  6.73796748E-04 -3.37126449E-03  2.94200474E-03 -3.71717213E-03
  2.00181573E-02  3.24873679E-02  3.11385280E-03  2.24566136E-02  3.63792366E-02
 -8.62307652E-02  1.75218806E-03  3.54911954E-02  5.03848820E-02 -9.38657258E-02
  7.58556754E-03  1.42455862E-02  3.97238833E-02 -1.34798034E-02 -1.67054770E-02
 -2.60361868E-01 -7.71546719E-02  1.55162207E-03  3.83002268E-04 -2.40686904E-03
 -2.33610177E-03 -4.56738319E-03  1.18675646E-02  1.94758440E-02 -1.80393200E-02
  4.83983213E-03  1.71680125E-02 -5.27951109E-02 -2.90440028E-02  7.66570922E-03
  2.92920678E-02 -2.96555628E-02 -2.42624022E-02  7.28735038E-03  2.70665970E-02
  7.03997867E-01  1.11807833E-01  4.56844592E-02  2.04067224E-01 -1.41901138E-03
  4.70355045E-03 -3.08532713E-03  1.17263504E-03  5.88591969E-04 -1.03432386E-02
 -1.68992391E-02 -8.08232731E-03  3.62616411E-03  1.19772289E-02  4.61028406E-02
 -1.21401013E-02  4.93348270E-03  1.58795470E-02  1.83840865E-02 -1.05616899E-02
  3.64249121E-05 -2.91412585E-03 -1.78088020E-01  9.30808994E-02 -4.99844681E-02
 -7.12181628E-02  4.71058920E-03  1.68081084E-03  1.10193730E-03 -2.08956397E-03
  1.13641921E-03  9.13710892E-03  1.51507739E-02  4.28548524E-02 -1.26618474E-02
 -5.46844712E-03 -4.10943725E-02  6.79575751E-02 -1.93250298E-02 -6.59480093E-03
 -3.71444566E-02  4.79594453E-02 -1.24526379E-02 -7.25996415E-04  1.10323562E-01
  5.26728865E-02 -3.70320731E-02 -1.05319031E-01  2.47358763E-03 -2.46712644E-03
  1.01660547E-03 -2.93271971E-03  5.27883688E-04 -6.72319926E-03 -1.09012365E-02
  2.71686462E-02 -7.00144577E-03  3.04745256E-03  2.93143229E-02  3.94499396E-02
 -1.01288702E-02  4.17301354E-03  3.34910959E-03  1.22634947E-02 -3.51131724E-03
  4.91356368E-03 -3.54729096E-02 -8.82190442E-02 -1.38980977E-02 -9.76091758E-02
 -1.41174835E-04 -3.42446311E-03  9.11542663E-04 -2.63488495E-04 -1.31698842E-03
  4.22598439E-03  6.97438509E-03 -3.43676882E-02  7.37819565E-04 -1.29725032E-02
 -1.80828331E-02 -5.02712333E-02 -6.30781819E-04 -2.00463677E-02 -3.45460345E-02
 -4.46652596E-02  5.57617894E-04 -2.18649516E-02 -5.62742186E-01 -2.45554290E-01
  9.81204961E-02  1.01929264E-01 -4.35677079E-03  1.10305382E-03 -9.80221450E-04
  1.24726897E-03 -1.03109156E-03 -1.83487972E-02 -3.00797898E-02  2.99509629E-03
  2.39777489E-02  4.59028457E-03  8.11301109E-02  2.79712014E-03  3.31026576E-02
  4.22387340E-03  5.24195483E-02 -6.39576358E-03  3.20131678E-03  1.11384925E-03
 -7.03628517E-02  4.87312724E-03  2.22899680E-02  7.61111893E-02 -4.15483153E-03
 -1.13660263E-03 -4.99732784E-03 -4.46969008E-03  1.17717487E-03  1.59226226E-02
  2.63831641E-02 -2.58508179E-02 -9.63926406E-03 -7.58447158E-02 -7.14542529E-02
 -4.04376948E-02 -1.26174088E-02 -1.21117706E-01 -6.73310438E-02 -2.60106092E-02
 -7.16247178E-03 -8.24020138E-02  2.51294008E-01  1.31208977E-02  7.22772805E-02
 -6.60271778E-02 -7.36787310E-03 -1.02929967E-03  2.92857514E-03 -1.69314482E-03
  1.72010906E-03 -1.25748849E-02 -2.04601784E-02 -1.84721975E-02 -3.62940835E-03
 -4.29619737E-02  5.59190745E-02 -2.85628591E-02 -5.69924122E-03 -6.32865763E-02
  2.02116381E-02 -1.10999664E-02  8.23042241E-04 -2.24828930E-02 -2.12385050E-01
  5.27712446E-03  6.34029514E-02 -2.25914591E-02 -1.95236675E-03  2.97693291E-03
  6.15188578E-03  2.22760289E-05  2.23229878E-03  8.44868778E-03  1.38738401E-02
 -7.58669038E-03 -1.93155400E-02  6.10151420E-02 -3.61120299E-02 -1.62635854E-02
 -3.25964757E-02  8.85533180E-02 -4.06903662E-02 -5.64587533E-03 -2.15677201E-02
  5.51413373E-02  9.42956618E-02 -3.14626844E-03 -3.52130221E-02 -4.62663031E-02
  6.15611993E-03  3.95038572E-03  1.09573319E-03  7.19575073E-03 -8.77988763E-05
  9.62126525E-04  1.28641881E-03 -5.15364382E-02  6.95237035E-03 -2.11677183E-02
 -4.92249943E-03 -8.48913101E-02  1.41412750E-02 -3.81471011E-02  1.58242045E-02
 -5.26057921E-02 -6.29060674E-03  1.87597686E-03  2.67246548E-01 -6.57921740E-02
 -9.39603304E-02  7.08444454E-02  1.44611827E-02  1.96819947E-02 -2.26582330E-03
  1.01996642E-02 -7.77377719E-03  3.48988274E-02  3.70371773E-02  4.82119104E-03
 -1.79885169E-02 -2.01963596E-02  4.45286166E-03  1.81640415E-02  1.53597128E-02
 -1.49707652E-03 -3.19460642E-02 -3.27416470E-02 -1.12725461E-02  5.01339440E-03
  4.24268545E-03  6.61222826E-04 -4.21085969E-02 -4.44810434E-02 -9.23189506E-03
 -5.54697765E-03 -6.51509128E-03 -3.20989101E-03 -2.24593326E-02 -2.07438853E-02
  9.64299622E-03  4.98825604E-03  2.76100406E-03  6.67609184E-03 -7.68455593E-02
 -8.16233666E-02 -2.05513258E-02 -1.06152360E-02 -1.24966793E-02 -1.77526480E-03
 -4.48150242E-02 -4.86293646E-02 -1.57573791E-02  2.68932440E-03  4.45964596E-03
 -1.29784287E-01 -1.19458005E-02  9.78711556E-02 -1.28937923E-02 -1.88908333E-01
 -1.72754165E-02  1.42486775E-01 -2.18517078E-02 -1.68774056E-01 -1.36914792E-02
  1.15230038E-01 -5.14850416E-03 -1.84562718E-03  1.85995948E-03  8.04475332E-03
  5.81460549E-03 -5.67399618E-03 -1.06866814E-03 -1.17368677E-03  7.43101599E-04
  1.62418255E-02  2.67036628E-02 -8.31132875E-02 -2.00003664E-02  7.59436892E-03
 -8.43091476E-02 -1.23198315E-01 -3.20830109E-02  8.84718105E-03 -7.65294211E-02
 -4.41383077E-02 -1.05541570E-02 -4.95515359E-03  8.66457301E-03 -7.34515792E-03
  7.10468392E-03  2.94134723E-03  2.74849571E-03  2.87444004E-03  3.69991794E-04
  2.54711948E-03 -3.52175245E-03  3.72542141E-03  6.02077623E-03 -1.75114503E-03
 -9.34219504E-02  6.53781342E-03 -1.71812787E-02 -5.04830069E-03 -1.40083504E-01
  8.20404672E-03 -2.80488523E-02 -8.70699344E-03 -1.29632916E-01  1.76978883E-02
 -4.19788302E-02 -2.41517527E-03 -1.80230149E-02  1.14947435E-02  1.29912679E-03
 -2.26759860E-03 -1.58430714E-03  7.00243919E-04  1.17949765E-03 -2.56254747E-02
 -4.26219683E-02  9.62295842E-02  4.24485050E-02 -6.47083873E-02  1.24726919E-01
  1.37489072E-01  6.14450470E-02 -9.43385006E-02  1.91091831E-01  8.40085421E-02
  4.11283577E-02 -6.44340443E-02  4.53315660E-02  4.66394643E-03 -4.19706286E-03
  4.31545807E-04  1.95197533E-03  8.60813786E-03  3.40989291E-03 -5.40704538E-03
 -5.53754144E-03 -7.75581155E-03 -1.30262559E-02  2.51035183E-02  4.27147134E-02
 -8.32899438E-02  3.22848916E-02  4.21704730E-02  6.43585784E-02 -1.31794258E-01
  1.28429266E-01  3.99912964E-02  9.30134197E-03 -9.84765819E-02 -3.69825978E-01
  1.05902091E-01 -5.49475294E-02 -8.40231912E-02  9.13721762E-03 -4.85712192E-03
  9.36530470E-03  9.03495261E-03 -5.74754375E-04 -3.34051297E-04 -6.04106662E-04
  2.25230412E-02 -3.54783254E-03 -4.92993923E-02  2.40109036E-03  3.51551214E-02
 -2.76080900E-03 -7.13852610E-02 -8.52477975E-03 -1.48892449E-03  9.25325159E-03
 -1.17249582E-02  3.21884085E-01  3.11567627E-02  1.70969878E-01  6.59131411E-01
 -4.25821082E-03 -2.80717720E-03  7.03308605E-04  3.66184550E-03  4.06275895E-04
 -5.16491788E-03 -8.30482635E-03  9.25097818E-03 -1.68638769E-02  2.23211606E-02
  2.08973145E-02  1.16539525E-02 -2.89244431E-02  3.11324814E-02  4.46456420E-02
  1.51252729E-02 -2.04544353E-03  3.94789465E-02  3.78130262E-01  2.69338335E-02
 -8.58864139E-02  7.13360056E-02  1.01690740E-02  3.19259795E-03  2.93320373E-03
  4.54606889E-03 -4.21086062E-03  1.04004246E-02  1.70259877E-02  3.13195366E-02
  8.10731909E-03  3.51157378E-02 -4.60137033E-02  4.36484910E-02  1.45236699E-02
  5.26209737E-02 -3.50137994E-02  3.57178261E-02  7.48118263E-03  3.95085832E-02
  1.03638546E+00  7.44999365E-02  5.06966247E-02  2.12728259E-01 -2.69031139E-04
  4.05719311E-03  2.32261870E-04 -1.50978068E-04  1.64260127E-03 -6.33660052E-03
 -1.03914090E-02 -5.29989357E-02  1.76385484E-02  8.43573154E-03  2.78939431E-02
 -7.70576728E-02  2.52919138E-02  1.02267762E-02  3.46556527E-02 -3.36903312E-02
  1.10805040E-02 -9.21136405E-04 -2.44237796E-01  2.08217150E-02 -2.82278903E-02
 -6.84802035E-02  4.09576433E-03 -8.03659577E-04  2.01322930E-03 -2.01847497E-03
  1.15164331E-03  3.05553187E-03  5.08897743E-03  2.86161915E-02 -1.81012595E-02
 -4.66010407E-02 -1.36581746E-02  4.38468979E-02 -2.64080352E-02 -6.68467478E-02
 -1.68745281E-02  2.66950298E-02 -1.49303521E-02 -3.59414566E-02  7.14621871E-02
  2.79903055E-02 -1.72362862E-02 -4.71471658E-02  8.64756211E-04 -2.47537270E-03
  8.14441135E-04 -1.19647434E-03  1.63326368E-04 -1.06547813E-03 -1.66243031E-03
  5.04339897E-02 -1.48031716E-03  2.71661606E-02  4.38394834E-03  7.39578063E-02
 -2.38657842E-03  3.81418039E-02  5.71748212E-04  3.72577759E-02 -1.88044159E-03
  1.52500199E-02  1.69059397E-01  1.14331153E-03 -2.03322136E-02 -6.41918502E-02
 -1.74271209E-03 -7.45754433E-04 -5.01406963E-04  1.06596408E-03 -7.40593599E-05
 -2.73232942E-03 -4.43237451E-03 -5.27627969E-02  2.07559850E-02  6.79462967E-03
  1.22572219E-02 -7.54165737E-02  3.10161021E-02  1.00208241E-02 -1.15023006E-02
 -4.80775471E-02  2.33411081E-02  1.31297355E-02 -9.82800964E-01 -1.64104724E-01
  8.38701878E-02  1.45944058E-01 -1.08250597E-03  2.24951613E-03 -1.94616856E-03
  1.85826426E-03  1.09494954E-03 -8.51750688E-03 -1.37929576E-02 -5.14241894E-03
 -3.74657848E-03 -2.97715269E-02  3.77099259E-02 -5.77157579E-03 -5.34267580E-03
 -3.94140603E-02 -3.62653076E-03 -7.23659192E-03 -2.12820242E-02 -1.84103838E-02
 -1.20375839E-01  3.45995651E-02  5.99710146E-02  1.28607005E-01 -4.62338981E-04
 -1.70588703E-03 -2.37268126E-03 -8.04874870E-04  2.28217919E-05  7.19875920E-03
  1.19251664E-02  3.13820198E-03  2.25447705E-02 -2.07125685E-02 -3.27952453E-02
  3.97764195E-03  3.37915849E-02 -3.41780435E-02 -1.09979767E-02 -2.18268879E-03
  1.43425853E-02 -3.13923632E-02 -1.17920421E-01  2.42797177E-02  5.70078407E-02
 -2.74216885E-03 -4.05626092E-03 -1.09095804E-03  1.45579053E-03 -1.56453120E-03
  1.06385593E-03 -8.41183094E-03 -1.39045614E-02  6.32749159E-03 -1.20800773E-03
  2.88784559E-02  3.73165550E-02  1.01010911E-02  2.11054356E-03  4.18529923E-02
  5.18277438E-02  7.91393469E-03  1.16926410E-02  1.76420187E-02 -1.11200530E-01
 -3.54473820E-03  2.90988662E-03  4.84544058E-03 -2.47956279E-03  1.07436403E-03
  3.86253732E-03 -1.65868238E-03  2.18226031E-03  1.05390254E-02  1.70461320E-02
 -7.67290770E-03 -6.06505389E-03 -1.34740383E-02 -4.49982646E-02 -1.31579834E-02
 -1.35287720E-02 -1.82844465E-02 -5.40905989E-02 -9.52361382E-03 -6.06647576E-03
 -2.53529484E-02 -3.09885498E-01  4.52814266E-02  4.85818864E-02  8.11157267E-02
  1.79157802E-04  1.75390285E-03  3.88004715E-03  1.10296682E-03  1.00869448E-03
  4.33565539E-03  7.03399207E-03  1.12715188E-03  3.17889628E-02 -7.67678541E-03
 -2.00714970E-02 -8.12539572E-04  4.34660929E-02 -1.16163458E-02 -2.39803346E-02
  3.17388018E-04  3.02802967E-02 -8.38130645E-03  2.90882466E-01  4.17874338E-02
  1.68161263E-01  4.15059430E-02 -1.01616817E-03 -1.09552926E-03 -1.68210830E-02
 -2.46451447E-03 -4.89802586E-03  2.59635719E-03  6.13411965E-03  3.89478415E-04
  2.91309654E-02  2.82332299E-02 -1.12696307E-03  7.50696738E-02  6.56482218E-02
  2.99321540E-02 -1.59154966E-02 -1.67760890E-02 -5.73426734E-03  1.20823490E-02
  1.21115979E-02  4.89050277E-03 -1.85867134E-02 -2.05612068E-02 -6.69525774E-03
 -9.65292966E-03 -1.07702722E-02 -2.93738148E-03 -2.12741484E-03 -2.82234686E-03
 -5.81736481E-03  1.60594500E-03 -2.94262101E-03  3.93685922E-03 -2.66897254E-02
 -3.01353220E-02 -4.15456709E-03  2.40043189E-02  2.50211882E-02  6.72138873E-03
 -1.25445819E-02 -1.49950284E-02 -6.53534247E-04  1.50643894E-03  2.51999154E-03
  5.13578397E-03  1.15109613E-01  2.97910899E-02 -7.69533485E-03  7.31847539E-03
  1.66907833E-01  4.31725062E-02 -1.09692152E-02  6.28390171E-03  1.50533526E-01
  3.71208707E-02  2.48829066E-03 -1.70521299E-03 -1.78445013E-03 -2.18971673E-04
  1.70910982E-03  5.03074301E-04  5.10746210E-03  6.26090237E-04  1.09955031E-03
  4.68035970E-03  7.86675325E-03 -5.35647643E-02  3.14510528E-02  2.25436717E-02
 -2.42815876E-02 -7.60092286E-02  4.77968752E-02  3.55731405E-02 -5.52576981E-02
 -2.38969134E-02  2.74268852E-02  1.33259553E-02 -3.72910364E-02 -2.68562845E-03
 -3.77251878E-03  7.53516125E-04 -1.19012077E-03  3.50349953E-04  3.46315538E-03
 -6.78467359E-04 -1.10488331E-03  2.87368430E-03  4.71189322E-03  3.99109828E-02
 -3.99556675E-02  3.86221503E-02 -1.31058458E-02  5.91126947E-02 -5.94819317E-02
  5.94639727E-02 -2.29541602E-02  5.31442052E-02 -5.48768683E-02  4.97254823E-02
 -5.70208515E-02  1.29357745E-02 -1.77147243E-02 -1.04122540E-02 -2.37208651E-03
  2.40692659E-03  1.53390929E-03  1.63483254E-03 -4.47161747E-03 -1.29721875E-02
 -2.15735779E-02  4.55520430E-02  4.89820509E-02 -1.58121577E-02  6.32958617E-02
  6.53308636E-02  7.23255819E-02 -2.21731278E-02  9.78543051E-02  3.98573789E-02
  5.21224269E-02 -1.25585911E-02  7.78586226E-03  6.24616132E-03 -7.51320405E-03
 -2.46982500E-04  2.46391680E-03  2.02039760E-03  2.61691021E-03 -1.09234981E-03
 -5.91117060E-03 -7.79259525E-03 -1.26871566E-02 -3.22590678E-02  6.24192480E-02
  1.63516387E-02  3.44272547E-02 -4.91570911E-02  9.48258861E-02  2.71139743E-02
  2.40147829E-02 -3.27347268E-02  4.78598308E-02  3.99691640E-02 -1.61553113E-01
  2.61374450E-01  2.61800176E-02  2.51165349E-01 -1.52153219E-03  2.11327495E-03
  3.53154944E-03  6.78343336E-03 -4.93522626E-03 -1.97937579E-02 -3.23782679E-02
  1.92971543E-02  2.70462988E-02  5.60184908E-02  8.81310036E-02  2.92092629E-02
  4.15025230E-02  8.06686924E-02  7.30520015E-02  4.53632620E-02  9.91407812E-03
  3.21276186E-02 -9.79038893E-03  3.14238369E-01 -1.87224960E-01 -3.52991166E-01
 -5.31305434E-03  4.92390541E-03 -2.16880699E-03  5.74191554E-03  6.74229184E-04
  8.48026455E-03  1.38728334E-02 -2.79837235E-02 -3.77177498E-02 -1.38256119E-02
 -3.81686954E-02 -4.16061379E-02 -5.33648413E-02 -1.95802007E-02 -4.71290897E-02
 -2.88027234E-02 -3.12584074E-02 -3.85086727E-02 -4.07853394E-01 -3.21687103E-02
  6.01339133E-04 -2.00885777E-03  2.18950508E-03  4.48012141E-03  4.70770125E-03
  4.92292036E-03  1.42764669E-03  1.25431977E-02  2.06936400E-02 -5.77105764E-02
  1.64780525E-02 -1.57791136E-02 -5.49607572E-02 -8.60103443E-02  2.73051496E-02
 -1.97503701E-02 -5.53042549E-02 -7.50906241E-02  2.31971715E-02 -9.00440783E-03
 -4.63021446E-01  2.88179409E-02 -1.51763879E-02 -3.34476098E-02 -2.77285192E-03
  1.04185337E-02 -2.39508510E-03  9.39999900E-04  3.22310109E-03 -1.51225801E-02
 -2.48503249E-02  4.48679059E-02 -2.01552076E-02 -4.59971370E-02  6.66577210E-02
  6.24074318E-02 -2.97314840E-02 -7.26481984E-02  4.95124618E-02  2.03847959E-02
 -1.60693452E-02 -5.15294183E-02  3.09088378E-02  3.89715840E-02 -1.52588259E-02
 -1.92489257E-02  7.10245574E-03  8.64937681E-03  9.72004428E-04 -1.94947419E-03
  4.06472489E-03  1.73518577E-02  2.85006029E-02  1.01442107E-02  1.58452937E-02
  5.76258185E-02 -7.71125737E-02  1.95937994E-02  2.23072350E-02  8.44977186E-02
 -6.59377825E-02  2.76565095E-02  9.99641008E-03  5.03970192E-02  4.28301534E-01
  6.76150390E-02 -3.54413443E-03  4.15673544E-02  8.90927287E-03 -3.60889207E-03
  3.46922829E-03 -6.83554349E-03  2.57995481E-03 -1.80645895E-02 -2.97328082E-02
 -7.01363925E-02  1.73400887E-02 -8.41868031E-03  8.00601883E-02 -1.06879510E-01
  2.86082589E-02 -6.54691322E-03  7.27148315E-02 -6.98932492E-02  2.18856010E-02
  1.31547515E-02 -5.61069183E-01 -5.65444191E-02  4.25977893E-02  1.09848236E-01
  2.59629130E-03 -1.28777501E-02  4.28160390E-03 -1.50190034E-03 -2.87974265E-03
  1.99682300E-02  3.28670451E-02  4.67522886E-02 -1.77657821E-02 -4.73753544E-02
 -8.83801620E-02  6.34583399E-02 -2.58354632E-02 -7.49643034E-02 -7.16753566E-02
  3.06227359E-02 -1.58320466E-02 -6.64905526E-02  1.13573781E+00  6.70034620E-02
 -6.77258286E-02 -2.04871199E-01 -8.30987750E-03 -1.02529834E-02 -1.94247784E-03
  3.43151863E-03 -3.68344737E-03 -3.36209461E-04 -4.70304840E-04  9.22312491E-03
  2.45781297E-02  1.60518731E-02  8.79492889E-04  1.21823610E-02  3.64167325E-02
  2.17952521E-02  3.21867704E-02  9.93417869E-03  3.61253423E-02  5.22285558E-03
  5.05332623E-03 -2.22286980E-04  1.84025242E-02  4.62558243E-03 -5.50990790E-03
  1.29292893E-03  5.55995886E-03 -1.84850943E-03  2.62877123E-03 -3.11442272E-03
 -4.82679777E-03 -1.51394538E-02  4.30508891E-03 -6.35581239E-02  1.42935808E-02
 -2.27699239E-02  7.94167842E-03 -9.77612730E-02 -3.30886590E-02 -1.09234657E-02
  5.72012564E-03 -4.84770320E-02 -3.14276416E-03 -4.49581951E-03 -1.49603450E-02
 -1.63303336E-02 -1.99063800E-03 -1.60636535E-03 -2.68420343E-03 -4.23974472E-04
 -3.20864402E-04 -2.89518980E-03 -4.43584369E-03 -2.76820234E-02 -5.00925744E-02
 -4.83429223E-02  1.27715081E-02 -4.28417066E-02 -7.80589764E-02 -7.48111270E-02
 -3.02979888E-03 -2.88128489E-02 -5.34751375E-02 -4.83038281E-02 -1.48821013E-02
 -5.13630059E-03 -2.68734397E-02  1.88316231E-02 -3.58698536E-04 -1.25055909E-03
 -2.20994121E-03  2.78091270E-04 -8.52605165E-04 -2.61425806E-03 -4.27157582E-03
  3.60344889E-03 -2.07857521E-02  3.46937343E-02  1.28207370E-02  4.75162717E-03
 -3.28586726E-02  4.98274976E-02 -3.11978675E-02  5.69300664E-03 -7.90259565E-03
  2.67025601E-02 -1.75144838E-01  2.70146012E-02  4.02165768E-02  5.27249820E-02
  4.76887583E-03 -1.51710927E-05 -3.28748366E-03  1.75612366E-03 -2.61065363E-03
  1.16653841E-02  1.89914300E-02  4.73361951E-03  2.32183664E-02 -2.93898416E-02
 -5.41769596E-02  6.87448549E-03  3.33596095E-02 -4.77714534E-02 -3.66223349E-02
  1.42177126E-02  2.73421784E-02  8.21294331E-03  2.78447379E-01  3.98690102E-02
  7.01541080E-02  4.74179715E-02  9.46202864E-03  1.36158200E-04  3.04385606E-03
  3.59818694E-03  2.91813095E-04 -1.65623232E-02 -1.58905593E-02 -4.40845102E-03
 -5.52896201E-03 -6.01483077E-03  1.98582125E-03 -1.89602419E-02 -1.63450670E-02
 -1.36656347E-02 -4.23026382E-02 -4.41606637E-02 -1.66415924E-02  4.44284738E-02
  5.02650395E-02  1.27535346E-02 -3.81505848E-02 -4.10802532E-02 -1.40666206E-02
  5.80705998E-02  6.38194651E-02  1.98030320E-02 -5.06558539E-02 -5.64129003E-02
 -1.09597955E-02 -1.21917066E-02 -1.05856419E-02 -5.62170507E-03 -4.84764278E-02
 -5.52228216E-02 -1.85805353E-02 -5.62329760E-02 -6.29132748E-02 -1.34622133E-02
 -2.31537168E-02 -2.70602346E-02 -8.73810159E-03  1.03142363E-03  1.69825750E-03
  4.03393372E-02 -5.74238852E-03  2.97051698E-02 -4.94923799E-03  5.86388564E-02
 -8.52222768E-03  4.34101830E-02 -6.12388283E-03  5.22030208E-02 -6.39284814E-03
  3.54853373E-02  1.93231167E-02  4.26119223E-03 -8.39240936E-03  1.13381632E-02
  1.17940969E-03  2.04261620E-03 -1.40171084E-04  4.66443116E-04 -1.72723059E-04
 -6.29015434E-03 -1.01647493E-02  1.57554291E-02  3.02339816E-02 -4.24204483E-02
  3.43559023E-02  2.32733149E-02  4.75861661E-02 -6.79918140E-02  1.38288287E-02
  1.12951362E-02  2.90848129E-02 -3.78899726E-02 -2.71383687E-04 -3.13214614E-04
  1.06615840E-03 -5.72144027E-03  1.58302834E-03 -1.45285254E-03 -2.03149084E-03
  4.10150012E-03  2.33293937E-03 -7.71463736E-04 -1.28407088E-03 -6.66280944E-04
 -1.12593735E-02 -3.08578498E-02  4.30090980E-03 -1.51298718E-03 -1.82567772E-02
 -4.74278496E-02  2.85219712E-03 -4.25075993E-03 -1.10764472E-02 -4.20664654E-02
  5.45925968E-02  1.18174412E-02  8.07878193E-03  1.17185039E-02  2.39082600E-04
 -1.69529554E-04  1.63747281E-03  3.23853640E-03 -3.42700492E-03  9.90560765E-03
  1.64777295E-02 -6.32953880E-02 -8.86802397E-03  9.63379376E-04 -4.79172083E-02
 -9.11678198E-02 -1.25012698E-02 -1.08756123E-04 -8.36341454E-02 -5.99736045E-02
 -6.07504105E-03 -5.13492149E-03 -1.96480415E-02 -3.60752309E-03  1.18871433E-03
  4.38864219E-03 -3.49544908E-03 -1.18628028E-03  3.18780096E-04  5.16928785E-03
  2.00158160E-03  9.01748944E-03  1.49618241E-02 -6.03685986E-02 -1.69177844E-02
 -1.71838240E-02 -3.94504100E-02 -9.29087456E-02 -2.63792238E-02 -2.61269686E-02
 -7.87817798E-02 -4.59409060E-02 -1.82440427E-02 -6.68873201E-04  9.03586171E-02
 -5.64932569E-02 -1.98511250E-02 -4.57981140E-02 -7.01119595E-03  3.55419224E-03
 -6.60907290E-04  1.07959281E-03 -7.40831972E-04 -2.94517324E-02 -4.81874017E-02
  1.65908222E-02 -1.91111839E-02 -1.15019296E-02  1.31287369E-01  2.36843584E-02
 -2.93500623E-02 -1.61458520E-02  1.18490924E-01  6.05869750E-02 -2.42078325E-02
  6.41332800E-03 -5.69015608E-01 -7.17325817E-03  4.63728911E-02  1.37585358E-01
 -6.63204323E-03  4.10409598E-03 -3.14501555E-03  4.19761201E-03 -2.41010066E-03
 -7.10782538E-03 -1.15212312E-02  1.53930115E-02  5.10274663E-02  2.15916339E-02
  3.10030584E-02  2.10128533E-02  7.29103690E-02  3.32324870E-02  5.51783269E-02
  2.42251728E-02  6.67114211E-02  1.48051826E-02  2.60765362E-01  4.07140341E-02
  2.18791385E-01 -1.37180888E-01 -1.36312864E-03 -7.80668235E-04 -6.68879449E-03
 -4.85616641E-04  5.11380364E-04  2.12384579E-02  3.50193757E-02 -6.89244980E-03
  1.21557969E-02  5.74258182E-02 -9.42556694E-02 -1.70471994E-02  1.98648733E-02
  8.85932207E-02 -7.56604567E-02 -3.85442933E-02  2.15824472E-02  6.68921147E-02
  7.39262765E-01 -6.73816128E-02  4.49647875E-02  1.09392642E-01  2.86927118E-03
  1.61761440E-02 -4.60603430E-03 -1.23655708E-03  5.44370871E-03 -2.06280189E-02
 -3.40178191E-02 -3.75554669E-02 -9.30562075E-03 -5.65104014E-02  9.15739813E-02
 -5.82414454E-02 -1.59135482E-02 -9.19251074E-02  7.71027464E-02 -4.48161388E-02
 -1.26697916E-02 -7.68015044E-02 -6.09084623E-01 -3.91441661E-02 -2.20206230E-02
 -1.18932853E-01  1.28211543E-02  1.08825795E-02  1.78721238E-03 -4.57533362E-03
  4.95129930E-03  2.32372122E-02  3.80752755E-02  9.95808991E-03 -8.32105595E-03
 -1.48314743E-02 -1.03420561E-01  1.88570498E-02 -1.30414177E-02 -2.01707254E-02
 -7.71011425E-02  3.35460438E-02 -1.13012409E-02 -4.80484424E-03  5.17861545E-01
  9.20990236E-02 -1.84151103E-02  2.00567209E-02  1.05800724E-02 -7.18326600E-03
  4.69208492E-03 -8.40569574E-03  1.47775092E-03 -1.99470546E-02 -3.28893323E-02
 -2.81440360E-02  2.06268881E-02  5.83941137E-02  8.83629066E-02 -4.84141268E-02
  3.31333812E-02  9.17041334E-02  7.00482986E-02 -5.02175565E-02  2.88283568E-02
  6.63749398E-02 -3.33061876E-01 -2.89496919E-02  3.17496590E-02  7.33366959E-02
 -1.26674146E-03 -1.63356786E-02  4.17205562E-03  1.97451579E-04 -5.76772412E-03
  2.02301641E-02  3.33711136E-02 -1.82993223E-02 -1.22275895E-02 -4.00250538E-02
 -8.96714620E-02 -2.97465895E-02 -1.92727511E-02 -6.51991940E-02 -7.21878995E-02
 -4.34093766E-02 -1.49274377E-02 -6.72009266E-02  1.32123819E-01  4.50015728E-03
 -2.04063568E-02 -3.73987560E-02 -1.14657782E-02 -1.07358249E-02 -1.13065621E-03
  2.92645639E-03 -5.00364468E-03 -5.21860955E-03 -8.62480404E-03 -1.01618090E-02
 -1.90615185E-02 -1.30160032E-02  2.37893631E-02 -1.53734288E-02 -2.90756532E-02
 -1.76285149E-02  1.52388710E-02 -1.36269069E-02 -3.34556943E-02 -1.15037638E-02
  2.07103262E-01 -6.05366140E-03 -2.36681177E-02 -3.06527824E-02  4.11199803E-03
 -4.12988143E-04 -7.27072116E-03  7.06145033E-04 -2.70857693E-03  7.09393831E-03
  1.14051535E-02  9.45968272E-03 -1.04249108E-02  5.07998355E-02 -3.20029976E-02
  1.43220171E-02 -1.60976030E-02  7.72889072E-02  1.03038390E-02  5.39065069E-03
 -1.19751992E-02  3.74242052E-02  4.68780562E-02  4.09887429E-03  2.52981303E-02
  3.98557391E-03 -2.71265017E-04  1.48356030E-03  4.21762259E-03 -2.72303080E-05
  1.47542542E-03 -1.50127013E-04 -5.86963487E-04  3.16855429E-02  5.89977267E-02
  4.86200872E-02  4.94230470E-04  4.95103066E-02  9.22216253E-02  7.55151617E-02
  2.20405332E-02  3.25013115E-02  6.08633611E-02  5.04578371E-02 -8.85046864E-02
  1.11746523E-02  3.24841796E-02 -6.32008055E-03 -3.68223394E-04  1.83220970E-03
  4.97796846E-03 -6.75970905E-04  2.07485258E-03  6.54602668E-03  1.06722167E-02
 -7.00268013E-04  1.70653185E-02 -2.95824681E-02 -2.97737411E-02 -4.15242811E-04
  2.55910832E-02 -4.22209676E-02 -3.74831557E-03 -9.12473898E-04  7.07934053E-03
 -1.83692160E-02  7.61013342E-02 -1.11394107E-02 -2.47695694E-02 -4.74474394E-03
 -3.99188072E-03  4.56409658E-04  5.38582708E-03 -1.45355746E-03  2.35638911E-03
 -1.17035994E-02 -1.91161971E-02  8.32518070E-04 -2.58203006E-02  2.66123742E-02
  5.53878788E-02  2.17126877E-03 -3.86185146E-02  4.24142737E-02  1.52783083E-02
  5.67402450E-04 -2.16837843E-03 -4.89077455E-03 -5.11454468E-01  1.32953894E-02
  7.25413015E-02 -4.65379507E-02 -5.95775414E-03 -6.04134121E-03 -6.67332137E-03
 -3.19782525E-03  1.03701503E-03 -2.89477058E-02 -3.38290083E-02 -8.65662393E-03
 -5.52735654E-03 -6.76968630E-03 -5.91685867E-03 -2.67589606E-02 -2.65620287E-02
 -5.94865481E-03 -6.63066328E-02 -7.26775307E-02 -1.96173855E-02  7.90741144E-02
  8.81502380E-02  2.75932460E-02 -3.46234554E-02 -3.65389711E-02 -1.26285362E-02
  7.75500598E-02  8.66081055E-02  2.53390201E-02 -6.24548506E-02 -6.51077505E-02
 -1.69348107E-02  1.53669956E-02  1.41730994E-02  7.32631687E-03  3.38380820E-02
  3.90675497E-02  1.07963295E-02  6.73653144E-02  7.62348814E-02  1.89218847E-02
  1.46077972E-02  1.81481039E-02  7.79177318E-03 -9.72240437E-04 -1.59839355E-03
  1.37265026E-02  1.97862198E-02 -3.40450772E-02  4.60305794E-03  1.98516708E-02
  2.87326497E-02 -4.98522776E-02  7.95102620E-03  1.81901835E-02  2.45276467E-02
 -4.09472787E-02 -1.41726107E-02  2.77656856E-03  6.14646375E-03 -1.15300734E-02
 -1.70304347E-03  1.01345237E-04  4.88055765E-04  2.22958819E-04  5.37537755E-05
 -1.29394499E-03 -2.10474839E-03 -1.45538299E-02 -2.22577882E-02 -6.36960782E-02
  6.64143985E-03 -2.44375183E-02 -3.61659507E-02 -1.03714370E-01  7.08881213E-03
 -1.45673691E-02 -2.00096741E-02 -6.28712221E-02 -4.19716380E-02  5.84979038E-03
 -9.83075639E-03 -3.04691061E-03  6.04090100E-03 -1.14396057E-03 -6.23694392E-03
  3.37497836E-03 -2.63365939E-03 -1.51851823E-03 -2.58248029E-03 -1.73352641E-02
 -2.95021713E-02 -6.15976898E-02  8.89446789E-03 -2.67248393E-02 -4.48673476E-02
 -9.43153298E-02 -1.86277722E-03 -2.49639648E-02 -5.08947256E-02 -8.60980923E-02
 -1.39407664E-01  7.16411537E-03 -2.59176662E-02  1.95729049E-02 -5.94337820E-04
 -4.43371603E-03  1.66909896E-03 -1.18826501E-03 -1.46189223E-03  1.09833175E-03
  1.84056787E-03 -2.33643741E-02 -2.56037473E-02 -5.49684575E-02 -5.57903754E-03
 -3.44246345E-02 -3.84734715E-02 -8.27948465E-02 -8.90810596E-03 -2.72926899E-02
 -3.03335726E-02 -6.76413428E-02 -2.42347570E-03 -1.69613854E-03 -3.66640544E-04
  2.70100800E-05 -5.11633705E-03  5.47566544E-03  8.97243975E-04  1.50837492E-03
  3.67515697E-03  1.79513127E-03  3.07262049E-03 -4.98028100E-03 -7.93732556E-03
 -8.44504502E-03 -1.00901331E-02 -9.36136787E-03 -1.48742329E-02 -1.45591495E-02
  9.12712865E-03 -6.95993111E-03 -2.92591825E-02  6.17358715E-03 -2.20971680E-01
  6.43936252E-02 -9.71164995E-02  2.69334068E-02 -4.17116977E-03 -3.66005365E-03
  4.65303732E-03 -2.00980775E-03 -4.47838109E-04  4.49135559E-03  7.35238820E-03
 -3.08715432E-03  3.60019324E-03  3.68127653E-02 -1.96717710E-02 -5.04763673E-03
  5.05918193E-03  5.27666902E-02 -1.57899761E-02 -8.29074883E-03  4.29210897E-03
  3.35033520E-02  4.47565689E-01  1.54486420E-01 -7.00203953E-02 -8.62144946E-02
 -7.51482213E-04 -2.57915784E-03  6.82898192E-04 -4.19894478E-04 -6.91092401E-04
 -1.98564224E-02 -3.24940690E-02  6.62531650E-03  1.57341784E-02  3.58253101E-02
  8.77819000E-02  9.00651380E-03  2.13357635E-02  5.05983239E-02  9.59065817E-02
 -2.99089818E-03  2.87165685E-02  8.35472229E-04 -1.13797132E-01 -6.06682667E-02
 -2.22690073E-01  1.71276493E-01  7.43423560E-03  3.70500644E-03  6.49171483E-03
  4.25282493E-03 -8.35718488E-04 -1.45914740E-03 -2.43252907E-03 -2.48864409E-02
 -8.04416556E-03 -3.18227560E-02  6.16168483E-03 -3.48178901E-02 -1.24484745E-02
 -4.56762058E-02  1.17115658E-02 -1.34047655E-02 -1.06165679E-02 -2.69502177E-02
 -2.51380654E-01 -6.10388849E-02  6.18481248E-03 -8.92708221E-02 -1.55451431E-03
 -2.17297210E-03 -5.90355637E-04  1.15060747E-03 -1.44187223E-03  1.75382927E-03
  2.90969791E-03  3.39498288E-02 -1.02879580E-02  1.63460815E-03 -7.84627788E-03
  4.94139452E-02 -1.53029564E-02  3.75403751E-03 -7.15397559E-03  2.84475682E-02
 -6.78636245E-03  6.14531746E-03  1.19480792E-02 -2.12739490E-02  4.85636370E-03
  3.04183237E-02 -1.65268335E-03 -8.53366512E-04 -6.19742593E-04  6.69644991E-04
 -9.36665271E-04 -2.84911574E-03 -4.63217901E-03 -6.18873731E-04  8.21016402E-03
  3.48075045E-02  1.26240295E-02 -8.30988133E-04  1.15467617E-02  5.03431014E-02
  6.71995510E-03 -1.80933931E-03  5.77876667E-03  2.63066161E-02 -4.95363872E-02
  3.92915208E-03  4.70310231E-03 -1.17993998E-03 -4.83570875E-04  1.90756782E-03
 -5.91564973E-04  3.58224825E-04  1.08135696E-04  1.62423516E-03  2.71744219E-03
 -1.81171848E-02 -6.52799234E-03 -3.23086727E-02 -7.26697250E-03 -2.51733719E-02
 -1.03766535E-02 -4.76622501E-02 -8.95304671E-03 -1.09979925E-02 -6.93607964E-03
 -2.90090182E-02 -2.01674856E-01 -5.14271993E-02 -1.17964635E-03 -1.91886192E-02
  1.48934280E-03  2.31229319E-03 -7.80488285E-05 -1.04079554E-03  9.32715461E-04
 -2.24268220E-03 -3.70258097E-03  2.92522732E-02 -1.00891451E-02 -1.20949069E-03
  1.02195799E-02  4.24291846E-02 -1.44636237E-02  5.51343091E-05  3.50149637E-03
  2.20793082E-02 -6.31237257E-03  3.58271267E-03  2.96719250E-01 -9.05777275E-02
  2.37531915E-02 -3.95074905E-02  9.47060934E-04  1.42831055E-03  6.89700793E-04
 -6.32311003E-04  5.40560386E-04 -1.44039266E-03 -1.94704974E-03  1.61246774E-02
  1.07866856E-01 -4.81011558E-02  7.94899482E-03  2.49398506E-02  1.67368040E-01
 -7.50991140E-02 -2.16143123E-02  1.45798363E-02  1.12306748E-01 -5.61025306E-02
 -8.41391148E-02  5.65999572E-02  9.30759177E-02  1.27150272E-01  7.35313367E-03
  4.67002898E-03  8.10857455E-03  7.18844607E-03 -2.39834010E-03 -1.14286835E-02
 -1.85991549E-02 -1.94190665E-02 -2.65603855E-02 -3.13515081E-02  5.11610057E-02
 -2.91883079E-02 -3.76622875E-02 -4.72125565E-02  2.94953506E-02 -1.39912782E-02
 -2.42201972E-02 -1.75263715E-02 -2.30771645E-01  2.83092757E-02  5.87950851E-02
  2.75066969E-02  5.71813796E-03  4.48981299E-03  7.76395167E-03  4.68760149E-03
 -3.99128244E-04  1.06749963E-02  1.73687172E-02  6.32088687E-03  1.59329135E-02
  1.12304486E-02 -4.76587365E-02  9.10684880E-03  2.41181002E-02  1.60327330E-02
 -1.84133336E-02  1.42582703E-03  7.73848790E-03  1.61737734E-03  2.32524680E-01
 -1.60644060E-02 -4.14156542E-03 -6.66706549E-02 -4.90306798E-03 -4.01808768E-03
 -8.16238024E-03 -3.73001822E-03  4.43831581E-04 -8.65539630E-04 -2.02558960E-03
  3.08599380E-02  1.15223399E-01 -2.01608150E-02  4.08607761E-03  4.60044540E-02
  1.76675816E-01 -3.58523795E-02  2.10935930E-02  2.92114316E-02  1.22851931E-01
 -3.29205335E-02 -4.21568660E-01  2.78085246E-03  7.29730257E-02 -6.25685998E-02
 -2.84682615E-03 -3.85972325E-03 -1.13982648E-02 -5.17528797E-03  5.79490652E-04
  2.00333961E-02  3.27404992E-02 -2.49293852E-02 -3.70060841E-02 -4.42759363E-02
 -9.22628404E-02 -3.69215360E-02 -5.26931138E-02 -6.60503278E-02 -9.44551428E-02
 -3.95236617E-03 -1.54717064E-03 -1.78587084E-02  7.05767294E-01  7.59169360E-03
 -8.86218500E-02  7.95921893E-02 -5.14346428E-04 -6.30226121E-03 -1.63823029E-02
 -3.60297036E-03 -1.93013104E-03 -3.16041308E-03 -3.31137574E-03  2.36780477E-03
  2.25511073E-03  4.83218448E-03  6.97733086E-03  1.65465224E-03  4.56864443E-03
  1.27289493E-02  9.32455301E-03  1.10069898E-02 -1.97833783E-03 -1.07105491E-02
 -1.19428455E-02 -3.91209129E-03 -1.80395580E-03 -2.17868560E-03 -9.72752368E-04
 -1.28067591E-02 -1.46099276E-02 -3.48217604E-03  7.99777775E-03  8.27547986E-03
  2.94660626E-03 -1.01588863E-01 -1.18467997E-01 -3.36641050E-02 -1.07064790E-02
 -1.42216387E-02 -4.67241335E-03  3.66157344E-03  5.08974402E-03 -6.72485412E-04
  9.85417822E-02  1.14082486E-01  3.22272451E-02  7.28279439E-04  1.19050070E-03
  3.02183688E-02  4.38211601E-02  3.34327812E-02 -3.66213573E-03  4.39829526E-02
  6.33935385E-02  4.94036364E-02 -3.89233906E-03  3.93959862E-02  5.72166302E-02
  4.20788630E-02  8.53131922E-03  1.67725667E-03  2.25320246E-03  7.40536580E-03
  1.65183934E-03  1.13003891E-03  4.14046151E-04  1.52205796E-04  8.10565587E-05
 -1.99455512E-03 -3.25184386E-03  3.56595616E-02  3.50961975E-02  3.64437575E-02
  1.28093035E-02  5.52009183E-02  5.72125901E-02  6.06143226E-02  2.78694969E-03
  2.76742694E-02  3.37739368E-02  3.81138537E-02 -5.77689770E-03 -2.81933987E-03
 -1.31731985E-03  1.07684388E-02 -6.20909576E-03 -1.72646881E-03  5.13644866E-03
  1.03354999E-03  4.67823899E-03 -1.99664148E-03 -3.30393921E-03  9.13308159E-04
  2.17640410E-02  5.64449132E-02  8.77419888E-03  1.25616903E-03  3.22727635E-02
  8.79066514E-02  2.64617434E-02  1.24485269E-03  3.85032529E-02  7.12039087E-02
  7.90239025E-02  2.47791354E-02  1.43448946E-03 -2.11063355E-02 -1.61530631E-03
  1.42838770E-03 -7.63859350E-04  2.74617238E-03  3.45981002E-03  5.74652375E-03
  9.56459298E-03 -2.22822054E-02  1.10031132E-02  6.12949625E-02 -2.79161329E-02
 -3.09748913E-02  1.74887638E-02  9.07975663E-02 -4.87851206E-02 -1.69440971E-02
  1.74614418E-02  7.13878020E-02 -1.23655977E-02  6.55707861E-04 -2.67740130E-03
  3.52793105E-04  2.67949990E-03 -6.80237636E-03 -1.25591569E-03  1.65448882E-03
 -1.54378762E-03  4.12936431E-03  6.88881196E-03  1.20618669E-02  1.89188159E-02
  3.97688594E-02 -1.67204544E-02  1.81011350E-02  2.86635081E-02  6.36071245E-02
 -7.47205978E-02  1.43380085E-02  2.44421259E-02  2.94307403E-02 -4.51847135E-01
 -9.25753931E-02 -4.58570004E-02 -1.83972871E-01  5.61752932E-03  1.02831320E-02
 -2.93082247E-03  3.89981348E-04  2.88171338E-03 -8.01713009E-03 -1.30763030E-02
 -1.06536660E-02 -1.27842874E-02 -7.64003621E-02  3.47784776E-02 -1.61140812E-02
 -1.77986977E-02 -1.11111308E-01  4.86290725E-02  5.36361784E-03 -1.51371864E-02
 -6.12624663E-02 -3.95908888E-01 -2.97789538E-02  7.04643494E-02  2.70041680E-01
  3.19310555E-03  6.10124876E-03 -3.90103299E-04 -8.28500619E-04  2.63761570E-03
 -1.16342066E-02 -1.92456292E-02 -2.13897299E-03 -4.48511664E-02  1.56954198E-02
  5.36331153E-02 -2.95696031E-03 -6.20346630E-02  2.15055418E-02  1.64733226E-02
 -1.56512674E-02 -8.48162202E-02 -5.91184219E-03  7.41601915E-03 -2.46422530E-02
 -2.77131314E-02 -2.67987039E-01  3.45503684E-03  3.90092077E-03  5.28038552E-03
  2.04045943E-03  8.54337973E-04 -1.51151993E-03 -2.35904490E-03  4.80656226E-02
  1.21693834E-02  7.06275366E-02  6.99836890E-03  6.71767447E-02  1.87789526E-02
  1.01401919E-01 -5.84820651E-03  3.31164359E-02  1.31459626E-02  6.05074752E-02
  7.84836737E-01 -6.37095291E-02  4.65485613E-02  9.03011603E-02  4.34244582E-03
  3.05118551E-03  1.13479377E-03 -2.94311024E-03  2.42805594E-03 -8.80163783E-04
 -1.48622466E-03 -6.52273313E-02  1.76026183E-02 -5.05238816E-04  3.59513506E-03
 -9.47731750E-02  2.55014556E-02 -2.65742396E-03  8.97863429E-03 -5.17439696E-02
  1.27933692E-02 -5.52118650E-03 -2.89132363E-01 -7.96449328E-02  4.52986120E-03
 -4.34946148E-02  1.45916554E-03  2.06580203E-03  2.77341838E-04 -3.46970919E-04
  1.05951633E-03  5.03348256E-03  8.13585171E-03 -1.39816539E-02 -1.63883539E-02
 -7.57718197E-02 -2.28433007E-02 -2.25615297E-02 -2.29031348E-02 -1.09668865E-01
 -7.25598425E-03 -1.12734355E-02 -1.27649470E-02 -6.04508811E-02  1.68256161E-01
  2.03299025E-03  2.08488330E-02  7.05765835E-02 -5.70330803E-04 -3.39756908E-03
  7.35154329E-04  4.38350128E-04 -1.03157091E-03 -1.29833873E-03 -2.27908023E-03
  3.25637660E-02  1.46602475E-02  7.40696727E-02  5.70157099E-03  4.45798173E-02
  2.28857033E-02  1.09802283E-01  8.81999670E-03  1.50132224E-02  1.60312953E-02
  6.26273481E-02  2.87085998E-01  1.31657751E-01 -7.93522185E-03  8.83666960E-02
 -3.82932343E-03 -4.44545202E-03 -1.72846184E-05  2.57926724E-03 -2.32008248E-03
  3.99423840E-03  6.54983153E-03 -5.71158090E-02  1.65440784E-02  2.32549570E-03
 -1.71710498E-02 -8.21472471E-02  2.37461938E-02 -3.00420905E-05 -1.19413516E-02
 -5.68641032E-02  1.18680735E-02 -3.99115954E-03 -5.67906266E-01  1.83975818E-01
 -2.82787686E-02  3.71128776E-02 -1.31226268E-03 -3.53242847E-03 -2.90176803E-04
  2.24123846E-04 -1.02859153E-03  1.05823485E-02  1.77155253E-02  1.16754198E-02
  5.30290956E-02 -4.75248507E-02 -4.82433827E-02  1.94876639E-02  8.56256360E-02
 -7.19173161E-02 -3.96562154E-02  2.24572434E-02  8.01375053E-02 -5.28870301E-02
  3.46280858E-01 -5.58945678E-02 -3.89824968E-02 -1.97061042E-01  3.00405166E-03
  3.21508887E-03  1.08776721E-02  4.17124855E-03  3.46412133E-04 -1.69558582E-02
 -2.76200378E-02  3.80684758E-03  2.51083603E-02 -3.10971839E-02  7.59862703E-02
  6.36813606E-03  3.62717183E-02 -4.53628605E-02  2.99182844E-02  6.29253516E-03
  2.06340691E-02 -7.21912079E-03 -5.29802158E-03 -3.25274510E-02 -1.00068724E-01
  1.68842574E-02  7.38425075E-03  8.62816650E-04 -2.38394481E-03  3.52310025E-03
 -3.39675115E-03  1.03583579E-02  1.72386712E-02 -2.12639832E-02 -6.24994104E-02
 -1.38559272E-02 -4.65254400E-02 -3.35004435E-02 -9.66759489E-02 -2.47960012E-02
 -4.41944834E-02 -2.89259251E-02 -7.43036255E-02 -2.95565035E-02  2.20229929E-01
 -1.31859305E-02 -5.35051182E-02  1.87296455E-02 -1.42583167E-03 -5.36847075E-03
 -1.38907075E-02 -1.86741320E-03 -3.49649976E-03 -1.09345861E-02 -1.81487191E-02
  1.76809902E-02  5.88738167E-02 -1.49293295E-02  4.78721759E-02  2.72898079E-02
  9.38374115E-02 -2.73998901E-02  5.32812845E-02  2.04102482E-02  7.67657750E-02
 -2.84341754E-02  1.06197640E-01 -5.77264289E-03 -2.86908575E-03 -2.65077429E-02
 -8.85966777E-04 -4.23290180E-03 -1.39883487E-02 -4.05488968E-03 -1.79231137E-03
  1.96082381E-02  3.21303881E-02 -6.42002892E-03  2.25970012E-03 -4.13857440E-02
 -9.21969901E-02 -8.66338203E-03  5.40139082E-03 -6.29140198E-02 -3.21549300E-02
 -2.02694756E-03 -1.59448007E-02  4.62527841E-03 -2.84628992E-01 -1.41432229E-02
 -3.64385483E-03 -3.36896953E-03  1.99134204E-03  3.18790608E-03  2.91924810E-03
  3.27996563E-04  2.31684512E-04 -1.33986205E-02 -1.61102298E-02 -7.09776445E-03
  1.42192424E-02  1.43680259E-02  2.29149767E-02 -2.83682534E-02 -3.21109432E-02
 -1.07925865E-02 -1.78240450E-02 -2.25521266E-02 -2.70382080E-03  1.58805888E-02
  1.81954426E-02  7.18096819E-03  1.79092615E-02  2.17423975E-02  5.12166697E-03
  3.13218784E-02  3.66462519E-02  9.79789400E-03 -1.59092092E-02 -1.60139952E-02
 -1.84262841E-02 -6.84051387E-02 -7.49178287E-02 -1.48847391E-02 -6.05470031E-03
 -9.13411565E-03 -2.01559531E-03 -6.55359244E-02 -7.45137461E-02 -2.09019449E-02
  6.62189482E-02  7.51888270E-02  1.41333885E-02  6.75005230E-04  1.10965133E-03
 -1.43553906E-02 -4.57202468E-02  3.02930100E-02 -3.59122594E-03 -2.05337516E-02
 -6.64754010E-02  4.48679350E-02 -1.41331009E-03 -2.03559137E-02 -6.05679595E-02
  3.74483444E-02  1.41795003E-02  4.15128539E-03 -1.23043459E-05  1.01574329E-02
  1.42128616E-03 -5.65485610E-05 -1.93600333E-03 -4.39388218E-04 -1.62725447E-04
 -8.16346265E-03 -1.30233442E-02  6.34072454E-02  8.79310134E-02 -5.03794809E-02
  4.83743050E-02  9.70535367E-02  1.41473497E-01 -7.98840497E-02  9.50697821E-03
  5.78689518E-02  9.98233023E-02 -5.48130604E-02 -1.26639458E-02 -6.47099496E-03
  5.58535789E-03 -2.75412473E-03 -1.20252554E-03 -1.10266957E-02  2.08902251E-03
  1.52822308E-02  1.33970763E-02  3.79083503E-03  6.17788729E-03 -3.79953386E-02
 -6.80790452E-02  4.79228176E-02 -1.84044289E-02 -6.10408323E-02 -1.03754393E-01
  7.36762635E-02 -1.21420030E-02 -5.28278657E-02 -8.78386559E-02  6.60565589E-02
  4.86618222E-02 -1.36342052E-02 -7.10993827E-03  2.67974039E-03 -8.33606491E-04
 -5.93096910E-03  2.05145553E-03  1.08754558E-02  5.34391652E-03  2.02540064E-02
  3.37325222E-02 -1.49472185E-01 -2.39306753E-04  4.58684782E-02 -9.81849995E-02
 -2.13772194E-01  3.15251329E-03  6.44640497E-02 -1.87723064E-01 -1.42515533E-01
  1.24318390E-02  3.91681511E-02 -7.60991159E-02 -5.29903430E-03 -6.84415020E-03
  5.43318552E-03 -4.64387979E-03 -7.24291865E-03 -2.85118539E-05  1.17508701E-02
  1.63882057E-03 -2.65728781E-03 -4.49024446E-03 -2.27978001E-02  7.70298446E-02
 -2.82877626E-02  1.18909507E-02 -3.57142853E-02  1.19155068E-01 -4.50190755E-02
  2.90993180E-02 -2.79577876E-02  6.53847834E-02 -3.89930639E-02 -1.26828577E-01
  2.12796044E-02  2.91946295E-03 -6.93355473E-02  2.33422869E-03 -8.09360949E-04
  6.52522806E-03  7.21934955E-03  9.49453257E-04  7.90473808E-03  1.28609033E-02
  5.89242384E-02  5.07318768E-03 -6.86617701E-03 -3.38002899E-02  8.74944006E-02
  1.08825023E-02 -1.15722961E-02 -4.86372773E-02  3.68598581E-02  9.23983172E-03
  1.01941897E-02  1.19369939E-01 -5.35171102E-02  7.60100583E-02  2.53289255E-01
 -3.81699003E-05  2.20857384E-03  3.99063623E-04  1.19409200E-03  2.85043172E-03
 -4.67949551E-04 -6.29745104E-04 -2.72466555E-02 -2.17500612E-04 -3.32568675E-02
 -4.37435566E-04 -4.28553306E-02 -3.23570828E-03 -4.83383465E-02  3.50710862E-02
 -2.62156545E-02  2.15783267E-03 -2.48264385E-02  1.71757130E-01 -4.01309946E-02
 -1.18889310E-01  6.27274253E-02  3.45155656E-03  2.43135022E-03  2.07009081E-03
  4.04617557E-03 -3.48802084E-04 -3.82123212E-04 -6.50129747E-04  5.96497462E-03
  3.61602395E-03 -1.85233836E-02  9.71868107E-04  1.07037313E-02  6.60977407E-03
 -2.88346245E-02  2.16451855E-02  1.53449496E-02  5.97604551E-03 -1.00557390E-02
  2.59659899E-01  5.87555291E-02  1.14126624E-02  7.22460982E-02 -6.37198539E-03
 -2.02545845E-03  5.57845335E-04  3.07086251E-03 -1.96588782E-03 -2.29516375E-03
 -3.57849688E-03 -1.96015532E-03  1.93541037E-02  4.70716940E-02  1.07132576E-02
 -1.48070334E-03  2.96070927E-02  7.20319333E-02 -6.58983047E-03  4.19018160E-03
  1.72224835E-02  4.41170330E-02  1.33613263E-02  3.57258894E-02 -1.23899956E-02
 -6.44628845E-03 -1.03481979E-03 -6.08985724E-03  1.53904862E-03 -9.88382587E-04
 -6.72802079E-04 -5.63219290E-03 -9.01929567E-03  5.71313755E-02 -9.28735794E-03
 -2.38656860E-04  2.58356788E-02  8.76484918E-02 -1.36974509E-02  8.50571987E-04
  2.52740900E-03  5.42910171E-02 -8.26570209E-03  5.14928892E-04 -5.05967754E-02
  8.69580516E-03 -1.22912504E-02 -4.16424053E-02  2.39315412E-04 -2.77774906E-03
  5.88210387E-04 -1.18102203E-03  4.96258268E-04 -7.64468655E-04 -1.16872964E-03
  1.23885906E-02 -2.46927538E-03 -1.89554700E-02  3.61913409E-03  1.92121773E-02
 -3.61473988E-03 -2.89319613E-02 -5.71171935E-03  1.26675131E-02 -2.08889905E-03
 -1.95085673E-02  5.38330159E-03 -3.80822547E-02 -6.90614231E-03 -5.57556464E-02
  4.97540936E-03  2.04619327E-03  7.18538350E-04 -2.58307341E-03  2.86946346E-03
  3.49402669E-03  5.62965427E-03 -9.33211740E-03  2.39626564E-02  4.05627451E-02
 -1.64602032E-02 -1.22977502E-02  3.74463018E-02  6.19688428E-02 -8.75177615E-03
 -7.89308495E-03  2.55448946E-02  4.10714945E-02 -3.38333808E-01 -1.24789001E-01
  4.81516471E-02  6.57299676E-02  8.24963868E-04  6.27719117E-03 -2.69445499E-03
  1.98676922E-03  2.11043630E-03 -1.36041993E-03 -2.17378779E-03 -1.77990459E-03
  2.38843333E-03  3.40700511E-02  5.18230755E-03 -4.31613116E-03  1.90608426E-03
  5.11669556E-02  1.14626633E-02 -3.29264027E-04  5.77322545E-03  4.01309032E-02
 -1.99820396E-01  1.64623652E-02 -1.50026128E-02  4.40397413E-02 -4.97018892E-03
  2.83870583E-04  8.11165834E-04 -1.97997635E-03  9.36607794E-04  1.69176510E-03
  2.85229884E-03 -1.49122957E-02 -1.10939801E-02 -2.06443069E-02 -7.03283409E-03
 -2.28217656E-02 -1.48461221E-02 -3.17339105E-02 -2.65467454E-02 -1.14746860E-02
 -2.49626286E-03 -1.81078100E-02  4.73432839E-02 -5.85657884E-03  1.13438189E-02
 -1.63143693E-02 -3.61661319E-03 -6.00089088E-04 -7.75845230E-04 -9.23159308E-04
  1.00453324E-03 -4.92975259E-03 -8.04548480E-03 -8.58984154E-03  1.32843637E-03
 -2.00514184E-02  2.17409712E-02 -1.32707344E-02  2.16469763E-03 -3.01541475E-02
  3.10661959E-02 -1.03042208E-02  7.74287019E-04 -2.56645432E-02 -3.09443784E-03
 -1.62815167E-03 -9.92527026E-03 -5.21371261E-03  1.14458801E-05  6.98327293E-04
  1.48582494E-03  5.68437915E-04  8.48956469E-04  3.45127699E-03  5.60195191E-03
  6.20653375E-05 -8.42331859E-03  2.59500179E-02 -1.38022363E-02 -1.35504797E-03
 -1.62877358E-02  3.96468606E-02 -4.81681619E-02 -2.47595008E-03 -4.22230290E-03
  1.30730653E-02 -3.32204128E-01  2.79805903E-02  5.60934672E-02  4.80782404E-02
  1.86103582E-03  4.50984861E-04  7.86490687E-04  1.55795507E-03 -1.60360258E-04
  3.15897379E-03  5.15000971E-03 -5.67416811E-03 -1.02421836E-03 -4.29841940E-03
 -1.41799834E-02 -9.45643487E-03 -3.10770810E-03 -5.67026888E-03 -1.80723208E-02
  3.73113698E-03  1.82731639E-02 -2.05245323E-03  4.24351992E-01  5.02252141E-02
  9.28937040E-02  6.04436481E-02 -5.00676662E-04 -5.95107007E-03 -7.37103972E-03
 -1.93370386E-03  7.18258944E-04 -7.67184109E-02 -8.86672666E-02 -1.78026601E-02
  6.59434183E-02  7.45358033E-02  7.70701964E-03  1.22314005E-02  9.27239965E-03
  5.24884275E-03  1.37001968E-02  1.53301008E-02  9.50324147E-03 -3.67706507E-02
 -4.36571727E-02 -1.42687962E-02 -4.04095528E-02 -4.81599910E-02 -1.37371295E-02
 -1.74644056E-02 -2.05348717E-02 -6.30057817E-03  3.03145107E-02  3.59347277E-02
  1.12319497E-02  1.24701775E-02  1.68811574E-02 -3.53522282E-03 -2.02908042E-02
 -2.36512751E-02 -8.86662965E-03 -4.82632124E-03 -5.53410916E-03 -4.77318127E-05
 -1.98952320E-02 -2.36305504E-02 -4.16861880E-03  7.29568128E-04  1.22636150E-03
  4.86796464E-02  7.65833697E-02  1.99499245E-03 -3.86265815E-03  7.05512488E-02
  1.10858468E-01  2.74174069E-03 -3.98833075E-03  6.52501116E-02  1.02813128E-01
  3.09437044E-03 -3.62103760E-03  2.33591715E-03  2.83353576E-03 -3.72458898E-03
  1.07210035E-05  1.61881775E-03  2.62922556E-03  6.42942342E-04  4.48494263E-04
  5.71284578E-04  8.95403354E-04 -2.77972353E-02 -1.55051874E-02 -4.21481012E-03
 -4.53572128E-03 -4.21859941E-02 -2.55340008E-02 -7.46754282E-03  2.09784674E-04
 -2.30343263E-02 -1.93053603E-02 -4.07420945E-03  3.82052607E-03 -8.62316445E-04
  5.31889256E-04  1.60349419E-04  1.99949669E-03  1.80242016E-03 -1.45848561E-03
 -3.07790347E-03 -4.32300459E-03 -1.71666111E-04 -2.92606952E-04  1.79093753E-02
  4.84911226E-03 -2.16912279E-02  1.98911912E-03  2.77132545E-02  7.97092303E-03
 -3.31403727E-02 -9.05607510E-03  2.20605256E-02  2.89144276E-03 -3.14605790E-02
 -6.48554982E-02  3.55112824E-03 -1.03921933E-03  1.31551513E-03 -1.74262360E-04
  1.57773814E-03  8.92219088E-04 -2.51437675E-03 -4.33993860E-03 -5.49069191E-03
 -9.14615556E-03  2.97971849E-02  1.10852096E-03 -2.85599550E-02  2.67707284E-02
  4.21596975E-02  7.02723177E-04 -4.16546033E-02  4.92662595E-02  2.71961286E-02
 -2.52954653E-03 -3.13558847E-02  1.20624889E-02  3.00780911E-03 -1.64999836E-03
 -2.32645601E-03 -1.59780960E-04  3.27647765E-03  7.85780011E-04 -1.84771190E-03
 -2.40945049E-04 -8.41530147E-04 -1.33707186E-03 -2.41764750E-02 -1.02673757E-02
  8.41237178E-03  3.65055099E-03 -3.81928861E-02 -1.68349031E-02  1.09148275E-02
  2.05932369E-03 -2.62383457E-02 -6.74855347E-03  2.17815804E-02  1.51556868E-01
 -3.75232346E-02 -1.67080341E-02  1.19255127E-02 -1.93641926E-03  3.84306699E-03
 -4.83563209E-04 -1.77056729E-03 -1.21513200E-03  9.33733235E-04  1.51227040E-03
  2.78085583E-02 -2.18724711E-02 -3.88908272E-02 -3.97891341E-03  4.04812728E-02
 -3.23468058E-02 -5.58845789E-02  1.19660592E-03  2.24650434E-02 -1.85284860E-02
 -3.57847375E-02 -9.06527628E-02 -3.52749020E-02  4.55459271E-03 -4.04056009E-03
  5.89761947E-03  1.43085295E-02 -1.23376927E-03 -2.28515318E-03  4.41521107E-03
  2.17435233E-03  3.54810475E-03 -1.51484228E-02  5.87809357E-03  1.34429861E-02
 -9.59096153E-03 -2.32055661E-02  1.05892092E-02  1.98570985E-02 -1.80172622E-02
 -1.85199926E-02  1.23977006E-02  1.99889207E-02  7.98166417E-02 -3.10095196E-02
 -1.01518286E-01  8.55221959E-02 -1.15928632E-03 -1.30760713E-03 -8.63563100E-04
  3.68644647E-04  3.58930912E-04 -9.56705034E-03 -1.52949355E-02 -7.48418127E-02
  3.31763134E-02  6.29929591E-02  4.37268010E-02 -1.13988740E-01  5.06488165E-02
  9.76271455E-02  4.48621763E-03 -7.92816224E-02  3.36037764E-02  6.21013171E-02
  9.41852039E-02 -3.22086763E-02  1.42970149E-02  6.06848838E-03 -8.03356851E-03
  5.41789866E-03 -4.82086537E-03  4.03437999E-03 -1.58484547E-04 -1.05234989E-02
 -1.68299279E-02  4.16659599E-02  1.94851436E-02  1.11056504E-01  4.89204248E-02
  6.33683536E-02  3.01151074E-02  1.71289765E-01 -7.17482898E-03  3.47084281E-02
  2.07381435E-02  1.09247183E-01 -8.96492486E-02 -5.75454201E-03  2.64858705E-05
  4.45684733E-03 -7.98925761E-03  1.97635696E-04 -3.40839928E-03  2.72379975E-03
 -1.23475961E-03 -1.32334829E-03 -2.09571837E-03  2.83053306E-02 -1.76564622E-02
 -3.56082101E-02  6.25802400E-03  4.27825726E-02 -2.58708915E-02 -5.05986317E-02
 -4.91674072E-03  2.62484121E-02 -1.42037318E-02 -2.46637028E-02 -1.30556490E-03
  1.16152993E-02 -5.40608203E-03 -1.52038402E-02 -5.03569203E-03 -1.37546436E-02
  1.56769565E-03  8.33186054E-04 -4.77315226E-03  8.03105411E-03  1.28124037E-02
 -7.61197591E-02  3.42981296E-02  5.99732493E-02 -3.74024098E-02 -1.16156962E-01
  5.29939884E-02  9.39449777E-02  4.30228802E-03 -7.09666856E-02  3.31335105E-02
  6.01503751E-02 -1.12661030E-01 -4.67415624E-02  4.82283580E-03 -1.61777281E-02
  8.57336751E-03 -5.30412136E-03  4.77524769E-03 -4.22679650E-03  9.82296378E-05
  1.23255419E-02  1.97751264E-02  4.13142243E-02  2.12823607E-02  1.11149415E-01
 -5.61965918E-02  6.30303473E-02  3.26693426E-02  1.70897706E-01 -7.62654940E-03
  3.95885860E-02  2.27756062E-02  1.14559852E-01  4.46201591E-02 -6.41240002E-02
  2.35610773E-02  1.94659646E-02  7.86468505E-03  7.18952049E-04  3.42859399E-03
 -3.02786677E-03  1.38165795E-03  7.01041432E-04  1.09376199E-03 -1.61487113E-02
 -2.67485295E-04 -2.59817768E-03 -2.48198090E-03 -2.54275972E-02 -2.99395629E-04
 -3.48974490E-03 -1.13377337E-02 -1.64943372E-02  2.01979478E-03  3.27487518E-03
 -9.32922885E-02  3.93236817E-02  4.74477677E-02  9.01988511E-02 -2.49771411E-05
  1.25729122E-03 -8.09740441E-04  5.67089153E-04 -1.36268153E-03  1.69734439E-04
  2.33698686E-04 -4.66639761E-03  7.30298060E-03  9.20353431E-03 -6.42949659E-04
 -8.35053023E-03  1.07436221E-02  1.42638768E-02  1.47280881E-03 -4.30259398E-03
  6.57549102E-03  8.51947143E-03 -5.30786098E-02  1.76539412E-02  5.02608398E-02
  4.44569425E-03  1.42546230E-04  1.05167311E-03 -6.58302900E-04  7.69986196E-04
  1.03178926E-04  8.14315024E-04  1.32418363E-03 -4.79264233E-03  5.76850223E-04
  5.47815288E-03 -3.40817545E-03 -7.92673386E-03  8.58055087E-04  8.53752584E-03
 -1.03901056E-02 -4.03937020E-03  1.68632230E-03  8.46246363E-03 -2.68632392E-02
  2.35863701E-03  2.70715424E-02 -2.75850159E-02  1.52466458E-04  1.64829878E-04
 -4.23297403E-04  7.60732091E-04  5.04913820E-04 -1.12241665E-03 -1.81677955E-03
 -7.18671096E-03 -1.47830411E-03 -3.96296282E-03  4.71420403E-03 -1.13323761E-02
 -1.49494962E-03 -6.00814322E-03  1.52252504E-02 -7.42611772E-03 -4.58286384E-03
  2.27847706E-03  1.36203176E-01 -2.26328702E-02 -3.43935267E-02 -4.56894512E-02
 -8.21885834E-05 -3.12472359E-04  3.01120402E-04  3.61561807E-04  8.03222332E-04
 -1.14155508E-03 -1.91188645E-03 -3.55183142E-03  5.69420291E-03  3.80268560E-03
  6.18440464E-03 -6.07567226E-03  8.50482383E-03  5.79553277E-03 -1.52509708E-03
 -4.03446926E-03  1.67405948E-03 -3.97323754E-03  2.30803397E-02 -3.42456356E-02
 -1.03636912E-01 -2.02810254E-02  2.14628601E-03 -2.01371959E-03  3.72498758E-03
  1.35571548E-03  1.84144149E-03  1.13401512E-02  1.29456678E-02  3.47212237E-03
 -2.31810078E-02 -2.68392335E-02 -4.69792586E-03 -1.80023650E-02 -1.98839165E-02
 -1.32702124E-02 -7.68053882E-02 -9.19834298E-02 -2.91759771E-02 -8.96593743E-02
 -1.07208739E-01 -3.22979465E-02 -1.66041266E-02 -1.95700329E-02 -5.90712356E-03
  7.70486256E-02  9.28195576E-02  2.93598268E-02  8.92286934E-02  1.06922986E-01
  2.84524290E-02  5.41894311E-04  2.94974462E-04 -3.08786246E-03  5.73422381E-03
  6.99014892E-03  2.09953755E-03  3.04528539E-04  2.69303816E-04 -9.43372904E-04
  4.68208463E-04  1.06838651E-03 -6.84545542E-04 -3.36653534E-04 -5.71173689E-04
  1.16795268E-02 -3.25522198E-02 -7.80937732E-03  1.90325348E-03  1.69958326E-02
 -4.72158234E-02 -1.12938575E-02  1.31411771E-03  1.55695563E-02 -4.34712446E-02
 -1.05928439E-02 -4.03346888E-03  2.12346857E-03 -3.11171520E-03 -1.90687677E-03
 -3.63217920E-04  2.53478707E-04 -1.00630258E-03 -3.01873405E-06 -2.55679064E-04
  2.14273459E-03  3.41839001E-03  1.89386349E-02 -8.34699500E-03  3.82566191E-02
 -1.13045886E-02  2.86527000E-02 -1.22616427E-02  6.17616214E-02  3.74542633E-03
  1.78057274E-02 -6.63466099E-03  4.13098389E-02 -9.11987208E-03  4.23234530E-03
 -5.68365789E-03  5.12355150E-03 -4.38090736E-03  3.04523588E-03  2.02226317E-03
 -2.59263863E-03  2.51625267E-04 -3.79676826E-03 -6.31068895E-03 -3.57593447E-03
  3.66016353E-02  1.54254409E-02  1.82456282E-02 -4.53125571E-03  5.63721886E-02
  2.36608617E-02  2.12144877E-02 -1.88738562E-03  4.52624827E-02  2.71475237E-02
 -1.16518591E-02 -2.25130799E-02 -3.36241850E-02 -2.80373886E-02 -6.17942180E-05
  7.29648898E-04 -2.59150380E-03 -1.07273777E-03  3.88344686E-03  4.78370929E-06
 -1.89403851E-05  2.25831160E-02  4.96696696E-04  3.70495341E-02  3.57547645E-04
  3.30565156E-02  7.92772343E-04  5.57403896E-02  4.45394118E-04  2.74493515E-02
  5.09355923E-04  4.63497552E-02 -1.86330037E-03 -7.88664116E-04  1.67895023E-03
  3.57026996E-04  3.14336745E-03 -3.12630425E-03 -1.56022055E-03 -2.39818735E-03
 -7.73185280E-04 -2.21851476E-03 -3.78153615E-03  5.09926445E-02 -1.13391342E-02
  1.58279135E-02  1.34074859E-02  8.03490568E-02 -1.75472958E-02  2.26358166E-02
  3.26948032E-03  5.73292070E-02 -3.23408926E-02  1.14391266E-02  1.68749910E-01
  9.17420409E-02  1.41449953E-01 -4.79276317E-02 -6.19552931E-04 -1.85657085E-03
 -3.02347811E-03 -4.57155163E-03  3.56187383E-03 -1.29003971E-03 -2.13557443E-03
 -5.45697956E-02  2.89768921E-03 -1.95656039E-02  7.45227984E-03 -7.91645876E-02
  4.08795746E-03 -2.93865635E-02  2.62047626E-03 -4.58326743E-02  2.46786286E-03
 -3.73479537E-03  1.62098205E-02 -3.01121987E-02  4.07295564E-02  1.24724952E-01
  1.57308085E-03  2.12559240E-03  4.82458325E-04 -3.86170256E-04  1.34638352E-03
 -5.45554185E-03 -8.73998292E-03  1.68202699E-02  3.71120877E-02 -7.91825463E-02
  2.20914515E-02  2.51629173E-02  4.95126223E-02 -1.18386586E-01  7.25714662E-02
  1.52690036E-02  3.96577209E-02 -8.73181619E-02  3.62363386E-02  2.57605752E-02
 -2.60411658E-01  4.41674756E-01 -3.59500991E-03 -7.77195922E-04  1.69389494E-03
 -3.08150920E-03  8.96116453E-04 -7.29133816E-03 -1.18578849E-02 -2.61836676E-02
  1.25097484E-02  3.64496452E-02  3.33869477E-02 -3.93437470E-02  1.94117866E-02
  5.67740966E-02  2.35684452E-02 -2.25362233E-02  1.35167433E-02  4.15039226E-02
  2.09403358E-01  2.93584215E-02 -9.89214159E-04  5.87617834E-02  3.30151454E-03
  1.99716264E-03  2.19966413E-04 -1.94575385E-03  1.77662439E-03  2.64592761E-03
  4.31585288E-03  1.83546935E-02 -7.49187321E-03 -2.33266074E-03 -1.15178811E-02
  2.63999469E-02 -1.12902020E-02 -2.30275658E-03 -1.11903426E-02  1.64976082E-02
 -5.95718284E-03 -3.54077109E-04  2.20200837E-02  5.38806027E-03  1.55379627E-03
 -7.05731379E-03 -4.83296122E-03  4.70698077E-03 -2.90138410E-03  3.55541825E-03
 -4.64647145E-04  2.92218557E-03  4.56114069E-03 -5.96018495E-02  5.36596954E-03
 -2.50449230E-02 -1.36767977E-02 -9.22958075E-02  8.37317275E-03 -3.73901058E-02
  1.14348393E-02 -6.36174713E-02  6.72052751E-03 -2.41822323E-02 -1.66694798E-02
 -1.45904176E-02  2.03929567E-03  1.43791228E-03 -5.47679609E-03  1.29598622E-04
 -1.47399932E-03  4.24424157E-03 -2.36508140E-03  6.51580026E-03  1.05167142E-02
 -1.44613610E-02  1.33659579E-02  4.28532802E-02 -2.97147601E-02 -2.35521576E-02
  1.98719592E-02  6.42862222E-02 -1.03114245E-02 -1.49971291E-02  1.27817386E-02
  4.02870115E-02  3.46452733E-02  1.14131950E-02  4.64119365E-04  6.98960297E-03
 -3.82543734E-03 -1.01241998E-03 -6.11623514E-04  2.73943124E-03 -2.04183113E-03
 -3.43082935E-03 -5.65720637E-03  6.80533523E-03 -6.65563573E-03 -6.56231468E-03
  1.52145008E-02  1.03822937E-02 -1.07536356E-02 -9.24118324E-03  7.91028569E-03
  5.00336778E-03 -3.36508198E-03 -7.82395128E-03 -1.99719081E-01 -1.65909550E-02
  6.25014112E-03  1.38441121E-02  3.10632656E-03 -5.57774630E-03  2.70797351E-03
 -2.61907707E-03 -6.13512275E-04  4.02769744E-03  6.71052845E-03  4.58861515E-02
  3.91123599E-02  7.13371943E-02 -1.86756181E-02  6.86885965E-02  5.82708756E-02
  1.00977790E-01 -5.76313826E-03  4.68116521E-02  4.00434989E-02  5.74454723E-02
 -1.15449574E+00 -2.58459048E-02 -1.26999128E-01  5.71304488E-02 -5.46251661E-04
 -1.07561358E-03  4.27285596E-03  3.14849354E-04  1.77656478E-03  3.58680770E-04
  5.61296428E-04 -2.20566446E-02 -9.06356462E-02 -9.48328240E-03 -9.08083581E-04
 -3.00514368E-02 -1.30822933E-01 -1.38971552E-02 -1.54322287E-02 -1.39379451E-02
 -7.19873645E-02  1.99445813E-03  3.27892142E-01 -5.36194985E-02 -1.11751096E-01
 -7.13866485E-02  6.77977935E-04  2.72423302E-04  4.12841371E-03  1.87774438E-04
  3.51173486E-04 -3.05619413E-03 -5.07146891E-03  1.07338721E-02  6.21318223E-02
 -6.37728851E-02  1.24918534E-02  1.71447398E-02  9.14442013E-02 -9.19543514E-02
  5.27250143E-02  6.95790920E-03  5.06892036E-02 -6.75852031E-02 -1.05817724E-03
 -3.88307401E-03 -6.90036108E-02  7.36497550E-02  2.16953271E-03  1.97538953E-03
  4.54831028E-03  3.97817529E-04 -1.48628630E-06  8.28246025E-03  1.34527293E-02
  2.82174719E-02  9.32802167E-03  7.57884191E-02 -3.41099826E-02  4.03807515E-02
  6.89724753E-03  1.12703193E-01 -1.00740845E-01  2.48321558E-02  1.64261038E-02
  4.79302024E-02 -8.00873102E-01  1.00557949E-01  1.74827360E-01  1.72115276E-01
  2.22889079E-03  1.77115927E-03  2.74696994E-03  1.59750541E-03 -1.36083236E-03
 -2.12851393E-03 -3.45088339E-03 -1.50723103E-02 -6.78543508E-02 -2.50881799E-03
  1.02223399E-02 -2.12201759E-02 -9.94826910E-02 -5.16434432E-03 -1.14342623E-02
  5.16893433E-03 -1.40014991E-02  1.37343674E-02  1.36350772E+00  1.08694993E-01
  2.17881581E-01  1.67821373E-01 -3.87155384E-03 -3.33647068E-03 -1.94877979E-02
 -4.12588548E-03 -5.30871961E-03  1.55420825E-02  1.93395661E-02  2.05552680E-03
  7.34089187E-04  7.15218144E-04  6.88834153E-04  9.64222326E-03  5.28198500E-03
  1.00536353E-03 -3.12126776E-02 -3.64208420E-02 -1.28989674E-02 -5.50879797E-03
 -6.43376500E-03 -3.60522787E-03  5.18430391E-02  6.17084262E-02  1.99087733E-02
  2.91506410E-02  3.49658891E-02  1.03361017E-02 -1.82695427E-03 -2.51574059E-03
 -4.25852526E-05 -1.49493831E-02 -1.44244754E-02 -4.74427600E-03 -3.38101176E-04
 -1.37833623E-03 -5.35350772E-03  1.76815884E-02  2.19343427E-02  1.03502216E-02
 -2.74793976E-02 -3.28768299E-02 -5.67301498E-03 -4.84018774E-04 -8.26899340E-04
  3.02819907E-02  1.65387839E-01  1.49996903E-02  2.97537814E-03  4.36734788E-02
  2.39447814E-01  2.13883499E-02  1.63524128E-03  4.16701719E-02  2.23953559E-01
  2.18378472E-02  2.54939239E-02 -2.27798815E-03  5.26277547E-03  7.17121300E-03
  7.46850539E-04  6.83116327E-04  3.94273707E-03  8.33024093E-04  5.58117345E-04
  1.44359926E-03  2.38041629E-03  3.26893965E-02 -1.91932090E-02 -7.60971593E-02
 -3.61252598E-03  4.60008517E-02 -2.90697924E-02 -1.22934035E-01 -1.50916438E-02
  1.97938831E-02 -1.88995401E-02 -7.88567504E-02  4.05488595E-02 -2.92139798E-03
  7.59677095E-03 -9.32710672E-03  8.02440360E-03 -1.01792735E-02 -3.92961477E-03
  8.08614003E-03  2.57827068E-03  2.19112404E-03  3.63566637E-03 -6.10328001E-02
 -4.32294418E-02 -1.14513068E-02 -1.23333399E-02 -9.33967311E-02 -6.73366947E-02
 -1.72811618E-02 -1.88971606E-03 -8.03151555E-02 -6.19215006E-02 -2.03093358E-02
  1.72287103E-01 -1.94282824E-02  5.03173918E-02  5.04543628E-02  1.20172373E-03
 -1.06109218E-02  1.66989203E-03  1.37325496E-03  1.06294082E-02  9.57235375E-03
  1.59629604E-02 -7.82822102E-02 -4.74842456E-02 -4.49268030E-02 -4.71700436E-02
 -1.12801534E-01 -6.89123806E-02 -6.95403201E-02 -8.32650340E-02 -8.32259976E-02
 -5.34007253E-02 -6.33582117E-02 -6.77058592E-03 -1.00696350E-02  6.85114357E-03
  5.71437139E-04 -7.06272817E-03  3.29895538E-03 -1.13772195E-04  4.02078956E-03
  6.14180948E-03  1.26999294E-03  2.01016196E-03  9.25166547E-02  2.21193555E-02
 -2.96114920E-02 -1.04155126E-02  1.47377665E-01  3.52882341E-02 -4.85748176E-02
  7.67086087E-02  1.17587939E-01  3.92425491E-02 -3.21107113E-02 -3.86580672E-01
 -1.43662999E-01 -9.84603348E-02 -1.94717313E-01  7.88133812E-03 -9.50815832E-03
  7.02003338E-03 -1.44858279E-03  6.06265096E-03  2.92644052E-04  5.64394286E-04
 -8.01841793E-02  3.43883529E-02 -1.20138053E-02 -2.10318914E-03 -1.14537127E-01
  5.20682973E-02 -1.76521072E-02 -5.84858267E-03 -1.00507933E-01  3.79137506E-02
 -1.50846768E-02  1.67969819E-01  2.93744357E-02  2.07674313E-02  5.49508496E-02
 -1.00186649E-03 -2.05947946E-03  4.62846743E-05  7.75414187E-04  1.68933282E-03
 -6.47623088E-04 -1.22596227E-03  1.47696050E-02 -5.61612556E-02 -7.93934406E-03
  5.28579738E-03  2.51662944E-02 -8.62659706E-02 -1.16728368E-02 -2.03447525E-02
  3.07723113E-02 -1.67378663E-02  1.19645587E-02  2.06722076E-01  1.75401351E-02
  1.97380514E-01 -3.95544787E-01  4.16062582E-03 -1.16109505E-03  1.04739859E-03
  1.89477762E-04 -2.64893232E-03 -4.56067496E-03 -7.34168800E-03 -5.16638311E-02
  3.21348186E-02  3.14127368E-02  2.14108712E-02 -7.78857390E-02  5.09055543E-02
  5.12744832E-02 -2.00537791E-02 -3.28862611E-02  2.73054532E-02  2.97202764E-02
  1.76748052E-01 -1.79447449E-01  2.12425436E-02 -9.52216272E-02  3.43993565E-03
  4.91200865E-03  1.11550865E-03 -3.18739792E-03  2.73975434E-03  2.29916511E-03
  3.70332357E-03  4.67711646E-02 -1.06386051E-02 -2.41473008E-02 -1.05114449E-02
  6.79817639E-02 -1.41757518E-02 -3.54143980E-02  1.52569265E-02  4.30930425E-02
 -6.91388272E-03 -1.51573144E-02 -1.81573927E-01 -1.15224304E-01  3.36382308E-02
  2.78410653E-02 -5.30684317E-03  8.40550613E-03 -2.82699303E-03  4.45368357E-03
  1.16426345E-03  5.39529819E-03  8.55539497E-03 -8.27534887E-02  2.35094724E-02
 -7.43333390E-03 -2.52396940E-02 -1.27101028E-01  3.61880065E-02 -1.30809982E-02
  1.35231023E-03 -9.23797339E-02  2.50020749E-02 -1.12438676E-02 -1.11532959E-01
 -2.69826714E-02  1.89946400E-02  4.76210386E-02 -6.31227599E-03  1.69761113E-03
 -1.86696843E-03  5.71575744E-03 -1.43080325E-03  8.21469930E-03  1.33049345E-02
 -2.75964510E-02  2.15473518E-02  3.14250537E-02 -3.80957459E-02 -4.09985856E-02
  3.30647167E-02  4.73190678E-02  1.32286775E-02 -1.40211206E-02  1.84878997E-02
  2.96963804E-02  1.70681047E-02  2.69211221E-02  2.34240715E-03  1.62071699E-02
 -5.08203587E-03 -1.14566359E-03 -1.47387413E-03  4.39789148E-03 -1.62719384E-03
 -6.31683880E-03 -1.03939042E-02  2.96125947E-02 -5.97134623E-03 -2.72095335E-02
  2.93669674E-02  4.29859878E-02 -7.34094086E-03 -4.02775269E-02 -1.06334094E-02
  4.39935413E-02 -4.74090584E-03 -1.02462491E-02 -1.46629663E-01  6.26656236E-05
 -7.64623147E-03  1.38919344E-02  5.34061508E-03 -8.02050396E-03  2.07423703E-03
 -3.46250964E-03 -4.24484074E-04 -1.35873757E-03 -2.29170871E-03 -1.45618129E-03
 -4.81177007E-02 -1.56004851E-02  4.94675427E-03  1.04049712E-03 -7.47016591E-02
 -1.95357934E-02  1.19519527E-02 -9.98666992E-03 -7.02076779E-02 -1.67550029E-02
  1.00095376E+00 -9.60110392E-03  8.39023179E-02 -7.04770461E-02 -1.00845412E-03
 -3.12676196E-03 -9.55177768E-04 -1.58452656E-03  2.74134987E-03  1.27596746E-04
  2.61430258E-04  2.37085852E-02  4.18572356E-02 -4.76146522E-03 -9.40371062E-04
  3.55293510E-02  5.99523735E-02 -8.21530687E-03  2.13296947E-02  1.88983374E-02
  3.03934608E-02 -1.68915058E-02 -3.98971579E-01  4.24537644E-02  5.83751368E-02
  7.16028273E-02 -9.65081281E-04 -3.40092809E-03 -4.63584358E-03 -2.07252832E-03
 -8.92075097E-04 -2.49483509E-03 -4.00437331E-03 -6.24638360E-03 -4.86528996E-02
  2.34487900E-03  1.28573827E-02 -9.22274852E-03 -7.35463422E-02  8.82458388E-04
 -2.24240253E-02 -1.43389009E-03 -3.88412082E-02  6.28074515E-03  1.06830477E-01
 -1.65834813E-02 -1.09675572E-02 -3.29869149E-02  1.02153336E-03 -1.43955676E-03
 -2.64706188E-03  2.16047352E-05 -2.25159053E-03 -5.06895276E-03 -8.22642770E-03
 -2.88237827E-03 -2.53996394E-02 -1.44676932E-02  2.23554896E-02 -2.78942828E-03
 -3.79358772E-02 -2.09097465E-02  5.01993509E-02 -5.33763176E-03 -3.62427256E-02
 -8.45605906E-03 -1.35873891E-01  9.03037224E-03  7.82256818E-03  1.70552595E-03
  8.19234490E-04  1.90872520E-04 -1.63271397E-03 -1.28850374E-04 -1.78173626E-03
  4.60846042E-03  7.61476106E-03  2.05521216E-02  3.50243757E-02 -7.07147920E-03
 -2.25388932E-02  3.08599989E-02  5.12753059E-02 -9.47133831E-03 -3.20903700E-02
  8.98108819E-03  1.16160292E-02 -3.37730568E-02 -4.77133293E-01  2.51635007E-02
  1.33736714E-01  8.70684967E-04 -2.43543214E-03  7.34031749E-03  7.05202338E-03
  2.40544406E-04 -1.21193295E-03 -1.65552123E-02 -2.02924430E-02 -3.56660584E-03
  5.68194176E-02  7.07015288E-02 -1.07768302E-02  6.39106886E-02  6.90426383E-02
  2.78321510E-02 -4.95712947E-02 -6.12167389E-02 -2.21134657E-02  5.46133753E-03
  6.75228136E-03  1.80030404E-03  6.75330905E-02  8.05239888E-02  2.53393223E-02
  3.00206263E-02  3.61939635E-02  1.22068370E-02 -6.96724845E-03 -1.33660360E-02
  1.00639958E-02  3.08234096E-02  2.91596176E-02  7.69216416E-03 -5.71351019E-03
 -6.71745299E-03  3.02204348E-03 -2.96473752E-02 -3.75080731E-02 -1.49951706E-02
 -8.05268880E-03 -9.97325847E-03  2.17086167E-03  7.67201259E-04  1.29016618E-03
 -4.19817239E-02 -1.99364797E-02  7.44316132E-03 -4.09968317E-03 -6.07108975E-02
 -2.88282908E-02  1.10440354E-02 -6.57652109E-03 -5.72706394E-02 -2.62232254E-02
  8.36321872E-03 -2.65404117E-02 -7.66100098E-03  3.24943734E-04 -5.90591067E-03
  3.02916758E-04 -8.49854740E-04  1.64108886E-04 -4.29468793E-04  1.46037874E-04
 -4.97731712E-04 -8.34938235E-04 -3.88938533E-02 -3.66454019E-02 -8.06542811E-02
  3.01795244E-03 -6.12723239E-02 -6.14626755E-02 -1.31896594E-01 -2.06100542E-02
 -3.64107326E-02 -5.30453867E-02 -8.47254827E-02 -5.01126513E-02  3.06971092E-03
 -1.89428312E-02 -7.44665239E-03  1.22103940E-02 -7.97794273E-03 -4.32794433E-03
 -1.20507330E-03 -1.08015327E-02 -2.26107610E-03 -3.74152928E-03  1.21840276E-02
 -1.26981773E-03 -4.27139224E-02  1.13612876E-02  1.81594950E-02 -2.06262072E-03
 -6.47536992E-02  9.63771216E-03  2.29695790E-02 -7.17430935E-03 -6.81356195E-02
 -3.19358275E-02  3.35590283E-02  8.98959626E-03  1.77863134E-02 -3.43749399E-03
 -2.97369555E-03  7.35444233E-03 -5.98088747E-03 -5.15270552E-03 -3.46235763E-03
 -5.77748437E-03 -8.01193262E-03 -4.59758870E-02 -1.12139924E-01  1.69417600E-02
 -1.35335498E-02 -6.93120901E-02 -1.67145326E-01  3.37566550E-02 -1.80329021E-02
 -6.19457353E-02 -1.39849618E-01  1.16845755E-02  1.67374608E-03 -1.26634601E-03
 -4.50982078E-03 -7.31262228E-03  1.02046986E-02  2.15842205E-03  3.70060490E-04
  5.34938558E-03  2.72686305E-03  4.67404492E-03 -2.21603536E-02  2.23817745E-02
  8.76799842E-02 -8.88463520E-03 -3.62232172E-02  3.71344252E-02  1.39794922E-01
 -7.92425203E-02 -4.81010302E-02  7.13720351E-03  1.25448112E-01 -4.40397330E-02
  7.22789153E-02 -8.65990795E-02  1.79620249E-02 -6.54663293E-03  1.25330862E-02
  5.57236631E-03 -9.37821922E-03  2.58521423E-03 -1.87737895E-04 -3.20785129E-04
  2.67037206E-03 -1.10616611E-02 -2.32167389E-02  1.28792786E-03  3.92372066E-03
 -1.68583189E-02 -3.50890214E-02  6.44124553E-03  1.57091283E-02 -1.21167045E-02
 -3.27314949E-02  3.23534501E-01  4.34487346E-02 -1.91294742E-02  1.43553784E-02
  2.07455416E-03  6.10824837E-03  6.30761100E-04 -9.52730452E-04  2.35863814E-03
 -1.26659212E-02 -2.09292594E-02 -5.26066210E-02 -2.83993076E-02 -3.05118380E-02
  5.76837916E-02 -7.96292796E-02 -4.00478419E-02 -4.50795314E-02  7.48218193E-02
 -6.94174439E-02 -3.20070291E-02 -5.82406384E-02 -2.75654507E-02  9.64605937E-03
 -3.69477665E-02  1.96997796E-01 -3.90204596E-03 -1.65355528E-03 -3.65307889E-03
 -2.77177652E-03  2.12294846E-03 -4.70286643E-03 -7.78754855E-03  4.61429663E-02
 -1.24520974E-02  1.03180104E-02  2.08664609E-02  6.91749584E-02 -1.98504904E-02
  1.11609491E-02  2.72218504E-02  3.84260984E-02 -1.64946212E-02  1.31323632E-04
  7.31595347E-02 -5.46121221E-02  2.59235354E-02 -2.66727795E-02  2.39970249E-03
 -4.34995198E-03  1.56532170E-03 -1.53621125E-03 -7.65700593E-04  4.09512543E-03
  6.68778282E-03 -4.30152070E-02  8.41273739E-03  3.06448876E-03 -1.83190258E-02
 -6.19635400E-02  1.12781332E-02  4.48678205E-03 -2.17875223E-02 -3.75594470E-02
  7.83000486E-03  1.05195135E-03 -1.75921948E-01 -2.54499251E-02 -8.31808392E-03
 -1.46416476E-02  3.54524386E-05 -2.59422292E-03  4.28353404E-04 -2.69333852E-04
 -9.34296623E-04  4.21462461E-05  6.28812255E-05  4.16907955E-03 -1.27923997E-02
 -3.56857554E-02 -3.76041193E-04  5.66167817E-03 -1.85211937E-02 -5.08298832E-02
  5.03691184E-03  7.12073494E-03 -1.27998695E-02 -3.11889651E-02 -4.36008043E-03
  9.23853475E-03 -1.70266502E-03 -1.71051860E-02 -8.02763066E-05  6.99695102E-04
 -8.92277676E-05  2.30400998E-05 -1.06662276E-04 -3.66159726E-03 -6.00605537E-03
  3.87881432E-02 -3.51946124E-03  2.46685412E-02  1.72023269E-02  5.54995276E-02
 -5.29064366E-03  3.56244918E-02 -6.69675331E-03  2.20926802E-02 -7.48939105E-04
  2.14686206E-02  6.36477308E-02 -5.32955418E-03 -8.00258490E-03 -2.23335139E-02
 -2.40586957E-03 -1.28932070E-03 -3.74406115E-04  9.58981653E-04 -9.35073763E-04
  4.03457040E-03  6.69093738E-03 -4.75307515E-02  5.77740078E-03 -1.57873444E-02
 -1.78606081E-02 -6.83738444E-02  6.22218167E-03 -2.73693030E-02 -5.31608311E-03
 -5.55046007E-02  5.08301313E-03 -3.37748280E-02 -1.02191002E-01 -1.54617109E-02
  1.57617350E-02  2.36988917E-02 -4.73422111E-03 -6.66456192E-04 -1.03530714E-03
  2.20609804E-03 -9.05914449E-04  1.07745348E-02  1.75540398E-02 -2.93354060E-02
 -2.67743516E-02  2.01354950E-02 -4.79268877E-02 -4.60458471E-02 -3.97888286E-02
  3.23506746E-02 -1.33061375E-02 -2.90274756E-02 -1.04284955E-02  1.64328232E-02
 -2.67062388E-01  3.31537790E-02  1.41413755E-02  1.14193679E-01  1.86341733E-03
  4.12178981E-03  2.78193066E-03  8.59587754E-04 -1.21727153E-03 -3.74088699E-03
 -6.23073248E-03 -7.16385486E-03 -3.40466465E-03  4.94810892E-02  1.55293844E-02
 -1.25097068E-02 -4.36452223E-03  7.76665735E-02  2.40964295E-02 -4.36827668E-03
 -6.35952614E-03  6.38312179E-02 -1.11759036E-01  1.51200058E-02  3.08598746E-02
  1.66322041E-02  8.14523499E-03  1.72759153E-03 -9.74260363E-03  3.59419760E-03
 -4.29635906E-03 -1.00307115E-03 -1.48036183E-03 -3.88763917E-02 -1.11959413E-02
 -8.10465142E-02  5.99900791E-03 -6.13534784E-02 -2.12317965E-02 -1.20131837E-01
 -1.12653738E-02 -4.55201764E-02 -2.51003914E-02 -8.09479186E-02  1.46584962E-01
 -1.32063759E-02 -1.05581491E-02 -4.23257843E-02  8.94937743E-03  2.40290786E-04
 -8.98153680E-03  5.76678241E-03 -4.37628647E-03 -7.81970155E-03 -1.27841833E-02
  1.33566890E-04 -1.86238400E-02  8.10326395E-02  3.75489698E-02 -3.83922069E-03
 -3.14656795E-02  1.18809313E-01 -7.48546642E-03 -1.16478042E-03 -1.20261584E-02
  7.04721610E-02 -2.56919420E-01  3.09408855E-03  4.04789591E-02 -3.20880326E-02
  4.88545997E-03 -5.49660631E-04 -2.65634895E-03  3.61348082E-03 -1.27240356E-03
  5.82684217E-03  9.70174168E-03 -2.04539039E-02 -9.93447562E-03 -9.92063875E-03
 -2.76921296E-02 -3.08056320E-02 -1.09634258E-02 -1.66599873E-02 -2.78522267E-02
 -1.08973269E-02  3.11645758E-05  1.29091474E-02  4.23877031E-01 -6.45946984E-03
 -6.92405923E-02  3.18152023E-02  7.34980390E-03 -3.15871297E-03  1.89152514E-03
  2.89362085E-03  1.16587942E-03  2.17034881E-03  1.20707302E-03 -3.57138722E-03
 -2.37662288E-02 -2.79377909E-02  4.89249961E-04 -7.95223634E-02 -8.15028324E-02
 -1.68362215E-02  2.76095804E-02  3.20092177E-02  8.98228395E-03  2.55172169E-03
  3.12320654E-03  2.33489599E-03  2.24027574E-03  3.51218791E-03  1.70249632E-03
 -2.86083678E-03 -3.56264022E-03 -4.08289308E-03 -2.85225752E-02 -2.97610727E-02
 -1.52120610E-03  1.50592004E-02  1.67630757E-02  1.20808671E-02  4.77903540E-02
  5.72103494E-02  2.09691776E-02 -5.97701439E-02 -7.29368218E-02 -2.56176804E-02
 -3.63039747E-02 -4.56910184E-02 -1.26705024E-02 -1.35496508E-03 -2.31607746E-03
  4.69560927E-02  2.35501265E-02  1.09784118E-02  7.85701262E-03  6.81916954E-02
  3.40885331E-02  1.61522948E-02  8.30863013E-03  6.35883913E-02  3.33645940E-02
  1.35260993E-02  2.19149149E-02  8.76355691E-03 -3.09957286E-03  7.97943410E-03
  6.17575871E-04  1.17615956E-03  1.57776554E-04  6.01646574E-04 -1.56124722E-04
 -2.83043399E-03 -4.64796281E-03 -7.95435825E-03  1.27811118E-02  3.25012530E-04
  1.36818807E-02 -1.09905341E-02  1.99608899E-02  4.05764303E-04  1.16761141E-02
 -2.25890436E-03  2.18848246E-02 -2.01173979E-03 -3.93689409E-02  9.36692958E-03
 -5.51881414E-03  2.21416084E-03 -3.34807409E-06 -3.09799032E-05 -1.22956336E-03
 -2.48953213E-04  5.70810305E-03  8.81790765E-03  1.47020928E-02  6.97275594E-04
 -3.25348526E-02  4.84530352E-03 -4.31021091E-02  1.71611356E-03 -4.95393909E-02
  6.83232066E-03 -6.45283599E-02 -1.16193061E-03 -4.74038978E-02  7.75213035E-03
 -1.46367708E-02  4.23036479E-02 -3.14505375E-02  1.12401869E-02 -1.07977264E-04
  1.05568402E-03  5.21066966E-04  2.22174315E-03 -1.05869917E-03  9.18446889E-04
  1.55120385E-03 -1.37082238E-02  2.67207956E-02  1.95243054E-03 -4.56725845E-03
 -1.94863998E-02  3.98112689E-02  2.56367471E-03 -1.19574185E-02 -1.61815934E-02
  3.59033756E-02  2.33852892E-03  1.42995480E-02 -2.04132948E-03  8.71659940E-03
 -3.06254528E-04 -2.49752211E-05 -3.98579909E-04  9.61121600E-04  1.46455001E-03
 -1.90215253E-03  1.41500309E-03  2.34468959E-03 -3.40428368E-03  1.26398619E-02
 -1.69651603E-02 -9.64695352E-03 -4.60502818E-03  1.98294939E-02 -2.66504278E-02
  2.56290197E-02 -9.62390476E-04 -3.88599061E-04 -1.11117900E-02 -6.31459303E-01
 -1.39448780E-01 -1.62143238E-01 -1.80508259E-01 -7.22133648E-04 -2.76623495E-05
  6.36371197E-03  9.99035673E-03  7.77608514E-03 -1.71478133E-03 -2.84941092E-03
 -8.02905835E-03 -8.30559362E-02  3.13812391E-02  7.69939984E-03 -1.51056011E-02
 -1.30391301E-01  4.82338810E-02  7.01790580E-03 -2.28703402E-02 -1.07304737E-01
  4.68742543E-02  1.74366560E-01  5.59609879E-02  1.22470174E-01  5.14201480E-01
 -9.00403738E-06 -4.16393149E-03  3.01127572E-03  2.96071170E-03  8.93756814E-03
 -6.24761288E-03 -1.04568896E-02  3.36345142E-02 -1.68959975E-02 -3.18664383E-03
  3.15284755E-02  5.11986648E-02 -2.47314366E-02 -6.78470545E-03  2.40006768E-03
  5.48447475E-02 -1.83035646E-02 -9.60051086E-03  3.29021481E-01 -5.95425782E-02
  3.10217622E-01 -7.82549467E-01  9.27410294E-04  9.78289726E-04 -4.55621673E-03
  2.50280857E-03  6.98552868E-04  2.23966759E-03  3.67633200E-03 -1.57735123E-02
 -8.15382819E-02  1.61913530E-02 -1.01436370E-02 -2.62843136E-02 -1.31566134E-01
  2.69282981E-02 -6.77913398E-03 -1.22137822E-02 -9.23682779E-02  1.99420934E-02
  7.31821171E-01 -1.74530054E-02  4.31293405E-02  8.81399743E-02  2.02514865E-03
 -3.30214122E-03 -5.78490094E-03  5.07288240E-03  4.39406462E-03 -2.02151017E-03
 -3.29023422E-03 -2.28943576E-02 -7.44371885E-02  2.69401575E-02  8.91120699E-03
 -3.60651857E-02 -1.21996452E-01  4.28260774E-02  1.42166072E-02 -2.40709950E-02
 -8.56429722E-02  3.18698276E-02 -1.19941254E-01 -3.42919215E-02 -4.34305230E-03
 -5.73034526E-03  5.45544710E-03 -2.30421914E-03 -7.33151079E-03 -2.65350022E-04
 -3.46148065E-03 -1.11974584E-03 -1.78418140E-03  9.84145662E-04 -7.91177383E-02
  2.88492078E-02  5.49933928E-03 -4.15650202E-04 -1.28631343E-01  4.60616772E-02
 -6.59384103E-03 -6.46494461E-04 -9.11737213E-02  3.23038911E-02 -2.25672139E-03
  2.74605956E-03  4.41912971E-03  1.19770449E-02  3.41169756E-03 -1.34145944E-04
 -1.62857485E-03 -5.48753429E-03 -8.13160340E-03 -2.39633984E-04 -3.79063331E-04
 -3.35640836E-02 -7.66540658E-02  1.35107296E-02  2.09942054E-04 -5.15507611E-02
 -1.25325070E-01  2.39998410E-02  1.38510616E-02 -2.90695329E-02 -8.76358541E-02
  1.71995423E-02  1.31989657E-01  3.86429565E-02 -1.96540710E-02 -1.07026575E-02
 -8.41652945E-04  2.31940038E-03  6.12929564E-03 -5.77234935E-03 -5.13416595E-03
  2.94005415E-04  3.81723351E-04 -2.50191773E-03 -8.12848190E-02  3.54312207E-02
  4.61248892E-04 -6.52364963E-03 -1.29713219E-01  5.73969576E-02 -2.31037199E-02
 -9.89240920E-03 -9.30643488E-02  4.91801306E-02 -7.89033157E-01 -9.77396526E-02
  5.22004107E-02  9.38601983E-02 -2.99597967E-03  2.01343047E-03  7.95554878E-03
 -1.94662258E-03  3.35559011E-03  4.08670928E-03  6.72220825E-03  1.98561234E-02
 -3.41025075E-02 -2.69609493E-02 -1.94896562E-02  3.44451208E-02 -5.06232947E-02
 -3.80804688E-02 -9.12383474E-03  1.77387551E-02 -4.48198003E-02 -4.06809131E-02
  1.00027429E+00 -1.35092640E-01 -1.06203893E-01 -4.30180499E-01  3.01348937E-03
 -1.61851768E-03 -1.70759969E-03  2.41421300E-03  2.06833645E-03 -1.29141684E-03
 -2.14578065E-03  4.31123752E-02  8.49489696E-03  2.06848023E-02  4.47501455E-03
  6.82748353E-02  9.15528569E-03  3.10837785E-02  3.21496484E-02  4.46804294E-02
 -1.86732696E-03  2.28857440E-02  2.94254119E-02 -6.06095586E-02 -1.89673481E-01
  2.33560938E-02  7.17705365E-03 -3.21083506E-03 -4.26051884E-03  1.15238516E-03
 -2.33406652E-03  4.21891045E-04  7.66733731E-04  1.45236033E-02 -2.98919750E-02
 -3.76357889E-02 -9.86255211E-04  2.49804671E-02 -4.76487816E-02 -5.78840429E-02
 -1.45837210E-02  1.61235314E-02 -3.84629161E-02 -4.07829180E-02  1.68008380E-01
 -4.70173181E-03 -1.03790089E-01  9.22791868E-02  5.32658955E-03 -2.68057604E-03
 -6.17920721E-03 -4.13679300E-04 -5.82234259E-03 -4.21298960E-03 -6.92584845E-03
  3.50582791E-02 -4.15376790E-03  2.10527892E-02  1.86365279E-02  5.50794809E-02
 -8.93626325E-03  2.79723079E-02  2.63423420E-02  3.64697689E-02 -5.59083562E-03
  1.22966045E-02 -9.14187024E-02  3.30916007E-02  3.68593041E-02  1.22971445E-01
  7.04675661E-05  1.14934622E-03 -3.54459165E-03 -1.52817500E-03 -3.64935861E-03
  4.64055623E-03  7.61835894E-03  1.69241351E-02 -1.82039332E-02 -1.41943306E-02
 -2.08067968E-02  2.68549533E-02 -2.74036370E-02 -2.17332279E-02 -2.56419581E-02
  2.06499320E-02 -2.08282349E-02 -1.04792228E-02 -8.85135402E-01  1.35663636E-01
  3.76278648E-01  6.57895755E-03 -1.10089688E-04  8.18145463E-03 -3.38734667E-03
  1.69218685E-03 -3.60281935E-03 -4.29847198E-03 -2.35083318E-03 -3.28523976E-04
  6.18257147E-03  1.33082883E-02  1.05211950E-02  1.02604828E-02  1.11487673E-02
  3.26783928E-03  3.59575815E-03  4.88111918E-03 -2.79052593E-03 -1.21132122E-03
 -1.15791393E-03 -1.14158559E-03 -1.79343649E-02 -2.24232883E-02 -1.08327101E-02
  4.13580753E-03  5.35150453E-03  2.14699263E-03  1.25886991E-02  1.37919556E-02
 -2.39374904E-04  8.28192664E-03  8.20734917E-03  6.25288885E-03  2.74746668E-02
  3.36088195E-02  1.44245232E-02 -3.59474574E-02 -4.50782226E-02 -2.00926042E-02
 -1.87221909E-04 -1.26509951E-03 -1.59189564E-03 -1.24500567E-03 -2.11676896E-03
 -4.18644580E-02  1.98594870E-02  2.23195544E-02  6.94970330E-03 -6.09024836E-02
  2.86657071E-02  3.24352362E-02  9.01689916E-03 -5.60590605E-02  2.81707153E-02
  3.06210871E-02 -3.75065604E-03 -9.34400232E-03  1.18053473E-02  1.52717643E-03
  9.09997251E-04 -8.07471794E-04 -2.61052301E-05 -2.84279247E-04 -7.01358054E-05
 -5.63022481E-06 -3.93126924E-06  2.65701879E-03  7.53178175E-03  1.03134217E-02
  4.77256104E-05  4.59783005E-03  1.26157664E-02  1.69063717E-02  1.11380383E-02
  1.84955644E-03  1.23997682E-02  8.58868949E-03 -1.52488333E-02 -9.06772014E-04
 -1.32287249E-03 -2.12627147E-03 -1.47391842E-03  3.41589414E-04  4.31100178E-04
  9.42180639E-04  1.14841199E-03  1.57603230E-03  2.62995073E-03  2.01846134E-03
 -4.72016264E-03  9.87772228E-03 -7.54192710E-03  4.18459243E-03 -7.02975824E-03
  1.53133395E-02 -1.59976104E-02 -4.30827241E-03 -6.71530448E-03  1.55611637E-02
 -1.23129572E-01  2.51001862E-03 -3.21922731E-03  2.50641144E-03  5.49822124E-04
 -9.48646172E-05 -5.91284595E-04  8.11292265E-04  1.21165121E-03 -3.07880588E-04
 -5.28077722E-04  1.31759980E-03  6.72560377E-03  1.27794224E-02  1.98024451E-03
  2.10890604E-03  1.04201988E-02  1.90703732E-02 -1.40601879E-03  4.16156587E-03
  7.68149234E-03  1.54834649E-02 -1.37592374E-02  6.12466078E-03 -5.68446940E-03
  4.84422275E-04  9.90718176E-04 -1.11659097E-03 -3.08530252E-04  1.51436959E-04
 -8.77239162E-04 -4.60845648E-03 -7.62967336E-03  2.05647503E-02  1.08846416E-02
 -8.38591683E-03  1.97528900E-02  3.19717236E-02  1.68468717E-02 -1.30113100E-02
  5.69474030E-02  3.15414498E-02  1.55334459E-02 -1.32128593E-02  9.62727607E-01
 -1.18192490E-01  4.53788490E-02  1.63821604E-01  3.33517381E-03 -6.20816125E-03
  3.89717349E-03 -3.55465339E-03  1.65089477E-03  4.96531192E-03  8.21447366E-03
 -2.71256135E-02 -3.17701864E-02 -3.55436969E-03 -2.24018617E-02 -3.92203567E-02
 -5.01848717E-02 -3.39259298E-03 -2.20916353E-02 -4.64229328E-02 -4.72848462E-02
 -1.05394047E-02 -6.06276258E-01 -2.00957313E-01 -1.55059162E-01 -6.87311631E-01
 -4.91811885E-03  1.25673662E-03  2.04383083E-04  4.48604271E-03  4.59462697E-03
  2.92526116E-03  4.86124152E-03 -6.62112844E-02  2.31802268E-02 -1.76200127E-02
 -1.33961400E-02 -1.03012252E-01  3.36341836E-02 -2.16307976E-02 -2.02594456E-02
 -8.51017365E-02  5.10338277E-02 -1.17019650E-03  1.96755933E-01 -3.71746160E-02
  1.34949872E-01 -9.45635763E-02  2.40204515E-03 -5.35881408E-03  4.58664020E-03
 -6.02645965E-03 -4.38273605E-03 -3.06651992E-03 -5.05751638E-03 -3.48062226E-02
 -2.93576097E-02  2.14730265E-02  1.52846728E-02 -5.23343756E-02 -4.83275936E-02
  3.55710625E-02 -1.48675820E-02 -3.58599473E-02 -3.48513583E-02  1.64795838E-02
 -8.79185029E-01 -6.11241704E-02 -2.56431906E-02 -1.74100841E-01  2.17254676E-03
[truncated: 6,943,027 more chars]
