# Supplementary material for: Rotational Barriers in N-Benzhydrylformamides: An NMR and DFT Study
Source: Molecules. 2023 Jan 5;28(2):535. doi: 10.3390/molecules28020535 (PMC9863877; doi:10.3390/molecules28020535)
Supplement: Supplementary file 1 [file molecules-28-00535-s001.zip › Supplementary_Materials/Quantum_chemistry_output_files/Gaussian_output_files/FCHK_files_for_low-energy_conformations/BHFA_oI.fchk]

BHFA_oI_M062X                                                    
Freq      RM062X                                                      Gen                 
Number of atoms                            I               29
Info1-9                                    I   N=           9
          51          51        1002           0           0         100
           6          18        -502
Full Title                                 C   N=           2
BHFA_oI_M062X    
Route                                      C   N=          11
# opt freq M062X/gen pseudo=read nosymm Integral(Grid=SuperF
ine) scrf=(IEFPCM, solvent=dimethylsulfoxide) pop=(nboread,m
kuff,dipole)
Charge                                     I                0
Multiplicity                               I                1
Number of electrons                        I              118
Number of alpha electrons                  I               59
Number of beta electrons                   I               59
Number of basis functions                  I              396
Number of independent functions            I              395
Number of point charges in /Mol/           I                0
Number of translation vectors              I                0
Atomic numbers                             I   N=          29
           6           7           8           6           6           6
           6           6           6           6           6           6
           6           6           6           6           1           1
           1           1           1           1           1           1
           1           1           1           1          53
Nuclear charges                            R   N=          29
  6.00000000E+00  7.00000000E+00  8.00000000E+00  6.00000000E+00  6.00000000E+00
  6.00000000E+00  6.00000000E+00  6.00000000E+00  6.00000000E+00  6.00000000E+00
  6.00000000E+00  6.00000000E+00  6.00000000E+00  6.00000000E+00  6.00000000E+00
  6.00000000E+00  1.00000000E+00  1.00000000E+00  1.00000000E+00  1.00000000E+00
  1.00000000E+00  1.00000000E+00  1.00000000E+00  1.00000000E+00  1.00000000E+00
  1.00000000E+00  1.00000000E+00  1.00000000E+00  7.00000000E+00
Current cartesian coordinates              R   N=          87
  3.28728714E+00  1.12899974E-01  3.40824121E+00  8.92720915E-01 -5.05755034E-01
  2.80058752E+00  4.59215732E+00  1.58507844E+00  2.20859411E+00 -3.47366611E-01
  5.09027816E-01  5.60863845E-01 -2.44529328E+00 -1.29468687E+00 -2.25151693E-01
 -1.26757946E+00  3.21138676E+00  9.26094575E-01 -4.95899422E+00 -8.80203268E-01
  4.37433631E-01 -6.81729654E+00 -2.61244759E+00 -2.59396541E-01 -6.17381143E+00
 -4.76361412E+00 -1.62531254E+00 -3.65978493E+00 -5.18778681E+00 -2.28946288E+00
 -1.80880277E+00 -3.46178041E+00 -1.58869341E+00 -1.59096653E+00  4.21447782E+00
  3.34374810E+00 -2.49355058E+00  6.65465529E+00  3.71041933E+00 -3.09042812E+00
  8.15429261E+00  1.63923062E+00 -2.78142669E+00  7.20247059E+00 -7.92102785E-01
 -1.88559114E+00  4.75358919E+00 -1.12585791E+00  3.97511841E+00 -8.50681312E-01
  5.11447716E+00 -5.19300084E-02 -1.73696761E+00  3.91158766E+00  1.08491891E+00
  5.30352085E-01 -9.29268010E-01 -5.48116866E+00  8.03512532E-01  1.48456667E+00
 -8.76913932E+00 -2.27093590E+00  2.61008573E-01 -7.62208098E+00 -6.10356754E+00
 -2.17661933E+00 -3.14597393E+00 -6.85622846E+00 -3.36155489E+00  1.48487603E-01
 -3.78310998E+00 -2.11560544E+00 -1.12281697E+00  3.05382735E+00  4.96530201E+00
 -2.72591909E+00  7.37786280E+00  5.61218227E+00 -3.78921145E+00  1.00620797E+01
  1.89682504E+00 -3.23748896E+00  8.36359432E+00 -2.41462434E+00 -1.48264468E+00
  3.46200197E+00 -4.90978606E+00
Number of symbols in /Mol/                 I                0
Force Field                                I                0
Atom Types                                 C   N=          29
                                                            
                                                            
                                                            
                                                            
                                                            
                                                
Int Atom Types                             I   N=          29
           0           0           0           0           0           0
           0           0           0           0           0           0
           0           0           0           0           0           0
           0           0           0           0           0           0
           0           0           0           0           0
MM charges                                 R   N=          29
  0.00000000E+00  0.00000000E+00  0.00000000E+00  0.00000000E+00  0.00000000E+00
  0.00000000E+00  0.00000000E+00  0.00000000E+00  0.00000000E+00  0.00000000E+00
  0.00000000E+00  0.00000000E+00  0.00000000E+00  0.00000000E+00  0.00000000E+00
  0.00000000E+00  0.00000000E+00  0.00000000E+00  0.00000000E+00  0.00000000E+00
  0.00000000E+00  0.00000000E+00  0.00000000E+00  0.00000000E+00  0.00000000E+00
  0.00000000E+00  0.00000000E+00  0.00000000E+00  0.00000000E+00
Integer atomic weights                     I   N=          29
          12          14          16          12          12          12
          12          12          12          12          12          12
          12          12          12          12           1           1
           1           1           1           1           1           1
           1           1           1           1         127
Real atomic weights                        R   N=          29
  1.20000000E+01  1.40030740E+01  1.59949146E+01  1.20000000E+01  1.20000000E+01
  1.20000000E+01  1.20000000E+01  1.20000000E+01  1.20000000E+01  1.20000000E+01
  1.20000000E+01  1.20000000E+01  1.20000000E+01  1.20000000E+01  1.20000000E+01
  1.20000000E+01  1.00782504E+00  1.00782504E+00  1.00782504E+00  1.00782504E+00
  1.00782504E+00  1.00782504E+00  1.00782504E+00  1.00782504E+00  1.00782504E+00
  1.00782504E+00  1.00782504E+00  1.00782504E+00  1.26900400E+02
Atom fragment info                         I   N=          29
           0           0           0           0           0           0
           0           0           0           0           0           0
           0           0           0           0           0           0
           0           0           0           0           0           0
           0           0           0           0           0
Atom residue num                           I   N=          29
           0           0           0           0           0           0
           0           0           0           0           0           0
           0           0           0           0           0           0
           0           0           0           0           0           0
           0           0           0           0           0
Nuclear spins                              I   N=          29
           0           2           0           0           0           0
           0           0           0           0           0           0
           0           0           0           0           1           1
           1           1           1           1           1           1
           1           1           1           1           5
Nuclear ZEff                               R   N=          29
 -3.60000000E+00 -4.55000000E+00 -5.60000000E+00 -3.60000000E+00 -3.60000000E+00
 -3.60000000E+00 -3.60000000E+00 -3.60000000E+00 -3.60000000E+00 -3.60000000E+00
 -3.60000000E+00 -3.60000000E+00 -3.60000000E+00 -3.60000000E+00 -3.60000000E+00
 -3.60000000E+00 -1.00000000E+00 -1.00000000E+00 -1.00000000E+00 -1.00000000E+00
 -1.00000000E+00 -1.00000000E+00 -1.00000000E+00 -1.00000000E+00 -1.00000000E+00
 -1.00000000E+00 -1.00000000E+00 -1.00000000E+00 -5.83000000E+03
Nuclear ZNuc                               R   N=          29
  6.00000000E+00  7.00000000E+00  8.00000000E+00  6.00000000E+00  6.00000000E+00
  6.00000000E+00  6.00000000E+00  6.00000000E+00  6.00000000E+00  6.00000000E+00
  6.00000000E+00  6.00000000E+00  6.00000000E+00  6.00000000E+00  6.00000000E+00
  6.00000000E+00  1.00000000E+00  1.00000000E+00  1.00000000E+00  1.00000000E+00
  1.00000000E+00  1.00000000E+00  1.00000000E+00  1.00000000E+00  1.00000000E+00
  1.00000000E+00  1.00000000E+00  1.00000000E+00  5.30000000E+01
Nuclear QMom                               R   N=          29
  0.00000000E+00  2.04400000E+00  0.00000000E+00  0.00000000E+00  0.00000000E+00
  0.00000000E+00  0.00000000E+00  0.00000000E+00  0.00000000E+00  0.00000000E+00
  0.00000000E+00  0.00000000E+00  0.00000000E+00  0.00000000E+00  0.00000000E+00
  0.00000000E+00  0.00000000E+00  0.00000000E+00  0.00000000E+00  0.00000000E+00
  0.00000000E+00  0.00000000E+00  0.00000000E+00  0.00000000E+00  0.00000000E+00
  0.00000000E+00  0.00000000E+00  0.00000000E+00 -7.10000000E+01
Nuclear GFac                               R   N=          29
  0.00000000E+00  4.03761000E-01  0.00000000E+00  0.00000000E+00  0.00000000E+00
  0.00000000E+00  0.00000000E+00  0.00000000E+00  0.00000000E+00  0.00000000E+00
  0.00000000E+00  0.00000000E+00  0.00000000E+00  0.00000000E+00  0.00000000E+00
  0.00000000E+00  2.79284600E+00  2.79284600E+00  2.79284600E+00  2.79284600E+00
  2.79284600E+00  2.79284600E+00  2.79284600E+00  2.79284600E+00  2.79284600E+00
  2.79284600E+00  2.79284600E+00  2.79284600E+00  2.81328000E+00
MicOpt                                     I   N=          29
          -1          -1          -1          -1          -1          -1
          -1          -1          -1          -1          -1          -1
          -1          -1          -1          -1          -1          -1
          -1          -1          -1          -1          -1          -1
          -1          -1          -1          -1          -1
Number of residues                         I                0
Number of secondary structures             I                0
Redundant internal dimensions              I   N=           4
         148          30          48          70
Redundant internal coordinate indices      I   N=         592
           1           2           0           0           1           3
           0           0           1          17           0           0
           2           4           0           0           2          18
           0           0           4           5           0           0
           4           6           0           0           4          19
           0           0           5           7           0           0
           5          11           0           0           6          12
           0           0           6          16           0           0
           7           8           0           0           7          20
           0           0           8           9           0           0
           8          21           0           0           9          10
           0           0           9          22           0           0
          10          11           0           0          10          23
           0           0          11          24           0           0
          12          13           0           0          12          25
           0           0          13          14           0           0
          13          26           0           0          14          15
           0           0          14          27           0           0
          15          16           0           0          15          28
           0           0          16          29           0           0
           2           1           3           0           2           1
          17           0           3           1          17           0
           1           2           4           0           1           2
          18           0           4           2          18           0
           2           4           5           0           2           4
           6           0           2           4          19           0
           5           4           6           0           5           4
          19           0           6           4          19           0
           4           5           7           0           4           5
          11           0           7           5          11           0
           4           6          12           0           4           6
          16           0          12           6          16           0
           5           7           8           0           5           7
          20           0           8           7          20           0
           7           8           9           0           7           8
          21           0           9           8          21           0
           8           9          10           0           8           9
          22           0          10           9          22           0
           9          10          11           0           9          10
          23           0          11          10          23           0
           5          11          10           0           5          11
          24           0          10          11          24           0
           6          12          13           0           6          12
          25           0          13          12          25           0
          12          13          14           0          12          13
          26           0          14          13          26           0
          13          14          15           0          13          14
          27           0          15          14          27           0
          14          15          16           0          14          15
          28           0          16          15          28           0
           6          16          15           0           6          16
          29           0          15          16          29           0
           3           1           2           4           3           1
           2          18          17           1           2           4
          17           1           2          18           1           2
           4           5           1           2           4           6
           1           2           4          19          18           2
           4           5          18           2           4           6
          18           2           4          19           2           4
           5           7           2           4           5          11
           6           4           5           7           6           4
           5          11          19           4           5           7
          19           4           5          11           2           4
           6          12           2           4           6          16
           5           4           6          12           5           4
           6          16          19           4           6          12
          19           4           6          16           4           5
           7           8           4           5           7          20
          11           5           7           8          11           5
           7          20           4           5          11          10
           4           5          11          24           7           5
          11          10           7           5          11          24
           4           6          12          13           4           6
          12          25          16           6          12          13
          16           6          12          25           4           6
          16          15           4           6          16          29
          12           6          16          15          12           6
          16          29           5           7           8           9
           5           7           8          21          20           7
           8           9          20           7           8          21
           7           8           9          10           7           8
           9          22          21           8           9          10
          21           8           9          22           8           9
          10          11           8           9          10          23
          22           9          10          11          22           9
          10          23           9          10          11           5
           9          10          11          24          23          10
          11           5          23          10          11          24
           6          12          13          14           6          12
          13          26          25          12          13          14
          25          12          13          26          12          13
          14          15          12          13          14          27
          26          13          14          15          26          13
          14          27          13          14          15          16
          13          14          15          28          27          14
          15          16          27          14          15          28
          14          15          16           6          14          15
          16          29          28          15          16           6
          28          15          16          29
Redundant internal coordinates             R   N=         148
  2.54674782E+00  2.30415902E+00  2.07673827E+00  2.75389968E+00  1.90855209E+00
  2.87619599E+00  2.87800783E+00  2.06697593E+00  2.63239594E+00  2.63830639E+00
  2.63738875E+00  2.64023403E+00  2.63429881E+00  2.05037866E+00  2.62817751E+00
  2.04869274E+00  2.63464369E+00  2.04863346E+00  2.62608281E+00  2.04867776E+00
  2.05228521E+00  2.62746491E+00  2.04834338E+00  2.62583275E+00  2.04785900E+00
  2.62922596E+00  2.04800014E+00  2.62886553E+00  2.04665026E+00  4.01854148E+00
  2.16935447E+00  1.97657748E+00  2.13725118E+00  2.12696053E+00  2.07509753E+00
  2.08089581E+00  1.89613272E+00  1.96792217E+00  1.85260279E+00  1.97175774E+00
  1.89113642E+00  1.87901387E+00  2.12820829E+00  2.07188606E+00  2.08264682E+00
  2.10907496E+00  2.12313701E+00  2.05056416E+00  2.09843970E+00  2.09558794E+00
  2.08911588E+00  2.09784512E+00  2.08894002E+00  2.09638980E+00  2.09026813E+00
  2.09685794E+00  2.09605522E+00  2.09380789E+00  2.09711505E+00  2.09224513E+00
  2.10335272E+00  2.08447186E+00  2.09531949E+00  2.12148211E+00  2.07390679E+00
  2.08779627E+00  2.09255946E+00  2.09042303E+00  2.10020223E+00  2.08971375E+00
  2.10639627E+00  2.08706997E+00  2.08826527E+00  2.09616221E+00  2.09875771E+00
  2.12377002E+00  2.11835180E+00  2.04105535E+00  2.98189364E-02 -3.13508138E+00
 -3.10957235E+00  8.71263997E-03  2.72108027E+00 -1.36254043E+00  6.90641868E-01
 -3.97129489E-01  1.80243512E+00 -2.42756789E+00  1.71333520E+00 -1.39600158E+00
 -4.84000222E-01  2.68984830E+00 -2.56436358E+00  6.09484947E-01 -3.32340734E-01
  2.84076715E+00  1.82592768E+00 -1.28414974E+00 -2.36990000E+00  8.03207878E-01
 -3.11083884E+00  4.06080828E-02 -1.69525151E-03 -3.13343363E+00  3.11429543E+00
 -3.70517546E-02  4.09954501E-03  3.13593767E+00 -3.11118242E+00  3.09842519E-02
  1.67350414E-04 -3.14085128E+00  3.11539686E+00 -3.06665851E-02  4.30627416E-03
  3.14142814E+00 -2.22676365E-03 -3.13893441E+00  3.12954820E+00 -7.15944730E-03
  3.76492194E-03 -3.13478535E+00  3.14045160E+00  1.90132636E-03 -1.37175716E-03
 -3.13664731E+00  3.13717993E+00  1.90437263E-03 -2.57699182E-03 -3.13435447E+00
  3.13271631E+00  9.38833742E-04 -2.50117250E-03  3.14024982E+00  3.13851298E+00
 -1.92133416E-03  4.22300803E-04 -3.13764974E+00  3.14085004E+00  2.77800620E-03
  3.92736001E-03 -3.13818798E+00 -3.14114663E+00 -7.66636823E-05 -6.40469069E-03
  3.13946992E+00  3.13571144E+00 -1.59925875E-03
ZRed-IntVec                                I   N=         148
           0           0           0           0           0           0
           0           0           0           0           0           0
           0           0           0           0           0           0
           0           0           0           0           0           0
           0           0           0           0           0           0
           0           0           0           0           0           0
           0           0           0           0           0           0
           0           0           0           0           0           0
           0           0           0           0           0           0
           0           0           0           0           0           0
           0           0           0           0           0           0
           0           0           0           0           0           0
           0           0           0           0           0           0
           0           0           0           0           0           0
           0           0           0           0           0           0
           0           0           0           0           0           0
           0           0           0           0           0           0
           0           0           0           0           0           0
           0           0           0           0           0           0
           0           0           0           0           0           0
           0           0           0           0           0           0
           0           0           0           0           0           0
           0           0           0           0           0           0
           0           0           0           0           0           0
           0           0           0           0
ZRed-FPVec                                 R   N=         148
  0.00000000E+00  0.00000000E+00  0.00000000E+00  0.00000000E+00  0.00000000E+00
  0.00000000E+00  0.00000000E+00  0.00000000E+00  0.00000000E+00  0.00000000E+00
  0.00000000E+00  0.00000000E+00  0.00000000E+00  0.00000000E+00  0.00000000E+00
  0.00000000E+00  0.00000000E+00  0.00000000E+00  0.00000000E+00  0.00000000E+00
  0.00000000E+00  0.00000000E+00  0.00000000E+00  0.00000000E+00  0.00000000E+00
  0.00000000E+00  0.00000000E+00  0.00000000E+00  0.00000000E+00  0.00000000E+00
  0.00000000E+00  0.00000000E+00  0.00000000E+00  0.00000000E+00  0.00000000E+00
  0.00000000E+00  0.00000000E+00  0.00000000E+00  0.00000000E+00  0.00000000E+00
  0.00000000E+00  0.00000000E+00  0.00000000E+00  0.00000000E+00  0.00000000E+00
  0.00000000E+00  0.00000000E+00  0.00000000E+00  0.00000000E+00  0.00000000E+00
  0.00000000E+00  0.00000000E+00  0.00000000E+00  0.00000000E+00  0.00000000E+00
  0.00000000E+00  0.00000000E+00  0.00000000E+00  0.00000000E+00  0.00000000E+00
  0.00000000E+00  0.00000000E+00  0.00000000E+00  0.00000000E+00  0.00000000E+00
  0.00000000E+00  0.00000000E+00  0.00000000E+00  0.00000000E+00  0.00000000E+00
  0.00000000E+00  0.00000000E+00  0.00000000E+00  0.00000000E+00  0.00000000E+00
  0.00000000E+00  0.00000000E+00  0.00000000E+00  0.00000000E+00  0.00000000E+00
  0.00000000E+00  0.00000000E+00  0.00000000E+00  0.00000000E+00  0.00000000E+00
  0.00000000E+00  0.00000000E+00  0.00000000E+00  0.00000000E+00  0.00000000E+00
  0.00000000E+00  0.00000000E+00  0.00000000E+00  0.00000000E+00  0.00000000E+00
  0.00000000E+00  0.00000000E+00  0.00000000E+00  0.00000000E+00  0.00000000E+00
  0.00000000E+00  0.00000000E+00  0.00000000E+00  0.00000000E+00  0.00000000E+00
  0.00000000E+00  0.00000000E+00  0.00000000E+00  0.00000000E+00  0.00000000E+00
  0.00000000E+00  0.00000000E+00  0.00000000E+00  0.00000000E+00  0.00000000E+00
  0.00000000E+00  0.00000000E+00  0.00000000E+00  0.00000000E+00  0.00000000E+00
  0.00000000E+00  0.00000000E+00  0.00000000E+00  0.00000000E+00  0.00000000E+00
  0.00000000E+00  0.00000000E+00  0.00000000E+00  0.00000000E+00  0.00000000E+00
  0.00000000E+00  0.00000000E+00  0.00000000E+00  0.00000000E+00  0.00000000E+00
  0.00000000E+00  0.00000000E+00  0.00000000E+00  0.00000000E+00  0.00000000E+00
  0.00000000E+00  0.00000000E+00  0.00000000E+00  0.00000000E+00  0.00000000E+00
  0.00000000E+00  0.00000000E+00  0.00000000E+00
ZRed-Constraint1                           R   N=         148
  2.54674782E+00  2.30415902E+00  2.07673827E+00  2.75389968E+00  1.90855209E+00
  2.87619599E+00  2.87800783E+00  2.06697593E+00  2.63239594E+00  2.63830639E+00
  2.63738875E+00  2.64023403E+00  2.63429881E+00  2.05037866E+00  2.62817751E+00
  2.04869274E+00  2.63464369E+00  2.04863346E+00  2.62608281E+00  2.04867776E+00
  2.05228521E+00  2.62746491E+00  2.04834338E+00  2.62583275E+00  2.04785900E+00
  2.62922596E+00  2.04800014E+00  2.62886553E+00  2.04665026E+00  4.01854148E+00
  2.16935447E+00  1.97657748E+00  2.13725118E+00  2.12696053E+00  2.07509753E+00
  2.08089581E+00  1.89613272E+00  1.96792217E+00  1.85260279E+00  1.97175774E+00
  1.89113642E+00  1.87901387E+00  2.12820829E+00  2.07188606E+00  2.08264682E+00
  2.10907496E+00  2.12313701E+00  2.05056416E+00  2.09843970E+00  2.09558794E+00
  2.08911588E+00  2.09784512E+00  2.08894002E+00  2.09638980E+00  2.09026813E+00
  2.09685794E+00  2.09605522E+00  2.09380789E+00  2.09711505E+00  2.09224513E+00
  2.10335272E+00  2.08447186E+00  2.09531949E+00  2.12148211E+00  2.07390679E+00
  2.08779627E+00  2.09255946E+00  2.09042303E+00  2.10020223E+00  2.08971375E+00
  2.10639627E+00  2.08706997E+00  2.08826527E+00  2.09616221E+00  2.09875771E+00
  2.12377002E+00  2.11835180E+00  2.04105535E+00  2.98189364E-02 -3.13508138E+00
 -3.10957235E+00  8.71263997E-03  2.72108027E+00 -1.36254043E+00  6.90641868E-01
 -3.97129489E-01  1.80243512E+00 -2.42756789E+00  1.71333520E+00 -1.39600158E+00
 -4.84000222E-01  2.68984830E+00 -2.56436358E+00  6.09484947E-01 -3.32340734E-01
  2.84076715E+00  1.82592768E+00 -1.28414974E+00 -2.36990000E+00  8.03207878E-01
 -3.11083884E+00  4.06080828E-02 -1.69525151E-03 -3.13343363E+00  3.11429543E+00
 -3.70517546E-02  4.09954501E-03  3.13593767E+00 -3.11118242E+00  3.09842519E-02
  1.67350414E-04 -3.14085128E+00  3.11539686E+00 -3.06665851E-02  4.30627416E-03
  3.14142814E+00 -2.22676365E-03 -3.13893441E+00  3.12954820E+00 -7.15944730E-03
  3.76492194E-03 -3.13478535E+00  3.14045160E+00  1.90132636E-03 -1.37175716E-03
 -3.13664731E+00  3.13717993E+00  1.90437263E-03 -2.57699182E-03 -3.13435447E+00
  3.13271631E+00  9.38833742E-04 -2.50117250E-03  3.14024982E+00  3.13851298E+00
 -1.92133416E-03  4.22300803E-04 -3.13764974E+00  3.14085004E+00  2.77800620E-03
  3.92736001E-03 -3.13818798E+00 -3.14114663E+00 -7.66636823E-05 -6.40469069E-03
  3.13946992E+00  3.13571144E+00 -1.59925875E-03
ZRed-Constraint2                           R   N=         148
  2.67891627E+00  2.29560776E+00  2.08508360E+00  2.82404378E+00  1.89409117E+00
  2.86042231E+00  2.86149692E+00  2.11821478E+00  2.63539676E+00  2.64169209E+00
  2.65450451E+00  2.62396342E+00  2.62809457E+00  2.07296657E+00  2.62645094E+00
  2.06903546E+00  2.62849266E+00  2.06882138E+00  2.62647851E+00  2.06914484E+00
  2.07254935E+00  2.62282156E+00  2.08058250E+00  2.63111623E+00  2.06950231E+00
  2.62535777E+00  2.06901754E+00  2.62363895E+00  2.07069040E+00  3.73369907E+00
  2.11826425E+00  2.01977471E+00  2.14204739E+00  2.13842593E+00  1.99515723E+00
  1.95916939E+00  1.86607269E+00  1.95627143E+00  1.87492893E+00  1.96552740E+00
  1.89566675E+00  1.90232961E+00  2.13586796E+00  2.06645605E+00  2.08061087E+00
  2.08676879E+00  2.15833329E+00  2.03808322E+00  2.10053030E+00  2.09551495E+00
  2.08708790E+00  2.09784107E+00  2.09034768E+00  2.09499616E+00  2.09015203E+00
  2.09675562E+00  2.09627675E+00  2.09765425E+00  2.09430239E+00  2.09122850E+00
  2.09957874E+00  2.09563037E+00  2.08797494E+00  2.11959145E+00  2.08487118E+00
  2.07870955E+00  2.09812814E+00  2.09158953E+00  2.09346731E+00  2.08463395E+00
  2.10008736E+00  2.09846216E+00  2.08358623E+00  2.10674717E+00  2.09285005E+00
  2.14232464E+00  2.14263959E+00  1.99818905E+00 -3.05454171E-01 -2.77238217E+00
  2.91844960E+00  4.51521602E-01  2.39803531E+00 -1.72333022E+00  3.65906761E-01
 -1.40598836E+00  7.55831418E-01  2.84506840E+00  1.54436842E+00 -1.57296666E+00
 -6.11744661E-01  2.55410557E+00 -2.72049741E+00  4.45352824E-01 -6.24017935E-01
  2.51768096E+00  1.48109837E+00 -1.66038804E+00 -2.69715332E+00  4.44545579E-01
 -3.12001393E+00  3.25999797E-02 -2.86843825E-03 -3.13343983E+00  3.11967045E+00
 -2.02153949E-02  1.54914439E-03 -3.13833670E+00 -3.13656426E+00  1.05841008E-02
  4.92935207E-03 -3.13110760E+00  3.13454656E+00 -1.61247088E-02 -6.94258312E-03
  3.12557145E+00  2.67338865E-03 -3.13795816E+00  3.13329790E+00 -7.33365576E-03
 -1.12129321E-03 -3.14127599E+00  3.13950769E+00 -6.47008952E-04 -1.96923072E-04
 -3.14117094E+00  3.13995817E+00 -1.01584900E-03 -2.62486016E-05  3.13986708E+00
  3.14094886E+00 -2.34311578E-03  5.51857785E-04  3.14127203E+00  3.13660797E+00
 -5.85716183E-03 -4.32068611E-03  3.13932696E+00  3.13814539E+00 -1.39227149E-03
  2.42701154E-03 -3.13709240E+00 -3.14121869E+00  2.44720510E-03  3.37995226E-03
 -3.12982389E+00 -3.14026917E+00  9.71230238E-03
Number of contracted shells                I              136
Number of primitive shells                 I              274
Pure/Cartesian d shells                    I                0
Pure/Cartesian f shells                    I                0
Highest angular momentum                   I                2
Largest degree of contraction              I                6
Shell types                                I   N=         136
           0          -1          -1          -1          -1          -2
           0          -1          -1          -1          -1          -2
           0          -1          -1          -1          -1          -2
           0          -1          -1          -1          -1          -2
           0          -1          -1          -1          -1          -2
           0          -1          -1          -1          -1          -2
           0          -1          -1          -1          -1          -2
           0          -1          -1          -1          -1          -2
           0          -1          -1          -1          -1          -2
           0          -1          -1          -1          -1          -2
           0          -1          -1          -1          -1          -2
           0          -1          -1          -1          -1          -2
           0          -1          -1          -1          -1          -2
           0          -1          -1          -1          -1          -2
           0          -1          -1          -1          -1          -2
           0          -1          -1          -1          -1          -2
           0           0           0           0           0           0
           0           0           0           0           0           0
           0           0           0           0           0           0
           0           0           0           0           0           0
           0           0           0           0           0           0
           0           0           0           0           0           0
           0           0           1           1
Number of primitives per shell             I   N=         136
           6           3           1           1           1           1
           6           3           1           1           1           1
           6           3           1           1           1           1
           6           3           1           1           1           1
           6           3           1           1           1           1
           6           3           1           1           1           1
           6           3           1           1           1           1
           6           3           1           1           1           1
           6           3           1           1           1           1
           6           3           1           1           1           1
           6           3           1           1           1           1
           6           3           1           1           1           1
           6           3           1           1           1           1
           6           3           1           1           1           1
           6           3           1           1           1           1
           6           3           1           1           1           1
           3           1           1           3           1           1
           3           1           1           3           1           1
           3           1           1           3           1           1
           3           1           1           3           1           1
           3           1           1           3           1           1
           3           1           1           3           1           1
           2           1           2           1
Shell to atom map                          I   N=         136
           1           1           1           1           1           1
           2           2           2           2           2           2
           3           3           3           3           3           3
           4           4           4           4           4           4
           5           5           5           5           5           5
           6           6           6           6           6           6
           7           7           7           7           7           7
           8           8           8           8           8           8
           9           9           9           9           9           9
          10          10          10          10          10          10
          11          11          11          11          11          11
          12          12          12          12          12          12
          13          13          13          13          13          13
          14          14          14          14          14          14
          15          15          15          15          15          15
          16          16          16          16          16          16
          17          17          17          18          18          18
          19          19          19          20          20          20
          21          21          21          22          22          22
          23          23          23          24          24          24
          25          25          25          26          26          26
          27          27          27          28          28          28
          29          29          29          29
Primitive exponents                        R   N=         274
  4.56324000E+03  6.82024000E+02  1.54973000E+02  4.44553000E+01  1.30290000E+01
  1.82773000E+00  2.09642000E+01  4.80331000E+00  1.45933000E+00  4.83456000E-01
  1.45585000E-01  4.38000000E-02  6.26000000E-01  6.29348000E+03  9.49044000E+02
  2.18776000E+02  6.36916000E+01  1.88282000E+01  2.72023000E+00  3.06331000E+01
  7.02614000E+00  2.11205000E+00  6.84009000E-01  2.00878000E-01  6.39000000E-02
  9.13000000E-01  8.58850000E+03  1.29723000E+03  2.99296000E+02  8.73771000E+01
  2.56789000E+01  3.74004000E+00  4.21175000E+01  9.62837000E+00  2.85332000E+00
  9.05661000E-01  2.55611000E-01  8.45000000E-02  1.29200000E+00  4.56324000E+03
  6.82024000E+02  1.54973000E+02  4.44553000E+01  1.30290000E+01  1.82773000E+00
  2.09642000E+01  4.80331000E+00  1.45933000E+00  4.83456000E-01  1.45585000E-01
  4.38000000E-02  6.26000000E-01  4.56324000E+03  6.82024000E+02  1.54973000E+02
  4.44553000E+01  1.30290000E+01  1.82773000E+00  2.09642000E+01  4.80331000E+00
  1.45933000E+00  4.83456000E-01  1.45585000E-01  4.38000000E-02  6.26000000E-01
  4.56324000E+03  6.82024000E+02  1.54973000E+02  4.44553000E+01  1.30290000E+01
  1.82773000E+00  2.09642000E+01  4.80331000E+00  1.45933000E+00  4.83456000E-01
  1.45585000E-01  4.38000000E-02  6.26000000E-01  4.56324000E+03  6.82024000E+02
  1.54973000E+02  4.44553000E+01  1.30290000E+01  1.82773000E+00  2.09642000E+01
  4.80331000E+00  1.45933000E+00  4.83456000E-01  1.45585000E-01  4.38000000E-02
  6.26000000E-01  4.56324000E+03  6.82024000E+02  1.54973000E+02  4.44553000E+01
  1.30290000E+01  1.82773000E+00  2.09642000E+01  4.80331000E+00  1.45933000E+00
  4.83456000E-01  1.45585000E-01  4.38000000E-02  6.26000000E-01  4.56324000E+03
  6.82024000E+02  1.54973000E+02  4.44553000E+01  1.30290000E+01  1.82773000E+00
  2.09642000E+01  4.80331000E+00  1.45933000E+00  4.83456000E-01  1.45585000E-01
  4.38000000E-02  6.26000000E-01  4.56324000E+03  6.82024000E+02  1.54973000E+02
  4.44553000E+01  1.30290000E+01  1.82773000E+00  2.09642000E+01  4.80331000E+00
  1.45933000E+00  4.83456000E-01  1.45585000E-01  4.38000000E-02  6.26000000E-01
  4.56324000E+03  6.82024000E+02  1.54973000E+02  4.44553000E+01  1.30290000E+01
  1.82773000E+00  2.09642000E+01  4.80331000E+00  1.45933000E+00  4.83456000E-01
  1.45585000E-01  4.38000000E-02  6.26000000E-01  4.56324000E+03  6.82024000E+02
  1.54973000E+02  4.44553000E+01  1.30290000E+01  1.82773000E+00  2.09642000E+01
  4.80331000E+00  1.45933000E+00  4.83456000E-01  1.45585000E-01  4.38000000E-02
  6.26000000E-01  4.56324000E+03  6.82024000E+02  1.54973000E+02  4.44553000E+01
  1.30290000E+01  1.82773000E+00  2.09642000E+01  4.80331000E+00  1.45933000E+00
  4.83456000E-01  1.45585000E-01  4.38000000E-02  6.26000000E-01  4.56324000E+03
  6.82024000E+02  1.54973000E+02  4.44553000E+01  1.30290000E+01  1.82773000E+00
  2.09642000E+01  4.80331000E+00  1.45933000E+00  4.83456000E-01  1.45585000E-01
  4.38000000E-02  6.26000000E-01  4.56324000E+03  6.82024000E+02  1.54973000E+02
  4.44553000E+01  1.30290000E+01  1.82773000E+00  2.09642000E+01  4.80331000E+00
  1.45933000E+00  4.83456000E-01  1.45585000E-01  4.38000000E-02  6.26000000E-01
  4.56324000E+03  6.82024000E+02  1.54973000E+02  4.44553000E+01  1.30290000E+01
  1.82773000E+00  2.09642000E+01  4.80331000E+00  1.45933000E+00  4.83456000E-01
  1.45585000E-01  4.38000000E-02  6.26000000E-01  3.38650000E+01  5.09479000E+00
  1.15879000E+00  3.25840000E-01  1.02741000E-01  3.38650000E+01  5.09479000E+00
  1.15879000E+00  3.25840000E-01  1.02741000E-01  3.38650000E+01  5.09479000E+00
  1.15879000E+00  3.25840000E-01  1.02741000E-01  3.38650000E+01  5.09479000E+00
  1.15879000E+00  3.25840000E-01  1.02741000E-01  3.38650000E+01  5.09479000E+00
  1.15879000E+00  3.25840000E-01  1.02741000E-01  3.38650000E+01  5.09479000E+00
  1.15879000E+00  3.25840000E-01  1.02741000E-01  3.38650000E+01  5.09479000E+00
  1.15879000E+00  3.25840000E-01  1.02741000E-01  3.38650000E+01  5.09479000E+00
  1.15879000E+00  3.25840000E-01  1.02741000E-01  3.38650000E+01  5.09479000E+00
  1.15879000E+00  3.25840000E-01  1.02741000E-01  3.38650000E+01  5.09479000E+00
  1.15879000E+00  3.25840000E-01  1.02741000E-01  3.38650000E+01  5.09479000E+00
  1.15879000E+00  3.25840000E-01  1.02741000E-01  3.38650000E+01  5.09479000E+00
  1.15879000E+00  3.25840000E-01  1.02741000E-01  7.24200000E-01  4.65300000E-01
  1.33600000E-01  1.29000000E+00  3.18000000E-01  1.05300000E-01
Contraction coefficients                   R   N=         274
  1.96665025E-03  1.52306019E-02  7.61269097E-02  2.60801033E-01  6.16462078E-01
  2.21006028E-01  1.14660081E-01  9.19999648E-01 -3.03068213E-03  1.00000000E+00
  1.00000000E+00  1.00000000E+00  1.00000000E+00  1.96978815E-03  1.49612859E-02
  7.35005308E-02  2.48936766E-01  6.02459433E-01  2.56201759E-01  1.11906080E-01
  9.21666655E-01 -2.56919183E-03  1.00000000E+00  1.00000000E+00  1.00000000E+00
  1.00000000E+00  1.89515008E-03  1.43859006E-02  7.07320031E-02  2.40001011E-01
  5.94797026E-01  2.80802012E-01  1.13889012E-01  9.20811101E-01 -3.27447036E-03
  1.00000000E+00  1.00000000E+00  1.00000000E+00  1.00000000E+00  1.96665025E-03
  1.52306019E-02  7.61269097E-02  2.60801033E-01  6.16462078E-01  2.21006028E-01
  1.14660081E-01  9.19999648E-01 -3.03068213E-03  1.00000000E+00  1.00000000E+00
  1.00000000E+00  1.00000000E+00  1.96665025E-03  1.52306019E-02  7.61269097E-02
  2.60801033E-01  6.16462078E-01  2.21006028E-01  1.14660081E-01  9.19999648E-01
 -3.03068213E-03  1.00000000E+00  1.00000000E+00  1.00000000E+00  1.00000000E+00
  1.96665025E-03  1.52306019E-02  7.61269097E-02  2.60801033E-01  6.16462078E-01
  2.21006028E-01  1.14660081E-01  9.19999648E-01 -3.03068213E-03  1.00000000E+00
  1.00000000E+00  1.00000000E+00  1.00000000E+00  1.96665025E-03  1.52306019E-02
  7.61269097E-02  2.60801033E-01  6.16462078E-01  2.21006028E-01  1.14660081E-01
  9.19999648E-01 -3.03068213E-03  1.00000000E+00  1.00000000E+00  1.00000000E+00
  1.00000000E+00  1.96665025E-03  1.52306019E-02  7.61269097E-02  2.60801033E-01
  6.16462078E-01  2.21006028E-01  1.14660081E-01  9.19999648E-01 -3.03068213E-03
  1.00000000E+00  1.00000000E+00  1.00000000E+00  1.00000000E+00  1.96665025E-03
  1.52306019E-02  7.61269097E-02  2.60801033E-01  6.16462078E-01  2.21006028E-01
  1.14660081E-01  9.19999648E-01 -3.03068213E-03  1.00000000E+00  1.00000000E+00
  1.00000000E+00  1.00000000E+00  1.96665025E-03  1.52306019E-02  7.61269097E-02
  2.60801033E-01  6.16462078E-01  2.21006028E-01  1.14660081E-01  9.19999648E-01
 -3.03068213E-03  1.00000000E+00  1.00000000E+00  1.00000000E+00  1.00000000E+00
  1.96665025E-03  1.52306019E-02  7.61269097E-02  2.60801033E-01  6.16462078E-01
  2.21006028E-01  1.14660081E-01  9.19999648E-01 -3.03068213E-03  1.00000000E+00
  1.00000000E+00  1.00000000E+00  1.00000000E+00  1.96665025E-03  1.52306019E-02
  7.61269097E-02  2.60801033E-01  6.16462078E-01  2.21006028E-01  1.14660081E-01
  9.19999648E-01 -3.03068213E-03  1.00000000E+00  1.00000000E+00  1.00000000E+00
  1.00000000E+00  1.96665025E-03  1.52306019E-02  7.61269097E-02  2.60801033E-01
  6.16462078E-01  2.21006028E-01  1.14660081E-01  9.19999648E-01 -3.03068213E-03
  1.00000000E+00  1.00000000E+00  1.00000000E+00  1.00000000E+00  1.96665025E-03
  1.52306019E-02  7.61269097E-02  2.60801033E-01  6.16462078E-01  2.21006028E-01
  1.14660081E-01  9.19999648E-01 -3.03068213E-03  1.00000000E+00  1.00000000E+00
  1.00000000E+00  1.00000000E+00  1.96665025E-03  1.52306019E-02  7.61269097E-02
  2.60801033E-01  6.16462078E-01  2.21006028E-01  1.14660081E-01  9.19999648E-01
 -3.03068213E-03  1.00000000E+00  1.00000000E+00  1.00000000E+00  1.00000000E+00
  1.96665025E-03  1.52306019E-02  7.61269097E-02  2.60801033E-01  6.16462078E-01
  2.21006028E-01  1.14660081E-01  9.19999648E-01 -3.03068213E-03  1.00000000E+00
  1.00000000E+00  1.00000000E+00  1.00000000E+00  2.54938145E-02  1.90373109E-01
  8.52161486E-01  1.00000000E+00  1.00000000E+00  2.54938145E-02  1.90373109E-01
  8.52161486E-01  1.00000000E+00  1.00000000E+00  2.54938145E-02  1.90373109E-01
  8.52161486E-01  1.00000000E+00  1.00000000E+00  2.54938145E-02  1.90373109E-01
  8.52161486E-01  1.00000000E+00  1.00000000E+00  2.54938145E-02  1.90373109E-01
  8.52161486E-01  1.00000000E+00  1.00000000E+00  2.54938145E-02  1.90373109E-01
  8.52161486E-01  1.00000000E+00  1.00000000E+00  2.54938145E-02  1.90373109E-01
  8.52161486E-01  1.00000000E+00  1.00000000E+00  2.54938145E-02  1.90373109E-01
  8.52161486E-01  1.00000000E+00  1.00000000E+00  2.54938145E-02  1.90373109E-01
  8.52161486E-01  1.00000000E+00  1.00000000E+00  2.54938145E-02  1.90373109E-01
  8.52161486E-01  1.00000000E+00  1.00000000E+00  2.54938145E-02  1.90373109E-01
  8.52161486E-01  1.00000000E+00  1.00000000E+00  2.54938145E-02  1.90373109E-01
  8.52161486E-01  1.00000000E+00  1.00000000E+00 -2.97310475E+00  3.48276424E+00
  1.00000000E+00 -2.09237710E-01  1.10353475E+00  1.00000000E+00
P(S=P) Contraction coefficients            R   N=         274
  0.00000000E+00  0.00000000E+00  0.00000000E+00  0.00000000E+00  0.00000000E+00
  0.00000000E+00  4.02486927E-02  2.37593957E-01  8.15853851E-01  1.00000000E+00
  1.00000000E+00  1.00000000E+00  0.00000000E+00  0.00000000E+00  0.00000000E+00
  0.00000000E+00  0.00000000E+00  0.00000000E+00  0.00000000E+00  3.83119186E-02
  2.37403116E-01  8.17592398E-01  1.00000000E+00  1.00000000E+00  1.00000000E+00
  0.00000000E+00  0.00000000E+00  0.00000000E+00  0.00000000E+00  0.00000000E+00
  0.00000000E+00  0.00000000E+00  3.65113974E-02  2.37152983E-01  8.19701941E-01
  1.00000000E+00  1.00000000E+00  1.00000000E+00  0.00000000E+00  0.00000000E+00
  0.00000000E+00  0.00000000E+00  0.00000000E+00  0.00000000E+00  0.00000000E+00
  4.02486927E-02  2.37593957E-01  8.15853851E-01  1.00000000E+00  1.00000000E+00
  1.00000000E+00  0.00000000E+00  0.00000000E+00  0.00000000E+00  0.00000000E+00
  0.00000000E+00  0.00000000E+00  0.00000000E+00  4.02486927E-02  2.37593957E-01
  8.15853851E-01  1.00000000E+00  1.00000000E+00  1.00000000E+00  0.00000000E+00
  0.00000000E+00  0.00000000E+00  0.00000000E+00  0.00000000E+00  0.00000000E+00
  0.00000000E+00  4.02486927E-02  2.37593957E-01  8.15853851E-01  1.00000000E+00
  1.00000000E+00  1.00000000E+00  0.00000000E+00  0.00000000E+00  0.00000000E+00
  0.00000000E+00  0.00000000E+00  0.00000000E+00  0.00000000E+00  4.02486927E-02
  2.37593957E-01  8.15853851E-01  1.00000000E+00  1.00000000E+00  1.00000000E+00
  0.00000000E+00  0.00000000E+00  0.00000000E+00  0.00000000E+00  0.00000000E+00
  0.00000000E+00  0.00000000E+00  4.02486927E-02  2.37593957E-01  8.15853851E-01
  1.00000000E+00  1.00000000E+00  1.00000000E+00  0.00000000E+00  0.00000000E+00
  0.00000000E+00  0.00000000E+00  0.00000000E+00  0.00000000E+00  0.00000000E+00
  4.02486927E-02  2.37593957E-01  8.15853851E-01  1.00000000E+00  1.00000000E+00
  1.00000000E+00  0.00000000E+00  0.00000000E+00  0.00000000E+00  0.00000000E+00
  0.00000000E+00  0.00000000E+00  0.00000000E+00  4.02486927E-02  2.37593957E-01
  8.15853851E-01  1.00000000E+00  1.00000000E+00  1.00000000E+00  0.00000000E+00
  0.00000000E+00  0.00000000E+00  0.00000000E+00  0.00000000E+00  0.00000000E+00
  0.00000000E+00  4.02486927E-02  2.37593957E-01  8.15853851E-01  1.00000000E+00
  1.00000000E+00  1.00000000E+00  0.00000000E+00  0.00000000E+00  0.00000000E+00
  0.00000000E+00  0.00000000E+00  0.00000000E+00  0.00000000E+00  4.02486927E-02
  2.37593957E-01  8.15853851E-01  1.00000000E+00  1.00000000E+00  1.00000000E+00
  0.00000000E+00  0.00000000E+00  0.00000000E+00  0.00000000E+00  0.00000000E+00
  0.00000000E+00  0.00000000E+00  4.02486927E-02  2.37593957E-01  8.15853851E-01
  1.00000000E+00  1.00000000E+00  1.00000000E+00  0.00000000E+00  0.00000000E+00
  0.00000000E+00  0.00000000E+00  0.00000000E+00  0.00000000E+00  0.00000000E+00
  4.02486927E-02  2.37593957E-01  8.15853851E-01  1.00000000E+00  1.00000000E+00
  1.00000000E+00  0.00000000E+00  0.00000000E+00  0.00000000E+00  0.00000000E+00
  0.00000000E+00  0.00000000E+00  0.00000000E+00  4.02486927E-02  2.37593957E-01
  8.15853851E-01  1.00000000E+00  1.00000000E+00  1.00000000E+00  0.00000000E+00
  0.00000000E+00  0.00000000E+00  0.00000000E+00  0.00000000E+00  0.00000000E+00
  0.00000000E+00  4.02486927E-02  2.37593957E-01  8.15853851E-01  1.00000000E+00
  1.00000000E+00  1.00000000E+00  0.00000000E+00  0.00000000E+00  0.00000000E+00
  0.00000000E+00  0.00000000E+00  0.00000000E+00  0.00000000E+00  0.00000000E+00
  0.00000000E+00  0.00000000E+00  0.00000000E+00  0.00000000E+00  0.00000000E+00
  0.00000000E+00  0.00000000E+00  0.00000000E+00  0.00000000E+00  0.00000000E+00
  0.00000000E+00  0.00000000E+00  0.00000000E+00  0.00000000E+00  0.00000000E+00
  0.00000000E+00  0.00000000E+00  0.00000000E+00  0.00000000E+00  0.00000000E+00
  0.00000000E+00  0.00000000E+00  0.00000000E+00  0.00000000E+00  0.00000000E+00
  0.00000000E+00  0.00000000E+00  0.00000000E+00  0.00000000E+00  0.00000000E+00
  0.00000000E+00  0.00000000E+00  0.00000000E+00  0.00000000E+00  0.00000000E+00
  0.00000000E+00  0.00000000E+00  0.00000000E+00  0.00000000E+00  0.00000000E+00
  0.00000000E+00  0.00000000E+00  0.00000000E+00  0.00000000E+00  0.00000000E+00
  0.00000000E+00  0.00000000E+00  0.00000000E+00  0.00000000E+00  0.00000000E+00
  0.00000000E+00  0.00000000E+00  0.00000000E+00  0.00000000E+00  0.00000000E+00
  0.00000000E+00  0.00000000E+00  0.00000000E+00  0.00000000E+00
Coordinates of each shell                  R   N=         408
  3.28728714E+00  1.12899974E-01  3.40824121E+00  3.28728714E+00  1.12899974E-01
  3.40824121E+00  3.28728714E+00  1.12899974E-01  3.40824121E+00  3.28728714E+00
  1.12899974E-01  3.40824121E+00  3.28728714E+00  1.12899974E-01  3.40824121E+00
  3.28728714E+00  1.12899974E-01  3.40824121E+00  8.92720915E-01 -5.05755034E-01
  2.80058752E+00  8.92720915E-01 -5.05755034E-01  2.80058752E+00  8.92720915E-01
 -5.05755034E-01  2.80058752E+00  8.92720915E-01 -5.05755034E-01  2.80058752E+00
  8.92720915E-01 -5.05755034E-01  2.80058752E+00  8.92720915E-01 -5.05755034E-01
  2.80058752E+00  4.59215732E+00  1.58507844E+00  2.20859411E+00  4.59215732E+00
  1.58507844E+00  2.20859411E+00  4.59215732E+00  1.58507844E+00  2.20859411E+00
  4.59215732E+00  1.58507844E+00  2.20859411E+00  4.59215732E+00  1.58507844E+00
  2.20859411E+00  4.59215732E+00  1.58507844E+00  2.20859411E+00 -3.47366611E-01
  5.09027816E-01  5.60863845E-01 -3.47366611E-01  5.09027816E-01  5.60863845E-01
 -3.47366611E-01  5.09027816E-01  5.60863845E-01 -3.47366611E-01  5.09027816E-01
  5.60863845E-01 -3.47366611E-01  5.09027816E-01  5.60863845E-01 -3.47366611E-01
  5.09027816E-01  5.60863845E-01 -2.44529328E+00 -1.29468687E+00 -2.25151693E-01
 -2.44529328E+00 -1.29468687E+00 -2.25151693E-01 -2.44529328E+00 -1.29468687E+00
 -2.25151693E-01 -2.44529328E+00 -1.29468687E+00 -2.25151693E-01 -2.44529328E+00
 -1.29468687E+00 -2.25151693E-01 -2.44529328E+00 -1.29468687E+00 -2.25151693E-01
 -1.26757946E+00  3.21138676E+00  9.26094575E-01 -1.26757946E+00  3.21138676E+00
  9.26094575E-01 -1.26757946E+00  3.21138676E+00  9.26094575E-01 -1.26757946E+00
  3.21138676E+00  9.26094575E-01 -1.26757946E+00  3.21138676E+00  9.26094575E-01
 -1.26757946E+00  3.21138676E+00  9.26094575E-01 -4.95899422E+00 -8.80203268E-01
  4.37433631E-01 -4.95899422E+00 -8.80203268E-01  4.37433631E-01 -4.95899422E+00
 -8.80203268E-01  4.37433631E-01 -4.95899422E+00 -8.80203268E-01  4.37433631E-01
 -4.95899422E+00 -8.80203268E-01  4.37433631E-01 -4.95899422E+00 -8.80203268E-01
  4.37433631E-01 -6.81729654E+00 -2.61244759E+00 -2.59396541E-01 -6.81729654E+00
 -2.61244759E+00 -2.59396541E-01 -6.81729654E+00 -2.61244759E+00 -2.59396541E-01
 -6.81729654E+00 -2.61244759E+00 -2.59396541E-01 -6.81729654E+00 -2.61244759E+00
 -2.59396541E-01 -6.81729654E+00 -2.61244759E+00 -2.59396541E-01 -6.17381143E+00
 -4.76361412E+00 -1.62531254E+00 -6.17381143E+00 -4.76361412E+00 -1.62531254E+00
 -6.17381143E+00 -4.76361412E+00 -1.62531254E+00 -6.17381143E+00 -4.76361412E+00
 -1.62531254E+00 -6.17381143E+00 -4.76361412E+00 -1.62531254E+00 -6.17381143E+00
 -4.76361412E+00 -1.62531254E+00 -3.65978493E+00 -5.18778681E+00 -2.28946288E+00
 -3.65978493E+00 -5.18778681E+00 -2.28946288E+00 -3.65978493E+00 -5.18778681E+00
 -2.28946288E+00 -3.65978493E+00 -5.18778681E+00 -2.28946288E+00 -3.65978493E+00
 -5.18778681E+00 -2.28946288E+00 -3.65978493E+00 -5.18778681E+00 -2.28946288E+00
 -1.80880277E+00 -3.46178041E+00 -1.58869341E+00 -1.80880277E+00 -3.46178041E+00
 -1.58869341E+00 -1.80880277E+00 -3.46178041E+00 -1.58869341E+00 -1.80880277E+00
 -3.46178041E+00 -1.58869341E+00 -1.80880277E+00 -3.46178041E+00 -1.58869341E+00
 -1.80880277E+00 -3.46178041E+00 -1.58869341E+00 -1.59096653E+00  4.21447782E+00
  3.34374810E+00 -1.59096653E+00  4.21447782E+00  3.34374810E+00 -1.59096653E+00
  4.21447782E+00  3.34374810E+00 -1.59096653E+00  4.21447782E+00  3.34374810E+00
 -1.59096653E+00  4.21447782E+00  3.34374810E+00 -1.59096653E+00  4.21447782E+00
  3.34374810E+00 -2.49355058E+00  6.65465529E+00  3.71041933E+00 -2.49355058E+00
  6.65465529E+00  3.71041933E+00 -2.49355058E+00  6.65465529E+00  3.71041933E+00
 -2.49355058E+00  6.65465529E+00  3.71041933E+00 -2.49355058E+00  6.65465529E+00
  3.71041933E+00 -2.49355058E+00  6.65465529E+00  3.71041933E+00 -3.09042812E+00
  8.15429261E+00  1.63923062E+00 -3.09042812E+00  8.15429261E+00  1.63923062E+00
 -3.09042812E+00  8.15429261E+00  1.63923062E+00 -3.09042812E+00  8.15429261E+00
  1.63923062E+00 -3.09042812E+00  8.15429261E+00  1.63923062E+00 -3.09042812E+00
  8.15429261E+00  1.63923062E+00 -2.78142669E+00  7.20247059E+00 -7.92102785E-01
 -2.78142669E+00  7.20247059E+00 -7.92102785E-01 -2.78142669E+00  7.20247059E+00
 -7.92102785E-01 -2.78142669E+00  7.20247059E+00 -7.92102785E-01 -2.78142669E+00
  7.20247059E+00 -7.92102785E-01 -2.78142669E+00  7.20247059E+00 -7.92102785E-01
 -1.88559114E+00  4.75358919E+00 -1.12585791E+00 -1.88559114E+00  4.75358919E+00
 -1.12585791E+00 -1.88559114E+00  4.75358919E+00 -1.12585791E+00 -1.88559114E+00
  4.75358919E+00 -1.12585791E+00 -1.88559114E+00  4.75358919E+00 -1.12585791E+00
 -1.88559114E+00  4.75358919E+00 -1.12585791E+00  3.97511841E+00 -8.50681312E-01
  5.11447716E+00  3.97511841E+00 -8.50681312E-01  5.11447716E+00  3.97511841E+00
 -8.50681312E-01  5.11447716E+00 -5.19300084E-02 -1.73696761E+00  3.91158766E+00
 -5.19300084E-02 -1.73696761E+00  3.91158766E+00 -5.19300084E-02 -1.73696761E+00
  3.91158766E+00  1.08491891E+00  5.30352085E-01 -9.29268010E-01  1.08491891E+00
  5.30352085E-01 -9.29268010E-01  1.08491891E+00  5.30352085E-01 -9.29268010E-01
 -5.48116866E+00  8.03512532E-01  1.48456667E+00 -5.48116866E+00  8.03512532E-01
  1.48456667E+00 -5.48116866E+00  8.03512532E-01  1.48456667E+00 -8.76913932E+00
 -2.27093590E+00  2.61008573E-01 -8.76913932E+00 -2.27093590E+00  2.61008573E-01
 -8.76913932E+00 -2.27093590E+00  2.61008573E-01 -7.62208098E+00 -6.10356754E+00
 -2.17661933E+00 -7.62208098E+00 -6.10356754E+00 -2.17661933E+00 -7.62208098E+00
 -6.10356754E+00 -2.17661933E+00 -3.14597393E+00 -6.85622846E+00 -3.36155489E+00
 -3.14597393E+00 -6.85622846E+00 -3.36155489E+00 -3.14597393E+00 -6.85622846E+00
 -3.36155489E+00  1.48487603E-01 -3.78310998E+00 -2.11560544E+00  1.48487603E-01
 -3.78310998E+00 -2.11560544E+00  1.48487603E-01 -3.78310998E+00 -2.11560544E+00
 -1.12281697E+00  3.05382735E+00  4.96530201E+00 -1.12281697E+00  3.05382735E+00
  4.96530201E+00 -1.12281697E+00  3.05382735E+00  4.96530201E+00 -2.72591909E+00
  7.37786280E+00  5.61218227E+00 -2.72591909E+00  7.37786280E+00  5.61218227E+00
 -2.72591909E+00  7.37786280E+00  5.61218227E+00 -3.78921145E+00  1.00620797E+01
  1.89682504E+00 -3.78921145E+00  1.00620797E+01  1.89682504E+00 -3.78921145E+00
  1.00620797E+01  1.89682504E+00 -3.23748896E+00  8.36359432E+00 -2.41462434E+00
 -3.23748896E+00  8.36359432E+00 -2.41462434E+00 -3.23748896E+00  8.36359432E+00
 -2.41462434E+00 -1.48264468E+00  3.46200197E+00 -4.90978606E+00 -1.48264468E+00
  3.46200197E+00 -4.90978606E+00 -1.48264468E+00  3.46200197E+00 -4.90978606E+00
 -1.48264468E+00  3.46200197E+00 -4.90978606E+00
Num ILSW                                   I              100
ILSW                                       I   N=         100
           0           0           0           0           2           0
           0           0           0           0        4336          -1
           7           0           0           0           2           0
           0           0           1           0           1           0
           1           1           0           0           0           0
           0           0      100000           0          -1           0
           0           0           0           0           0           0
           0           0           0           1           0           0
           0 -2000000000           1           0           0           0
           0           0           4          52           0           0
           0           0          55           0           0           0
           0           0           0           0           0           1
           0           0           0           0           0           0
           0           0           0           0           0           0
           0           0           0           0           0           0
           0           0           0           0           0           0
           0           0           0           0
Num RLSW                                   I               52
RLSW                                       R   N=          52
  1.00000000E+00  1.00000000E+00  1.00000000E+00  1.00000000E+00  5.40000000E-01
  0.00000000E+00  0.00000000E+00  1.00000000E+00  0.00000000E+00  0.00000000E+00
  0.00000000E+00  0.00000000E+00  1.00000000E+00  0.00000000E+00  0.00000000E+00
  0.00000000E+00  0.00000000E+00  1.00000000E+00  0.00000000E+00  0.00000000E+00
  0.00000000E+00  0.00000000E+00  1.00000000E+00  0.00000000E+00  0.00000000E+00
  0.00000000E+00  0.00000000E+00  1.00000000E+00  0.00000000E+00  0.00000000E+00
  0.00000000E+00  0.00000000E+00  1.00000000E+00  0.00000000E+00  0.00000000E+00
  0.00000000E+00  0.00000000E+00  0.00000000E+00  1.00000000E+00  1.00000000E+00
  0.00000000E+00  1.00000000E+00  0.00000000E+00  0.00000000E+00  0.00000000E+00
  0.00000000E+00  0.00000000E+00  0.00000000E+00  0.00000000E+00  0.00000000E+00
  0.00000000E+00  0.00000000E+00
ECP-MxAtEC                                 I           250000
ECP-MaxLECP                                I               10
ECP-MaxAtL                                 I          2250000
ECP-MxTECP                                 I         11250000
ECP-LenNCZ                                 I               20
ECP-KFirst                                 I   N=         290
           0           0           0           0           0           0
           0           0           0           0           0           0
           0           0           0           0           0           0
           0           0           0           0           0           0
           0           0           0           0           1           0
           0           0           0           0           0           0
           0           0           0           0           0           0
           0           0           0           0           0           0
           0           0           0           0           0           0
           0           0           0           6           0           0
           0           0           0           0           0           0
           0           0           0           0           0           0
           0           0           0           0           0           0
           0           0           0           0           0           0
           0           0          11           0           0           0
           0           0           0           0           0           0
           0           0           0           0           0           0
           0           0           0           0           0           0
           0           0           0           0           0           0
           0          16           0           0           0           0
           0           0           0           0           0           0
           0           0           0           0           0           0
           0           0           0           0           0           0
           0           0           0           0           0           0
           0           0           0           0           0           0
           0           0           0           0           0           0
           0           0           0           0           0           0
           0           0           0           0           0           0
           0           0           0           0           0           0
           0           0           0           0           0           0
           0           0           0           0           0           0
           0           0           0           0           0           0
           0           0           0           0           0           0
           0           0           0           0           0           0
           0           0           0           0           0           0
           0           0           0           0           0           0
           0           0           0           0           0           0
           0           0           0           0           0           0
           0           0           0           0           0           0
           0           0           0           0           0           0
           0           0           0           0           0           0
           0           0           0           0           0           0
           0           0           0           0           0           0
           0           0           0           0           0           0
           0           0           0           0           0           0
           0           0           0           0           0           0
           0           0           0           0           0           0
           0           0           0           0           0           0
           0           0
ECP-KLast                                  I   N=         290
           0           0           0           0           0           0
           0           0           0           0           0           0
           0           0           0           0           0           0
           0           0           0           0           0           0
           0           0           0           0           5           0
           0           0           0           0           0           0
           0           0           0           0           0           0
           0           0           0           0           0           0
           0           0           0           0           0           0
           0           0           0          10           0           0
           0           0           0           0           0           0
           0           0           0           0           0           0
           0           0           0           0           0           0
           0           0           0           0           0           0
           0           0          15           0           0           0
           0           0           0           0           0           0
           0           0           0           0           0           0
           0           0           0           0           0           0
           0           0           0           0           0           0
           0          20           0           0           0           0
           0           0           0           0           0           0
           0           0           0           0           0           0
           0           0           0           0           0           0
           0           0           0           0           0           0
           0           0           0           0           0           0
           0           0           0           0           0           0
           0           0           0           0           0           0
           0           0           0           0           0           0
           0           0           0           0           0           0
           0           0           0           0           0           0
           0           0           0           0           0           0
           0           0           0           0           0           0
           0           0           0           0           0           0
           0           0           0           0           0           0
           0           0           0           0           0           0
           0           0           0           0           0           0
           0           0           0           0           0           0
           0           0           0           0           0           0
           0           0           0           0           0           0
           0           0           0           0           0           0
           0           0           0           0           0           0
           0           0           0           0           0           0
           0           0           0           0           0           0
           0           0           0           0           0           0
           0           0           0           0           0           0
           0           0           0           0           0           0
           0           0           0           0           0           0
           0           0           0           0           0           0
           0           0
ECP-LMax                                   I   N=          29
           0           0           0           0           0           0
           0           0           0           0           0           0
           0           0           0           0           0           0
           0           0           0           0           0           0
           0           0           0           0           3
ECP-LPSkip                                 I   N=          29
           1           1           1           1           1           1
           1           1           1           1           1           1
           1           1           1           1           1           1
           1           1           1           1           1           1
           1           1           1           1           0
ECP-RNFroz                                 R   N=          29
  0.00000000E+00  0.00000000E+00  0.00000000E+00  0.00000000E+00  0.00000000E+00
  0.00000000E+00  0.00000000E+00  0.00000000E+00  0.00000000E+00  0.00000000E+00
  0.00000000E+00  0.00000000E+00  0.00000000E+00  0.00000000E+00  0.00000000E+00
  0.00000000E+00  0.00000000E+00  0.00000000E+00  0.00000000E+00  0.00000000E+00
  0.00000000E+00  0.00000000E+00  0.00000000E+00  0.00000000E+00  0.00000000E+00
  0.00000000E+00  0.00000000E+00  0.00000000E+00  4.60000000E+01
ECP-NLP                                    I   N=          20
           0           1           2           2           2           0
           1           2           2           2           0           1
           2           2           2           0           1           2
           2           2
ECP-CLP1                                   R   N=          20
 -7.47621000E-02 -3.00811224E+01 -7.53722721E+01 -2.20563758E+01 -1.69795850E+00
  2.93800360E+00  4.12471267E+01  2.87868010E+02  1.14375851E+02  3.76547714E+01
  2.22226300E+00  3.94090831E+01  1.77407500E+02  7.79889462E+01  2.57547641E+01
  7.05243600E+00  3.33041635E+01  1.86945388E+02  7.19688361E+01  9.36306570E+00
ECP-CLP2                                   R   N=          20
  0.00000000E+00  0.00000000E+00  0.00000000E+00  0.00000000E+00  0.00000000E+00
  0.00000000E+00  0.00000000E+00  0.00000000E+00  0.00000000E+00  0.00000000E+00
  0.00000000E+00  0.00000000E+00  0.00000000E+00  0.00000000E+00  0.00000000E+00
  0.00000000E+00  0.00000000E+00  0.00000000E+00  0.00000000E+00  0.00000000E+00
ECP-ZLP                                    R   N=          20
  1.07157020E+00  4.41936028E+01  1.29367609E+01  3.19564120E+00  8.58980600E-01
  1.27920267E+02  7.86211465E+01  3.65146237E+01  9.90656810E+00  1.94200860E+00
  1.30035304E+01  7.60331404E+01  2.41961684E+01  6.40534330E+00  1.58517860E+00
  4.04278108E+01  2.89084375E+01  1.56268936E+01  4.14428560E+00  9.37723500E-01
MxBond                                     I                4
NBond                                      I   N=          29
           3           3           1           4           3           3
           3           3           3           3           3           3
           3           3           3           3           1           1
           1           1           1           1           1           1
           1           1           1           1           1
IBond                                      I   N=         116
           2           3          17           0           1           4
          18           0           1           0           0           0
           2           5           6          19           4           7
          11           0           4          12          16           0
           5           8          20           0           7           9
          21           0           8          10          22           0
           9          11          23           0           5          10
          24           0           6          13          25           0
          12          14          26           0          13          15
          27           0          14          16          28           0
           6          15          29           0           1           0
           0           0           2           0           0           0
           4           0           0           0           7           0
           0           0           8           0           0           0
           9           0           0           0          10           0
           0           0          11           0           0           0
          12           0           0           0          13           0
           0           0          14           0           0           0
          15           0           0           0          16           0
           0           0
RBond                                      R   N=         116
  1.00000000E+00  2.00000000E+00  1.00000000E+00  0.00000000E+00  1.00000000E+00
  1.00000000E+00  1.00000000E+00  0.00000000E+00  2.00000000E+00  0.00000000E+00
  0.00000000E+00  0.00000000E+00  1.00000000E+00  1.00000000E+00  1.00000000E+00
  1.00000000E+00  1.00000000E+00  1.50000000E+00  1.50000000E+00  0.00000000E+00
  1.00000000E+00  1.50000000E+00  1.50000000E+00  0.00000000E+00  1.50000000E+00
  1.50000000E+00  1.00000000E+00  0.00000000E+00  1.50000000E+00  1.50000000E+00
  1.00000000E+00  0.00000000E+00  1.50000000E+00  1.50000000E+00  1.00000000E+00
  0.00000000E+00  1.50000000E+00  1.50000000E+00  1.00000000E+00  0.00000000E+00
  1.50000000E+00  1.50000000E+00  1.00000000E+00  0.00000000E+00  1.50000000E+00
  1.50000000E+00  1.00000000E+00  0.00000000E+00  1.50000000E+00  1.50000000E+00
  1.00000000E+00  0.00000000E+00  1.50000000E+00  1.50000000E+00  1.00000000E+00
  0.00000000E+00  1.50000000E+00  1.50000000E+00  1.00000000E+00  0.00000000E+00
  1.50000000E+00  1.50000000E+00  1.00000000E+00  0.00000000E+00  1.00000000E+00
  0.00000000E+00  0.00000000E+00  0.00000000E+00  1.00000000E+00  0.00000000E+00
  0.00000000E+00  0.00000000E+00  1.00000000E+00  0.00000000E+00  0.00000000E+00
  0.00000000E+00  1.00000000E+00  0.00000000E+00  0.00000000E+00  0.00000000E+00
  1.00000000E+00  0.00000000E+00  0.00000000E+00  0.00000000E+00  1.00000000E+00
  0.00000000E+00  0.00000000E+00  0.00000000E+00  1.00000000E+00  0.00000000E+00
  0.00000000E+00  0.00000000E+00  1.00000000E+00  0.00000000E+00  0.00000000E+00
  0.00000000E+00  1.00000000E+00  0.00000000E+00  0.00000000E+00  0.00000000E+00
  1.00000000E+00  0.00000000E+00  0.00000000E+00  0.00000000E+00  1.00000000E+00
  0.00000000E+00  0.00000000E+00  0.00000000E+00  1.00000000E+00  0.00000000E+00
  0.00000000E+00  0.00000000E+00  1.00000000E+00  0.00000000E+00  0.00000000E+00
  0.00000000E+00
Virial Ratio                               R      2.016219918824839E+00
SCF Energy                                 R     -6.819330893500405E+02
Total Energy                               R     -6.819330893500405E+02
RMS Force                                  R      1.126555556271283E-05
RMS Density                                R      5.353694519871262E-09
NImag                                      I                0
Job Status                                 I                1
Nuclear derivative order                   I                2
PCM-NSphere                                I               29
PCM-NGenSphere                             I               29
PCM-NOrd                                   I   N=          29
           1           2           3           4           5           6
           7           8           9          10          11          12
          13          14          15          16          17          18
          19          20          21          22          23          24
          25          26          27          28          29
PCM-SphereRadii                            R   N=          29
  4.00253442E+00  3.80401869E+00  3.63772279E+00  4.00253442E+00  4.00253442E+00
  4.00253442E+00  4.00253442E+00  4.00253442E+00  4.00253442E+00  4.00253442E+00
  4.00253442E+00  4.00253442E+00  4.00253442E+00  4.00253442E+00  4.00253442E+00
  4.00253442E+00  2.99956228E+00  2.99956228E+00  2.99956228E+00  2.99956228E+00
  2.99956228E+00  2.99956228E+00  2.99956228E+00  2.99956228E+00  2.99956228E+00
  2.99956228E+00  2.99956228E+00  2.99956228E+00  4.67707216E+00
PCM-SphereLoc                              R   N=          87
  3.28728714E+00  1.12899974E-01  3.40824121E+00  8.92720915E-01 -5.05755034E-01
  2.80058752E+00  4.59215732E+00  1.58507844E+00  2.20859411E+00 -3.47366611E-01
  5.09027816E-01  5.60863845E-01 -2.44529328E+00 -1.29468687E+00 -2.25151693E-01
 -1.26757946E+00  3.21138676E+00  9.26094575E-01 -4.95899422E+00 -8.80203268E-01
  4.37433631E-01 -6.81729654E+00 -2.61244759E+00 -2.59396541E-01 -6.17381143E+00
 -4.76361412E+00 -1.62531254E+00 -3.65978493E+00 -5.18778681E+00 -2.28946288E+00
 -1.80880277E+00 -3.46178041E+00 -1.58869341E+00 -1.59096653E+00  4.21447782E+00
  3.34374810E+00 -2.49355058E+00  6.65465529E+00  3.71041933E+00 -3.09042812E+00
  8.15429261E+00  1.63923062E+00 -2.78142669E+00  7.20247059E+00 -7.92102785E-01
 -1.88559114E+00  4.75358919E+00 -1.12585791E+00  3.97511841E+00 -8.50681312E-01
  5.11447716E+00 -5.19300084E-02 -1.73696761E+00  3.91158766E+00  1.08491891E+00
  5.30352085E-01 -9.29268010E-01 -5.48116866E+00  8.03512532E-01  1.48456667E+00
 -8.76913932E+00 -2.27093590E+00  2.61008573E-01 -7.62208098E+00 -6.10356754E+00
 -2.17661933E+00 -3.14597393E+00 -6.85622846E+00 -3.36155489E+00  1.48487603E-01
 -3.78310998E+00 -2.11560544E+00 -1.12281697E+00  3.05382735E+00  4.96530201E+00
 -2.72591909E+00  7.37786280E+00  5.61218227E+00 -3.78921145E+00  1.00620797E+01
  1.89682504E+00 -3.23748896E+00  8.36359432E+00 -2.41462434E+00 -1.48264468E+00
  3.46200197E+00 -4.90978606E+00
External E-field                           R   N=          35
  0.00000000E+00  0.00000000E+00  0.00000000E+00  0.00000000E+00  0.00000000E+00
  0.00000000E+00  0.00000000E+00  0.00000000E+00  0.00000000E+00  0.00000000E+00
  0.00000000E+00  0.00000000E+00  0.00000000E+00  0.00000000E+00  0.00000000E+00
  0.00000000E+00  0.00000000E+00  0.00000000E+00  0.00000000E+00  0.00000000E+00
  0.00000000E+00  0.00000000E+00  0.00000000E+00  0.00000000E+00  0.00000000E+00
  0.00000000E+00  0.00000000E+00  0.00000000E+00  0.00000000E+00  0.00000000E+00
  0.00000000E+00  0.00000000E+00  0.00000000E+00  0.00000000E+00  0.00000000E+00
IOpCl                                      I                0
IROHF                                      I                0
Alpha Orbital Energies                     R   N=         395
 -1.96105637E+01 -1.47887108E+01 -1.06542001E+01 -1.06078929E+01 -1.06041553E+01
 -1.05763778E+01 -1.05664688E+01 -1.05637524E+01 -1.05582712E+01 -1.05576456E+01
 -1.05562262E+01 -1.05538258E+01 -1.05537179E+01 -1.05527291E+01 -1.05523728E+01
 -1.05515682E+01 -1.17909529E+00 -1.05951681E+00 -9.87053062E-01 -9.74276093E-01
 -9.01453559E-01 -8.69273961E-01 -8.59155763E-01 -8.53239064E-01 -7.98684961E-01
 -7.58913689E-01 -7.17189432E-01 -7.03379814E-01 -6.92792573E-01 -6.86499798E-01
 -6.69393755E-01 -6.35121663E-01 -6.03001480E-01 -5.88114069E-01 -5.71475432E-01
 -5.47123825E-01 -5.36149307E-01 -5.32521565E-01 -5.22911695E-01 -5.13467244E-01
 -5.04174231E-01 -4.99064490E-01 -4.88959787E-01 -4.80667662E-01 -4.66525176E-01
 -4.57498441E-01 -4.45634785E-01 -4.29731406E-01 -4.13558258E-01 -4.09598753E-01
 -3.94300198E-01 -3.60812686E-01 -3.55963124E-01 -3.46040602E-01 -3.24961025E-01
 -3.18720671E-01 -3.16189908E-01 -3.07660658E-01 -2.94278292E-01 -7.71541833E-03
 -4.83749482E-03  1.30775806E-03  6.91302558E-03  1.15637753E-02  1.34862440E-02
  2.15862874E-02  2.47858356E-02  2.66723580E-02  3.70913939E-02  3.92420826E-02
  4.28360748E-02  4.54475464E-02  5.18812787E-02  5.53575159E-02  6.00252575E-02
  6.42654528E-02  6.93895849E-02  7.63181056E-02  7.79220941E-02  8.65344150E-02
  9.04341430E-02  9.42153446E-02  1.03073453E-01  1.07620977E-01  1.13874260E-01
  1.21074500E-01  1.23879150E-01  1.27487361E-01  1.34354053E-01  1.38464377E-01
  1.42665506E-01  1.47605645E-01  1.49454243E-01  1.52124283E-01  1.57110674E-01
  1.61004566E-01  1.65926699E-01  1.74030695E-01  1.75013292E-01  1.78043887E-01
  1.81809043E-01  1.85251412E-01  1.89441483E-01  1.92297875E-01  1.95062683E-01
  1.98212346E-01  2.05682340E-01  2.09027026E-01  2.10512163E-01  2.13772535E-01
  2.20249739E-01  2.22609204E-01  2.24723017E-01  2.27280775E-01  2.31803915E-01
  2.36169693E-01  2.37168708E-01  2.39141953E-01  2.40081306E-01  2.45680819E-01
  2.47828895E-01  2.48884374E-01  2.54694995E-01  2.59688996E-01  2.63104748E-01
  2.64651829E-01  2.70414409E-01  2.74274927E-01  2.75578129E-01  2.85377488E-01
  2.87115612E-01  2.92379304E-01  2.95791080E-01  3.00486283E-01  3.06068508E-01
  3.12685518E-01  3.23155491E-01  3.29976129E-01  3.32527671E-01  3.37838496E-01
  3.41497707E-01  3.43603652E-01  3.53148872E-01  3.61551165E-01  3.68552927E-01
  3.71988802E-01  3.86580725E-01  3.90738356E-01  3.99030731E-01  4.04828091E-01
  4.08521118E-01  4.17618967E-01  4.44020220E-01  4.61515600E-01  4.75520929E-01
  4.91230972E-01  4.99798507E-01  5.09541665E-01  5.36677236E-01  5.45937986E-01
  5.53470174E-01  5.61445259E-01  5.70858646E-01  5.73370711E-01  5.74644540E-01
  5.80306557E-01  5.80985233E-01  5.87983756E-01  5.91261481E-01  5.98990686E-01
  6.03657375E-01  6.14294002E-01  6.21196558E-01  6.26663313E-01  6.40615985E-01
  6.51401717E-01  6.57371869E-01  6.64828679E-01  6.70550946E-01  6.78229674E-01
  6.85211750E-01  6.93056499E-01  6.95209927E-01  7.06480941E-01  7.10960016E-01
  7.13619790E-01  7.28558494E-01  7.35291819E-01  7.38834586E-01  7.45358317E-01
  7.48749417E-01  7.52249463E-01  7.53830051E-01  7.60177393E-01  7.68468140E-01
  7.82670883E-01  7.86434613E-01  7.89515143E-01  7.94838259E-01  8.00137029E-01
  8.10598499E-01  8.28666370E-01  8.36202633E-01  8.56725740E-01  8.66759925E-01
  8.70346668E-01  8.77512651E-01  8.77823009E-01  8.89957401E-01  8.96986801E-01
  9.01023613E-01  9.04666495E-01  9.10670236E-01  9.19719953E-01  9.33053619E-01
  9.40055578E-01  9.50947106E-01  9.70533278E-01  9.75560270E-01  9.95354113E-01
  1.00131260E+00  1.01870590E+00  1.03534782E+00  1.03625747E+00  1.06026186E+00
  1.06428424E+00  1.08317058E+00  1.08864660E+00  1.09524057E+00  1.11011975E+00
  1.13853391E+00  1.15710724E+00  1.16742473E+00  1.17908830E+00  1.22056639E+00
  1.23184000E+00  1.23702622E+00  1.24390378E+00  1.25362378E+00  1.26668630E+00
  1.28109817E+00  1.28478129E+00  1.29279273E+00  1.31477892E+00  1.32368053E+00
  1.35039676E+00  1.37507446E+00  1.38988980E+00  1.41813544E+00  1.43313477E+00
  1.43780375E+00  1.47260324E+00  1.50373486E+00  1.52586496E+00  1.54173481E+00
  1.55665474E+00  1.56461340E+00  1.58409012E+00  1.58739433E+00  1.60069338E+00
  1.62329140E+00  1.63801381E+00  1.66292769E+00  1.67169161E+00  1.69389805E+00
  1.72422437E+00  1.76915276E+00  1.78414472E+00  1.80029208E+00  1.81028838E+00
  1.81495073E+00  1.82777681E+00  1.84592598E+00  1.85263888E+00  1.87239926E+00
  1.87706437E+00  1.89638521E+00  1.90800256E+00  1.92078737E+00  1.93945481E+00
  1.95828413E+00  1.96345484E+00  1.96913823E+00  1.98219622E+00  2.00141025E+00
  2.00969664E+00  2.01767381E+00  2.03010042E+00  2.03359878E+00  2.05275234E+00
  2.06256539E+00  2.12660080E+00  2.17829028E+00  2.22191513E+00  2.23825657E+00
  2.25844714E+00  2.29577618E+00  2.30416016E+00  2.31492771E+00  2.32187491E+00
  2.33955514E+00  2.35203601E+00  2.35288962E+00  2.36426424E+00  2.36845987E+00
  2.40182329E+00  2.44712376E+00  2.45530575E+00  2.46737342E+00  2.49921129E+00
  2.50604802E+00  2.54112852E+00  2.57399513E+00  2.63236315E+00  2.67364022E+00
  2.69866874E+00  2.72948556E+00  2.73669716E+00  2.75387586E+00  2.77146513E+00
  2.78457516E+00  2.82175747E+00  2.83229166E+00  2.83885460E+00  2.84714025E+00
  2.88723736E+00  2.89690333E+00  2.91190455E+00  2.93212744E+00  2.94504486E+00
  2.96715379E+00  2.98936699E+00  3.00029064E+00  3.00475242E+00  3.03631058E+00
  3.05182901E+00  3.09126764E+00  3.13665224E+00  3.14429201E+00  3.20117407E+00
  3.22914868E+00  3.26448474E+00  3.31219783E+00  3.34424892E+00  3.36190929E+00
  3.36582237E+00  3.37002592E+00  3.37047590E+00  3.38730951E+00  3.40597522E+00
  3.41309447E+00  3.41532856E+00  3.44376372E+00  3.44924436E+00  3.49729526E+00
  3.59045170E+00  3.61306103E+00  3.62929872E+00  3.64851981E+00  3.68111257E+00
  3.71012645E+00  3.71424759E+00  3.72916694E+00  3.92453927E+00  3.96117884E+00
  3.98582625E+00  4.03707615E+00  4.06312914E+00  4.07031847E+00  4.14225982E+00
  4.36944729E+00  4.59760742E+00  4.80439994E+00  4.81401934E+00  4.96695945E+00
  5.17345854E+00  5.30653979E+00  5.83150295E+00  1.28746168E+01  2.34183237E+01
  2.34666681E+01  2.38459717E+01  2.39173762E+01  2.39271569E+01  2.39329516E+01
  2.39585663E+01  2.39714815E+01  2.41056944E+01  2.41155499E+01  2.41229596E+01
  2.41272925E+01  2.42137661E+01  2.42253294E+01  3.56186347E+01  5.00801603E+01
Alpha MO coefficients                      R   N=      156420
 -1.12829047E-05  2.25072250E-05  1.70294891E-04  1.60344557E-04 -9.38401570E-05
  2.52441142E-04 -4.05980287E-04 -2.87506388E-04  6.61403000E-05  1.09362251E-03
  2.24920484E-04  1.43291696E-03 -1.58398916E-03 -2.96442381E-03  1.05062776E-03
 -1.49155512E-04  3.68419851E-04 -2.47984441E-06  3.20866196E-04  1.84764130E-04
  1.56082938E-04 -2.07449421E-04 -8.19024961E-07  1.26475288E-05  4.97606208E-05
  9.03072922E-06  1.88639193E-05  7.39960766E-05 -2.48577230E-04 -2.88928041E-05
 -1.16794115E-04 -1.31168786E-03 -2.79269923E-04 -9.09750574E-04  1.04288578E-03
  8.70099577E-03 -1.84773394E-03 -7.54147060E-04  1.47534061E-03  7.32749961E-05
 -3.21569517E-06 -1.81993907E-05 -9.16360789E-05 -8.65296212E-05  5.52888589E-01
  4.69496227E-01 -8.16655220E-04 -8.89105466E-04  6.90500804E-04  8.91725676E-03
 -5.43482061E-05 -7.41540688E-06 -2.37388183E-05 -5.89869914E-03  5.78534914E-04
  2.52201010E-04 -8.36007220E-06  6.06659610E-03 -1.41293603E-03 -2.51678708E-05
 -5.26431717E-04 -8.83182266E-06 -7.69942679E-05 -1.31266010E-04 -7.16325464E-06
  1.11494162E-04 -1.96732371E-06  1.16073369E-05  9.17829977E-06  4.00325607E-06
 -4.59302038E-06 -1.62123398E-04  8.35525570E-06 -2.87556478E-05  4.84694326E-05
  2.91074031E-03  1.27152515E-04  1.54332419E-04  3.40830717E-04  7.78115656E-03
 -8.10484743E-03 -1.59229740E-02 -8.58276783E-03  1.13032878E-05  1.99645837E-05
  1.94903691E-05 -2.56289931E-05 -4.47502731E-05 -5.16888893E-07  3.18830470E-06
  9.93682299E-06 -5.90798885E-06  3.29059908E-06 -3.71383671E-06 -3.42901136E-05
  2.69491154E-05 -1.13279670E-05 -3.69367366E-04 -2.88031953E-04 -3.90976072E-04
 -1.76752797E-04 -3.65980512E-02 -1.81023156E-02 -4.74267916E-03 -9.26652013E-05
  4.32225516E-06  8.30484892E-06 -8.87912922E-06 -1.79053437E-05 -1.11244448E-05
  4.23073609E-07 -2.15029174E-06  7.85462069E-06 -6.03394668E-06  8.31006340E-06
  5.28339450E-05 -1.99136890E-05  2.99321854E-05 -4.10723467E-05 -6.91111367E-04
 -1.61042246E-04  5.32735715E-04  4.26827835E-04  2.43231762E-02  1.95960687E-03
 -4.98934147E-03 -1.47101460E-02  2.12683142E-05  1.04364576E-05 -9.84380763E-06
  1.71048880E-05  3.25423558E-05  1.40547854E-07 -6.52917291E-07  4.15865212E-06
 -6.64552993E-06  9.47412897E-06  3.44845482E-06 -1.46481228E-05  2.32074512E-05
 -3.60339557E-05 -1.01932290E-04  2.57530821E-04  1.17330837E-04  2.08992943E-04
 -1.54419316E-02 -5.46232345E-04  2.75149905E-03  2.21728542E-03 -3.94312949E-06
 -1.14020982E-06 -3.33608653E-06  4.01961623E-06 -6.58723963E-07  2.58830985E-07
 -1.50170901E-06 -2.53080834E-06  1.01168812E-06  3.30718124E-06  1.05309024E-05
  1.33809410E-05 -6.34275228E-06 -1.28338279E-05  2.82564625E-04  6.95986989E-05
  1.39595732E-04  3.82462778E-05  1.00921567E-02  7.10496046E-04 -1.08439830E-03
 -1.07939977E-03 -2.41829137E-06 -4.88765815E-06 -2.61640365E-06 -1.62835704E-06
  3.53322063E-06  4.52005114E-07 -2.42521305E-06 -4.73996188E-07 -3.02784649E-06
 -1.08684163E-06  2.83583099E-05  1.16248844E-06  1.33818463E-05  5.76873685E-06
 -1.15602589E-04 -1.47849370E-04 -1.23140282E-04 -3.68726631E-05 -3.95435073E-03
  1.03117380E-03 -2.44319143E-03 -1.33132173E-03  2.62767944E-06  2.63081852E-06
 -1.04255249E-06 -3.33434963E-06  4.16596249E-06 -1.01490710E-07  5.39822622E-07
  3.64590492E-06 -2.72782403E-07 -1.38918209E-06 -6.40756610E-06 -1.82515214E-05
  2.07574225E-06  6.29707292E-06  4.25491327E-04  1.10649853E-04  1.45089187E-04
  7.12995412E-05  6.72799257E-03  3.76525423E-03  1.69986203E-03 -1.13373475E-05
 -1.43783450E-06 -1.68320154E-06  1.67653357E-06 -1.70130332E-07 -2.36793779E-06
 -4.26400043E-07  2.70686389E-06  2.97138705E-06  8.11236429E-06  3.53769040E-06
 -2.64257928E-05 -5.68965950E-06 -3.43691161E-05 -1.55261248E-05 -1.23330335E-04
  3.10745094E-04  2.84291688E-04  8.57895772E-05  1.52525323E-03  2.49978488E-03
  5.62166773E-03  3.35323168E-03 -1.22813164E-06 -9.05895723E-07  5.45330499E-06
 -7.62527322E-06 -5.29033875E-06 -8.59050158E-07  4.01105558E-06 -1.34908976E-05
  6.66297032E-06  3.72028121E-06 -5.63371199E-05  4.16047787E-05 -1.60204237E-05
 -2.09409655E-05  2.93146662E-04  2.26169557E-06  5.64748394E-05  1.80484467E-04
  2.47004520E-02  2.04725879E-03 -7.72247254E-04 -2.02422818E-03 -2.40796709E-05
 -4.94367398E-06  1.39001154E-05 -3.57727312E-06 -2.72294795E-06 -9.71318011E-08
  9.53861511E-07  2.05579544E-06 -2.41320194E-06 -5.10245357E-06  1.67792683E-06
 -8.01898758E-06  1.25725380E-05  1.70820592E-05 -1.48963931E-04 -6.75001705E-05
  1.22791744E-04 -7.47822643E-05 -2.07681178E-03 -1.71905921E-03  2.16343266E-03
 -6.32984265E-04 -1.92190847E-06 -1.95912463E-08 -9.31061742E-06  2.11842671E-06
  4.02136133E-06  1.91967003E-07 -8.37798610E-07 -8.64699632E-07 -9.61326652E-07
  2.78437614E-06  8.52297504E-06  6.24709036E-06 -1.01942201E-06 -1.48410226E-05
  1.29642515E-04 -1.30259940E-05 -1.29716993E-05 -1.06196732E-04 -1.31154054E-03
  4.33806674E-04  1.43646909E-04 -1.54525216E-03 -9.28395698E-07 -3.76914448E-06
  1.95319094E-06  2.51801436E-06  4.50292103E-06  5.49229109E-07 -2.73295520E-06
 -1.09633023E-06  2.58014361E-07 -1.47798280E-06  2.99243241E-05  8.70514424E-06
 -5.78103772E-06  1.14201134E-05  3.89551680E-05 -5.44422593E-05 -7.17582123E-05
 -2.76822443E-04 -1.81818726E-03 -4.64375616E-04 -6.79555391E-04  1.20041161E-04
 -6.00975544E-06  4.39834997E-07  1.09614455E-06 -3.33209947E-06  9.04642855E-06
  6.07735769E-08 -7.80513749E-07  5.42679740E-06  2.50741524E-06  6.14190100E-06
  1.75603615E-05 -2.86351764E-05 -2.97328631E-06 -2.89396414E-05 -1.31792708E-04
  2.30305833E-04 -2.17227263E-04  1.40493208E-04 -2.03354877E-02 -7.78200036E-04
  4.80054756E-03 -2.48900525E-03 -7.01678655E-06  8.81552577E-06  8.48888383E-07
  4.37160575E-06 -1.86487195E-06 -9.08873966E-05  2.58925614E-04  7.84226942E-04
 -1.14772689E-05 -2.75511246E-04 -2.04726880E-03  4.47225409E-05 -3.39109707E-04
  3.27661300E-04 -2.67300133E-06 -3.24376904E-06 -1.26421723E-04 -2.84064342E-07
 -4.73826645E-06 -3.44012306E-05  7.31018643E-06 -5.98950084E-05  5.79553745E-05
 -6.45003293E-07  1.06613014E-06 -2.42980488E-05  1.62650636E-05 -1.16578512E-04
  3.30925513E-04 -2.50556510E-05  1.29593221E-04 -3.46450667E-04  1.57648703E-06
  9.75867280E-06  3.27052965E-05  2.29915200E-06 -7.18785906E-06 -2.14464719E-06
  4.20934758E-06 -4.10185629E-05 -1.00194406E-04 -3.85024873E-07 -1.52465543E-04
  1.78205376E-05  3.42057193E-05 -1.80108955E-05 -1.46172356E-04 -1.90200917E-07
 -8.98403367E-05  1.71173024E-06  5.56466098E-05 -3.54091498E-04 -1.37816232E-04
 -2.86090387E-05  1.62738861E-04  9.83548508E-04  5.10905062E-04 -8.47435317E-05
  9.36871291E-04 -9.43425257E-04 -1.93716088E-05 -6.46871056E-04  8.37103637E-03
 -1.94073595E-03 -1.66222944E-04 -1.27209705E-03  3.17667429E-04 -3.03814654E-04
 -2.42903885E-04 -5.12759091E-04 -1.88269019E-04  5.58812858E-01  4.65809225E-01
 -1.57703116E-04 -4.41116891E-05 -5.73926687E-06  1.05957728E-02  5.83669306E-04
  3.40856772E-04 -1.24673608E-04 -9.99297341E-03  7.46319565E-04 -8.79239747E-04
  1.60768322E-03  2.02681690E-02 -6.89561559E-03  1.31696877E-03 -3.39661469E-03
 -1.32365910E-04  1.90249295E-04 -1.33871499E-05  2.98928084E-04  1.54335975E-04
  3.12188530E-06  1.80564544E-05 -4.09716082E-05 -3.24841119E-05  2.18285435E-05
 -2.21633674E-05  2.19833790E-04  1.81513949E-04 -1.23597709E-04 -9.30647010E-04
  3.90757092E-04  1.75306590E-04  1.97829784E-05  1.28784739E-03 -2.86364301E-04
 -7.41917619E-05  2.07196766E-04  6.92223241E-05  8.57407305E-05  8.69937677E-06
 -2.43908778E-05 -1.13303625E-04  5.74375794E-06  4.63539589E-06  1.09183160E-04
 -1.17081056E-04  1.67120380E-04 -7.86888616E-05 -5.36804812E-05  2.25074521E-04
 -3.21976262E-05  2.80941447E-03  7.16052591E-04  7.26753282E-05  2.39486816E-03
 -8.92165010E-03 -7.80563393E-03  1.06957761E-04 -8.64833435E-03 -1.61598886E-04
 -1.01697275E-04  1.36105978E-04 -6.67057347E-05  4.59273154E-05 -2.82133629E-06
  1.98152197E-05  5.85179000E-05  2.27806861E-05 -2.43170941E-06 -5.21623055E-05
 -3.55165311E-04 -1.58080034E-04 -6.38438516E-05 -8.42155923E-04  2.97302442E-03
 -9.20094500E-05 -1.19601179E-03 -3.15787211E-02  3.42194346E-03 -8.54690823E-03
 -5.81586142E-03  2.14366901E-05 -1.21273034E-07 -4.51031862E-05 -9.95612324E-05
 -4.48723278E-05 -2.49900005E-06  2.12057307E-05  1.68968057E-05 -5.89943922E-05
  7.68768418E-06 -9.93271294E-05 -8.17038704E-05  3.12337726E-04 -4.28236958E-05
 -6.41942684E-04 -9.61613583E-04  1.39757007E-03 -6.60633718E-04  1.27658491E-02
 -2.43779745E-04  5.18893412E-03 -4.65218763E-02  1.45783494E-04  4.91838501E-05
 -4.61215393E-06  5.85694258E-05  6.70907299E-05  5.85198139E-08 -2.18905695E-06
 -2.30027952E-05 -6.77741570E-06 -2.99300355E-06 -4.98829058E-05  1.26347378E-04
  1.71848437E-05  2.78364403E-06  3.34053339E-03  9.13508031E-04 -1.03788710E-03
 -6.47961766E-04  1.94029869E-02  9.05121248E-03  5.64957644E-04  7.20801188E-04
 -3.47832813E-05  7.43927861E-06 -9.41250331E-06 -8.90355045E-06  3.33049967E-05
  4.53810412E-07 -3.25197600E-06  9.11551249E-06 -3.43019530E-06  6.78543306E-06
  4.93587489E-05 -4.91128761E-05 -6.08508479E-07 -3.09588630E-05 -1.40468160E-03
 -5.72019452E-04  1.14783781E-05  1.70034375E-04  2.87680878E-03  2.78681037E-05
  2.86611976E-03  6.41604890E-04 -3.45524058E-06 -1.05112970E-06 -1.83758844E-06
 -1.51053936E-05 -1.56999465E-05 -1.19016099E-07  4.35150869E-07  1.62857804E-06
 -2.15523240E-07  1.84229383E-06 -2.57195567E-06 -6.72437652E-06  4.93153943E-07
 -5.79689054E-06  2.60062089E-04  1.82197365E-05  4.00283396E-04  1.87495970E-04
 -9.77411571E-05 -1.08761507E-03  6.69787324E-05  8.04897354E-04  5.50096229E-06
 -3.87995777E-07  3.76237714E-06 -4.82106528E-06 -2.60816211E-06  2.70271855E-07
 -1.23191625E-06  1.84845396E-06  9.35880032E-07  1.04240437E-05  8.09108287E-06
 -8.97940772E-06 -1.06094112E-05 -4.68404327E-05 -1.73669507E-03 -7.02734572E-04
 -4.85320723E-04 -3.20178892E-05  7.11435104E-03  8.22649384E-05  1.24684848E-03
 -4.07944797E-05  4.87060250E-06 -5.45434723E-06  3.96700147E-06  7.80956003E-06
  8.46244427E-06  1.25592570E-06 -6.87285490E-06 -1.00995809E-05 -2.84284594E-06
 -8.89007661E-07  1.13053714E-04  7.35611731E-05  4.64449968E-05  3.16188349E-05
 -4.05330257E-04 -1.75769189E-03 -1.69348207E-03 -7.86585005E-04 -1.10896870E-02
  1.56819010E-03 -4.63595939E-04  6.81753267E-04  4.59786592E-06 -2.41827532E-05
 -6.87224905E-05  2.77882616E-06  2.37418401E-05 -2.09471591E-06  1.68702334E-05
  2.50490588E-05 -4.44691650E-05 -1.30755387E-05 -7.62803255E-05 -1.05869179E-04
  1.97662471E-04  9.02484671E-05 -1.71482379E-04  5.83636800E-04 -1.17687025E-03
  3.49889633E-04  6.84895644E-02  1.51996277E-03 -7.95389354E-03 -1.29636961E-02
  1.19531758E-05 -1.71490370E-06 -2.53214849E-05  1.40850070E-05  1.24696313E-05
 -1.15407342E-06  6.75788024E-06  2.74616605E-06 -1.30064836E-05  1.60399311E-06
 -5.47623991E-05 -1.73534619E-05  6.35174427E-05 -6.76547699E-06  1.30094742E-03
  9.10607805E-05 -4.13489714E-04 -6.27606341E-04 -1.82836975E-02  1.35353901E-03
 -1.77901180E-03  4.55239834E-03  2.46053573E-05  3.40900997E-06 -1.18603716E-05
  5.62993350E-06  5.97213995E-06 -5.68024599E-08 -4.92347805E-07  1.82480064E-06
  1.55348633E-06  6.18197984E-06  3.91408039E-05 -1.03037046E-05  4.63636564E-06
 -2.83353028E-05 -7.25465472E-04 -2.03278206E-04  6.07007548E-04  4.44711616E-05
  1.28731947E-03  5.32704946E-04 -2.36359252E-03  7.00858600E-03 -2.02701599E-05
 -1.65449838E-06  7.48390323E-06  2.32848706E-06  1.42024483E-06 -7.43600712E-07
  3.71964759E-06  4.17335569E-06 -2.75806703E-06 -9.86616534E-06 -2.94306171E-05
 -1.99940865E-05  2.38435589E-05  4.86833639E-05  1.34132937E-03  2.15284861E-04
 -5.25368424E-04  3.15388753E-05 -2.42544648E-02 -3.44721398E-03  1.10135396E-02
  7.39332068E-03  1.64693131E-05  1.05194326E-06  2.10769152E-07  7.64574115E-06
  3.45245280E-06 -2.21949342E-06  1.18529163E-05 -1.33358218E-07 -4.07102796E-05
  1.36148766E-05 -3.52222308E-05 -2.65696433E-05  2.11602651E-04 -9.46304443E-05
 -1.84305499E-03  2.69542804E-04 -7.80868832E-04 -4.22759491E-04 -3.95748041E-02
 -1.14797271E-02  2.75036107E-02 -1.12312555E-02 -1.05038577E-05  6.57154985E-06
  3.80275511E-05  1.53828842E-05  1.45997691E-06 -1.17004304E-04 -9.59090044E-06
  7.08993020E-04  1.31808715E-04  2.67276999E-04 -1.83013840E-03 -1.87955515E-05
 -2.87014008E-04 -8.53106888E-04 -5.44440478E-05  3.24218935E-04  5.09483786E-04
 -6.79665226E-06  1.18169058E-05 -2.01520365E-04 -5.90321309E-06  5.32596459E-05
  1.25118622E-04 -1.17715137E-05  1.08099250E-04 -1.43994280E-04 -1.69496883E-05
  3.87091305E-04  4.31611847E-04  2.28092570E-05 -3.65864324E-04 -5.63334242E-04
 -4.82698630E-06  3.62649694E-05  4.35825381E-04  8.57171643E-06 -1.09365129E-04
 -1.27509174E-04 -1.69532460E-07 -3.18681840E-05  1.39498221E-04 -7.63882070E-06
 -1.59948495E-04 -5.63014702E-06  4.38339562E-05 -6.99646280E-05 -4.26386319E-05
  1.01909259E-06 -8.46413809E-05  5.64118564E-01  4.63876296E-01 -3.68353894E-04
 -2.54242044E-05 -1.86750226E-04  1.24293483E-02 -5.91488839E-05  1.04160473E-03
 -1.38062278E-03 -8.54625788E-03  8.69211431E-04  4.75106813E-04 -3.65233802E-04
 -6.81233867E-03  1.63828180E-03 -1.20053540E-04  3.13635919E-04 -4.86329490E-04
 -3.98345476E-04 -5.37805538E-04  4.32297197E-04  1.06797794E-03 -9.34594876E-05
 -8.40961172E-05  4.46643659E-04  8.86458611E-05  1.33793886E-04  5.57168714E-04
 -8.81630612E-04 -9.24789565E-05 -3.30349299E-04 -1.86156246E-03 -9.56537438E-04
 -8.60392311E-04  2.92607238E-04  1.74187837E-02  3.37740710E-03  1.61088160E-03
  1.94844061E-03  3.17145943E-04 -3.94540434E-04 -6.21966740E-05 -6.28427861E-04
 -2.96435841E-04 -1.17681437E-04 -1.25394049E-04 -2.83556784E-04 -3.55955028E-04
  3.07706893E-04  5.20790312E-04  5.13630692E-04  7.20975463E-04 -6.54090529E-04
 -3.22001216E-03  1.00298721E-03  9.13640492E-04 -6.68157989E-04  2.50569855E-03
 -9.60436585E-04 -1.11104896E-03  1.12656170E-03  3.17633803E-05  3.67255658E-04
  5.06702717E-04  6.89918983E-05 -4.73983472E-04 -8.80970042E-05 -4.80879711E-05
  3.17330184E-05  1.12656780E-05  8.88535190E-08 -2.97627936E-04 -1.80525144E-04
 -4.72255932E-05  3.96259606E-06  3.35757180E-03  1.12746062E-03  1.69340572E-03
 -1.41428912E-03 -1.83831113E-02  7.98587964E-03  1.81617227E-02  6.32508737E-04
 -3.31279208E-05 -3.75914154E-05  2.49383960E-05  8.07610013E-06  2.73299050E-06
  5.18099532E-06  3.26186837E-06  5.28458790E-06  2.08321179E-05 -5.04258781E-06
  3.73873557E-05 -7.62336140E-06 -1.04090880E-04  7.78200338E-06 -1.10608553E-04
 -8.17047150E-04  8.36201037E-04  8.56703549E-04  4.38832826E-02 -2.92316648E-03
  1.72000816E-02  1.24878763E-02  4.31295369E-06  1.51401001E-05 -3.76158362E-06
  1.26449910E-05 -4.51099428E-05 -1.61706065E-06 -2.63092542E-06  1.87151640E-05
  7.91222384E-06  3.56652210E-05  9.04164747E-05 -4.32095134E-05 -6.87761325E-05
 -1.65706550E-04 -4.46749968E-04 -1.09238616E-03  1.99099777E-03  3.45518045E-03
 -2.09034031E-02 -1.77497186E-03  1.44152751E-02  1.67614087E-02  3.77747751E-05
 -8.10829031E-06  4.63600404E-05 -1.10097631E-05  8.99379452E-05  1.96174505E-06
 -2.12521719E-06  7.45163573E-06  7.97383105E-06 -1.47430951E-06  7.52588128E-05
 -4.95671697E-05 -4.21746843E-05  9.03592405E-06 -1.83163649E-03 -3.70012279E-05
  4.97249735E-04  1.52940693E-04 -4.59534367E-02  2.34662945E-03  6.41863216E-03
  3.65639689E-03  1.15510612E-05 -1.04774064E-05  9.70118154E-07 -1.41522832E-05
 -1.66940662E-05 -1.22206222E-06  2.27737135E-06 -7.53279935E-06  9.91419289E-07
 -5.44578063E-06 -5.34072006E-05  3.30895703E-05  2.79227960E-06  2.50112747E-05
  7.98885781E-04  2.72742249E-04  3.49214026E-04  1.00673321E-04  2.55211970E-02
  4.91716200E-03  4.33270394E-03  1.19685005E-03 -8.49676745E-06 -1.37801645E-06
  5.03272308E-06  7.22466587E-06  1.87436700E-05 -1.80194852E-06  2.61400315E-06
 -3.65748541E-06  5.30244619E-06 -3.10494629E-06 -5.04912739E-05  1.68229761E-05
 -2.64294381E-05  6.93232115E-06  4.91160101E-04  1.01406259E-04  9.95196132E-05
  1.04779606E-06 -3.01728629E-03 -1.76287980E-03 -2.41223088E-04  4.81341720E-04
 -9.73798319E-06 -8.03837912E-06  1.49136521E-06  7.01833938E-06  7.29190894E-08
 -2.02071345E-07  4.08959328E-07 -3.17457989E-06  4.26183428E-06 -5.10455767E-06
  4.26193280E-06  1.52649209E-05 -1.93914218E-05  1.84701162E-05 -1.79044132E-04
  1.82230562E-04 -1.58785560E-04 -2.04704054E-04  2.06507296E-02  2.04501447E-03
  2.75069639E-03  5.61721403E-04 -3.31528338E-06  1.87498851E-06 -4.18112791E-06
 -3.58280285E-06  1.13091637E-06 -9.25331736E-08  6.64617948E-07 -6.19934786E-06
 -6.55149693E-06 -1.21179703E-05 -2.74525299E-05  2.48398816E-05  2.98484385E-05
  4.48800042E-05  1.14643668E-03 -2.24724410E-04  5.39067902E-04  2.62619888E-04
  8.89834018E-03  5.55493600E-03  9.01492441E-03  5.37803191E-03 -1.08526147E-05
  1.64382829E-05  3.11970352E-06 -4.18979082E-06  6.65739140E-06 -2.88238929E-06
 -2.22264115E-06  2.92005594E-06 -2.47745220E-05  4.13605025E-07  6.83081990E-05
  7.69234748E-06  9.60250972E-05  2.55131277E-06 -2.97870325E-03  6.30337887E-05
 -6.89602523E-04  2.15004188E-03 -8.06620384E-03 -5.15422488E-03  1.06961164E-02
  1.05367303E-02  8.80198554E-06 -1.43845141E-05 -1.31976582E-05  8.44635189E-06
  5.75451947E-05 -2.48500853E-06  3.36460875E-06  2.91201591E-07  7.45573835E-07
  2.81433077E-06 -8.44556685E-05 -9.91051524E-07 -1.66599041E-05 -1.56097115E-05
  1.68514022E-03  1.72741738E-04 -3.14447840E-04 -1.14617994E-03 -1.00481143E-02
 -2.75637879E-03  9.21597890E-03 -3.83210879E-03 -9.45188382E-07 -6.53897875E-06
  5.11254564E-06 -4.33938144E-06 -1.74719510E-05  8.15081084E-07 -1.40191867E-06
  2.68293634E-06 -2.78022906E-06  9.95287022E-06  4.45038125E-05 -1.00497554E-05
  1.06738759E-05 -5.36006303E-05 -6.67955935E-04 -2.02098556E-04  5.40477688E-04
 -2.48536782E-04 -4.96993497E-03 -1.19775263E-03  1.21208429E-03 -6.39321533E-03
 -1.01445865E-05 -1.19633490E-05  1.09408793E-05  6.15819843E-06  6.98666461E-06
 -6.55937053E-07  8.63072568E-07  4.58891061E-06 -6.73196377E-06 -6.73693980E-06
  6.81619112E-06 -1.80203290E-05  3.45170957E-05  4.17094202E-05  1.05492408E-03
  7.48470809E-05 -4.61392239E-04 -5.36220536E-04  7.76361285E-03  2.66272792E-03
 -5.55925341E-03 -4.29735151E-03  3.23832564E-06  8.97876949E-07  2.34240363E-06
  2.51331719E-06  1.82298416E-05 -9.15014050E-06  4.65384546E-06  9.88746592E-06
  1.06905442E-05  2.15699236E-06 -1.64061823E-04 -5.17920422E-05 -2.50889030E-05
 -1.58424871E-05  1.60146188E-03  9.61412187E-04 -1.66114104E-03  5.53177610E-04
  5.48747761E-04  2.92132777E-03 -1.16611893E-02  2.71867502E-03 -2.94241492E-05
  3.38886522E-05 -2.79524026E-05 -2.32348141E-05 -2.93585621E-05  2.80248749E-04
  3.67306894E-04 -9.33557069E-05 -1.12728496E-04 -1.06090833E-04 -2.32555770E-03
  7.18269936E-05 -1.12888526E-03  1.02947925E-04  1.08093883E-06 -4.44644316E-05
  1.50166726E-04  3.34348833E-06 -3.37451329E-05 -1.72366907E-05 -2.31735114E-06
  3.45681636E-06 -4.11981205E-05  3.45029328E-07 -3.27158305E-05 -1.80494771E-04
 -2.20027341E-05  1.15682902E-04  3.41999600E-06  5.25194910E-05 -3.72911016E-04
 -9.64944469E-04 -2.40486009E-06  1.03544312E-04  4.72632191E-04  1.23385045E-05
 -1.04929262E-04 -6.74097817E-06  1.54241586E-05 -1.45860977E-04 -2.16673888E-05
 -8.10017458E-06 -4.59132077E-05 -2.46493332E-05 -2.09380166E-05 -8.20665968E-05
  8.86685471E-05  2.09946898E-04  1.25487543E-04  8.49684317E-05  9.87078012E-05
 -1.22820034E-05 -1.81116028E-05  1.96494917E-06 -2.17344776E-04  1.61416601E-04
  6.90890002E-05  6.67337789E-05  1.35285659E-03 -6.14125265E-04 -9.80018736E-05
 -4.24821005E-04  9.95261813E-03 -2.46069251E-03  5.12147822E-04 -1.64230369E-03
  7.15583979E-05 -3.06992366E-05 -1.46671861E-04 -4.89466099E-05  4.79342879E-05
 -5.18778190E-05 -6.78565249E-05 -1.57711139E-04  9.00337461E-05 -2.43376661E-04
  2.04519811E-04  2.28254968E-04  2.73018201E-06  2.04046822E-04  2.62507813E-03
 -1.61834467E-03  3.17261349E-04 -1.09110512E-03  9.39375720E-03 -5.46132276E-03
 -1.35204001E-03 -1.45684155E-03 -2.25204971E-04 -2.52122069E-04  1.51133358E-04
  4.80449686E-05  1.19211937E-04  1.88631654E-06  1.23904307E-05 -2.56176645E-05
 -1.19580893E-05  4.09376561E-08 -7.29905204E-05  1.18159983E-04  6.73660105E-05
 -1.66165806E-05 -1.87681353E-04  6.09477675E-06  1.74938114E-05  1.85863825E-05
  2.96722755E-04 -2.20942945E-04 -1.03029701E-04 -1.13291327E-06  1.36769508E-05
  1.55301990E-05 -9.06514512E-07 -3.09087757E-06 -1.86337740E-05  5.64177321E-01
  4.63802497E-01  2.37187931E-04 -2.04009017E-04  7.05090582E-04  1.35911202E-02
 -6.93611232E-04  2.01497500E-04 -1.30557139E-05 -2.87114668E-02  4.86875945E-03
 -1.43332539E-03 -2.49843887E-03  1.87503207E-03 -7.65615705E-03 -5.33842490E-04
 -8.26647656E-03 -1.06763165E-04  1.94412565E-04 -2.65824620E-05 -1.38749465E-04
  4.04245235E-05  2.63546240E-03  2.13100093E-03  3.42236888E-04  3.25503269E-04
  1.09869377E-04  2.80186264E-04 -7.83394203E-04 -8.02845899E-04 -2.16894379E-04
  5.65814084E-03  2.83508911E-03  7.33443550E-03  3.73054144E-03 -1.76188848E-02
 -3.04128155E-02  2.50048922E-02  1.91904146E-02  1.66862690E-04 -3.53912829E-04
  5.02969028E-05  4.70162806E-05 -5.93629255E-04  3.47127516E-03  2.81390476E-03
  1.55746243E-04 -4.54101864E-04 -3.88576644E-05  3.45575460E-04 -3.88500076E-04
  1.03888500E-03 -3.55283715E-06  5.21294253E-03  2.65082281E-03 -8.29759492E-03
  3.40014587E-03  2.57219610E-02  2.71584721E-03 -1.13364566E-03  1.10286615E-02
  5.90954995E-04  6.32229441E-06 -1.74584047E-04  2.42226380E-04  2.26549558E-04
 -5.12544726E-05  1.37785171E-06  7.86177086E-05  2.79743695E-05  1.18694657E-05
 -1.67661304E-04 -5.49739010E-04 -1.09266496E-04 -1.28016634E-05 -1.35699474E-03
 -1.68530179E-03 -1.61046553E-03 -5.67139718E-04 -3.18783011E-02 -2.70894785E-02
 -8.44831606E-03 -1.67714078E-05  8.22535094E-05  6.46619719E-05  1.30503762E-04
 -2.59538698E-04 -8.58002292E-07 -1.45012855E-05  2.13156530E-05  3.32642565E-05
  2.51722022E-05 -5.16374593E-07 -2.86908973E-04 -2.19098503E-04 -1.49569344E-04
 -1.60741457E-05 -1.37988587E-04  1.03399554E-03 -8.84076095E-04 -7.65911712E-04
 -1.01508801E-02 -2.66504074E-03 -1.29357205E-02 -7.14114440E-03 -2.49567748E-06
 -3.55949920E-05  6.14142914E-05 -3.54137164E-05 -6.06097073E-05 -1.59629522E-05
  1.24143572E-05  1.76009569E-05  1.47695988E-05  5.14996950E-06 -1.24870619E-04
 -1.27869215E-04 -1.11494440E-04 -4.20641955E-05 -1.29943142E-03  5.53527554E-05
 -5.22418190E-04 -3.13390188E-04 -1.11204868E-02  5.55094111E-03 -5.81307128E-03
 -4.26403231E-03 -7.06866465E-07  2.31810087E-05 -4.15974760E-06  8.84489143E-07
  4.22948285E-05 -1.74592869E-05  2.22483029E-05  3.69748970E-05  3.68569877E-05
  1.61794781E-05 -2.83208969E-04 -2.32058781E-04 -2.42241033E-04 -1.07257229E-04
  3.42564118E-04  2.70284585E-04  6.90737042E-04  4.35936063E-04  4.85729620E-03
  7.58088368E-03  2.47237744E-03  2.81134216E-05 -1.54122590E-05 -5.61645131E-05
  1.09341022E-05  6.50529799E-05 -7.98869036E-05 -5.98969729E-05  8.11391431E-06
  3.68543120E-05  7.08127035E-05  1.32610101E-05 -4.26257987E-04 -1.69766114E-04
 -4.96359408E-04 -1.79603024E-04  4.07227548E-03 -1.20017775E-03  1.90903087E-03
  1.12388685E-03  5.12054549E-02  2.72443579E-03  1.75771963E-02  1.03526891E-02
 -7.88650265E-05 -9.25979342E-06 -5.18751808E-05  2.16458314E-04  6.29954334E-05
 -5.78402376E-05  5.89669187E-06  2.28875092E-05 -9.64804408E-05 -3.71553882E-05
 -2.81677080E-04 -1.49900166E-04  5.49876399E-04  3.45687659E-04 -1.26062671E-03
 -5.22544289E-04  1.65748684E-03  3.65117061E-04  1.47108359E-03 -7.00180693E-03
  1.64854309E-02  1.04106800E-02 -7.00739471E-05  8.00702902E-05 -2.78509731E-04
 -6.05982314E-05 -3.24389311E-05 -1.83816281E-05  2.21897586E-05  2.26564064E-05
 -3.77322670E-05 -1.40727804E-05 -2.99045579E-04 -1.24486559E-04  2.53971746E-04
  9.99703207E-05  2.11549509E-04 -4.32661254E-05  1.21276474E-04 -1.47438152E-03
 -1.98753398E-02 -3.56527716E-03  9.97507409E-03 -4.09094312E-03  8.13096134E-05
  2.64586590E-05 -7.13354916E-05  7.99597014E-07  9.44605212E-06 -1.86311038E-05
  1.33083303E-05  5.83638949E-06 -1.65308171E-05 -2.18156629E-06 -1.54028830E-04
 -5.36739202E-05  1.47220883E-04  2.09635241E-05 -7.49244933E-04 -1.77142115E-04
  4.79042479E-04 -6.11044477E-04 -1.47013708E-02 -5.48131251E-04  1.03095343E-03
 -2.64177568E-03 -4.58550107E-05 -1.18179939E-05  1.35272117E-05 -2.57056200E-05
 -2.09659874E-05 -2.86517163E-05  1.50621727E-05  1.62706214E-05 -5.69872467E-05
 -1.34704713E-05 -3.04741782E-04 -1.14909802E-04  3.61723494E-04  6.04422737E-05
  7.66346165E-04  3.36791341E-04 -1.29036927E-03 -2.75795154E-04 -2.05108263E-03
 -3.01499821E-04  9.74831848E-04  2.47109330E-03  1.09339394E-04 -2.64759434E-06
  2.59775289E-05 -3.65164475E-06  1.61680830E-05 -6.83786437E-04 -5.09945431E-04
  4.53536926E-05 -7.66488933E-05 -4.14482943E-07 -3.77399616E-04 -2.55385108E-04
  4.93195169E-04 -1.43413399E-04  3.95966629E-03  9.51453495E-04 -1.61425845E-03
  2.51299102E-03  5.35545436E-03 -1.22010970E-03  2.67714049E-03 -2.04975823E-03
  4.52337136E-05 -6.61943569E-05  2.20723955E-04 -4.81695907E-05 -1.62557378E-05
 -4.76318523E-05  3.81748813E-06  4.09575518E-04 -9.27817377E-05 -2.13916487E-04
 -2.88531816E-03  1.08665018E-04  1.01104771E-03  2.60110503E-03 -4.71990627E-05
  1.56627949E-04  8.02526589E-04 -5.88590544E-05  3.71551954E-04  3.96832320E-04
 -2.61501869E-05 -2.61661481E-05  1.70410196E-04 -4.30330549E-05  1.64812839E-04
  2.88694611E-04 -6.17085822E-05  1.11998533E-06  9.88580881E-04 -5.75937663E-05
  1.18753641E-04  2.14458243E-04 -4.54648350E-05  2.63548554E-04  6.49274445E-04
 -2.24681318E-05 -8.92150611E-05  1.39980624E-04 -3.29884771E-05  4.88388081E-05
  3.61540241E-04 -2.24162259E-05  1.44358820E-04 -5.60100979E-05  1.73477628E-04
 -5.55696236E-05  2.38282588E-05 -2.01753098E-04  2.54954629E-04  7.14561062E-06
  1.81729269E-05 -1.93348640E-05  1.44372829E-05 -1.44911113E-06 -1.10909230E-04
  9.81376539E-05 -5.99959615E-05  1.06128812E-05  1.92639140E-04 -3.43427947E-05
  2.49268148E-04  8.01886940E-05  1.57436793E-03 -1.85362005E-04  6.11729546E-04
 -2.24147368E-04 -1.24620052E-05 -2.47833155E-05 -1.81096854E-05 -1.83683484E-05
  1.16623533E-05 -4.64491000E-09  9.99409476E-06 -1.39767706E-05  2.41567508E-05
 -2.16259250E-05 -6.13546304E-05  5.05680472E-05 -1.09779012E-04  1.00556545E-04
 -4.88594645E-04  2.69665861E-04  3.05365069E-04 -1.49729012E-05  2.25167242E-03
 -2.37354839E-04 -5.36876979E-04 -3.74323067E-04 -3.07398099E-05 -1.16677219E-05
  2.95443394E-05 -2.30123238E-05  1.21172794E-05 -4.56363313E-08 -5.26396659E-07
 -4.18640499E-06 -2.23934504E-06  3.14251444E-06  1.24044873E-05  2.18177082E-05
  1.12652789E-05 -1.48081189E-05 -1.75318420E-04 -3.10068828E-05 -5.52632736E-06
 -8.20125419E-06  1.32499663E-03 -2.13907862E-04  2.31976348E-04 -2.77681972E-04
 -2.36531616E-06  1.48826788E-06  4.37581260E-06 -7.03252138E-07 -5.47293653E-06
  6.26976064E-04  5.59250638E-04 -1.26538079E-05  6.53517185E-05 -1.02582254E-05
 -2.33479226E-04  4.99084223E-05 -3.13721354E-04  2.03420817E-05  3.08230076E-03
 -5.43136986E-04  1.95336127E-04  8.67246180E-04  2.76686990E-04 -7.47607146E-03
 -2.68305056E-02 -1.29117110E-02  1.84080248E-04  4.24169075E-05  3.84628413E-05
  1.12703722E-04  1.18544671E-04  1.11672154E-07 -3.86024108E-06  1.01359029E-05
  4.44858883E-07  5.82208388E-06  9.72099991E-05 -4.53350104E-05  1.10757421E-05
 -2.81991038E-05 -4.58024489E-04 -1.43798846E-03 -6.74262282E-04 -6.56136423E-05
 -2.91711531E-02 -3.80593560E-02  1.83634061E-02  1.60964530E-02  3.47361225E-06
 -1.81697931E-05 -3.74236964E-07 -2.13387772E-06 -5.17757519E-05  7.61515453E-03
  6.37066058E-03 -1.67122181E-04  4.05103224E-04 -6.05922397E-04  1.74294865E-04
  5.61056195E-04 -1.36888096E-03  2.25502208E-03  3.64859497E-03 -1.86207439E-03
  5.40243799E-03 -3.42056604E-03  2.51927015E-02  4.83410430E-03 -1.92895051E-02
 -1.83774918E-02 -3.94886165E-04 -4.83310093E-04  1.25011498E-03  2.35330632E-04
  2.12241031E-04 -1.34611946E-06 -7.02109278E-06 -3.73459856E-06 -4.19698139E-06
  5.14434530E-06  8.70270209E-05  2.44661869E-05  4.11683488E-05 -2.71188084E-05
 -1.00418690E-03 -7.68712599E-04  2.89912798E-04  6.50723761E-04 -2.84398261E-02
 -3.34956447E-02 -1.43976644E-02 -1.24671425E-04  2.28072227E-05  1.56172680E-05
  1.66212279E-05 -3.93135396E-06 -9.09017640E-06  1.28771133E-07 -5.90301725E-09
 -1.41761092E-06  8.12464249E-06 -1.19423580E-06 -1.83101171E-05  8.64989616E-06
 -3.66442740E-05  8.04059723E-06  5.39461958E-04  4.34971203E-04 -1.63163799E-04
 -3.84052654E-04 -3.42526780E-02 -6.24612356E-03 -1.26544464E-02 -7.54259296E-03
 -9.07951362E-06 -1.40950767E-05  5.05187369E-07 -6.67903514E-06  1.26767911E-05
  3.99152066E-06 -1.72469877E-06  2.33204591E-06  9.55445884E-07 -5.96653789E-07
  7.45777772E-05 -1.09723251E-05 -3.15616454E-06  2.09387408E-06 -1.00471872E-03
 -2.41605385E-04 -4.19634478E-04 -1.54449908E-04  8.58604829E-04  6.30550516E-03
 -3.53936016E-03 -2.77348307E-03  1.02660670E-05  5.94903367E-07 -1.08599983E-05
 -2.40803901E-07  9.37670927E-06  6.85556397E-07  1.58974583E-07 -3.99874003E-07
  3.57137758E-07 -6.29112899E-07  9.10437572E-06 -9.98276771E-06 -1.14002609E-06
  3.84329065E-06  9.23682275E-04  2.36198091E-05  3.57782999E-04  1.86804006E-04
 -2.67932824E-02  3.91526889E-03 -2.66352682E-03 -2.24307053E-03 -4.08935245E-06
 -9.40707155E-06 -6.75792253E-06  8.44719318E-06 -1.81668644E-05 -3.11000237E-06
  2.27615075E-06  8.15992424E-06  8.31153989E-06  1.21038692E-05 -6.20649676E-05
 -3.93301403E-05 -6.52954367E-05 -5.84842607E-05  1.64231711E-05  9.12827134E-04
  7.06167237E-04  2.90369248E-04  6.39998616E-02 -5.96756559E-03  8.10264966E-03
  5.40663394E-03 -1.91008473E-05 -2.66629858E-06  1.33293016E-05 -1.24781017E-05
  7.75225279E-06  5.87917373E-06  6.35562231E-05  3.46101651E-05 -4.78291821E-05
 -6.79027022E-05 -1.70203880E-04 -1.71988664E-04  2.78317862E-04  6.36807777E-04
 -2.84631540E-03  1.25774564E-03 -2.37535910E-03  1.02412320E-03  3.05470341E-02
  2.69531336E-03 -6.48798868E-03 -7.23189762E-03 -2.81562727E-04  8.83638956E-05
 -2.56173946E-04 -9.20080693E-05 -1.05981919E-04 -1.19823507E-04 -3.02986656E-05
 -3.69917591E-06  7.18125341E-06 -4.92914190E-06 -4.36728477E-04  6.59082172E-08
  2.25108598E-05  2.14134647E-04  3.90336416E-03  2.75136411E-04 -1.04487314E-03
 -1.81510964E-03 -2.74317230E-03  6.33599262E-04 -1.84693711E-03  2.15393196E-03
  5.28679478E-05 -1.86661259E-05  6.29989954E-05  8.56062648E-07  1.29632955E-05
 -3.20213833E-05  4.28437928E-05  2.58700113E-06 -5.47987024E-06 -1.24878109E-04
 -2.20037819E-04 -7.92352869E-05  2.28079663E-04  8.69831041E-04 -4.07378044E-03
 -6.75127962E-04  1.98751830E-03  3.05510442E-04  1.03660864E-02  9.04891705E-04
 -2.17738818E-03  1.32102304E-03 -2.82287944E-04  1.22158871E-04 -3.40833215E-04
 -7.02603441E-05 -7.08286046E-05  5.34737131E-03  4.53890181E-03  2.30315407E-04
 -6.17728936E-04 -1.71080545E-04 -8.85071452E-05 -7.98840297E-04  2.14949398E-03
  8.28702634E-04  3.49160003E-03  7.85114494E-04 -1.92825836E-03  2.87522135E-03
 -3.73586899E-02 -2.80232064E-03  7.69792109E-03  2.52784529E-04  9.14783073E-04
  4.41408254E-05 -1.04523889E-04  8.67240251E-04  7.38688603E-04  5.64055677E-01
  4.63704493E-01  1.36654732E-04 -4.36062672E-04 -1.07303617E-03  1.30638598E-02
 -3.09985163E-04  8.86494042E-04  2.47927882E-03 -1.64610921E-02 -1.08567779E-04
  5.39124070E-04 -5.73193464E-03  2.67119824E-02 -5.75940338E-03  1.58428586E-02
  4.84081781E-03 -1.45776046E-04  2.38319008E-04 -5.95710779E-04 -8.68310888E-04
 -7.71147101E-04  9.19785554E-06 -7.68221198E-05  3.58880613E-04  1.09740848E-05
  6.35268722E-05  1.86637658E-04 -3.03683641E-05  3.54876301E-05 -8.24551388E-04
  3.77575173E-05 -2.19715003E-04 -3.45222927E-04 -1.42764630E-06  5.86886315E-05
  2.47794732E-04  2.73122666E-06 -3.93834673E-05 -4.18093416E-05 -7.67683625E-06
  3.70886714E-05  1.26444133E-04  1.15065014E-05 -1.92685015E-04 -2.47285220E-05
 -6.81795508E-05 -2.75541825E-04 -1.11269755E-03 -7.32674199E-05  2.07291150E-04
  6.70865868E-04 -5.10495007E-05 -2.34860333E-04 -3.09868384E-04 -1.79755203E-04
  4.33649570E-04  1.44129066E-03  1.07454294E-04 -9.62627131E-04  1.06680530E-06
  6.93138472E-05  2.80314424E-04  2.59808896E-05 -2.23435554E-04 -9.92584525E-04
  2.17510197E-06  5.39053287E-07 -3.08589747E-05  1.40601380E-05  1.66780504E-06
  6.70510291E-05  1.19567063E-04 -2.49615729E-05 -4.23561796E-05  6.92885543E-04
  1.71115711E-04  3.56614038E-04  2.10270755E-05 -1.03321305E-03  9.62402538E-05
  5.75616260E-04  2.93146277E-04  2.65593582E-05 -5.15107941E-05 -2.98141826E-06
 -5.48533787E-05  2.23155284E-05  2.38049837E-06  2.14973181E-05 -1.21822049E-05
  3.65138969E-06 -2.47411238E-05 -1.74980803E-04  8.86300969E-05 -5.83856045E-05
  1.20078926E-04  7.96025768E-04 -2.77122317E-04 -6.34360925E-05 -8.72895658E-05
 -1.72816381E-02  5.24041491E-03 -1.39540106E-03  6.35892729E-04 -4.44121337E-05
  4.47350791E-06  3.73689928E-05 -6.47370685E-06  5.07223820E-06 -1.54695149E-07
 -1.41134402E-06  1.66747811E-05 -8.53630019E-06  7.14154977E-06  1.87909541E-05
 -7.01419952E-05  3.74773573E-05 -2.82400261E-05  4.82545541E-05  3.14588674E-04
  1.39611866E-05 -3.45760840E-05 -3.22494638E-03  1.04019365E-03  2.05866235E-04
 -1.11703324E-04  1.23218663E-05  4.62822206E-06  1.85258914E-05 -1.23917730E-05
 -7.74765767E-06 -3.52767903E-03 -2.94446314E-03 -5.17161212E-05  3.61094231E-04
  5.09279488E-05  3.77526697E-04 -1.93085515E-04 -4.37580497E-04 -6.18013109E-05
 -2.21347189E-04  1.62979448E-03  7.48154639E-04 -1.04454477E-03  6.26188850E-02
 -9.34893370E-03 -3.77041351E-03 -1.09597082E-03  1.72997459E-04  4.56095034E-05
 -7.60262869E-05  2.90032397E-04  2.94828465E-04 -2.72076536E-04 -2.02204593E-04
  3.85468854E-05  5.65728591E-05  3.25989030E-05 -1.21638509E-04 -1.91200653E-04
 -3.39714833E-04 -1.77159301E-04  1.27848399E-04 -1.12100244E-03  1.86870773E-03
  1.81485925E-03 -1.93727697E-02 -1.77846424E-02  5.49813383E-03  6.27959430E-03
 -3.86045194E-05 -6.17332849E-05  1.66869342E-06  2.50019892E-05 -1.63655495E-04
  5.63908875E-01  4.63563328E-01  6.78128712E-05 -2.27190721E-04 -1.96931348E-04
  1.34613946E-02 -5.16860990E-04  1.29294832E-03  2.60262085E-04 -1.53271886E-02
  5.58412979E-04 -1.74759340E-03  1.26569156E-03  5.03798137E-02 -2.47505124E-03
  5.68977626E-04  4.40327590E-02  9.64682159E-04  8.00080498E-05 -1.33345979E-04
 -4.32763250E-04 -3.36669389E-04 -6.30320106E-05 -3.80800298E-05  5.07753684E-05
  5.93201608E-05 -1.09449569E-05 -2.62095113E-06 -2.72910635E-04 -2.47804705E-04
  4.97766780E-05 -2.79353167E-03 -4.40273728E-04  1.14748761E-03  2.59131082E-04
  1.87365982E-02 -3.26183853E-02 -1.78957807E-02 -4.71913854E-03  2.62145408E-05
 -2.36638952E-05  2.02871420E-05 -4.85495769E-05 -4.68309380E-05 -1.48031018E-05
  1.76501440E-07  6.78006967E-06  1.03640691E-05  5.94997496E-06 -1.39323531E-04
 -4.67942873E-05 -5.97966288E-05 -2.82634923E-05  1.65536102E-03  1.39294345E-03
 -6.76082139E-05 -1.81583826E-04 -4.99625725E-02 -9.31109345E-03 -1.64465929E-02
 -8.25985125E-03 -1.15762692E-05 -1.58127705E-05  3.47378758E-05  1.66256509E-06
 -1.51287948E-05 -2.42856965E-06  3.10080332E-07 -6.62136536E-06  1.10932888E-05
  2.49497127E-06  3.36937160E-05  2.03046320E-05 -6.98508771E-05 -2.55043799E-05
 -1.11587465E-03 -5.39072337E-04 -5.00467351E-04 -2.42506917E-04 -1.04515597E-03
  7.02672341E-03 -3.57315779E-03 -3.28409253E-03 -6.17548519E-06  1.18715894E-05
 -1.86760264E-05  6.62644067E-06  1.93709879E-05 -1.01759244E-05 -2.01781226E-06
  1.33184898E-05  1.11247524E-05 -3.76122971E-06 -3.48210278E-05 -8.31713200E-05
 -7.01269667E-05  4.56440212E-06  7.02995638E-04  1.03521632E-04  2.28347245E-04
  4.94209801E-06 -2.53506134E-02  3.14710628E-03 -2.19816824E-03 -1.57338878E-03
 -1.05683663E-05 -2.59154959E-05 -1.71029006E-06  1.07841015E-05 -3.49548595E-05
 -1.65269665E-05  6.06456283E-06  1.47895451E-05  6.43323869E-06  2.60155385E-05
 -1.91027384E-04 -5.45008192E-05 -8.50861949E-05 -1.32513850E-04  2.12611635E-03
  2.64125489E-05  1.30452083E-03  8.71029416E-04  3.31845731E-02 -4.18029240E-03
  2.76514056E-03  1.86379159E-03 -4.95489530E-05  7.63056316E-06  1.64238234E-06
  3.22485375E-05  1.05689815E-05  1.18612976E-02  9.85007084E-03  1.07053259E-04
 -3.04928675E-04 -5.81706837E-04  4.14288497E-04 -4.31898228E-04  1.20366505E-03
  1.83111569E-03  3.28792255E-04 -2.36103866E-04  7.40426979E-04 -2.41802751E-03
 -8.56275173E-02 -4.06872063E-03  1.08301021E-02  1.94009117E-02 -1.10592638E-03
  2.17700516E-04 -6.93600770E-04 -5.39017540E-05 -5.77999835E-05  5.03395099E-05
  1.05437955E-04  4.12593280E-05 -1.04350930E-04  1.19323536E-05 -1.94724721E-04
 -2.87676971E-04  7.44153298E-04  4.95326033E-05 -2.70504136E-03  1.39057565E-04
 -1.45266554E-04  2.15593662E-03  1.62733454E-02 -1.01612824E-03  3.34149085E-03
 -6.52990171E-03  2.85156288E-04  6.78278044E-05 -1.72699992E-04  1.67332124E-04
  1.39177430E-04 -2.94768531E-04 -1.70961463E-04  4.77205422E-06 -6.09628672E-06
  3.65450968E-06 -4.80143403E-04 -8.47497004E-05  1.99891294E-04 -4.16660027E-06
  3.98773264E-03  7.79641232E-04 -2.01849701E-03 -2.62782362E-04 -2.11124013E-02
 -1.26029045E-03  2.92864358E-03 -2.44186189E-03 -6.18666632E-05 -1.55488408E-05
  3.93879648E-05 -4.13320723E-05 -4.24442621E-05 -5.57806806E-04 -3.95656398E-04
  3.03913608E-05 -8.35645517E-05 -3.23314191E-05 -1.93902685E-04 -2.57392911E-04
  6.97372088E-04  1.21705779E-04 -3.04798609E-03 -2.62361399E-04  6.91404076E-04
 -2.17271436E-03  1.85529450E-02  1.34508211E-03 -2.80884573E-03  7.40293343E-04
  3.02460615E-04  1.79734232E-05 -2.13745993E-05  1.74285343E-04  1.41655841E-04
 -7.74683023E-03 -6.27161686E-03  1.64744121E-04 -4.24148472E-04  4.61011462E-04
 -1.58295454E-04 -5.77281823E-04  1.49220124E-03 -1.38956895E-03  4.23104494E-03
  3.05309998E-04 -6.36391191E-04  3.04010584E-03  2.18496642E-02  4.26713782E-03
 -1.16522559E-02  1.78893201E-03 -6.69082057E-04 -4.05293087E-04  1.00986988E-03
  1.01428166E-04  1.22216057E-04 -1.01745815E-05  4.76106416E-05 -1.55277968E-04
  4.40748833E-05 -3.28222046E-04  3.06726415E-03 -5.33267096E-05 -3.98563104E-04
 -3.35024249E-03 -3.58444436E-06 -1.89733746E-04 -7.46704952E-04 -2.73400097E-05
  1.87412655E-04  5.45936525E-04  5.80638335E-06 -1.33688604E-04 -2.84217600E-05
 -7.03100407E-06 -2.83034046E-05  2.43984968E-04 -1.28238107E-05 -8.09517289E-05
 -2.77482680E-05 -1.83972607E-04  4.29301991E-04  8.57644157E-04 -3.83035224E-05
 -2.98311133E-04 -4.98326645E-04 -7.04779010E-05  1.86794329E-04  8.34829133E-04
 -3.74950642E-05 -2.97748410E-04 -6.04639723E-04 -9.84535709E-06  1.36078470E-04
 -1.80898646E-05  1.22532018E-04 -1.14473039E-05 -1.37096892E-04  5.63898618E-05
  2.13392640E-04 -6.93938507E-06 -6.25361772E-06 -4.34567895E-06  1.18475800E-05
  1.42955544E-05  4.34151726E-05 -5.80859736E-06 -5.33837616E-05 -5.62251058E-05
  6.55904936E-04 -7.69048839E-04  1.09420115E-04 -3.16872766E-04 -1.18192090E-03
 -3.62237068E-05 -4.75208151E-04  2.33404180E-04  6.56313400E-07  3.84805661E-05
 -2.52573078E-05 -1.03926524E-06  1.42013021E-06  2.70548844E-06  2.29314807E-05
 -5.47934977E-05  7.68135675E-06 -3.21398359E-05 -8.53940541E-05  2.76845131E-04
 -1.33168679E-05  1.54542794E-04 -5.15081714E-04 -1.14122134E-03 -2.90638847E-04
  6.76038679E-05 -4.11772395E-03  2.71303379E-03  5.21222544E-05  2.70992733E-04
 -3.56482982E-05 -2.61439223E-05  9.44433054E-06 -2.56254359E-05  6.26391741E-05
  3.97607013E-07  3.43734822E-06 -2.68573400E-06 -5.86625694E-06 -8.38175382E-06
 -2.85319923E-05  9.41235868E-06  2.44024948E-05  3.15922780E-05  1.41746288E-05
  7.87510751E-05 -6.75470736E-05 -8.14774614E-05 -1.22718991E-03  3.59289476E-04
 -3.03330304E-05  6.38652116E-04  3.66697097E-06  6.88184476E-06 -8.88474837E-06
 -3.39744995E-06  2.82761890E-06 -2.68308607E-03 -2.24608691E-03 -2.74298661E-04
 -2.21949867E-04 -1.28427602E-04  4.01565966E-04  2.73391543E-04  2.14763319E-04
  1.94856519E-04 -1.72501947E-03  1.43655244E-04 -1.60963901E-03 -8.06384820E-04
 -7.29219637E-03  7.51972724E-03  1.68288195E-02  3.77745650E-03  1.96123077E-04
 -6.56077259E-05 -1.56852823E-04 -3.03606778E-05 -3.57831464E-04  5.63568421E-01
  4.63293595E-01  3.18898535E-04  2.65159507E-04  1.18787025E-04  1.34296694E-02
 -1.08971702E-03 -8.55894553E-04 -3.49426186E-04 -1.42380643E-02  3.46257970E-04
  5.84783139E-04  5.22707226E-04  1.18203262E-01 -2.16440987E-02  4.01215510E-02
  2.74213536E-02 -4.68189433E-04 -5.21015110E-04  7.09460464E-04  2.66190319E-04
 -4.17614585E-04  2.55494535E-04  2.30403988E-04  1.68407168E-05 -4.71770826E-05
 -1.13512581E-05 -1.43756443E-04 -7.57071834E-05  3.41393879E-04  5.69236253E-05
  2.10981592E-03  5.39602593E-04 -1.69589291E-03 -3.63170708E-04 -2.67918974E-02
 -7.51636883E-04  6.30358926E-03 -1.72759831E-02  1.39317459E-05  5.34042162E-05
 -3.39825084E-05  1.67594095E-05  1.99468852E-05  1.70694482E-02  1.41379721E-02
  6.48427641E-04 -6.97256870E-05 -1.40716667E-04  5.18152752E-04 -2.19719025E-03
  9.48088394E-05  3.83447282E-04  6.36463586E-04  1.17850876E-03 -2.02035874E-03
 -1.20607493E-03 -8.01529487E-02 -4.07857467E-02 -8.04928556E-03  1.48556853E-03
  4.13371320E-04  6.38417886E-04 -2.44571103E-06 -9.59384344E-04  5.73687257E-04
  1.84283677E-04  2.24147930E-04  6.24913823E-05  8.85890841E-05  4.23129607E-05
 -2.68941199E-04 -5.33599306E-04 -5.50358638E-04 -2.33172169E-04 -2.40750472E-03
 -1.39471070E-03  8.35891839E-04  6.79741342E-04 -2.00227083E-03 -2.20687214E-04
 -1.48917603E-02 -8.41696940E-03  9.01308729E-05 -1.79492141E-04  1.91631528E-05
 -4.59961506E-05 -3.47024673E-04 -3.90506029E-04 -2.42197134E-04  1.70477707E-05
  1.09901278E-05  5.75372674E-06 -5.27173238E-04 -2.08331622E-04 -1.72180516E-04
 -7.34971175E-05  3.38061166E-03  1.46851175E-03  1.28309537E-03  5.53478161E-04
 -2.43222367E-02  4.05849142E-03 -5.88249020E-03 -4.09172425E-03 -1.63647655E-05
  3.87849847E-05 -2.27555177E-06 -1.06165798E-06  6.97440188E-05  1.87202639E-04
  2.28856994E-04  9.62274005E-05  6.44834715E-05  2.29286171E-05 -2.72881423E-04
 -5.96365816E-04 -5.25702849E-04 -2.09565884E-04 -2.15665269E-03  1.03585886E-03
 -9.81128611E-04 -8.28983382E-04  1.34348287E-02  3.25361259E-03  3.73625823E-03
  1.23445301E-03  6.20413062E-05 -2.05027517E-04 -5.33669229E-05  6.55669412E-05
 -3.54398369E-04  1.68485431E-02  1.39616567E-02 -8.63889979E-05  5.44879662E-04
  3.48629112E-04  3.67366544E-04  5.28125035E-05 -1.82097054E-03 -1.13401451E-03
  2.17648203E-03 -1.49519814E-03  1.31516292E-03  1.24246008E-03  2.52005675E-02
  4.42166443E-03  8.74760176E-03  5.22048718E-03  1.21861107E-05  3.68262770E-04
 -8.04986567E-04  6.58092182E-04  6.70768997E-04  2.86117287E-05  2.05524001E-05
  5.98516557E-06  1.96962897E-05  5.37400682E-06  3.26330993E-05 -2.25661753E-05
 -9.81050004E-05 -4.51969645E-05  5.86384352E-04 -1.93185317E-04  1.30753043E-03
  3.83197625E-05  3.06476405E-02 -1.60455026E-03 -1.16276441E-03 -3.64223931E-03
 -3.94489493E-05 -3.84181840E-06 -2.56327390E-05  3.92564834E-06 -1.37846137E-05
 -1.69079254E-05 -9.31667393E-06 -6.73276184E-06 -6.89368319E-06 -7.24829249E-06
 -5.73908603E-05  2.13507751E-05  4.86154998E-05  3.67895890E-05 -6.42042881E-04
 -3.26678164E-04  3.02870464E-04 -5.03852187E-04 -4.46148812E-03  4.06912855E-04
  1.06042948E-03 -4.27243903E-04  4.93241719E-06  1.82807465E-05 -1.60944741E-05
 -1.71454531E-05  1.23899361E-06 -1.50575945E-05 -9.64407308E-06  9.25277497E-07
 -1.22055612E-05 -3.01410895E-06  6.05008932E-06 -1.12355840E-05  6.45761640E-05
  1.73086263E-05 -1.20032244E-03 -3.20906671E-05  2.21445485E-04  7.91024932E-05
 -1.27477474E-02 -5.39158117E-04  4.10691233E-04  3.22389309E-03 -5.39115722E-06
  1.19257100E-06 -2.00963715E-06  7.59816765E-07  5.33972813E-06 -5.12135725E-05
 -3.83287494E-05 -2.64472910E-06 -7.26068685E-06  3.79157206E-06 -5.93610027E-05
  9.53859145E-06  4.28612592E-05 -1.98722082E-05 -5.03048069E-04 -1.74818332E-04
  5.84656626E-05  9.58661745E-04 -1.72915399E-02 -2.27673661E-03  7.62270166E-03
  6.04796035E-03  1.05866288E-05 -9.24068213E-06  8.34128699E-06 -1.76205402E-05
  4.54979889E-06  1.26601077E-06 -3.63949745E-06 -2.41121614E-06 -3.77833742E-07
 -3.13519905E-06  1.06568662E-04  7.12228596E-06 -3.86140323E-05  1.64030186E-05
 -9.25685400E-05 -1.99056866E-04  1.44715738E-03 -4.65083701E-04 -3.17764121E-03
 -8.25553907E-03  1.93315082E-02 -3.97597788E-03  9.64460080E-06 -8.92917506E-06
  6.02042543E-05  4.93219634E-05 -1.34698695E-05 -2.95796519E-05  1.14006836E-04
 -3.11904032E-04 -6.69814981E-07 -4.73445609E-04  4.57698734E-05 -9.27770680E-05
  6.57920428E-05 -3.08209680E-03 -1.16193041E-04  5.11365762E-05  2.47322609E-03
 -4.43319654E-05 -2.44704765E-04 -4.60861446E-04 -7.17169712E-05  2.01372550E-04
  7.44929645E-04 -4.61563364E-05 -2.28132950E-04 -3.34148535E-04 -1.47998767E-04
  1.71950421E-04  8.89972441E-04 -5.70862366E-05  4.33842437E-04 -1.36666479E-04
 -2.06757992E-05  1.70605853E-04 -7.69995019E-05 -4.40057537E-06  8.63940089E-06
  1.51392009E-04 -3.11465794E-05  2.71672668E-04  2.89100037E-05 -7.42559057E-07
 -1.53058323E-04 -5.95334133E-05  2.90450785E-05  2.71953273E-05  3.55699941E-04
  2.81125443E-04 -4.21872773E-04  5.49334884E-07  1.03107928E-06 -5.86286658E-06
  1.37948366E-06  3.96549178E-06 -9.96698477E-06  2.47952473E-05 -3.87262125E-07
 -2.77688342E-05  1.69777170E-04 -8.34507674E-05  1.06988449E-05  9.72773580E-05
  1.91272728E-03 -3.85750773E-04  9.35181337E-05 -2.25164448E-04 -8.10780012E-06
 -1.43137309E-05 -1.15088265E-05  1.63775453E-06  2.37573156E-06  2.43046678E-07
  1.95997870E-06 -5.32023712E-06  1.09352177E-05 -8.15193533E-06  6.58351441E-06
  2.64950210E-05 -4.59942674E-05  3.70752009E-05 -1.72424210E-04 -4.77291009E-05
  9.43307676E-06 -5.78290647E-05  5.35283102E-03 -2.34287790E-03 -1.28455872E-03
 -1.12933208E-03 -8.12745209E-06 -3.56271607E-06  2.40988244E-05 -8.11651789E-06
  7.83430584E-06 -2.75171973E-07 -2.44618973E-06  4.05833382E-07 -2.05404662E-06
  3.18992170E-06  2.91629710E-05 -1.95257758E-06  1.06125399E-05 -1.41352524E-05
 -1.49227473E-04  4.88403056E-05 -1.20344924E-05  1.24478812E-05  8.25287320E-04
 -4.03768214E-04  1.36569391E-04 -2.60881821E-05 -1.96031432E-06  8.40106119E-07
  2.07779450E-06 -4.38769760E-07 -8.57047791E-06  1.09296277E-05  4.53231794E-05
 -1.11988152E-05  5.71457313E-05 -1.68371940E-05 -3.50192155E-04  6.77533678E-05
 -2.74310019E-04  5.42630440E-05  2.11459954E-03 -6.44630542E-04  9.95497669E-04
 -6.25619573E-04 -2.07128432E-02  4.60448330E-03  1.05290037E-03 -3.85080915E-03
  2.08855162E-05 -3.21697373E-06  2.46642135E-05  2.79066028E-05  2.75318509E-05
  5.19204548E-05  4.60387783E-05 -6.58459110E-07  1.76167415E-05 -1.05119412E-06
  2.03699493E-05  1.31735970E-05 -8.23098482E-05 -2.06157083E-06 -3.23214370E-04
 -1.20025563E-03 -2.72340825E-04  1.19207454E-04  2.65766120E-02 -1.74008012E-02
  2.81473587E-02  1.63125351E-02  5.77616188E-06  1.03457649E-05 -7.19464917E-06
  7.62459297E-06 -5.20341667E-05  5.05377665E-04  4.82126668E-04 -2.83669352E-05
  8.28095742E-05 -9.08129416E-05 -1.22596347E-04  2.31605087E-04 -6.39880113E-04
  6.28982700E-04 -4.78792241E-03  1.66647814E-04 -7.03891516E-05  1.33345421E-05
 -1.87055433E-02 -2.43168272E-03 -4.38326019E-03 -1.21756864E-03 -5.00700472E-05
 -1.51271950E-04  4.07906666E-04  4.30459757E-05  4.43507354E-05 -1.15442819E-05
 -6.21781516E-06 -3.96465586E-06  4.62398286E-06 -8.70236963E-07 -2.65666694E-05
  7.27668711E-06 -3.28206548E-05  7.11432322E-07 -4.11953265E-04 -5.51931986E-04
  3.84814556E-04  2.37858935E-04 -8.46715660E-03 -3.34557246E-02 -1.98701544E-02
 -2.12034235E-03 -1.59271687E-07  1.17957653E-05  4.24193414E-07 -6.13798275E-06
  1.51464335E-05  4.01556469E-06  1.88958611E-06  9.21764030E-07  3.48788571E-06
 -7.51005955E-06  2.17276049E-05 -4.73474230E-06 -1.41993853E-05  2.90980483E-05
  1.35650473E-04  1.95662916E-04 -3.13981559E-04 -3.15303331E-04 -4.59521522E-02
 -7.66573798E-03 -1.18965191E-02 -7.53856169E-03  5.60691985E-06 -7.14180649E-06
 -6.72501101E-06 -5.83514947E-06 -8.64532567E-06  9.11197445E-06  4.54368915E-06
  1.52658921E-06 -7.12462200E-07  8.13264582E-07  4.13672715E-05 -8.07093053E-06
  4.91489145E-06 -1.84147650E-06 -6.01078641E-04 -8.93126884E-05 -2.77601835E-04
 -1.08358334E-04  1.28329714E-03  5.13275672E-03 -2.61812830E-03 -1.47603929E-03
  9.60213751E-06  3.93238672E-06 -3.24036262E-06 -4.06452813E-06  3.26683418E-06
 -3.03851323E-06 -1.39826585E-06  1.61898543E-06 -3.06717015E-07 -1.08480280E-06
 -1.79661828E-05 -1.38373800E-05  3.13754229E-06  5.38237489E-06  7.47810690E-04
  1.59231615E-04  2.54099165E-04  1.16923460E-04 -8.99269814E-03  3.83872871E-03
 -4.01945594E-06 -1.34843911E-03 -3.25629083E-06 -1.47646015E-06 -1.29177839E-08
  7.90987736E-06 -3.40720498E-06 -3.79414641E-06 -8.54865038E-07 -2.41300929E-06
  1.16449493E-06  9.22022967E-06 -2.17352472E-05  8.54197291E-06 -1.86609301E-05
 -4.36775633E-05  5.10422202E-05  5.50081899E-04  5.40144427E-04  2.68503470E-04
  4.32419986E-02 -9.85910909E-04  8.41419865E-03  6.29756791E-03 -4.27469495E-06
  6.95230148E-06  1.11283127E-06 -5.14537588E-06  5.87674396E-06 -8.44028965E-04
 -6.20795742E-04 -1.62636584E-07  1.49808316E-05  1.79590095E-06 -4.80256297E-04
  5.29848596E-05 -1.99816849E-04  1.46043514E-04  2.84779292E-03 -3.50054098E-04
  1.12860827E-03 -1.25309830E-03  1.71897904E-02  1.81948936E-04 -3.36120564E-03
 -5.08376502E-03  7.08710022E-05  4.09962400E-05 -8.77847899E-05  1.76088421E-05
  4.77075000E-06  1.40176390E-03  1.22242454E-03 -4.30587552E-05  1.27463004E-04
 -1.11324829E-04 -6.92379705E-05  2.59981190E-04 -7.31354733E-04  7.93834628E-04
 -4.34208003E-03 -3.26378013E-04  1.22406381E-03  1.87856850E-03 -1.03699997E-02
  1.05975981E-03 -1.24354919E-03  3.29728259E-03 -2.47740391E-04 -1.81563987E-04
  4.64219404E-04 -9.16159735E-06 -1.20767622E-06  3.55660220E-02  2.93821497E-02
  4.77176472E-05 -1.48495668E-04 -6.99139539E-04  6.01634751E-04 -6.01623045E-05
  2.31083063E-04  2.53279535E-03  3.47795451E-03  1.12404903E-03 -2.96282376E-03
 -1.17602990E-03  4.85568404E-03  7.05821359E-04 -2.06511428E-03  3.44439360E-03
 -9.01933269E-04  3.61507972E-04 -1.05062928E-03  2.39254235E-05 -8.79149743E-06
  5.62906018E-01  4.62852080E-01 -1.67450376E-05  5.64190773E-05 -2.26970605E-04
  1.28797737E-02  4.92321066E-04 -1.34400209E-03  1.63621684E-03 -1.21057436E-02
 -1.03837125E-03  2.90678416E-03 -3.26693024E-03 -9.55514745E-03 -1.30158350E-03
  3.92694812E-03  2.21425729E-03  1.89348493E-04 -2.83217215E-04  8.30710420E-04
 -7.31437138E-04 -6.05759567E-04 -5.49489708E-03 -4.38683202E-03 -2.48385346E-04
  6.89167174E-04 -1.28760101E-05 -2.22853853E-04  8.91012633E-04 -2.46998213E-03
  2.20741369E-04  3.87645922E-03 -5.85709704E-04  1.95659756E-03  1.96542767E-03
  2.50075780E-02 -1.66276467E-03  4.84508519E-03  3.88335476E-03  7.98838607E-04
  1.97875822E-04 -5.16553832E-04  8.38547753E-04  6.97591892E-04  5.66222151E-06
 -3.78724697E-05  1.56228386E-04  3.10217525E-06  1.35132374E-05 -1.12544158E-03
  4.55573742E-05 -4.91833644E-04  7.31865437E-04  2.89081001E-06 -4.83463872E-05
  2.69322079E-04  8.79085400E-07  3.96501109E-05  1.82647723E-04  2.21352621E-06
 -1.74211859E-05 -4.72791586E-05 -2.88477080E-06  1.19664426E-05 -7.36360723E-07
  6.29765351E-06 -1.15471745E-04  1.84585622E-04 -8.35441136E-05  2.08842635E-04
 -1.15964757E-04 -5.59664332E-05 -2.28374979E-04 -2.73662906E-04 -1.57844521E-04
  3.52114304E-04  1.41315586E-03  4.46697071E-04 -7.81742122E-04  2.76752820E-04
 -1.95938748E-06  1.32632769E-04 -1.54463047E-06 -1.01339963E-05  1.56493804E-04
  9.24593526E-05 -4.50102600E-05 -1.47359568E-04  3.85299734E-06  6.15683888E-06
 -2.82588342E-05  7.07024846E-06 -6.13995626E-06  4.54653615E-05  1.19434615E-04
  7.88208445E-06  8.80215246E-06 -1.51814994E-04  7.36878158E-04  3.10707157E-04
  1.19689985E-04 -4.71384143E-03  7.01138694E-04 -1.02152545E-04  1.24355687E-03
  3.65130686E-05 -5.98530782E-05 -3.95130131E-07 -4.55245509E-05  1.92056975E-05
  1.35614063E-06  1.75937134E-05 -1.32099543E-05  2.15483528E-05 -2.65702280E-05
 -1.24846132E-04  6.03742749E-05 -1.10225195E-04  1.27100368E-04  3.07524609E-04
  6.15197667E-04  6.33911957E-05 -9.57214513E-05 -1.12149955E-02  5.02899153E-03
 -1.02415375E-03 -8.08789389E-05 -3.07166330E-05 -1.73167868E-06  3.63739836E-05
  6.99793650E-06  4.17213923E-05  3.93841667E-07  4.13492146E-06  1.30093367E-05
 -4.49141854E-06 -1.85966272E-07 -3.99767362E-05 -4.86193374E-05  1.83790595E-05
 -8.32699047E-07  3.08627147E-04  1.53574258E-04  6.58891708E-05 -9.36032633E-05
 -4.02257685E-03  1.51878299E-03  2.65475920E-04 -1.74662156E-04  1.04223434E-05
  8.01625225E-06  1.63692191E-05 -6.86187530E-06 -5.38196822E-06  1.22284514E-04
  1.63775551E-04 -8.28912236E-06  6.40737545E-05  2.29597356E-05 -4.37199460E-04
  6.02895345E-05 -3.65670073E-04 -1.65652158E-04  4.28970169E-03 -1.03749191E-03
  1.84952311E-03  1.37877644E-04  1.22738054E-03  1.03674544E-02  1.69628795E-02
  7.29120992E-03  1.32062331E-04  6.46513032E-05 -1.38029487E-04  7.59991393E-05
  6.82975162E-05 -1.59139465E-05 -1.49997343E-05  1.73032093E-05 -1.56317277E-05
 -4.86568917E-06  2.75842326E-05 -8.45401910E-05  7.36743151E-05  2.41584375E-05
  2.59183542E-04 -6.16353253E-04 -1.43465633E-03 -3.99854537E-04  5.69633041E-02
 -1.14270187E-02  4.47463962E-02  2.83366044E-02 -1.14301719E-05  4.70402980E-06
 -8.96636087E-06 -2.04902202E-05 -6.90295614E-05 -1.15760373E-02 -9.40359175E-03
 -1.07407243E-04  2.50423909E-04  6.91714856E-04 -1.94719910E-04  4.03781270E-04
 -8.71755423E-04 -2.51762979E-03  1.99511974E-03 -2.56779719E-03  5.94715450E-03
  3.14354000E-03 -1.86551777E-02 -8.19444859E-03  3.15708059E-03  4.21179144E-02
 -1.05995164E-03  3.40838563E-04 -1.00124798E-03 -1.60460146E-05 -2.75514777E-05
 -1.05575336E-05 -1.37629638E-05 -1.44019407E-05 -2.78517464E-06 -2.30666810E-05
  4.36189043E-05  6.23412662E-05  1.73281381E-05  1.04701309E-04  3.93522712E-04
 -1.12376650E-03  9.62824550E-05 -2.24355429E-04  1.77033247E-02 -5.81376269E-02
 -3.59105636E-02 -1.11648101E-02  3.64228727E-06  5.58752648E-06  6.49009794E-07
 -2.51774216E-05  2.46095768E-05  5.16996045E-05  3.42750460E-05 -1.14408125E-06
 -5.20534258E-06 -7.61787487E-06  1.06802989E-04  1.10661471E-05  3.32314516E-05
  3.44305811E-05 -8.86287348E-04 -2.25052218E-04 -7.97457605E-04 -3.65211677E-04
 -9.17698483E-02 -1.53320691E-02 -2.34057281E-02 -1.11981786E-02  2.05788243E-05
  4.24073105E-06 -1.42442438E-05  2.60514166E-07 -1.29897866E-05  1.75690729E-05
  1.08736583E-05  2.60918072E-06 -3.00345361E-06 -6.28501841E-06  3.62206285E-05
 -1.93994270E-05  2.35931220E-05  3.22130303E-05 -7.26969440E-04 -1.15456310E-04
 -2.36236512E-04 -1.50522790E-04  6.42966306E-03  9.98736469E-03 -3.92702836E-03
 -3.93508464E-03  4.66810022E-06  6.29225066E-06  1.58059466E-06 -2.16569327E-05
 -2.72032516E-06 -1.38144234E-05 -9.17002537E-06 -2.24058536E-06  2.53137008E-07
 -7.78214098E-06 -4.13488036E-05  7.30575924E-06  7.01631489E-06  3.50494969E-05
  1.21053123E-03  4.69555218E-05  5.31044600E-04  2.07574501E-04 -1.25190782E-02
  8.41226226E-03  4.67807811E-04 -1.09142168E-03 -9.12004041E-06 -2.02568956E-06
 -1.69630168E-06  3.85180574E-06  6.70162618E-07 -1.02129947E-05 -8.12751707E-06
  5.90431348E-06  1.76686973E-06  1.23023319E-05  2.11272001E-05 -3.30450056E-05
 -2.15525925E-05 -5.48579148E-05 -1.47310654E-03  1.13848341E-03  4.31464932E-05
 -1.25038655E-04  5.75551286E-02 -3.49086821E-04  1.49236874E-02  8.71338638E-03
 -1.89357689E-06  9.80625886E-06 -5.26099003E-06 -1.02239399E-05 -9.13964021E-06
  5.44616832E-01  4.47799919E-01  4.93190242E-06 -8.62596356E-06  1.88697573E-04
  1.28804959E-02 -2.21758342E-04  4.28354423E-04 -1.92073636E-03 -1.59982659E-02
  8.60094097E-04 -1.38560071E-03  5.14091781E-03 -3.55768477E-02 -5.20067361E-03
  7.92698696E-03  7.04116575E-03  4.53388083E-04 -3.15291335E-04  8.71150288E-04
 -4.47311413E-04 -3.76188771E-04  1.30339458E-01  1.07308039E-01  2.10299807E-04
 -5.37646270E-04  1.73598025E-05  2.81665442E-03 -6.99031624E-04  1.72514208E-03
 -5.83312255E-04  2.29641627E-03  6.03559844E-04 -1.37599161E-03 -2.72795484E-03
 -4.50121577E-03 -1.71101703E-04  3.58410285E-03 -1.90876990E-03  6.68568561E-04
  1.82042952E-04 -4.79632251E-04  5.88422556E-04  4.91231070E-04  6.62596308E-02
  5.45705214E-02  4.45533297E-05 -8.06548262E-05  2.51029162E-04  1.36028718E-03
 -2.12124674E-04  3.98752671E-04 -1.29545812E-03 -5.32751466E-03 -7.17323320E-04
  2.25994184E-03  7.33583101E-04 -7.89288400E-03 -6.93892190E-04  1.15698344E-03
 -1.05707412E-03  3.84091235E-06 -2.56193515E-04  6.74666390E-04  6.12291612E-05
  5.88119148E-05 -3.72240041E-03 -2.96454915E-03 -1.68088207E-05  6.21314542E-05
  1.03837995E-04 -5.64474937E-04  3.85352904E-05 -1.88595586E-04 -6.21241630E-04
  4.08202434E-03  5.87824506E-04 -1.30713601E-03  2.00282115E-03  1.49851247E-02
  9.72642305E-04 -2.58514940E-03 -3.76624064E-04 -2.05053710E-04  8.55726276E-05
 -2.25816631E-04 -2.45890539E-05 -3.26775090E-05  1.99271482E-04  2.38612622E-04
  7.37748801E-06 -5.35305827E-05  2.18908104E-05 -2.15465328E-04 -8.41559065E-05
  3.16361087E-04 -4.66442961E-04 -4.86743195E-03  5.98884673E-04 -1.54548546E-03
 -2.09808449E-03  3.63847755E-02  6.66648359E-03 -1.50958861E-02  3.71105473E-03
 -1.13340774E-04 -8.68716648E-05  2.65532410E-04 -1.69852270E-05 -1.96711057E-05
 -2.32119808E-05  1.10195986E-04 -4.54725700E-04  1.33830918E-05  3.48501819E-05
  1.79423883E-03  2.38690946E-06 -2.28911169E-04 -4.99020275E-04  2.20808909E-05
 -2.04861330E-04 -2.16494595E-04 -1.26504631E-06  8.27081583E-05  2.39474235E-05
  7.11734448E-06 -1.99109798E-05 -8.00407847E-05 -1.61156138E-06  3.22752250E-05
  1.24650546E-04  1.08168819E-05 -1.32629753E-04 -6.44855415E-04  3.56830776E-04
 -3.11531013E-04 -2.16868149E-03 -1.10150115E-04  3.43457497E-04  1.32593953E-03
 -1.87085634E-05 -3.33097071E-04 -1.57385136E-05 -1.17680005E-04  3.01084776E-04
  5.72475971E-04 -3.42405642E-05 -6.02045976E-04  4.15433474E-05 -2.82116980E-05
 -2.96726536E-04 -4.17209433E-05 -5.50179301E-05  3.54101598E-04 -4.08744369E-07
 -1.35070933E-06  9.46269652E-07 -6.85954839E-06 -2.33459402E-06  1.34093635E-05
 -3.10259269E-06  2.55384466E-05  5.66230319E-06 -5.26462909E-04  1.63417792E-04
 -1.80500150E-04  1.63813695E-04  3.74040605E-04  1.69561203E-05 -1.19187098E-04
 -1.08473192E-04 -7.08874291E-06 -6.99176659E-06  6.41626865E-06  1.19118305E-06
 -1.09220165E-05 -9.70801485E-08 -3.61639656E-06  9.40845784E-07  9.49492034E-06
 -1.30889892E-06  5.72164633E-05 -8.43722562E-06 -4.07545072E-05  8.29176262E-06
 -6.78598992E-04  3.65576132E-04 -1.06254352E-06  1.65161278E-04  5.10240659E-03
 -2.17907683E-03 -1.27454672E-05 -6.67691519E-04 -8.58428817E-06 -4.71540797E-06
  2.18478385E-05 -9.81823595E-06  1.31312340E-06 -9.01570245E-08 -8.35530043E-07
 -1.13281983E-06  2.39277975E-06  2.94856333E-06  8.26576986E-06  3.02129005E-06
 -8.56039115E-06 -1.23020948E-05  1.27675654E-06 -2.41724369E-05 -1.53326743E-05
  4.89675229E-05  5.37686336E-04 -4.23864348E-04  1.89496516E-04  7.46311542E-05
 -5.08250998E-06 -5.31111330E-06 -1.18429978E-06  7.89729200E-07 -4.99134591E-06
 -9.95252405E-06  1.49006965E-05 -7.93984508E-07  3.50411182E-05  7.07272966E-06
 -2.78067765E-04  1.20565220E-05 -1.39745991E-04 -4.00525652E-05  3.81244726E-03
 -8.95816065E-04  1.69705788E-03  8.93757357E-04 -2.73748694E-02  9.84289118E-03
  1.33502484E-02  5.86551590E-03  7.01345050E-06  1.84741355E-05  4.04723730E-06
  1.50678971E-05  1.41942978E-05  1.99848861E-05  2.02920610E-05  1.23049091E-05
  7.43907195E-06  4.18447744E-06  2.93226716E-06 -5.99808319E-05 -4.46821436E-05
 -2.03547984E-05 -4.88564815E-04  1.71162245E-04 -6.44118315E-04 -5.39617074E-04
  3.21065098E-02  2.48170972E-03  3.51870281E-02  1.78500512E-02 -6.99617747E-06
 -1.04105287E-05 -1.20348517E-05 -2.28877140E-05 -3.42214494E-05  2.33436991E-03
  1.98173488E-03 -5.10679228E-06  3.45494782E-05 -9.19231121E-05 -4.33242214E-04
  1.33752474E-04 -4.58142666E-04  1.92697153E-04  2.11985698E-03 -1.60108485E-03
  4.76634454E-03 -7.87531567E-04 -3.45686978E-02 -7.63898040E-03  8.55832826E-03
 -1.01738736E-02  6.19542259E-05 -1.81379896E-05  7.37536985E-05 -4.13264437E-05
 -3.67130890E-05 -9.80414903E-06 -4.42813413E-06 -8.25274963E-08  1.36310281E-05
  3.35919851E-06 -4.62759733E-05 -1.41729163E-05 -7.57303435E-05 -1.87823049E-05
  6.52825254E-04  3.90940234E-04  5.88395103E-04  1.92718799E-04  3.08965373E-02
 -3.16861116E-02 -2.59666337E-02 -7.10682728E-03 -1.45891155E-05  1.60330642E-06
  6.49291412E-06 -3.28586765E-07  9.30074990E-06 -1.33973851E-07 -6.97157877E-08
  1.42636271E-06 -9.42924266E-06 -9.50640202E-06  1.21995270E-05 -8.62303415E-06
  4.17247156E-05  3.93975229E-05  4.49980036E-04  2.51151448E-04 -3.89295853E-04
 -2.92780894E-04 -6.74742058E-02 -1.11319290E-02 -1.19820537E-02 -6.48286896E-03
  8.29816706E-06 -8.19480774E-06 -2.37741264E-06 -1.07467709E-05 -2.20213420E-05
 -1.55837898E-05 -1.09574055E-05  5.10837554E-06  2.74671758E-06  2.74954539E-06
 -2.45619464E-06 -2.82461934E-05 -1.26647964E-05 -1.01232904E-05 -6.33318858E-04
 -8.33802689E-05 -2.05582030E-04 -9.15144287E-05  1.23237105E-02  5.97289360E-03
 -7.95281015E-04 -7.74869783E-04  8.88640923E-06  3.01874370E-06  3.13614996E-06
 -1.09923674E-05 -1.53080934E-06 -5.77434805E-05 -3.98151780E-05  4.19141282E-06
  2.23773405E-06  2.69890278E-06 -9.42180250E-05 -2.36017065E-05 -1.21770370E-05
 -1.19455671E-05  9.26507120E-04  1.44286277E-04  3.96237246E-04  2.24367970E-04
 -6.80737959E-03  5.01841579E-03  4.24272229E-04 -1.07771791E-03 -9.64420492E-06
 -1.77849493E-06  8.26062605E-06  1.14048361E-05  7.90306527E-06 -3.40173564E-05
 -2.42283272E-05 -4.35358916E-06  4.67730369E-06  7.38590407E-06 -1.42154666E-05
  2.25636446E-05 -2.87805667E-05 -3.48808548E-05 -8.52948255E-04  3.00080973E-04
  1.23340008E-04  5.81835420E-05  4.02750669E-02 -6.49076633E-04  9.70666502E-03
  6.60576098E-03  3.45579575E-06 -3.92333417E-06 -6.48447574E-06 -2.19864175E-06
  2.62175470E-07 -9.93852304E-02 -8.16233329E-02 -1.08273621E-04  2.95226382E-04
  6.03392997E-05 -2.45277813E-03  5.74367309E-04 -1.53635512E-03 -8.40996382E-05
 -1.57017191E-03  4.48750695E-04 -1.32386362E-03  1.56272865E-03  3.45997375E-02
 -1.51328526E-03 -1.45462487E-03 -5.04377861E-03  5.24543864E-04  1.01580480E-04
 -2.27274967E-04  5.52247651E-04  4.70619763E-04  1.41823779E-01  1.16711141E-01
 -2.27030377E-04  6.08497130E-04 -4.11233033E-04  3.17132338E-03  8.97079368E-04
 -2.44714294E-03  1.03485464E-03  1.37438134E-03  2.15759230E-05  2.59071300E-04
 -2.51419638E-03 -1.42741921E-02  2.68354629E-04  1.72036075E-03  1.66513387E-03
 -8.53131628E-04 -4.03745483E-04  1.02630806E-03 -2.12337086E-04 -1.71299943E-04
  5.35690980E-01  4.40475539E-01 -6.30886462E-05  1.94361313E-04  1.56008532E-04
  1.22806122E-02  6.61476387E-04 -1.86459402E-03 -8.28378164E-04 -1.11963233E-02
 -1.35757364E-03  3.78408366E-03  7.69613817E-04  1.16472052E-02  7.59783641E-04
 -2.75089531E-03 -8.10667925E-04  1.18534148E-03  1.48188511E-05  6.52674998E-05
 -1.92483082E-04 -1.63733444E-04 -3.44938039E-02 -2.82301720E-02 -1.13205095E-04
  3.45052823E-04  6.34401355E-04 -9.10847297E-04  4.65423629E-04 -1.40186634E-03
 -2.24930787E-03  4.18417400E-03  5.40936695E-04 -1.14156291E-03  3.23883449E-03
 -6.94583407E-03  5.98862701E-05 -1.18610019E-04 -1.23819003E-03 -1.25254933E-03
  2.69270885E-04 -8.32158428E-04 -2.70319680E-05 -4.02051967E-05  3.48235946E-04
  3.47775524E-04 -2.01123031E-05  6.59008260E-05 -2.28551424E-05 -1.68743439E-04
  2.41755290E-04 -6.97179161E-04 -1.06994303E-05 -5.74903679E-03  1.13391314E-04
 -4.71389353E-04 -2.56333146E-03 -7.17017255E-03  2.39868625E-04  2.10051760E-04
 -7.79212331E-04  2.60893436E-04  7.94311195E-05 -2.17295207E-04  1.62617013E-04
  1.35907394E-04  1.02563904E-05 -4.20527445E-05 -8.69788687E-06 -5.38283328E-07
  1.27499353E-04 -1.42242138E-03  2.16003906E-05 -1.71239217E-04  8.49843168E-04
  6.59829922E-06 -1.38217702E-04  6.92684961E-04 -6.24313922E-06  5.83922841E-05
  2.09022490E-04 -1.59457983E-06  8.91986293E-06 -1.43780844E-04 -3.56718891E-06
  1.74161788E-05  6.04610019E-05 -4.01659227E-06  7.64152378E-06 -4.39531273E-05
 -1.50378726E-04 -2.80616964E-04 -1.46037159E-03 -4.17219623E-05  2.58644455E-04
  1.04208255E-03  4.31489019E-04 -7.86300039E-04  4.35089773E-04 -2.17021479E-04
  4.36078131E-04  1.06726715E-03 -2.48392840E-05 -5.06078406E-04  3.11929310E-05
 -9.31419886E-05 -1.68250875E-04  5.96712571E-06  1.37165563E-04  2.58060443E-05
  1.15235978E-06  6.71388923E-06 -7.73492147E-06  5.36754875E-07  3.31048733E-06
 -4.30868586E-05  4.58734553E-05 -7.93567972E-07 -1.50771562E-05 -7.07224863E-05
  2.01145954E-04  2.97286064E-05  6.49288925E-05  2.55663894E-04 -1.09300107E-04
 -9.55824777E-05  1.29597208E-04 -1.14364407E-06 -9.44777233E-06 -1.61774696E-06
 -8.57938443E-06  9.35209488E-06 -1.08478088E-07  2.65757007E-06 -3.98156928E-06
  1.48154199E-05  4.38968398E-06 -2.24579191E-05  1.21018363E-05 -6.82066983E-05
 -1.56927423E-05 -2.01211500E-04  1.93938661E-04  1.77200344E-04  8.53030154E-05
  4.00079239E-03 -1.04783309E-03  1.88831545E-04 -8.50359117E-04 -6.28915539E-06
  3.98442198E-06  6.85526253E-06 -5.44183637E-06  1.70273122E-06  6.73974445E-08
  5.03442567E-07 -2.29576183E-06  3.76392466E-06  1.45223630E-06 -5.27982569E-08
  9.81430510E-06 -1.36042309E-05 -7.04103117E-06 -3.16563929E-05 -6.48934219E-06
  6.73226940E-05 -1.36145183E-05 -1.30949608E-04  7.44961075E-05  1.05243703E-04
 -6.50705553E-05 -7.80438426E-07  1.60575515E-06  4.23849140E-06 -5.01648300E-07
 -4.46056921E-06 -1.66031564E-05  3.86851073E-06 -8.46529342E-06  3.09690009E-05
  2.02823557E-05 -1.75347570E-04  5.30744924E-05 -1.51583070E-04 -9.76619170E-05
 -5.50400466E-04 -6.19400494E-04 -1.95021511E-05  5.08937938E-04 -1.66100818E-02
  5.68266985E-03  7.24203299E-03  3.09910596E-03 -1.84952823E-05  1.20711937E-05
 -2.06356601E-06 -1.65264204E-06 -8.03768583E-06  1.87292128E-05  1.87142978E-05
  5.85719047E-06  6.14882634E-06 -4.65315145E-06 -1.61782435E-06 -2.68209808E-05
 -1.64779286E-05  2.76526039E-05  1.80115259E-04 -4.90597749E-05 -7.31062156E-04
 -6.48672915E-04  8.03993120E-03 -3.50970453E-03  2.53556811E-02  1.55035320E-02
  1.71166900E-06 -1.24317107E-05 -9.75766392E-06 -7.48173688E-06 -1.45406745E-05
  2.15280626E-03  1.79062259E-03  1.44546632E-07 -1.31080027E-05 -4.31500275E-05
  6.28615919E-05  5.55833984E-05 -1.13304387E-04 -1.83808372E-04 -6.91504173E-03
  1.28467410E-03 -3.44436447E-03 -1.26672281E-03 -1.82193318E-02 -5.47335930E-03
  5.45660450E-03 -1.25951578E-02 -2.18382794E-05  6.48184887E-05 -1.62550033E-04
 -1.20463912E-05 -2.29972128E-05 -2.10732931E-05 -1.52257938E-05 -8.18315437E-06
  6.67841281E-06  6.79958535E-06 -2.57911642E-05  3.23972032E-05 -4.64836197E-05
 -3.53809994E-05  5.94941944E-04 -1.35486207E-04  4.03909107E-04  3.00621807E-04
  1.91005246E-02 -2.27109304E-02 -1.69893673E-02 -5.65918513E-03 -9.49255096E-06
  9.57433551E-06 -3.85168639E-06 -3.50824599E-06  1.66692314E-05  1.57512534E-05
  1.11160856E-05  8.46968685E-07 -6.17135814E-06 -3.41026372E-06  3.22935854E-05
 -4.58027414E-06  2.83907080E-05  1.57450719E-05  7.54466265E-06  1.00827393E-04
 -3.57973752E-04 -2.35207662E-04 -4.69232754E-02 -7.96020545E-03 -9.19361923E-03
 -4.23543184E-03  7.13030546E-06 -5.82118683E-06 -7.90648549E-06 -4.99371853E-06
 -1.46908355E-05 -9.61947648E-06 -7.32062927E-06  3.38949156E-06  8.21602084E-07
  1.90615275E-07  7.88951211E-07 -1.94490716E-05 -2.06867365E-06  7.13119401E-07
 -5.05414074E-04 -7.64203984E-05 -1.19716035E-04 -6.05219305E-05  1.07071710E-02
  5.00036604E-03 -8.33041865E-04 -1.27558561E-03  5.12488314E-06  1.20968995E-06
  3.91093442E-06 -9.85267032E-06 -1.01877596E-06 -5.78446603E-05 -4.25836468E-05
  9.68784379E-07  1.72673422E-06  2.34623168E-06 -5.72274172E-05 -7.18883448E-06
 -8.07094369E-06 -9.98833356E-06  6.53778563E-04 -4.38247850E-06  3.03056518E-04
  2.03850271E-04 -5.88875490E-03  5.23928867E-03  9.86906227E-05 -7.76264464E-04
 -3.42896889E-06 -1.86937277E-06  3.23547817E-06  7.62832997E-06  2.20265582E-06
 -5.80753681E-05 -4.38220559E-05 -1.25460695E-06  9.50819683E-06  2.25115523E-06
 -2.22865790E-05  5.89301133E-06 -4.89762715E-05 -1.34295396E-05 -8.10778227E-04
  3.96661260E-04 -2.11752574E-05 -1.08054544E-04  3.78799059E-02 -3.38402661E-04
  1.05969372E-02  6.08824606E-03  3.76389584E-06 -5.89984690E-06 -4.44235994E-06
 -3.03968523E-06  2.69495167E-06 -1.07466866E-01 -8.82513292E-02 -2.29678002E-04
  6.26055842E-04  1.49345064E-04 -2.61560861E-03  7.83268571E-04 -2.12628672E-03
 -5.11316098E-04  9.30464346E-03 -1.52037577E-03  3.90193366E-03 -3.83580481E-03
  3.31251268E-02 -3.79678918E-04 -2.27968250E-03 -6.86901375E-03  6.80761359E-04
  1.25391470E-04 -3.19344326E-04  8.71690635E-04  7.42760157E-04  5.30159662E-01
  4.35840966E-01 -2.01956884E-05  8.15740559E-05  3.95683786E-04  1.23461359E-02
  1.96169778E-04 -7.05791872E-04 -2.34143640E-03 -1.54054904E-02 -8.47971994E-04
  2.88730638E-03  6.42686304E-03 -5.29379774E-03  1.60903374E-04  9.24284962E-04
  9.95814849E-04 -7.34296897E-05  3.33477082E-04 -8.38171247E-04 -9.95606300E-04
 -8.89235374E-04 -1.59849755E-01 -1.31316145E-01  1.52017033E-04 -3.74711467E-04
  5.62917541E-04 -3.82041250E-03 -5.68050488E-04  1.39610986E-03 -1.94086234E-03
  9.16223403E-03  2.03324452E-03 -5.40441582E-03 -1.43064873E-05 -5.10504592E-04
  1.92970948E-04 -6.51004281E-04  2.48442044E-04 -7.32874709E-04 -4.66502176E-04
  1.15879677E-03  3.24959950E-04  3.07217996E-04  8.63928771E-03  7.11007335E-03
  1.26819389E-05 -3.57446571E-05 -9.12725815E-05  2.39510932E-04 -1.06309575E-05
  9.20679190E-06 -1.09404357E-04 -6.99530249E-03 -9.24425328E-04  2.41040965E-03
 -3.25418004E-03 -6.12767505E-03 -1.04406048E-03  2.30195273E-03  6.07343914E-04
  1.55087005E-07  1.87260419E-06  7.04498530E-06 -7.55837112E-05 -6.61680959E-05
 -1.61408211E-05  2.31631252E-05  1.87909921E-06 -4.93952531E-06 -1.01962969E-06
 -3.70532015E-04 -8.72838833E-06  1.91893421E-05 -8.58434859E-05  6.10712593E-03
 -4.66555701E-04  1.48254753E-03  2.91349837E-03 -1.09371119E-02 -7.48436550E-04
  4.15700085E-03 -3.04347553E-03  5.26020746E-05 -1.60578158E-05  5.58550020E-05
 -2.76699502E-05 -2.23987878E-05  5.95472718E-06 -2.36459490E-05 -2.72879433E-05
  1.14434961E-05  1.13285558E-06 -6.12620826E-04  5.86676683E-06  2.16288965E-05
  9.48059104E-04 -7.50510464E-06  2.69729482E-06 -6.13858797E-04 -2.12323031E-06
  4.09673320E-05  2.00985363E-04 -1.21449384E-06  1.28368100E-05 -1.04865830E-04
 -4.33068958E-06  3.27929276E-05  7.21608759E-05  2.02662314E-06 -2.95130957E-05
 -1.90718340E-04 -2.87952149E-04  8.44745144E-04  1.98767181E-04  5.34091578E-04
 -1.04745364E-03 -6.65072387E-04 -3.09936632E-04  7.59817835E-04  1.41840730E-03
  4.07015423E-05 -4.89322608E-04 -8.07495700E-04  1.67028326E-05  4.41953581E-04
  2.04385382E-06  7.06457251E-05  1.27800258E-04 -4.55748290E-05 -5.79594166E-05
  2.64732183E-04 -1.09023952E-07  9.61664830E-07  1.26541865E-05 -2.68132509E-07
  4.53622386E-06 -3.34306626E-05 -6.00967092E-05  1.14685704E-06 -1.20367298E-05
  6.03913452E-04 -1.09517493E-04  1.07953228E-04 -4.07303830E-04 -1.10342143E-03
  1.65934868E-04 -4.70481327E-04 -1.66127680E-05  2.02704789E-06  4.57151617E-05
  5.42275394E-06  1.80158888E-05  5.99993299E-06  3.01992763E-07 -5.66369105E-06
  1.79859046E-06 -1.34984321E-06  5.55253421E-07  1.16984448E-04 -2.23368721E-06
  1.11677719E-05 -1.05493012E-05 -9.90374183E-04  4.85396801E-05 -2.93649397E-04
  4.75709504E-04 -3.34574921E-03  2.20168743E-04 -1.34607341E-05  3.55286996E-04
 -1.28047528E-05 -1.67253673E-05  1.11284643E-05 -7.73432588E-06  1.37837088E-05
  3.33079731E-07  2.32188195E-06  4.57719583E-07 -1.05713706E-06 -9.16671456E-06
 -2.33360603E-05 -4.10911951E-06  1.68022728E-06  3.93225163E-05  3.57026832E-05
  4.40409164E-05  3.48994188E-06 -1.06189620E-04 -1.24472282E-03  4.61472473E-04
  2.93430674E-05  3.55510130E-04  3.03840030E-06  1.85881205E-06 -4.30052158E-06
 -1.84892437E-06  8.29299774E-06  1.07889610E-04  1.45735015E-04 -2.65322498E-05
 -3.88392521E-05 -2.55337189E-05 -4.31404584E-04  1.70127373E-04  2.16270192E-04
  1.54073165E-04  4.14128424E-03 -1.23721113E-03 -8.73344847E-04 -5.98241343E-05
  1.14658118E-02 -2.78887184E-04  1.74536791E-03 -5.06631784E-04  6.98806454E-06
 -5.03221303E-05 -5.72401883E-05  2.16859124E-05 -1.84377038E-04 -1.35781412E-02
 -1.10538137E-02  2.98370157E-04 -6.44009938E-04 -4.16894344E-04 -4.08127645E-04
 -1.15201867E-03  2.40765274E-03  1.55994140E-03  2.89801122E-03 -2.12764852E-03
 -5.61087503E-03 -2.89556896E-03  3.32026281E-02  1.20097519E-02 -2.48751103E-02
 -1.76369023E-02 -9.75302716E-05  1.69576001E-04 -1.01271476E-03  1.14040115E-03
  5.01532304E-04 -3.56362327E-07  1.48598211E-05  1.03516700E-05 -3.73905013E-05
  3.89130287E-06 -9.94638741E-05 -4.64510702E-05  2.16284098E-04  6.82120831E-06
  3.45618066E-04 -1.82213415E-04  1.19006009E-04  4.66579960E-04  6.19275213E-03
  1.77664416E-03 -5.11813769E-03 -1.10332166E-02  2.56659281E-05  1.96492425E-05
  1.95258932E-05  4.16672198E-05  5.03652587E-05 -7.83006631E-02 -6.43027540E-02
  7.62335346E-05 -3.48720851E-05 -4.05019537E-05 -2.12257818E-03 -6.99021452E-04
  4.49716820E-04  4.01225179E-04 -1.64294108E-03  3.83409252E-04  2.07114230E-03
  1.06807791E-03 -1.83657225E-02  1.63993774E-02  1.31191047E-02  5.28659337E-03
  1.37924386E-04  1.66875109E-04  5.54683404E-05 -3.80345508E-04  1.11274378E-04
 -1.71918074E-02 -1.40574334E-02 -4.58702925E-05 -1.42079864E-04 -7.21945284E-05
 -8.95746845E-04 -8.97224550E-05  6.89679673E-04  4.05538985E-04  3.52265478E-03
  1.68086123E-03 -1.41818226E-04 -3.14391394E-04  3.40098663E-02  7.62509509E-03
  9.16380092E-03  3.87540092E-03 -9.94742168E-05  1.07082856E-04 -1.60577041E-04
  2.57292743E-04  2.66666225E-04  3.08836515E-02  2.54851216E-02  3.10673357E-04
 -1.46239057E-04 -1.33938170E-04  5.12125060E-04 -1.46842307E-03  7.15273912E-04
  6.49209416E-04 -3.38075668E-03 -8.68006764E-04 -1.27696249E-03 -5.85844165E-04
 -2.08027253E-02 -8.87962771E-03  3.10788382E-03  3.46972741E-03  2.50502784E-04
  2.56396189E-04  2.63358840E-04 -8.05284430E-04  1.14293858E-04  1.77076533E-01
  1.45732058E-01  5.09100120E-04  2.93819096E-04  9.16637932E-05  3.80541652E-03
 -1.98040429E-03 -5.40904047E-04 -4.81431335E-06  1.45114755E-03 -2.14560015E-04
  2.22263505E-03  1.33865156E-03 -1.11582797E-03 -1.45947388E-02 -2.11207122E-03
  9.41124068E-04  1.64629547E-04 -5.21838449E-04 -2.58339125E-04  3.42334944E-04
 -8.88213352E-04  5.28396312E-01  4.34492799E-01  1.48981309E-04 -2.41120009E-04
 -1.26038299E-04  1.22235205E-02 -1.48183817E-03  1.19500403E-03  8.73572997E-04
 -1.37060057E-02  4.11141746E-03 -2.23777055E-03 -1.80640109E-03 -3.27852735E-02
 -4.68107225E-03 -2.02964170E-02 -1.04785610E-02 -2.11637222E-04 -3.88389405E-05
  9.14924691E-04 -6.69110375E-04  1.16667739E-05 -9.95443160E-06 -8.07104770E-06
 -9.27103020E-06  1.19549581E-05  4.57973015E-06  3.97164163E-05  4.02373687E-05
 -6.66723233E-05 -2.28136886E-05 -5.79344799E-04 -2.53488923E-04  6.01454381E-04
  6.26763497E-04 -8.27188288E-03  4.00307003E-03 -9.81233898E-03 -5.31984531E-03
 -3.48931771E-05 -1.11043341E-06 -1.90304078E-05  1.35655354E-05  8.89525291E-06
  8.13477871E-05  7.31568569E-05 -5.42354521E-08 -7.01349776E-06 -1.35885508E-06
 -7.91399557E-05 -1.60390933E-06  3.29724191E-05  9.39936455E-06  1.92792429E-04
 -4.07789451E-05  2.20918663E-05 -3.94807431E-04  8.72437452E-03  3.76835231E-03
 -9.89899622E-03  2.51281443E-03 -2.92330954E-06 -3.17532169E-06 -2.50473081E-06
 -1.18228213E-05 -1.19746861E-05  2.83518441E-05  2.68378010E-05  3.21758398E-06
 -6.40698519E-06 -1.00272320E-06 -2.08351791E-05 -1.46595543E-05  3.31714677E-05
  3.17970761E-06 -5.52309455E-04 -7.48671838E-05  1.37151812E-04 -4.22699386E-05
 -3.61974409E-03  7.61522992E-04 -1.58496728E-03  1.06975295E-02  2.30897266E-06
  3.99826504E-07  9.77880345E-06  6.08047941E-06  1.10216565E-06  1.25038534E-06
  2.10034933E-06  4.37218420E-06  4.56336746E-06  1.07484477E-05 -9.36618564E-07
 -1.85226861E-05 -1.82527700E-05 -4.60418961E-05  1.12547970E-04  1.19109985E-04
  3.85781154E-05  4.92150436E-04 -2.87622409E-02 -5.01252920E-03  1.47628386E-02
  8.85748313E-03  8.44383142E-06  9.30745766E-07  6.62964929E-06  1.78543247E-05
  4.06670330E-06  1.13883800E-06  4.79867475E-06 -8.13324780E-06 -1.17087067E-05
 -5.25531732E-06 -2.17903875E-05  3.02484790E-05  6.25985686E-05  2.67445002E-05
  1.61438331E-04 -1.05380555E-04 -1.88463445E-04 -2.88706023E-04  2.62205580E-02
 -9.63875606E-03  2.38046680E-02 -2.99208183E-03 -1.09924450E-05  8.29187404E-06
  1.21218039E-05  2.29029085E-06  2.38902647E-06 -7.57457148E-06  5.39015515E-05
  2.41638256E-04  1.71074750E-06 -5.13660723E-05  5.40749254E-05 -4.52064537E-05
 -4.38519035E-05 -2.10923520E-03 -9.23791694E-05 -3.90421187E-04 -2.00900460E-04
 -7.39106583E-05  1.25709539E-04  5.08379425E-04 -3.80840571E-05 -2.97307845E-04
  2.74456880E-04 -1.88348148E-05  1.23838878E-04  1.62338301E-03  4.02559577E-04
 -6.81682348E-04 -5.53291439E-05 -8.17614028E-06  9.92496856E-05 -3.88609063E-04
  1.13807980E-06  3.06233379E-05  2.03650222E-04  1.10133477E-06 -9.38067981E-06
  3.01599363E-05 -1.78157449E-05  1.37373722E-04  9.18605091E-05  5.27492229E-07
  2.60563403E-05 -5.79657163E-05 -6.13179793E-05 -2.10079238E-05  2.34812143E-04
  9.44563728E-05 -1.58206473E-04 -1.02653859E-06 -3.25976216E-06 -1.32471459E-05
  1.80483290E-05  4.54534656E-06  3.66804237E-05  9.10200065E-05 -5.84593117E-05
 -1.85829168E-05 -1.07832364E-03  5.79061674E-04  9.55418935E-04 -4.90615941E-04
  1.18156539E-03 -3.25004504E-04  6.89458187E-05 -1.43888199E-04 -1.16112651E-05
 -2.79753443E-06 -1.13374049E-05 -1.43273138E-05  1.82658460E-06 -2.60593788E-08
 -4.44796878E-06  1.31465695E-05  1.12152681E-05  1.13664709E-05  5.72063797E-05
 -5.93094847E-05 -4.07382100E-05 -5.68389498E-05 -4.60353442E-04  7.92340584E-04
  8.79127717E-05  7.05412258E-04  4.12045146E-03  2.89854432E-03 -1.11283912E-03
  3.47063598E-04 -4.26976938E-05  8.58027197E-06  1.92293700E-05 -4.96701815E-06
  3.53087394E-05 -4.98656347E-08 -1.51676048E-06 -1.02613332E-06 -6.46515856E-08
 -8.52605039E-06  2.60994469E-05  2.91872917E-06 -4.21041019E-07  3.69678393E-05
 -3.21768528E-04  9.61564780E-05  6.95984962E-05 -1.83320279E-04 -1.81604183E-03
  4.58986493E-04  7.16237502E-05  2.66571318E-04 -9.03401706E-07  6.19781238E-06
  5.77934634E-07 -2.97625527E-07 -1.12661170E-06  1.37682867E-04  1.71669266E-04
 -7.05419589E-05 -3.87074985E-05 -1.79807259E-05 -3.38686461E-04  4.26112347E-04
  1.94471342E-04  1.15292362E-04  2.86492861E-03 -1.73286801E-03 -3.12075983E-03
 -4.56961284E-04  2.83508638E-03 -1.26286767E-03  9.89632028E-03 -4.76841634E-03
  6.83075772E-05 -5.70753949E-05  1.59001362E-05 -1.06082249E-04 -1.89116263E-04
 -1.83549737E-02 -1.49543687E-02 -6.82549983E-04  1.99816755E-05  1.54696560E-04
 -3.81488059E-04  2.52440733E-03 -5.89596808E-05 -6.02134267E-04  2.14742081E-03
 -6.91084270E-03 -4.28358687E-03 -8.70941406E-04  8.89657384E-03 -3.83824928E-02
  4.40118200E-02  3.36576435E-02  5.25253136E-04  6.41916737E-04 -2.34070858E-05
 -1.10132191E-03  5.00621944E-04  5.64850272E-05  6.49549938E-05  1.51854547E-06
 -7.23238229E-05 -1.28996861E-05 -1.51089569E-04 -2.73488720E-05  4.37365961E-04
  8.58090529E-05  2.05601094E-03  5.38533331E-04 -1.11777596E-03 -6.51857436E-04
  9.98765487E-03  9.65524918E-04 -8.68817493E-04 -1.35722707E-02  6.15192480E-05
  3.60428781E-05  2.68327243E-06  2.60391406E-05 -3.45451489E-05  5.30317353E-01
  4.36066290E-01 -2.48523249E-04  4.57317178E-05  9.05610645E-05  1.24166285E-02
  1.41161768E-03 -9.50817775E-04 -8.23454339E-04 -1.49769549E-02 -3.14467181E-03
  2.89126324E-03  2.25188556E-03 -3.69152439E-02 -3.93037084E-02 -1.61244137E-02
 -3.96759362E-03 -5.60171060E-04 -2.61670293E-04  1.06056458E-04  8.75876117E-04
  1.37016385E-04  1.69586210E-01  1.39584737E-01  3.04538245E-04  4.25997682E-04
  2.04389979E-04  3.57820356E-03 -5.15167363E-04 -1.53569847E-03 -8.33901917E-04
  1.65223195E-03  2.55029519E-03 -3.53589989E-04 -5.67447271E-04 -3.36291503E-02
 -6.83239054E-03 -1.74164430E-02 -8.65890242E-03  3.11099285E-04 -3.88030941E-04
  4.69895397E-05 -2.66680052E-04 -8.68796896E-04  4.22767819E-02  3.48820657E-02
 -9.14768121E-05  2.16654447E-04  1.41714861E-04  7.02263850E-04  4.68234155E-04
 -1.02902841E-03 -6.79210234E-04 -4.45586906E-03 -1.52639327E-03 -1.10854018E-03
 -4.07344704E-04  7.31559860E-04  9.47965238E-03 -6.33935957E-03 -5.32183773E-03
 -4.38786142E-05  8.75688789E-05 -4.57004208E-04  4.97230984E-04  2.32443928E-04
  3.32110444E-02  2.74216150E-02 -3.17286244E-05  3.17357831E-05  2.50151448E-05
  2.02027372E-04  2.97315235E-04 -1.70219010E-04 -1.50970617E-04  4.03528815E-03
 -5.02575165E-04  2.05462337E-03  1.25478360E-03  2.94988627E-03  1.31888383E-02
  2.99067936E-03 -8.63601793E-04  7.15621754E-05  3.29784154E-05  3.43831757E-05
 -1.79789023E-04 -1.85986364E-05  7.00007197E-02  5.76417986E-02 -1.66785294E-06
  2.60700405E-06  2.21969550E-05  1.32062638E-03  1.14384239E-04 -2.50389176E-04
 -2.28479534E-04 -5.32546999E-03  3.57968641E-03  8.83639645E-05 -4.42638233E-04
  7.30902850E-02  5.47498987E-03  2.73312350E-02  1.58775838E-02 -8.11607916E-05
  4.27317120E-05 -3.28194495E-05  1.01302723E-04  1.40246927E-04 -1.13337603E-05
 -1.59692003E-05  9.32245272E-06  2.17426435E-05 -2.83376641E-06  1.13381428E-04
 -4.79016289E-05 -1.09903687E-04  4.18762862E-06  9.18791731E-05 -1.27640241E-04
  1.45485004E-03  1.68737587E-04  1.47278556E-02 -1.45755011E-03  5.07167921E-04
 -2.68071888E-04 -6.97890924E-05  9.44048714E-07 -3.60239459E-05  1.64521760E-05
 -2.58790900E-05  2.83171425E-05  2.55731436E-05 -4.40645406E-06 -3.44280872E-06
 -4.11703645E-06 -2.88873102E-05  1.45463388E-05  3.29106786E-05  2.56220217E-05
 -9.14789636E-04 -2.92139458E-04  2.83819296E-04 -3.19865706E-04  2.45685984E-03
 -2.10148611E-04  9.47358660E-04 -2.08201660E-03  2.99531385E-07  1.84650976E-05
 -6.89578264E-06 -1.78790038E-05  2.90753357E-06  9.43590471E-06  1.08634934E-05
  1.64637528E-06 -8.83887103E-06 -4.64345648E-06 -1.20292479E-05 -1.19201935E-05
  5.05163057E-05  2.37277159E-05 -7.90946547E-04  6.34810752E-05  5.05555057E-07
  6.57574084E-05 -1.56957784E-02 -2.64284713E-04  1.04991879E-03  2.14114470E-03
  2.03931074E-06  2.19587289E-06 -1.24177682E-06 -3.66736218E-06  3.23337967E-06
  1.00042357E-05  1.12997493E-05 -4.46424967E-06 -4.33948804E-06 -1.23240720E-06
 -4.90288697E-05  1.77973952E-05  2.97950839E-05 -4.12772771E-06 -5.52708360E-04
 -2.00643033E-04  1.20044999E-04  7.35806840E-04 -1.89281071E-02 -3.00679694E-03
  7.01799921E-03  6.61282340E-03  3.46011664E-06 -5.27351046E-06  2.80033479E-07
 -1.78311916E-05  3.77643557E-06  1.64982226E-06 -4.48918126E-06 -4.95437222E-06
 -5.71135715E-07 -5.42640422E-06  1.32620779E-04  1.25148833E-05 -3.68955774E-05
  2.27275143E-05 -5.15615441E-04 -3.26793522E-04  1.50733248E-03 -8.08831182E-04
 -8.83929571E-03 -7.92214795E-03  2.34151223E-02 -5.69087753E-03 -6.26612696E-06
 -1.77260366E-05  7.09207563E-05  4.78771723E-05 -6.34530299E-06 -5.04381648E-05
  4.15500748E-04 -7.11578858E-04 -6.79710260E-06  7.49801605E-05 -7.94405337E-04
 -3.69748043E-05 -2.09018636E-05 -8.31074401E-04  3.90691939E-04 -6.70336230E-04
  3.12929216E-04 -4.46509974E-05  1.47803889E-04  1.58934824E-03 -5.42700987E-05
 -3.00747487E-04  1.39787011E-04 -8.67716968E-05  1.94166499E-04  9.69328261E-04
  8.20552703E-06 -5.05505711E-04 -5.23525806E-04 -6.02192311E-05  4.49154836E-04
 -2.20925420E-04 -2.87350719E-05  2.06751543E-04 -3.59771761E-04 -1.42463742E-05
  7.51107039E-05  7.39014040E-05 -1.53821760E-05  1.69227527E-04  4.54224821E-06
  6.68623425E-06  2.98079635E-04 -7.17689251E-05  6.60288736E-06  1.01579314E-04
  3.12352526E-04 -2.65061196E-05 -4.64522863E-04  1.05734884E-06  5.56787614E-06
  1.40483595E-05  1.59902452E-05  1.09100431E-05 -8.91323702E-05 -6.63256226E-05
 -6.98679534E-05 -5.12245957E-05  1.35766342E-03 -1.64510780E-04  3.69637336E-04
 -1.26848381E-04  7.27631135E-03 -1.49868208E-03  3.36431790E-04 -1.21371734E-03
 -1.68583781E-05  7.08092906E-06 -2.60516744E-05  1.45022430E-05  1.74103412E-05
  8.77003422E-09 -5.05758280E-08 -7.15738344E-06  1.55249304E-06 -1.35493186E-05
  4.30644086E-05  3.59556994E-05 -4.10017904E-06  5.66148441E-05 -4.13503348E-04
 -3.93081931E-04  2.32108562E-05 -9.50700745E-05  4.68555136E-03 -2.35150638E-03
 -1.52086038E-03 -1.82399840E-03 -1.30234478E-05 -9.36915789E-06 -4.24445801E-06
 -2.82566306E-05  2.12626707E-06 -2.34638307E-07 -2.35478627E-06 -2.37499306E-06
 -4.29287576E-06 -2.52187773E-06  2.82816005E-05  9.34658930E-06  1.80987122E-05
  9.36763803E-06 -2.90667016E-04  5.36084990E-05 -8.24249335E-06 -6.61704714E-05
  6.20810820E-04 -9.69982774E-05  1.94153030E-04 -2.83370016E-04  2.48156503E-07
  4.67993695E-06 -1.48130508E-06 -5.03723267E-07  4.78325051E-08 -4.33166023E-05
 -9.17682085E-06 -3.09153297E-05 -3.45683291E-05 -3.44909749E-05 -2.58826004E-04
  1.22974968E-04  1.49164127E-04  1.46270769E-04  7.90996958E-04 -2.93606571E-04
 -1.58748252E-03 -1.58902494E-03  4.50435525E-02 -2.16729889E-02 -2.38705411E-02
 -2.00797970E-02  4.38409998E-06  7.69335632E-06 -2.39963138E-05 -2.71331534E-06
  1.75535166E-05  7.67243218E-03  6.37486819E-03  4.58620823E-06  5.05021724E-05
  1.70089104E-05 -3.15323032E-04  3.34463519E-04  2.19265002E-04  1.24287351E-04
 -5.02303732E-03 -7.91895099E-04  1.43099216E-03  8.77399537E-04 -1.22230428E-01
 -1.58425188E-02 -2.65232149E-02 -1.19920064E-02 -8.85737048E-05 -6.29541126E-05
  1.17666957E-04  5.95138058E-05 -2.95483980E-05  1.58523203E-06  3.16262390E-06
 -8.56981750E-06 -2.27957709E-05  6.61995701E-06 -1.10022472E-05  3.67886842E-05
  1.14855188E-04 -4.18921776E-05  5.72803696E-04  1.85115781E-04 -7.14507743E-04
  1.40668711E-03  5.89101184E-02  4.49768058E-03 -1.18302624E-02 -2.41369063E-02
  7.23856799E-06 -4.04049757E-06  2.09532653E-06  6.74123538E-06 -3.46119259E-06
 -1.05832493E-01 -8.68860286E-02 -2.99699312E-04 -2.75001708E-04 -1.07792014E-04
 -2.93263917E-03  1.23171260E-03  1.32592734E-03  5.41120305E-04  4.94109309E-03
 -5.22502712E-04 -2.97228456E-03 -1.46291835E-03  4.15920783E-02  1.03807576E-02
 -7.53664828E-04 -2.45332723E-03  3.62288819E-04 -3.82251027E-04 -2.32311445E-04
 -4.36639061E-05 -8.86982820E-04  2.45982134E-01  2.02328777E-01 -1.57009356E-04
 -4.61181167E-04 -2.39740059E-04  5.61632080E-03  1.05466246E-03  1.85126151E-03
  8.92884001E-04 -8.44431753E-03 -3.49879790E-03 -5.37149155E-04  2.70619660E-04
 -2.85969619E-02 -4.54122488E-03  3.94625526E-03  3.10152709E-03 -2.97464988E-04
  4.42481216E-04 -1.77762249E-04  3.56162147E-04  9.58198599E-04  2.99392642E-01
  2.46292915E-01  1.67643844E-04 -1.18124444E-05 -3.48169599E-05  6.66229595E-03
  1.16769931E-04  6.65664724E-04  3.62909637E-04  5.77654730E-04  2.05577656E-03
  1.52461688E-03  5.67690678E-04  2.28487161E-02  8.48013656E-04  6.03514581E-03
  3.42511328E-03  7.62723686E-05  2.66365843E-05  7.69543140E-05 -2.07649993E-04
 -3.96495896E-05  3.67119530E-01  3.01907903E-01 -5.26442113E-04 -2.58512986E-04
 -6.07375664E-05  8.41188613E-03  1.95915840E-03  1.59032915E-03  5.88589752E-04
 -9.72574039E-03  2.61805375E-04 -3.59789023E-03 -2.10985476E-03 -4.04249905E-02
 -5.84814934E-03 -7.02632042E-03 -3.31619342E-03 -3.39385045E-04  5.58517082E-04
  3.06998304E-04 -1.57642280E-04  1.10587889E-03 -1.48135381E-01 -1.21643601E-01
 -4.18110601E-04 -3.84004736E-04 -1.65583897E-04 -3.91948857E-03  1.88192836E-03
  1.57555852E-03  6.24211660E-04  7.65682207E-03 -3.55166434E-03  7.17659788E-04
  1.02312107E-03  3.15208879E-02 -9.66058914E-03 -7.98067664E-03 -2.75150202E-03
  5.07336805E-04 -5.25391127E-04 -3.63048872E-04 -4.33366786E-05 -1.19254072E-03
 -3.49109326E-05 -3.24293048E-05  5.12476816E-06  1.81518288E-06  2.15654278E-06
  6.90219366E-05 -2.52199581E-05 -8.87450409E-06 -8.50405493E-06 -1.37043932E-03
 -2.67767368E-05  6.59753880E-04  6.64922275E-04 -1.16623367E-02  8.42321881E-03
 -2.03413802E-02 -1.02442551E-02 -9.59452003E-06  2.54461326E-06 -2.08278440E-05
  9.63663782E-06 -4.03712548E-06  1.75398480E-05  1.64334357E-05  1.16496172E-06
  2.00491718E-06  1.53073129E-07 -2.60248796E-05 -2.73313388E-06 -1.16281931E-05
  5.09417915E-06 -1.16162398E-04 -5.91503235E-05  6.47337522E-05 -1.01891626E-04
  2.81599698E-02  5.22876358E-03 -1.56308065E-02  2.87016376E-03 -5.43566816E-06
 -5.68780476E-06  6.86108910E-06 -8.87909816E-06 -5.84610693E-07  2.41189559E-05
  2.32917113E-05 -9.54785558E-09 -7.71605844E-08  4.05311624E-07 -5.25374180E-05
 -1.34012913E-06  4.27828914E-06 -5.40248472E-06  3.62032935E-04  5.80982441E-05
 -2.39551879E-04 -2.17370111E-04 -7.47326923E-03  1.05354233E-03 -7.66254491E-04
  1.29469981E-02  1.51529589E-05  7.12128713E-07  1.07150605E-05 -4.46222839E-06
 -4.81645175E-06 -9.84552607E-06 -1.05232934E-05  1.70899504E-08 -5.77188491E-07
  3.62901421E-06  4.34159885E-05 -2.98089906E-06  3.12951433E-06 -2.25190421E-05
 -8.08864216E-04 -5.46429104E-07  2.18019986E-04 -1.43649961E-04 -2.23554466E-02
 -6.13513307E-03  1.47485390E-02  1.20265323E-02 -4.10404647E-06  6.46267860E-06
 -6.04220426E-06  1.40814965E-05 -1.51971932E-06 -3.21299862E-06 -5.35629610E-06
 -2.69816079E-05 -4.58892581E-06 -8.19520320E-06  2.11277483E-05  1.10440843E-04
  1.16717380E-05  3.32159501E-05  9.41221472E-04 -3.40409053E-04  3.39400146E-05
  2.11383181E-04 -6.29509150E-03 -1.06204697E-02  3.19461331E-02 -9.72258252E-03
 -1.03020433E-05 -1.72516732E-06  9.06334284E-06 -1.09385931E-05 -5.55197405E-06
 -4.09670393E-06 -1.24362986E-05  3.54800395E-04 -8.96259708E-07 -1.29006660E-04
  9.08135937E-04  2.06480882E-05 -3.38299145E-04 -1.05546990E-03 -2.32655364E-04
  4.60170251E-04 -7.74550840E-05  1.49583024E-04 -5.77739769E-04  4.94361707E-04
  7.98373676E-05  5.99142328E-05  1.93576102E-03  2.75255208E-04 -7.82785746E-04
  4.77506661E-04 -2.82567399E-04  3.65965116E-04  1.22513744E-03 -1.34781736E-06
  5.22225187E-05 -2.05061912E-04 -4.41121434E-06  3.78647798E-05 -1.03453219E-04
 -7.82505290E-06  5.34480404E-05 -1.08677337E-05 -3.41222048E-06  1.69341279E-05
 -9.06610503E-05 -3.79485151E-06  3.31117322E-04 -8.92861692E-06  6.19965262E-05
  3.24530258E-05 -1.46319885E-04 -5.17349092E-04 -9.64150003E-05  7.96934352E-07
  4.43919779E-06 -1.68128026E-06 -4.07046057E-07 -3.45984495E-06 -5.47082833E-05
  1.63181633E-05  8.48704136E-06  1.54512593E-05  1.78185119E-04 -9.13556036E-05
  7.58510662E-06 -9.56336925E-05  3.02385179E-03 -5.87835237E-04  2.52834861E-04
 -5.93171804E-04  3.51002625E-06 -2.84128615E-06 -7.57136868E-06  1.23496142E-05
  1.46750865E-05  5.95625339E-08 -2.76302180E-06  3.50201805E-06  4.75113129E-06
 -3.63766679E-06  4.74014197E-05 -2.16522030E-05 -1.92646268E-05  1.22897335E-05
 -4.37135410E-04  2.33053736E-04 -2.51166671E-06 -3.08386606E-05  1.39128974E-03
 -1.79811830E-03 -7.42833789E-04 -4.11420226E-04  7.53805740E-06 -9.43524522E-06
  8.63586087E-06  4.89466687E-06  5.36247701E-06 -1.15461282E-07 -1.06581037E-06
  8.72920451E-07 -2.91720824E-06  1.64332075E-06  1.41914437E-05 -3.64263717E-06
  1.23493540E-05 -8.52758637E-06 -1.05792514E-04  5.18915565E-05 -4.78871648E-06
  2.59847069E-05  3.56758549E-04 -2.53331434E-04 -9.60648565E-05 -1.05185124E-04
  2.01403100E-06  2.31718185E-06  1.85729196E-06  5.45400873E-07  1.02607284E-07
 -4.63234417E-06  2.43889646E-06 -1.88159636E-05  1.03268500E-05  3.98705770E-06
 -5.66189544E-05  8.09495714E-05 -5.03334150E-05 -1.90025230E-05  1.96392097E-04
 -6.87192340E-04  3.60912653E-04  6.33409317E-04  4.57869306E-03 -4.17603417E-03
  1.10631876E-04 -1.92990668E-03 -6.54948776E-06  1.47710157E-05 -1.66413270E-05
 -5.48528057E-06 -1.21565531E-05  9.42547155E-04  7.89396352E-04  1.00199207E-04
 -8.20926921E-05 -6.55534921E-05 -9.56064350E-05  2.53126761E-05  8.33415805E-05
  5.00097234E-05 -3.54214686E-05  1.09171388E-03 -1.11646524E-03 -9.83810907E-04
 -2.13270874E-02  4.94593416E-03 -3.92670405E-03 -3.30729692E-03 -3.44067838E-06
 -1.28831204E-06  4.56314062E-05 -6.57541893E-05  4.60506797E-06 -7.12931409E-06
 -1.87126125E-07 -1.05335087E-05 -7.82355729E-06 -4.15778731E-06 -6.78763982E-05
  5.21035543E-05  5.07470695E-05  3.54962695E-05 -6.53227767E-05 -3.51095304E-04
  2.16907041E-04 -4.42986734E-04  5.37335088E-03 -1.14736516E-03 -1.82916774E-03
 -3.88701147E-03 -4.23459963E-06  3.28278597E-07  1.05306634E-05 -2.97754610E-06
  1.17192242E-05 -1.31123186E-01 -1.07733936E-01 -4.06563923E-04 -3.65908499E-04
 -1.47622040E-04 -2.97749936E-03  1.40965920E-03  1.34437457E-03  5.43639464E-04
  4.13047688E-03  3.44633258E-04 -1.42344086E-03 -8.45688768E-04  3.64785743E-02
 -4.45422764E-03 -7.85828736E-03 -3.78596405E-03  4.90914450E-04 -3.82174415E-04
 -3.51538224E-04 -1.15564057E-04 -9.78584676E-04  4.14534463E-01  3.40809016E-01
 -2.97653952E-04 -9.22096421E-05  6.19763434E-07  9.49980178E-03  1.88967144E-03
  3.65927211E-05 -3.10780584E-04 -6.42180736E-03 -2.18081484E-03 -1.87428647E-05
  3.83936211E-04 -1.95770623E-02 -3.54961731E-03 -4.91135520E-03 -2.30958879E-03
 -3.92321907E-04  2.06214808E-04  8.06798170E-04 -4.28355951E-04  5.49207121E-04
  7.57580551E-02  6.23127499E-02 -5.82465169E-04  4.67916221E-04  3.71521324E-04
  1.68852605E-03  2.14131071E-03 -1.49878569E-03 -1.23830731E-03 -1.07055244E-03
 -7.72563528E-04  5.06896561E-04  4.28116589E-04  8.06165459E-03  4.26069265E-03
 -9.26820557E-04 -1.17869380E-03 -3.27320073E-04 -2.28674420E-04 -6.24357287E-04
  1.29652704E-03  3.98737081E-05 -3.36110587E-01 -2.76288632E-01 -1.25854228E-04
  2.24577163E-04  1.54999798E-04 -7.74476657E-03  8.48695695E-04 -1.34861061E-03
 -9.37062583E-04  4.82290628E-03 -6.79110554E-04  1.54120665E-03  1.03902629E-03
 -1.79084647E-02  2.36337983E-03 -2.06112874E-03 -1.71799978E-03  6.63291495E-04
  1.64065649E-04 -1.86187012E-04 -8.65998687E-04 -3.27611631E-04  1.02365263E-01
  8.41297806E-02  3.07130424E-04  2.83671675E-04  1.18271152E-04  2.17590012E-03
 -1.00639156E-03 -9.40045556E-04 -3.79231635E-04 -3.15852631E-03  1.22431029E-03
 -4.14247062E-04 -4.32706269E-04  2.11507858E-03 -1.53181698E-03 -1.07636360E-03
 -9.04134783E-05 -3.60861880E-04  2.68829640E-04  3.33288234E-04  1.25163623E-05
  6.95384784E-04 -3.42661230E-05 -3.26457091E-05 -4.93127583E-06 -2.72962544E-06
 -1.86852388E-06  5.33358355E-05  1.78984703E-05  2.45553320E-06  4.98764781E-06
  6.01852958E-05 -4.22514462E-05  2.38582969E-04  8.66746497E-05  4.69747095E-03
  2.49255003E-04 -2.17191515E-03 -2.27132434E-03 -8.20832421E-06 -5.63222000E-06
 -4.45749309E-06  4.82428642E-06 -2.18667654E-06 -5.43445413E-05 -5.09892263E-05
  5.00779258E-06  4.70746383E-06  1.50101175E-06  6.66720113E-05 -1.90671556E-05
 -2.45268963E-05 -8.65717940E-06 -4.81536003E-04 -6.84732668E-06  2.45054680E-04
  7.64165944E-05  4.94977497E-04  6.48914778E-04 -1.30650588E-03  8.25861296E-04
 -2.49222277E-07 -4.23528684E-06 -2.79683366E-07  8.84994581E-06  2.99061232E-06
 -2.15523989E-05 -2.17363768E-05  1.60969095E-06  4.51729194E-06 -2.57707266E-06
  3.27240979E-05 -4.81599905E-06 -2.16754503E-05  1.48717200E-05 -1.64872273E-04
  9.32012151E-06  2.93447258E-05  2.83089319E-05 -5.99235478E-04  1.94178325E-04
 -6.37538401E-05  1.46563322E-03 -1.51391778E-06 -4.81115419E-07 -6.98320263E-06
  9.09066702E-07 -2.33672363E-06 -6.26369247E-06 -7.36729560E-06 -1.24254367E-06
 -2.21959101E-06 -1.69681273E-06  2.45108402E-05  3.28041552E-06  8.03702392E-06
  8.82006090E-06 -9.97557064E-05 -3.15811808E-06  4.16559300E-05  1.27451597E-04
 -2.79824598E-03 -9.89799545E-04  1.53399510E-03  1.53754501E-03  3.09145503E-06
  3.77800255E-06 -1.34842161E-07  5.54830391E-06  1.44549144E-06  9.83375385E-09
  1.43658604E-06 -7.95486387E-06 -8.17257887E-06 -4.09949070E-06 -5.24849395E-06
  3.18906540E-05  4.08619477E-05  1.92546050E-05 -4.78120286E-04 -1.52268835E-04
  1.15262759E-04 -3.38984157E-04 -2.87301624E-03 -8.15038324E-04  4.93131012E-03
 -1.43151764E-03 -8.45719756E-06  9.27088467E-06  2.47359120E-06 -9.49013567E-07
  5.76454910E-07 -5.25966612E-06  1.88041221E-05  1.99467678E-04 -1.04280849E-05
  1.31872741E-04 -5.23042529E-04 -1.73492864E-05  2.21933345E-04  4.89650038E-06
 -2.23082541E-04  2.59078778E-04  3.45840996E-05  3.76152881E-04 -4.69797819E-04
  3.65130916E-04  4.02518838E-05 -5.82299759E-05  2.45303779E-04 -3.54883301E-04
  4.08619735E-04  7.23246712E-05  1.49726445E-04 -1.71701641E-04 -7.16952285E-05
  7.42011355E-07  2.49120799E-05 -4.09769699E-04 -7.33626709E-06  4.51120294E-05
 -1.58103723E-04 -3.29312925E-06  2.44299997E-05 -4.55005772E-05 -4.23744959E-06
  4.07532287E-05 -5.22178020E-05 -4.32243331E-06  3.43910785E-05  2.54331722E-05
  4.75983904E-06 -3.38232879E-06 -1.29513690E-04 -9.97594559E-05 -3.65184991E-05
  5.69854643E-07  2.18380107E-06 -6.97157487E-07  1.43708091E-06 -1.92969574E-06
 -1.99689115E-05  2.21127805E-06 -6.11926931E-06  7.64427474E-06  1.19077019E-04
 -1.32468486E-04 -2.32870542E-05 -1.43731271E-05  6.63809424E-04 -9.10006569E-05
  4.57127834E-05 -1.14171572E-04 -4.43107837E-06 -1.32451592E-06 -7.14071536E-06
  4.31518680E-06  4.61184795E-06 -6.56321822E-08  1.69288980E-06  4.15147199E-07
  7.50907222E-06 -2.10728551E-06 -2.16752773E-05  3.70620253E-06 -3.02189544E-05
  1.60772161E-05 -2.25342014E-05 -1.15977502E-04  8.49039513E-06 -1.27664117E-04
  1.04222685E-03 -7.16426729E-04  1.26739984E-04 -1.99198815E-04  2.27419459E-06
  5.57715973E-06  2.67855568E-06  1.02094909E-06  7.66841368E-06 -1.37299797E-07
 -1.23619325E-06 -1.43626653E-06 -1.94449853E-06  8.87920713E-07  1.34050478E-05
  6.53425639E-06  8.88594071E-06 -4.14696564E-06 -9.18164305E-05 -7.95340605E-06
 -2.89051600E-05  1.44568157E-05  6.71523856E-04 -2.17525411E-04  4.01236418E-05
 -2.62730737E-05 -9.28554346E-07  1.94968062E-06 -1.01247481E-06  2.03047713E-06
 -7.05266723E-08  1.90061290E-05  1.67561520E-05  8.19725323E-06  8.50521562E-06
  1.04665576E-06 -1.68213995E-06 -5.05106318E-05 -5.48009152E-05 -1.54655657E-05
  2.83272996E-03 -9.31387230E-04 -1.82979508E-04 -3.32583120E-04  5.73031915E-03
 -2.55986005E-03 -4.90643035E-03 -2.29339633E-03  4.04120237E-06 -9.07404999E-06
  6.99795979E-06 -5.24321489E-06 -4.25493551E-05 -2.05148382E-03 -1.66067740E-03
 -4.53227252E-05 -3.06375156E-05 -1.43482350E-05 -3.57586072E-04  1.58989106E-04
  1.26007221E-04  6.51949274E-05  8.36086280E-03 -4.86823109E-03 -4.52345876E-03
 -1.85108901E-03 -5.11049350E-03 -1.96773556E-03 -4.93250526E-03 -2.59978635E-03
 -1.15893140E-05  2.60416547E-05 -5.41165905E-06  3.94484575E-06  4.85335213E-05
 -2.02323787E-06 -5.04898238E-06  6.63108633E-06  4.20322186E-06  5.88832731E-07
  5.33597769E-05 -3.81444710E-05 -1.35078589E-05  4.43653313E-07 -5.05086086E-04
  7.19821647E-05  3.67005739E-04 -1.26406416E-04  5.68812764E-03  1.12054319E-04
 -1.05356409E-03 -9.98804741E-03 -1.03112054E-05  1.32635326E-05 -1.29012425E-06
  1.23606645E-05  1.38238814E-05  4.60777693E-02  3.78632253E-02  1.67334403E-04
  1.42879706E-04  5.72774743E-05  1.19367715E-03 -3.69708521E-04 -2.75067846E-04
 -1.02283510E-04 -1.00887738E-02 -9.68481398E-04  5.42284199E-03  3.33831821E-03
  2.71539930E-03 -2.89560147E-04  2.53003355E-04  3.45280193E-04 -1.76224233E-04
  6.39499479E-05  1.04001989E-04  9.94530897E-05  2.38938485E-04 -2.38272346E-01
 -1.95805743E-01  2.18303153E-04 -4.70211628E-04 -3.11170242E-04 -5.64856783E-03
 -9.62097646E-04  1.62909058E-03  1.11090123E-03  1.30210391E-02  6.88457036E-03
 -1.48078767E-03 -2.01032679E-03 -8.19627973E-03 -6.29776257E-04  7.29310486E-04
  4.71562898E-04  2.36657418E-04  1.80865800E-04 -1.15129559E-03  7.89305417E-04
  2.18799474E-04  4.69102358E-01  3.85620151E-01 -2.80985836E-04 -3.37277365E-04
 -1.54592100E-04  1.08608780E-02  1.48168218E-03  1.67449513E-03  7.35800672E-04
 -1.56335922E-02 -5.65158286E-03 -5.30643099E-03 -2.18072233E-03  8.74746211E-03
  6.58667035E-04  1.71869719E-03  9.04843760E-04 -5.35031322E-04 -8.04138474E-04
  1.00197590E-03  1.78351394E-04 -8.56695035E-04 -1.94852923E-01 -1.60116897E-01
 -5.27502650E-04  1.37033767E-04  1.69264479E-04 -4.62803729E-03  1.74235280E-03
 -5.77820709E-04 -6.31263188E-04  1.23307851E-02 -2.10088376E-03  5.66454429E-03
  3.68619074E-03 -9.63220099E-03 -1.32846576E-03 -9.86317013E-04 -3.30965440E-04
  6.19025488E-04  4.40735430E-04 -1.32559333E-04 -1.02861324E-03  1.16515270E-04
  3.69111058E-02  3.03284098E-02  1.15840319E-04  1.18289424E-04  4.99222266E-05
  1.01611061E-03 -1.70272356E-04 -2.34227871E-04 -1.03269196E-04 -9.90989304E-03
  6.00510252E-03 -5.75257060E-04 -1.34439496E-03 -2.16476085E-03 -1.05452957E-03
 -4.01666150E-03 -2.23896946E-03 -1.02682841E-04  5.54127845E-05  1.41164284E-04
 -3.37332722E-05  1.63056906E-04  4.56646887E-06  3.22379477E-06  2.62623858E-06
  9.13173310E-06  4.53307935E-06 -1.51283160E-05 -7.41190883E-06 -4.00775318E-05
 -2.49278923E-05  2.86438888E-04 -1.22413367E-05 -9.41533467E-06 -4.30551480E-06
  1.19612664E-02  1.31962620E-03 -3.34535096E-03 -3.62997597E-03 -1.23457759E-06
  7.03388271E-06  1.12355402E-05 -2.54230140E-06 -2.90882015E-06  3.27411870E-07
 -9.63858908E-08 -3.67221051E-06 -2.72687585E-06 -3.06377101E-06  5.19024718E-06
  1.43486619E-05  1.08729631E-05  1.15431814E-05 -8.04964809E-05 -5.34954486E-05
  5.00207146E-05 -7.02198671E-05 -3.78303357E-04  6.46671344E-04 -1.74071058E-03
  1.14678989E-03 -1.31055081E-06  5.00284730E-06 -2.69345797E-06 -1.31794848E-06
 -2.26812043E-07 -3.49846690E-06 -3.64309479E-06 -2.03946480E-06 -1.82896360E-06
  9.18782528E-08  9.31586843E-06  8.15367181E-06  5.01080859E-06 -1.40836163E-06
 -1.36733519E-04 -3.49771005E-05  5.00406031E-05 -2.27452946E-06  7.08234213E-04
  2.69416610E-04 -4.92020138E-04  1.99247689E-03  6.48825237E-07  1.43543371E-06
  1.90789194E-06  1.34861356E-06  1.91418271E-06 -4.98378714E-06 -6.02923413E-06
 -5.27813683E-07  2.39591492E-06  1.46600208E-06  1.30999850E-05  4.85476458E-06
 -1.45142656E-05 -6.05382053E-06 -6.74936414E-06  1.66618166E-05  2.51998388E-05
  7.61701400E-05 -6.08427607E-03 -1.07206001E-03  2.73085719E-03  1.79121357E-03
 -3.18640381E-06 -2.59669938E-06  1.15580777E-06 -1.22298643E-06 -2.23065170E-06
 -1.93847828E-06 -5.58425099E-06 -3.08470162E-06  2.61187577E-06 -3.14770788E-06
  3.86578574E-05  1.61022371E-05 -1.51687500E-05  1.75382629E-05 -2.70227737E-04
 -1.22032963E-04  3.52111581E-05 -1.30905280E-04 -5.54322885E-03 -2.23098391E-03
  6.42954509E-03 -2.20111463E-03  9.46794934E-08 -5.95259751E-06 -6.08609793E-06
  1.61504407E-06  1.03903057E-05  3.47897413E-07 -1.51398261E-05  1.40628461E-04
  7.50908354E-06 -5.04807093E-05  6.64399601E-05 -8.09780007E-06  3.88767859E-05
 -4.60943211E-04  1.33018954E-04 -8.48145592E-04 -1.30292203E-03 -3.69436025E-04
  9.39464031E-04  1.55589845E-03  5.45113973E-04 -1.21510892E-03 -1.11109527E-03
 -3.24308556E-04  8.88375266E-04  1.56087699E-03  1.17634525E-04 -8.16058816E-04
 -1.23278442E-03 -1.96017029E-06 -1.69979159E-06 -7.89041975E-05 -7.69676264E-07
  1.55579599E-05  4.63945510E-05  1.54610725E-06 -6.93718817E-06 -6.98923617E-06
 -2.48877896E-07  1.30272414E-05  3.49673179E-05 -2.78688786E-06 -4.27993938E-05
  1.12413854E-05  2.73990398E-05 -8.97856184E-06 -3.68216470E-05 -1.09132560E-04
 -3.27744887E-05 -6.86416375E-02 -1.07867201E-01  2.70859733E-02  4.62820470E-02
 -4.61462476E-02  2.80779965E-01  3.24620889E-02  5.67214583E-02 -5.67512235E-02
  9.34877095E-02  2.05477941E-03 -2.16650159E-03  3.21516826E-03  1.70952823E-02
 -5.36365484E-03  3.65815210E-03 -2.43572865E-03 -1.90366772E-03 -7.48852763E-03
 -1.51985093E-02  1.51118129E-03  1.49823833E-02 -3.43519112E-02 -5.56504403E-02
  1.77454210E-02  8.71776956E-03 -1.03573973E-03  1.48910073E-01  2.59641203E-02
  1.14332986E-02  1.21024506E-04  1.11339248E-01  5.96083765E-03  8.68610196E-03
 -6.57984026E-03 -1.76494244E-01  2.92998322E-02 -3.73442086E-03 -7.85089755E-04
 -1.84363416E-03  3.18374241E-04 -3.38243951E-03  3.36965533E-03  4.93724498E-03
 -9.59845901E-02 -1.57633914E-01 -3.92690129E-02 -4.15218491E-02  3.22139076E-02
  4.46801103E-01 -5.96131593E-02 -6.35260579E-02  4.96089488E-02  3.22241586E-01
 -2.26507246E-02 -2.03832869E-02  1.35191888E-02 -7.23141512E-02  1.78276566E-02
  4.21859621E-03  1.42884741E-03 -2.20035521E-03 -9.28217324E-03 -8.30163113E-03
 -1.41047132E-03  1.05933658E-02 -1.14989552E-02 -1.83257474E-02  6.39739615E-03
 -2.70281748E-03  8.43385255E-03  4.64450035E-02  1.11233568E-02 -4.54192838E-03
  1.25488881E-02  6.03793605E-03  6.27331663E-03  1.32901957E-03 -1.41179407E-03
 -4.72210467E-02  1.00609817E-01  1.41251266E-01  1.11130459E-01  1.77830819E-03
  2.77030383E-03 -1.81084385E-03  1.60719262E-03 -8.94586543E-04 -2.40809710E-03
 -3.83695354E-03  1.63767650E-03  9.02640812E-04  1.04372011E-03  9.36185181E-03
  3.86191647E-03  1.72154822E-03  1.84784728E-03  1.13682424E-02 -3.43961137E-03
  6.63120394E-03  5.72762985E-03  4.04093822E-01  1.85599495E-01  5.50571428E-02
  1.29511192E-03 -4.12932773E-04  5.11791982E-04  5.59688799E-04  6.02301623E-04
  7.66732685E-04 -3.08501887E-03 -4.91872548E-03  1.35330877E-03 -2.10008483E-03
  6.65747245E-04  1.22644646E-02  2.38315784E-03 -4.70833689E-03  8.89625301E-04
  6.62953155E-03  8.29315799E-04 -2.97560800E-03 -2.72036076E-04 -2.53667758E-01
 -1.72670966E-02  2.32833154E-02  2.40754779E-01 -7.04292074E-04  2.29355816E-06
  6.70112711E-05 -8.92222422E-04 -8.91179318E-04 -5.77395849E-04 -9.07377651E-04
  6.07653498E-04  3.28032787E-05 -5.11487187E-05  2.30310206E-03  7.95647744E-04
 -1.38917669E-04  2.27539214E-04 -5.49151978E-03 -5.33402992E-03  4.95406175E-04
 -3.51120403E-04  1.66314662E-01 -1.47933610E-02 -3.50441142E-02 -2.85268616E-02
 -6.20534454E-05 -2.08333308E-07  4.49205684E-05  1.20537985E-04 -5.22976486E-05
 -1.23493152E-04 -1.86695405E-04  1.18425421E-04  2.64497372E-05 -8.52917072E-06
  3.33287049E-04  1.61583477E-04  1.43652371E-04  1.28254185E-04 -2.34753807E-04
  5.39570985E-04 -1.77828077E-03 -9.39228154E-04 -1.35706408E-01 -1.28291994E-02
  5.19572268E-04  8.91598735E-03 -6.15094201E-06  2.47115100E-05  1.52917827E-05
  7.58721027E-05  2.06165554E-05 -7.48830453E-05 -1.11322981E-04  5.34140076E-05
  6.04741019E-05  2.55487001E-05  1.10374010E-04  8.79350687E-05 -2.17953786E-05
 -3.23340252E-05  6.01146650E-04  1.42586051E-03  1.52732740E-04 -3.16133173E-05
  5.46780430E-02 -3.90487591E-03  2.48786824E-02  1.09954095E-02 -3.39962257E-05
 -2.06437683E-05  1.35949257E-05  3.67927904E-05 -3.54776932E-05 -1.38465263E-04
 -2.20265859E-04  2.68372629E-05  1.05930468E-04  5.91240010E-05  6.13008406E-04
  1.99926494E-04  1.92913616E-04  1.47595754E-04 -6.41199121E-04  5.61944974E-04
 -6.90220641E-04 -9.46767070E-04 -1.09943738E-01 -3.64931671E-02 -2.27854373E-02
 -1.38036718E-03 -1.28780691E-05  2.18080158E-05  2.34054919E-05 -5.34872236E-05
  2.01846665E-05 -6.95347151E-04 -1.10707207E-03  6.75331944E-05  5.18679289E-04
  4.23177601E-04  2.74100498E-03  1.06350442E-04  1.11453804E-03  6.88068917E-04
  4.90700723E-03 -3.94447331E-05  1.41924067E-03  1.82602777E-03 -1.42461240E-03
 -3.57979898E-02 -6.34737232E-02 -3.91232754E-02 -3.56438948E-06  6.25651712E-05
  3.09457411E-04 -6.03279180E-05  2.89044318E-05 -1.32046652E-03 -2.13317805E-03
  5.55217127E-04 -8.08644875E-04 -6.82520703E-04  5.78105634E-03  7.42912716E-04
 -1.74934678E-03 -9.02862274E-04 -1.03113389E-03 -1.72216318E-04  1.85622413E-03
 -1.79703344E-03 -3.93456599E-01 -1.86916336E-02  1.57866990E-02  4.07348390E-02
  2.02757189E-04 -6.77953330E-05  1.48535545E-04 -1.53431424E-04 -2.61006244E-04
 -2.46937879E-04 -4.03332318E-04  7.94592537E-05 -1.50142957E-04 -9.22317245E-05
  1.21600980E-03  2.26766359E-04 -5.45313514E-04 -2.68188283E-04 -1.47984357E-03
 -2.49656721E-05  3.72297333E-04  2.50299168E-03  6.65647612E-02  1.57738501E-02
 -2.43105250E-02  1.16061669E-04 -4.73095092E-05 -3.03619341E-05  1.25293290E-04
 -4.96530607E-05 -3.95766753E-05 -1.17341076E-04 -1.87022416E-04  4.08841082E-05
 -9.42124948E-05 -2.67533677E-05  3.79445052E-04  3.41194989E-05 -2.40076163E-04
  1.73767204E-04  1.71097518E-03  6.60503439E-04 -1.23920681E-03  2.43592846E-04
  2.44056695E-02 -3.92939786E-03  1.24625764E-03  3.26226621E-03  5.19530648E-05
  3.91274714E-05 -3.44241694E-05 -2.97334507E-05 -4.23087336E-05 -1.67216329E-04
 -2.61507797E-04  5.75293668E-05 -1.26295592E-04  7.55825641E-05  6.16213316E-04
  5.21191130E-05 -2.76158813E-04 -2.98508782E-07 -1.62558432E-03  2.88990769E-04
  1.11162955E-03  9.62447940E-04  4.96824717E-02  9.71855612E-03 -1.17954770E-02
 -1.67427278E-02 -1.10746679E-05  1.67104345E-05 -5.78933381E-05 -5.06005834E-07
 -7.64185857E-05 -6.50679790E-04 -1.03432962E-03  1.89183453E-04 -3.85631614E-04
  4.09212246E-04  2.52872494E-03  6.06870585E-04 -8.52255127E-04  9.39920208E-04
  4.70535522E-03 -1.56875378E-03  8.17837515E-04 -1.03000722E-03  3.07828469E-01
  3.04335142E-02 -9.86860068E-02  5.04671426E-02  3.71952549E-05  6.55620172E-05
 -2.22952583E-04 -1.66878111E-04 -1.06564562E-04  1.94818474E-02  9.73068217E-03
 -7.19200618E-03  1.68265160E-02  8.04164990E-03  2.46901889E-02  6.49238173E-03
  4.78929165E-03 -9.56632947E-04  3.91835376E-04 -1.53317587E-04 -8.46211123E-04
  2.99427970E-05  1.30735525E-04  9.79792552E-04 -1.67197373E-05  4.14787381E-04
 -9.66269036E-04  5.44694946E-05 -2.72995882E-04  4.85875342E-04  3.51134340E-04
  6.15215632E-04 -3.53094237E-03  1.45119857E-03  7.86386121E-04  4.21170620E-03
  8.14026557E-05 -2.50792680E-04 -1.53073026E-03  1.10309560E-05  2.53168692E-04
  5.13853438E-05  4.24138111E-05  9.96434642E-05  3.68817194E-04  4.18167439E-04
  2.04243243E-03 -1.25282508E-04 -3.50631844E-04  5.19675338E-04  1.48535056E-03
 -3.69476743E-04  7.06082222E-04  1.10449252E-02  1.79473375E-02  7.12059411E-02
  3.86824082E-02 -9.59117089E-03 -4.66593281E-02  9.66382103E-02  5.15448577E-02
 -1.10020738E-02 -3.25143909E-02  1.42713306E-02  3.94278284E-03  2.48708527E-03
  9.60864012E-02 -2.24459999E-02  2.23091415E-04 -1.38342521E-02  3.50868113E-03
 -1.19112479E-02 -6.00933208E-03 -1.03865152E-02  1.70857212E-03  9.04149396E-02
  1.47278486E-01 -2.05852087E-03 -4.69941702E-03  4.91285272E-03 -3.96590436E-01
  2.14624180E-03 -1.06827115E-03  3.02054837E-03 -3.22609458E-01  1.58230848E-02
  4.21710353E-03 -1.83967282E-03  2.19972294E-01 -4.27632657E-02  2.21686039E-02
 -4.47835367E-02 -9.86856785E-04 -4.56941606E-03  1.20577712E-02 -5.37624164E-03
 -7.04480330E-03 -4.47778302E-02 -7.37969594E-02 -6.56906705E-03 -1.42393697E-02
  1.51225359E-02  2.10599592E-01 -9.98142800E-03 -2.19253465E-02  2.33828412E-02
  1.66700316E-01 -3.79824548E-03 -8.02722169E-03  8.10444263E-03 -2.66848359E-02
  8.27388147E-03  2.80370287E-03  1.82999128E-03  5.29701558E-04 -3.47617138E-03
 -4.15651351E-03 -1.80258770E-03  3.00103997E-03  4.79896828E-02  7.67488465E-02
 -1.04765195E-02  1.17861477E-02 -2.75384369E-02 -1.94802081E-01 -2.09869820E-02
  1.91942304E-02 -4.10555023E-02 -1.34710080E-01 -4.60659664E-03  9.81089502E-04
  4.09940250E-03 -7.14937486E-02 -5.59731249E-02  8.19827249E-02 -8.15627009E-02
 -6.08383876E-03 -6.21149945E-03  5.72138120E-03 -1.47785215E-03  3.47553779E-03
  2.01770630E-02  3.21753258E-02 -8.24008195E-03 -4.80204652E-03 -5.36892557E-03
 -8.11833116E-02 -1.66897462E-02 -9.97843305E-03 -8.95506927E-03 -4.01727875E-02
  2.07852608E-02 -8.13987822E-04 -9.91651496E-03 -1.28573369E-02 -9.49519828E-02
  1.03764278E-01  7.95909516E-02  2.29255250E-03 -2.15817601E-03 -3.10194552E-03
 -1.60875493E-03 -3.23969188E-03  2.01110962E-02  3.21104581E-02 -3.28015564E-03
  8.96400756E-03 -2.01299466E-03 -8.20071752E-02 -5.68264112E-03  1.76093842E-02
 -1.64540167E-03 -3.08565830E-02 -1.98472369E-03  2.24918035E-03 -1.28162188E-02
  1.03489580E-01 -8.10262781E-03  5.66448497E-02 -2.63058003E-01  1.33034597E-03
 -9.47098019E-05  1.21547403E-05  4.29792612E-03  3.11199747E-03  8.05269504E-03
  1.28047478E-02 -6.05306826E-03  1.09378214E-03  1.12094610E-03 -3.22834110E-02
 -8.15117311E-03  9.92771592E-04  1.28628248E-03  5.59648515E-03  2.79183240E-03
 -7.81391618E-03 -5.30884193E-03 -2.71403123E-02 -1.24198104E-01 -7.86210797E-02
 -5.41944860E-03  1.14696319E-03  4.29902707E-04 -7.98645660E-04 -1.37842244E-03
  2.59488695E-04  3.31198626E-03  5.25764856E-03 -2.51808772E-03 -4.67284260E-04
  1.14753968E-04 -1.31059060E-02 -3.96796633E-03 -9.33836401E-04 -7.86107996E-05
 -1.54944222E-02 -3.85689644E-03 -9.14823087E-04  4.42807343E-04 -1.61976180E-01
 -2.87737823E-02 -4.70028359E-02 -3.28467014E-02  4.84892852E-04  5.74315331E-05
 -3.05991503E-04 -5.56295104E-04 -4.04639211E-04  2.52383287E-03  4.03237537E-03
 -1.38427095E-03 -1.29174615E-03 -5.12490354E-04 -1.02896614E-02 -2.08238262E-03
 -1.79690540E-03 -6.97279088E-04 -4.85477249E-03 -3.48554099E-04  1.90298658E-03
  8.18326414E-04 -2.91045797E-02  1.60894247E-02 -1.43344035E-02 -6.46140722E-03
  3.59927428E-04  9.25632255E-05 -3.90688816E-04 -1.52680277E-04 -1.06603060E-04
  3.38088879E-03  5.37652974E-03 -4.48429983E-04 -2.25809965E-03 -1.28047137E-03
 -1.37114535E-02 -8.90531349E-04 -3.39813232E-03 -2.13417168E-03 -1.42838452E-02
 -4.80358386E-03 -1.82679074E-03  5.05604633E-04  1.72558065E-02  1.50765263E-02
  7.83267421E-03 -3.69827120E-03  3.50417778E-04 -1.07157525E-04 -6.82086235E-04
  2.97864499E-04 -2.65443863E-04  8.37870152E-03  1.33333616E-02  1.30001807E-03
 -5.04251268E-03 -3.76578740E-03 -3.31783279E-02  8.95152146E-04 -7.57682090E-03
 -5.66403111E-03 -2.01569541E-02 -8.90771283E-03 -1.12313074E-02 -5.81920357E-03
  2.12706144E-01  1.28430265E-02  5.60218886E-02  4.11216110E-02  5.88546526E-04
  5.39564331E-05 -2.21175135E-03  5.34258761E-04  1.93414801E-06  9.95938007E-03
  1.58976380E-02 -1.13528844E-03  3.36457408E-03  5.88528188E-03 -3.99313553E-02
 -2.59664243E-03  6.78849941E-03  8.09690663E-03 -1.70239525E-02  4.53387327E-04
 -1.15485490E-03  3.60617315E-03  4.46906385E-01 -2.37550865E-02 -4.70233588E-03
 -5.84822520E-02 -1.22321747E-03  2.56066543E-04 -1.05359177E-03  1.38540023E-03
  1.23784976E-03  3.94555697E-03  6.26300923E-03 -7.25164288E-04  2.06301876E-03
  2.08665573E-03 -1.57999528E-02 -1.22444429E-03  3.33569886E-03  2.66728691E-03
 -5.96329308E-03  4.76835609E-04 -4.44414647E-04 -2.06872792E-03 -2.27055879E-01
  8.92559967E-03  9.60913214E-03  2.97266869E-02 -1.51606140E-04  1.48504180E-04
 -4.45462999E-04  6.06138433E-04  4.84736378E-04  2.93436311E-03  4.67180900E-03
 -7.74019590E-04  2.12047775E-03  2.96727068E-04 -1.16684000E-02 -1.09587974E-03
  2.86041857E-03  2.26564216E-04 -9.86234401E-03 -1.00005157E-03  2.82410579E-03
  1.35877991E-03 -2.26001787E-02  1.10933185E-03 -2.02464504E-02  5.96772750E-02
 -3.02481935E-04 -2.22105686E-05  2.22745108E-05  4.35271501E-04  3.80293474E-04
  3.75154795E-03  5.95586817E-03 -8.59178172E-04  2.34167078E-03 -1.45111241E-03
 -1.50818311E-02 -1.31821804E-03  3.21351353E-03 -1.84341752E-03 -5.43048730E-03
  5.46241506E-04  3.17615110E-04  2.19671964E-03 -2.42498883E-01 -3.04489658E-02
  1.08641360E-01  7.01085883E-02 -1.18231377E-04 -1.36292868E-04  3.29890235E-04
  5.97745761E-04  4.79640106E-04  8.06649562E-03  1.28102433E-02 -1.11749060E-03
  2.77325869E-03 -5.05939617E-03 -3.19548144E-02 -1.72917306E-03  5.21181438E-03
 -6.84329218E-03 -3.09309979E-02 -2.56554242E-03  5.66127223E-03 -4.07908143E-03
 -1.70168965E-01 -1.03469323E-01  2.33996242E-01 -8.34912307E-02 -6.86941265E-04
 -4.31110066E-04  1.05379813E-03  1.32921341E-03  1.13324591E-03 -7.48049486E-03
 -5.00732896E-03 -2.28990530E-03 -6.54799748E-02 -2.91637805E-02 -1.46118717E-02
 -2.45532144E-02 -9.86269331E-03 -7.64359546E-03 -4.45789035E-03 -1.09555225E-03
  6.47168256E-03 -1.08514699E-03 -5.30094857E-04 -6.12921895E-04 -7.97233642E-04
 -2.12977038E-04  1.70678987E-03 -1.15055482E-03  1.62975375E-04  1.15199464E-04
 -4.47064775E-03 -1.05639975E-03  2.88617565E-03 -6.85620879E-03 -6.44386481E-03
 -9.36921575E-03 -1.31695344E-03 -7.05361326E-04  3.20379015E-03 -8.93710559E-04
 -9.32359356E-04  2.33824637E-04 -1.27100064E-03 -4.30801299E-04  1.20773410E-03
 -4.90257927E-03 -7.00402109E-03 -1.40074607E-04  2.76284258E-04 -3.98934719E-03
  7.87096105E-04  2.61349951E-04 -6.73021788E-04  1.04050339E-02  1.67112330E-02
  2.48588167E-02  1.31479346E-02 -2.02545087E-03 -4.40883595E-02  3.32638269E-02
  1.86178785E-02 -2.63548564E-03 -2.69760990E-02  3.66482817E-03 -5.76824034E-04
  1.89096376E-04  1.49961559E-02 -4.66343536E-03 -6.01792976E-03 -2.93369300E-03
  1.33153136E-03 -3.33231558E-03 -8.21012720E-04 -3.58826227E-03 -1.01799091E-03
  2.82918251E-02  4.62222174E-02 -1.12979942E-02  3.79978008E-03 -8.60386566E-03
 -1.25434501E-01 -1.52730794E-02  8.13725425E-03 -1.44535267E-02 -1.08976940E-01
 -3.83940796E-03  4.15933408E-03 -9.75080294E-03  1.11929028E-01 -2.58788228E-02
  2.19844729E-02 -1.04734293E-02  4.22658551E-04 -4.09777303E-04  3.07214932E-03
 -2.25424829E-03 -3.43414127E-03 -1.04071844E-02 -1.72018810E-02  8.81814043E-05
 -1.59235233E-03  2.69261863E-03  4.93584561E-02 -1.38500546E-04 -2.75396768E-03
  4.28409036E-03  4.24983594E-02  9.48004917E-05 -6.84618192E-04  1.86612779E-03
 -2.34527973E-03  4.14589347E-04 -2.88207433E-03  4.82016073E-03  3.04601021E-04
 -6.20166750E-04 -9.40007297E-04 -4.38174458E-04  3.45689095E-04 -1.24169151E-02
 -1.97736806E-02 -1.38091082E-02  1.48614370E-02 -9.52673012E-03  4.90826530E-02
 -1.99490350E-02  2.20695315E-02 -1.51152618E-02  6.08837264E-02 -1.88441597E-02
  2.18601003E-02 -2.95950744E-03 -1.41006752E-01 -1.25897977E-03  7.82670103E-02
  3.23488699E-02 -3.47678295E-03 -2.89311640E-03  2.46853494E-03 -2.11594561E-03
  3.18909759E-04 -1.76748896E-02 -2.81602164E-02 -4.09687427E-03  5.37629016E-04
 -1.28813924E-03  7.08818929E-02 -5.83530526E-03  2.19596814E-04 -1.40598686E-03
  2.85048878E-02  9.42514104E-03 -5.51786997E-03 -8.78209704E-03 -2.99084142E-01
  3.93726942E-01 -5.31949607E-01 -3.50798812E-01 -2.23962206E-03 -7.96032084E-04
  2.22979842E-03 -2.22025514E-04  6.70705129E-04 -5.17174376E-02 -8.23583256E-02
 -9.92150062E-03  2.23229115E-02 -1.42036946E-03  2.07149038E-01 -1.32058983E-02
  2.95549180E-02 -2.45041826E-03  1.23175169E-01 -1.56635634E-02  3.40463161E-02
  7.46359169E-03 -7.31559025E-03  7.46150484E-02 -4.57036029E-03 -1.86494541E-01
  4.46504258E-03  4.64493055E-04  1.36548748E-04 -6.26951367E-03 -4.73257033E-03
 -1.47960930E-02 -2.35969069E-02  4.84755990E-03 -3.86281452E-03 -3.69258398E-03
  5.92711202E-02  5.75544870E-03 -4.87048992E-03 -4.27067884E-03  3.85286639E-02
  1.77464280E-02  3.29907117E-03 -3.27839906E-03  1.58569165E-01  7.37818913E-01
  4.06746611E-01  7.95968414E-02 -1.84426524E-03 -9.32488126E-04  2.06090896E-03
  5.52772531E-04  2.47639816E-04 -1.11415502E-02 -1.77734144E-02  6.67400341E-03
 -1.00744259E-04 -1.18618068E-03  4.50524102E-02  8.59011405E-03  1.20517569E-04
 -1.95092677E-03  2.92429475E-02  2.62568055E-03  5.49067996E-03  5.25879603E-03
  1.00074258E+00  1.66747771E-01  2.76760159E-01  1.50061623E-01 -1.41400593E-03
 -4.09837356E-04  1.48859608E-03  7.70841493E-04  3.13137744E-04 -1.01153894E-02
 -1.61514704E-02  4.29048200E-03  4.23696473E-03  1.76828512E-03  4.10084568E-02
  5.61952848E-03  5.59636652E-03  2.29155117E-03  2.47216645E-02  7.15400127E-05
  2.61418186E-03  8.51848374E-04 -6.33237831E-02 -1.25504926E-01  5.38187529E-02
  4.45212870E-02 -1.27819278E-03 -2.41794223E-04  1.50011150E-03  3.46200932E-04
  5.20858345E-04 -1.04417682E-02 -1.66731185E-02 -9.75343346E-04  5.45278004E-03
  3.31226798E-03  4.24989597E-02 -1.37325032E-03  7.16868602E-03  4.18151553E-03
  1.91280194E-02 -2.52861143E-04  9.39915078E-04  1.57866449E-03  2.99368314E-01
 -8.93977062E-02  1.42626428E-02  2.90354374E-02 -1.08123539E-03 -4.16711061E-04
  1.73517837E-03  4.24625668E-05  2.13790132E-04 -1.24116432E-02 -1.98050605E-02
 -6.12900246E-03  3.11551745E-03  2.37372685E-03  5.06054301E-02 -7.59576312E-03
  3.57731169E-03  3.02761266E-03  1.57709827E-02 -3.02119392E-03 -2.58802969E-03
 -2.41124845E-03 -9.51367151E-01  4.97300614E-02 -1.69252815E-01 -1.14563638E-01
 -1.55390330E-03 -7.20385202E-04  1.60082230E-03  5.40708656E-04  7.76834570E-05
 -4.37203438E-02 -6.96492778E-02 -5.29260556E-03  1.17149826E-02 -2.28210118E-02
  1.74411865E-01 -6.30740409E-03  1.53445254E-02 -2.75840508E-02  8.72334095E-02
 -3.15845752E-03 -3.36432917E-03 -3.04709684E-03  1.90282423E-01 -1.43057713E-03
  2.87009604E-02 -5.26090684E-03  4.99000456E-03  6.80442337E-04 -6.47547403E-04
 -5.52802771E-03 -4.55215008E-03 -4.06504841E-02 -6.48227624E-02  3.00141823E-03
 -9.52531215E-03 -2.28699565E-02  1.63293855E-01  3.88391033E-03 -1.11754155E-02
 -2.89651082E-02  9.73340135E-02  1.79062450E-03 -7.57583327E-03 -1.41190158E-02
 -2.47558487E-02 -1.00848542E-02  1.49942376E-02 -7.59002412E-03  4.83491711E-03
 -7.42702722E-05  9.26537721E-04 -4.87641354E-03 -4.20866997E-03 -4.14194903E-02
 -6.61146560E-02  8.55621827E-03 -2.33667924E-02 -4.96447644E-03  1.67728095E-01
  1.10105902E-02 -2.91757294E-02 -6.57457534E-03  7.26514680E-02  3.62395876E-04
 -3.87217297E-03 -1.20227269E-04 -1.61569221E-02 -4.30106417E-03  7.25244129E-03
 -1.31991410E-02  2.98996190E-03 -2.19622084E-05  7.48884614E-04 -5.81564921E-03
 -4.95470311E-03 -4.57189250E-02 -7.29383435E-02  6.91621543E-03 -1.80788064E-02
  1.86386040E-02  1.84402370E-01  8.88361260E-03 -2.24811004E-02  2.34745908E-02
  1.17489366E-01  5.47974150E-03 -1.51221054E-02  1.67121180E-02 -4.48019123E-02
  4.01198333E-03 -3.24171463E-03  5.34158824E-03  4.38663515E-03  7.87651508E-04
 -1.42254178E-03 -5.96130125E-03 -5.15393668E-03 -5.18646173E-02 -8.26607626E-02
 -2.45435369E-03  7.18130748E-03  2.69484371E-02  2.08887427E-01 -3.06783197E-03
  1.05795573E-02  3.39331123E-02  1.16427874E-01  2.72919125E-03 -1.76562701E-02
 -1.58732635E-02 -2.63575951E-01 -4.23252690E-02  8.40969905E-02 -4.47078519E-02
  5.71311880E-03  3.44034614E-04 -1.86511705E-06 -7.12101998E-03 -5.92627681E-03
 -6.65257296E-03 -4.57577778E-03 -2.37085771E-03 -2.37972912E-02 -1.18223697E-02
 -5.15922526E-03  7.84695687E-03  4.52174181E-03  8.63690269E-03  8.07721208E-03
  7.32820364E-03 -3.19352064E-03  4.49036450E-03  2.97826473E-03 -3.36608518E-03
  4.00701839E-03  2.74629022E-03 -1.10662198E-03  4.14167305E-03  3.29604718E-03
 -1.94538527E-03  5.34106415E-03  3.70500755E-03  4.89567233E-04  1.78350189E-02
  8.58211663E-03  1.18117719E-02  1.63894316E-02  1.22222019E-02  1.85932147E-03
  1.67252653E-02  1.24364242E-02 -3.91999666E-03  1.91862421E-02  1.55431984E-02
  3.41599328E-03  3.10917959E-02  4.37917062E-02 -2.07447852E-03  6.09663259E-03
  1.99929926E-02  5.54022243E-04 -4.66275423E-03  3.07501944E-04  6.18961757E-03
  1.00040639E-02  1.53264617E-02  7.40541483E-03 -1.45912883E-03 -2.74032863E-02
  2.09519055E-02  1.01211188E-02 -2.21208997E-03 -6.23135929E-03 -3.97361735E-04
  9.37033024E-05 -8.41464520E-04 -2.93537426E-02  7.30748063E-03  3.81535191E-03
  4.42202821E-03  8.59553144E-04 -1.86609929E-03 -4.84308675E-04 -2.13117485E-03
 -1.57003732E-04  1.47135464E-02  2.40640899E-02 -8.71009382E-03 -1.33851577E-03
 -6.97967949E-03 -6.56799482E-02 -1.21997010E-02 -9.28086290E-04 -1.14362577E-02
 -5.55985457E-02 -5.37640527E-03  1.09938441E-04 -6.34297281E-03 -5.46752167E-02
  4.80831619E-03  1.35159883E-03  6.10184937E-04  5.77085445E-04  9.42007104E-05
  1.80279307E-03 -8.81309614E-04 -1.47660619E-03 -6.46783256E-03 -1.06975544E-02
  4.17049809E-04 -1.28554126E-03  1.73389626E-03  3.08434914E-02  5.60784721E-04
 -2.15462836E-03  2.65736206E-03  2.52968660E-02  6.49503632E-04 -4.29816864E-04
  1.40867654E-03  1.24460586E-03 -1.14122601E-03 -1.30320965E-03 -1.98603640E-03
  1.99239202E-04 -3.48277416E-04 -5.80523501E-04 -3.43386775E-04  2.48123859E-04
 -8.75737606E-03 -1.40039175E-02 -1.25081788E-02 -1.07035575E-02 -9.52920191E-03
  3.56090972E-02 -1.80288391E-02 -1.60228788E-02 -1.50221239E-02  2.20955785E-02
 -7.20595846E-03 -8.36455717E-03 -2.27096650E-03 -2.26071774E-01  1.02153409E-01
  8.88033125E-02  1.26618995E-01 -1.89963694E-03 -8.59260149E-04  1.35392539E-03
  6.46945963E-04  3.48151863E-03 -5.08789492E-02 -8.11757107E-02 -1.70613775E-02
 -1.65889555E-02 -6.83685723E-03  2.05410622E-01 -2.36504655E-02 -2.34417669E-02
 -9.33351145E-03  1.13351878E-01 -3.83357984E-03 -5.85907242E-03 -3.33774229E-03
  1.57013988E-01  8.82579650E-02  2.72878314E-01  1.30006961E-01 -5.55895915E-03
 -2.25583629E-03  6.72302028E-03  1.83469275E-03  7.07345108E-04  1.20682210E-02
  1.92280579E-02  2.52209392E-03 -1.28432807E-02 -2.60318954E-03 -4.83642331E-02
  3.27734092E-03 -1.80836488E-02 -3.39525974E-03 -3.75413658E-02  5.18558127E-03
 -1.35598530E-02 -6.75111615E-03 -3.10945204E-01 -6.38994236E-02  9.10275576E-02
  3.33853304E-01 -1.84905104E-03 -5.43870554E-05  4.89992126E-04  1.04049085E-03
  1.71410889E-03 -4.72600944E-02 -7.54291428E-02  9.02073880E-03 -2.14821019E-02
 -1.40703133E-02  1.90636543E-01  1.04978482E-02 -2.76656035E-02 -1.74513831E-02
  1.05070896E-01  3.72408031E-03 -3.85745114E-03 -4.40896362E-03  1.55655761E-01
 -1.95188983E-01 -1.54605162E-01 -3.48331045E-02 -5.27422702E-03 -2.15357789E-03
  7.39207545E-03  9.23501071E-04  5.06614551E-04 -4.51734086E-02 -7.21549679E-02
  2.54595880E-02 -3.67773013E-03 -6.50863094E-03  1.83291904E-01  3.20109882E-02
 -4.99971305E-03 -8.08039937E-03  9.48505550E-02  1.16569456E-02 -2.40941916E-03
 -4.18590108E-03 -2.60871839E-01 -4.94301775E-02 -8.42029588E-02 -5.07773935E-02
 -5.38170835E-03 -2.33703681E-03  6.06732823E-03  2.68257778E-03  5.77123523E-04
 -4.46227733E-02 -7.13022171E-02  1.86182435E-02  1.73492178E-02  7.02514914E-03
  1.81588214E-01  2.37215765E-02  2.17240868E-02  8.81595545E-03  8.52759025E-02
  4.97985970E-03  5.24886796E-03  1.99084058E-03  3.51706348E-02  4.81068712E-02
 -3.82368468E-02 -2.73219970E-02 -5.27257013E-03 -1.16812848E-03  6.28558186E-03
  1.68608408E-03  2.19709229E-03 -4.54865667E-02 -7.26555376E-02 -5.51470781E-03
  2.22075357E-02  1.38254560E-02  1.84569861E-01 -7.41128909E-03  2.77998920E-02
  1.74473577E-02  9.32051456E-02 -4.00225644E-03  8.55517044E-03  5.82073101E-03
  1.23351342E-01  9.60151035E-02  3.49305540E-02  5.88037888E-03 -4.94905081E-03
 -1.97965292E-03  7.09699072E-03  8.31274627E-04  5.34542278E-04 -4.80565414E-02
 -7.67397017E-02 -2.51303828E-02  6.43831285E-03  7.77516434E-03  1.94584819E-01
 -3.12770306E-02  7.49332537E-03  9.80589559E-03  1.01032340E-01 -1.01153840E-02
  3.35189829E-04  5.11428400E-05  1.58237623E-01  3.29207609E-02  1.41951563E-01
  7.24477200E-02 -5.82091659E-03 -2.38842465E-03  6.44094398E-03  2.84004716E-03
  8.60557763E-04  1.54799121E-02  2.46980493E-02  1.98269714E-03 -6.04380205E-03
  6.44910705E-03 -6.21451630E-02  2.25168444E-03 -7.92645028E-03  7.53881601E-03
 -2.80058524E-02  7.97260147E-04 -3.15229117E-03 -3.15526486E-03 -1.86993914E-01
 -5.78263440E-02  1.34311951E-01  1.01569220E-01 -1.31416382E-03 -1.76044761E-04
  8.01756833E-04  2.06433795E-03  1.96756599E-03  1.65785739E-02  2.64490582E-02
 -9.87933103E-04  3.03647036E-03  9.13774453E-03 -6.65399556E-02 -1.29078650E-03
  3.18450065E-03  1.13325928E-02 -3.99168794E-02  5.39839581E-04  2.14226466E-03
  7.60873499E-03 -1.06474598E-01 -3.18014752E-02  1.04790690E-01 -2.72614599E-02
 -2.00821424E-03 -8.61350559E-05 -1.37502114E-04  1.95298266E-03  1.66733518E-03
  1.72959703E-02  2.76155809E-02 -3.39664219E-03  9.27172024E-03  1.78703182E-03
 -6.99603447E-02 -4.32676776E-03  1.12145343E-02  2.17686118E-03 -2.99280268E-02
 -4.27680592E-04  2.30085788E-03  1.41688644E-03  7.40357934E-02 -1.24036620E-02
  1.22102208E-02 -1.14662663E-01 -1.27383404E-03 -6.04161504E-06 -2.65514595E-04
  2.38654580E-03  2.03273983E-03  1.78118080E-02  2.84462946E-02 -2.30460451E-03
  5.81662599E-03 -7.80339176E-03 -7.20889381E-02 -3.03107537E-03  6.71157886E-03
 -9.76185129E-03 -4.31095862E-02 -1.19286809E-03  5.61204780E-03 -8.56581247E-03
  4.31018707E-01  7.43276448E-02 -1.80505857E-01 -1.23499766E-01 -2.00132110E-03
 -2.65007579E-04  4.44732945E-04  2.15306059E-03  1.85224285E-03  1.61294136E-02
  2.57120518E-02  1.66321761E-03 -6.19328089E-03 -8.27906064E-03 -6.50872250E-02
  2.02455051E-03 -9.35122363E-03 -1.11298921E-02 -3.70354562E-02 -5.35091282E-05
  2.49790297E-03  9.52140232E-03  7.52713988E-03  1.48864136E-01 -4.27875383E-01
  9.51827483E-02 -1.78454522E-03 -6.24497876E-05 -5.70837067E-04  2.08142551E-03
  2.04222235E-03 -3.83544076E-03 -3.90957586E-03  3.35421300E-03 -1.09593551E-02
 -5.62758814E-03  6.71788150E-03  5.65068434E-03  1.94850650E-03  1.79460815E-02
  1.99305650E-02  1.30933306E-02  1.43739573E-03  1.88112885E-02  1.54113598E-02
 -4.04912952E-03  1.85122678E-02  1.47537584E-02 -5.33116729E-03  1.89611945E-02
  1.53644979E-02 -4.80982986E-03  2.07338437E-02  1.57690460E-02 -5.29688827E-03
 -6.92151948E-03 -4.46503580E-03 -1.15979676E-03 -6.99393747E-03 -5.77276379E-03
 -1.45737866E-04 -7.32045979E-03 -5.81965371E-03  9.93121247E-04 -7.74083474E-03
 -6.73829289E-03 -2.11217590E-03 -7.01576981E-03 -1.29264074E-02  1.26695872E-03
 -3.57097093E-03 -4.66182677E-03 -2.87250869E-03  2.00522965E-03  3.97514062E-03
  2.15507322E-02  3.48126752E-02  3.43754201E-02  2.01984139E-02 -6.17561095E-03
 -9.46201619E-02  4.50736025E-02  2.86248666E-02 -1.03208518E-02 -4.65904009E-02
  7.34596625E-03  2.34186285E-03  4.04179385E-04 -1.65363799E-03  9.62743792E-04
 -4.28717218E-03  6.25829727E-04  1.94598630E-03 -3.17774366E-03  3.42323571E-04
 -4.47935329E-03 -2.24707495E-03  2.61335725E-02  4.28535318E-02 -3.34982453E-02
  1.10418595E-02 -3.37278727E-02 -1.17398978E-01 -4.90344766E-02  1.90040436E-02
 -5.31590816E-02 -1.09504215E-01 -2.32736033E-02  1.41397556E-02 -3.27763928E-02
  1.27905976E-01 -1.92612630E-02 -5.92479259E-03 -1.94573013E-02  2.39890756E-03
  1.28216471E-03  1.45257121E-03 -3.00565678E-03 -4.86337275E-03 -1.18315368E-02
 -1.96280549E-02  1.97255742E-03  7.86368694E-04  3.50981566E-04  5.67928119E-02
  2.37184205E-03  4.78901420E-04  1.20724819E-03  5.30508340E-02  1.26973822E-03
  1.06050439E-03 -4.98708134E-04  4.36762496E-03 -1.79175134E-04 -2.68296500E-04
  3.34659067E-03  3.93988197E-04 -3.25245145E-04 -8.10032465E-04 -4.14601593E-04
  1.18358072E-04 -5.13479781E-02 -8.27973185E-02 -2.00117214E-02  1.05108702E-02
 -1.12543107E-02  2.14769348E-01 -2.64589999E-02  1.54599811E-02 -1.93864285E-02
  1.72680765E-01 -2.55476189E-02  1.46469175E-02 -1.87415013E-02 -1.61447054E-01
  5.77066526E-02  9.66291575E-02 -4.62871050E-02 -3.13323253E-03 -4.18182325E-03
  1.79798787E-03 -1.47776092E-03  1.19857761E-03 -3.35460533E-02 -5.38555154E-02
  1.50854379E-02  1.89145382E-02  6.64137954E-03  1.39257952E-01  2.47576741E-02
  2.99597771E-02  1.08472613E-02  6.54699795E-02  3.24733727E-04  1.22995470E-03
  1.62974079E-03 -3.56266221E-01  6.54364172E-02  4.28965045E-02 -3.45759123E-04
 -3.46889883E-03  2.63161090E-04  3.29894759E-03  4.26853250E-04  2.76468162E-03
 -4.16506422E-02 -6.69021964E-02  4.25523341E-03 -2.08526196E-02 -9.53584729E-03
  1.73558486E-01  7.46969407E-03 -3.41833764E-02 -1.47104747E-02  8.69849091E-02
 -4.72789530E-03  6.20825741E-03  1.30425003E-02 -1.82107809E-01 -5.64399901E-02
  5.33060749E-02 -2.62310153E-01  1.09335750E-03  3.73433151E-04  4.55281228E-04
 -5.35408705E-03 -2.89998708E-03 -4.69978461E-03 -7.55157821E-03  2.27574329E-02
  1.24439174E-02  2.84679349E-03  1.93595512E-02  3.36123983E-02  1.92643667E-02
  4.75769901E-03  1.71292034E-02  1.05403080E-02  9.13219820E-03  2.49011799E-03
  4.97731252E-01  5.57722361E-02 -9.91206106E-02 -4.77405360E-02 -8.33890859E-04
 -2.15553686E-03 -9.32887118E-04  3.42232007E-03 -2.08385159E-03  2.65909792E-02
  4.26766965E-02 -6.27628232E-03  1.41515600E-02  9.25496196E-03 -1.08989516E-01
 -5.10106866E-03  2.14754500E-02  1.32911437E-02 -6.34601913E-02 -3.64667897E-03
  2.37598658E-03  2.35870034E-03 -4.49460544E-01 -6.76177660E-02  4.60073430E-02
  2.74057163E-02  2.10958651E-03  2.51457765E-03 -4.60789251E-03  3.43911467E-04
  2.48964336E-03  3.85597271E-02  6.18622996E-02 -1.06800044E-02 -9.03282629E-03
 -3.50296929E-03 -1.58689395E-01 -1.18451043E-02 -9.34163556E-03 -3.48277889E-03
 -9.04734253E-02 -4.60423518E-03 -4.67993050E-03 -2.25729246E-03  2.97281681E-01
  5.47034991E-03  6.35956639E-02  4.33800857E-02  4.06988784E-03  1.08880670E-03
 -4.69480321E-03 -1.56297051E-03 -1.34590137E-03  2.90650887E-02  4.66723617E-02
  1.51946357E-02 -5.61406294E-03 -5.80608490E-03 -1.19840382E-01  2.23142532E-02
 -4.26141421E-03 -6.42386104E-03 -6.49994695E-02  7.05037673E-03 -2.65745434E-03
 -1.52775576E-03 -2.35572524E-01 -2.92856057E-02 -4.65762715E-02 -3.11998051E-02
  3.01312324E-03  2.87461408E-03 -3.35508742E-03 -2.47450252E-03  2.06591875E-03
 -2.23866699E-04 -3.49037059E-04  1.21701740E-02  2.04774298E-02  9.42255992E-03
  1.08736676E-03  1.88300357E-02  3.02925167E-02  1.40401028E-02  7.36372379E-04
  6.92634204E-03  1.18136792E-02  3.72711621E-03  3.61247334E-01 -4.79457910E-02
 -9.12794308E-04  2.42555983E-02  9.82541560E-04 -9.81831526E-04  1.67749515E-03
 -3.34708988E-03 -2.83998591E-03 -1.98910912E-03 -3.19519886E-03  8.11797383E-03
 -2.44170656E-02 -1.43366264E-02  9.09348257E-03  1.22234950E-02 -3.70841803E-02
 -2.07170523E-02 -1.23528820E-02  2.35560240E-03 -9.55133391E-03  3.70024656E-03
  2.24411248E-01  7.09196636E-02 -2.17826167E-01 -1.60134379E-01  4.52558563E-03
 -7.93319372E-04  3.08346193E-03  1.83029777E-03  1.98268569E-03  3.27264578E-02
  5.25521418E-02  3.78184404E-03 -9.47477561E-03  1.73893872E-02 -1.35005671E-01
  6.34116085E-03 -1.71507457E-02  2.13696463E-02 -7.00113412E-02  2.29961181E-03
 -2.38652716E-03  1.43797245E-03  1.20914604E-01  5.12356670E-02 -1.25601577E-01
  5.66713278E-02 -5.74991460E-03 -1.27849356E-03  2.71449943E-03  2.41160670E-03
  2.15177919E-03  4.44084194E-02  7.12785439E-02 -5.49309635E-03  1.47990320E-02
  1.01189890E-03 -1.82899217E-01 -6.05978589E-03  1.56937453E-02  9.46468569E-04
 -1.14169908E-01 -4.34692546E-03  1.23150722E-02  1.62858094E-04  6.27139826E-02
  1.26080266E-02 -2.77829851E-02  1.03498447E-01 -3.17659952E-03 -2.96294084E-04
  1.00930954E-04  5.26389985E-03  4.53685077E-03  2.89927814E-02  4.66309261E-02
  2.46491606E-03 -7.83179290E-03 -2.02639763E-02 -1.20527499E-01  4.89946563E-03
 -1.52979892E-02 -2.73882604E-02 -4.69483460E-02  4.99965253E-03 -1.13826147E-02
 -2.32354319E-03 -2.46659062E-01 -4.60668178E-02  1.20109166E-01  7.76374174E-02
 -6.78664376E-03  4.64997114E-05 -7.40592202E-04  1.55890227E-03  1.30876667E-03
 -1.06666734E-02 -1.70959069E-02  1.06643290E-02 -3.02230791E-02  7.51559399E-03
  4.40420075E-02  1.59229820E-02 -4.46873372E-02  9.03474808E-03  2.58307623E-02
  1.11528847E-02 -3.49314889E-02 -6.49163401E-03 -3.69566726E-02 -8.26173876E-02
  2.41689246E-01 -6.35535790E-02  2.82698111E-03  1.70697435E-03 -4.54799191E-03
 -2.75200226E-04 -2.04145434E-04 -1.70455710E-02 -1.49048354E-02 -3.09023369E-03
 -2.84838057E-02 -1.62805973E-02  1.48728771E-03  3.60088894E-02  2.11768737E-02
  1.14559675E-02  7.46239618E-03  5.09426009E-03 -1.75071149E-03 -1.45741057E-02
 -1.19902705E-02  4.26835213E-03 -2.16114690E-02 -1.78605153E-02  2.86230329E-04
 -1.60617290E-02 -1.35397895E-02  3.16539936E-03  3.52986790E-03  2.56168405E-03
 -3.36137514E-04  3.25238016E-03  1.44722912E-03 -7.94448134E-03 -1.84883270E-02
 -1.41631518E-02  1.92670036E-03 -2.53763952E-02 -2.15357519E-02 -1.17030109E-04
 -1.64736115E-02 -1.21891359E-02  3.73963468E-03  2.32961063E-02  3.64428516E-02
  6.06765360E-04 -2.50474604E-03  1.31786625E-02  1.00926105E-03 -4.91413236E-03
  3.80149741E-04 -5.47140503E-03 -8.86599989E-03 -7.69671955E-03 -5.62022700E-03
  1.10773138E-03  2.45962516E-02 -1.01779128E-02 -7.68644228E-03  1.80406505E-03
  2.08963360E-02 -1.99591390E-04 -2.12642279E-04 -2.76551257E-03 -7.29771241E-02
  8.31162856E-03 -1.42848268E-02  1.62150170E-02 -1.96528000E-04  7.55420548E-04
 -1.55621283E-04  1.00188459E-03  8.70119852E-04 -5.22022217E-03 -8.55289273E-03
  9.90434803E-03 -4.13876114E-03  6.60216995E-03  2.32849988E-02  1.50236657E-02
 -6.40502204E-03  1.05403728E-02  2.58501938E-02  4.07209916E-03 -7.07305887E-03
  4.80040729E-03 -4.97793199E-02  1.35515163E-02 -1.10577098E-02 -4.88445237E-04
 -3.70240577E-04 -1.97232176E-04 -4.68530502E-04  7.85052723E-04  1.20034461E-03
  2.70825675E-03  4.51582342E-03 -5.56552905E-04 -7.00941867E-04 -2.65389437E-04
 -1.33976502E-02 -8.11929483E-04 -1.13798665E-03 -2.73425119E-04 -9.95786055E-03
  5.53801833E-04  1.15060483E-03 -2.02004804E-03 -3.94679571E-02  1.63516641E-02
 -2.21419719E-03  9.25532759E-03 -9.69384229E-05  1.41436671E-04  2.00615688E-04
  3.03298482E-05 -2.45373677E-06  6.12527499E-03  9.92258012E-03  4.09005354E-03
  1.02646384E-03 -5.37132922E-03 -2.74580486E-02  5.92573330E-03  2.32062204E-03
 -8.38738839E-03  2.10656578E-02 -4.17497258E-03  1.99466560E-02 -1.11978951E-02
 -1.31407955E-01  2.21552951E-01  4.40439698E-01  1.98651817E-01 -4.55411445E-04
  9.13497017E-04 -3.04234890E-03 -1.13467883E-04 -1.00838022E-03  7.53484894E-03
  1.21607393E-02  8.79003827E-05 -1.04121458E-03 -2.19713351E-03 -3.28165800E-02
 -2.64586683E-04 -2.18215352E-03 -2.91965641E-03 -1.43019867E-02 -3.30904597E-03
 -2.46096606E-03 -2.38792376E-03  2.94598134E-01  2.89159563E-01  1.65318096E-01
  6.02415470E-02  4.33583507E-04  1.90472253E-04 -1.03045912E-03 -4.19927791E-04
 -2.05345682E-04  3.86474852E-03  6.31818422E-03 -3.20956214E-03  7.92568324E-03
 -4.97399898E-02 -1.74131512E-02 -3.89338580E-03  1.04335745E-02 -7.59535618E-02
  2.36372360E-02 -2.12538396E-02  5.23074366E-02  4.54110795E-03 -2.11784048E-01
 -1.34360503E-01  1.82170051E-01 -6.96546640E-02 -1.70388189E-03  3.88310641E-03
 -1.02096017E-02  1.29897368E-05 -4.82663134E-04  4.23210587E-03  6.80907408E-03
 -4.36144945E-03 -8.95718279E-04 -5.21746495E-04 -1.75535254E-02 -7.44109763E-03
 -2.94879394E-03 -7.23141279E-04 -1.57492339E-02 -6.53061082E-04  6.75805811E-03
 -1.03831500E-03  5.85738283E-01  4.52592710E-02 -8.90968420E-02 -9.86847449E-02
  3.42608899E-04  3.24637303E-04 -4.73386830E-04 -7.26431352E-04  5.84117729E-04
 -2.93748950E-03 -4.77337398E-03 -3.91119470E-04 -3.89838801E-03 -2.24418331E-03
  1.32638843E-02 -6.52517681E-04 -5.05878607E-03 -3.54880514E-03  6.70892815E-03
 -4.70834815E-04 -5.82173768E-03  3.59455001E-04 -3.57194520E-01 -6.00312656E-02
  1.10679622E-02  3.47888193E-02  1.75355771E-05 -4.71110559E-04  6.27293633E-04
 -2.44538158E-04 -9.87035998E-04 -7.07220525E-03 -1.13894902E-02  1.85238005E-03
  6.54457200E-04  7.62340674E-05  2.95564268E-02  2.18249961E-03  5.08545468E-04
 -2.01451743E-04  1.48609759E-02 -9.63502386E-04 -1.02755365E-03 -9.73173164E-04
  2.30867665E-01  1.29955568E-02  3.02576044E-02  8.35376094E-03 -7.86070528E-04
 -1.76311416E-04  7.90388294E-04  3.24430351E-04  2.12342231E-04 -5.24243000E-03
 -8.43846984E-03 -3.37880371E-03  1.88602555E-04  6.29133912E-04  2.17424042E-02
 -5.05843199E-03 -1.39359638E-04  5.75685883E-04  2.10346860E-02  3.93001520E-04
  1.85653246E-03  1.86817728E-03  1.03079862E-01  5.28105720E-02  1.01711938E-02
  1.21485467E-03 -4.94209619E-04 -6.03366459E-04  5.94045305E-04  5.26237182E-04
 -4.72620501E-04  1.29041690E-03  2.07890722E-03 -1.40989062E-03 -4.14822445E-03
 -2.53101402E-03 -5.41958763E-03 -2.74830488E-03 -6.83645797E-03 -3.78929163E-03
 -1.00742205E-02  6.88501339E-03  1.57782541E-03 -1.02960030E-03  3.68526438E-02
  4.70119470E-02  1.05571665E-01  5.20989660E-02 -1.34843609E-04  3.73816298E-04
 -5.17539961E-04  4.60625961E-04  6.13029921E-04  5.85925742E-02  9.42758173E-02
  8.46676808E-03 -2.23392391E-02 -3.60872793E-03 -2.42340127E-01  1.12392921E-02
 -2.86683679E-02 -1.25433492E-02 -1.96170773E-01  3.43695231E-03 -1.17838150E-02
  2.02225903E-02  1.33096721E-01 -1.18466889E-02  1.47041166E-02 -2.17606502E-02
 -1.68477560E-04 -7.02176569E-04  1.12564106E-03  8.54770229E-03  7.37312205E-03
  5.93190163E-02  9.54496985E-02 -8.12550227E-03  2.22956336E-02  5.37701668E-03
 -2.47453135E-01 -1.12777219E-02  2.96226045E-02 -1.40558595E-03 -1.25933519E-01
 -1.01875613E-03  6.78597712E-03 -1.23317017E-02 -8.12239853E-02  6.51283412E-04
  2.26759994E-03 -7.12241420E-04 -2.06285157E-03  1.11583317E-03 -3.74050992E-03
  7.21619844E-03  6.04430168E-03  8.47271810E-03  1.36415960E-02 -3.74121778E-03
  7.89201596E-03 -4.34347141E-02 -3.49973210E-02 -5.53960938E-03  1.11570221E-02
 -6.70136862E-02 -4.84986942E-02 -4.85894887E-03  1.20825002E-02 -1.51030991E-02
 -6.08819308E-02  4.51621614E-03  1.74959992E-03  2.98222762E-02  1.97106035E-03
 -3.70700479E-03  9.94758403E-03  1.95760415E-03  1.93513693E-03 -5.21909246E-02
 -8.39900332E-02  1.01558879E-02 -2.82354763E-02 -1.32039063E-02  2.17451746E-01
  1.33088219E-02 -3.73720492E-02 -2.67947831E-02  1.59398063E-01  8.89797481E-03
 -2.09953380E-02  1.43322434E-02 -1.83164532E-01 -3.23262914E-02  6.08719438E-02
  4.55252669E-02 -1.38356210E-03  7.49398513E-04 -1.59588646E-03 -7.79618297E-03
 -6.80341386E-03 -6.05602095E-02 -9.72862357E-02 -9.05530395E-03  2.44632888E-02
 -4.95687446E-03  2.49979933E-01 -1.19538275E-02  3.45604948E-02 -1.57347243E-02
  1.61098122E-01  2.22270940E-03 -1.96077497E-02 -6.14141544E-02 -2.38434808E-01
 -4.93887668E-02  2.05319279E-01 -1.08993268E-01  2.83601434E-03 -8.02491946E-04
  3.21828011E-03 -8.39774665E-03 -7.07573693E-03  4.45254900E-03  4.99694134E-03
 -3.09457594E-03  5.49456578E-03  1.76724209E-03  6.37165178E-03 -1.06363668E-04
 -2.45683169E-03  3.83602972E-03 -3.73816607E-03 -3.54068990E-03 -1.17360221E-02
  1.73670605E-03  2.19043554E-03 -5.58548405E-04  4.57136205E-03  3.62423639E-03
 -2.25377866E-03  3.35858914E-03  2.74111483E-03  1.17522725E-04 -9.26476275E-04
 -2.11294120E-03 -6.94306116E-03 -3.98017494E-02 -3.04469315E-02 -1.71900508E-02
 -3.92268206E-02 -3.07518338E-02  4.63703977E-03 -5.01193093E-03 -4.30674601E-03
 -4.52512747E-04  3.69826179E-02  3.40958232E-02  6.56735789E-03  9.72603367E-02
  1.43822162E-01 -5.87147439E-03  1.91246356E-02  4.11847017E-02  2.70182732E-03
 -1.06760660E-02  3.04756676E-03 -4.98166263E-03 -8.10279765E-03 -9.31452279E-03
 -3.19201939E-03  2.00683479E-03  2.28465065E-02 -1.27185937E-02 -3.56780074E-03
  3.59918427E-03  1.09345023E-03 -2.95714086E-04 -4.80760293E-03  5.14307761E-03
 -1.64710251E-02  1.92018603E-03 -8.26262571E-03  3.76088041E-03 -4.33789405E-04
  7.19597873E-04 -2.84500424E-04  1.13103268E-03 -6.28779518E-04 -2.22623955E-03
 -3.65549568E-03  1.06543566E-02  7.32278930E-03  1.00618660E-02  1.01875536E-02
  1.58907994E-02  1.12945308E-02  1.56625422E-02  8.50256334E-03  1.12148893E-02
  5.86620441E-03  7.24738229E-03  6.44983987E-02 -2.24792157E-02  1.01912951E-02
 -6.21174488E-03 -1.25368761E-03 -4.90372846E-04 -4.45658153E-04 -7.25040672E-05
 -1.97107510E-04  3.43040279E-03  5.70847887E-03 -1.64870356E-03  5.80943088E-04
 -2.40131164E-04 -1.69267488E-02 -2.38469307E-03  1.05699713E-03 -4.34363844E-04
 -1.17217665E-02 -2.53685891E-03 -1.37095966E-04  1.22856382E-04  7.08850638E-04
 -8.63691268E-04  7.62413518E-04  3.62025360E-03 -1.14029516E-04  2.01098201E-05
  2.32246264E-04  3.21607134E-04 -9.78464040E-05  8.72308874E-03  1.41248507E-02
  6.93671102E-03  3.49717777E-02  1.09865388E-02 -3.72198432E-02  9.83449729E-03
  5.44310834E-02  1.72933238E-02 -1.83771630E-02 -7.13375567E-04  3.25241872E-02
  9.96691928E-03 -3.83041320E-01  1.44702605E-01  1.65820715E-01  6.72341084E-02
 -1.77095403E-04 -7.81564348E-04 -7.49838003E-05 -2.07701331E-03 -5.82432966E-03
  4.48500629E-02  7.20675069E-02 -1.74403679E-02  1.93217773E-02  1.18931353E-02
 -1.86641852E-01 -2.77331137E-02  2.82883034E-02  1.76671501E-02 -1.07831092E-01
 -4.38648151E-03  4.00659318E-03 -1.95647707E-05  7.35550836E-01  1.82321619E-01
  7.23296576E-02 -5.51923472E-03  2.20655627E-03  1.42139419E-03 -6.77508542E-03
  2.38548962E-03  1.59046549E-03 -4.13435732E-02 -6.64161712E-02 -2.90471466E-03
  1.28740627E-02  7.03462284E-03  1.71823130E-01 -3.57016088E-03  1.80204908E-02
  9.90676316E-03  1.01405049E-01 -7.98203168E-03  1.56228976E-02  1.58618514E-02
 -4.09195247E-01 -2.68753513E-02  5.99469636E-02 -1.18307979E-01  6.17083825E-03
  1.36224593E-04 -7.77086935E-05 -1.71668389E-03 -2.37472163E-03 -9.09530982E-03
 -1.47311810E-02 -3.58721017E-02 -1.09628096E-02 -9.71464191E-04  3.81530631E-02
 -5.38277601E-02 -1.55756104E-02 -9.79190285E-04  2.83792458E-02 -1.27894058E-02
 -2.15795802E-03 -1.65769862E-04 -1.98237133E-01  8.31215315E-02  4.90869115E-02
  2.68595050E-02 -9.77740619E-04  3.88726212E-03  2.60272240E-03 -4.01570236E-03
  6.61393856E-03 -4.97614405E-02 -8.01266073E-02  5.97470155E-03 -1.37146250E-02
 -9.18744259E-03  2.07699552E-01  1.16554312E-03 -1.94223798E-02 -1.17546082E-02
  1.23875384E-01  3.72678948E-04 -4.88506918E-03 -2.84475670E-03  2.18979735E-01
  4.21104281E-02  6.93074124E-02  2.77345961E-02 -4.00658689E-03 -2.98348188E-03
  6.67493495E-03  3.71156381E-04 -1.78446374E-03 -4.39579725E-02 -7.07661475E-02
 -8.15709668E-03  1.83140280E-02  1.20525313E-02  1.83234130E-01 -1.81193739E-02
  2.33061830E-02  1.64900039E-02  1.09460168E-01 -4.68095003E-03  6.81836755E-03
  4.96321819E-03 -1.01418272E-01 -5.35006814E-02  2.90635023E-03  1.39667087E-02
 -3.02126913E-03 -5.56573449E-04  7.46277551E-03 -3.24375738E-03  8.16109888E-04
  2.99880005E-03  4.80411039E-03 -3.57764891E-02 -1.08447222E-02 -4.38648520E-04
 -1.26466153E-02 -5.50781672E-02 -1.59102119E-02 -3.11748364E-04 -4.89194964E-03
 -1.49316367E-02 -3.90990292E-03  5.20057261E-04  1.59537068E-01 -4.10544394E-02
  2.03115495E-02  1.52875449E-02  1.15568725E-04 -4.37973645E-03 -1.61188877E-03
  4.19321977E-03 -6.42012789E-03  4.86242227E-02  7.82583407E-02  1.69335127E-03
 -1.79884460E-02 -1.10734971E-02 -2.02366107E-01 -5.53360482E-03 -2.48722600E-02
 -1.41943887E-02 -1.28331101E-01 -1.50086142E-03 -9.66122956E-03 -5.52742281E-03
 -2.15112286E-01  2.92319854E-03 -6.05938458E-02 -2.79916021E-02  3.83005122E-03
  2.90686335E-03 -6.71696758E-03 -3.45497879E-04  1.65806290E-03 -2.80082445E-02
 -4.50207718E-02  5.61163590E-03 -1.55199679E-02 -1.89137845E-02  1.16009426E-01
  9.69722040E-03 -2.51827818E-02 -2.35915452E-02  6.18592643E-02  2.75079550E-03
 -9.42676906E-03  3.37732466E-04  3.59840185E-01 -7.19777040E-03 -3.39583304E-03
 -4.51971625E-02  6.82278589E-03 -1.95898855E-04  6.89361969E-04 -7.76406273E-04
 -6.95439152E-04  1.51244790E-02  2.43823122E-02  9.40733010E-03 -2.44395977E-02
  1.39201333E-02 -6.33577171E-02  1.45429305E-02 -3.81738482E-02  1.91424623E-02
 -3.09428550E-02  4.17377711E-03 -9.91146217E-03 -1.36473894E-03 -1.78067251E-01
 -3.17737056E-03  2.11387718E-02  2.18007975E-02 -5.46354151E-03 -1.87296989E-03
  4.52881468E-03 -2.90085898E-04 -1.93380119E-04  4.32867420E-02  6.97198401E-02
 -2.52390469E-03  7.10383431E-03  6.82311053E-03 -1.80523248E-01 -1.40316071E-03
  3.91655340E-03  9.88832021E-03 -1.20204919E-01 -2.69516505E-03  7.74391104E-03
  2.66374245E-03  7.79418017E-02  8.66397907E-03 -2.99046387E-02  1.11087189E-02
 -3.59805713E-03  2.45442588E-04 -1.31586998E-03  4.43601756E-03  3.77036710E-03
  2.84471286E-02  4.58957994E-02  5.44850566E-03 -1.54236703E-02 -1.92227749E-02
 -1.19844262E-01  9.24519315E-03 -2.63301193E-02 -2.56869900E-02 -4.77147299E-02
  6.26530702E-03 -1.66105472E-02 -1.42049392E-03 -2.15632699E-01 -1.58090032E-02
  5.39545368E-02  1.43246455E-02 -6.99563284E-03  1.63742080E-04 -1.06572451E-03
  9.26521590E-04  7.62626492E-04 -1.60286721E-02 -2.56709746E-02  1.04128612E-02
 -2.61420904E-02  1.49267158E-02  6.58257869E-02  1.50406898E-02 -3.79772785E-02
  1.90634434E-02  3.92201305E-02  1.46371870E-02 -3.52180407E-02 -1.96759210E-03
  1.17717317E-01 -4.11671101E-02  9.07809797E-02  2.79763559E-03  5.73933292E-03
  1.87293384E-03 -4.04099575E-03  4.19789209E-04  3.14197197E-05  3.88278884E-03
  2.57807170E-03 -1.35041420E-03 -1.00889531E-03  3.59045806E-04 -1.68282619E-02
 -8.76503415E-03 -4.78569370E-03  2.48370600E-03  8.07145277E-03  6.39048197E-03
  7.29911787E-03  3.37347463E-02  2.82123554E-02 -3.56681021E-03  2.96197882E-02
  2.47723299E-02 -1.49518078E-03 -2.32118776E-03 -1.77609537E-03 -1.72148683E-03
 -3.47214627E-02 -2.80964385E-02  2.29955301E-04  1.98418290E-02  1.44639502E-02
 -4.40501560E-03 -1.02706693E-02 -7.81787363E-03  3.82350536E-03 -2.97687532E-02
 -2.56446117E-02  5.75033372E-04 -1.99111938E-02 -1.54995809E-02  4.32941489E-03
  1.90429504E-02  2.56953074E-02 -1.31062104E-04  1.92147887E-03  9.38929998E-03
  2.53036550E-03  5.68039269E-04 -4.99172621E-04  1.03937429E-04  1.98420228E-04
  1.62546427E-03 -2.15057443E-04  2.61055640E-04 -1.01176660E-03  2.30991739E-03
 -6.44342340E-04  5.32317147E-04  8.05207310E-03 -1.43576164E-03  8.16374702E-04
 -2.16510854E-03 -2.01383081E-02  5.09731787E-03  8.84965354E-05  2.24455860E-03
 -4.19559507E-06 -2.48717718E-04 -6.87228391E-05 -7.61844329E-05  4.75844177E-04
 -9.66454050E-04 -1.57578314E-03 -2.85786375E-03 -4.08242654E-03  5.62464371E-04
  4.04123100E-03 -4.41694452E-03 -6.24477425E-03  1.24474720E-03  7.03555764E-03
 -5.01447873E-03 -4.35855296E-03 -5.95951745E-04 -7.06418419E-02  1.62674146E-02
  3.07531174E-03  4.67481794E-03  5.23293429E-05  1.45494787E-04 -2.54878403E-05
  5.39665823E-04  4.32560946E-04 -7.44144695E-04 -1.23119186E-03  6.73644785E-04
 -4.85843589E-04  4.69243257E-04  3.57990295E-03  1.05707775E-03 -7.06013607E-04
  7.63334112E-04  2.59382122E-03  8.91024120E-04 -3.17799697E-04  1.00173717E-04
 -3.76482083E-03  3.27781561E-03  7.52564837E-04 -9.22777957E-04  5.38985305E-05
 -2.83729713E-05 -8.86368586E-05 -1.32155680E-04  4.70450458E-05  1.07455427E-04
  2.04197061E-04 -9.20912265E-03 -1.34183163E-02 -7.64800478E-04 -3.21701856E-04
 -1.47315521E-02 -2.08405015E-02 -7.12907297E-04 -8.86684648E-03 -3.03600935E-03
 -1.03198490E-02 -1.31136819E-03  2.95033376E-01 -6.15305797E-02 -1.47281759E-01
 -3.04656627E-02 -8.06253291E-04  7.46319321E-04 -1.45801937E-03  3.55587448E-03
  2.67257696E-03 -2.28491684E-02 -3.66921792E-02 -3.51482088E-02  2.21771773E-02
  1.99629340E-02  9.44329056E-02 -5.29001418E-02  3.44342755E-02  3.09488627E-02
  6.36158587E-02 -1.73711820E-02  1.41007764E-02  1.22631995E-02 -1.54626215E-01
 -2.65035789E-03 -2.71721773E-01 -1.56736123E-01 -3.70074435E-03 -2.78818973E-03
 -2.39937140E-03  1.04920424E-02 -3.43294129E-04  2.22827089E-02  3.58160643E-02
 -3.80221335E-04 -8.82893083E-03 -4.24675061E-03 -9.29498543E-02 -7.85986956E-04
 -1.17968478E-02 -6.39271898E-03 -5.58324858E-02  2.53624085E-03 -1.11927139E-02
 -5.17300686E-03  2.44856621E-01  2.14552449E-02 -3.61969134E-02  1.33203294E-02
 -3.60671894E-03  1.13443945E-04 -3.95824335E-04  1.19155781E-03  1.65960314E-03
 -6.53322969E-02 -1.05158166E-01 -4.04174286E-03 -1.23073284E-02 -6.28259020E-03
  2.71846105E-01 -1.05968834E-02 -1.01017994E-02 -3.55171839E-03  1.60662977E-01
 -3.27308281E-03  1.65245152E-03  1.70798768E-03 -2.17996710E-01  1.59621498E-01
  1.51354202E-01  6.09410915E-02 -6.02814727E-03 -1.06886802E-03  8.13242863E-03
  5.93340367E-04  2.46299734E-03 -4.22722789E-02 -6.80494031E-02  1.71275348E-02
  2.98610201E-02  1.45167627E-02  1.76244321E-01  1.89402346E-02  4.65734237E-02
  2.40606058E-02  1.08503892E-01  8.53623863E-03  1.66283825E-02  7.85378353E-03
  3.56165396E-01  5.60211704E-02  7.13803040E-02  3.30912510E-02 -5.67123212E-03
  1.67734600E-03  2.11892752E-03  5.01559652E-03  7.39137503E-03  2.23742391E-02
  3.60410596E-02 -3.36808106E-02  2.22652526E-02  1.86096931E-02 -9.34683499E-02
 -4.93431733E-02  3.69858958E-02  2.98840897E-02 -5.69831757E-02 -1.57421008E-02
  1.03688216E-02  8.67649296E-03 -1.13421701E-01 -4.08194302E-02  1.51750565E-02
  1.41981876E-02  4.27251423E-03  2.06736170E-03  2.22233938E-03 -9.97707814E-03
 -1.11454878E-03  6.51921027E-02  1.04996902E-01 -5.67096614E-03 -1.25514137E-02
 -6.27005292E-03 -2.72320234E-01 -1.11851525E-02 -9.89405615E-03 -3.64418143E-03
 -1.63178205E-01 -5.91177733E-03 -2.69190854E-03 -7.95418674E-04 -1.27573225E-01
 -9.92041968E-02 -2.15922634E-02  6.97565237E-03  5.80913534E-03  1.13647075E-03
 -7.98292780E-03 -6.77653142E-04 -2.56842155E-03  4.31101366E-02  6.94693268E-02
  1.69625744E-02  3.00548441E-02  1.50197204E-02 -1.80080431E-01  1.87694296E-02
  4.68825463E-02  2.45895650E-02 -1.06657796E-01  4.01870051E-03  1.24754214E-02
  6.88216374E-03 -1.68401039E-01 -6.84719532E-02 -1.62571880E-01 -9.03164543E-02
  5.86719061E-03 -1.71559345E-03 -2.53022202E-03 -4.72278910E-03 -7.60398930E-03
  1.71550474E-02  2.75903016E-02 -3.16100189E-03  6.47916360E-03  1.00458226E-02
 -7.12939827E-02 -5.24689237E-03  1.07175255E-02  1.20138989E-02 -3.97329148E-02
 -3.64669187E-03  6.37740539E-03  1.72721608E-03 -2.85827194E-01  4.40831396E-02
 -8.31996929E-02 -2.25618105E-02 -3.78699402E-03  2.28524031E-04 -1.94665100E-04
  6.89265937E-04  8.46693328E-04 -5.69739915E-03 -9.18332016E-03 -5.66270534E-03
  1.42900686E-02 -7.17055328E-03  2.36814500E-02 -8.70122640E-03  2.22523885E-02
 -1.01650563E-02  1.11765784E-02 -2.45564496E-03  6.08983176E-03  3.25122261E-04
  1.42286550E-01  3.22002570E-02 -9.20457043E-02  1.97376672E-02  2.82345039E-03
  1.02834651E-03 -2.58596309E-03  4.17987331E-04  3.66474533E-04 -2.29095186E-02
 -3.69103425E-02  1.00087346E-03 -3.05624737E-03 -4.98128046E-03  9.55536204E-02
  1.88945179E-04 -9.63637615E-04 -7.36819016E-03  6.50409453E-02  9.61459923E-04
 -3.60516472E-03 -2.29621763E-03 -4.73941641E-03  9.25296150E-04 -9.43809283E-04
  7.02452207E-02  1.98201282E-03 -2.33752860E-04  1.02944742E-03 -2.27210328E-03
 -1.92316952E-03 -1.60405109E-02 -2.58969571E-02 -3.14170537E-03  8.45873226E-03
  1.01250519E-02  6.78730505E-02 -5.51456263E-03  1.42102650E-02  1.31125458E-02
  2.66914014E-02 -2.86835816E-03  1.03982980E-02  9.88654525E-04  1.04560609E-02
 -1.31062371E-02  5.20407950E-02  3.48763514E-02  3.76436908E-03 -7.57372908E-05
  5.83125987E-04 -5.42331053E-04 -4.14790655E-04  8.37621639E-03  1.34179566E-02
 -6.52459799E-03  1.41837820E-02 -8.17272260E-03 -3.44147995E-02 -9.61661035E-03
  2.06521068E-02 -1.07994905E-02 -1.78702119E-02 -8.26415578E-03  1.77944951E-02
  3.38620759E-03  9.28103542E-02 -2.05436807E-02  2.41370894E-02 -1.71388745E-02
 -3.32197242E-03 -1.10454560E-03  2.14776837E-03 -3.96421779E-04  1.20004530E-04
  3.62825556E-04  1.19438072E-04  3.64925573E-03  3.91754673E-03  1.65849151E-03
  1.61840054E-02 -4.11218364E-03 -1.57338933E-03 -1.01379773E-02  4.49793774E-02
  3.52014477E-02 -4.37399876E-03  2.94412388E-02  2.46448825E-02 -4.25153328E-04
 -1.54634012E-02 -1.33758964E-02  1.79743706E-03 -4.52876016E-02 -3.77663774E-02
  3.66503646E-03 -3.03104791E-02 -2.49141922E-02  5.82335992E-04 -1.17490448E-02
 -8.42307100E-03  7.23929801E-04  4.10019773E-03  2.48024795E-03  1.21830908E-03
  1.62172310E-02  1.37393089E-02 -2.83091736E-05  1.15106895E-02  9.36456102E-03
 -1.74051959E-03 -1.14461298E-02 -1.69375321E-02 -8.20658174E-04 -4.42130410E-04
 -5.50008534E-03 -5.27762016E-04 -1.35417238E-04  1.75256154E-03 -3.22265859E-02
 -5.24208041E-02 -2.96008137E-02 -2.64253553E-02  1.97010499E-02  1.44512356E-01
 -3.66715005E-02 -3.83294997E-02  3.28615956E-02  9.34745605E-02 -8.26190006E-03
 -8.50819033E-03  8.37306736E-03  3.82763330E-02 -9.96306129E-03 -3.10838989E-03
 -4.38672854E-03 -1.50625163E-03  1.32198404E-03 -2.82252219E-03  3.29932551E-03
  2.85370468E-03 -5.63284517E-03 -9.30493451E-03  5.35581542E-02 -1.81176168E-02
  6.17413454E-02  2.54981791E-02  8.00401441E-02 -2.86166575E-02  9.47195428E-02
  2.78207848E-02  4.63694010E-02 -2.08765916E-02  5.89446031E-02  7.75527698E-04
 -4.66013744E-02 -8.50252557E-03 -8.63066764E-03 -4.29451110E-03 -1.04609540E-03
  2.37549919E-03  3.36466309E-03  3.72825889E-03  1.27722605E-02  2.12748017E-02
 -2.70147016E-03 -5.61759799E-03  7.18310254E-03 -6.22391139E-02 -2.97288113E-03
 -7.24188919E-03  9.79237880E-03 -6.46060976E-02 -1.88345033E-03 -4.41592605E-03
  6.11095338E-03 -9.43769787E-05 -2.34071347E-03  1.17170677E-03 -3.82777728E-04
  7.24034827E-05 -2.23216753E-04 -2.55332693E-05 -8.71901387E-05 -1.28258165E-04
  5.86309573E-02  9.52598605E-02 -1.40990296E-02  1.99660585E-03 -7.42128292E-03
 -2.53834290E-01 -2.73146680E-02  4.66750749E-03 -8.49716457E-03 -1.77678672E-01
 -7.30291312E-03  2.66517656E-03  7.83750806E-03  1.10741953E-01 -3.41910556E-02
  2.85717312E-02  2.97387497E-02 -4.15368209E-03  3.31031621E-03  3.37192105E-03
 -1.71099432E-03  1.62537267E-03 -1.80763672E-02 -2.89044538E-02 -4.00257873E-02
 -3.22502562E-02 -1.47199489E-02  7.22172519E-02 -6.03296590E-02 -4.98395474E-02
 -2.22617728E-02  6.74203556E-02 -1.69787239E-02 -1.29802186E-02 -1.08923423E-02
 -2.92594312E-01  1.60725427E-01 -1.89773885E-01 -1.46490608E-01 -3.68376152E-04
 -5.32836972E-03  2.14829017E-03 -2.37987260E-04 -7.34622880E-03 -5.50206140E-03
 -8.62282410E-03 -1.87926008E-02  4.55059061E-02  7.21107139E-03  2.02255036E-02
 -2.82586333E-02  6.91983183E-02  1.06990571E-02  3.63581669E-02 -1.49450596E-02
  3.79981643E-02  1.51108681E-02  2.26688158E-01 -1.73741674E-02  3.54404835E-03
 -1.10968049E-01  7.18823500E-03  4.97884881E-04 -6.60845578E-04  3.08271147E-03
  2.51197371E-03 -3.01263184E-02 -4.85956375E-02  1.34023014E-02 -3.47867691E-03
 -5.02400364E-03  1.25981155E-01  1.74631612E-02 -1.29482956E-03 -4.42021899E-03
  7.75615853E-02  1.01450922E-02  8.30225703E-03  6.81304540E-04  3.97092197E-01
  1.61830411E-01  4.42110072E-02 -6.27501033E-03 -1.81726351E-03 -4.06241907E-03
  3.90331262E-03  2.84479222E-04 -4.63538620E-03  1.26321527E-02  2.04201825E-02
  1.29703378E-02  3.28402412E-02  1.69297094E-02 -5.35152002E-02  2.12864878E-02
  4.95144758E-02  2.49123872E-02 -2.93443204E-02  1.15331324E-02  1.43306598E-02
  8.05954114E-03  2.56609339E-02  3.44687053E-03  3.68294421E-02  2.40745721E-02
 -5.33586978E-04  3.03088624E-03 -3.30561792E-03  2.53267132E-03  5.41579524E-03
  4.23759435E-02  6.85688433E-02  4.05070165E-03 -4.97327253E-04 -9.51144179E-04
 -1.79758860E-01  1.17755409E-02  4.71067361E-03  6.57362204E-04 -1.20523758E-01
  4.16563435E-03  1.81331061E-03  4.69349240E-04  4.81069789E-02 -8.17011358E-03
  3.17548383E-02  1.79583809E-02  3.35259953E-03  1.09428057E-03 -4.65069698E-03
 -6.35370410E-04 -7.82287780E-04  6.17491560E-03  9.97861056E-03  3.73037672E-02
  1.38142829E-02  1.79951486E-03 -2.64136331E-02  5.62143142E-02  2.14384565E-02
  2.96045422E-03 -1.14616945E-02  1.83031669E-02  1.02697619E-02  3.35447424E-03
  1.27551051E-02 -3.38037489E-02 -5.00915281E-03  6.65079348E-03  4.53782245E-04
  3.91322761E-03  8.01616232E-04 -3.88091361E-03  5.38698128E-03 -3.13283160E-02
 -5.05237839E-02 -9.19792089E-03  6.83573499E-03  4.96972088E-03  1.31454979E-01
 -8.34130511E-03  8.54655198E-03  5.49077339E-03  7.51496450E-02  3.57402453E-03
  4.40331871E-03  2.30179327E-03 -2.96040690E-01  1.14082395E-02 -7.00387220E-02
 -4.71587174E-02 -2.21272553E-03 -3.94273955E-03  3.08442072E-03  2.13882130E-03
 -4.27525777E-03 -2.86168750E-02 -4.61687304E-02 -3.15353435E-03  6.75339886E-03
 -4.38457649E-03  1.19774932E-01 -3.73654777E-03  7.70292928E-03 -2.00214302E-03
  5.79911236E-02  1.53627329E-03 -5.54484449E-03  7.95082294E-03  1.23379199E-01
 -7.86962451E-03  4.81535417E-02  2.73280685E-02  4.60821091E-03  1.35821163E-03
 -2.48863677E-03 -1.38163030E-03 -1.29941346E-03 -1.54600409E-03 -2.49701712E-03
  1.17684079E-02 -3.13952954E-02  1.13312709E-02  5.99501609E-03  1.76318777E-02
 -4.70227533E-02  1.81136398E-02  1.60438519E-02  7.01413494E-03 -1.86957733E-02
 -1.99558986E-03 -9.22323892E-02 -2.04683561E-02  4.22831279E-02 -1.21822120E-02
 -3.71703040E-03 -1.74258182E-03  4.48860336E-03 -2.11253925E-03 -1.67068570E-03
  3.52875160E-02  5.71460063E-02  1.26698716E-03 -3.22711605E-03  8.10198264E-03
 -1.50065719E-01  4.21226127E-03 -1.10519666E-02  1.15402251E-02 -1.11666340E-01
 -1.42363764E-04 -5.12331998E-04  6.00782621E-03 -2.74661985E-02  8.47777541E-03
 -1.15973815E-02 -1.35327807E-02 -2.76228367E-03  3.98653096E-04 -1.43191782E-03
  3.16873045E-03  2.68795053E-03  1.34481727E-02  2.17815667E-02  9.24259801E-03
 -2.64469364E-02 -2.03742198E-02 -5.77918500E-02  1.42262837E-02 -4.09360710E-02
 -2.90504035E-02 -1.72637709E-02  8.45096824E-03 -1.96912916E-02  3.62155124E-03
 -1.18840692E-01 -1.47730953E-02  2.31246185E-02  3.01962206E-02 -5.83179478E-03
  2.18873461E-04 -9.38554825E-04 -1.04890506E-03 -9.18630066E-04 -2.27980140E-02
 -3.67506266E-02  6.94065358E-04 -4.07013435E-03  3.90873341E-03  9.46946497E-02
  1.90988525E-03 -6.91180487E-03  2.21412817E-03  6.34728171E-02  3.27504630E-03
 -2.21610674E-02 -2.31324195E-02 -1.76693664E-01 -3.35304878E-02  1.23699968E-01
 -5.94895528E-02  7.25753602E-03  2.20068116E-04 -2.78046000E-04 -2.86487265E-04
  2.11964256E-04  3.67176763E-02  3.37310671E-02  8.55975291E-03  1.93027262E-02
  1.38219183E-02 -1.18548915E-02 -5.03167041E-02 -3.68599082E-02 -8.54239354E-04
  2.08395550E-02  1.74390697E-02 -3.15871504E-03 -1.21484081E-02 -9.82851487E-03
  9.80874318E-04 -3.72789376E-02 -3.22549503E-02  2.50895037E-04 -6.77611357E-03
 -5.61512755E-03  9.60239737E-04  1.97544247E-02  1.47029957E-02  1.46178429E-03
  1.99731876E-02  1.63923919E-02 -6.17520914E-04  2.85779482E-04  1.11891413E-03
  3.39343329E-03 -3.14553727E-02 -2.75446995E-02  4.87803416E-05 -1.19098567E-02
 -8.26068487E-03  4.44455106E-03  5.97813256E-02  9.05351964E-02 -3.58381785E-03
  8.70756826E-03  1.60474888E-02 -1.08240116E-03 -5.66858975E-03  4.49274715E-04
  5.08750679E-03  8.28725569E-03  4.07683047E-03  2.47354158E-03 -4.48697236E-03
 -2.29142918E-02  4.77966650E-03  3.67887165E-03 -8.03562004E-03  2.43848524E-03
 -3.28053833E-03  3.11140585E-03 -7.71472270E-03 -4.04288892E-02  1.47834840E-03
 -1.34610749E-02  7.78447570E-03  2.16436532E-04 -7.82232580E-05  6.31895650E-04
 -3.12300293E-04  3.72668669E-04 -1.02151598E-03 -1.66617730E-03 -7.21612537E-03
 -3.06348108E-03 -1.12685347E-02  4.33215952E-03 -9.99103446E-03 -4.46966194E-03
 -1.71052885E-02  1.05471976E-02 -1.85006346E-02 -5.66935906E-03 -1.50043623E-02
  3.79007062E-02 -1.57148008E-02 -3.04398090E-02 -9.39335393E-03  1.41255100E-03
 -4.74703397E-05 -4.64517443E-04 -2.78501240E-04  1.50200197E-04 -2.14707658E-03
 -3.57124282E-03  9.87255497E-04  6.03934519E-04 -2.23289409E-03  1.04387580E-02
  1.08392058E-03  4.79507739E-04 -2.83875295E-03  1.12675998E-02  3.17069510E-03
  2.46468950E-03 -4.55342613E-03 -3.23007286E-02  1.33174104E-02 -5.59906038E-03
  1.48361575E-02 -6.92759266E-05  2.07021098E-04  1.48633293E-04 -9.29505224E-05
  8.43806350E-06 -9.09804154E-03 -1.48644269E-02  7.37798529E-03 -1.49752687E-02
 -1.05181877E-02  3.82892370E-02  1.19694586E-02 -2.10733270E-02 -1.55024151E-02
  8.87876667E-02 -6.19891405E-03  1.97104289E-02 -3.83442934E-02  2.36224145E-01
  1.38820697E-01  4.34486137E-01  9.67980421E-02  1.10842682E-03 -7.78995488E-04
 -2.60968595E-03  1.42296549E-03  7.36602988E-04 -8.15829088E-04 -1.28716743E-03
  1.34369815E-02  5.20835984E-03 -1.06888093E-03  1.96016999E-03  2.05614867E-02
  7.95620397E-03 -6.32153356E-04  1.16233018E-03 -4.32941067E-03  4.96337446E-03
  3.18162284E-03 -3.30424318E-01  1.14435608E-01 -5.83442483E-02 -6.58169165E-02
 -2.43558506E-04  1.06037738E-03 -8.93724669E-04  6.28469363E-04  1.30707263E-03
  2.73859942E-02  4.42760551E-02  6.43218430E-03 -1.58087136E-02 -2.13929482E-02
 -1.16867627E-01  9.70139189E-03 -2.40891902E-02 -3.24248801E-02 -4.16778648E-02
 -2.20144484E-02  6.43494525E-02  5.05030628E-02  2.65697138E-01 -1.63387287E-01
  2.74806960E-01 -1.68361076E-01  3.63498644E-04 -4.45125369E-04  1.08356209E-03
  2.92787652E-03  2.56793947E-03  7.90857366E-03  1.28618419E-02 -1.89922594E-03
 -4.98797847E-04 -9.17920239E-04 -3.41189365E-02 -4.05438003E-03 -3.57998432E-03
 -1.78115265E-03 -3.56656238E-02  1.51672663E-03  9.65901614E-03 -6.17426423E-04
  3.70594502E-01  2.89071078E-01  7.39837289E-02 -2.17543933E-02  4.89976758E-04
  5.00118363E-04 -1.32893933E-03  1.84925740E-04  1.01198941E-03 -3.94623889E-03
 -6.45146068E-03 -4.22844580E-03 -8.91924661E-03 -4.67633999E-03  1.80189465E-02
 -6.51349478E-03 -1.27997999E-02 -7.28386823E-03  1.51677365E-02 -1.23419704E-03
 -5.77441797E-03  6.92499419E-04  5.46586716E-02 -4.65796713E-03  1.09062301E-01
  7.10637364E-02  8.47140725E-05 -7.17233567E-04  7.64045562E-04 -3.49433738E-04
 -1.42528543E-03 -8.77697695E-03 -1.42931587E-02 -5.33135163E-03  1.55330873E-03
  1.71346870E-03  3.84069856E-02 -8.83134002E-03  1.59901449E-03  2.04027142E-03
  2.18542141E-02 -7.59039382E-03 -3.14927648E-03 -1.05882828E-03  2.60675861E-01
 -6.46773973E-03  2.70901123E-02  1.62033558E-02 -5.90451696E-04  1.46904523E-05
  1.20714818E-03 -5.13430365E-04  3.04512378E-04  4.37326989E-03  7.06937000E-03
 -9.07017705E-03 -3.00691174E-03 -4.29808369E-04 -1.80087099E-02 -1.39488828E-02
 -3.02621149E-03 -3.81856160E-05 -5.42010145E-03 -3.27478213E-03 -1.00206012E-03
  1.69400192E-03  1.01443788E-01  6.62714950E-02  3.64770180E-03 -1.23906563E-02
  3.69759643E-04 -6.82090126E-04 -8.29169055E-04  8.22133850E-04 -1.19112168E-03
  5.57023019E-03  9.00202747E-03  5.33494762E-03  6.42299995E-03  1.97445095E-03
 -2.38862667E-02  6.40137146E-03  8.67774065E-03  2.97085517E-03 -1.37154977E-02
  1.13977380E-02  1.23183338E-02  3.31633496E-03  3.98039930E-02  6.78681840E-02
  1.41228412E-01  8.53530875E-02  3.96377192E-04  4.55606204E-04 -2.18408222E-04
 -9.67032553E-04  7.08822360E-05  4.80773563E-03  7.74004619E-03 -1.16709905E-02
  3.38306958E-02  3.34693740E-02 -1.84661162E-02 -1.69385336E-02  5.06080641E-02
  4.91000210E-02 -9.28292018E-02 -6.66756489E-03  1.33134799E-02  5.46772291E-02
 -2.30668434E-01  5.39118385E-02 -9.90430300E-02  5.11898703E-04 -7.17476098E-03
  7.33358546E-05 -8.53745309E-04 -1.96318409E-03 -1.70835950E-03 -4.22844977E-02
 -6.86753890E-02 -2.76219553E-03  8.22783911E-03  9.54362826E-03  1.80658193E-01
 -4.99733744E-03  1.44029803E-02  2.25599188E-02  1.58980408E-01  7.41332959E-04
  2.03545174E-03 -7.24755003E-03  1.45709067E-01  1.14556465E-02 -5.20802122E-02
  2.05114191E-02  3.47139597E-03  7.23263612E-05  1.96801724E-04 -3.43582538E-03
 -3.08464984E-03 -2.04555074E-03 -3.32721056E-03  1.31846134E-03 -9.31499493E-04
  4.99749949E-02  9.72430325E-03  1.75542391E-03 -9.77792413E-04  7.56896651E-02
 -3.68876332E-02 -7.21642772E-03  1.94952726E-02  3.03409269E-02 -1.37146511E-01
  2.87005441E-03  1.88906220E-02  4.10482911E-02 -1.66215994E-03  2.72614088E-03
 -7.40365985E-03 -4.63800022E-04 -5.81385121E-04  3.08712120E-02  5.00813881E-02
  7.03995061E-04 -2.43418310E-03 -1.61564920E-02 -1.33804293E-01  2.55294318E-03
 -7.88766519E-03 -1.84390310E-02 -1.34788517E-02  1.25699963E-02 -2.78499606E-02
  2.92489003E-02 -2.99580848E-01 -4.44772468E-02  9.11540330E-02  1.08349776E-01
 -1.13699181E-03 -1.80618286E-03  4.72966915E-03  2.99392241E-03  2.50680786E-03
 -3.37626599E-03 -5.55728780E-03  8.16965737E-03 -2.47119353E-02 -5.67823380E-02
  9.04433099E-03  1.33075107E-02 -3.75637697E-02 -8.86536211E-02  2.49870102E-02
  2.21480873E-02 -7.80507702E-02 -1.04977359E-01 -4.66503534E-01 -1.25713483E-01
  4.07868485E-01 -1.73154675E-01  7.55690356E-03 -1.78354759E-03  5.44813729E-03
  1.44176378E-03  1.40311942E-03 -6.57027635E-03 -5.27337157E-03 -2.80075348E-03
  3.47142734E-04 -3.06551570E-03  2.94009133E-04  1.82817878E-02  9.64542870E-03
  9.16422214E-03 -8.16692500E-03 -7.77119839E-03 -2.02812247E-02  4.18156694E-03
  4.21577121E-03  1.03306936E-03  9.18631013E-03  7.45605014E-03 -1.87971950E-03
 -3.75640060E-03 -3.47505674E-03  1.04127199E-03 -2.34549089E-03 -3.99790873E-03
 -6.23181964E-03 -1.73771165E-03 -1.58624149E-03 -9.67714895E-03  4.49387918E-02
  4.18765543E-02  6.77929015E-03  4.81724388E-03  2.66589651E-03 -2.77137636E-03
 -2.05363271E-02 -1.19769945E-02  1.01712415E-02  3.03142237E-01  4.87827806E-01
 -3.62445314E-03  1.38782759E-02  4.50448082E-02  5.10770467E-03 -1.67114245E-02
  1.22466858E-03 -4.43820462E-02 -7.25494795E-02 -2.74748568E-02 -2.85778013E-02
  2.10802092E-02  2.03564268E-01 -3.16141226E-02 -4.21343486E-02  3.63982278E-02
  1.35093460E-01 -6.31613505E-03 -2.14271614E-02  2.56288162E-02  3.77739952E-02
 -9.13285297E-03 -5.95238041E-03  5.08650329E-03  3.32128487E-03  6.06857872E-03
 -5.28245875E-03  2.05994701E-03 -1.61626361E-03  1.77771026E-02  2.93960830E-02
  8.90588106E-02  2.63707497E-02  1.95709320E-02 -8.15963723E-02  1.35440059E-01
  4.36373516E-02  2.63902728E-02 -9.84685779E-02  9.85372548E-02  2.76977457E-02
  1.69361370E-02  3.78610381E-02 -5.25592444E-02  3.33258713E-04 -2.28720298E-02
 -3.08295517E-03  4.86106464E-03  5.57718030E-03  4.34682261E-03 -2.46712612E-03
  2.30975736E-02  3.84821833E-02 -1.60000383E-02 -1.76550923E-02  1.33700760E-02
 -1.13283062E-01 -2.17193664E-02 -2.42668607E-02  1.85822197E-02 -1.20846016E-01
 -1.51896176E-02 -1.65103533E-02  1.20263371E-02  1.75869472E-02 -7.50306016E-03
  2.55286090E-03 -8.50809483E-03 -4.13391968E-05 -6.09130108E-04 -1.10841094E-03
 -1.66365843E-04  9.39165538E-04 -6.96439347E-03 -1.14177181E-02 -9.41589123E-03
  5.02034836E-02 -4.06149359E-02  2.87897265E-02 -1.19846167E-02  7.74955726E-02
 -6.36853939E-02  5.61458394E-02 -1.34914147E-02  2.51311885E-02 -3.23146351E-02
 -2.38470948E-01 -2.15208300E-02 -1.85345743E-01 -1.10696411E-01 -7.30177023E-03
 -3.45569365E-03  4.33069090E-03  1.19680236E-03 -1.97322825E-03  1.57967956E-03
  2.53587766E-03 -1.46900352E-02  1.59245461E-02 -4.06819474E-03 -6.63607510E-03
 -2.08739553E-02  2.48729186E-02 -6.54886449E-03 -9.38692508E-03 -2.07053168E-02
 -8.38255270E-03 -9.18207959E-03 -8.01198548E-02  1.84633671E-02 -9.66600662E-02
 -8.20019346E-02 -1.46778159E-03 -1.78029616E-03 -7.67548921E-04 -9.75226987E-04
  6.73750197E-04 -3.15613442E-02 -5.13949500E-02  3.68334863E-03 -1.39305752E-02
 -5.49212222E-02  1.39275510E-01  6.20320561E-03 -2.04407219E-02 -8.10201014E-02
  3.61822284E-02  1.25980076E-02 -4.11774511E-02 -2.57211999E-03 -1.82130486E-01
  6.11713706E-02 -2.13916117E-01  1.87795607E-02  1.26126571E-04  1.09190488E-03
 -1.58031601E-03 -1.92754802E-03 -2.03233085E-03 -7.76661011E-03 -1.26790078E-02
  5.50508259E-03  8.06278565E-03 -9.43423047E-04  3.37020345E-02  7.37562572E-03
  1.41277657E-02 -9.74513336E-04  2.37292323E-02  3.17198227E-03  1.57583716E-02
  3.11040836E-03  1.84300523E-01 -2.53619628E-02 -4.92309685E-02 -5.36272302E-03
 -2.58411318E-04 -1.75271182E-03  8.14553739E-04 -1.56248707E-04  5.35586238E-05
  7.52396213E-03  1.22506297E-02  4.37461930E-03  6.76465937E-03  2.12024092E-03
 -3.24849775E-02  8.29028530E-03  9.65003719E-03  2.44683068E-03 -1.67447708E-02
  7.96319799E-03  3.02693110E-03  2.73813382E-04 -1.41461788E-01 -1.58327709E-02
 -9.77855924E-03 -1.06126207E-02  3.95095227E-04  5.19320633E-04 -8.84069719E-04
 -5.29271507E-04  8.26431582E-04  1.98764646E-03  3.21438778E-03  9.92115986E-03
 -7.13053902E-03 -6.11523203E-03 -8.09650983E-03  1.51978687E-02 -1.01147341E-02
 -8.90296744E-03 -1.13685022E-02  3.26791130E-03 -5.55148585E-03 -4.08849193E-03
 -2.35921676E-02 -1.12417528E-02  1.27184973E-02  1.36040110E-02 -1.58286394E-04
 -2.48270843E-04 -9.83801038E-04  1.29300250E-03 -1.38611085E-05 -9.09952687E-03
 -1.48405828E-02 -1.33322191E-03 -2.87923077E-03 -2.46691286E-03  3.96134983E-02
 -1.42470815E-03 -5.75473169E-03 -4.86391747E-03  3.30151302E-02 -4.37301915E-04
 -3.01427234E-03 -1.31256070E-03 -1.99586630E-01 -5.92978340E-02 -3.48647130E-02
 -1.39404244E-02 -6.20045112E-04 -5.92105548E-04  1.00039349E-03 -2.98621248E-04
 -2.53690963E-04  4.87494751E-03  7.96261020E-03 -6.51770370E-03 -8.13700711E-03
 -7.87346254E-03 -2.09474037E-02 -1.09827011E-02 -1.15763203E-02 -1.21144290E-02
 -2.44691536E-02 -2.63253842E-06 -4.83552389E-03 -7.87682508E-03 -3.83564974E-02
 -6.62404576E-02 -1.26688073E-01 -5.58466791E-02 -7.77423755E-04  6.51241207E-04
 -1.33532061E-03 -5.35986699E-04  6.10600718E-04  3.99034424E-02  6.51152488E-02
  9.54120846E-04 -3.13668345E-03 -2.52905017E-02 -1.73055854E-01 -1.30388115E-03
  1.55266723E-03 -4.46974460E-02 -1.21480883E-01 -6.96876669E-03  2.69530242E-02
 -2.69599139E-02  3.56968952E-01  3.48647206E-03 -1.36750097E-02 -1.14983265E-01
 -2.21688365E-03 -1.41368166E-03  3.41705188E-03  4.16328624E-03  3.32684729E-03
 -5.92127993E-03 -9.65488490E-03 -2.13836851E-02  5.63996581E-02 -2.25257648E-02
  2.60118356E-02 -3.19049680E-02  8.43137704E-02 -3.19624115E-02  7.54036343E-03
 -1.61967752E-02  4.05366039E-02 -1.23938992E-02 -1.24669633E-01  1.03605126E-02
 -2.35031410E-02  4.84576101E-02  5.15672592E-03  1.84385755E-03 -4.56139489E-03
  1.67099722E-03  1.38329130E-03 -3.58293399E-02 -5.84209386E-02 -2.52442900E-03
  8.68126889E-03  3.51028584E-02  1.56328405E-01 -6.93067087E-03  2.12480526E-02
  5.35128679E-02  1.05116867E-01 -8.07300515E-03  2.41759285E-02  1.60463807E-02
 -8.16001037E-03 -4.04655815E-03  1.51682129E-02  3.79106661E-02 -1.26002921E-03
  1.15045578E-03 -2.80989783E-03 -4.35871589E-03 -3.81023326E-03  3.42325082E-02
  5.59284866E-02 -6.33275029E-03  1.87840181E-02  3.60441289E-02 -1.50209253E-01
 -7.39315864E-03  2.25246190E-02  6.05266637E-02 -6.98360042E-02  5.47234027E-03
 -1.34434827E-02  2.14726626E-02  5.81483851E-02 -4.28971060E-03  7.74046774E-03
  2.29462073E-02  7.69166216E-04 -1.42701356E-03  3.66069912E-03  4.30177011E-03
  3.75905703E-03 -5.52537242E-04 -8.74942051E-04  2.52872349E-02 -6.76135751E-02
  3.00884418E-02  2.62224840E-03  3.55980081E-02 -9.46650317E-02  4.22272345E-02
  1.22862415E-02  3.18470149E-02 -8.38906222E-02  4.59371675E-02  3.49167406E-01
  1.17989197E-02 -1.66473776E-02  7.09294479E-02  1.82811947E-03  1.46793911E-03
 -3.59469858E-03  8.80714084E-04  5.92374651E-04  5.42113631E-02  5.13013430E-02
  1.20836484E-02 -5.44030599E-02 -4.31300399E-02 -1.14465212E-02  2.22219098E-02
  1.61044630E-02  3.43624282E-03  1.07792787E-02  7.77862452E-03  2.21164242E-03
 -8.67263114E-03 -7.64638414E-03  1.32590430E-05 -2.27983378E-03 -2.62829215E-03
 -8.73734858E-05  1.06767078E-02  9.53259636E-03  1.15026554E-03 -6.27606502E-03
 -7.24965679E-03 -8.03701445E-06 -5.02183980E-02 -4.17087773E-02 -6.88061721E-03
  6.47723122E-03  6.37043753E-03  1.06142444E-03  4.25175019E-02  3.72233299E-02
 -4.29765376E-04 -4.34776602E-02 -4.02133390E-02 -4.44819118E-03 -2.12208028E-02
 -3.62486382E-02  6.60122365E-03 -1.76224163E-02  5.71979212E-03 -2.84041755E-04
 -1.95779081E-03  1.11169459E-03  1.42257813E-02  2.32578644E-02  1.00164381E-02
  1.00846475E-02  5.13773608E-05 -6.55895005E-02  1.20117956E-02  1.51842867E-02
 -3.27011805E-04 -4.37226967E-02  2.22708412E-03  6.05698511E-03 -3.72244448E-03
 -4.03354558E-02  9.68165117E-03 -1.69966816E-03  2.59843016E-03 -2.17220081E-03
 -3.57511969E-03  1.08002832E-03 -2.37326523E-04  6.81165184E-04 -7.45128785E-03
 -1.23179580E-02 -3.86062777E-02 -9.48260634E-03  1.25250396E-02  3.36284107E-02
 -5.94338569E-02 -1.56652362E-02  2.14710288E-02  4.80927724E-02 -4.23207585E-02
 -9.76152672E-03  1.01858080E-02 -1.58696756E-02  7.80999276E-03  1.42699775E-03
  4.55450132E-03 -5.59125833E-04 -2.10131567E-03 -3.21964575E-03 -1.41753636E-03
  9.10664607E-04 -8.73163062E-03 -1.45293662E-02  8.34063522E-03  8.03954582E-03
 -2.02117646E-03  4.25428562E-02  1.16501590E-02  1.14299244E-02 -2.53334937E-03
  4.82259951E-02  7.07366977E-03  6.99131028E-03 -1.23769847E-03 -2.64526189E-03
  3.46071979E-03 -9.63979777E-04  2.98063349E-03  4.22113727E-04  4.08726883E-05
  2.71482701E-04  7.06350955E-05 -7.01289913E-04  5.28859556E-03  8.70942795E-03
 -2.28975601E-02  1.13294079E-02  3.09972251E-02 -2.16454633E-02 -3.79497177E-02
  1.76253079E-02  4.94267554E-02 -5.11635012E-02 -2.02396561E-02  1.51001580E-02
  2.70336047E-02  8.97747542E-02  5.45525092E-02  1.08608566E-01  8.33534885E-02
  6.93568468E-05  1.76825673E-03 -3.28661105E-03  1.09818756E-03 -9.43924441E-04
  2.35173281E-03  3.86712387E-03 -6.51563846E-02  4.92325257E-02  4.41016187E-02
 -1.11222817E-02 -9.51372455E-02  7.12039303E-02  6.46342602E-02  5.97711081E-03
 -3.37896059E-02  3.42282587E-02  2.64266805E-02  3.40365881E-01  1.45281138E-01
 -8.34357561E-02 -7.74055309E-02 -3.71079290E-04 -4.08672896E-04 -2.64963199E-03
  5.31181795E-03  1.49913986E-04 -1.87953211E-04 -3.30265666E-04 -1.99206292E-03
 -1.84641943E-02  1.54628929E-02  5.23760619E-04 -3.62691145E-03 -2.57007103E-02
  2.19602565E-02  1.38518289E-02 -1.84068472E-03 -1.59399193E-02  9.15621766E-03
 -1.25931380E-01 -7.87381664E-02  1.36764711E-01 -1.48744827E-01  2.45831887E-04
  2.05794545E-04 -1.25730190E-04  2.65120333E-04  1.66272742E-03 -4.22758043E-02
 -6.89953095E-02  3.87399622E-02  3.15147732E-02  1.30252851E-02  1.83466584E-01
  5.31315393E-02  5.48889621E-02  2.51950813E-02  1.25311991E-01  2.11133172E-02
  3.96472384E-02  2.12902417E-02 -1.51413156E-01  5.77027090E-02  7.22602237E-02
  3.23254935E-02 -2.63659912E-03 -3.56855635E-03  5.30321558E-03  2.64600419E-04
 -4.62546501E-03  4.47915402E-02  7.30755977E-02  2.92522038E-02  3.07000144E-02
  1.33801822E-02 -1.95093813E-01  5.41994446E-02  4.28673176E-02  1.65170706E-02
 -1.28962367E-01  3.84894784E-02  1.64108937E-02  3.06878992E-03  2.95423639E-01
  7.98560899E-02  2.87030823E-02  4.05256736E-03  3.11345502E-03  4.14599484E-03
 -3.82723138E-03 -2.78833736E-03  3.89859398E-03  1.97035310E-03  3.21393752E-03
  5.80995400E-02 -4.63747544E-02 -3.66989793E-02 -8.55839444E-03  8.63025183E-02
 -6.82659799E-02 -5.42000666E-02 -8.01666351E-03  3.17662746E-02 -2.59250078E-02
 -2.02109867E-02 -5.80065406E-02 -2.94394614E-02  1.27708399E-02  1.12964084E-02
 -1.66362526E-03 -1.19325244E-03 -4.08872123E-03  7.64889909E-03  3.12316348E-04
 -4.67530969E-02 -7.62769967E-02 -2.76637213E-02 -2.64350731E-02 -1.06677390E-02
  2.03471370E-01 -3.76675662E-02 -4.90487814E-02 -2.21219773E-02  1.37266652E-01
 -1.44353341E-02 -3.18105085E-02 -1.60322771E-02 -1.64848293E-01 -3.65036381E-02
 -5.08661544E-02 -2.14380597E-02 -2.41205126E-03 -3.43136133E-03  5.85292005E-03
 -3.75952141E-04 -3.76338698E-03  4.04351631E-02  6.60171997E-02 -3.53500581E-02
 -4.14883590E-02 -1.69268463E-02 -1.76002428E-01 -6.24231245E-02 -5.86241336E-02
 -2.15631997E-02 -1.20530922E-01 -4.25524217E-02 -2.63056048E-02 -6.80617772E-03
 -6.96358642E-02 -4.74344741E-02 -7.70610420E-02 -4.02536647E-02  3.18094047E-03
  4.26551111E-03 -4.00600939E-03 -2.09692739E-03  4.32053940E-03 -9.78734830E-04
 -1.67342740E-03  2.35433053E-03 -1.53439374E-02  2.33672270E-04  4.87904473E-03
  3.39404725E-03 -2.31913495E-02  1.00941508E-03  3.96841443E-03 -3.01263317E-03
 -4.77058689E-03  5.70497613E-03  8.05797891E-03  4.50274095E-02 -1.20160113E-01
 -6.90031104E-02 -2.46584322E-04  6.13755111E-04  3.70812383E-04 -3.67218525E-04
  3.95718999E-04  5.49727780E-03  8.95155036E-03 -3.25545627E-03  6.23902335E-03
 -1.29626156E-03 -2.35999882E-02 -4.95238947E-03  8.76752813E-03 -3.18803660E-03
 -1.95438425E-02 -1.79293614E-03  6.16400804E-03 -4.45740110E-03  1.10008447E-01
  3.15379219E-02 -7.76278912E-02  2.63410590E-02 -4.77160936E-04  5.61168767E-04
 -1.45154910E-03  3.99681232E-04  5.75555232E-04 -8.26434309E-03 -1.34976352E-02
 -3.36066193E-03  7.84999835E-03 -5.61290839E-03  3.62537218E-02 -5.83431692E-03
  1.36137930E-02 -7.82250960E-03  2.12088874E-02 -3.80970024E-03  9.57164932E-03
 -2.01782270E-03 -2.66557559E-02 -6.70811992E-04  5.10346954E-03  6.40282013E-02
  2.43921778E-04 -1.70676856E-04  5.11469402E-04 -7.62014881E-04 -5.27697142E-04
 -1.92110391E-03 -3.19927252E-03 -6.22105106E-03  1.44443527E-02  1.93153241E-03
  8.74183299E-03 -9.54737997E-03  2.16738695E-02  2.07913331E-03  6.94965740E-03
 -3.53746225E-03  1.00763554E-02  5.72931079E-03 -2.36661459E-02 -1.71675703E-02
  5.03427814E-02  3.97386773E-02  1.88327731E-03 -4.24787229E-04  1.27126907E-03
  3.92754425E-04  6.97620642E-04  9.76026544E-03  1.58776149E-02 -2.81652454E-03
 -2.44164451E-03 -1.39324830E-02 -4.32484478E-02 -4.55795213E-03 -3.65956509E-03
 -1.97676194E-02 -2.46105120E-02 -4.72427503E-03  1.79013744E-03 -1.33873625E-02
 -1.56818046E-01 -3.25691670E-02  8.86873122E-02 -5.45046483E-02 -1.23816055E-04
 -9.97260172E-04  1.30687762E-03  8.15786445E-04  1.50407082E-03 -1.43141371E-02
 -1.38989715E-02 -5.75883400E-04  3.14876311E-02  2.67953817E-02  3.84381926E-03
 -3.15095360E-02 -2.22796479E-02 -9.10515623E-03  5.60391758E-02  4.83473098E-02
  4.39413132E-03 -5.55092559E-02 -5.02754517E-02 -3.40476834E-03 -2.44199923E-03
 -2.39902815E-03 -2.17822303E-05  5.78870168E-02  5.34053166E-02  4.36785272E-03
 -5.44662743E-02 -4.81437215E-02 -6.17653704E-03  7.81298568E-03  8.57246471E-03
 -5.21436674E-03 -4.48583337E-03 -3.69482996E-03  1.70743449E-03  1.29020296E-02
  1.18195896E-02  1.15181489E-03  7.17167412E-03  8.28873821E-03  2.01117842E-03
  5.26556621E-02  8.84527298E-02 -2.70290385E-03  2.87446227E-03 -2.64714145E-03
 -8.02618468E-04 -2.70486115E-04 -4.42943823E-04  1.87828706E-02  3.08774972E-02
 -1.47654816E-02  2.04149691E-02 -3.08474326E-02 -8.54747246E-02 -2.58713018E-02
  3.26161673E-02 -5.03607769E-02 -8.33698301E-02 -5.22225076E-03  1.16112728E-02
 -1.50706837E-02 -7.66109384E-03 -2.42630174E-03 -2.03586507E-03  7.11781335E-04
 -6.48653930E-04  1.06259710E-03  2.82840003E-03  6.67172944E-04 -2.74956947E-03
 -6.96995953E-03 -1.14923512E-02 -7.76912823E-03  3.35793459E-02 -3.38828034E-02
  3.30084386E-02 -1.09345611E-02  5.15815180E-02 -5.12380445E-02  2.94341683E-02
 -8.11606742E-03  3.79540339E-02 -3.99687459E-02  8.34180721E-02  3.35231850E-05
  5.22760687E-03 -1.09826775E-02  6.36275748E-04 -1.04594045E-03 -1.92822225E-03
 -2.33004363E-03 -1.25634028E-03 -5.66504737E-03 -9.46754052E-03 -8.80634213E-03
  1.03858390E-02 -1.64717935E-02  2.79110780E-02 -1.38148680E-02  1.48084372E-02
 -2.40277297E-02  3.50674614E-02 -9.87935047E-03  9.65728783E-03 -1.55454455E-02
  4.39524590E-04  4.22419019E-03 -2.10785071E-03  2.93513896E-03 -1.42616365E-03
  3.43710979E-04  1.74544842E-03  1.84572420E-03  5.70272468E-04 -4.33409373E-03
 -7.12599448E-03  4.65128357E-02  3.35608082E-02  3.10466413E-02  1.92570026E-02
  7.19169412E-02  5.24390897E-02  4.71740460E-02  2.73415314E-02  2.59737949E-02
  3.03449759E-02  1.07473272E-02 -8.68287080E-02  4.76546933E-02  1.29320053E-01
  1.33742830E-02  5.41243182E-03  1.80959597E-04 -1.17427172E-03 -1.23455473E-03
 -7.76109487E-03  4.79538482E-02  7.79768093E-02 -4.37193098E-03 -1.64839226E-02
 -8.58693335E-03 -2.08183478E-01 -7.09406021E-03 -2.49473963E-02 -1.26212075E-02
 -1.31357942E-01 -2.90789665E-02 -3.60017048E-02 -1.75498426E-02  6.73441720E-01
 -1.82947858E-02 -5.39861999E-02 -2.25211861E-02  2.83078176E-03  1.93697812E-03
 -2.36387041E-03 -1.83423835E-03  5.13348605E-04 -1.04181984E-02 -1.70672945E-02
  1.65502407E-02 -1.53005947E-02  1.89860995E-02  4.66573556E-02  2.55125000E-02
 -2.24766469E-02  2.66237803E-02  2.60509657E-02  5.13884698E-03 -6.41708858E-03
  2.15167465E-02 -1.98399175E-01 -4.30064893E-02  1.12362205E-01 -1.30160724E-02
  2.07107785E-03 -6.13019982E-04 -2.32550458E-05  1.39590873E-03 -1.78018893E-03
 -1.76683671E-02 -2.89761315E-02 -7.67309524E-02 -1.19122913E-02  5.95774642E-03
  7.75842419E-02 -1.11060445E-01 -1.32968379E-02  1.08693499E-02  4.90922496E-02
 -4.69712165E-02  1.15576513E-02  1.54959999E-02 -4.57578393E-01  6.33515573E-02
  1.09538660E-01  5.90877896E-02 -1.26706935E-03  2.78500830E-03  3.27186644E-03
 -3.42206384E-03  4.70681400E-03 -3.00916609E-02 -4.91583313E-02  7.78845026E-04
  5.72309207E-02  3.32098626E-02  1.31272844E-01 -5.94314943E-03  8.59793794E-02
  5.12515023E-02  1.05956683E-01 -6.38475390E-03  3.67954257E-02  2.18298588E-02
  2.11324664E-01  3.37995038E-02  6.36644330E-02  2.81173374E-02 -3.96931844E-03
  4.11421133E-04 -9.73469724E-05  5.61252490E-03  4.23984495E-03  4.71136787E-02
  7.68769344E-02  8.60266184E-03  2.10304968E-02  1.09055724E-02 -2.04980503E-01
  2.16965893E-02  3.96666815E-02  1.96837548E-02 -1.50045302E-01  1.66657336E-02
  2.25131335E-02  1.04123958E-02  8.88292303E-02  9.22830571E-04  3.48033468E-02
  2.14828721E-02  4.27968481E-03 -1.34169987E-03 -3.44819207E-03 -1.88106694E-03
 -5.30432422E-03 -1.89592615E-02 -3.09783785E-02  7.43212009E-02  1.22202399E-02
 -5.27436851E-03  8.26084389E-02  1.11130421E-01  1.43899315E-02 -1.02275259E-02
  7.37478054E-02  4.74357846E-02  6.02055417E-03 -4.04126701E-03  2.05635419E-01
  2.10538157E-03  2.19352648E-02  1.02178198E-02 -9.48583746E-04  2.91025922E-03
  3.77420314E-03 -4.33853157E-03  4.75533244E-03 -2.83469198E-02 -4.64001722E-02
 -6.25891732E-04 -5.92898529E-02 -3.46938044E-02  1.24313351E-01  6.83951945E-03
 -8.66181915E-02 -5.14687457E-02  7.37093378E-02  2.60719428E-02 -3.33698296E-02
 -2.48008969E-02 -4.43160065E-01  1.05691110E-01 -3.83943503E-03 -1.62954083E-02
 -3.58694751E-03  5.12474598E-04  3.91215893E-04  4.64064533E-03  4.22255462E-03
  1.45188981E-04  2.02918290E-04  1.16427686E-02 -2.47085129E-02 -1.11730775E-02
 -4.25710902E-05  1.76603759E-02 -3.53523580E-02 -1.49760386E-02 -8.58419618E-03
  7.42331237E-03 -1.45789185E-02  6.96773212E-04  1.16361734E-02  8.97466836E-03
 -2.54618410E-02 -1.37707995E-02  1.22869229E-03 -9.86404803E-04  2.05308277E-04
  7.61909576E-04  2.67784002E-04  1.17589071E-02  1.91885172E-02 -5.07883925E-03
  1.50182217E-02 -8.61683621E-03 -5.10337884E-02 -7.12876369E-03  2.09865390E-02
 -1.57756040E-02 -3.17431242E-02 -2.38824875E-03  8.08978618E-03 -1.11681854E-02
  1.54670649E-02  6.50108842E-03 -1.17893737E-02  3.89775694E-03 -7.97808107E-04
  8.23350989E-04 -2.58691947E-03  1.24007873E-03  7.12730254E-04 -1.70071452E-02
 -2.77919483E-02 -4.97165596E-03  1.37710944E-02 -7.73379339E-03  7.44705855E-02
 -8.95349004E-03  2.44529109E-02 -1.07328492E-02  5.45997501E-02 -6.21481849E-03
  1.73208195E-02 -5.02334221E-03 -1.90754021E-02 -5.79694296E-03  1.24605954E-02
  1.00491693E-02 -1.48460665E-04 -3.48758232E-04  9.51283935E-04 -1.80147275E-03
 -1.61109310E-03  2.07266030E-03  3.30841648E-03 -8.50073725E-03  2.57386615E-02
  1.16956201E-02 -8.57162651E-03 -1.23998192E-02  3.73773265E-02  1.73770748E-02
  5.21141747E-03 -3.56464754E-03  1.10799982E-02  4.74414079E-03 -2.44974962E-02
 -1.23142516E-04  8.30960884E-03 -5.52140359E-03  2.70447916E-03 -7.56815051E-04
  2.20449621E-03  1.51619284E-03  1.05076831E-03  1.39929758E-02  2.28241450E-02
  7.82288983E-03 -1.28516101E-02 -9.59423103E-03 -6.21647945E-02  1.10435541E-02
 -1.67982348E-02 -1.32148705E-02 -4.14710493E-02  1.11860765E-02 -1.62420953E-02
 -2.49314181E-03 -1.15908994E-02 -7.64859613E-03  5.87638152E-03 -5.52393635E-04
  7.61650951E-04  1.59245743E-04  1.15965646E-03  2.33994799E-03  1.11313812E-03
 -4.27271098E-02 -4.38988025E-02 -1.04096059E-02 -2.00510536E-02 -1.50530384E-02
 -9.73982228E-03  1.17637896E-02  9.76326514E-03  7.79911937E-03  2.58788401E-02
  2.24849253E-02 -7.21872536E-03  4.04538616E-02  3.79216954E-02  2.85554900E-03
 -6.07198308E-02 -5.67943570E-02 -6.29025527E-03  2.58172436E-02  2.44719092E-02
  9.75056772E-04  3.95158835E-02  3.54750074E-02 -7.65342115E-04  5.51088472E-03
  2.54914426E-03 -9.07852260E-04 -1.28978082E-02 -1.24018298E-02  2.28541502E-03
  2.54354255E-02  2.31152658E-02  1.99884739E-03  2.88474798E-03  2.61357067E-03
  5.48487258E-04  6.32406594E-02  1.05669516E-01  3.01518247E-03 -8.93456035E-04
 -6.44505007E-03  1.42946313E-03 -5.31547013E-04 -1.80056307E-03  3.76215163E-02
  6.15533930E-02  2.28877870E-02  1.18810925E-02 -9.85391470E-03 -1.74485097E-01
  2.68569309E-02  1.71522884E-02 -1.87308905E-02 -1.07656876E-01  6.98392331E-03
  1.74283997E-02 -2.78620549E-02 -9.68241634E-02  1.86793536E-02  1.66299505E-03
  1.05440733E-02 -4.43184488E-03 -7.46627847E-03  4.54521399E-03 -1.05978778E-03
  5.36788079E-03 -2.19176678E-02 -3.63376734E-02 -7.87740963E-02 -6.07556016E-02
  1.85703616E-02  1.01070688E-01 -1.21630131E-01 -9.55480393E-02  3.22587775E-02
  1.35455009E-01 -9.37239273E-02 -7.58222097E-02  2.60193619E-02 -1.74622081E-01
  7.12111639E-02 -1.72509444E-02  4.46661467E-02  1.77592749E-03 -7.23915313E-03
 -8.09198411E-03 -3.84249370E-03  5.18232761E-03 -2.34792958E-02 -3.91073790E-02
  2.56053118E-02  1.96280259E-02 -1.50778840E-02  1.15316297E-01  3.60064222E-02
  2.73734430E-02 -2.14021418E-02  1.25050645E-01  2.45847914E-02  1.81839469E-02
 -1.39148126E-02 -2.45850147E-02  1.24021693E-02 -2.43668770E-03  6.08335360E-03
  3.13873274E-04  1.37151078E-03  1.42151790E-03 -4.40670958E-04 -1.72539217E-03
  1.49258882E-02  2.44032068E-02 -3.78544586E-03 -1.89322447E-02  1.72952770E-02
 -6.38856030E-02 -8.47186195E-03 -2.99447874E-02  2.69469350E-02 -8.11386512E-02
  2.08090376E-02 -1.11548899E-02  5.36327477E-03 -3.55306911E-01  2.04404053E-01
  2.15288442E-01  1.63294235E-01  2.05246658E-03  2.68618824E-03 -1.07308307E-02
 -4.55307208E-03 -1.47940434E-03  8.60849675E-03  1.40408113E-02  1.17472970E-03
 -7.94289404E-03  4.97463144E-03 -3.79956948E-02  9.76239078E-04 -1.38550980E-02
  6.00543755E-03 -1.35421309E-02 -4.99269402E-03  2.09690289E-02  2.47059047E-02
  1.15734965E+00  1.67391220E-01  1.51983687E-01  6.84489623E-02  1.23840269E-03
  1.17961676E-03 -9.02276732E-04  9.12659472E-05 -8.16022383E-04 -9.44042622E-03
 -1.52749514E-02 -1.93911058E-02  4.36485559E-02 -6.79495919E-02  4.07853003E-02
 -2.81171903E-02  6.12483477E-02 -1.00792920E-01  1.58253961E-02 -7.04496471E-03
  7.47779431E-03 -6.47362737E-03 -5.49765880E-01  5.80357188E-02 -1.55742075E-01
  5.88549667E-01 -1.97470344E-03  3.50698141E-03 -9.04104221E-03 -2.13199949E-03
 -1.39224446E-03 -1.34860247E-03 -2.24149283E-03 -1.31725682E-02 -3.98974332E-03
  2.20047398E-03  6.65745615E-03 -1.93213543E-02 -5.52085938E-03  4.33087817E-03
 -1.40921668E-02 -2.15989997E-02 -8.99773804E-03 -3.72611894E-03 -3.38513919E-01
 -6.44661196E-02  2.08504698E-02  1.28023600E-03 -1.60840290E-04  1.16401899E-03
  1.28476373E-04 -8.13842038E-04  4.34148607E-04 -5.90017679E-03 -9.62547452E-03
 -7.85324332E-04  8.25321713E-03  5.55828473E-03  2.53684606E-02 -2.70343655E-03
  1.24549551E-02  9.00090059E-03  1.17265311E-02 -4.58066559E-03  3.60975079E-03
  3.51785615E-03  1.24156193E-01  3.37699196E-02  1.38031322E-03  5.32250726E-03
 -6.73437115E-04  1.27348322E-04  1.64244039E-04  1.18892348E-03  5.64842543E-04
  7.59781655E-03  1.24346674E-02  3.99713812E-04  4.38447081E-03  2.82650550E-03
 -3.38772328E-02  2.12919414E-03  7.62593411E-03  4.72189751E-03 -1.42669462E-02
  7.74865372E-03  7.10693833E-03  3.01281414E-03 -6.39790647E-02 -1.17940192E-02
  4.55260442E-03  6.58638622E-06  6.59981598E-04 -2.26489511E-04 -4.11100744E-04
 -3.28100833E-04 -1.02328420E-03 -2.53937876E-03 -4.14982254E-03  1.30159173E-02
  2.03974538E-03 -2.51525128E-05  1.12014528E-02  1.93104890E-02  2.16692041E-03
 -1.27341448E-04  3.53638881E-04  1.18633525E-02 -4.19896717E-03 -4.72716172E-03
  1.84859611E-01 -7.00462531E-03  2.59528909E-02  2.04235910E-02  3.52468115E-05
  6.90192003E-04  6.65105461E-04 -6.96768419E-04  7.32979720E-04 -4.92938304E-03
 -8.06312941E-03  2.41559702E-04 -1.11530125E-02 -3.08289635E-03  2.10835607E-02
  2.00502510E-03 -1.59764415E-02 -3.84676589E-03  3.93547275E-02 -5.05339776E-03
  2.97146723E-04  4.28349178E-03 -2.85740093E-01  4.71571990E-02 -1.95292898E-02
 -2.45172212E-02  8.02092619E-06  2.88959950E-04  5.46015537E-04  1.17543656E-03
  7.33480859E-04  3.59478113E-02  5.87998387E-02 -1.41836764E-02  3.43372803E-02
 -1.87995798E-02 -1.57443042E-01 -2.28058950E-02  5.52255253E-02 -3.74244452E-02
 -1.33691473E-01 -2.00450579E-02  4.80668323E-02 -2.06868697E-02 -3.74044010E-01
 -9.98894198E-02  2.38434237E-01  1.35652092E-01 -2.03056556E-03 -7.93216132E-04
  1.88642888E-03  2.83329584E-03  2.84487265E-03 -2.28455527E-02 -3.72974810E-02
 -1.26584906E-02  3.26312600E-02 -1.20455919E-02  9.91174673E-02 -1.93574721E-02
  4.97388138E-02 -1.14783304E-02  6.18655421E-02 -9.48712039E-03  2.67871203E-02
 -5.93473153E-04 -1.89320130E-01 -3.06066143E-02  9.98866788E-02 -2.41520676E-02
  5.72288977E-03 -2.89517584E-05  6.30986425E-04 -2.85284120E-04 -1.38559146E-04
  7.00770364E-04  1.18610293E-03  7.93248657E-03 -1.87390437E-02  5.65751269E-02
 -3.23714245E-03  1.16726580E-02 -2.77494115E-02  8.35878143E-02 -1.27006282E-02
  3.91049409E-03 -9.25475583E-03  3.10505208E-02 -7.85861845E-02 -1.20991199E-02
  1.98516630E-02 -6.70631881E-02 -2.29407937E-03  1.49397764E-03 -4.15030776E-03
 -9.39372542E-04 -8.86846561E-04  3.23960786E-02  5.31971876E-02  1.73823664E-02
 -4.65718567E-02  1.27623390E-02 -1.43882572E-01  2.73730803E-02 -7.34796529E-02
  2.69838431E-02 -8.93981419E-02  1.77631832E-02 -4.53643262E-02  2.01089403E-02
  2.82338666E-01  4.06070964E-02 -9.77090867E-02 -2.62715768E-02 -6.32866140E-03
 -3.54455581E-04  4.54222299E-04  9.53320853E-04  8.42040638E-04 -3.66695610E-02
 -5.95539612E-02  1.21788434E-02 -3.16372213E-02  4.56378137E-02  1.58964093E-01
  1.79310880E-02 -4.63237841E-02  6.16748671E-02  1.41130129E-01  2.09586575E-02
 -5.63177383E-02  3.30541316E-02  7.26348633E-01  9.82739893E-02 -2.76315969E-01
  1.47035550E-01  4.07452344E-03  1.36474932E-03 -3.27862267E-03 -2.19819993E-03
 -1.84290645E-03 -4.07450653E-02 -3.71572333E-02 -8.67581786E-03  8.84554756E-02
  7.29071544E-02  1.75382842E-02 -2.45705247E-02 -2.45825200E-02 -7.10086172E-03
  1.90271700E-03  3.21858880E-03  7.21237733E-03  8.11930347E-03  7.76748135E-03
 -7.03430110E-04 -1.00731887E-02 -8.76549351E-03 -5.65575039E-04  3.61382092E-03
  2.40769934E-03 -2.23266940E-03  6.39926221E-03  6.51187635E-03  2.15151662E-03
 -5.97885076E-02 -4.98342393E-02 -5.40190385E-03  2.38833692E-02  2.28301075E-02
  1.09187169E-03 -9.00480035E-03 -9.04773133E-03 -1.13669593E-04 -5.92998469E-02
 -5.60016916E-02 -5.85061130E-03 -9.12436511E-02 -1.57045839E-01  4.55161842E-04
 -1.62114961E-03  1.80415536E-02  2.51160381E-03  5.84597912E-04  3.92378802E-03
 -8.69201770E-03 -1.40199107E-02 -2.93999057E-02  3.69731267E-03 -3.46264846E-02
  4.18936408E-02 -4.18988643E-02  6.95333016E-03 -5.45322798E-02  6.31652246E-03
 -1.15841686E-02  7.34340621E-04 -1.55719806E-02  2.75415618E-02 -9.28091822E-03
 -4.31706432E-03 -4.37771688E-03  3.90601400E-03  7.21587668E-03  4.86712191E-04
  9.31359439E-04 -3.69485452E-03  4.82271689E-03  8.05561156E-03  5.65856091E-02
  5.11573292E-02 -6.32723153E-02 -2.06063901E-02  8.80036742E-02  8.05145520E-02
 -9.92873064E-02 -4.84990868E-02  6.41276244E-02  5.81243292E-02 -7.11071540E-02
  4.40365535E-02 -7.43947930E-03  7.61685380E-03 -2.04369168E-02  8.46175669E-04
  4.32491038E-03  4.39129613E-03  3.00022485E-03 -2.72855470E-03  1.04741044E-02
  1.74048094E-02 -2.72811637E-02 -1.03034669E-02 -1.01141032E-02 -5.09017525E-02
 -3.96505502E-02 -1.47587130E-02 -1.53688054E-02 -5.82139953E-02 -2.48067296E-02
 -9.00085881E-03 -1.18725414E-02 -9.79158783E-03  1.63912377E-03 -1.48185248E-03
  6.95961904E-04 -2.33736928E-03 -1.06898415E-04  7.47053759E-04  1.38955148E-03
  2.52023794E-03 -2.09282457E-02 -3.42454412E-02  4.41178971E-02 -1.28689770E-02
 -1.47504481E-02  9.03355541E-02  7.26460190E-02 -2.18470843E-02 -2.54335293E-02
  1.25783507E-01  2.26620699E-02 -1.60734518E-03 -2.02702870E-02 -1.81813165E-02
 -4.45239167E-02 -2.30428035E-02 -6.63404492E-02  1.55979690E-03  4.00048495E-04
 -3.02360283E-03  1.03349068E-02 -3.77715195E-04  9.43749224E-03  1.53208908E-02
 -7.05189758E-03  2.01333652E-02  8.75398033E-03 -4.01736534E-02 -1.03662650E-02
  3.02276862E-02  1.38107698E-02 -4.15856342E-02 -1.54421440E-02 -3.37029358E-03
 -2.74335030E-03  1.62234155E-02 -3.42486131E-02 -2.06425697E-01 -1.08214278E-01
 -1.41182015E-03  2.10393164E-04 -2.69732903E-03  5.07601327E-03  2.08580958E-03
  2.86008425E-02  4.66968985E-02  6.10604456E-03 -1.64107077E-03 -4.02895080E-02
 -1.26396331E-01  1.07335071E-02 -3.46485280E-03 -5.78431884E-02 -7.61915169E-02
 -1.11914969E-02  3.66446786E-02 -3.96947833E-02  1.48552030E-01  2.73112519E-02
 -5.20331416E-02 -1.65060129E-02 -9.11368327E-03  2.04188597E-04 -1.79928153E-03
 -4.41332213E-04 -2.86393101E-03 -1.85293370E-02 -3.02940322E-02 -1.37173512E-02
  8.26674932E-03  5.55917155E-03  8.11060777E-02 -2.18109718E-02  1.63569677E-02
  1.09517960E-02  5.78767721E-02 -1.51889969E-03  2.15313766E-02  1.05736240E-02
 -2.34624945E-01  1.19255536E-01  1.23312518E-01  5.20111618E-02 -1.22646280E-03
 -3.63504755E-04  2.24186683E-03 -8.30127038E-04  8.13660820E-04  5.06983166E-03
  8.29529146E-03  9.87258297E-03  2.80587688E-02  1.43642800E-02 -2.22531509E-02
  1.61749455E-02  4.06438316E-02  2.01549682E-02 -4.85331755E-03  1.18755058E-02
  2.12797884E-02  1.11449139E-02  3.43487473E-01  5.84285917E-02  4.72185616E-02
  1.56748165E-02 -1.34512080E-04  1.35213014E-03 -1.07600579E-03  3.36144762E-04
  2.35890501E-03  9.42746260E-03  1.53902553E-02  2.26313892E-02 -1.40196230E-02
 -1.20766041E-02 -4.09258779E-02  3.53164889E-02 -1.87338225E-02 -1.69759463E-02
 -2.95340994E-02  1.33105062E-02 -6.13278286E-03 -6.34104405E-03 -4.33956076E-02
 -1.67571163E-02 -1.04672299E-03  5.51128701E-03  3.60339895E-04 -9.57213726E-04
 -1.80704633E-03  1.86140006E-03 -1.49009309E-03 -1.92236443E-02 -3.14612319E-02
  3.12088881E-04 -1.42449568E-02 -8.77685415E-03  8.43675452E-02  2.04978618E-03
 -2.52154297E-02 -1.58052581E-02  6.95046655E-02  2.73820876E-03 -1.51423824E-02
 -9.38233309E-03  1.72705923E-02 -5.36300715E-03 -6.32052719E-03 -9.38899020E-03
 -8.11401873E-04 -1.18884472E-03  2.64746250E-03 -1.08432645E-03 -1.26317969E-03
  1.20555677E-02  1.95774885E-02 -5.53061510E-03 -2.13154857E-02 -1.28292340E-02
 -5.15257554E-02 -1.09772399E-02 -3.00947698E-02 -1.77523369E-02 -4.72097672E-02
 -2.41543192E-03 -1.31198178E-02 -8.75262378E-03 -2.80057246E-01  2.50648919E-02
 -3.88596773E-02 -1.58787619E-02  1.32505865E-04  2.08578400E-03 -9.15274510E-04
 -1.14573405E-03  2.90501926E-03  9.10219223E-03  1.47363445E-02 -1.85918853E-02
  5.70173001E-02  4.22079616E-02 -3.88323999E-02 -2.61471316E-02  8.26839494E-02
  5.92570969E-02 -2.75073268E-02 -1.10717113E-02  3.14782447E-02  2.55583120E-02
  5.68451398E-04  2.18432197E-02 -4.96988304E-02 -3.55824280E-02 -6.76053224E-03
 -1.33032515E-03  1.74972856E-03 -1.79031746E-03 -2.00343303E-03 -3.52190667E-02
 -5.76243981E-02  8.97402621E-03 -2.12747683E-02  3.38739753E-02  1.54536298E-01
  1.23335961E-02 -2.81294189E-02  5.90582018E-02  1.11958133E-01  4.40198389E-03
 -8.75132159E-03  4.10258541E-02 -1.67318824E-01  1.18511554E-02 -2.80188095E-02
  6.96374102E-02  4.24162977E-03 -2.05806948E-03  5.91304551E-03 -1.76204261E-03
 -1.62621322E-03  3.73045522E-02  6.10201770E-02  1.16593609E-02 -3.00953701E-02
  2.48451241E-02 -1.63875332E-01  2.09694554E-02 -5.45922833E-02  3.48324750E-02
 -1.16873655E-01  1.57077665E-02 -4.18266832E-02  1.52766232E-02  3.08153700E-01
  2.58156645E-02 -7.09479454E-02  1.98048615E-02  2.55475702E-03  1.09552627E-03
 -3.05860337E-03  5.04042336E-03  4.15769068E-03 -1.18672745E-02 -1.93211487E-02
  2.01308711E-02 -5.57768929E-02 -4.29340432E-02  5.24894403E-02  2.90274582E-02
 -8.00215244E-02 -6.43533433E-02  1.68168392E-02  7.37281535E-03 -2.12453159E-02
 -2.62721617E-02 -1.63797544E-01 -9.95197441E-03  3.42863736E-02 -6.40944128E-03
 -4.90246582E-03  1.92091008E-03 -5.46293602E-03 -2.85220809E-03 -2.73768569E-03
 -2.60005742E-02 -4.25104342E-02 -1.55107462E-02  4.62370138E-02 -4.76664939E-03
  1.16224034E-01 -2.11596824E-02  6.37167403E-02 -9.96269501E-03  6.80473593E-02
 -1.68652070E-02  4.72246318E-02 -2.96403942E-02  6.00489199E-03 -2.16286923E-02
  4.33727129E-02 -1.48637491E-02 -5.70065903E-03  8.19629936E-04 -1.52197343E-03
 -4.92351629E-03 -4.69950184E-03 -1.69325420E-02 -1.78081810E-02 -2.70607513E-03
 -7.81484837E-02 -6.87398651E-02 -3.02163656E-03  4.73110803E-02  3.99738526E-02
  5.83348192E-03  2.60708996E-02  2.27110325E-02  2.40180599E-04 -5.92513225E-03
 -5.79449335E-03 -1.97783860E-03 -1.18578123E-02 -1.21533005E-02 -1.01693686E-03
  3.02083164E-02  2.85882687E-02  3.64435979E-03 -1.03866436E-02 -9.26474223E-03
 -1.99987956E-04 -1.19772499E-02 -1.28834198E-02 -7.42642627E-03  5.09899515E-02
  4.75664996E-02  6.19213197E-03 -5.70574118E-02 -5.34192328E-02 -5.78912469E-03
  1.02100380E-02  9.27709088E-03  1.56479449E-03 -1.13904039E-01 -1.99238760E-01
 -3.54564446E-03  1.40306942E-02  2.04226375E-02 -1.33207274E-03  3.34177601E-03
  5.48718573E-03  1.96297727E-02  3.27637265E-02 -7.51486116E-02  2.98929814E-02
 -8.36644479E-02 -8.85424449E-02 -1.15104000E-01  5.10171994E-02 -1.34362818E-01
 -1.35187330E-01 -3.51512041E-02  2.89585396E-02 -5.94225855E-02  2.04102153E-02
 -1.63764553E-02 -4.64488748E-03 -8.30031943E-03 -1.63869496E-03  3.07888941E-03
  5.07259386E-03  2.45049389E-03 -2.64982830E-03 -1.30651954E-02 -2.16384572E-02
  5.17919439E-02  5.71945682E-02 -4.25446790E-02  6.36333809E-02  7.95732347E-02
  8.76123487E-02 -6.44986819E-02  5.31959452E-02  5.54168484E-02  6.55499428E-02
 -5.66898752E-02  9.65874795E-02  1.02122187E-02  2.29169298E-02 -2.58109194E-02
 -2.42137591E-03 -3.77933782E-04  2.16430193E-03  1.55018962E-03  1.41154822E-03
 -6.10473977E-03 -1.02251776E-02 -3.83861652E-02  1.81900360E-02 -4.60438318E-02
  3.07690003E-02 -5.76646324E-02  2.66061929E-02 -6.81407680E-02  3.63503871E-02
 -3.98466932E-02  1.86167824E-02 -4.75470685E-02 -1.05741823E-02  6.90117412E-03
 -1.94669650E-03  8.10281043E-03 -5.17294119E-03  5.28126120E-04  5.10043695E-03
  5.09394343E-03  2.88872793E-03  2.08844603E-02  3.43184025E-02  4.29024245E-02
  1.61459377E-03  3.24804566E-02 -9.33496017E-02  6.57667811E-02  3.04985582E-03
  5.06302214E-02 -1.02179554E-01  2.97952047E-02  2.52561644E-02  2.95532286E-02
 -6.17465911E-01  1.25276057E-01  1.99676117E-01  3.97222829E-02  2.22741729E-03
  8.51439850E-03 -5.22566486E-04  3.51809775E-03 -2.95471888E-03 -1.38663022E-02
 -2.25391430E-02 -5.18035133E-02 -4.82725887E-02 -1.78665732E-02  5.89615362E-02
 -7.36300566E-02 -6.93184873E-02 -2.40149792E-02  5.34384300E-02 -1.80507960E-02
 -3.09117449E-02 -1.74462733E-02  1.05579762E-01  9.71334298E-02  4.90194959E-01
  2.91501894E-01 -8.02516727E-04 -9.77920199E-04  1.65868133E-03  2.02643946E-03
 -1.94667124E-03 -5.11497993E-03 -8.39222217E-03 -1.76155360E-04  3.58127468E-02
  1.34596753E-02  2.36846314E-02  1.31398796E-03  5.16017848E-02  1.88082572E-02
  2.84827341E-03 -4.92655500E-03  3.96648677E-02  1.03475732E-02 -5.62997291E-01
  1.46550301E-02 -6.46932893E-04 -1.45822782E-01  2.63764657E-03  7.64092150E-04
 -2.32402507E-03  2.00301587E-03 -1.11919295E-03 -4.05075329E-05  2.52958332E-04
  4.40871230E-02 -3.04915698E-02 -2.48445515E-02 -1.91447322E-03  6.51019762E-02
 -4.76676467E-02 -3.80568646E-02 -1.43300530E-02  4.19913986E-02 -2.23478922E-02
 -1.98446800E-02  4.43931421E-02 -1.81304660E-01 -1.29812993E-01 -4.36696812E-02
  8.99847577E-04 -3.08886562E-03  5.31294987E-04 -3.06763046E-04 -5.76562816E-03
  1.70611063E-02  2.81251664E-02  4.29387893E-02 -2.28871197E-02 -2.04241900E-02
 -7.66785995E-02  6.96875320E-02 -3.43907583E-02 -3.15393488E-02 -6.10949723E-02
  4.51302205E-02 -1.42637739E-02 -1.60149420E-02 -1.13317548E-01 -1.32885301E-02
 -9.17872324E-02 -5.33730235E-02  1.20406174E-03  9.10723264E-04 -6.48723505E-04
 -1.62017508E-03  4.07029341E-04 -1.09673068E-02 -1.78190744E-02  1.76323022E-02
  1.28162342E-02  4.59699134E-03  4.74056092E-02  2.43726884E-02  1.73280818E-02
  6.16667667E-03  1.85576366E-02  5.39907409E-03  4.19471965E-03  1.49755931E-03
 -7.21640533E-02  3.64307286E-02 -4.10936756E-02 -3.03035719E-02 -1.40905860E-03
  2.35100454E-03  4.70294023E-04  1.69385028E-04  4.71542845E-03  1.53935186E-02
  2.53865471E-02 -3.28830335E-02  3.28894598E-02  2.48223661E-02 -6.92528604E-02
 -4.92121575E-02  5.35350096E-02  3.97328923E-02 -5.71562917E-02 -2.53326770E-02
  3.59287421E-02  2.48559589E-02  5.58573909E-02  5.74560281E-02  2.80928701E-02
  5.75962488E-03  5.18109828E-04  3.01829362E-04 -1.77690552E-03  8.55419454E-04
  1.35655094E-04  2.47540914E-03  4.36225774E-03 -3.78350757E-02  3.68756947E-02
  2.81303395E-02 -1.31272311E-02 -5.99605474E-02  5.43030810E-02  4.23524319E-02
 -3.28930918E-02 -2.87172142E-02  2.56499567E-02  2.08061481E-02  7.05184893E-01
 -3.09274578E-02  1.75542766E-01  1.07364841E-01  1.10878693E-03 -3.20989444E-03
  1.22751356E-04  5.43764443E-04 -5.63575281E-03  7.63177629E-04  1.34027287E-03
  6.80695401E-03 -5.72966954E-03 -3.04297516E-02 -3.86545843E-03  1.06224166E-02
 -7.16287618E-03 -4.58953545E-02 -1.06535658E-02  5.36211695E-03 -6.79326739E-03
 -1.86993092E-02  4.69713971E-01 -1.89253902E-02 -9.44630544E-03 -8.30754697E-02
  2.93119445E-03 -5.12879303E-04 -1.36679876E-03  1.68864125E-03  7.78524804E-04
  8.91639811E-03  1.46530012E-02 -1.89723628E-03  8.36988183E-03 -2.69180329E-02
 -3.95058754E-02 -1.93316950E-03  1.06611302E-02 -4.27561821E-02 -3.04281868E-02
  2.36474357E-04  2.47553299E-03 -2.60170013E-02 -1.08624297E-01  4.40326053E-03
  1.01098900E-02  1.53265255E-02 -9.88171450E-04  3.67410613E-04 -1.47819545E-03
  6.66841961E-04 -2.65231324E-05 -9.30469988E-03 -1.52190176E-02  2.40867857E-03
 -4.07823665E-03  4.37218696E-03  4.12646166E-02  2.97357144E-03 -4.00568421E-03
  6.72959096E-03  1.99525440E-02 -1.22797074E-03  4.89470908E-03  3.76025802E-03
  1.28472859E-02 -4.89485804E-03 -3.10874337E-03  8.24960338E-03 -2.53283288E-03
 -2.29044515E-04  4.85452176E-04 -1.86583163E-03 -1.80114316E-03  1.13343858E-02
  1.86208037E-02  3.82138646E-03 -5.14898568E-03  2.38703007E-02 -5.04406504E-02
  6.97868547E-03 -1.03422250E-02  3.81075471E-02 -3.25938600E-02  4.99172316E-03
 -1.05569798E-02  2.26762521E-02 -7.80641998E-02 -1.21702849E-04  2.02768901E-02
  7.64921043E-03 -6.34110758E-04 -9.08205324E-04  2.44390489E-03  9.51847656E-04
  4.20026382E-04 -1.58800324E-03 -2.50076459E-03  7.92869391E-03 -8.07753643E-03
  1.47565308E-02  6.12204755E-03  1.16308574E-02 -1.10314227E-02  2.15501341E-02
 -3.46865007E-03  1.02777458E-02 -1.45234464E-02  1.04443659E-02  6.79025440E-02
 -2.88247634E-02  4.35134033E-02  1.53871235E-02  4.54489828E-03  2.30256555E-04
  1.70581348E-03  2.35708816E-03  1.39449957E-03 -9.34582508E-02 -9.78232161E-02
 -2.26351792E-02 -5.18795804E-02 -4.71930184E-02 -5.55299047E-04 -1.59900377E-02
 -1.17052157E-02 -8.08277600E-04 -3.43855865E-02 -3.55436500E-02  5.60292748E-03
 -5.25651511E-02 -5.25216940E-02 -7.38027525E-03 -3.49605748E-03 -4.39264324E-03
 -1.00898202E-03 -4.94919358E-02 -4.89945550E-02 -6.56074513E-03 -3.71671006E-02
 -3.66715477E-02 -7.83700405E-03 -1.40120007E-02 -1.70601634E-02 -5.48079335E-03
 -2.45855447E-02 -2.44205072E-02 -3.81262190E-03  7.13151902E-03  6.73852857E-03
 -1.75377366E-04 -2.78477507E-02 -2.82192053E-02 -4.08035714E-03  3.11781167E-02
  5.41477931E-02  2.10674630E-03 -2.30087078E-03 -1.00857693E-02  1.84868690E-04
 -9.98177197E-04 -4.66094217E-03  2.78552977E-03  4.44370955E-03  1.06036319E-02
  4.13102659E-03  2.90928008E-02 -1.42716357E-02  1.61011198E-02  6.50291465E-03
  4.66097118E-02 -3.87097218E-03  3.52607415E-03  2.14974385E-03  2.30036526E-02
 -1.41862810E-02  3.83574519E-03 -2.18002193E-03  3.38309721E-03 -2.44253270E-03
 -2.46359231E-03 -1.42061732E-03  1.18732101E-04 -9.22887429E-04  4.90314055E-04
  8.41037491E-04 -2.94163611E-02  3.19725199E-03  3.41856736E-02 -3.91021725E-03
 -4.48713254E-02  4.59171851E-03  5.37687482E-02  4.74496355E-03 -3.32051956E-02
  6.78133677E-03  3.94369023E-02  5.21314927E-02 -2.02102567E-02 -1.95911521E-03
 -6.04364090E-03 -5.40879978E-04 -1.51633144E-03 -3.19930001E-03 -3.19733249E-03
 -4.02256570E-04 -3.22370668E-03 -5.35118245E-03  1.36174317E-02  1.29553739E-02
  9.57333136E-03  1.54765782E-02  1.96247761E-02  1.90874556E-02  1.45356443E-02
  2.31847944E-02  1.27196667E-02  1.29770109E-02  1.18360709E-02  8.81463110E-03
 -2.03430399E-03 -1.90927176E-03  1.49215825E-03  2.04661921E-03 -2.47904951E-04
 -3.26828140E-04  1.33378451E-04 -2.00035463E-03 -4.90826433E-03 -7.99018420E-03
 -8.04526405E-03  6.32579051E-02  1.27045555E-02  2.18847412E-02 -1.11978245E-02
  1.00915441E-01  2.00999074E-02  3.14492089E-02 -1.94803256E-02  6.10077766E-02
  1.63851421E-02 -1.56123131E-01  1.25749813E-01  2.75097689E-01  1.04423285E-01
  9.28767694E-04 -2.55850991E-03 -1.04800662E-04 -6.67630690E-03 -5.08442434E-03
  5.71794287E-03  9.41529755E-03 -3.41139379E-02 -2.05905813E-02 -1.08647865E-02
 -2.67063933E-02 -4.64767746E-02 -2.71364335E-02 -1.50575225E-02 -2.11821359E-02
 -2.85703964E-02 -3.46051948E-02 -2.05228656E-02  2.53679128E-01  3.89848710E-01
  2.94678228E-01  9.43886972E-02 -8.78572657E-04  3.62915932E-03  9.87892203E-04
 -4.49559344E-03  7.16679716E-03 -1.02163044E-02 -1.67108661E-02  2.74905356E-02
 -5.73280650E-02 -3.05095406E-02  4.62131219E-02  3.95735341E-02 -8.05593078E-02
 -4.33925662E-02  5.01086120E-02  1.90743681E-02 -3.29231194E-02 -3.30945436E-02
 -3.17678175E-01 -1.77446725E-01  4.06903741E-01 -1.15065980E-01  1.19961945E-03
  1.75850888E-03 -4.17727110E-03  1.97728177E-04 -9.35558521E-05  1.10384115E-02
  1.82349135E-02  1.29153457E-02 -4.69999583E-02 -3.03048590E-02 -4.94747455E-02
  2.23529366E-02 -7.31406139E-02 -4.79775896E-02 -5.44201733E-02  1.29249327E-02
 -4.08579512E-02 -2.50603294E-02  5.19016233E-01  1.80673522E-02 -1.06460018E-01
 -6.24795235E-02  2.51033876E-04  5.80437686E-04 -1.56444841E-03  1.16997488E-03
  1.53880192E-03 -4.73885378E-03 -7.55462380E-03  4.22013168E-02 -1.59946104E-02
 -1.65342496E-02  2.02573281E-02  6.41856643E-02 -2.30376231E-02 -2.44405613E-02
 -2.51655327E-03  3.04150219E-02 -1.17164087E-02 -1.21826803E-02 -2.40986905E-01
 -2.71859000E-02  2.26007794E-03  4.77118211E-03 -4.47181048E-04 -1.76263856E-03
 -1.01328536E-03  2.66711920E-03 -1.98160049E-03  7.93149556E-03  1.32573648E-02
  3.39562043E-02  5.09395737E-02  2.42191116E-02 -3.59199157E-02  5.41327072E-02
  7.88331646E-02  3.71479904E-02 -5.18387051E-02  3.17674791E-02  4.29786881E-02
  2.01262200E-02  4.36717860E-02 -5.85054717E-03  3.62820616E-02  2.41319790E-02
  8.88017056E-04 -3.00293484E-05 -4.57653780E-04 -8.88543171E-04 -7.15331439E-04
  1.27175750E-03  2.36170401E-03  4.88405899E-03  5.21724485E-02  2.95451940E-02
 -7.05166485E-03  6.00566640E-03  8.02085986E-02  4.55955617E-02 -2.05534586E-02
  6.22157290E-04  4.41626266E-02  2.58622318E-02  1.62087821E-02 -5.20209419E-02
  6.64437658E-03  9.08417388E-03  6.92364878E-04  3.81623386E-04  6.90044604E-04
 -2.21181919E-03 -1.35035480E-04 -1.11646409E-04  4.85387722E-05 -5.62553049E-02
 -7.01532177E-03  4.21149149E-03 -5.44664631E-04 -8.47242562E-02 -8.46289568E-03
  7.50694841E-03 -3.25446205E-02 -4.06246230E-02 -8.29960685E-03  7.29881157E-04
  1.87315651E-01 -4.89008672E-02 -4.22238241E-02 -6.80729924E-03 -3.34546955E-04
  4.59683122E-04 -7.91235714E-04  3.56642739E-04  8.01759809E-04  8.94596398E-03
  1.44112079E-02  1.40904842E-02 -2.50017050E-02  5.05905232E-02 -3.81793865E-02
  2.07019944E-02 -3.65538472E-02  7.72781835E-02 -1.83319047E-03  1.30952687E-02
 -1.78716622E-02  3.93361884E-02  1.91803822E-01  1.80816088E-02 -5.36180161E-02
 -3.42103861E-02 -2.18671040E-03 -2.07500923E-03  3.60416551E-03 -6.25140603E-04
 -6.83120029E-04 -1.44979046E-02 -2.41116593E-02 -9.79592632E-03  3.44285916E-02
  7.57519201E-02  6.59790577E-02 -1.53925373E-02  5.41684958E-02  1.20032918E-01
  7.16475779E-02 -1.05918512E-02  3.44650697E-02  7.16452736E-02 -1.76965837E-01
 -7.61598706E-03  2.12559764E-02  6.13149681E-02  3.33948568E-03 -5.02339020E-04
  1.27224492E-03  9.15177721E-05 -1.89105893E-04  6.57177811E-03  1.05061659E-02
 -1.71547256E-02  4.99602104E-02  2.24226170E-02 -2.82784850E-02 -2.59710211E-02
  7.55677648E-02  3.33580582E-02  1.27307041E-03 -1.15536401E-02  3.53974626E-02
  1.42784468E-02  1.93274127E-01  7.14406735E-03 -1.54579258E-02 -2.66293849E-02
  4.16099066E-03  6.22789580E-04 -1.48585375E-03  2.09461243E-03  1.57249824E-03
 -8.32200252E-03 -1.38335371E-02 -5.66566810E-03  1.62816736E-02 -6.47153770E-02
  3.75901264E-02 -9.79975702E-03  2.82655681E-02 -9.85350998E-02  5.26788611E-02
 -5.62638631E-03  1.48540571E-02 -5.13024840E-02 -5.18448635E-02  5.28041964E-03
 -2.99831785E-02 -5.00530898E-02 -1.67489172E-03  1.15537359E-03 -3.03233402E-03
 -1.28039428E-03 -1.53806656E-03 -9.84120462E-03 -1.61099938E-02  5.99815468E-03
 -7.34880072E-03 -2.67454306E-02  4.40955760E-02  8.82298070E-03 -9.99035345E-03
 -4.31737938E-02  3.75736380E-02  6.82243233E-03 -7.27645346E-03 -4.75920070E-02
 -4.86750130E-01  1.45186004E-02 -8.26505102E-03 -5.68104519E-02 -5.98922734E-03
  2.32954477E-03 -5.41160142E-03 -3.02588684E-03 -3.27921097E-03  1.50809298E-02
  1.63399198E-02  3.61029856E-03  2.53817307E-02  2.48578907E-02 -6.85508545E-03
 -7.17016303E-03 -6.12845564E-03 -7.29344550E-04 -5.33626374E-02 -5.54591998E-02
 -1.68139758E-02 -2.87827814E-02 -3.04767617E-02 -7.00001285E-03 -5.49865731E-02
 -5.72515037E-02 -1.06486647E-02 -4.25708847E-02 -4.42115566E-02 -9.73449324E-03
 -3.94159713E-02 -4.25600740E-02 -1.07469733E-02  3.31339517E-02  3.57544203E-02
  2.81853832E-03  7.68902777E-02  8.00506245E-02  1.46419626E-02  3.27085904E-02
  3.53921392E-02  5.47936073E-03  5.41346170E-02  5.69324712E-02  1.60723977E-02
 -7.05763107E-02 -1.31507090E-01 -4.37706552E-03  1.98122075E-02  4.19213396E-02
 -2.08649132E-03  6.01765027E-03  1.17038662E-02  1.47665660E-02  2.47387295E-02
 -8.18551444E-02  1.23002793E-02 -4.69225638E-02 -6.95736467E-02 -1.22815356E-01
  2.44603977E-02 -7.56282913E-02 -1.09906076E-01 -3.81061400E-02  2.92033786E-02
 -4.75050758E-02  2.81747382E-03 -1.37894927E-02 -4.67585624E-03 -5.18707212E-03
 -4.81637698E-03 -2.67554873E-03  3.26827012E-03  1.62288896E-03  8.78867851E-04
 -5.81301621E-03 -9.73138200E-03  5.24631579E-02  1.35490257E-02  4.66191461E-02
  2.77492432E-02  7.72039893E-02  1.99532720E-02  7.06856429E-02  3.62755296E-02
  6.03662307E-02  1.82277695E-02  5.39705080E-02  1.13600001E-01  4.05645485E-03
 -8.35721993E-03 -1.66450315E-02 -4.62639283E-03 -1.68254304E-03  1.74434791E-03
  1.72269581E-03  3.55693170E-03 -1.32969812E-02 -2.21357610E-02 -1.82954300E-02
  3.95202227E-02 -5.04816297E-02  6.53507813E-02 -2.83962778E-02  5.78177099E-02
 -7.41815837E-02  8.52574267E-02 -2.45070906E-02  4.04619300E-02 -5.32849698E-02
 -9.99816256E-03  1.53168580E-02 -4.99544074E-04  7.06750455E-03 -3.64101240E-03
  1.19009271E-03  6.25295340E-03  5.07332317E-03  2.42606676E-04  1.97840606E-02
  3.24265029E-02 -3.30268303E-02  2.65563996E-02 -8.94819741E-03 -8.85961391E-02
 -5.47699929E-02  4.13650511E-02 -1.34313406E-02 -1.12296854E-01 -2.81740258E-02
  2.10211775E-02 -3.17995971E-04  2.35308762E-01  4.06602753E-02  2.21153906E-01
 -2.97469791E-02 -5.94918137E-03  4.24628483E-03  5.35991226E-03 -6.15762880E-04
  1.51540916E-03 -6.79995828E-03 -1.12043959E-02 -3.66958193E-03  1.19592229E-02
 -3.04706450E-03  3.06054623E-02 -7.50977050E-03  1.50626292E-02 -6.10088736E-03
  3.79243132E-02  4.00729704E-03  1.70650574E-02 -1.14378959E-03  6.12026208E-01
 -1.48215916E-01 -9.08131861E-02 -2.26732279E-02  1.41396293E-03 -6.96239521E-03
  2.29869974E-03 -2.58473517E-03 -1.14702312E-02 -7.50705434E-03 -1.22532470E-02
 -4.35942393E-03 -1.72386107E-02 -2.14641278E-02  3.26288553E-02 -7.99939798E-03
 -2.21594441E-02 -3.09902527E-02  4.96751351E-02 -4.36352402E-03 -2.10625783E-02
 -4.54499125E-03  1.38690628E-02 -1.31715664E-01  2.86418070E-01  5.11562489E-02
  4.49538339E-03  1.83138378E-03 -2.82722934E-03  2.34433031E-03  3.27306204E-03
 -6.45972033E-03 -1.07600624E-02  2.02144720E-02  5.51773065E-02  2.41208527E-02
  2.95693743E-02  2.64004272E-02  8.38933926E-02  3.68855767E-02  3.67937608E-02
  1.02777300E-02  5.13308517E-02  2.35555609E-02 -3.25290725E-01 -2.43276736E-02
  3.09083663E-02  2.47187991E-02  8.56944804E-04 -3.48421827E-03  1.73613735E-03
 -1.27544441E-03 -4.72517151E-03  8.95186583E-03  1.43967582E-02 -5.14638636E-02
 -1.35596953E-02 -1.02637708E-03 -3.83174792E-02 -7.66983525E-02 -1.91669619E-02
 -1.21838739E-03 -1.13444081E-02 -3.64230608E-02 -9.29638018E-03 -5.02595589E-04
  7.78670664E-02  1.28770811E-02  1.67441745E-02  4.43835406E-03  8.72665598E-04
  1.66042429E-03  1.64573993E-03 -4.56345900E-03  1.83294094E-03 -1.48859281E-02
 -2.47161469E-02 -6.70707236E-02 -4.27485501E-02 -1.48911190E-02  6.65264226E-02
 -1.04709683E-01 -6.86278331E-02 -2.44281608E-02  7.87542927E-02 -6.17094545E-02
 -4.43642393E-02 -1.65165920E-02 -1.52607519E-01 -4.54539856E-02 -1.83518930E-02
 -8.46403996E-04 -1.73568541E-03  2.19319405E-03  1.33276042E-03 -3.46008316E-04
  4.70771752E-03  1.33674271E-02  2.16909105E-02  1.35706800E-02 -2.82582277E-02
 -2.02976958E-02 -5.82801284E-02  1.97788282E-02 -4.07277538E-02 -2.96115780E-02
 -2.45368155E-02  1.05038174E-02 -1.56711672E-02 -1.20777658E-02  2.76040759E-01
 -7.20761987E-03  3.42729696E-02  1.67300826E-02 -1.30770998E-03  1.76955744E-03
 -3.48030607E-03  4.06543113E-03  4.42878871E-03 -1.59443593E-02 -2.62489535E-02
  5.47759475E-02  6.08587149E-03 -9.61386479E-03  7.12491022E-02  8.60529897E-02
  6.13700428E-03 -1.73761145E-02  7.10949175E-02  5.66718403E-02  6.71160223E-03
 -8.94447152E-03 -3.42998651E-01  1.01550478E-01  8.81691556E-03 -7.09593784E-04
 -1.44050338E-03 -3.78985140E-03 -5.01836057E-04  3.51887476E-03 -5.11935614E-03
  1.44838777E-03  2.18698292E-03  7.80097568E-03 -2.96799989E-02  3.26232694E-02
 -4.71672064E-03  1.14468993E-02 -4.43375595E-02  5.12648349E-02 -4.84281266E-03
  1.65525041E-03 -1.61953755E-02  3.73398621E-02 -4.54353244E-01  5.28231088E-02
 -1.64694699E-01 -1.37055639E-02  1.43762145E-03  7.24769274E-04  4.43131987E-04
  1.05732067E-03  1.20922092E-03 -2.01231838E-03 -3.58676273E-03 -9.50921616E-03
  2.39110118E-02  5.52095616E-02  9.83972639E-03 -1.48812606E-02  3.67785319E-02
  8.57721397E-02  2.72773538E-02 -8.42381671E-03  2.38596301E-02  4.45713412E-02
  2.24728104E-01  4.31481230E-02 -1.00293078E-01  3.45286643E-02 -1.41885079E-05
  1.24612656E-04  1.33938493E-04 -8.14758242E-04 -3.76583431E-04 -8.08524062E-04
 -1.59296670E-03 -2.11405826E-02  5.44059058E-02  1.17566278E-02  4.21349762E-03
 -3.28986570E-02  8.42004776E-02  1.80989241E-02  2.07721066E-02 -1.93604424E-02
  4.96146948E-02  7.36896533E-03 -1.33598419E-02 -3.50471033E-03  1.28508084E-02
  5.92849536E-02  1.01026871E-03  7.80068329E-05  1.03622698E-04 -3.10013528E-04
  5.91107010E-05 -3.69943514E-04 -7.77865308E-04 -1.02380474E-02  1.97654386E-02
 -4.06506468E-02  2.00073201E-03 -1.63087782E-02  3.10137400E-02 -6.17734546E-02
  2.99694465E-02 -5.32530461E-03  1.06094787E-02 -3.06693162E-02 -4.60209719E-02
 -1.85908070E-02  4.51503583E-02  3.10665040E-02 -2.13758299E-03  1.43381897E-04
 -6.66902601E-04 -1.43473510E-03 -6.69839344E-04 -8.90864819E-03 -1.45752628E-02
  2.89475944E-03 -2.35032483E-02 -1.02798602E-02  3.94039973E-02  3.45397994E-03
 -3.35111960E-02 -1.74262117E-02  4.44747439E-02  4.60427874E-03 -3.42698055E-02
 -2.57019228E-02 -1.54385273E-01 -2.75845945E-02  8.96168049E-02 -5.63934584E-02
 -1.22833562E-03  1.13397443E-03 -4.49398824E-03 -1.22264706E-03 -2.70499375E-04
 -6.89398843E-02 -7.29586540E-02 -1.87291332E-02  1.14349394E-03  3.03550110E-03
 -1.09167278E-02 -3.01534232E-02 -2.76631193E-02  5.97181200E-03  4.71470014E-02
  4.98664953E-02  4.53244836E-03  2.43380850E-02  2.63221837E-02  6.01971953E-03
  7.56638786E-02  7.98246001E-02  1.60456853E-02  1.22020403E-02  1.35417878E-02
  2.00872625E-03  5.69934955E-02  5.86070700E-02  1.82671500E-02  3.22844980E-02
  3.52085033E-02 -5.43029356E-05  4.74391630E-02  5.10466012E-02  1.19424225E-02
  4.50869498E-02  4.77523703E-02  8.87588612E-03  3.43052612E-02  3.73312085E-02
  1.14895260E-02 -4.57458796E-02 -8.27327109E-02 -7.16644494E-03  8.54092112E-03
  3.38388980E-02 -1.59307317E-03  1.72363624E-04  1.00027143E-02 -1.82178573E-02
 -3.00832437E-02  4.55276681E-02  4.65347263E-02  6.91610224E-03  9.17930132E-02
  6.67307540E-02  7.01905218E-02  1.47274015E-02  6.82754541E-02  2.90232153E-02
  1.75571246E-02  2.87226676E-02 -6.10591711E-02  2.22888387E-02 -4.36454396E-03
  1.73706025E-02  5.05735040E-04  2.03359837E-03 -4.92837142E-03 -1.14289748E-03
 -4.93900195E-03  1.25253634E-03  2.22707275E-03 -4.56353916E-02  7.06479578E-02
 -5.28238075E-02 -5.67102118E-03 -6.74718250E-02  1.08091171E-01 -7.90591322E-02
 -1.72483063E-02 -4.11473867E-02  9.99832000E-02 -7.37935687E-02  9.28452008E-02
  1.18540979E-02  2.89641070E-02 -2.16567650E-02 -1.71502454E-03  5.47381455E-03
  2.67494383E-03  2.15065334E-04 -3.55465143E-03  2.19632080E-02  3.65445997E-02
 -4.03998678E-02 -4.54912816E-02  6.99393435E-02 -1.07461652E-01 -5.73648888E-02
 -6.49800089E-02  1.02513904E-01 -1.48927371E-01 -3.56817877E-02 -3.88824700E-02
  7.06948247E-02 -2.18196460E-02 -3.52677685E-03  1.19962012E-03 -4.08680717E-03
  2.05861901E-03 -5.74534198E-03 -6.63963787E-03 -3.26868399E-04  3.65639276E-03
  3.64503451E-03  6.22929298E-03 -2.45444874E-02 -7.42212673E-03  1.05274451E-01
 -1.17350059E-02 -4.27813230E-02 -1.17178771E-02  1.64053374E-01 -1.16602553E-01
 -5.40512148E-02 -4.66502782E-03  1.37460440E-01 -3.27578890E-02 -2.78187613E-02
 -8.11820626E-02  6.62053159E-02  3.98284637E-03  1.27819722E-02  3.93346660E-04
 -3.51544195E-03 -8.02768743E-05 -2.03021103E-03 -3.26811333E-03 -1.55495449E-02
 -2.60074188E-03  2.73137928E-02  8.20457291E-03 -2.43501597E-02 -7.21724463E-03
  4.21563955E-02  2.05659214E-02  3.83674908E-02 -7.18163461E-03 -1.92203230E-03
 -2.54624363E-01  3.04005401E-02 -1.23860582E-01 -5.25442709E-02  2.75192577E-03
  6.87733544E-04  4.33705660E-03 -2.99079821E-03 -4.74801600E-03 -2.40048386E-03
 -3.81368104E-03 -4.76345562E-03 -1.55056754E-02  5.73433403E-02  7.56932367E-03
 -8.09796318E-03 -2.18164571E-02  8.29973618E-02  7.80796788E-02 -4.50730614E-03
 -9.38820334E-03 -2.38351605E-02 -2.41020575E-02 -4.89697794E-02  5.08568702E-02
 -8.91487077E-01 -1.62859388E-03  2.35877164E-03 -5.65023501E-03 -1.76816450E-03
 -2.20690685E-04  2.27230763E-03  3.68905596E-03  2.90852936E-02  1.59310809E-02
  1.45589435E-02 -1.09467291E-02  4.24361036E-02  2.20097546E-02  2.24962538E-02
  3.62725844E-02  3.92962676E-02  2.47143888E-03  9.57255777E-03  4.51939732E-01
  2.00855749E-02 -5.51854836E-02 -5.16971596E-02 -9.95812928E-04  2.64039696E-04
  1.13653138E-04  8.50170932E-04 -3.32408012E-03  1.61417762E-03  2.53562635E-03
 -2.50325097E-02 -2.66601434E-02 -7.34183319E-03 -6.35901223E-03 -3.80464551E-02
 -3.85825792E-02 -1.00215173E-02 -7.40144923E-03 -2.45253064E-02 -1.79332106E-02
 -3.00094742E-03 -2.20513569E-01 -5.38501764E-02 -2.49551122E-02  2.83759089E-03
  4.74061932E-04  4.12637861E-04  1.07512269E-03 -1.11491006E-03 -1.00624142E-03
 -4.62778367E-03 -7.67720772E-03 -3.85380103E-02 -4.20692347E-04  8.48031951E-03
  2.05496161E-02 -5.87013713E-02 -2.72700807E-03  1.16601311E-02  2.28761530E-02
 -3.48413436E-02 -4.01574756E-03  5.70870137E-03  2.54971426E-03  5.59896057E-03
 -1.42121516E-02 -1.61689792E-02 -2.83223470E-04  1.49479325E-03  9.40507111E-04
 -6.82846104E-04  2.04863218E-03  7.42980454E-03  1.21916953E-02  2.81263007E-02
  5.81451046E-03  2.72354543E-03 -3.36097797E-02  4.02306428E-02  9.40489138E-03
  5.03758756E-03 -2.64679104E-02  1.29756654E-02  1.13936265E-02  8.24934818E-03
  2.34154249E-01  4.70943170E-02  4.42361488E-02  2.80650779E-02 -1.57640413E-04
  2.11945154E-03 -1.13248542E-03  1.80817970E-03  3.38414018E-03 -1.14324847E-02
 -1.87275553E-02  9.09336528E-03 -1.96159934E-02 -3.12063859E-03  5.11739012E-02
  1.67992125E-02 -3.09543786E-02 -4.26073249E-03  2.35200123E-02  8.21487024E-03
 -3.20844681E-02 -9.13382950E-03 -3.74373095E-01  7.03672914E-02  4.22595691E-02
 -8.06215472E-03  9.90339128E-04 -2.34335789E-03  1.21868698E-04  3.66494934E-03
 -1.38848144E-03  1.31350763E-02  2.15144703E-02  1.27696753E-02 -4.85163973E-02
 -3.79624498E-02 -5.84603302E-02  1.69336960E-02 -6.80334723E-02 -5.64439991E-02
 -1.87652879E-02  7.55420521E-03 -3.72815796E-02 -4.06453552E-02  1.30244184E+00
  9.96130369E-02 -2.69460026E-01 -3.55989902E-01  1.81944076E-04 -2.97092411E-04
  3.71501634E-03  5.44434360E-04  8.47760771E-04 -5.30031512E-03 -8.77466900E-03
 -2.79945014E-02  6.92351275E-02 -1.17318845E-02  2.43915064E-02 -4.12417407E-02
  1.01508734E-01 -1.36486731E-02  8.80130581E-03 -2.07122953E-02  5.14738865E-02
  5.03168560E-03 -1.31660291E-01  3.77940852E-02 -1.04659682E-01  1.25560713E-01
  4.50724166E-03  7.81930107E-04 -1.19332241E-03  1.37964725E-03  1.59816079E-03
 -1.06527519E-03 -1.74308395E-03  2.59093271E-03 -7.31953982E-03  7.17467287E-02
  4.19024083E-03  3.38543385E-03 -9.96818919E-03  1.03911886E-01  1.62698996E-03
  4.74629366E-03 -1.43198032E-02  5.99543998E-02  9.75419210E-02  1.36263871E-02
 -2.27679232E-02  1.08522329E-01 -5.90164254E-04  8.08357855E-04 -1.88200003E-03
 -5.63943631E-04 -1.87526325E-04  6.52204421E-03  1.07556695E-02  2.07955535E-02
 -6.46297503E-02 -3.07110290E-02 -2.80416027E-02  3.03803211E-02 -9.50929225E-02
 -4.16337852E-02 -7.85321387E-02  7.01629282E-03 -2.39794305E-02  4.65270644E-03
  6.83712028E-02 -2.37519202E-02  5.11012566E-02  1.09002815E-01 -4.68273919E-03
 -6.84408265E-04  1.32568727E-03 -1.49613562E-03 -6.04122073E-04 -1.03920532E-02
 -1.69481183E-02 -2.69274034E-02  5.56552876E-02 -2.14196256E-02  4.61872846E-02
 -3.82907473E-02  7.70927246E-02 -3.20669806E-02  2.29391948E-02 -4.81237249E-02
  1.03234856E-01 -5.96400551E-02 -1.13706638E+00 -1.01530017E-01  2.98494704E-01
 -2.20195110E-01  9.54504413E-04 -1.37450955E-03  1.79804401E-03 -4.37892963E-04
  6.19639515E-04  2.12795467E-02  2.02163142E-02 -3.88657490E-04 -4.55514187E-02
 -4.09046085E-02 -1.14340879E-03 -8.05697305E-02 -6.37945749E-02 -1.87481826E-02
  8.32583626E-03  1.04190875E-02  6.37941029E-03  1.15395423E-02  1.22335409E-02
  3.10661110E-03  2.45784615E-02  2.64022732E-02  6.63890695E-03 -8.15062532E-03
 -6.67738178E-03 -1.39226647E-03  2.07095170E-02  2.22308615E-02  8.25030574E-03
 -1.26234920E-02 -1.29807541E-02 -1.35339241E-02  1.90880892E-02  2.03047288E-02
  4.81362145E-03  2.14248377E-03  5.02249928E-03  2.64769752E-03 -2.06786693E-02
 -1.86852815E-02 -3.60331024E-03  1.67874328E-03  1.50593592E-03 -1.70160776E-02
  3.42995373E-02 -3.07941426E-03 -7.29352136E-03  8.48333664E-03 -5.32925309E-03
  6.87509328E-03  1.14550157E-02 -6.09287462E-02 -4.79027740E-03  1.34753221E-02
 -3.50962764E-02 -8.91946981E-02 -3.03776152E-03  2.22763710E-02 -6.71285884E-02
 -3.36994777E-02  8.05989704E-03  6.11688771E-03 -1.61583249E-02 -2.32118133E-03
  2.68573417E-03  8.24790278E-04 -4.28725933E-03 -6.53945890E-04  4.71749761E-04
  1.06586525E-03 -1.98086745E-03  9.68536767E-04  1.55165821E-03  2.90416274E-02
  2.00413273E-02  6.17028906E-02 -4.57010561E-03  4.14745500E-02  3.05353075E-02
  9.46467596E-02 -6.32392764E-03  4.50541502E-02  2.59368933E-02  7.84931684E-02
 -5.61922539E-02  3.11080442E-02  6.55262794E-03 -9.68221216E-04 -3.47699835E-03
  1.98839185E-03  1.18385928E-04  1.24140095E-03  1.11676607E-03 -1.41129034E-02
 -2.34724836E-02  1.35092592E-02  5.83423392E-02 -3.59594007E-02  6.88417375E-02
  1.81172916E-02  8.54462556E-02 -5.20850388E-02  1.05171131E-01  5.78371586E-03
  5.68256336E-02 -3.24137896E-02  2.31437339E-02  5.91090612E-03  1.93207097E-04
 -2.29412677E-03  1.25430810E-04  1.51915977E-03  5.14683675E-03  3.83176989E-03
 -3.30242861E-03 -8.63682321E-03 -1.40321639E-02 -5.85356867E-02  5.90146965E-02
 -6.48635037E-03  3.78560420E-02 -8.97297985E-02  8.89018809E-02 -7.85041926E-03
  2.84097964E-02 -6.38891930E-02  5.20859632E-02  1.98405567E-02 -3.27937541E-01
  2.52879597E-02  5.70201188E-02  8.38990443E-02 -3.46393471E-03 -2.97142804E-04
  6.43503360E-03  2.46525636E-03  1.93664863E-03 -5.84241425E-03 -9.56351374E-03
 -3.61714383E-02  5.22403524E-02  1.88238390E-02  2.65330431E-02 -5.24608567E-02
  7.65270434E-02  2.50356199E-02  1.37837486E-02 -1.15480806E-02  3.36419320E-02
  6.27228517E-03  4.08109616E-01  3.48778489E-01 -7.02151688E-02 -7.73811017E-02
 -3.83108600E-04  8.27714041E-04  1.40334951E-03 -4.17798830E-03  3.59829210E-03
 -3.95972291E-03 -6.44696156E-03  9.10381049E-03 -6.44368762E-02  1.23027523E-02
  1.66925915E-02  1.14342406E-02 -9.36821772E-02  1.83608156E-02  3.59797556E-04
  1.67192554E-02 -7.71613293E-02 -2.56502320E-02 -3.66124108E-01  4.82810564E-02
 -1.14034805E-01 -7.93598762E-02 -1.00803368E-02 -2.06221893E-03  7.93675267E-03
 -5.58509928E-03 -2.01813108E-03  1.20632818E-02  1.97741370E-02  6.07374258E-02
  1.15046897E-02 -1.07566435E-02 -5.26531743E-02  8.76519444E-02  1.38733035E-02
 -1.82782179E-02 -4.73707813E-02  5.39525675E-02 -3.34952663E-04 -1.70652044E-02
  7.12570394E-01 -1.42215930E-02 -1.17602447E-01 -7.57938815E-02 -3.71228224E-04
 -1.15874047E-03 -3.29401413E-03  5.45263734E-03  1.83575540E-03 -8.62630819E-03
 -1.41884130E-02 -3.64361473E-02 -5.09573621E-02 -2.70243600E-02  3.79016554E-02
 -5.66702130E-02 -7.26046720E-02 -3.84866825E-02  3.94317912E-02 -3.69132314E-02
 -3.34323224E-02 -1.61826637E-02 -4.23650243E-01 -7.57213601E-02 -2.80079687E-02
  1.23585806E-03 -5.96902017E-04 -3.85032644E-03 -6.26422939E-04  3.18102579E-03
 -4.31250567E-03  5.96313290E-03  9.81947632E-03 -3.71147042E-02  4.50454144E-02
  3.01881760E-02 -2.65976174E-02 -5.24464971E-02  6.66551660E-02  4.40201150E-02
 -2.50514560E-02 -2.33004124E-02  3.94009640E-02  2.46254496E-02  4.14654558E-02
  2.21391112E-03  2.41490601E-02  8.72152107E-03  1.06430766E-03 -1.95898881E-03
  6.70855143E-04 -1.83751755E-03 -3.64718190E-03 -3.40598931E-03 -5.54159947E-03
  6.39249978E-02  2.09789029E-02 -2.06696899E-03  1.45913200E-02  9.22353456E-02
  2.98854753E-02 -3.84418984E-03  6.93425234E-03  4.35766488E-02  1.42016983E-02
 -2.74140659E-03  1.56028587E-01 -2.37065919E-02  3.12191885E-02  3.02011811E-02
  6.66533774E-05  9.06864111E-04  1.25100976E-03 -3.45302352E-03  1.22712325E-03
 -7.90864257E-04 -1.22503590E-03 -2.71671460E-02 -4.97624921E-02 -3.26602960E-02
  3.73855531E-03 -3.95448927E-02 -7.05959711E-02 -4.87889608E-02 -4.52158091E-03
 -2.77540446E-02 -4.67836878E-02 -3.01545780E-02 -6.04142628E-01  3.30655837E-02
 -1.05907950E-01 -8.35145860E-02 -1.17241461E-03  2.01495637E-03 -1.09861602E-03
 -1.17615083E-03  2.59490885E-03  1.49230562E-02  2.46654882E-02 -1.87185467E-02
  3.55710498E-02 -2.70806774E-02 -6.69584205E-02 -2.96681071E-02  5.43606064E-02
 -4.46146472E-02 -2.65660133E-02 -2.46759246E-02  5.14369514E-02 -4.96934542E-02
  2.68968028E-01 -2.60061185E-03 -5.09683805E-02 -1.02308041E-01 -9.85329937E-03
 -1.81535891E-03  7.85506961E-03 -3.25915949E-03 -2.37051236E-03 -1.70667102E-02
 -2.77583187E-02  5.45307972E-04 -9.75255925E-03 -3.79765721E-02  7.62125415E-02
  2.98138738E-04 -1.33294552E-02 -5.54239243E-02  1.56503434E-02 -4.07205856E-03
  2.64834546E-03 -1.15440868E-02 -1.43828349E-01  2.70668394E-02 -4.64248616E-02
  5.80388252E-02  7.91178218E-03 -8.62454955E-04  3.64039712E-03  3.11200638E-03
  3.26241290E-03  1.19216849E-02  1.99611342E-02  3.20187524E-02 -9.21142320E-02
 -8.61875383E-03 -5.34560103E-02  5.04188424E-02 -1.45084591E-01 -1.41906567E-02
 -5.96071474E-02  3.73381724E-02 -1.05893417E-01 -1.19745129E-02  2.57394169E-01
  1.77854733E-02 -6.10224882E-02  3.94163057E-02  8.62827670E-03  1.85744669E-03
 -4.22810263E-03  5.55263746E-03  4.99520886E-03 -1.57649399E-02 -2.58105237E-02
 -3.42250602E-03  6.51286723E-04  1.24965298E-02  7.03267042E-02 -6.16317251E-03
  2.76580122E-03  1.56185525E-02  1.48403031E-02 -9.65467972E-03  1.75793159E-02
 -6.71750735E-03 -1.06209124E-01 -7.58583707E-03  3.65030250E-02 -1.08403410E-02
  7.80037885E-03  2.68486884E-03 -7.16668270E-03  2.24835698E-03  2.58686109E-03
  2.37944945E-02  3.89164995E-02 -1.70189843E-02  2.42051317E-02 -8.30675828E-03
 -1.05513945E-01 -2.54401512E-02  3.46866525E-02 -9.04544859E-03 -9.59193612E-02
 -3.12676979E-02  5.88080360E-02  2.29439297E-02  2.02937505E-01 -5.45540704E-03
 -1.30092999E-02  2.27652573E-02 -7.15386245E-03 -1.31172352E-03  7.99804544E-04
 -2.45192898E-03 -1.11564737E-03 -1.43423921E-02 -1.30884598E-02 -1.83625489E-03
  5.13652713E-03  6.76417425E-03  9.12184000E-03 -1.85388759E-02 -1.46138215E-02
 -1.68678710E-02 -2.28951027E-02 -2.59551761E-02  5.09569952E-03  2.58572395E-02
  2.77904593E-02  8.88128694E-03 -1.61766122E-02 -1.74336200E-02 -5.56042311E-03
  3.99216462E-03  5.45166979E-03 -1.00749779E-03 -8.19594971E-03 -9.08150660E-03
 -4.31286948E-03 -5.28473875E-02 -5.46694719E-02 -1.71117375E-02 -9.97615896E-03
 -1.29406837E-02 -6.22882484E-03 -9.22913611E-02 -1.01373249E-01 -2.43314473E-02
  1.28164286E-02  1.28600367E-02  1.65171130E-03  3.50674384E-02  7.17545045E-02
 -1.56710829E-03 -1.38783312E-02 -4.39926805E-02 -2.31019840E-03 -7.93317725E-04
 -1.29479338E-02 -9.09208792E-03 -1.47194159E-02  4.68870574E-03  3.79163823E-02
 -5.73661355E-02  4.97899915E-02  5.86595044E-03  5.85218154E-02 -9.05937103E-02
  2.07472221E-02 -1.28399051E-03  3.24750811E-02 -5.15858957E-02 -3.43046677E-02
  7.15264681E-03 -6.82321220E-03  1.32375082E-03 -7.33992786E-05 -4.13754094E-03
 -2.06076551E-03 -1.52605289E-03  3.70405926E-03 -1.78307585E-03 -2.93437491E-03
  6.50294408E-03  2.35830940E-03 -1.55487304E-02  8.74868449E-03  1.02779463E-02
  3.18807925E-03 -2.28995878E-02  1.63177266E-02  1.79246629E-03  3.87175554E-03
 -2.69023483E-02  5.06001923E-02  9.54694225E-04 -5.54912979E-03 -1.77571427E-03
 -2.97584080E-03 -2.24453732E-04  3.15295813E-03  3.39385237E-03  2.67702832E-03
  1.44592831E-02  2.40484341E-02 -6.37491253E-02 -5.30041530E-02  2.63884942E-02
 -6.98892695E-02 -9.18033204E-02 -7.58161390E-02  3.69218659E-02 -1.20743726E-01
 -6.01016623E-02 -4.76841671E-02  1.95342363E-02 -3.97689469E-02 -2.06631318E-03
 -4.62462136E-03  5.55563870E-03 -3.03454737E-03 -3.86069458E-03 -2.93381001E-03
  7.76519862E-04  6.48727089E-03  5.85053361E-03  9.75728170E-03 -4.88481252E-02
 -4.76042504E-02  9.83799838E-03 -2.38729417E-02 -7.61549871E-02 -7.18717861E-02
  1.65310114E-02 -8.13728267E-02 -5.40296324E-02 -2.62011424E-02  1.25485661E-02
 -3.49932038E-02  4.20453500E-02  1.50742522E-01  1.46379794E-02 -4.09507367E-03
  8.53949826E-03 -5.61358774E-03  1.55340573E-03  3.06001061E-03 -2.69343264E-02
 -4.40156149E-02 -8.61545309E-04  2.95707412E-02  2.62364696E-02  1.18833578E-01
 -6.17037964E-04  4.16301779E-02  3.92435867E-02  1.06770447E-01  3.91543882E-02
  6.07795655E-02  3.51798968E-02 -3.24272747E-01  1.78433878E-01 -2.14070978E-02
 -5.68335462E-02 -1.21844152E-03  6.36263934E-03 -2.11287469E-04  3.03934939E-04
  8.57020110E-03  6.68400854E-03  1.09585525E-02 -2.84027800E-02  2.44674287E-02
 -4.82599774E-02 -2.91389250E-02 -4.37912365E-02  3.50926877E-02 -7.00678053E-02
 -3.32995913E-02 -2.17648330E-02  2.84584670E-02 -1.34263042E-02 -1.89759507E-01
 -1.87743086E-02  1.93686042E-02  1.97203447E-01  3.23984176E-03  3.50629643E-03
 -5.59423253E-03  1.45125801E-04  3.19081642E-03  2.30933657E-02  3.80557714E-02
  4.98134658E-02 -2.40283675E-02 -1.92174839E-02 -1.02446340E-01  7.21492940E-02
 -4.24953726E-02 -3.16279377E-02 -8.62317174E-02  4.14046351E-02 -5.70117697E-02
 -3.85839648E-02  7.28729247E-01  1.11358574E-01 -7.98118176E-02 -5.97352172E-02
 -2.89349151E-03  1.59260814E-03 -9.32445705E-03  1.29976371E-02  5.24936549E-03
 -2.14385778E-02 -3.53194753E-02 -6.68812403E-02 -1.72936714E-02  2.53032457E-03
  9.50341640E-02 -1.07309088E-01 -2.37137390E-02  6.37999540E-03  7.73873977E-02
 -8.72099684E-02 -9.67455744E-03  1.08974013E-02 -5.33278406E-01 -1.13214992E-01
  4.28104925E-02  4.05759571E-02 -3.21852379E-03 -6.67046536E-03 -4.47727684E-03
  1.39132973E-02 -6.88959577E-03  2.26993869E-02  3.72349833E-02 -8.80938400E-03
  2.88465888E-02  1.96343264E-02 -1.00892920E-01 -8.42273344E-03  4.54810667E-02
  3.00348889E-02 -7.72449808E-02  1.30230799E-02  4.08971281E-02  2.30978656E-02
  5.54202649E-01  7.00055748E-02  6.33215486E-02  2.93614755E-02  2.76629149E-03
 -7.46721956E-03  6.83550791E-04 -1.93932612E-04 -1.39564827E-02 -2.02700240E-02
 -3.33882355E-02  4.49234905E-02 -3.50539729E-02 -2.61568512E-02  9.02286254E-02
  6.67968098E-02 -5.90339881E-02 -4.26479894E-02  6.33710963E-02  3.60429806E-02
 -5.93854085E-02 -3.90905922E-02 -3.37604256E-01  5.87861799E-02 -5.23328628E-02
 -4.67730567E-02  3.20868305E-03 -1.13402841E-03  8.90499270E-03 -1.28095282E-02
 -5.77447820E-03  1.90227127E-02  3.13765751E-02 -4.83477916E-02 -1.22900202E-02
  5.20758768E-03 -8.44904152E-02 -7.77401757E-02 -1.72902618E-02  9.87212773E-03
 -5.95611336E-02 -8.36894180E-02 -1.48195852E-02  1.02444601E-02  1.26284510E-01
 -3.32413836E-02  2.48516358E-02  3.48449456E-02  3.85824291E-03  5.83410993E-03
  4.72061911E-03 -1.29381277E-02  5.13129746E-03 -8.03904144E-03 -1.33451870E-02
 -1.13262729E-02  1.61472256E-02  4.44805402E-02  3.63550338E-02 -1.56805659E-02
  1.84827877E-02  6.55335201E-02  2.90700907E-02 -1.28204903E-02  1.53389249E-02
  5.07971902E-02 -5.39245123E-01  2.57337768E-02 -5.07140508E-02  6.64559621E-02
  2.69295218E-03  3.45637625E-03 -4.86774648E-03  2.32041115E-04  4.81050619E-04
  8.41791491E-03  1.37398914E-02  1.21647528E-02 -3.91191770E-02  2.37006536E-02
 -3.77105247E-02  1.72726232E-02 -5.73358426E-02  3.34492477E-02 -2.37436045E-02
  8.39108973E-03 -2.77540349E-02  4.89607951E-03  3.52490150E-01  1.42288519E-02
 -5.04290326E-02 -4.84546671E-02 -5.08823524E-03  7.63591794E-04 -1.51869338E-03
 -2.43533346E-03 -1.59851750E-03 -5.64678811E-03 -9.39146850E-03 -1.63167411E-02
  3.56588064E-02 -4.10178454E-02  2.55372953E-02 -2.54524325E-02  5.57539878E-02
 -5.79037452E-02  1.64086327E-02 -2.07649793E-02  4.65139292E-02 -3.07357677E-02
 -1.37785012E-01 -9.27875403E-03  3.27806677E-02  2.46783884E-03 -4.19508183E-03
 -1.31999622E-03  3.83051675E-03 -2.79985675E-03 -1.75821222E-03  6.22210175E-03
  1.02734748E-02 -1.14906214E-02  2.16063879E-02  2.98115456E-02 -2.87384957E-02
 -1.68051900E-02  2.91805327E-02  4.47062235E-02  1.60025548E-02 -3.24956854E-04
 -3.40710284E-03  3.28250135E-02 -7.94156337E-02 -1.10467276E-02  2.02782128E-02
 -3.90291354E-04 -1.75925031E-03 -1.85698426E-03  4.53069366E-03 -9.19476965E-04
  2.44616739E-04 -1.16507572E-02 -1.90491436E-02  8.58226274E-03 -4.75972482E-02
  1.92228704E-02  5.15767966E-02  1.06758578E-02 -6.75545083E-02  2.55792364E-02
  4.87454146E-02  1.69595223E-02 -8.24569387E-02  8.48951879E-03  4.05451937E-01
  5.42551386E-03  4.64162651E-03  7.23752275E-02  3.43936375E-03 -1.12640815E-03
  5.75172814E-04  8.90781919E-05  1.48543467E-03 -3.81247498E-02 -4.33996360E-02
 -1.15851608E-02 -9.10539506E-03 -1.07260759E-02 -9.61901018E-03 -4.23769059E-02
 -4.06216896E-02 -1.44980249E-02 -6.25633659E-02 -6.51472351E-02 -1.17685871E-02
  7.59406363E-02  8.42393115E-02  2.55743720E-02 -4.24155150E-02 -4.54906494E-02
 -1.48168252E-02  6.80708353E-02  7.55993711E-02  2.13160239E-02 -6.18159866E-02
 -6.55837414E-02 -1.77621683E-02  2.84171669E-02  3.42534689E-02  7.02876861E-03
 -4.97926646E-03 -3.41344699E-03 -4.32138863E-03  3.42154193E-02  3.75453633E-02
  8.54462122E-03 -1.53260374E-02 -1.61724240E-02 -2.03831605E-03 -8.69202454E-03
 -1.72478700E-02 -4.36752794E-03 -8.14525675E-03  2.25645036E-02 -1.74041675E-03
 -4.00652543E-03  4.56598995E-03 -6.97072113E-03 -1.14721996E-02  5.46311327E-02
  3.20080604E-02 -3.06428059E-02  3.82008801E-02  7.94997583E-02  4.64082423E-02
 -4.86528951E-02  4.76665761E-02  3.12537134E-02  1.89569544E-02 -2.42598743E-02
 -1.38467691E-02  9.47487565E-03  5.55583313E-04  1.65231495E-03  1.22687038E-03
 -3.40557992E-03 -2.71427552E-03 -6.57338365E-04  3.45227826E-03 -5.22980284E-03
 -8.64598596E-03 -3.97725333E-02 -5.95827768E-03 -3.41381673E-02  2.45775206E-02
 -5.96016495E-02 -8.36055377E-03 -5.08841508E-02  4.29289819E-02 -5.33077866E-02
 -9.24978010E-03 -4.91550985E-02 -4.01873978E-02  2.49411561E-03 -1.88231401E-02
  3.12922558E-03 -1.04980592E-04 -3.54323072E-03 -3.29656921E-03 -1.59093631E-03
  3.96098084E-04  1.70658061E-02  2.83798340E-02 -4.05446633E-02 -6.88120138E-02
  4.95413556E-02 -8.28349346E-02 -5.73706454E-02 -9.92020948E-02  7.10603143E-02
 -1.37207430E-01 -3.26026743E-02 -6.60757510E-02  4.59029805E-02 -3.66360266E-02
 -5.75024091E-03 -2.31712506E-03 -2.45270734E-03 -7.07407071E-04 -3.54145220E-03
 -5.87289086E-03 -2.20581743E-03  5.33752292E-03  2.97196512E-03  4.84967231E-03
  1.82715642E-02  1.27233685E-02  3.34923971E-02 -1.09929739E-02  2.59160232E-02
  1.87588316E-02  5.12177231E-02 -3.94506259E-02  1.39047660E-02  6.48998779E-03
  1.08525412E-02 -3.69219969E-02 -2.93131809E-02 -5.12831963E-02 -8.12959499E-02
  1.09673936E-03  3.19477474E-03 -1.05154078E-02 -6.96753597E-05 -5.23450241E-03
  2.18060945E-02  3.56840739E-02 -3.72647107E-02  1.15359776E-02  2.12278392E-02
 -9.71316062E-02 -5.36161598E-02  1.53766001E-02  3.05201599E-02 -7.90995049E-02
 -5.61759300E-02  2.78982093E-03  2.15227154E-02  5.57880768E-01  1.82127656E-01
 -2.62099568E-01 -1.95075845E-01  1.55868143E-03 -2.68704502E-03 -2.20540230E-04
  8.92133270E-04 -6.81981748E-03 -4.49656524E-03 -7.44024911E-03 -8.65835251E-03
  4.63075007E-03 -6.76116958E-02  2.17680508E-02 -1.18419994E-02  6.51285175E-03
 -1.00100219E-01 -2.16790239E-02  4.05743807E-04 -3.28611804E-02 -1.17560901E-02
 -9.17206268E-02  3.89919337E-02 -1.47650388E-01  6.41760422E-01 -3.41302178E-03
  1.08634862E-03 -3.74069643E-03 -2.02540294E-04 -2.04991463E-03 -1.36831401E-02
 -2.25824087E-02  2.02029501E-02  3.54768750E-02  1.96500487E-02  6.06878125E-02
  2.78653156E-02  5.62458110E-02  3.20314327E-02  4.13603279E-02  9.82379121E-03
  5.02603398E-02  2.81993079E-02  1.58302935E-01  1.49585076E-02  6.81945850E-03
  7.50101584E-03  1.57244072E-03 -1.09429722E-03  5.81770565E-03 -8.58675521E-03
 -5.24973613E-03  1.42862827E-02  2.35502434E-02  3.06254214E-02 -4.29379631E-02
 -2.88736689E-02 -6.35362421E-02  5.14006363E-02 -6.32155969E-02 -4.31124340E-02
 -5.51758068E-02  4.90484310E-02 -3.46146391E-02 -2.75239904E-02  1.54609405E-01
  3.85253847E-02 -1.88846627E-02 -2.06154379E-02  2.88269805E-03  3.84048157E-03
  4.33920540E-03 -1.09971132E-02  2.20662636E-03 -1.68503789E-02 -2.76228743E-02
 -3.34901215E-02  1.74386471E-02  1.69252067E-02  7.49970143E-02 -5.06884243E-02
  2.24930452E-02  2.35264105E-02  5.96348686E-02 -3.75710630E-02  7.01380047E-04
  7.59576918E-03 -4.42170034E-01 -7.72340572E-02 -2.72193848E-02  3.92248973E-04
 -1.50061827E-03  6.04017758E-03  3.33898754E-04 -1.37830129E-03  1.00827370E-02
  1.54076532E-02  2.53861356E-02  2.77705602E-02  5.17203924E-02  2.78671772E-02
 -6.77983622E-02  3.82288019E-02  8.13900941E-02  4.49936555E-02 -6.99223959E-02
  1.73425560E-02  5.78476621E-02  3.33506865E-02  3.39470401E-01 -1.07533629E-01
  5.94480219E-02  4.68389831E-02 -2.13389291E-03  2.54722536E-03 -6.62538940E-03
  9.45617027E-03  6.54184517E-03 -1.66740490E-02 -2.74737781E-02  1.88164733E-02
 -5.21231853E-02 -2.94102736E-02  7.33333162E-02  3.43751241E-02 -7.51484137E-02
 -4.23164304E-02  8.33478759E-02  3.66087077E-02 -3.58592209E-02 -2.43174390E-02
 -9.02618576E-01  4.54717163E-02 -2.24521232E-01 -1.26562816E-01 -2.73421163E-03
 -3.53991009E-03 -4.16727563E-03  1.19744455E-02 -1.49814120E-03  5.47233393E-03
  8.99635846E-03 -2.98987555E-02  6.73223315E-02  2.37541642E-02 -2.37928156E-02
 -4.37026340E-02  9.69920247E-02  2.93631061E-02 -3.12199801E-02 -3.72337716E-02
  8.56267931E-02  1.45426148E-02 -1.05305644E+00  7.51602528E-03  2.93409006E-04
  1.34998807E-01 -3.41430564E-03 -1.30461328E-03  4.29759228E-03 -6.69081310E-04
 -4.56056779E-04 -7.12082227E-03 -1.17080333E-02  2.18239783E-02 -6.50625658E-02
  3.14535506E-02  3.19819686E-02  3.07290342E-02 -9.37349960E-02  4.70850718E-02
  1.16222553E-02  1.07554389E-02 -3.40995344E-02  2.75352177E-02  2.81540935E-01
  2.09081327E-02 -6.11870680E-02 -2.96912547E-02  9.00924155E-04 -1.91923416E-03
  5.98317170E-03 -2.68695680E-04  4.13477270E-04  7.47271311E-03  1.22887725E-02
 -1.42449614E-03 -5.56248041E-03 -7.44430594E-02 -3.27333079E-02 -1.35212211E-03
 -1.12157041E-02 -1.06872181E-01 -2.94928169E-02 -3.88151640E-04 -7.06588431E-03
 -6.76456623E-02  1.13893946E-01  6.83655066E-03 -1.17699587E-02 -8.48209869E-03
  4.88921717E-03  1.04389363E-04 -1.26732521E-04  2.48650770E-03  2.53491886E-03
 -6.80782144E-03 -1.12283049E-02 -2.92318663E-02  7.36031229E-02  2.84327409E-02
  2.91444668E-02 -4.35597125E-02  1.08386843E-01  3.75536815E-02  6.95154704E-02
 -1.75566745E-02  4.02510414E-02 -3.06688384E-03 -1.55546993E-01 -9.14339712E-03
  1.25992108E-02 -7.40535306E-02  5.58023167E-03  1.64424894E-03 -4.61653231E-03
  1.45606165E-03  1.64263586E-03  7.20185835E-03  1.18588723E-02  2.33146861E-02
 -7.38420724E-02  3.00943020E-02 -3.28078399E-02  3.15664829E-02 -1.02782385E-01
  4.23458687E-02 -1.29908151E-02  3.66958883E-02 -1.06974012E-01  6.45798335E-02
  1.12402789E+00  8.37086516E-02 -1.93585687E-01  1.95564489E-01 -8.87328844E-04
  7.39640952E-04 -2.91704164E-03  1.33501503E-04  1.36027746E-04 -8.10888747E-03
 -1.06496260E-02  4.69598589E-06  1.03346115E-02  1.16297184E-02  6.51544928E-03
 -1.23040696E-02 -1.30238985E-02 -8.94298495E-03  4.50848317E-02  4.86332348E-02
  1.78285455E-02 -5.30612507E-02 -5.90767008E-02 -1.65467104E-02  2.71132737E-02
  2.90376597E-02  1.10084082E-02 -5.94311200E-02 -6.67383670E-02 -2.21415040E-02
  4.82287204E-02  5.35048983E-02  1.61983443E-02 -2.83675648E-02 -2.64050571E-02
 -7.95351440E-03  1.18658729E-02  1.41249638E-02  3.97909127E-04 -2.07249342E-02
 -2.45634691E-02 -9.02149464E-03  2.95996677E-02  3.16598332E-02  9.49671618E-03
  1.44852328E-02  2.67629169E-02  7.88355031E-03 -2.48199943E-02 -1.04308620E-02
  1.79069481E-04 -6.86845834E-03 -2.72057472E-03 -2.58217994E-03 -4.17968358E-03
  1.44942100E-02 -1.96939166E-02 -4.01864514E-02  1.42588672E-02  2.27250728E-02
 -3.32123558E-02 -6.47074375E-02  4.30154899E-03  1.27753891E-02 -1.92595287E-02
 -3.73991260E-02 -1.97699126E-02  4.98757678E-03  2.04319770E-03  1.13025860E-03
  3.97168840E-03 -2.35348252E-03  9.14671577E-04  1.27256565E-03  3.97002194E-03
 -1.86926875E-03 -3.16041050E-03  1.54037442E-02 -3.63932195E-02 -2.13054107E-02
  1.03943857E-02  2.30707052E-02 -5.61413840E-02 -3.18814629E-02  4.30908812E-03
  2.71314612E-02 -5.50940652E-02 -3.04014465E-02 -9.68074134E-02  3.26944148E-02
  1.72778956E-02  2.29746171E-02 -1.94010851E-03 -1.66895321E-03 -1.22255203E-03
  2.21125518E-03 -2.48433142E-04  3.72558840E-03  6.21002566E-03 -6.81016798E-03
 -4.40043324E-02 -1.32157808E-02 -1.82614928E-02 -8.87663421E-03 -6.49454839E-02
 -2.08190891E-02 -3.15483460E-02 -4.83320802E-03 -4.90152257E-02 -1.93061624E-02
 -3.67169890E-03 -2.86781247E-03  7.35074929E-04 -2.45967048E-03 -3.41597989E-03
  1.31813133E-03 -9.92536128E-04 -3.07596566E-03  3.08990181E-03  6.93291789E-03
  1.15874372E-02 -9.90007908E-03 -1.02093728E-02  8.62850411E-03 -3.16623141E-02
 -1.50953616E-02 -1.84912697E-02  1.43503367E-02 -5.87436277E-02  3.63967361E-04
 -1.73171982E-02  3.69224073E-02 -1.60863044E-01  2.78817550E-02 -1.99794739E-01
 -2.40462538E-03 -3.52874937E-03  2.13497922E-03  1.47752335E-03 -3.29974482E-03
 -1.48667013E-03 -8.22230950E-03 -1.34381409E-02  1.57227349E-02 -2.21231377E-02
 -6.50731085E-03  3.65077145E-02  2.18180104E-02 -3.29081766E-02 -9.68652696E-03
  4.48991498E-02  2.75215162E-02 -7.34213303E-03 -1.93337036E-04  5.21719959E-03
 -3.61454512E-02  1.46633159E-01  9.61819454E-02 -5.84295618E-05  1.19468182E-03
  5.24502372E-04 -1.28219596E-03  7.98913025E-04 -3.05197881E-02 -5.00076986E-02
 -1.39861734E-02  3.12966116E-02  4.83881837E-02  1.36790917E-01 -2.06226369E-02
  4.47910992E-02  7.09151973E-02  1.20344175E-01 -4.12020365E-03  8.80411437E-04
 -5.98910033E-03  9.96247847E-04  4.06848503E-02 -7.43562898E-02  1.37907662E-01
 -2.12239858E-03 -3.37515895E-03  8.41923511E-03 -2.47674032E-03 -1.31794674E-03
  5.18146551E-03  8.53587309E-03 -1.27797698E-02 -1.67761909E-02 -3.72878246E-03
 -2.26386751E-02 -1.69782309E-02 -2.57471613E-02 -6.40730318E-03 -1.30456964E-02
 -1.86277107E-02 -2.89744407E-02 -7.71704196E-03 -2.05872777E-01 -6.51701294E-02
 -4.11234929E-03  8.05715429E-03 -9.12873916E-04  6.99435084E-04 -2.25741551E-03
  2.93914609E-03  9.14354779E-04 -4.30183505E-03 -7.10944458E-03 -1.44088949E-02
  2.35537282E-02  1.81823725E-02  1.86394036E-02 -2.41769693E-02  3.41121053E-02
  2.74830174E-02  1.31939762E-02 -2.23278303E-02  1.58412392E-02  1.34187155E-02
 -4.20277926E-02  7.49656139E-04 -2.15215788E-03 -8.24245254E-04 -1.30735323E-03
 -9.59977337E-04 -1.74438434E-03  4.61849120E-03 -4.20425729E-04  6.04240503E-03
  9.89454157E-03  1.42963481E-02 -1.78974070E-02 -1.11574075E-02 -2.73081864E-02
  2.06840224E-02 -2.57866385E-02 -1.57467956E-02 -1.86047399E-02  1.74239587E-02
 -1.01952550E-02 -6.59431945E-03  1.13385584E-01  1.88231518E-02  2.17851021E-02
  7.94586108E-03  3.42219976E-04 -1.90500385E-03 -1.98453198E-04  1.23723587E-03
 -3.39307018E-03 -4.55535640E-03 -7.51208232E-03 -1.82977555E-02 -2.38826695E-02
 -8.45193470E-03  1.99082914E-02 -2.55281118E-02 -3.73834944E-02 -1.33067340E-02
  1.90137072E-02 -1.26105187E-02 -2.54985311E-02 -1.20147995E-02 -3.86521032E-01
 -3.50990281E-02 -6.36471700E-02 -2.69353267E-02  1.08998928E-03 -4.94665384E-04
  2.60449687E-03 -3.34027975E-03 -2.10863856E-03  4.63838383E-03  7.69182726E-03
 -6.31619196E-03  2.84382234E-02  2.29198807E-02 -2.07036960E-02 -1.18238958E-02
  4.05705326E-02  3.37700802E-02 -2.19435414E-02 -1.57734673E-02  1.99689669E-02
  2.22112071E-02  4.91300902E-01 -1.22516222E-01 -4.92791892E-02 -2.08709918E-02
  2.01712250E-03  8.46221506E-04  2.14833140E-03 -4.27603471E-03 -1.89694135E-04
  7.96637268E-03  1.35161398E-02 -1.59968646E-02  3.04824246E-02 -1.18862095E-01
 -3.45610595E-02 -2.71822870E-02  5.31378227E-02 -1.82187477E-01 -3.99820357E-02
 -1.75378232E-02  3.85425652E-02 -1.38223587E-01  2.74840570E-01 -6.13366528E-02
  1.71680737E-01  3.14251557E-02  2.71215344E-04 -6.75784536E-03  1.84967312E-02
  1.76776252E-03  2.13086759E-03 -1.70194196E-02 -2.79380774E-02 -4.59123774E-03
  1.05007868E-02  1.82551115E-02  7.59109279E-02 -7.44311477E-03  1.67540979E-02
  3.09608173E-02  6.49608419E-02 -6.02338800E-03  1.49059177E-02  4.34319721E-02
 -4.27960097E-01 -4.49624146E-02  1.19153609E-01  2.86566896E-02  4.06774790E-03
 -5.41919852E-03  1.50262526E-02  7.91891462E-04  1.34728684E-03  1.99462806E-02
  3.25798602E-02 -7.02190915E-03  1.92475450E-02  2.99927411E-02 -8.98535018E-02
 -1.00096756E-02  2.70925845E-02  4.30945090E-02 -3.59501781E-02  1.75209892E-03
 -4.64599025E-03  1.45863784E-02  3.51704144E-01  1.49182798E-02 -4.37841993E-02
 -1.02740575E-01  8.68137066E-03  3.75567873E-03 -9.76141010E-03  3.85312400E-03
  3.17316618E-03 -8.73316068E-03 -1.48406254E-02 -2.79603752E-02  6.99135233E-02
 -1.00822467E-01  3.84731229E-02 -4.40501271E-02  1.09792983E-01 -1.57703907E-01
  4.55933616E-02 -3.18700598E-02  7.80644709E-02 -1.26037103E-01 -5.51509929E-02
  2.93805197E-02 -8.95583538E-02 -1.40404293E-01  4.81598331E-03  6.58601392E-03
 -1.74750365E-02 -2.46388447E-04 -4.33242673E-04  2.32278668E-02  3.80239886E-02
  7.52330964E-03 -2.28285584E-02  8.20225149E-03 -1.02489181E-01  9.85546700E-03
 -3.16595623E-02  1.48639967E-02 -1.22151806E-01 -5.39366338E-03  2.09298936E-02
  3.08720484E-02  1.19068999E-01  8.49282897E-02 -2.21683211E-01  7.93164079E-02
  1.67605717E-03  4.79284070E-03 -1.32648887E-02  1.92730366E-03  1.47505476E-03
 -1.21697266E-02 -1.43881857E-02 -3.47855755E-03  4.79885078E-03  7.77549199E-03
  1.63679865E-02 -1.96327279E-02 -1.67890477E-02  4.04084095E-04 -1.59893662E-02
 -1.66792650E-02 -9.99851270E-03  2.37830854E-02  2.74567191E-02  8.11671114E-03
 -3.81769735E-03 -3.07540020E-03 -2.16337124E-03  2.16635680E-02  2.45221461E-02
  9.38974232E-03 -1.97068788E-02 -2.08218227E-02 -9.62831233E-03 -1.08655075E-01
 -1.26469471E-01 -2.56668603E-02  3.90035272E-02  4.11654976E-02  1.26717130E-02
 -5.10275055E-03 -4.17572874E-03 -2.80427629E-03  1.16925745E-01  1.31688509E-01
  3.93838958E-02  2.62311798E-02  5.45871974E-02 -2.90491550E-03  2.76724656E-03
 -4.96580772E-02 -4.97839328E-03  1.31918067E-02 -1.74554341E-02  3.42324421E-03
  5.53310244E-03  8.10151822E-03 -1.01301400E-01 -1.53041143E-02 -2.10600120E-02
  1.72154096E-02 -1.62473117E-01 -2.65536073E-02 -9.75020160E-03  1.68044148E-02
 -9.57737228E-02 -1.53311604E-02  4.68849663E-03  2.69974599E-03 -3.95243907E-03
 -6.70885132E-03  1.18486907E-02  4.10768017E-03  7.04611963E-03  6.37243465E-03
 -1.02167892E-03  1.04850790E-03  1.72323712E-03  4.60756480E-02 -4.91380385E-02
 -6.28515885E-02 -3.51195224E-03  7.05247151E-02 -7.50795460E-02 -9.75036505E-02
 -2.59582674E-02  6.82517947E-02 -7.40222942E-02 -7.95615261E-02 -1.05819578E-01
 -1.34545597E-02  1.87390743E-02  2.05830114E-02  6.99244300E-04  1.40362014E-03
  8.15410534E-04  5.64969803E-03 -6.35702039E-03 -1.09672962E-02 -1.82413008E-02
  7.68799333E-02 -2.07560953E-02 -7.99380667E-02  5.29156890E-02  1.12432784E-01
 -3.47239199E-02 -1.16994565E-01  9.71080711E-02  8.06679612E-02 -4.02201601E-02
 -8.69682036E-02  2.63337108E-02  2.46644175E-03 -6.78334548E-05 -1.61095739E-03
 -3.97623943E-03  8.73351974E-03  2.88447556E-03 -7.81909891E-03 -1.96077989E-03
 -3.10211910E-03 -5.07734805E-03  1.25348259E-02 -4.83274349E-02 -1.25890376E-02
  1.09951561E-02  2.03351627E-02 -7.57018093E-02 -1.99596645E-02  6.43991667E-02
  6.99309354E-03 -5.03896158E-02  4.13949229E-03  8.30305682E-02  3.86007583E-02
  1.28795470E-01  1.87086913E-01 -5.25230442E-03 -1.67861318E-03 -4.57411383E-03
  8.95182154E-03 -3.00570871E-03  5.62657964E-03  9.21236872E-03 -2.53968604E-02
  5.52405518E-02  4.48136553E-02 -2.51532061E-02 -3.63478542E-02  7.99045536E-02
  6.64059095E-02 -3.27392648E-02 -3.14260033E-02  4.22877442E-02  3.00307253E-02
 -5.68414021E-02  3.82126920E-01 -1.14256569E-01 -1.55750299E-01 -1.57076221E-03
 -4.68843051E-05 -3.16512478E-03  6.05747997E-03  1.21007345E-03  5.59201839E-03
  9.28259242E-03 -2.92405116E-02  2.82083989E-02  3.33209889E-02 -2.70668408E-02
 -4.29444665E-02  4.03465318E-02  5.02722934E-02  1.56408201E-02 -4.90313517E-02
  6.47697810E-02 -1.14194236E-03  1.44900249E-01 -6.70916100E-02  7.35313069E-02
 -5.18200304E-02  2.92895655E-03 -1.25359337E-03  1.64519315E-03  2.69211910E-03
  9.39601567E-04 -1.29459408E-03 -2.12453686E-03  5.24792581E-02  2.67162724E-02
  1.00725926E-02  5.42912727E-03  7.38437661E-02  3.95847541E-02  1.63405929E-02
  1.17923061E-03  4.57233859E-02  3.22627893E-02  1.51104900E-02  1.06010632E+00
  4.31214195E-02 -1.26430568E-01 -7.85913586E-02 -1.22672580E-04  1.12674477E-03
  1.40322761E-03 -2.76487028E-03  1.53256783E-04 -4.69963917E-04 -6.40378732E-04
  7.43677337E-03 -6.97661480E-02 -3.98775403E-02  2.14789549E-03  1.36895773E-02
 -1.00999590E-01 -5.80948083E-02 -4.87769174E-04  1.57928271E-02 -5.50283136E-02
 -3.23120783E-02 -4.48836638E-01 -9.29259675E-02 -5.13860353E-02 -1.47940051E-02
  1.74783596E-03 -8.78170770E-04  2.15781021E-03 -4.20067706E-03 -3.73568776E-03
 -3.22840123E-03 -5.14579597E-03 -2.35530222E-02  6.27426178E-02  4.26877975E-02
  1.46324306E-02 -3.12492596E-02  9.24050683E-02  6.23963025E-02 -3.22378127E-03
 -1.57512054E-02  5.23461295E-02  3.59494936E-02  1.28724802E-01  4.29768719E-02
  2.63889768E-03 -3.72526032E-03  1.15636091E-03  1.52497212E-04  1.12216881E-03
 -2.64440319E-03 -1.36040039E-03 -1.52874104E-03 -2.45127252E-03  5.55799595E-02
  3.02714028E-02  1.15446101E-02  7.01372890E-03  8.01182375E-02  4.45065214E-02
  1.77494788E-02 -1.75137286E-03  4.02718662E-02  2.51088166E-02  1.01029264E-02
  8.00268504E-02  3.73744757E-02  3.21761904E-02  1.08910191E-02  1.74501088E-04
 -2.62742015E-04 -4.61565119E-04  1.20908307E-03 -3.89519953E-04  3.67280115E-03
  5.95150569E-03 -6.67739106E-03 -7.25496536E-02 -3.57448853E-02 -1.68291039E-02
 -8.62679207E-03 -1.03721178E-01 -5.01689758E-02 -4.84289800E-03 -2.45602896E-03
 -6.17808515E-02 -2.64786942E-02 -5.28520260E-01  4.32232581E-02 -3.89260150E-02
 -2.61155493E-02 -8.11809607E-04  1.83215256E-03 -1.52665136E-03  3.44873295E-03
  4.73991284E-03 -1.36086754E-02 -2.24160954E-02 -6.55580816E-03 -2.15908687E-02
 -1.82281568E-02  6.24945735E-02 -1.02386603E-02 -3.31370048E-02 -2.45466369E-02
  3.29116870E-02 -2.36587973E-03 -4.73166592E-02 -5.22242663E-03  3.09114354E-01
 -9.64052783E-02  2.31886432E-01  1.07979774E-01  5.17632117E-03  2.42613462E-03
 -1.92258034E-03  1.69303104E-03  2.02161853E-03  9.41268151E-03  1.54272526E-02
 -9.37938239E-03  2.82677193E-03 -6.71293694E-03 -4.23673400E-02 -1.49461400E-02
  2.04920904E-03 -1.22394894E-02 -1.09109734E-02 -3.21597537E-04 -1.33926666E-02
 -1.97197464E-02 -2.87773327E-01 -5.98515880E-02  1.72968111E-01 -5.40752665E-02
 -7.33839116E-03  1.24457482E-03 -1.71823348E-03 -3.56502041E-03 -2.00331156E-03
 -4.94690074E-03 -8.36476042E-03 -2.47471237E-02  5.15257951E-02  3.52784491E-02
  2.22804767E-02 -3.95255745E-02  8.11766992E-02  5.16974031E-02  2.04583828E-02
 -3.03071430E-02  6.51190314E-02  3.88545921E-02 -1.48003656E-01 -1.33603421E-02
  3.26020739E-02 -9.74687553E-02 -8.37936172E-03 -2.95818870E-04  5.84590347E-04
 -5.27581951E-03 -3.25113884E-03  9.56437972E-03  1.56126774E-02  1.49246844E-03
 -2.71117914E-02 -3.30610276E-02 -4.25899382E-02  9.10504013E-04 -4.00676163E-02
 -4.67790771E-02 -3.10403970E-02  5.30670090E-06 -1.90563835E-02 -2.39112361E-03
  3.73726148E-02  2.04693800E-02 -6.28805317E-02 -2.34517629E-02 -5.56785003E-03
 -2.00738527E-03  3.81212754E-03 -3.12423445E-03 -1.15608481E-03 -8.38808754E-03
 -1.38208035E-02 -1.99709768E-02  1.70951359E-02 -1.20569249E-02  3.83580456E-02
 -2.96041694E-02  2.16328161E-02 -1.75520090E-02 -6.42277142E-05 -2.83925740E-02
  3.04409886E-02 -5.43980752E-02 -3.02470019E-01  1.45461426E-02 -1.31126398E-02
 -2.92182789E-02  4.17907294E-03 -7.11497201E-04 -1.03699510E-03  1.36078388E-03
  1.81561486E-03  2.52704997E-02  2.97487851E-02  9.12037490E-03 -2.66763519E-02
 -2.91081581E-02 -8.42737012E-03  1.85600422E-02  2.44951276E-02  1.21963625E-02
  1.43105370E-02  1.56006626E-02  3.56127528E-03 -2.36044869E-02 -2.74075971E-02
 -5.09754031E-03 -2.59708696E-02 -3.04392484E-02 -1.00751644E-02 -1.20483752E-02
 -1.39895900E-02 -4.38590426E-03  8.82173562E-03  1.38503697E-02 -5.41309118E-03
  8.58751305E-03  3.15110386E-03  1.16198982E-03 -1.57552993E-02 -1.72705408E-02
 -4.00747324E-03  5.77307789E-02  6.66471707E-02  1.79977889E-02 -3.55077189E-03
 -1.25923258E-03  2.58644046E-03 -1.42727604E-02 -3.08800425E-02 -1.20945215E-02
  1.95029934E-02  1.84772330E-02 -5.93583211E-03  5.15996993E-03  5.18107329E-03
 -6.21412888E-03 -9.87436753E-03 -6.31895425E-03  3.83751288E-02 -7.69023654E-02
  3.61070504E-02 -1.03015628E-02  6.05021352E-02 -1.22728992E-01 -2.42997209E-03
 -6.35322240E-03  4.29970120E-02 -8.52429547E-02 -3.63249186E-02 -1.85074828E-03
 -3.06135871E-03 -2.86896819E-04 -1.38235697E-03 -1.27315001E-02 -3.61805423E-03
 -2.67640356E-03  9.31050536E-03  4.64900652E-03  7.63306121E-03  2.09058087E-02
 -4.43043077E-02  5.62377060E-02 -2.21936561E-02  2.95712560E-02 -6.92649367E-02
  8.59120307E-02 -2.28563098E-02  2.64205401E-02 -5.92545840E-02  7.46276759E-02
 -2.10298514E-02  1.73600707E-02  1.07242372E-02  1.59984851E-02 -3.96723103E-03
 -5.80366640E-03  4.29861105E-04  1.64820770E-03  5.47558959E-03  1.15411938E-02
  1.92364004E-02 -8.21131712E-02 -6.20661325E-02  1.05927634E-02 -5.60270197E-02
 -1.18525062E-01 -8.83014023E-02  1.22925870E-02 -1.10420425E-01 -8.35312557E-02
 -5.83059318E-02 -1.39271897E-03 -5.54383902E-02  4.87342396E-03 -4.17531674E-03
  6.97709167E-03 -5.12174437E-03 -3.48683055E-03 -1.61068827E-03  1.43616487E-03
  7.94365340E-03 -2.71278579E-03 -4.50049854E-03 -6.41289784E-02 -5.74632437E-03
 -5.39901015E-02  1.09881846E-02 -9.90781519E-02 -1.05625925E-02 -8.39535189E-02
  2.22202557E-02 -6.69110468E-02 -2.01645282E-02 -4.99276938E-02  5.82481313E-02
  3.43587224E-02 -9.65102793E-03  5.02946768E-02 -5.26583152E-03 -3.97152370E-03
  7.55849554E-03  3.18106524E-05  2.39576118E-03  8.52465196E-03  1.38947159E-02
  7.80376402E-02  3.72655712E-02 -1.23977761E-02 -3.73953137E-02  1.12998159E-01
  5.58265994E-02 -2.05147733E-02 -4.84044007E-02  5.49325801E-02  3.29277829E-02
 -9.40478256E-03  1.48376535E-01 -1.78086543E-01  2.11901738E-01  1.60783344E-01
  7.26612820E-04  1.20322416E-03  2.86988075E-03 -7.79329027E-03  1.42756259E-03
  2.51225119E-03  4.19554016E-03 -3.40678299E-02 -3.32055842E-02  2.35230667E-02
 -1.40570079E-02 -5.49162732E-02 -5.05854062E-02  3.56027418E-02  2.14855128E-02
 -3.89471295E-02 -2.46700017E-02  8.19594262E-03  1.03765962E-01 -1.57947679E-02
  5.63152214E-03 -8.65555433E-02  6.08914514E-04 -1.43268123E-03  5.52247415E-03
  8.49431749E-04  1.44111709E-03  9.86065120E-03  1.59220366E-02 -5.59153520E-02
  5.85709861E-02  3.12529111E-02 -4.47976369E-02 -8.27917742E-02  9.11125768E-02
  4.69947229E-02 -1.30771131E-02 -5.76186023E-02  5.57617699E-02  2.88192066E-02
 -2.88092310E-01 -2.36769380E-01 -4.42817814E-02  7.19779720E-03  1.59256056E-03
  1.60471389E-03  4.38649295E-03 -7.25441848E-03  3.43262664E-03 -7.12477241E-04
 -1.16180333E-03 -2.19158542E-03 -2.19387082E-03 -7.77821334E-03  3.29191383E-03
 -4.06538956E-03 -2.37974866E-03 -1.18733316E-02 -7.12777372E-03 -5.01904234E-03
 -3.73305375E-03 -8.20890585E-03 -6.31325990E-02 -2.57121275E-02 -1.21419013E-01
 -6.40947777E-02  2.06365464E-03 -4.78047498E-03  2.66847349E-03 -4.16971160E-03
 -7.88355821E-03 -6.23203329E-03 -9.90031195E-03  7.94590059E-02  3.74973534E-02
  3.82525723E-03  2.85230248E-02  1.20168019E-01  5.97670434E-02  7.06106570E-03
 -2.05336015E-03  7.60819137E-02  4.19961151E-02  6.95480284E-03 -3.52040410E-02
  7.55032802E-02 -4.63006817E-02 -4.22902267E-02 -2.69813844E-04 -3.35102325E-03
 -3.79819377E-03  5.09753562E-03 -3.74801972E-03 -6.70643362E-03 -1.06638753E-02
 -5.12368298E-02  6.34579490E-02  3.94527797E-02  3.10389251E-02 -7.64695826E-02
  9.85095250E-02  6.03063270E-02 -1.00055969E-02 -4.46275553E-02  6.11187445E-02
  3.68010673E-02 -3.88156921E-02  7.65688425E-02  2.06239100E-02  3.86598936E-03
 -8.90856313E-04 -2.05937600E-03 -4.59062112E-03  5.41318153E-03 -1.98092085E-03
 -1.41216199E-03 -2.22817004E-03 -1.03471981E-02  1.30269437E-03 -8.43009001E-03
  5.87140033E-03 -1.52831759E-02  2.38563993E-03 -1.40929434E-02  1.21975197E-02
 -1.14085257E-02  3.76393326E-03 -7.49054850E-03  3.30490622E-01  5.09617178E-03
  1.21761965E-01  5.95278822E-02 -3.32976239E-03  4.58149278E-03 -3.91282635E-03
  3.82068867E-03  7.90352411E-03 -2.64049822E-03 -4.34742670E-03 -1.68061299E-02
 -3.36667620E-02 -2.84900795E-03  1.19410441E-02 -2.76954637E-02 -5.08715821E-02
 -1.16867148E-03  9.66329046E-03 -2.20883025E-02 -3.30351022E-02  5.06650448E-03
  3.20352565E-01 -3.07337439E-02  1.07004648E-01  2.64166795E-02 -9.19670072E-04
  4.73245181E-03 -1.28779810E-03 -2.17097439E-06 -4.56566470E-05  1.44256043E-03
  2.41830937E-03 -2.55434865E-02  1.60971923E-02 -2.49068169E-02 -6.15201676E-03
 -3.99500623E-02  2.14423207E-02 -3.76468848E-02 -1.45245225E-02 -2.19223232E-02
  9.16624242E-03 -2.38341514E-02 -1.98955282E-01 -4.03413931E-02  9.10655540E-02
 -1.50306804E-02 -4.41759236E-04  3.09720284E-03 -2.83855442E-03 -9.14363396E-04
  1.50542555E-03 -2.49161877E-03 -4.05154060E-03 -9.05028309E-03 -1.91130296E-02
  2.98531935E-02  1.12601822E-02 -1.54702053E-02 -2.92933116E-02  4.23626278E-02
  4.19632624E-03 -1.05668317E-02 -1.95849163E-02  2.74355696E-02 -1.59326209E-02
  1.25906430E-03  5.49002149E-03 -5.70741006E-02 -8.27069462E-04  8.97010018E-04
 -8.68323095E-04 -1.66905220E-03  1.56625653E-03 -2.28124237E-04 -3.88763568E-04
 -9.98675676E-03 -3.16438066E-02 -1.18287197E-02  1.82062010E-03 -1.80200674E-02
 -4.75719212E-02 -1.64633997E-02 -1.94910471E-02 -1.33499156E-02 -1.68726603E-02
 -2.49055416E-03  5.10184856E-02  1.36229693E-02 -5.11362109E-02 -1.95982549E-02
 -1.82352920E-04 -1.37085071E-03  9.86682907E-05 -1.73553975E-03  2.15727615E-03
  2.58430704E-03  4.14098994E-03 -4.19919089E-02  1.85034303E-02 -1.78652860E-02
 -1.05468831E-02 -6.40902788E-02  2.33210648E-02 -2.51002149E-02 -2.03508890E-02
 -5.62486693E-02  3.62247218E-02 -2.84461778E-02 -2.87213199E-01  8.27706644E-03
 -1.02757820E-02 -2.56939601E-02 -1.46869915E-03 -2.96521736E-03  6.59858383E-06
 -1.40412269E-03  2.82292542E-04 -6.01362504E-02 -6.92996071E-02 -1.55881258E-02
  3.99296496E-02  4.48379380E-02  1.01281404E-02  3.72567027E-04  6.39327173E-04
 -9.34093165E-03  5.73744708E-02  7.10873168E-02  1.66612812E-02  8.60615264E-04
  1.65375307E-03 -8.06782080E-04 -6.16454285E-02 -7.25709702E-02 -2.12520745E-02
 -6.38820293E-02 -7.61206425E-02 -2.31813715E-02 -4.98711148E-03 -6.47577792E-03
 -3.63644304E-03  1.37730999E-02  1.60771476E-02 -3.37198377E-03 -1.43411874E-02
 -1.67839455E-02 -3.78618232E-03 -6.12149860E-03 -6.91294439E-03 -1.25917679E-03
 -5.12948816E-03 -5.46749743E-03 -2.02039696E-03 -7.71463958E-03 -1.46339426E-02
 -2.03505986E-02 -2.01085240E-03  7.34821592E-03 -1.15126163E-02 -3.32598255E-03
  2.05724774E-03 -3.13401205E-03 -4.95913268E-03  1.78890424E-02  3.59500169E-02
 -5.06248001E-02  1.95113458E-02  2.54169853E-02  5.58657216E-02 -8.10036569E-02
  1.35571970E-03  9.88739155E-03  3.49981997E-02 -5.66981872E-02  3.17573789E-02
 -1.09371948E-02  1.30468666E-03 -1.10155657E-02 -1.07718771E-03 -1.07663536E-02
 -3.82312398E-03 -3.17683144E-03  7.72742553E-03  3.53019964E-03  5.81673696E-03
 -5.91537951E-03 -4.44869550E-02  4.54612214E-02 -1.77847959E-02 -9.97056498E-03
 -6.95728332E-02  6.97962380E-02 -1.35069833E-02 -7.53444982E-03 -5.74691320E-02
  6.11498260E-02  8.62242768E-02 -3.18962911E-02  8.85874979E-03  6.35464344E-03
 -1.18350905E-03 -7.72669949E-03 -2.71759750E-03 -2.27886551E-03  4.65354426E-03
  1.17046989E-02  1.95127907E-02 -6.50559872E-02 -5.60856304E-02  2.28109562E-02
 -5.72086417E-02 -9.36059795E-02 -7.97645515E-02  3.06000033E-02 -1.06623893E-01
 -6.58935641E-02 -5.28450729E-02  1.51101849E-02 -3.53103671E-02 -5.04300014E-03
 -2.37297382E-03  3.48595595E-03 -3.01560533E-03 -3.17374062E-03 -2.67767868E-03
  5.50864290E-04  6.07302976E-03  6.25371711E-04  1.02778479E-03 -2.56501478E-03
  1.93837709E-02 -4.74471935E-02 -6.51043346E-03 -3.93059218E-03  3.16865549E-02
 -7.30626324E-02  3.95129711E-02 -6.39969078E-04  1.52661262E-02 -5.51124649E-02
 -1.41158639E-01 -2.06489237E-02 -5.47158228E-02 -1.00199264E-02 -1.77307871E-03
 -8.90180346E-03  2.91485504E-03  1.85975771E-03  1.57611349E-03  1.67700968E-03
  2.73031745E-03 -3.13337661E-02  3.66541194E-02  1.01056345E-02 -7.11364176E-03
 -4.54073781E-02  5.47361564E-02  1.25504162E-02 -2.06200734E-02 -3.87602344E-02
  1.95834091E-02  5.07744485E-03 -8.92415065E-02  9.00596499E-02 -9.53918995E-02
 -6.92211986E-02 -3.14344705E-03 -3.50320562E-03 -7.23761892E-03  1.18241936E-02
  1.43214320E-03 -4.94771278E-04 -8.37459699E-04  2.00127281E-02 -8.14145429E-03
  2.22415191E-02  2.69901032E-03  3.12999826E-02 -1.18425071E-02  3.42167889E-02
  6.53851184E-03  1.97503223E-02  7.29245712E-03  5.14472423E-03  2.63473718E-02
  2.27434345E-02 -3.39314551E-02 -2.92066647E-01  1.40030796E-03 -1.96076757E-03
  5.16806855E-03 -4.74699228E-04  7.84037044E-04 -9.99532399E-03 -1.60587460E-02
  1.89632533E-02 -7.37779807E-02 -5.27687247E-02  4.58697492E-02  2.89325173E-02
 -1.12825420E-01 -8.16712069E-02  7.48056646E-04  2.33717707E-02 -6.70617870E-02
 -4.95460680E-02  1.26264040E-01  1.34044733E-01  3.55591170E-02  1.80409313E-04
  4.95579011E-04  3.44121847E-03 -2.13553523E-03  8.17920692E-04  7.74000049E-03
 -7.96330687E-03 -1.27018955E-02  9.60891256E-02 -1.29297558E-02 -2.78584071E-02
  3.70138876E-02  1.48419145E-01 -1.99500297E-02 -4.33987999E-02  3.52385426E-03
  9.63479744E-02 -1.26639294E-02 -2.76176621E-02  1.21988517E-01  3.43749304E-02
  5.43351987E-02  2.51885048E-02  8.30880332E-04  4.36777830E-03 -8.23475861E-04
 -3.31201262E-03  7.01339947E-03 -8.88745724E-04 -1.43649338E-03 -2.55337031E-02
  3.03687308E-02  1.80716555E-02  4.11387325E-03 -3.63242096E-02  4.43168717E-02
  2.56191084E-02 -7.42586779E-04 -2.02184918E-02  2.27770950E-02  1.23983394E-02
 -2.34643294E-02 -3.42977239E-02  1.76154392E-02  1.57577617E-02  2.73338918E-03
  1.33509568E-03  5.74976233E-03 -1.19119128E-02 -7.11460235E-04  7.89830112E-03
  1.26254742E-02  1.73078759E-02 -7.48694478E-02 -5.21822508E-02 -3.68454633E-02
  2.75976671E-02 -1.14742725E-01 -8.07889524E-02  1.22637658E-02  2.15414518E-02
 -6.90521589E-02 -4.89811638E-02  7.52743299E-02 -3.08018204E-02 -3.26951125E-03
  4.31924352E-03 -1.54308818E-04 -4.84170513E-03  2.19198523E-03 -6.71401594E-04
 -7.47100630E-03  1.00482921E-02  1.61039617E-02  9.45074615E-02 -1.24883948E-02
 -3.21651898E-02 -4.58731846E-02  1.44984798E-01 -1.89889195E-02 -5.01015269E-02
 -1.29277588E-02  1.03392250E-01 -8.56181322E-03 -3.30749162E-02 -2.43739458E-01
  1.88367004E-02 -5.89250249E-02 -4.10487385E-02 -1.64143234E-03 -4.22764927E-03
 -1.12729885E-04  3.05774803E-03 -6.64100530E-03 -3.95716563E-03 -6.45088619E-03
  1.79233443E-02 -1.55839447E-02 -1.02867696E-02  1.69255205E-02  2.76336628E-02
 -2.20578179E-02 -1.31909242E-02  2.79389725E-02  2.22484587E-02 -2.43796572E-02
 -9.33839294E-03  6.97890944E-01 -2.18833653E-02  5.89886446E-02 -5.89527439E-02
 -1.34665179E-05 -6.38500787E-04 -2.43852869E-03 -7.90559466E-04 -3.45179944E-04
  7.30738094E-04  1.28414313E-03  1.78685069E-04  2.16660206E-02 -2.64301999E-02
 -3.26413023E-03  1.91867749E-03  3.12479385E-02 -3.99862697E-02 -4.50252569E-03
  3.47833648E-03  1.26789115E-02 -2.51735520E-02 -2.78716929E-01 -3.03629030E-02
  7.68957929E-02  1.34155929E-02 -8.56054570E-04  1.89082211E-04 -3.10699882E-03
  4.10767466E-04 -7.02345257E-04 -1.62018738E-03 -2.62627130E-03  1.08723706E-02
 -6.80355648E-03  3.12118265E-02  7.10972280E-03  1.70922630E-02 -9.51931520E-03
  4.43208467E-02  5.97312287E-03  1.15826717E-02 -7.36269320E-03  2.69549802E-02
  6.07498285E-02  5.26011637E-03 -1.29860009E-02 -3.48305314E-02 -8.47289426E-04
  4.33835424E-04 -1.90450421E-03  3.72075462E-04 -1.09249365E-03 -8.98252346E-06
 -3.64316908E-05  1.44724565E-02 -1.44184253E-02 -2.01942296E-02  2.47646269E-04
  2.25096318E-02 -1.95140788E-02 -2.95072132E-02 -9.32133690E-03  1.01652849E-02
 -5.82969961E-03 -1.52415862E-02 -9.03859663E-02  1.37506621E-03 -1.08173907E-02
 -8.60603599E-03  1.66561538E-04  7.74242883E-04 -3.59812697E-04  6.96352663E-04
 -8.63595040E-04  2.62549108E-03  4.26557927E-03  3.68901564E-03  2.79199107E-02
 -1.72389923E-02 -1.20321485E-02  7.21305865E-03  3.95772815E-02 -2.43831041E-02
 -1.31494857E-02  2.70486611E-03  3.89412426E-02 -2.30892457E-02 -3.37219475E-01
 -2.94779696E-02  8.54765103E-02 -3.87652901E-02 -1.05754051E-03  9.96437437E-04
  1.24132934E-04 -6.73893212E-04 -8.90905050E-04 -3.85915517E-02 -4.51443876E-02
 -7.75103391E-03  4.90276044E-02  5.79978070E-02 -8.81997192E-04  3.14398366E-02
  3.32188437E-02  1.78049150E-02 -6.77248570E-02 -8.26253062E-02 -2.49100500E-02
 -7.63863118E-02 -9.16119215E-02 -2.85600358E-02 -4.53099987E-03 -5.89635807E-03
 -2.16991920E-03  6.94290641E-02  8.31696120E-02  2.53253210E-02  7.47618958E-02
  8.83595615E-02  2.70382907E-02  8.48546965E-03  7.55449690E-03  1.08057438E-03
 -1.55664973E-02 -1.88734672E-02 -3.85063345E-03 -3.12863350E-03 -3.34716819E-03
 -6.56295051E-04  4.05862498E-03  4.76276575E-03  2.37642512E-03 -1.04681695E-02
 -1.99010224E-02  7.00674208E-03  5.22970090E-03  1.04261480E-02  3.88110256E-03
  1.34512627E-03  4.13957669E-03  9.22368131E-04  1.54439700E-03  5.39390792E-02
 -1.77021435E-03 -4.77288776E-02 -1.51343052E-03  8.04266046E-02 -6.03697412E-03
 -7.78059478E-02  3.64759148E-03  3.96690436E-02 -8.52059554E-03 -5.30143588E-02
  7.54119263E-02 -1.47455039E-02  1.84530976E-03 -1.85320170E-02  4.47457618E-03
 -1.12542225E-02 -2.24277983E-03  1.03073733E-03  6.65713794E-03  1.84118491E-03
  3.04403355E-03 -2.10720414E-02 -6.47247379E-02  2.02558539E-02 -1.04989098E-02
 -3.13979667E-02 -9.94920195E-02  3.16108659E-02 -2.27108282E-04 -2.93450845E-02
 -9.11833444E-02  2.52259000E-02  1.47079528E-01 -7.81242600E-02  1.08076241E-02
  9.01412449E-03  1.14562030E-03 -1.14936847E-02 -7.72198541E-03 -4.61901246E-03
  1.48153977E-03  1.04984977E-02  1.75047222E-02 -2.67516128E-02 -8.46047691E-02
  3.84531209E-03 -5.16134348E-02 -3.73113090E-02 -1.23068915E-01  2.37721001E-03
 -9.22840951E-02 -2.15407136E-02 -9.23423138E-02 -6.50396645E-03 -2.34912344E-02
 -9.36862934E-03 -3.15195218E-03  6.86993442E-04 -3.78156323E-03  4.44143730E-04
 -3.54089753E-03 -4.39632961E-03  5.24513524E-03  6.18509874E-04  9.07193104E-04
  6.53600651E-02  5.42997265E-02 -4.58331713E-02 -7.46039546E-03  1.05245431E-01
  8.46012184E-02 -7.39274379E-02  8.93061503E-02  7.23374611E-02  8.63402934E-02
 -6.44960378E-02 -1.23231778E-01 -2.92850794E-02 -1.20308451E-01 -6.01451600E-02
  1.62533098E-03 -1.41695695E-02 -8.09916222E-04 -1.46187168E-04 -3.67637616E-03
 -3.22809450E-04 -4.71384529E-04 -6.41331642E-02 -3.48325349E-02 -2.85190077E-02
  1.23125762E-03 -9.22050042E-02 -4.78871591E-02 -4.31854773E-02  3.77255244E-03
 -8.55099450E-02 -5.52356161E-02 -3.01817547E-02 -3.55881596E-01  7.76705670E-02
 -1.41634202E-01 -1.15020080E-01  2.47955017E-04 -1.79681940E-03 -4.41360393E-04
 -2.67350429E-03  3.69137999E-04  2.19412656E-03  3.49907695E-03  5.17665151E-02
 -1.40575740E-02  1.46075192E-02 -8.02079250E-03  8.29242280E-02 -2.07057039E-02
  2.28707978E-02 -2.32169934E-02  2.77295716E-02  3.63320094E-02  1.01903812E-02
  2.05747284E-01  1.88197917E-02 -2.76472019E-02 -3.37052609E-01  1.53122420E-03
 -3.51988407E-03  4.20022792E-03  1.60259487E-03  1.91316539E-04 -4.72287422E-03
 -7.89801644E-03  3.78611623E-02  2.80524608E-02  1.80554819E-03  2.19485049E-02
  5.33235757E-02  4.30945494E-02  2.37892172E-03 -1.01314426E-02  3.92509778E-02
  5.65231470E-02  1.82838144E-02  1.74537819E-01  2.16757968E-01  5.48776311E-02
  1.19819715E-02  1.13360717E-03 -7.30811226E-03  3.23377672E-05  4.30447200E-03
 -8.98120457E-03  1.06853915E-02  1.72663400E-02 -7.16648419E-02  7.44420382E-03
  1.07943547E-02 -4.94409669E-02 -1.08143019E-01  1.25117613E-02  1.63952905E-02
  1.90135469E-02 -5.38399697E-02  1.50594940E-02  1.19849556E-02  7.36647724E-02
  1.87317329E-02  1.17600264E-01  5.92541734E-02 -1.88672870E-03 -4.24462903E-05
 -1.03715247E-03  3.51216736E-03  3.02701171E-03  4.45292043E-03  7.01229797E-03
 -6.22032786E-02 -4.49161620E-02 -2.10731340E-02 -2.05620193E-02 -9.52745500E-02
 -6.94914012E-02 -3.30688243E-02 -9.35712093E-04 -7.20005514E-02 -5.27622434E-02
 -2.45805660E-02 -1.20026218E-03 -7.82464929E-02  4.28179452E-02  4.16669148E-02
 -3.09659175E-03  2.59307771E-03 -2.40579452E-03  4.69374655E-03  7.59650096E-03
 -3.68256791E-04 -5.74441502E-04  4.85791000E-02  3.56749576E-02  6.66712941E-03
  2.00040889E-03  6.92878079E-02  5.42060356E-02  1.01515079E-02  1.61160245E-02
  3.83257741E-02  4.01008670E-02  1.13277573E-02 -2.95032978E-02 -9.86997288E-02
 -2.29010739E-02 -9.99782482E-04 -1.05306286E-03  6.39247669E-03  8.31522580E-05
 -4.01687159E-03  1.01144603E-02 -6.61518976E-03 -1.06124170E-02 -8.97491581E-02
 -4.37955698E-03  2.73094408E-03  3.05456010E-02 -1.38006163E-01 -2.53012687E-03
  5.97005252E-03 -1.94441058E-02 -7.14628522E-02  6.49349987E-03  3.83259186E-03
 -5.83568364E-02 -5.53637592E-02 -1.20670679E-01 -5.41770784E-02  1.03620710E-03
  1.94741658E-03  1.23664462E-03 -6.10398086E-03 -6.53915219E-04 -4.59784006E-03
 -7.55244298E-03  3.03077945E-02 -1.18093583E-02  5.57340601E-03  1.95994360E-02
  4.85933472E-02 -1.64413982E-02  1.14071845E-02  1.89117995E-02  4.06052596E-02
 -3.46224632E-02  1.56951455E-02  8.89155050E-01 -5.17691117E-02  1.22659246E-01
 -4.44138307E-02 -1.06994525E-03 -2.45513917E-03 -5.22339548E-03 -1.33178018E-03
 -4.28321189E-04  1.09194864E-03  1.88309914E-03  1.00136662E-02  2.23035874E-02
 -3.66151329E-02 -4.43216797E-03  1.78262214E-02  3.18748961E-02 -5.60864113E-02
  4.40431604E-03  1.59361938E-02  1.01208365E-02 -4.19965383E-02 -4.77764633E-01
 -4.38038091E-02  1.25313720E-01  1.87395739E-02 -1.51812938E-03 -5.76938937E-05
 -5.91606542E-03  8.57985907E-04 -1.35775279E-03 -3.75547278E-03 -6.13094567E-03
  2.38258795E-02 -1.29938754E-02  2.98970826E-02  1.77709195E-02  3.77452827E-02
 -1.89316680E-02  4.22353763E-02 -1.29839288E-04  2.30426529E-02 -4.46516695E-03
  2.75060105E-02  8.54534842E-02  6.62067949E-03 -2.54813734E-02 -4.07580849E-02
 -1.24920338E-03 -1.17980156E-04 -2.21178116E-03  1.38885386E-03 -1.99963490E-03
  1.14003091E-05  9.95670113E-06  2.77054971E-02 -1.13462384E-02 -1.36851145E-02
  2.52155858E-04  4.44834445E-02 -1.49998759E-02 -1.92524841E-02  1.07079481E-02
  2.48362265E-02 -1.16934135E-02 -5.42078082E-03 -2.09068735E-01 -2.42431501E-03
  1.53495154E-02 -5.30952889E-03  1.01951987E-03  1.03014958E-03  1.23477954E-03
  2.28723054E-03 -1.58984099E-03  2.43781191E-03  3.95829268E-03  2.33064562E-02
  3.42946706E-02 -2.73283030E-02 -1.16819570E-02  3.74614032E-02  4.96379198E-02
 -4.02893262E-02 -2.50740601E-02  3.84867071E-02  2.99225940E-02 -4.57244493E-02
 -3.57236324E-01 -5.41200446E-02  1.36401586E-01 -5.34437251E-02 -2.50769593E-03
  2.12403064E-03  1.76295860E-03 -4.57144717E-04 -1.74821758E-03 -1.73549171E-02
 -2.10631983E-02 -7.14816052E-04  5.82134487E-02  7.02409982E-02 -1.15537983E-02
  6.88205017E-02  7.09492296E-02  3.90573515E-02  1.65571710E-02  1.24946056E-02
  2.81247278E-03  4.89413603E-02  5.93664908E-02  2.17098523E-02  6.34081251E-02
  7.47568591E-02  2.28575306E-02 -1.74332363E-02 -2.10096601E-02 -6.73445135E-03
 -6.43035603E-02 -7.83170040E-02 -2.72863384E-02  1.97741617E-02  1.68801512E-02
  6.59870817E-04 -2.54558158E-02 -3.08888552E-02 -5.72024071E-03 -9.38762385E-03
 -1.21645792E-02 -5.49655461E-03 -1.69196615E-03 -1.99835480E-03  1.71142483E-03
 -1.87729016E-02 -4.07131286E-02  2.10513602E-02  1.28493200E-02  2.77140517E-02
  1.31118496E-02  3.43171446E-03  1.23739574E-02  1.04627239E-04  1.63458835E-04
 -2.40729679E-02  6.14377079E-02  4.96039594E-02 -1.17415281E-03 -3.97319003E-02
  1.00698385E-01  8.07068113E-02  1.84519489E-02 -3.02875508E-02  6.83447602E-02
  4.67159005E-02 -9.82109266E-03 -4.11389059E-03 -1.12065835E-03  6.38363689E-03
 -9.81124011E-03  6.32861402E-03 -2.92582058E-03 -8.23392872E-03 -1.56713594E-04
 -1.11857512E-03 -1.86919773E-03 -1.92889596E-02  3.34343636E-02  2.02453837E-02
  5.42681573E-03 -2.92979507E-02  5.13332703E-02  3.07524898E-02  8.54471288E-03
 -3.49536207E-02  4.77702416E-02  3.03518293E-02  3.50353439E-03 -1.32839289E-04
 -4.25867107E-02 -1.87767156E-02  3.73123679E-03  2.89269122E-03  1.91116428E-03
 -2.84491220E-03  5.08601580E-03  2.71189688E-04  4.50107712E-04 -3.10811843E-02
  7.43519150E-02  5.63884430E-02 -1.20914589E-03 -4.66544364E-02  1.11128245E-01
  8.46308478E-02 -3.37863262E-03 -3.75470797E-02  9.63287872E-02  6.97325860E-02
 -2.19616506E-02  7.15295880E-03 -4.04018997E-04  9.40369927E-03  6.04247698E-03
 -5.55922892E-03  1.71263101E-04  7.64238206E-03 -2.81320949E-03 -3.05658715E-03
 -5.12268486E-03  1.65170210E-02 -2.45618312E-02 -1.87155623E-02  1.29249339E-02
  2.66398568E-02 -3.86475034E-02 -2.87014815E-02  5.61396142E-02  1.76688183E-02
 -2.50089099E-03 -4.09621237E-02  7.52940298E-02  2.78871855E-02  3.37174440E-01
  5.77583978E-02  4.85378737E-03 -1.66854134E-03 -9.04181214E-04  4.55486687E-03
  5.62362889E-03  4.23889446E-04  7.23513082E-04  2.69245698E-03  1.74725820E-02
  5.47641395E-03 -2.84467151E-03  2.96372687E-03  2.57567114E-02  8.34056191E-03
  3.07205740E-03  7.61884362E-03  1.05748681E-02  4.27083669E-03 -2.16985802E-02
  2.15040962E-01 -1.59578334E-01 -1.12605486E-01 -6.45084030E-05 -1.57726645E-04
 -4.88667059E-04  1.85217857E-03  6.81231411E-05  1.38094708E-02  2.28581560E-02
  4.54545128E-03  2.84915833E-02 -5.53320383E-03 -6.50896164E-02  8.26438708E-03
  4.15907396E-02 -7.85656253E-03 -2.32751335E-02 -1.22401602E-02  7.98648970E-02
  2.28333261E-02 -1.44010530E-01 -6.28014651E-02  6.61827039E-02 -1.16825927E-01
  1.35280665E-03 -2.45252860E-03  7.66062098E-03  6.54682305E-04  1.63434789E-03
 -1.27791598E-03 -2.14302873E-03  8.30401527E-03  2.26559442E-02  9.17873680E-03
  5.19125721E-03  9.72636266E-03  3.42983811E-02  1.45762347E-02  1.24645825E-02
  1.32908982E-02  3.27288959E-02  1.11283948E-02  4.42645811E-01  1.99375478E-01
  3.58004349E-02 -3.94420482E-02  4.48712567E-04 -6.75862368E-04  1.44358194E-03
 -1.54975694E-03 -9.87976941E-04  1.45624161E-03  2.37373306E-03 -7.02887299E-03
 -1.68834709E-02 -1.03816463E-02 -6.10543056E-03 -9.77905994E-03 -2.38620451E-02
 -1.55595190E-02 -9.78072899E-04 -2.60441090E-03 -1.28605509E-02 -6.17950722E-03
 -2.95380535E-04 -1.98164335E-03  6.77546987E-02  5.15593527E-02  6.82335859E-04
 -7.58791391E-04  9.89523783E-04 -1.64979477E-03 -1.65331774E-03 -1.47567684E-03
 -2.39156650E-03 -2.01821722E-03  1.55572998E-02  7.96180992E-03  6.96841419E-03
 -2.04131912E-03  2.31934387E-02  1.14880978E-02  1.27045678E-04 -3.97692956E-03
  1.42950081E-02  6.52280961E-03  5.92530401E-02 -3.19869613E-02  2.16896780E-02
  1.41663404E-02 -5.79136572E-05 -4.25368224E-04 -4.35300318E-04  4.11332015E-04
 -3.76368335E-04 -1.99663356E-03 -3.22914273E-03  1.09579720E-02  1.59033896E-02
  5.68730881E-03  8.99493226E-03  1.51760833E-02  2.40398686E-02  8.33112105E-03
  6.32618413E-03  8.01381613E-03  1.60158426E-02  7.80591708E-03  3.56034633E-01
  2.75453942E-02  4.70291089E-02  2.22844339E-02 -1.98422555E-04  4.65137428E-05
 -4.68587574E-04  3.42935709E-04  2.56620831E-04  1.14637064E-03  1.88177485E-03
 -1.04082805E-02 -1.54383065E-02 -1.04160366E-02 -4.50154164E-03 -1.58424695E-02
 -2.22170875E-02 -1.50337137E-02 -1.64197453E-02 -1.06485960E-02 -1.49164411E-02
 -1.28137736E-02 -5.10134289E-01  1.13242556E-01  4.45490418E-02  1.50730680E-02
 -6.89866860E-04  1.26739840E-03 -5.79594346E-04  3.48386367E-05  2.18239729E-03
 -1.43800830E-02 -2.33539751E-02 -1.62397108E-02  7.61081753E-02 -2.23308361E-02
  6.50847164E-02 -2.23211598E-02  1.11573344E-01 -3.72984407E-02  5.39650494E-04
 -1.10929796E-02  7.03774526E-02 -6.53682615E-04 -2.55098914E-01  7.34099884E-02
 -1.79707502E-01 -6.63555939E-02 -6.63463928E-03  1.04284900E-03 -6.30456194E-03
 -1.37868506E-03 -1.38992879E-03 -2.88676925E-04 -1.72334947E-04  2.93938821E-02
 -5.86581525E-02 -9.81036218E-02  3.81642133E-03  4.58150861E-02 -8.86838812E-02
 -1.52811673E-01 -3.56758784E-02  2.76169150E-02 -5.63794225E-02 -1.20504732E-01
  5.20000171E-01  4.02198041E-02 -1.16318443E-01 -3.83661028E-02 -1.86539860E-02
  1.31565651E-03 -7.36877843E-03 -5.82742234E-03 -6.13216321E-03 -4.67274568E-03
 -7.79339662E-03 -8.28671770E-03  4.89120073E-02  6.58502052E-02  1.91944223E-02
 -1.30484953E-02  7.79756410E-02  9.53928923E-02  2.46838166E-02 -1.31656005E-02
  6.50035816E-02  5.55851026E-02 -2.76035076E-01 -1.69738367E-02  5.74141666E-02
  4.74134352E-02 -1.45828739E-02  3.29251275E-03 -1.00786014E-02 -6.52918630E-03
 -7.27586547E-03  1.68740455E-02  2.74872909E-02 -8.92137411E-04  2.39816835E-02
 -8.92956689E-02 -7.83060169E-02 -1.08073898E-03  3.95731360E-02 -1.33098414E-01
 -1.48637306E-02  4.13233001E-03  1.18794771E-02 -6.54879242E-02 -2.67765552E-02
 -2.17386008E-02  4.67522503E-02  7.45502163E-02  1.90393885E-04  1.20303876E-03
 -1.20856066E-03 -3.84924050E-04 -1.69963872E-03 -8.19144293E-03 -1.35639054E-02
  1.97484370E-02 -2.20156363E-02 -4.98976899E-02  3.28023473E-02  3.18596867E-02
 -3.49701499E-02 -7.85117732E-02  5.24121811E-02  2.69002181E-02 -4.55484553E-02
 -1.15678161E-01 -2.16312618E-01 -6.84177788E-02  2.28558888E-01 -5.92165236E-02
  6.19614923E-03  2.71962939E-03 -4.44419072E-03  1.00060024E-03  7.15846743E-04
  3.47352727E-03  5.37508639E-03  2.30112449E-03  1.06008903E-03 -1.26156747E-03
  1.88377207E-03  2.41796644E-02  2.13644771E-02  1.30961456E-03  1.85046114E-02
  1.95832812E-02 -5.89291140E-03 -9.46380894E-04 -8.93404376E-04  3.59134457E-04
 -7.69854604E-03 -9.94547083E-03 -3.49270277E-03 -9.06125371E-03 -1.06775427E-02
 -4.15357447E-03 -5.53371912E-03 -7.04996789E-03  4.02709201E-04 -3.41090973E-02
 -3.80132914E-02 -2.47870217E-02 -1.02603051E-01 -1.22973939E-01 -4.37473330E-02
  5.73483611E-02  6.93970609E-02  2.68367871E-02  5.27518752E-02  6.84959427E-02
  2.93967451E-02 -5.74905681E-02 -1.21791437E-01 -7.82460669E-03  4.92427631E-02
  1.13911250E-01 -1.67363999E-03  1.60346537E-02  4.55311994E-02 -7.12868502E-04
 -1.11392335E-03 -1.75527838E-02  5.22385876E-02  2.77934552E-02  2.22125217E-03
 -2.97086637E-02  8.52254566E-02  4.50450382E-02  2.15628362E-02 -3.00961393E-02
  6.05557527E-02  2.42575855E-02  1.16339574E-01 -2.54147122E-02  2.37351953E-02
 -2.09393143E-02 -7.04318758E-03  3.65420845E-03 -3.48097982E-03 -1.07139437E-02
  3.08715572E-03  3.79373643E-03  6.26218259E-03 -4.69630970E-03 -8.16669151E-03
  2.70060446E-02 -1.79993634E-02 -7.51081651E-03 -1.28859092E-02  4.00956346E-02
 -2.53040280E-02 -1.37660398E-02 -8.76492696E-03  4.36665892E-02 -2.66195010E-02
 -1.05450743E-02 -3.36708157E-02 -5.33180559E-03  4.13667237E-03 -3.29231944E-05
  1.75707714E-03 -2.57466284E-03  6.12316098E-03  2.50453527E-03  4.18610755E-03
 -4.74021569E-02  5.45499356E-02  4.51162223E-02 -1.23173692E-02 -6.98900996E-02
  8.26237024E-02  6.66150934E-02 -2.58592617E-02 -5.78484235E-02  7.36534588E-02
  5.57782077E-02  1.40723849E-02 -1.64739838E-02  3.28174995E-03 -6.14572789E-03
  3.88372696E-03 -4.96063372E-03  1.51421107E-04  6.79969858E-03 -9.26927791E-04
 -4.18798814E-04 -8.82391489E-04  2.81082694E-02 -4.71639600E-02 -5.51986708E-02
  1.97919475E-03  4.64590991E-02 -7.75582397E-02 -8.80101946E-02 -1.68884368E-02
  6.47140013E-02 -7.26159884E-02 -7.25684532E-02  2.01394324E-01 -2.19455941E-01
 -1.89354540E-01 -1.31436602E-01  2.35935635E-03 -8.45458992E-03  2.11596649E-03
  7.11102709E-03  1.04365196E-02 -2.43518745E-03 -4.10921727E-03  8.32131066E-03
  3.16165852E-02  1.74993757E-02  1.28096489E-02  1.10039289E-02  4.83110790E-02
  2.50758681E-02  1.32145960E-02  1.00658445E-02  3.20055586E-02  3.04100962E-02
 -2.74942403E-01 -3.00591750E-01  1.79627575E-02  7.23828124E-02  2.57581569E-05
 -2.59821099E-03 -2.12483432E-03  4.84237880E-03 -2.75664307E-04 -2.88790319E-03
 -4.72193746E-03  1.86961879E-02  8.32768455E-02  3.46835174E-02  1.38538564E-02
  3.21393611E-02  1.25580458E-01  4.93539529E-02 -3.62127648E-02  5.02115202E-02
  1.14200102E-02  1.97387496E-02  1.90658200E-01  2.77417498E-02  3.52569593E-03
 -4.71168925E-03 -3.54619217E-03 -1.47774734E-03  1.89805608E-03 -3.46088194E-03
  2.57178151E-03 -1.71982628E-03 -2.92985888E-03  2.35978350E-02  4.43498032E-02
  2.57984954E-02  7.06790509E-03  3.14456666E-02  6.94642789E-02  4.04693349E-02
  2.32444109E-02  1.74915630E-02  4.57359225E-02  3.10452320E-02 -4.86785394E-01
 -1.86200986E-01 -2.84792491E-02  3.71082612E-02  9.14468894E-04 -9.40054429E-04
  3.00964671E-03 -3.25106383E-03 -2.42018053E-03  1.14213040E-03  1.92975492E-03
 -1.58729760E-02 -4.40492834E-02 -2.06377506E-02 -6.32233638E-03 -2.28635592E-02
 -6.40519414E-02 -2.90229318E-02  6.03394987E-04 -9.68737915E-03 -3.26484749E-02
 -1.73716904E-02  6.13082137E-02  1.37338012E-02 -5.16854715E-02 -4.27050063E-02
  1.23491545E-03 -1.96631091E-03  1.90783042E-03 -2.42464284E-03 -4.63767980E-03
 -2.03383373E-03 -3.22431410E-03  5.28172135E-03  4.01083151E-02  2.39324206E-02
  9.74077635E-03  1.02525977E-02  5.93043007E-02  3.55281498E-02 -4.70491449E-03
  9.95489370E-03  4.27109933E-02  2.42510552E-02 -1.38583423E-01  1.32619368E-02
 -4.06574028E-02 -2.18219858E-02  1.07044922E-03 -2.64173274E-03 -2.71457389E-04
  7.23337454E-04 -4.53382029E-03 -5.67298202E-03 -9.24765988E-03  1.47789542E-02
  1.58648325E-02  7.09806201E-03  2.54443674E-02  2.11886818E-02  2.25813885E-02
  1.01831697E-02  1.25924355E-02  9.57870507E-03  1.04869896E-02  5.58922258E-03
  2.34580123E-01  5.46337325E-02  4.82988035E-02  1.48850350E-02  7.27798147E-04
 -1.31176829E-03  3.97610408E-04 -7.40539728E-04 -2.46171338E-03  6.56686201E-03
  1.08280586E-02 -1.24047060E-02 -2.45481638E-02 -1.29798960E-02 -3.01153895E-02
 -1.97891473E-02 -3.44710627E-02 -1.78890499E-02 -1.55505928E-02 -2.53723956E-02
 -2.01721232E-02 -1.29077332E-02  9.34518150E-03  6.40620923E-02  1.07275576E-01
  5.36804768E-02 -5.33713992E-04  2.60512199E-03 -4.15238027E-04 -1.16936329E-03
  4.63282950E-03  2.84381621E-03  4.65885748E-03  4.45775563E-02 -1.26250356E-02
 -4.67558391E-02 -1.30362446E-02  6.84636712E-02 -1.41196998E-02 -7.07828697E-02
  1.84002560E-02  4.99354527E-02  4.79564456E-03 -7.24337900E-02 -1.08439100E-01
  2.64670488E-02 -8.65497231E-02 -6.49270119E-02  8.89480374E-03 -6.76445207E-03
  6.91542049E-03  2.66985798E-03  4.89711528E-03  4.99908646E-03  7.92593316E-03
  2.45018021E-02  3.81677279E-02  8.40912072E-02 -2.34340511E-02  4.08567830E-02
  6.09103766E-02  1.28995150E-01 -1.18653811E-02  2.23623982E-02  4.58455356E-02
  1.10314572E-01  3.38782468E-02  3.71888069E-02 -7.99940713E-02  5.15940355E-02
  6.94592890E-03 -7.84008968E-03  1.02605184E-02  2.57898558E-03  2.71449141E-04
  8.93773791E-03  1.45279363E-02  1.80488520E-02  5.34731844E-02 -2.55813604E-02
 -4.13753828E-02  3.16270436E-02  8.16499527E-02 -3.67477423E-02  1.75571796E-02
  3.14581616E-02  3.70019494E-02 -2.60663305E-02  8.26875479E-03 -3.61395314E-03
 -5.80676246E-03  8.36331835E-02  2.76199781E-03 -3.99681858E-03  7.39113251E-03
  3.16434749E-03 -3.01375100E-03 -6.42342409E-03 -1.06044617E-02  4.79377481E-02
 -1.13839254E-02  1.52773688E-02  3.15203083E-02  7.74640935E-02 -1.45250275E-02
  2.27514064E-02 -4.99501783E-02  3.59540151E-02  1.57435595E-02 -1.63672350E-02
  5.13830630E-01  2.72207815E-02 -3.27531529E-02  3.63821535E-02 -7.38798153E-03
  2.95667849E-03  3.01499932E-04 -5.53844667E-04 -5.44057181E-03  5.52777883E-03
  8.93249174E-03  3.29211634E-02  5.76907545E-02  6.25144614E-02 -1.74887662E-02
  5.28452843E-02  8.44313184E-02  1.01143722E-01 -2.93169150E-02  3.50411901E-02
  1.16238144E-01  1.45050092E-01 -3.28668758E-01  4.84231506E-02 -1.88063842E-01
 -6.77101667E-02 -1.70351072E-04  3.30726264E-03 -1.21586357E-03  1.36104473E-03
  2.12345508E-03 -4.52748412E-03 -5.36307007E-03  6.92204771E-03  1.74795500E-02
  2.13950146E-02  4.85410840E-03  5.38930222E-02  5.56520407E-02  2.91608734E-02
  3.80158789E-02  3.96005868E-02  2.16224965E-02  7.57072393E-04  4.56245085E-04
  1.87836168E-03 -3.04356818E-02 -3.74807689E-02 -1.21202944E-02 -3.83922250E-03
 -4.52502828E-03 -3.32668657E-03 -1.14173735E-02 -1.12329527E-02  3.10049212E-03
 -2.03390054E-02 -2.25046325E-02  6.16313645E-03  7.45687199E-02  9.01932332E-02
  2.82285947E-02  2.43763133E-02  3.19426314E-02  1.19053365E-02 -1.75531711E-02
 -2.67755144E-02 -2.59636436E-02  5.19575742E-02  1.14349116E-01  5.09667303E-02
 -3.90754552E-02 -1.36299528E-01  2.55335229E-02 -5.22619708E-03 -5.11025553E-02
 -3.63734008E-03 -5.97839519E-03 -1.01253901E-02 -2.88981570E-02 -2.51994888E-02
  1.82362591E-02 -1.31858700E-02 -4.62984451E-02 -4.06869182E-02  1.26283894E-02
 -6.60297844E-03 -2.72218286E-02 -2.98024910E-02 -4.04434322E-02  5.69104218E-03
 -8.77371523E-03  4.18819577E-03  5.18520466E-03 -3.47197390E-03 -4.56717305E-04
  1.93864360E-03 -1.89920324E-03  6.16416074E-03  1.03087343E-02  2.56186093E-02
 -7.60942203E-03  4.18599669E-03 -3.02846859E-02  3.98283818E-02 -1.14510997E-02
  6.56242076E-03 -4.57580803E-02  3.14819869E-02 -1.44353346E-02  9.52078966E-04
  8.76985164E-04  1.85870419E-02  1.31908650E-02  1.19900358E-03 -4.48836947E-03
  2.13041599E-03  2.11954967E-03  3.68380924E-03 -1.96140468E-03 -7.03271622E-04
 -1.14700136E-03 -6.01352634E-05 -2.34283355E-02 -4.16012599E-02  3.15292846E-03
  1.26205334E-04 -3.53579254E-02 -6.18127590E-02  6.86339928E-03 -9.48287879E-04
 -3.10043501E-02 -5.28891501E-02 -6.80233690E-03  1.60364326E-03  1.65014736E-03
  1.33904876E-03 -3.79428736E-03  2.46765311E-03  1.37362639E-03 -1.97341816E-03
  1.38425337E-03  1.04954792E-03  1.87100162E-03 -5.25500981E-02  7.07652054E-03
  1.87609229E-02 -5.73451537E-03 -8.44970531E-02  1.16584854E-02  3.03956536E-02
  6.17819908E-03 -6.93874392E-02  1.78113160E-02  4.27749035E-02 -4.07713807E-01
  1.76865453E-01  1.25264805E-01  1.11262467E-01 -1.01433843E-02  2.03020900E-03
  2.83869101E-04 -9.34745615E-03  6.46351419E-03 -3.04617198E-03 -4.98506089E-03
  3.43102786E-02 -1.00616919E-02  6.90866673E-02  1.20528822E-02  5.12359228E-02
 -1.91919963E-02  1.07835899E-01  3.58990111E-02  3.71047495E-02 -2.63701588E-02
  7.95681009E-02  6.29079846E-02  1.44387242E-01  9.30110565E-02  3.34729295E-02
 -1.62641992E-03 -4.86609332E-03 -7.54487343E-04 -5.80050782E-03 -6.49355327E-04
 -1.40817760E-03 -2.34800024E-03  5.56335691E-02 -1.49336873E-02 -1.93940892E-02
  6.57744377E-03  8.71995211E-02 -1.98668669E-02 -2.89614182E-02  2.33055997E-02
  5.76046007E-02  1.20862327E-02 -1.88466524E-02 -3.56660344E-01 -3.79630514E-02
  2.86834442E-02 -4.46650404E-01  2.06229476E-03  1.71268926E-04 -2.43803748E-03
 -5.76191657E-03  8.86258429E-03  2.79548535E-03  4.48354866E-03  2.41912239E-03
 -1.44074991E-02  6.43513391E-02 -1.15204507E-02  2.94144887E-03 -2.51729658E-02
  1.03550235E-01 -2.22157311E-02  7.10906947E-03 -7.49782454E-03  7.69489693E-02
 -2.89375701E-01  3.02900121E-01  1.26984442E-01  2.14750456E-02 -5.66578860E-03
  2.42452566E-03 -2.64813621E-03 -1.88218984E-03 -8.57528874E-04 -1.73038337E-03
 -2.82498361E-03 -5.07361527E-04 -2.91420548E-02  4.96910500E-02  6.76639998E-03
  2.91454556E-04 -4.68532338E-02  8.10518679E-02  3.02278631E-02  6.37899965E-03
 -2.84919184E-02  5.79751181E-02  2.84546286E-01  8.36069194E-02  2.24520760E-01
  1.23236027E-01 -1.92098651E-03  2.94943883E-03  3.87568388E-04  1.81863445E-03
 -7.58532100E-03 -2.99015536E-03 -4.81056478E-03  4.98426764E-02 -1.60387390E-02
  4.67162553E-02  1.44249861E-02  7.53901337E-02 -2.57104493E-02  7.72183753E-02
 -7.42947527E-03  4.75003724E-02 -1.90798241E-02  5.41698098E-02  2.49033741E-01
 -8.23424243E-02  9.30576830E-02  6.67823549E-02  3.22375864E-03  1.54999636E-03
  1.79252756E-03  4.89943808E-03 -6.19678058E-03 -1.89989848E-03 -3.03802803E-03
 -2.81504727E-02 -2.14889731E-02  5.82812192E-02  8.60434959E-03 -3.90426085E-02
 -3.44682839E-02  9.43745217E-02  1.41711370E-02 -2.41174965E-02 -1.73725155E-02
  6.82750721E-02 -1.05576917E-02 -5.87400120E-02 -3.99730810E-02 -7.50236180E-03
  4.90386619E-03 -2.48241528E-03  1.08717508E-03  6.80259688E-03 -1.13680413E-03
 -1.06739735E-04 -1.68573272E-04  3.80180228E-02 -2.85550692E-02  4.90147285E-02
 -3.07493614E-04  5.94056207E-02 -4.91572403E-02  7.77015887E-02 -2.38538999E-03
  5.13103624E-02 -3.17038302E-02  5.45759956E-02  2.60750993E-01 -3.05793820E-02
  7.51602266E-03  6.58459796E-03  2.03799241E-03 -5.49120468E-03 -1.55921632E-03
  4.68020277E-03  4.15200235E-03  1.13193568E-03  1.86285050E-03  4.53429507E-02
  1.62962369E-02  2.35573056E-02 -6.00500405E-03  7.28185884E-02  2.56549845E-02
  3.63789593E-02 -2.96092660E-03  5.68220592E-02  7.45447925E-03  2.47387679E-02
  6.78313793E-01  3.87067869E-02 -1.18634732E-01 -1.73660129E-01 -2.54088546E-03
 -3.04196200E-03 -5.25181388E-03 -3.99745696E-03  1.96189695E-03 -2.47848588E-03
 -3.98057861E-03  4.72416491E-02  1.78872820E-02 -2.92913362E-02  1.12647310E-02
  7.74543925E-02  2.78440032E-02 -4.44023237E-02  1.40196369E-02  5.54595419E-02
  1.45968553E-02 -3.67121206E-02 -8.12874488E-02  2.43096151E-02 -4.28691278E-02
  5.62232875E-02 -1.06409002E-04 -3.97791033E-03 -6.85424368E-03  1.36476147E-03
 -1.21894588E-03 -3.76130739E-03 -6.09051890E-03  6.36693694E-02 -9.31621499E-03
  3.30838850E-03  1.78516212E-02  1.02582327E-01 -1.18285192E-02  4.26458044E-03
 -1.18873059E-02  7.09963545E-02 -1.46464998E-03  5.45343063E-03  1.63991013E-01
  8.60899696E-03 -2.91572051E-02  2.88296420E-02  1.66279999E-03 -9.81096010E-04
 -3.62541625E-03  5.64907981E-03 -4.02641800E-03  1.18273907E-03  1.98612131E-03
  5.36645576E-02  3.72767946E-02  1.63472459E-03 -6.62281350E-03  8.90082673E-02
  5.79832526E-02  2.07709694E-03  2.57046428E-02  6.09571758E-02  2.71843798E-02
  1.42659585E-02 -2.87177968E-01 -1.42288429E-02  5.85910961E-02  1.01159619E-02
  3.91598371E-03  4.69471528E-03  1.57298830E-03  5.18990595E-03 -2.48283234E-03
 -1.34173893E-03 -2.14302198E-03  7.34863718E-02  2.29089680E-03 -2.44755810E-02
  3.22712250E-03  1.13927311E-01  6.22065743E-03 -3.95026044E-02  1.12178566E-02
  1.03659438E-01 -6.09061716E-03 -5.96188796E-02 -2.72382172E-01 -7.38902277E-02
  2.14771328E-01 -4.20864943E-02  1.88079046E-04  2.02488049E-03  1.86059041E-03
 -2.37341974E-03  1.71268899E-03 -3.93161014E-03 -3.07500445E-03 -3.95337501E-03
 -1.10543096E-02 -1.13707033E-02  6.09267563E-03 -4.41028362E-02 -4.84274381E-02
 -4.22813062E-03  1.05019868E-02  7.55535379E-03  4.68777177E-04  1.00959193E-02
  1.23950615E-02  7.22205721E-03 -3.04715752E-02 -3.87972215E-02 -1.78922829E-02
 -1.60548052E-02 -1.99390719E-02 -4.69475427E-03  2.46886633E-02  2.83159847E-02
  8.24100063E-03  1.53743606E-02  1.78176717E-02  1.05436575E-02 -2.10232252E-02
 -2.57406298E-02 -7.80663334E-03 -2.26304362E-02 -2.86902958E-02 -1.21569240E-02
  5.77373443E-03  9.60372102E-03  1.08669422E-02 -1.10807252E-02 -2.52463757E-02
  4.49167422E-02  5.37800848E-02  4.36165818E-02  3.16624773E-02  2.79436534E-02
  1.17421674E-02  5.97236520E-04  9.59655665E-04  1.10197521E-02 -2.81200245E-02
 -1.36721877E-02 -2.01649519E-03  1.84274411E-02 -4.64459516E-02 -2.20147200E-02
 -2.06032248E-02  1.90214884E-02 -3.64451323E-02 -7.57646603E-03 -1.06215166E-02
  4.73598090E-03 -7.16761324E-03  3.99809812E-03  2.92773030E-03 -1.22363940E-03
  3.01895845E-03  7.70083710E-03 -3.01139937E-03 -6.46314943E-03 -1.07486907E-02
 -4.69449142E-03  1.70269706E-02 -2.49648555E-02  3.11881444E-02 -7.76196249E-03
  2.50331296E-02 -3.76495891E-02  5.04343246E-02 -2.06669168E-03  2.84159445E-02
 -3.94346002E-02  1.17258769E-01 -1.81084311E-02  2.92638521E-03 -1.01472083E-02
 -2.43646089E-03  1.95397599E-03  3.88338723E-06  2.52916363E-03 -3.78603712E-03
 -1.28664768E-03 -2.15658116E-03  3.47990163E-02 -3.19614727E-02 -2.07575941E-02
  6.24491007E-03  5.12377929E-02 -4.86795031E-02 -3.04204359E-02  1.60518845E-02
  4.23638445E-02 -4.44778660E-02 -2.47176835E-02  5.37847082E-04 -3.94956900E-04
 -3.88043215E-03  1.12694920E-03 -1.91709629E-03  2.62235929E-03 -5.32109713E-04
 -4.20499771E-03  1.37424839E-04  3.46848275E-03  5.82850116E-03 -3.83008586E-02
 -6.19348934E-03  4.63248478E-02 -1.21534230E-02 -6.21950038E-02 -9.09904856E-03
  7.28053552E-02 -7.25878223E-02 -6.34273957E-02 -8.96965545E-03  5.95171517E-02
 -5.52066338E-01  2.25152491E-01  3.24267131E-01  7.26363852E-02  1.10672279E-03
  1.51207061E-02  8.09556021E-04 -2.63460587E-03  1.06084971E-03 -3.59694861E-03
 -5.97643751E-03  3.14164890E-03  5.01054798E-02 -4.83753122E-02  1.70614624E-02
  3.81576737E-03  7.58960508E-02 -7.71037052E-02  1.93447922E-02  1.10745909E-02
  6.94464218E-02 -7.44390790E-02  6.41340597E-01  6.39303108E-02  2.77166694E-01
  1.16283511E-01  4.63326736E-03  5.68902197E-03  6.38675431E-03  2.01619100E-03
 -5.57286169E-03  1.19106377E-03  2.03034830E-03  3.33879379E-02  2.46651770E-03
 -6.13097055E-03 -7.17478420E-03  5.31375753E-02  5.88129382E-03 -8.89028386E-03
  2.19761819E-02  4.71883442E-02 -8.11029737E-03 -4.74083570E-03 -4.19544128E-01
 -5.87021429E-02  1.08134201E-01  4.22439031E-01 -5.88325846E-04  2.43918043E-03
 -2.48063342E-03 -5.92907719E-03  6.50870465E-03  2.68842067E-03  4.32541988E-03
 -8.19146899E-03  4.80719888E-02 -5.39524676E-02 -1.13479748E-02 -1.49104640E-02
  7.55217372E-02 -8.67900714E-02 -7.23995927E-03 -4.60597608E-03  5.23511031E-02
 -6.53038155E-02 -3.93423555E-01  6.75944894E-02  1.24094742E-02  2.00167714E-02
  5.62555884E-03 -3.51276962E-04  3.67935562E-03  4.57625967E-03  2.15866658E-03
 -1.51523020E-03 -2.49466725E-03 -2.36434631E-02  3.59345848E-02 -6.22402879E-02
  6.24903975E-03 -3.72303663E-02  5.95136847E-02 -1.01361797E-01  1.48925900E-02
 -2.93792995E-02  4.55633977E-02 -6.88351227E-02  1.06611025E-01  3.40962090E-02
  1.13909129E-01  4.44644533E-02  3.46214269E-03 -9.41852999E-03 -2.97139679E-04
  2.00707601E-03  1.35267278E-04 -2.21607666E-03 -3.55823736E-03  2.82367641E-02
  4.68290593E-02 -6.59258900E-02  1.05850901E-02  4.05124023E-02  7.70313796E-02
 -1.06215006E-01  6.86609857E-04  2.89524066E-02  5.88088964E-02 -7.32037740E-02
  1.90411467E-01 -2.21543620E-02  3.28211512E-02  2.71669977E-02 -2.96403357E-03
 -8.70326712E-03 -4.62616689E-03 -1.90144601E-03 -2.61300233E-03 -1.20381907E-03
 -1.92874879E-03 -4.65753512E-02  3.89403043E-02 -5.72291339E-02  5.62082712E-03
 -6.88168237E-02  6.46285044E-02 -9.38505321E-02 -1.06685838E-03 -4.58603151E-02
  4.67619732E-02 -6.78227199E-02  2.35798011E-01  5.27223340E-02  2.74769685E-02
 -3.91147454E-03 -6.99803281E-03 -6.28756128E-04 -5.51135564E-03  2.31550772E-04
 -4.63201490E-03 -1.70612855E-04 -3.20447213E-04  2.01994380E-02  4.09699498E-02
 -6.33239133E-02  5.79081617E-04  3.06375073E-02  6.38760948E-02 -1.03660430E-01
  1.20060600E-02  1.96836713E-02  4.20315875E-02 -7.02428362E-02  1.23785305E-01
  7.20489234E-02  1.46687525E-01  8.89602430E-02 -3.31251938E-03  5.37703531E-03
 -1.48379193E-03  5.74314915E-03 -4.78444186E-03  5.25187388E-04  8.49868929E-04
  3.66252700E-02  2.62538131E-02  6.06238031E-03 -2.28882500E-03  5.92954918E-02
  3.95212501E-02  7.92867997E-03  3.86618709E-03  4.12113121E-02  4.01147635E-02
  5.68068555E-03 -3.37100696E-01 -8.44270701E-02  1.79399177E-01  1.64380251E-01
 -1.49778070E-03 -3.02976701E-03 -1.01347407E-03 -3.80083970E-03  2.58458021E-03
 -1.07215519E-03 -1.74334837E-03  5.16704767E-02  6.50989117E-03 -5.56599535E-03
  5.09222005E-03  8.32241505E-02  1.29257991E-02 -8.82397627E-03 -6.37567056E-03
  5.77524363E-02  1.41602628E-02 -1.00225639E-02 -1.69314136E-01 -2.70055458E-02
  1.15362126E-01 -4.09457853E-02 -7.20421058E-04 -5.24887428E-03 -2.78239890E-03
  4.82398794E-04 -1.30065538E-03 -1.05801338E-03 -1.73803427E-03  5.20654205E-02
  1.84815353E-02 -6.10090271E-03  5.24233155E-03  8.48156484E-02  3.03037060E-02
 -8.53993317E-03 -7.07127091E-03  6.03677430E-02  2.57848804E-02 -5.42176783E-03
  2.62088233E-02 -6.97998527E-03 -2.72903472E-03 -8.30347059E-02 -8.88003548E-04
 -1.28264016E-03 -7.79515416E-04  3.79555918E-03 -4.99937418E-03  1.42707401E-03
  2.35752742E-03  5.07723593E-02  2.43695298E-02  2.84306884E-03 -6.45355100E-03
  8.28393833E-02  3.88910802E-02  3.99107137E-03 -8.86038920E-04  5.95012208E-02
  2.42242499E-02  1.08883265E-02 -2.24923563E-01  1.24555176E-02 -7.06911155E-03
 -6.87791135E-02  6.06973624E-04  4.20443734E-03  3.25207904E-03  2.76228437E-03
 -2.30150013E-03 -2.43376718E-03 -3.90633309E-03  5.14025075E-02  8.86639303E-03
 -1.10454846E-02  8.11079135E-03  8.00464005E-02  1.56780477E-02 -1.86961936E-02
  3.63617838E-02  7.07720508E-02  1.57725173E-03 -1.85663677E-02  6.66795237E-01
  4.20986785E-02 -1.18125102E-01  1.14805149E-01  2.73458215E-04  2.17666023E-03
  2.30296185E-03 -2.64295566E-03  3.51063372E-03  3.06761439E-03  2.47267639E-03
 -8.37556841E-03 -1.78556530E-02 -2.52273999E-02 -2.49287176E-02 -5.93938571E-02
 -6.60281086E-02  3.60443998E-03  5.44417466E-03  2.62212040E-03  1.40812443E-02
  1.43269905E-02  1.71842875E-02  7.52553807E-03 -2.81413504E-02 -3.54787995E-02
 -1.55342484E-02 -1.11331129E-02 -1.42990434E-02 -5.64821802E-03  2.58895518E-02
  3.17094919E-02  1.69292182E-02 -2.85073227E-03 -2.54528850E-03  4.32665559E-03
 -6.83641300E-03 -7.57868466E-03 -2.73624019E-03  2.55029020E-04  4.99033229E-04
  3.00118901E-04 -2.13623830E-03 -1.01197267E-03  3.47814198E-03 -1.15129473E-02
 -2.38513894E-02  1.51205941E-02  9.91355840E-03  3.14929784E-02  1.16924033E-02
 -1.57615451E-03  1.83180455E-02  2.33645129E-03  3.82397546E-03  7.41594373E-03
  6.10858275E-03  1.46482200E-02 -1.27094576E-02  9.44211433E-03  9.98492265E-03
  2.33925500E-02  5.88337020E-03  5.61705904E-03  2.86332152E-03  2.01604758E-02
  6.72238292E-02 -1.14240323E-02  3.98770983E-03 -7.06626658E-03 -1.71673319E-03
  5.41939097E-03  2.72811510E-03 -1.36110440E-03  1.64276102E-04 -3.42740298E-03
 -5.69599479E-03 -5.91847905E-03  1.76752301E-03 -3.28901929E-02  1.64998325E-02
 -8.27355041E-03  2.88178592E-03 -5.13064989E-02  2.47056681E-02 -1.41634792E-02
  4.74037507E-03 -4.68620316E-02  1.03648928E-01 -6.14239321E-02 -6.30678796E-03
 -8.99423574E-03  3.39250823E-03 -3.86436666E-04  1.89421703E-03 -1.35749373E-03
  1.97908599E-04  1.70736966E-04  2.58368436E-04  1.08154065E-02  1.71389588E-02
  2.04315386E-02 -5.97694909E-04  1.54702896E-02  2.48825309E-02  3.09608200E-02
  6.97984710E-04  1.34080653E-02  2.24094542E-02  2.77822585E-02  9.52063018E-03
 -4.56349837E-03  6.39885097E-04  1.16784748E-03  2.20445715E-03 -6.99053196E-04
 -5.96953900E-04  4.35045381E-04 -1.42868808E-03  1.47562371E-02  2.42437323E-02
  5.13792574E-02 -4.56753827E-02 -4.18300090E-03 -6.74915029E-02  7.85434301E-02
 -6.86485765E-02 -9.27150222E-03 -8.25159877E-02  6.40903663E-02 -4.40853034E-02
 -2.67696239E-02 -2.23209859E-01 -1.35250941E-02 -2.76599757E-02 -7.28850918E-02
  1.99156208E-03  1.34134418E-03 -5.01239562E-03  7.53223667E-04 -1.77580076E-03
 -3.04161350E-03 -5.12805421E-03  3.98494872E-04 -2.35161256E-02 -1.54670550E-02
  1.47807263E-02 -5.15688380E-04 -3.26201957E-02 -2.10033307E-02  6.38347196E-03
  7.60413897E-03 -2.29266157E-02 -1.96006756E-02 -4.21718498E-01  4.23275502E-02
  9.05321259E-02  2.57618585E-02  1.35859760E-03 -2.76019410E-03 -2.67860751E-05
  3.21112680E-03 -7.68047504E-03 -1.32418214E-04 -4.22685818E-04 -1.60351679E-02
  5.40448408E-02 -2.88993306E-02  3.09444307E-03 -2.20355543E-02  7.92498694E-02
 -4.05997250E-02 -4.86804114E-02 -2.27463894E-02  5.62141700E-02  2.24230509E-02
  5.76877361E-02  3.23932191E-02 -1.15660520E-01  6.98114540E-02  1.56813035E-02
  3.14832735E-03 -9.13970449E-03  9.31506696E-03  4.10165522E-03  5.53052459E-04
  8.98543803E-04  1.92680291E-02  4.97685775E-02  1.81853142E-02 -5.01104774E-03
  2.51568022E-02  7.57423552E-02  2.75507581E-02  2.93391765E-02  3.01506871E-02
  6.54271326E-02  2.38493528E-02  7.46342421E-01 -1.55921854E-01 -2.05303228E-01
 -7.55088843E-02  2.86230264E-03 -2.12398123E-03  5.24168056E-03 -7.15964381E-03
 -6.75499447E-03 -6.17022305E-04 -9.99599140E-04 -1.19588625E-02 -5.36330352E-02
 -3.85903725E-02  2.94533211E-03 -1.61332743E-02 -7.49177062E-02 -5.61117545E-02
  7.21683084E-03 -6.71322961E-03 -4.80818468E-02 -3.81210598E-02 -7.12877554E-01
 -1.35587248E-01 -9.83066088E-02 -4.30570420E-02  1.98380411E-03 -2.62112456E-03
  2.40830532E-03 -3.64681860E-03 -4.37043715E-03 -5.96762955E-04 -9.41334067E-04
  2.96284209E-04  5.75567777E-02  2.42077250E-02  4.53458404E-03  4.27216107E-03
  8.56878578E-02  3.40442485E-02 -2.13380336E-02  7.26106817E-03  6.42909999E-02
  2.49374597E-02  2.97269440E-01  9.04742281E-02  1.05150925E-02 -4.44716183E-03
  2.02406067E-03 -5.84802351E-03  1.59938395E-03 -2.99992290E-03 -1.01619074E-02
 -2.10199786E-03 -3.49753483E-03  2.19594615E-04 -3.14074259E-02 -2.68296601E-02
  8.05725094E-03  1.81783681E-03 -4.77067933E-02 -4.21040552E-02  3.08176851E-02
  2.62240387E-03 -4.20286496E-02 -3.41583814E-02 -3.62859440E-01  5.06175439E-02
 -4.04047663E-02 -3.75001618E-02  2.25842255E-03 -2.96820689E-03  5.21287303E-03
 -8.21156797E-03 -8.54471909E-03  5.13978954E-03  8.44008666E-03  2.13575017E-03
  3.27806673E-02  1.31176572E-02 -2.31270222E-02  6.85032253E-04  4.66029519E-02
  1.87117912E-02 -2.78884128E-02 -6.52966956E-03  3.41891273E-02  1.31260902E-02
  3.67569374E-01 -5.96483222E-02  3.13930572E-02  3.90270760E-02  1.52668703E-03
  9.66320578E-04  3.08402955E-03 -4.78716902E-03 -1.56725529E-03  3.48190634E-03
  5.58363826E-03  3.18616898E-02 -9.13631565E-02  2.84376298E-02 -1.79171354E-02
  4.69608605E-02 -1.34045567E-01  4.80548859E-02 -1.16896630E-02  3.55642697E-02
 -1.04783713E-01  5.66490230E-02  2.72513934E-01 -6.32812596E-02  1.19842197E-01
  2.43103666E-02  8.54935976E-03  6.35012889E-03 -1.74117153E-02  3.87889278E-03
  2.02126654E-03 -1.71800897E-03 -2.83512242E-03 -4.19133286E-02  9.55653898E-02
 -4.31737615E-02  7.47740181E-03 -5.98800728E-02  1.33217790E-01 -6.11185086E-02
  3.10802935E-02 -4.09413505E-02  9.17252848E-02 -5.35903603E-02 -3.44863426E-01
 -2.14213192E-02  7.83161623E-02  1.72936609E-02  8.73944239E-03  3.71491137E-03
 -7.71564609E-03  3.98592390E-03  3.09835281E-03 -2.75143161E-03 -4.43566037E-03
  3.06291837E-02 -9.78234200E-02  3.93049703E-02  1.66978827E-02  4.61127622E-02
 -1.49905163E-01  5.43973269E-02 -4.62562362E-02  3.14187090E-02 -1.04211813E-01
  2.47912916E-02  1.61662534E-01  1.02540267E-02 -3.79525034E-02 -3.64389843E-02
  1.88440437E-02  4.27782503E-03 -1.03819716E-02  9.32430681E-03  8.49538526E-03
 -1.74278219E-03 -2.89568859E-03 -3.35321277E-02  7.54336225E-02 -2.12270561E-02
  3.57064969E-03 -4.97343663E-02  1.09644152E-01 -3.68734415E-02  1.17673658E-01
 -2.37452315E-02  4.46981710E-02 -4.86845446E-02 -2.52783559E-01 -6.78116931E-03
  1.93595779E-02 -3.81401370E-02  1.23558466E-02  6.02804115E-03 -1.72522475E-02
  4.60046825E-03  3.66096646E-03  1.47052848E-03  2.43304599E-03  2.99300533E-02
 -8.76988221E-02  1.56203963E-02 -8.55297724E-03  4.11427642E-02 -1.21400326E-01
  1.86770979E-02 -5.26670962E-03  5.87130210E-02 -1.69978084E-01  2.78825545E-02
  2.85858577E-01 -9.86664807E-03  2.74506352E-02  5.56305387E-02  4.39623482E-03
  1.88900475E-03 -4.15647111E-03  2.46122897E-03  9.82940794E-04  7.29212968E-03
  6.60344594E-03  1.55865078E-03 -1.11928086E-02 -1.40663924E-02 -2.77830886E-02
  1.73732799E-02  1.87151008E-02  1.05994147E-02  4.41676708E-02  5.54842846E-02
  2.96240288E-02 -6.35538308E-03 -8.19318406E-03 -3.65209802E-04 -4.28274438E-02
 -5.48610966E-02 -2.57841877E-02  4.23299416E-02  5.33786565E-02  2.63573420E-02
 -1.25751699E-02 -1.35573950E-02 -7.46116222E-03  7.58320438E-02  9.54398760E-02
  3.72441599E-02  9.64138388E-04  2.46027956E-03  4.36941675E-03 -9.13376244E-02
 -1.19997554E-01 -5.59353453E-02  6.91026784E-02  8.71335249E-02  4.44898996E-02
 -1.30193341E-02 -3.12220797E-02  7.30819217E-03 -2.29663832E-02  5.00545601E-02
  2.36134582E-03 -1.10923412E-02  2.65384230E-02 -3.95731221E-03 -6.49261789E-03
 -2.31377251E-02 -3.34612069E-04 -4.23043345E-03  1.98174451E-02 -3.44204935E-02
  2.61221941E-05 -6.28751848E-03  1.31085298E-02 -2.65902749E-02  4.49351367E-03
 -5.28336383E-03 -3.08376576E-02  4.69148197E-03  1.03864323E-03  5.22644012E-03
 -5.69777186E-04  2.44803269E-03  5.38638514E-04 -3.95338126E-03  9.78830239E-04
  2.39590373E-03  3.98631562E-03  2.41934114E-02 -7.30670582E-03 -8.57532768E-03
 -1.05978373E-02  3.65071260E-02 -1.20893593E-02 -1.29835114E-02 -2.42455546E-02
  3.20405385E-02 -1.20181287E-02 -1.17020854E-02 -3.20250182E-02  1.70204417E-02
 -1.01366213E-02  8.83668792E-03 -1.45370431E-03  5.19095519E-03  5.76088243E-03
  4.98282425E-03  7.11623380E-04 -1.63084768E-03 -2.72337455E-03 -1.33317630E-02
  2.02418478E-02 -4.50991448E-03  8.28891249E-03 -1.96997487E-02  2.96590965E-02
 -6.19535455E-03  1.09540071E-02 -1.89432812E-02  2.59117806E-02 -3.75161627E-03
  1.30592032E-02 -4.76128046E-03 -2.40997932E-03  2.58283248E-04 -3.57647473E-04
 -8.22794089E-04  1.30554165E-03  1.79108555E-03  1.31134381E-04 -8.91863059E-03
 -1.47272957E-02 -7.23524473E-02 -7.00960270E-02 -1.23850762E-02  4.39467545E-02
 -1.10380278E-01 -1.08988903E-01 -1.89606497E-02  1.70719529E-02 -9.21506074E-02
 -8.76468497E-02  2.84933982E-03 -1.80846209E-01  6.22213397E-02  1.69688807E-01
  1.08553305E-01 -4.09042537E-03  6.42073389E-03 -1.02596577E-03 -1.74725526E-03
  3.73906984E-03  1.72863704E-03  3.02474730E-03  8.51312462E-02  4.00320466E-02
  1.09687654E-02 -9.20337448E-03  1.23160731E-01  5.97363822E-02  1.72288023E-02
  1.73253068E-02  1.08759858E-01  5.46480442E-02  1.09795459E-02  4.98829907E-01
  1.10162188E-01 -5.44616657E-02 -6.49250837E-02 -1.44992865E-03  1.34211604E-02
  1.63571010E-05 -2.72264271E-03  1.86896729E-02  4.25489961E-04  7.40337861E-04
 -2.25579317E-02  2.52730519E-02 -1.54526924E-02 -2.80667879E-03 -3.55520857E-02
  3.64001991E-02 -2.05327853E-02 -8.23409556E-03 -1.38191824E-02  1.81764558E-02
 -2.37123343E-02 -8.53677932E-02 -2.31191204E-02  2.94414199E-02  2.24192858E-01
  4.15440014E-03  2.90701629E-03 -2.84232023E-03 -3.03761086E-03  6.28903871E-03
 -1.56342792E-03 -2.52943037E-03 -9.73485787E-02 -4.63644863E-02 -1.60584817E-02
  8.11501229E-03 -1.35128703E-01 -6.63174612E-02 -2.45016140E-02  2.13786671E-02
 -1.15142881E-01 -6.91395381E-02 -2.73388287E-02 -5.20103655E-01  1.81263666E-01
  1.62888381E-01  7.49473355E-02 -5.15991396E-04  7.41538121E-03 -3.66420276E-04
 -1.56325052E-03  1.09284653E-02 -1.14425891E-03 -1.83548040E-03  8.47156578E-02
  5.71232253E-02  9.44561557E-03  8.39565711E-03  1.26205157E-01  7.92590276E-02
  9.30867325E-03 -6.24362758E-02  9.34998666E-02  4.79926033E-02  1.23413224E-04
  7.59234076E-01  1.38709802E-01  8.65745782E-02  2.13932089E-02  2.06947219E-03
  1.01458827E-02  4.24257396E-03 -1.27393108E-02  1.44944984E-02  1.65035589E-03
  2.69589426E-03 -8.67982061E-02 -3.62496835E-02 -1.80658156E-02 -1.17818702E-02
 -1.30490385E-01 -5.74355534E-02 -3.03813009E-02  4.95919548E-02 -9.95277085E-02
 -4.68040425E-02 -2.45434877E-02 -2.97899126E-01 -6.96874353E-02 -5.15735070E-02
 -1.62044835E-02 -3.27479135E-03  1.31633403E-02 -1.28292422E-04 -4.44758461E-03
  2.31326100E-02  3.75713602E-04  6.33219150E-04  9.56722130E-02  5.08591883E-02
  5.31588035E-03 -2.93727831E-04  1.33164842E-01  7.35511764E-02  7.04002919E-03
 -4.82663495E-02  8.55347547E-02  4.52214936E-02  9.49656583E-04  6.72284211E-01
  5.12906241E-02  1.01304973E-01  4.76258248E-02 -1.85767739E-03  7.07544022E-03
 -1.71008872E-03 -5.43405647E-04  1.07058263E-02 -2.47830710E-03 -4.02386818E-03
 -8.09268981E-02 -5.25131156E-02 -2.07000828E-02  1.40791882E-02 -1.20273148E-01
 -7.15792981E-02 -2.77994454E-02 -9.79961857E-03 -1.22368954E-01 -7.16664977E-02
 -2.36427146E-02 -6.82698768E-01  1.51662456E-01  9.30304636E-02  3.47529054E-02
  1.56366245E-03  1.07524818E-02  3.99951444E-03 -1.11954393E-02  1.31223136E-02
 -6.80103408E-04 -1.20241868E-03  2.05586068E-02 -2.72501553E-02  1.35505647E-02
  2.60573405E-03  3.11551046E-02 -4.08134226E-02  2.17770560E-02  2.62513841E-02
  2.64209507E-02 -2.96115021E-02  1.63765553E-02 -2.61788130E-01 -4.10853713E-02
  1.40590130E-01  1.22389240E-01  4.54368696E-03  3.99175559E-03 -7.36062532E-03
 -4.21692327E-04  3.30224604E-03  9.97373946E-04  1.62640574E-03  8.81127919E-03
  4.00336681E-02 -1.57642148E-02 -4.48634477E-03  1.71694618E-02  5.75587814E-02
 -2.27153371E-02 -5.93079835E-03  1.43687216E-02  4.10027877E-02 -1.50965918E-02
 -6.93883865E-02 -2.71319702E-02  7.43140566E-02 -3.75240876E-02  1.34119081E-03
 -1.21811972E-03 -4.30336687E-03  6.47851202E-06  7.70831904E-04 -3.40869027E-04
 -5.47767894E-04  3.44855868E-02 -1.23002995E-02  2.11004273E-02  2.08748868E-03
  5.53114676E-02 -1.77274563E-02  2.92659557E-02 -5.55269898E-04  4.34794836E-02
 -1.72805166E-02  1.73352843E-02 -1.60750894E-02 -3.13381778E-03  9.84202710E-03
 -6.54901454E-02  4.86659455E-03  8.21885921E-04 -3.28781968E-03  3.99738453E-03
 -1.08503855E-04 -1.39366449E-04 -2.44365687E-04  1.47950575E-02  2.70295602E-02
 -1.56290850E-02 -5.92214470E-04  2.47758582E-02  4.09129225E-02 -2.46836930E-02
  1.99755989E-02  2.16809107E-02  2.90536859E-02 -3.02907534E-02  1.49435099E-01
  2.87451557E-02 -7.37176447E-02 -5.49573264E-02  2.48527478E-03  5.31744647E-03
 -6.41591626E-03  1.05820840E-03  4.27916405E-04 -2.77355204E-04 -5.17271937E-04
  1.81668845E-02 -1.96825509E-02  2.24419092E-02  3.17731761E-03  2.68073106E-02
 -2.58421108E-02  3.32078581E-02 -1.53056135E-02  2.27230879E-02 -2.27713111E-02
  3.77674903E-02  8.21727905E-02  6.64228504E-02 -1.73249423E-01  4.80392665E-02
  1.04230999E-03  9.01748959E-04 -3.60204454E-03 -1.99070693E-03  2.97176175E-03
 -4.87623833E-03 -5.71499469E-03 -2.78560266E-03 -1.84593140E-02 -2.68083206E-02
 -1.84816091E-02 -3.26071502E-02 -3.91826090E-02 -1.77934408E-02 -2.05914625E-02
 -2.26403704E-02 -1.98878444E-02 -6.83657019E-02 -8.83032518E-02 -4.72450091E-02
  8.91464579E-02  1.17452792E-01  5.81457303E-02 -2.11965818E-02 -2.70577250E-02
 -1.88221465E-02 -6.31670990E-02 -7.87694415E-02 -3.91395868E-02  3.13044275E-02
  4.07331320E-02  2.80066987E-02 -3.06711045E-03 -4.35261400E-03 -1.79357421E-03
 -2.05232218E-02 -2.71777372E-02 -1.17811552E-02  2.55837806E-02  3.24807184E-02
  1.46824361E-02  7.30678130E-03  1.80137242E-02  5.49909585E-03 -9.48442660E-03
 -2.77671605E-02  1.55576490E-03  3.12765800E-03 -1.49900494E-02 -3.15348561E-04
 -5.40492349E-04  2.64036265E-03 -8.42188188E-03 -8.68486572E-03  2.44905680E-03
  4.62821893E-03 -1.33216018E-02 -1.39963615E-02  4.68492347E-04  4.23645329E-03
 -1.22197008E-02 -1.17044019E-02 -4.19470083E-02  6.17068113E-03 -5.71098888E-03
  6.29356343E-03  1.48988076E-03 -4.30720790E-03 -9.74232262E-04  4.61695596E-03
 -1.61155589E-03  1.29972191E-04  2.02067939E-04 -4.39769888E-03  1.11557913E-02
  1.66468960E-02 -4.36770249E-04 -6.76668896E-03  1.72629974E-02  2.58061930E-02
 -8.67111210E-04 -5.92480131E-03  1.37562655E-02  2.19906903E-02 -4.40038946E-02
  1.00481854E-02 -1.09868354E-02  2.76889837E-03 -1.68075713E-03 -3.16424241E-04
 -1.73356051E-03 -2.51340753E-04 -9.54280522E-04 -1.45128307E-04 -2.36705870E-04
  7.61815722E-03 -2.25000379E-02 -1.53630020E-02  6.68379446E-04  1.11581231E-02
 -3.33709654E-02 -2.31317185E-02  2.00879050E-03  1.17005901E-02 -2.95888945E-02
 -2.12295832E-02 -1.78323092E-02  7.35895130E-03 -5.13370517E-03  2.44786657E-03
 -1.50942326E-03  1.17258699E-03 -9.80870519E-05 -1.65214241E-03  6.39210026E-04
 -7.97541207E-04 -1.30625014E-03 -1.10688144E-02  3.54632438E-02  1.72205040E-02
  4.33400506E-03 -1.64113014E-02  5.30945461E-02  2.62479800E-02  1.31921218E-02
 -2.15463928E-02  6.60443842E-02  3.48958369E-02 -1.32040851E-01  1.39339620E-01
  1.79670837E-01  7.87120796E-02  1.16149016E-03  2.19586957E-03  7.13745868E-03
 -1.01143501E-02 -8.03154206E-05 -6.49968811E-04 -1.04628841E-03  6.89475273E-02
 -7.35522492E-02 -5.48466193E-02  1.80872025E-03  9.61746567E-02 -1.04266122E-01
 -7.73305033E-02  1.97509716E-02  9.21425261E-02 -9.36625338E-02 -7.10086629E-02
  1.61459379E-01 -2.22353854E-02  2.36203394E-01  1.36804170E-01  2.62490229E-03
 -1.61280700E-04  6.93465770E-03 -1.29059328E-02 -4.28611731E-03 -1.94609680E-03
 -3.14356689E-03  1.90806096E-02 -4.12103091E-02  2.24151746E-02  6.68179796E-03
  2.89831361E-02 -6.07960743E-02  3.00454331E-02  4.60187493E-02  2.24409711E-05
 -1.31734470E-02  2.62504724E-02 -2.10130177E-01 -5.90578976E-02  1.10701976E-02
  4.13274513E-02 -3.50886392E-03 -2.43665963E-03  3.78944435E-03 -1.84177699E-03
  1.68608133E-04  3.13792357E-03  5.08082129E-03 -6.44651206E-02  5.61091024E-02
  4.32405097E-02 -1.72668149E-02 -9.24700715E-02  8.66521178E-02  6.62228226E-02
  4.26468481E-02 -6.06142312E-02  8.37845054E-02  5.70785908E-02  4.90744657E-02
 -1.46044350E-01 -9.82830476E-02 -4.11084664E-02  5.24377345E-03 -1.73313268E-03
  1.22345830E-02 -2.04970201E-02 -9.31576109E-03 -2.33056242E-03 -3.82775307E-03
  5.28381086E-02 -6.76392636E-02 -4.70987054E-02  1.38129496E-02  8.34148839E-02
 -9.58120067E-02 -6.81273967E-02 -2.20452333E-02  7.66256165E-02 -7.22638486E-02
 -5.21352050E-02 -2.89103943E-01 -4.54837664E-02 -5.25232244E-02 -1.85453651E-02
  4.36488303E-03  5.57284164E-03  8.89790748E-03 -1.96383354E-02  2.81764712E-03
 -4.67782518E-04 -7.66671325E-04 -6.25991824E-02  6.81434856E-02  5.19341948E-02
  2.79295281E-03 -8.67737624E-02  9.68548383E-02  7.37053504E-02 -1.06402848E-02
 -6.20832846E-02  6.91777678E-02  5.30492643E-02  2.08182619E-01  6.38947692E-02
 -4.23943812E-03 -1.46251309E-02  3.00931996E-03 -4.20006935E-04  5.50507416E-03
 -9.97738356E-03 -4.29457448E-03  2.91346565E-03  4.77779566E-03  5.53405566E-02
 -6.23295517E-02 -4.44681621E-02 -1.71780549E-02  8.03080763E-02 -9.64501171E-02
 -6.77787933E-02  4.04963305E-02  6.15750950E-02 -8.10257529E-02 -5.65781522E-02
 -2.15124754E-01  6.75064735E-02 -3.28043028E-02 -2.93981022E-02  5.66738007E-03
 -1.99524215E-03  1.24182825E-02 -2.02860651E-02 -9.52371429E-03 -3.44327105E-03
 -5.61498509E-03 -4.50232090E-02  7.47337904E-02  5.22481879E-02  1.86830248E-02
 -7.09499376E-02  1.04600034E-01  7.43916496E-02 -4.91854036E-02 -5.98156734E-02
  7.11249175E-02  5.42395771E-02  4.81444632E-01 -2.81263904E-02  1.16102623E-01
  7.44283145E-02  4.48218645E-03  4.97054676E-03  9.00898751E-03 -1.95597778E-02
  1.98443059E-03  1.55458161E-03  2.65642903E-03 -1.20801940E-02  3.43909578E-02
[truncated: 6,495,924 more chars]
