# Supplementary material for: Rotational Barriers in N-Benzhydrylformamides: An NMR and DFT Study
Source: Molecules. 2023 Jan 5;28(2):535. doi: 10.3390/molecules28020535 (PMC9863877; doi:10.3390/molecules28020535)
Supplement: Supplementary file 1 [file molecules-28-00535-s001.zip › Supplementary_Materials/Quantum_chemistry_output_files/Gaussian_output_files/PES_scans/BHFA_NMe_scan_Aryl.log]

 Entering Gaussian System, Link 0=g16
 Initial command:
 /home/aikhl/g16/l1.exe "/home/aikhl/works/aikhl/BHFA_NMe/Gau-340135.inp" -scrdir="/home/aikhl/works/aikhl/BHFA_NMe/"
 Entering Link 1 = /home/aikhl/g16/l1.exe PID=    340137.
  
 Copyright (c) 1988,1990,1992,1993,1995,1998,2003,2009,2016,
            Gaussian, Inc.  All Rights Reserved.
  
 This is part of the Gaussian(R) 16 program.  It is based on
 the Gaussian(R) 09 system (copyright 2009, Gaussian, Inc.),
 the Gaussian(R) 03 system (copyright 2003, Gaussian, Inc.),
 the Gaussian(R) 98 system (copyright 1998, Gaussian, Inc.),
 the Gaussian(R) 94 system (copyright 1995, Gaussian, Inc.),
 the Gaussian 92(TM) system (copyright 1992, Gaussian, Inc.),
 the Gaussian 90(TM) system (copyright 1990, Gaussian, Inc.),
 the Gaussian 88(TM) system (copyright 1988, Gaussian, Inc.),
 the Gaussian 86(TM) system (copyright 1986, Carnegie Mellon
 University), and the Gaussian 82(TM) system (copyright 1983,
 Carnegie Mellon University). Gaussian is a federally registered
 trademark of Gaussian, Inc.
  
 This software contains proprietary and confidential information,
 including trade secrets, belonging to Gaussian, Inc.
  
 This software is provided under written license and may be
 used, copied, transmitted, or stored only in accord with that
 written license.
  
 The following legend is applicable only to US Government
 contracts under FAR:
  
                    RESTRICTED RIGHTS LEGEND
  
 Use, reproduction and disclosure by the US Government is
 subject to restrictions as set forth in subparagraphs (a)
 and (c) of the Commercial Computer Software - Restricted
 Rights clause in FAR 52.227-19.
  
 Gaussian, Inc.
 340 Quinnipiac St., Bldg. 40, Wallingford CT 06492
  
  
 ---------------------------------------------------------------
 Warning -- This program may not be used in any manner that
 competes with the business of Gaussian, Inc. or will provide
 assistance to any competitor of Gaussian, Inc.  The licensee
 of this program is prohibited from giving any competitor of
 Gaussian, Inc. access to this program.  By using this program,
 the user acknowledges that Gaussian, Inc. is engaged in the
 business of creating and licensing software in the field of
 computational chemistry and represents and warrants to the
 licensee that it is not a competitor of Gaussian, Inc. and that
 it will not use this program in any manner prohibited above.
 ---------------------------------------------------------------
  

 Cite this work as:
 Gaussian 16, Revision A.03,
 M. J. Frisch, G. W. Trucks, H. B. Schlegel, G. E. Scuseria, 
 M. A. Robb, J. R. Cheeseman, G. Scalmani, V. Barone, 
 G. A. Petersson, H. Nakatsuji, X. Li, M. Caricato, A. V. Marenich, 
 J. Bloino, B. G. Janesko, R. Gomperts, B. Mennucci, H. P. Hratchian, 
 J. V. Ortiz, A. F. Izmaylov, J. L. Sonnenberg, D. Williams-Young, 
 F. Ding, F. Lipparini, F. Egidi, J. Goings, B. Peng, A. Petrone, 
 T. Henderson, D. Ranasinghe, V. G. Zakrzewski, J. Gao, N. Rega, 
 G. Zheng, W. Liang, M. Hada, M. Ehara, K. Toyota, R. Fukuda, 
 J. Hasegawa, M. Ishida, T. Nakajima, Y. Honda, O. Kitao, H. Nakai, 
 T. Vreven, K. Throssell, J. A. Montgomery, Jr., J. E. Peralta, 
 F. Ogliaro, M. J. Bearpark, J. J. Heyd, E. N. Brothers, K. N. Kudin, 
 V. N. Staroverov, T. A. Keith, R. Kobayashi, J. Normand, 
 K. Raghavachari, A. P. Rendell, J. C. Burant, S. S. Iyengar, 
 J. Tomasi, M. Cossi, J. M. Millam, M. Klene, C. Adamo, R. Cammi, 
 J. W. Ochterski, R. L. Martin, K. Morokuma, O. Farkas, 
 J. B. Foresman, and D. J. Fox, Gaussian, Inc., Wallingford CT, 2016.
 
 ******************************************
 Gaussian 16:  ES64L-G16RevA.03 25-Dec-2016
                21-Feb-2022 
 ******************************************
 %NProcShared=8
 Will use up to    8 processors via shared memory.
 %Mem=5GB
 ----------------------------------------------------------------------
 # opt=(ModRedundant,loose,MaxCycles=80) M062X/6-311+G* scrf=(solvent=d
 imethylsulfoxide,IEFPCM) nosymm integral(grid=SuperFine)
 ----------------------------------------------------------------------
 1/6=80,7=-1,18=120,19=15,26=6,38=1/1,3;
 2/9=110,12=2,15=1,17=6,18=5,40=1/2;
 3/5=4,6=6,7=11,11=2,25=1,30=1,70=2201,71=1,72=21,74=-55,75=-7/1,2,3;
 4//1;
 5/5=2,38=5,53=21/2;
 6/7=2,8=2,9=2,10=2,28=1/1;
 7/30=1/1,2,3,16;
 1/6=80,7=-1,18=20,19=15,26=6/3(2);
 2/9=110,15=1/2;
 99//99;
 2/9=110,15=1/2;
 3/5=4,6=6,7=11,11=2,25=1,30=1,70=2205,71=1,72=21,74=-55,75=-7/1,2,3;
 4/5=5,16=3,69=1/1;
 5/5=2,38=5,53=21/2;
 7/30=1/1,2,3,16;
 1/6=80,7=-1,18=20,19=15,26=6/3(-5);
 2/9=110,15=1/2;
 6/7=2,8=2,9=2,10=2,19=2,28=1/1;
 99/9=1/99;
 ---------------------
 BHFA_NMe_scan_Aryl
 ---------------------
 Symbolic Z-matrix:
 Charge =  0 Multiplicity = 1
 C                     3.73644   3.04472  -2.47888 
 C                     4.15808   1.75338  -2.18726 
 C                     3.29024   0.85243  -1.56896 
 C                     1.99108   1.23202  -1.24362 
 C                     1.57604   2.53527  -1.53547 
 C                     2.4396    3.43567  -2.14586 
 C                     1.01517   0.29642  -0.53895 
 C                    -0.32906   0.1613   -1.24182 
 N                     1.58551  -1.03167  -0.29838 
 C                    -0.46091   0.27603  -2.62499 
 C                    -1.69812   0.08137  -3.23406 
 C                    -2.81612  -0.22757  -2.46441 
 C                    -2.69187  -0.34357  -1.08188 
 C                    -1.45386  -0.1506   -0.47709 
 C                     2.19057  -1.28561   0.88001 
 O                     2.30889  -0.48962   1.79942 
 H                     4.41112   3.74482  -2.95835 
 H                     5.16575   1.44034  -2.43685 
 H                     3.64039  -0.1473   -1.33619 
 H                     0.56584   2.84366  -1.28297 
 H                     2.10239   4.44318  -2.36238 
 H                     0.82992   0.71341   0.45404 
 H                     0.40505   0.51941  -3.23214 
 H                    -1.78759   0.17192  -4.31076 
 H                    -3.77983  -0.37505  -2.93862 
 H                    -3.5585   -0.58019  -0.47493 
 H                    -1.35657  -0.2448    0.60055 
 H                     2.58372  -2.31033   0.94916 
 C                     1.54865  -2.02505  -1.36167 
 H                     2.16469  -2.87676  -1.07713 
 H                     0.52813  -2.36552  -1.54408 
 H                     1.94617  -1.6027   -2.28747 
 
 The following ModRedundant input section has been read:
 D       9       7       8      14 S  17 -20.00                                
 

 GradGradGradGradGradGradGradGradGradGradGradGradGradGradGradGradGradGrad
 Berny optimization.
 Initialization pass.
                           ----------------------------
                           !    Initial Parameters    !
                           ! (Angstroms and Degrees)  !
 --------------------------                            --------------------------
 ! Name  Definition              Value          Derivative Info.                !
 --------------------------------------------------------------------------------
 ! R1    R(1,2)                  1.3894         estimate D2E/DX2                !
 ! R2    R(1,6)                  1.3948         estimate D2E/DX2                !
 ! R3    R(1,17)                 1.0841         estimate D2E/DX2                !
 ! R4    R(2,3)                  1.3954         estimate D2E/DX2                !
 ! R5    R(2,18)                 1.0843         estimate D2E/DX2                !
 ! R6    R(3,4)                  1.392          estimate D2E/DX2                !
 ! R7    R(3,19)                 1.0845         estimate D2E/DX2                !
 ! R8    R(4,5)                  1.3985         estimate D2E/DX2                !
 ! R9    R(4,7)                  1.5246         estimate D2E/DX2                !
 ! R10   R(5,6)                  1.3889         estimate D2E/DX2                !
 ! R11   R(5,20)                 1.086          estimate D2E/DX2                !
 ! R12   R(6,21)                 1.0843         estimate D2E/DX2                !
 ! R13   R(7,8)                  1.5229         estimate D2E/DX2                !
 ! R14   R(7,9)                  1.4653         estimate D2E/DX2                !
 ! R15   R(7,22)                 1.0928         estimate D2E/DX2                !
 ! R16   R(8,10)                 1.3942         estimate D2E/DX2                !
 ! R17   R(8,14)                 1.3954         estimate D2E/DX2                !
 ! R18   R(9,15)                 1.3488         estimate D2E/DX2                !
 ! R19   R(9,29)                 1.4556         estimate D2E/DX2                !
 ! R20   R(10,11)                1.3927         estimate D2E/DX2                !
 ! R21   R(10,23)                1.0852         estimate D2E/DX2                !
 ! R22   R(11,12)                1.392          estimate D2E/DX2                !
 ! R23   R(11,24)                1.0842         estimate D2E/DX2                !
 ! R24   R(12,13)                1.3929         estimate D2E/DX2                !
 ! R25   R(12,25)                1.0841         estimate D2E/DX2                !
 ! R26   R(13,14)                1.3913         estimate D2E/DX2                !
 ! R27   R(13,26)                1.0842         estimate D2E/DX2                !
 ! R28   R(14,27)                1.0861         estimate D2E/DX2                !
 ! R29   R(15,16)                1.2219         estimate D2E/DX2                !
 ! R30   R(15,28)                1.0997         estimate D2E/DX2                !
 ! R31   R(29,30)                1.089          estimate D2E/DX2                !
 ! R32   R(29,31)                1.0912         estimate D2E/DX2                !
 ! R33   R(29,32)                1.0925         estimate D2E/DX2                !
 ! A1    A(2,1,6)              119.5088         estimate D2E/DX2                !
 ! A2    A(2,1,17)             120.2776         estimate D2E/DX2                !
 ! A3    A(6,1,17)             120.2132         estimate D2E/DX2                !
 ! A4    A(1,2,3)              120.2886         estimate D2E/DX2                !
 ! A5    A(1,2,18)             120.136          estimate D2E/DX2                !
 ! A6    A(3,2,18)             119.5753         estimate D2E/DX2                !
 ! A7    A(2,3,4)              120.5257         estimate D2E/DX2                !
 ! A8    A(2,3,19)             119.3055         estimate D2E/DX2                !
 ! A9    A(4,3,19)             120.167          estimate D2E/DX2                !
 ! A10   A(3,4,5)              118.8364         estimate D2E/DX2                !
 ! A11   A(3,4,7)              122.5535         estimate D2E/DX2                !
 ! A12   A(5,4,7)              118.5787         estimate D2E/DX2                !
 ! A13   A(4,5,6)              120.7512         estimate D2E/DX2                !
 ! A14   A(4,5,20)             119.4831         estimate D2E/DX2                !
 ! A15   A(6,5,20)             119.7656         estimate D2E/DX2                !
 ! A16   A(1,6,5)              120.0861         estimate D2E/DX2                !
 ! A17   A(1,6,21)             120.1269         estimate D2E/DX2                !
 ! A18   A(5,6,21)             119.787          estimate D2E/DX2                !
 ! A19   A(4,7,8)              113.9626         estimate D2E/DX2                !
 ! A20   A(4,7,9)              112.5175         estimate D2E/DX2                !
 ! A21   A(4,7,22)             107.118          estimate D2E/DX2                !
 ! A22   A(8,7,9)              109.8115         estimate D2E/DX2                !
 ! A23   A(8,7,22)             107.6736         estimate D2E/DX2                !
 ! A24   A(9,7,22)             105.2277         estimate D2E/DX2                !
 ! A25   A(7,8,10)             122.2805         estimate D2E/DX2                !
 ! A26   A(7,8,14)             118.5803         estimate D2E/DX2                !
 ! A27   A(10,8,14)            119.0684         estimate D2E/DX2                !
 ! A28   A(7,9,15)             119.2554         estimate D2E/DX2                !
 ! A29   A(7,9,29)             119.2609         estimate D2E/DX2                !
 ! A30   A(15,9,29)            121.4043         estimate D2E/DX2                !
 ! A31   A(8,10,11)            120.4243         estimate D2E/DX2                !
 ! A32   A(8,10,23)            119.8706         estimate D2E/DX2                !
 ! A33   A(11,10,23)           119.705          estimate D2E/DX2                !
 ! A34   A(10,11,12)           120.1795         estimate D2E/DX2                !
 ! A35   A(10,11,24)           119.7321         estimate D2E/DX2                !
 ! A36   A(12,11,24)           120.0884         estimate D2E/DX2                !
 ! A37   A(11,12,13)           119.7094         estimate D2E/DX2                !
 ! A38   A(11,12,25)           120.151          estimate D2E/DX2                !
 ! A39   A(13,12,25)           120.1395         estimate D2E/DX2                !
 ! A40   A(12,13,14)           119.9523         estimate D2E/DX2                !
 ! A41   A(12,13,26)           120.1664         estimate D2E/DX2                !
 ! A42   A(14,13,26)           119.8809         estimate D2E/DX2                !
 ! A43   A(8,14,13)            120.6658         estimate D2E/DX2                !
 ! A44   A(8,14,27)            119.4014         estimate D2E/DX2                !
 ! A45   A(13,14,27)           119.9327         estimate D2E/DX2                !
 ! A46   A(9,15,16)            125.3243         estimate D2E/DX2                !
 ! A47   A(9,15,28)            113.0006         estimate D2E/DX2                !
 ! A48   A(16,15,28)           121.675          estimate D2E/DX2                !
 ! A49   A(9,29,30)            109.1824         estimate D2E/DX2                !
 ! A50   A(9,29,31)            111.0229         estimate D2E/DX2                !
 ! A51   A(9,29,32)            110.2416         estimate D2E/DX2                !
 ! A52   A(30,29,31)           109.1912         estimate D2E/DX2                !
 ! A53   A(30,29,32)           108.539          estimate D2E/DX2                !
 ! A54   A(31,29,32)           108.6184         estimate D2E/DX2                !
 ! D1    D(6,1,2,3)              0.1651         estimate D2E/DX2                !
 ! D2    D(6,1,2,18)          -179.6724         estimate D2E/DX2                !
 ! D3    D(17,1,2,3)           179.9399         estimate D2E/DX2                !
 ! D4    D(17,1,2,18)            0.1025         estimate D2E/DX2                !
 ! D5    D(2,1,6,5)             -0.4298         estimate D2E/DX2                !
 ! D6    D(2,1,6,21)           179.5613         estimate D2E/DX2                !
 ! D7    D(17,1,6,5)           179.7952         estimate D2E/DX2                !
 ! D8    D(17,1,6,21)           -0.2138         estimate D2E/DX2                !
 ! D9    D(1,2,3,4)              0.3643         estimate D2E/DX2                !
 ! D10   D(1,2,3,19)          -179.1596         estimate D2E/DX2                !
 ! D11   D(18,2,3,4)          -179.7974         estimate D2E/DX2                !
 ! D12   D(18,2,3,19)            0.6788         estimate D2E/DX2                !
 ! D13   D(2,3,4,5)             -0.6177         estimate D2E/DX2                !
 ! D14   D(2,3,4,7)           -178.5487         estimate D2E/DX2                !
 ! D15   D(19,3,4,5)           178.902          estimate D2E/DX2                !
 ! D16   D(19,3,4,7)             0.9711         estimate D2E/DX2                !
 ! D17   D(3,4,5,6)              0.352          estimate D2E/DX2                !
 ! D18   D(3,4,5,20)          -179.7839         estimate D2E/DX2                !
 ! D19   D(7,4,5,6)            178.3661         estimate D2E/DX2                !
 ! D20   D(7,4,5,20)            -1.7698         estimate D2E/DX2                !
 ! D21   D(3,4,7,8)           -127.904          estimate D2E/DX2                !
 ! D22   D(3,4,7,9)             -2.0474         estimate D2E/DX2                !
 ! D23   D(3,4,7,22)           113.1155         estimate D2E/DX2                !
 ! D24   D(5,4,7,8)             54.1599         estimate D2E/DX2                !
 ! D25   D(5,4,7,9)           -179.9835         estimate D2E/DX2                !
 ! D26   D(5,4,7,22)           -64.8206         estimate D2E/DX2                !
 ! D27   D(4,5,6,1)              0.1706         estimate D2E/DX2                !
 ! D28   D(4,5,6,21)          -179.8204         estimate D2E/DX2                !
 ! D29   D(20,5,6,1)          -179.6931         estimate D2E/DX2                !
 ! D30   D(20,5,6,21)            0.3158         estimate D2E/DX2                !
 ! D31   D(4,7,8,10)            30.5349         estimate D2E/DX2                !
 ! D32   D(4,7,8,14)          -152.5541         estimate D2E/DX2                !
 ! D33   D(9,7,8,10)           -96.7345         estimate D2E/DX2                !
 ! D34   D(9,7,8,14)            80.1765         Scan                            !
 ! D35   D(22,7,8,10)          149.1991         estimate D2E/DX2                !
 ! D36   D(22,7,8,14)          -33.89           estimate D2E/DX2                !
 ! D37   D(4,7,9,15)            93.2043         estimate D2E/DX2                !
 ! D38   D(4,7,9,29)           -83.6021         estimate D2E/DX2                !
 ! D39   D(8,7,9,15)          -138.7225         estimate D2E/DX2                !
 ! D40   D(8,7,9,29)            44.471          estimate D2E/DX2                !
 ! D41   D(22,7,9,15)          -23.0962         estimate D2E/DX2                !
 ! D42   D(22,7,9,29)          160.0974         estimate D2E/DX2                !
 ! D43   D(7,8,10,11)          176.8707         estimate D2E/DX2                !
 ! D44   D(7,8,10,23)           -3.1843         estimate D2E/DX2                !
 ! D45   D(14,8,10,11)          -0.0257         estimate D2E/DX2                !
 ! D46   D(14,8,10,23)         179.9192         estimate D2E/DX2                !
 ! D47   D(7,8,14,13)         -177.0928         estimate D2E/DX2                !
 ! D48   D(7,8,14,27)            2.7701         estimate D2E/DX2                !
 ! D49   D(10,8,14,13)          -0.0807         estimate D2E/DX2                !
 ! D50   D(10,8,14,27)         179.7823         estimate D2E/DX2                !
 ! D51   D(7,9,15,16)            0.2874         estimate D2E/DX2                !
 ! D52   D(7,9,15,28)         -179.797          estimate D2E/DX2                !
 ! D53   D(29,9,15,16)         177.0231         estimate D2E/DX2                !
 ! D54   D(29,9,15,28)          -3.0613         estimate D2E/DX2                !
 ! D55   D(7,9,29,30)          169.977          estimate D2E/DX2                !
 ! D56   D(7,9,29,31)          -69.5875         estimate D2E/DX2                !
 ! D57   D(7,9,29,32)           50.8277         estimate D2E/DX2                !
 ! D58   D(15,9,29,30)          -6.7585         estimate D2E/DX2                !
 ! D59   D(15,9,29,31)         113.677          estimate D2E/DX2                !
 ! D60   D(15,9,29,32)        -125.9078         estimate D2E/DX2                !
 ! D61   D(8,10,11,12)           0.121          estimate D2E/DX2                !
 ! D62   D(8,10,11,24)        -179.9108         estimate D2E/DX2                !
 ! D63   D(23,10,11,12)       -179.824          estimate D2E/DX2                !
 ! D64   D(23,10,11,24)          0.1441         estimate D2E/DX2                !
 ! D65   D(10,11,12,13)         -0.1096         estimate D2E/DX2                !
 ! D66   D(10,11,12,25)        179.7516         estimate D2E/DX2                !
 ! D67   D(24,11,12,13)        179.9223         estimate D2E/DX2                !
 ! D68   D(24,11,12,25)         -0.2164         estimate D2E/DX2                !
 ! D69   D(11,12,13,14)          0.0038         estimate D2E/DX2                !
 ! D70   D(11,12,13,26)        179.7663         estimate D2E/DX2                !
 ! D71   D(25,12,13,14)       -179.8574         estimate D2E/DX2                !
 ! D72   D(25,12,13,26)         -0.0949         estimate D2E/DX2                !
 ! D73   D(12,13,14,8)           0.0919         estimate D2E/DX2                !
 ! D74   D(12,13,14,27)       -179.7703         estimate D2E/DX2                !
 ! D75   D(26,13,14,8)        -179.6713         estimate D2E/DX2                !
 ! D76   D(26,13,14,27)          0.4665         estimate D2E/DX2                !
 --------------------------------------------------------------------------------
 Trust Radius=3.00D-01 FncErr=5.00D-06 GrdErr=5.00D-06 EigMax=2.50D+02 EigMin=1.00D-04
 Number of optimizations in scan=  18
 Number of steps in this run=     80 maximum allowed number of steps=    192.
 GradGradGradGradGradGradGradGradGradGradGradGradGradGradGradGradGradGrad

                          Input orientation:                          
 ---------------------------------------------------------------------
 Center     Atomic      Atomic             Coordinates (Angstroms)
 Number     Number       Type             X           Y           Z
 ---------------------------------------------------------------------
      1          6           0        3.736439    3.044717   -2.478876
      2          6           0        4.158083    1.753383   -2.187262
      3          6           0        3.290238    0.852426   -1.568955
      4          6           0        1.991076    1.232023   -1.243623
      5          6           0        1.576038    2.535269   -1.535474
      6          6           0        2.439599    3.435672   -2.145855
      7          6           0        1.015175    0.296419   -0.538950
      8          6           0       -0.329055    0.161302   -1.241815
      9          7           0        1.585506   -1.031670   -0.298383
     10          6           0       -0.460905    0.276030   -2.624985
     11          6           0       -1.698121    0.081374   -3.234056
     12          6           0       -2.816124   -0.227571   -2.464409
     13          6           0       -2.691865   -0.343574   -1.081884
     14          6           0       -1.453859   -0.150598   -0.477091
     15          6           0        2.190571   -1.285611    0.880009
     16          8           0        2.308888   -0.489620    1.799421
     17          1           0        4.411118    3.744815   -2.958354
     18          1           0        5.165747    1.440340   -2.436852
     19          1           0        3.640391   -0.147301   -1.336186
     20          1           0        0.565842    2.843664   -1.282974
     21          1           0        2.102386    4.443180   -2.362382
     22          1           0        0.829919    0.713407    0.454040
     23          1           0        0.405049    0.519406   -3.232138
     24          1           0       -1.787585    0.171916   -4.310757
     25          1           0       -3.779829   -0.375046   -2.938618
     26          1           0       -3.558499   -0.580194   -0.474932
     27          1           0       -1.356574   -0.244803    0.600545
     28          1           0        2.583719   -2.310326    0.949155
     29          6           0        1.548649   -2.025054   -1.361667
     30          1           0        2.164686   -2.876761   -1.077134
     31          1           0        0.528131   -2.365518   -1.544084
     32          1           0        1.946167   -1.602696   -2.287474
 ---------------------------------------------------------------------
                    Distance matrix (angstroms):
                    1          2          3          4          5
     1  C    0.000000
     2  C    1.389376   0.000000
     3  C    2.415200   1.395415   0.000000
     4  C    2.803213   2.420370   1.392033   0.000000
     5  C    2.411820   2.775451   2.402408   1.398529   0.000000
     6  C    1.394827   2.405202   2.780209   2.423069   1.388895
     7  C    4.326862   3.836346   2.558508   1.524566   2.513976
     8  C    5.135430   4.854173   3.699183   2.555280   3.057995
     9  N    5.098823   4.235863   2.840824   2.486417   3.775386
    10  C    5.030375   4.869212   3.939353   2.972254   3.231150
    11  C    6.235875   6.179524   5.315149   4.346952   4.430226
    12  C    7.324217   7.255381   6.265452   5.170097   5.271365
    13  C    7.399675   7.248509   6.119903   4.943541   5.168024
    14  C    6.415323   6.167959   4.970380   3.790355   4.185013
    15  C    5.694169   4.744970   3.431894   3.299711   4.561944
    16  O    5.730032   4.933987   3.756340   3.510723   4.561639
    17  H    1.084079   2.150444   3.398929   3.887291   3.394888
    18  H    2.149119   1.084287   2.148586   3.397900   3.859710
    19  H    3.391747   2.145911   1.084547   2.152055   3.390789
    20  H    3.394597   3.861430   3.386613   2.151796   1.085983
    21  H    2.153926   3.389921   3.864458   3.402285   2.144981
    22  H    4.741820   4.374323   3.188260   2.121157   2.798936
    23  H    4.247677   4.086530   3.346849   2.641495   2.883329
    24  H    6.490271   6.508551   5.810754   4.980905   4.959999
    25  H    8.270455   8.252587   7.305376   6.225675   6.254923
    26  H    8.388796   8.241559   7.081983   5.888361   6.098715
    27  H    6.800188   6.494310   5.244378   4.097405   4.570732
    28  H    6.461938   5.369308   4.104028   4.208056   5.537923
    29  C    5.633574   4.665548   3.369865   3.289107   4.563716
    30  H    6.284838   5.161807   3.926269   4.115819   5.463209
    31  H    6.359066   5.527710   4.240875   3.895226   5.011576
    32  H    4.983990   4.020682   2.889709   3.021138   4.221996
                    6          7          8          9         10
     6  C    0.000000
     7  C    3.803424   0.000000
     8  C    4.382263   1.522902   0.000000
     9  N    4.909152   1.465254   2.445156   0.000000
    10  C    4.315765   2.555537   1.394169   3.363176   0.000000
    11  C    5.436564   3.830381   2.418627   4.543044   1.392682
    12  C    6.414316   4.319816   2.798476   4.971176   2.413805
    13  C    6.461165   3.800857   2.421435   4.402642   2.782490
    14  C    5.550236   2.509936   1.395446   3.169537   2.404458
    15  C    5.613233   2.428543   3.597806   1.348776   4.664122
    16  O    5.566885   2.785593   4.078181   2.284268   5.275731
    17  H    2.154672   5.410858   6.185250   6.154213   5.990009
    18  H    3.390857   4.705086   5.766880   4.847887   5.748932
    19  H    3.864604   2.779250   3.982542   2.466109   4.319820
    20  H    2.146160   2.691455   2.828003   4.126421   3.073751
    21  H    1.084283   4.658601   5.049956   5.873776   4.899445
    22  H    4.094051   1.092807   2.126961   2.045078   3.367183
    23  H    3.718066   2.770422   2.151403   3.522248   1.085239
    24  H    5.762637   4.700797   3.397915   5.378244   2.147731
    25  H    7.336984   5.403826   3.882609   6.015714   3.396693
    26  H    7.409207   4.657364   3.401064   5.166797   3.866644
    27  H    5.958149   2.686366   2.148257   3.175384   3.387851
    28  H    6.528120   3.386725   4.403810   2.046397   5.360359
    29  C    5.588226   2.520058   2.884491   1.455590   3.305944
    30  H    6.408163   3.417614   3.933915   2.084769   4.385164
    31  H    6.137560   2.886765   2.685322   2.109257   3.020648
    32  H    5.064453   2.744216   3.062960   2.100626   3.072055
                   11         12         13         14         15
    11  C    0.000000
    12  C    1.392025   0.000000
    13  C    2.408309   1.392937   0.000000
    14  C    2.777468   2.410627   1.391285   0.000000
    15  C    5.823753   6.113230   5.345525   4.051154   0.000000
    16  O    6.458951   6.671931   5.773281   4.410862   1.221851
    17  H    7.128788   8.261771   8.407641   7.465177   6.705896
    18  H    7.042372   8.154321   8.170701   7.084556   5.223413
    19  H    5.670442   6.554839   6.340399   5.166182   2.882577
    20  H    4.069705   4.718683   4.561971   3.700574   4.936512
    21  H    5.850557   6.783662   6.894747   6.107700   6.583306
    22  H    4.515806   4.764075   3.984876   2.613265   2.455381
    23  H    2.148302   3.394604   3.867713   3.390388   4.832797
    24  H    1.084199   2.150926   3.392502   3.861656   6.700311
    25  H    2.151537   1.084136   2.152235   3.394058   7.145398
    26  H    3.392852   2.152553   1.084174   2.148038   5.948553
    27  H    3.863575   3.394779   2.150192   1.086112   3.707239
    28  H    6.446211   6.719270   5.985401   4.795898   1.099721
    29  C    4.299348   4.847497   4.570297   3.648440   2.446212
    30  H    5.322044   5.809579   5.477513   4.570108   2.522466
    31  H    3.714766   4.074538   3.830178   3.157947   3.131475
    32  H    4.124675   4.960009   4.954813   4.116583   3.192683
                   16         17         18         19         20
    16  O    0.000000
    17  H    6.707178   0.000000
    18  H    5.461904   2.480329   0.000000
    19  H    3.423757   4.286492   2.461459   0.000000
    20  H    4.863142   4.290119   4.945693   4.289703   0.000000
    21  H    6.457226   2.484580   4.290312   4.948844   2.466686
    22  H    2.333382   5.801625   5.261663   3.441581   2.761331
    23  H    5.473511   5.150418   4.913740   3.808749   3.037642
    24  H    7.386000   7.281382   7.312267   6.197814   4.673791
    25  H    7.715868   9.168711   9.141703   7.594690   5.655626
    26  H    6.293418   9.401483   9.167560   7.263138   5.420879
    27  H    3.864305   7.864419   7.389598   5.360046   4.096579
    28  H    2.028165   7.434564   5.674452   3.319340   5.968068
    29  C    3.595553   6.635852   5.123317   2.811048   4.967546
    30  H    3.740829   7.240906   5.430705   3.113642   5.943226
    31  H    4.227188   7.376579   6.065400   3.827515   5.215858
    32  H    4.251260   5.926376   4.432615   2.427657   4.762818
                   21         22         23         24         25
    21  H    0.000000
    22  H    4.843822   0.000000
    23  H    4.362732   3.715651   0.000000
    24  H    6.096863   5.463317   2.468160   0.000000
    25  H    7.625471   5.826202   4.289452   2.480115   0.000000
    26  H    7.800152   4.668469   4.951870   4.291312   2.482100
    27  H    6.536094   2.391732   4.286816   4.947758   4.291247
    28  H    7.537095   3.530427   5.498836   7.275747   7.704209
    29  C    6.568570   3.363411   3.358684   4.965306   5.796721
    30  H    7.432179   4.124973   4.390252   5.947369   6.712746
    31  H    7.036068   3.682846   3.344766   4.410849   4.946233
    32  H    6.048358   3.758489   2.787607   4.602589   5.892210
                   26         27         28         29         30
    26  H    0.000000
    27  H    2.473381   0.000000
    28  H    6.538212   4.462491   0.000000
    29  C    5.381160   3.931907   2.548068   0.000000
    30  H    6.196105   4.705431   2.145294   1.088974   0.000000
    31  H    4.585958   3.556540   3.231831   1.091168   1.776999
    32  H    5.884910   4.592671   3.373867   1.092486   1.770852
                   31         32
    31  H    0.000000
    32  H    1.773514   0.000000
 Symmetry turned off by external request.
 Stoichiometry    C15H15NO
 Framework group  C1[X(C15H15NO)]
 Deg. of freedom    90
 Full point group                 C1      NOp   1
 Rotational constants (GHZ):           0.6434705           0.3908119           0.2881971
 Standard basis: 6-311+G(d) (5D, 7F)
   419 basis functions,   687 primitive gaussians,   436 cartesian basis functions
    60 alpha electrons       60 beta electrons
       nuclear repulsion energy      1148.9024610347 Hartrees.
 NAtoms=   32 NActive=   32 NUniq=   32 SFac= 1.00D+00 NAtFMM=   60 NAOKFM=F Big=F
 Integral buffers will be    131072 words long.
 Raffenetti 2 integral format.
 Two-electron integral symmetry is turned off.
 ------------------------------------------------------------------------------
 Polarizable Continuum Model (PCM)
 =================================
 Model                : PCM.
 Atomic radii         : UFF (Universal Force Field).
 Polarization charges : Total charges.
 Charge compensation  : None.
 Solution method      : On-the-fly selection.
 Cavity type          : Scaled VdW (van der Waals Surface) (Alpha=1.100).
 Cavity algorithm     : GePol (No added spheres)
                        Default sphere list used, NSphG=   32.
                        Lebedev-Laikov grids with approx.  5.0 points / Ang**2.
                        Smoothing algorithm: York/Karplus (Gamma=1.0000).
                        Polarization charges: spherical gaussians, with
                                              point-specific exponents (IZeta= 3).
                        Self-potential: point-specific (ISelfS= 7).
                        Self-field    : sphere-specific E.n sum rule (ISelfD= 2).
 1st derivatives      : Analytical E(r).r(x)/FMM algorithm (CHGder, D1EAlg=3).
                        Cavity 1st derivative terms included.
 Solvent              : DiMethylSulfoxide, Eps=  46.826000 Eps(inf)=   2.007889
 ------------------------------------------------------------------------------
 One-electron integrals computed using PRISM.
 NBasis=   419 RedAO= T EigKep=  1.06D-06  NBF=   419
 NBsUse=   418 1.00D-06 EigRej=  3.31D-07 NBFU=   418
 ExpMin= 4.38D-02 ExpMax= 8.59D+03 ExpMxC= 1.30D+03 IAcc=3 IRadAn=         7 AccDes= 0.00D+00
 Harris functional with IExCor= 1009 and IRadAn=       7 diagonalized for initial guess.
 HarFok:  IExCor= 1009 AccDes= 0.00D+00 IRadAn=         7 IDoV= 1 UseB2=F ITyADJ=14
 ICtDFT=  3500011 ScaDFX=  1.000000  1.000000  1.000000  1.000000
 FoFCou: FMM=F IPFlag=           0 FMFlag=      100000 FMFlg1=           0
         NFxFlg=           0 DoJE=T BraDBF=F KetDBF=T FulRan=T
         wScrn=  0.000000 ICntrl=       500 IOpCl=  0 I1Cent=   200000004 NGrid=           0
         NMat0=    1 NMatS0=      1 NMatT0=    0 NMatD0=    1 NMtDS0=    0 NMtDT0=    0
 Symmetry not used in FoFCou.
 Requested convergence on RMS density matrix=1.00D-08 within 128 cycles.
 Requested convergence on MAX density matrix=1.00D-06.
 Requested convergence on             energy=1.00D-06.
 No special actions if energy rises.
 Inv3:  Mode=1 IEnd=    16412763.
 Iteration    1 A*A^-1 deviation from unit magnitude is 6.44D-15 for    571.
 Iteration    1 A*A^-1 deviation from orthogonality  is 8.23D-15 for   1875    511.
 Iteration    1 A^-1*A deviation from unit magnitude is 6.22D-15 for    571.
 Iteration    1 A^-1*A deviation from orthogonality  is 2.62D-15 for   2325   2184.
 Error on total polarization charges =  0.01677
 SCF Done:  E(RM062X) =  -710.491438362     A.U. after   16 cycles
            NFock= 16  Conv=0.44D-08     -V/T= 2.0040

 **********************************************************************

            Population analysis using the SCF density.

 **********************************************************************

 Alpha  occ. eigenvalues --  -19.60561 -14.79240 -10.64967 -10.59962 -10.57516
 Alpha  occ. eigenvalues --  -10.56297 -10.56260 -10.55242 -10.55204 -10.55159
 Alpha  occ. eigenvalues --  -10.55124 -10.55087 -10.55073 -10.55056 -10.55006
 Alpha  occ. eigenvalues --  -10.54983 -10.54839  -1.17472  -1.06844  -0.97836
 Alpha  occ. eigenvalues --   -0.96922  -0.89828  -0.85462  -0.85250  -0.84850
 Alpha  occ. eigenvalues --   -0.81617  -0.78912  -0.70751  -0.70279  -0.69006
 Alpha  occ. eigenvalues --   -0.68565  -0.64425  -0.61112  -0.60526  -0.58819
 Alpha  occ. eigenvalues --   -0.56489  -0.55062  -0.53788  -0.53373  -0.52464
 Alpha  occ. eigenvalues --   -0.51620  -0.49809  -0.49535  -0.49146  -0.48620
 Alpha  occ. eigenvalues --   -0.47602  -0.47004  -0.46479  -0.44776  -0.43749
 Alpha  occ. eigenvalues --   -0.42125  -0.41267  -0.40733  -0.40239  -0.35289
 Alpha  occ. eigenvalues --   -0.32510  -0.32135  -0.31599  -0.31313  -0.30210
 Alpha virt. eigenvalues --   -0.00036   0.00263   0.00779   0.01012   0.01841
 Alpha virt. eigenvalues --    0.01911   0.02313   0.02469   0.03477   0.03636
 Alpha virt. eigenvalues --    0.04010   0.04187   0.04778   0.05182   0.05659
 Alpha virt. eigenvalues --    0.06108   0.06648   0.07001   0.07521   0.07960
 Alpha virt. eigenvalues --    0.08299   0.08707   0.09640   0.09984   0.10196
 Alpha virt. eigenvalues --    0.11396   0.11827   0.12211   0.12476   0.13017
 Alpha virt. eigenvalues --    0.13329   0.13545   0.14210   0.14327   0.14823
 Alpha virt. eigenvalues --    0.15345   0.15698   0.16149   0.16513   0.17163
 Alpha virt. eigenvalues --    0.17239   0.17751   0.17937   0.18484   0.18675
 Alpha virt. eigenvalues --    0.19030   0.19590   0.19860   0.20074   0.20675
 Alpha virt. eigenvalues --    0.20978   0.21459   0.21718   0.22160   0.22251
 Alpha virt. eigenvalues --    0.22432   0.22889   0.23109   0.23750   0.24031
 Alpha virt. eigenvalues --    0.24189   0.24291   0.24819   0.24996   0.25418
 Alpha virt. eigenvalues --    0.25619   0.26096   0.26247   0.26745   0.27050
 Alpha virt. eigenvalues --    0.27551   0.27940   0.28566   0.28889   0.29108
 Alpha virt. eigenvalues --    0.29478   0.29596   0.30139   0.30567   0.31066
 Alpha virt. eigenvalues --    0.31667   0.32026   0.32402   0.33224   0.33694
 Alpha virt. eigenvalues --    0.33844   0.34965   0.35122   0.35931   0.36608
 Alpha virt. eigenvalues --    0.37141   0.38023   0.38894   0.39192   0.39658
 Alpha virt. eigenvalues --    0.40694   0.41631   0.42766   0.43156   0.44599
 Alpha virt. eigenvalues --    0.46106   0.48688   0.49843   0.50431   0.51174
 Alpha virt. eigenvalues --    0.52428   0.54118   0.55662   0.56958   0.57273
 Alpha virt. eigenvalues --    0.57393   0.57778   0.58354   0.58638   0.58762
 Alpha virt. eigenvalues --    0.59443   0.60415   0.61595   0.61726   0.62132
 Alpha virt. eigenvalues --    0.62667   0.62870   0.64529   0.64888   0.66195
 Alpha virt. eigenvalues --    0.67206   0.67402   0.68105   0.68672   0.69637
 Alpha virt. eigenvalues --    0.70621   0.71095   0.71936   0.72349   0.72904
 Alpha virt. eigenvalues --    0.73811   0.74324   0.75112   0.75815   0.75855
 Alpha virt. eigenvalues --    0.76347   0.77238   0.77648   0.77830   0.78452
 Alpha virt. eigenvalues --    0.79232   0.79677   0.79762   0.79954   0.80821
 Alpha virt. eigenvalues --    0.81498   0.82698   0.83217   0.83752   0.86555
 Alpha virt. eigenvalues --    0.86927   0.87707   0.88120   0.88958   0.89570
 Alpha virt. eigenvalues --    0.90214   0.90737   0.91845   0.92908   0.93125
 Alpha virt. eigenvalues --    0.93912   0.94945   0.96120   0.98667   0.99176
 Alpha virt. eigenvalues --    1.01411   1.01903   1.03077   1.03688   1.04946
 Alpha virt. eigenvalues --    1.06555   1.08165   1.09311   1.10211   1.10536
 Alpha virt. eigenvalues --    1.12685   1.13656   1.16271   1.17678   1.18785
 Alpha virt. eigenvalues --    1.21380   1.22522   1.23952   1.25720   1.26281
 Alpha virt. eigenvalues --    1.26544   1.27532   1.29387   1.29747   1.30962
 Alpha virt. eigenvalues --    1.31549   1.33407   1.34393   1.35844   1.38167
 Alpha virt. eigenvalues --    1.42525   1.45296   1.47179   1.49604   1.51279
 Alpha virt. eigenvalues --    1.52397   1.54415   1.55831   1.56697   1.57364
 Alpha virt. eigenvalues --    1.58732   1.59900   1.61510   1.63809   1.63990
 Alpha virt. eigenvalues --    1.65620   1.68802   1.70610   1.72191   1.73678
 Alpha virt. eigenvalues --    1.74859   1.76677   1.77694   1.78528   1.81551
 Alpha virt. eigenvalues --    1.82462   1.83844   1.84302   1.84736   1.86435
 Alpha virt. eigenvalues --    1.88325   1.89538   1.90401   1.92030   1.93204
 Alpha virt. eigenvalues --    1.95523   1.96207   1.96868   1.97418   1.98638
 Alpha virt. eigenvalues --    1.98994   2.00646   2.02949   2.03414   2.05060
 Alpha virt. eigenvalues --    2.05511   2.07599   2.15035   2.15702   2.20451
 Alpha virt. eigenvalues --    2.21427   2.28654   2.30197   2.31403   2.32123
 Alpha virt. eigenvalues --    2.32589   2.35069   2.35341   2.36243   2.36994
 Alpha virt. eigenvalues --    2.39165   2.39999   2.44916   2.45918   2.47061
 Alpha virt. eigenvalues --    2.48417   2.49891   2.50754   2.54261   2.57339
 Alpha virt. eigenvalues --    2.60397   2.62666   2.65459   2.68309   2.71351
 Alpha virt. eigenvalues --    2.73016   2.76081   2.76899   2.77570   2.81291
 Alpha virt. eigenvalues --    2.82969   2.84208   2.84639   2.85915   2.86883
 Alpha virt. eigenvalues --    2.87684   2.91082   2.92231   2.93977   2.96607
 Alpha virt. eigenvalues --    2.98786   3.00011   3.00685   3.00944   3.02983
 Alpha virt. eigenvalues --    3.03716   3.14413   3.14980   3.18863   3.24824
 Alpha virt. eigenvalues --    3.26752   3.28493   3.31117   3.31628   3.37003
 Alpha virt. eigenvalues --    3.37462   3.37633   3.38564   3.39056   3.39276
 Alpha virt. eigenvalues --    3.40672   3.41543   3.42588   3.44127   3.48439
 Alpha virt. eigenvalues --    3.49191   3.51048   3.52395   3.60237   3.63129
 Alpha virt. eigenvalues --    3.65642   3.67992   3.70392   3.73075   3.73388
 Alpha virt. eigenvalues --    3.76074   3.95711   4.00664   4.01243   4.06920
 Alpha virt. eigenvalues --    4.08167   4.08872   4.14532   4.39688   4.81566
 Alpha virt. eigenvalues --    4.81740   4.83987   4.96041   5.18002   5.31250
 Alpha virt. eigenvalues --    5.85081  23.43151  23.48537  23.70280  23.86907
 Alpha virt. eigenvalues --   23.93646  23.94178  23.95260  23.96610  23.98558
 Alpha virt. eigenvalues --   24.12073  24.12605  24.12907  24.13586  24.22584
 Alpha virt. eigenvalues --   24.23107  35.64666  50.10083
          Condensed to atoms (all electrons):
               1          2          3          4          5          6
     1  C    6.532529  -0.869758   1.735345  -1.529051   1.050273  -0.522315
     2  C   -0.869758  14.760260 -10.358772   0.563614   0.574052   1.592342
     3  C    1.735345 -10.358772  35.486234  -4.672079 -14.434424  -1.643912
     4  C   -1.529051   0.563614  -4.672079  20.226114  -6.566861   0.534269
     5  C    1.050273   0.574052 -14.434424  -6.566861  29.509529  -3.965512
     6  C   -0.522315   1.592342  -1.643912   0.534269  -3.965512  10.194551
     7  C   -0.550805   0.879179  -1.872833   1.216551  -0.569325   0.490148
     8  C   -0.091639   0.514179  -2.564447  -5.600536   3.929828  -0.482591
     9  N    0.063669  -0.368841   1.701299  -0.396161  -0.826829  -0.153593
    10  C    0.123960  -0.803288   3.780785   1.837439  -4.139854   0.400562
    11  C    0.024175  -0.068853   0.687441   0.234192  -0.569362   0.031937
    12  C    0.008510  -0.034177   0.099759   0.047882  -0.153113   0.030420
    13  C   -0.007899   0.024317  -0.022056  -0.241961   0.031050  -0.044551
    14  C   -0.043883   0.230096  -1.585779  -1.373456   1.791613   0.091898
    15  C    0.010531  -0.038255  -0.293362   0.344100   0.223769  -0.047189
    16  O   -0.003203   0.016089  -0.293167   0.027572   0.167787   0.011864
    17  H    0.207683   0.150656  -0.134315   0.076987  -0.119768   0.143979
    18  H    0.072262   0.307755  -0.052263   0.016064   0.016903  -0.026005
    19  H   -0.009274  -0.182920   0.405450   0.075578   0.007030  -0.020175
    20  H   -0.024500   0.003867  -0.027864   0.022820   0.226986   0.027024
    21  H    0.088719  -0.059460   0.052266   0.017922  -0.000436   0.234457
    22  H    0.002609  -0.001881  -0.051350   0.035305   0.062296   0.007319
    23  H   -0.001107   0.001051  -0.062865   0.037091   0.061059  -0.006890
    24  H    0.000171  -0.000010   0.000770   0.000975   0.002966  -0.001276
    25  H   -0.000003  -0.000001  -0.000223   0.000307   0.000329  -0.000058
    26  H   -0.000005   0.000014   0.000214   0.001789  -0.000753   0.000052
    27  H    0.000046   0.000851  -0.004185  -0.005407   0.015165   0.000159
    28  H   -0.001239  -0.001360  -0.026115  -0.000187   0.014734   0.002064
    29  C    0.019374   0.018019  -0.119650   0.208817   0.075353  -0.067877
    30  H   -0.001148  -0.002538  -0.011034  -0.019571  -0.000805   0.000837
    31  H    0.001218   0.001902   0.090659  -0.077435  -0.032043  -0.001230
    32  H   -0.001825   0.052968  -0.226191   0.241822   0.081346  -0.003358
               7          8          9         10         11         12
     1  C   -0.550805  -0.091639   0.063669   0.123960   0.024175   0.008510
     2  C    0.879179   0.514179  -0.368841  -0.803288  -0.068853  -0.034177
     3  C   -1.872833  -2.564447   1.701299   3.780785   0.687441   0.099759
     4  C    1.216551  -5.600536  -0.396161   1.837439   0.234192   0.047882
     5  C   -0.569325   3.929828  -0.826829  -4.139854  -0.569362  -0.153113
     6  C    0.490148  -0.482591  -0.153593   0.400562   0.031937   0.030420
     7  C   13.373414  -4.719937  -0.743393   1.332228   0.047781  -0.099382
     8  C   -4.719937  28.965709  -1.892331  -9.404779  -0.094322  -2.307383
     9  N   -0.743393  -1.892331   8.774059   0.735105   0.048978   0.003283
    10  C    1.332228  -9.404779   0.735105  23.657493  -3.603090   1.625632
    11  C    0.047781  -0.094322   0.048978  -3.603090  12.561093  -0.878642
    12  C   -0.099382  -2.307383   0.003283   1.625632  -0.878642   6.788642
    13  C   -1.165632   2.132793   0.103464  -1.586713   1.675675  -0.901877
    14  C   -0.884061  -3.309816  -0.003494  -7.619074  -3.550765   1.683707
    15  C   -0.085978  -0.328863   0.146932  -0.054656  -0.030993  -0.000797
    16  O    0.150234   0.200484  -0.268108  -0.051016  -0.000694   0.000131
    17  H    0.007136  -0.000713  -0.000075   0.000254  -0.000101   0.000003
    18  H   -0.006353   0.000970  -0.000206   0.000059   0.000089  -0.000001
    19  H    0.001109  -0.065974   0.045987   0.030791   0.001639   0.000367
    20  H    0.077248   0.062260   0.001591  -0.004596  -0.002795  -0.002557
    21  H   -0.005891  -0.002436   0.000311   0.004890  -0.000959   0.000248
    22  H    0.469280  -0.208894  -0.075341  -0.050513  -0.015973   0.000788
    23  H    0.064250   0.018628   0.002668   0.234837  -0.005256  -0.010802
    24  H    0.010052   0.021409   0.000322  -0.009473   0.247045   0.063603
    25  H    0.002808   0.076084  -0.000027  -0.090736   0.109647   0.217355
    26  H    0.010936  -0.008720   0.000144   0.039444  -0.051259   0.088715
    27  H    0.060480  -0.017626   0.019621  -0.061095   0.006577  -0.027281
    28  H    0.105300   0.049549  -0.244899  -0.013892  -0.000705  -0.000084
    29  C   -0.192543   0.146164  -0.046099   0.012265   0.006565  -0.004761
    30  H    0.029731   0.065790  -0.121271  -0.009941  -0.000222   0.000387
    31  H    0.016848  -0.004327  -0.057616   0.159064   0.034893   0.008369
    32  H   -0.040383  -0.001520  -0.045571  -0.152686  -0.038540  -0.007828
              13         14         15         16         17         18
     1  C   -0.007899  -0.043883   0.010531  -0.003203   0.207683   0.072262
     2  C    0.024317   0.230096  -0.038255   0.016089   0.150656   0.307755
     3  C   -0.022056  -1.585779  -0.293362  -0.293167  -0.134315  -0.052263
     4  C   -0.241961  -1.373456   0.344100   0.027572   0.076987   0.016064
     5  C    0.031050   1.791613   0.223769   0.167787  -0.119768   0.016903
     6  C   -0.044551   0.091898  -0.047189   0.011864   0.143979  -0.026005
     7  C   -1.165632  -0.884061  -0.085978   0.150234   0.007136  -0.006353
     8  C    2.132793  -3.309816  -0.328863   0.200484  -0.000713   0.000970
     9  N    0.103464  -0.003494   0.146932  -0.268108  -0.000075  -0.000206
    10  C   -1.586713  -7.619074  -0.054656  -0.051016   0.000254   0.000059
    11  C    1.675675  -3.550765  -0.030993  -0.000694  -0.000101   0.000089
    12  C   -0.901877   1.683707  -0.000797   0.000131   0.000003  -0.000001
    13  C   10.094253  -3.810902  -0.012810  -0.008811  -0.000011  -0.000005
    14  C   -3.810902  24.163909   0.065912   0.005474   0.000008  -0.000182
    15  C   -0.012810   0.065912   5.147046   0.451174  -0.000162   0.000301
    16  O   -0.008811   0.005474   0.451174   8.041662  -0.000000   0.000003
    17  H   -0.000011   0.000008  -0.000162  -0.000000   0.410519  -0.005107
    18  H   -0.000005  -0.000182   0.000301   0.000003  -0.005107   0.408690
    19  H   -0.000020  -0.001462   0.019566   0.001608  -0.000265  -0.003098
    20  H    0.002130  -0.018944   0.000786  -0.000164  -0.000175   0.000055
    21  H   -0.000168   0.000264   0.000116   0.000002  -0.004883  -0.000174
    22  H    0.020814   0.088120   0.023295  -0.000893  -0.000002   0.000020
    23  H   -0.008032   0.002496   0.002367  -0.000003  -0.000017  -0.000022
    24  H   -0.039389   0.031429   0.000141  -0.000000   0.000000   0.000000
    25  H    0.133553  -0.117777  -0.000014   0.000000   0.000000   0.000000
    26  H    0.216799   0.030832   0.000210   0.000004   0.000000  -0.000000
    27  H    0.026526   0.307406   0.001816  -0.001591   0.000000  -0.000000
    28  H    0.000896   0.003246   0.431757  -0.036978   0.000000  -0.000002
    29  C   -0.009317  -0.249646  -0.100804   0.003163  -0.000171   0.000093
    30  H   -0.001092   0.005722  -0.009074   0.001090   0.000000  -0.000000
    31  H   -0.016352  -0.155134  -0.018203  -0.000782   0.000000  -0.000000
    32  H    0.006359   0.079991   0.014276   0.001030   0.000000  -0.000024
              19         20         21         22         23         24
     1  C   -0.009274  -0.024500   0.088719   0.002609  -0.001107   0.000171
     2  C   -0.182920   0.003867  -0.059460  -0.001881   0.001051  -0.000010
     3  C    0.405450  -0.027864   0.052266  -0.051350  -0.062865   0.000770
     4  C    0.075578   0.022820   0.017922   0.035305   0.037091   0.000975
     5  C    0.007030   0.226986  -0.000436   0.062296   0.061059   0.002966
     6  C   -0.020175   0.027024   0.234457   0.007319  -0.006890  -0.001276
     7  C    0.001109   0.077248  -0.005891   0.469280   0.064250   0.010052
     8  C   -0.065974   0.062260  -0.002436  -0.208894   0.018628   0.021409
     9  N    0.045987   0.001591   0.000311  -0.075341   0.002668   0.000322
    10  C    0.030791  -0.004596   0.004890  -0.050513   0.234837  -0.009473
    11  C    0.001639  -0.002795  -0.000959  -0.015973  -0.005256   0.247045
    12  C    0.000367  -0.002557   0.000248   0.000788  -0.010802   0.063603
    13  C   -0.000020   0.002130  -0.000168   0.020814  -0.008032  -0.039389
    14  C   -0.001462  -0.018944   0.000264   0.088120   0.002496   0.031429
    15  C    0.019566   0.000786   0.000116   0.023295   0.002367   0.000141
    16  O    0.001608  -0.000164   0.000002  -0.000893  -0.000003  -0.000000
    17  H   -0.000265  -0.000175  -0.004883  -0.000002  -0.000017   0.000000
    18  H   -0.003098   0.000055  -0.000174   0.000020  -0.000022   0.000000
    19  H    0.401240  -0.000117   0.000067  -0.000318   0.000137   0.000000
    20  H   -0.000117   0.398057  -0.003399  -0.000524   0.000085  -0.000019
    21  H    0.000067  -0.003399   0.409349  -0.000001  -0.000017   0.000000
    22  H   -0.000318  -0.000524  -0.000001   0.370721  -0.000425   0.000018
    23  H    0.000137   0.000085  -0.000017  -0.000425   0.391932  -0.003263
    24  H    0.000000  -0.000019   0.000000   0.000018  -0.003263   0.408061
    25  H    0.000000  -0.000001   0.000000  -0.000001  -0.000214  -0.004922
    26  H   -0.000000   0.000001  -0.000000  -0.000013   0.000057  -0.000162
    27  H    0.000010   0.000071  -0.000000   0.001517  -0.000106   0.000060
    28  H   -0.000539  -0.000004   0.000000   0.000534   0.000001   0.000000
    29  C    0.012621   0.001045   0.000134  -0.010499   0.002145   0.000126
    30  H    0.000042  -0.000003  -0.000000  -0.000392  -0.000083   0.000000
    31  H   -0.000382   0.000011   0.000000  -0.000389   0.000382  -0.000031
    32  H    0.001226  -0.000017  -0.000002   0.000490  -0.001488   0.000027
              25         26         27         28         29         30
     1  C   -0.000003  -0.000005   0.000046  -0.001239   0.019374  -0.001148
     2  C   -0.000001   0.000014   0.000851  -0.001360   0.018019  -0.002538
     3  C   -0.000223   0.000214  -0.004185  -0.026115  -0.119650  -0.011034
     4  C    0.000307   0.001789  -0.005407  -0.000187   0.208817  -0.019571
     5  C    0.000329  -0.000753   0.015165   0.014734   0.075353  -0.000805
     6  C   -0.000058   0.000052   0.000159   0.002064  -0.067877   0.000837
     7  C    0.002808   0.010936   0.060480   0.105300  -0.192543   0.029731
     8  C    0.076084  -0.008720  -0.017626   0.049549   0.146164   0.065790
     9  N   -0.000027   0.000144   0.019621  -0.244899  -0.046099  -0.121271
    10  C   -0.090736   0.039444  -0.061095  -0.013892   0.012265  -0.009941
    11  C    0.109647  -0.051259   0.006577  -0.000705   0.006565  -0.000222
    12  C    0.217355   0.088715  -0.027281  -0.000084  -0.004761   0.000387
    13  C    0.133553   0.216799   0.026526   0.000896  -0.009317  -0.001092
    14  C   -0.117777   0.030832   0.307406   0.003246  -0.249646   0.005722
    15  C   -0.000014   0.000210   0.001816   0.431757  -0.100804  -0.009074
    16  O    0.000000   0.000004  -0.001591  -0.036978   0.003163   0.001090
    17  H    0.000000   0.000000   0.000000   0.000000  -0.000171   0.000000
    18  H    0.000000  -0.000000  -0.000000  -0.000002   0.000093  -0.000000
    19  H    0.000000  -0.000000   0.000010  -0.000539   0.012621   0.000042
    20  H   -0.000001   0.000001   0.000071  -0.000004   0.001045  -0.000003
    21  H    0.000000  -0.000000  -0.000000   0.000000   0.000134  -0.000000
    22  H   -0.000001  -0.000013   0.001517   0.000534  -0.010499  -0.000392
    23  H   -0.000214   0.000057  -0.000106   0.000001   0.002145  -0.000083
    24  H   -0.004922  -0.000162   0.000060   0.000000   0.000126   0.000000
    25  H    0.408394  -0.004959  -0.000177  -0.000000   0.000111  -0.000000
    26  H   -0.004959   0.408732  -0.004190   0.000000   0.000029  -0.000000
    27  H   -0.000177  -0.004190   0.406111  -0.000025   0.002391  -0.000024
    28  H   -0.000000   0.000000  -0.000025   0.511838  -0.016668   0.005941
    29  C    0.000111   0.000029   0.002391  -0.016668   5.947912   0.422088
    30  H   -0.000000  -0.000000  -0.000024   0.005941   0.422088   0.410291
    31  H   -0.000016  -0.000024  -0.000072  -0.000156   0.401203  -0.019875
    32  H    0.000000  -0.000001   0.000130  -0.000066   0.378634  -0.013955
              31         32
     1  C    0.001218  -0.001825
     2  C    0.001902   0.052968
     3  C    0.090659  -0.226191
     4  C   -0.077435   0.241822
     5  C   -0.032043   0.081346
     6  C   -0.001230  -0.003358
     7  C    0.016848  -0.040383
     8  C   -0.004327  -0.001520
     9  N   -0.057616  -0.045571
    10  C    0.159064  -0.152686
    11  C    0.034893  -0.038540
    12  C    0.008369  -0.007828
    13  C   -0.016352   0.006359
    14  C   -0.155134   0.079991
    15  C   -0.018203   0.014276
    16  O   -0.000782   0.001030
    17  H    0.000000   0.000000
    18  H   -0.000000  -0.000024
    19  H   -0.000382   0.001226
    20  H    0.000011  -0.000017
    21  H    0.000000  -0.000002
    22  H   -0.000389   0.000490
    23  H    0.000382  -0.001488
    24  H   -0.000031   0.000027
    25  H   -0.000016   0.000000
    26  H   -0.000024  -0.000001
    27  H   -0.000072   0.000130
    28  H   -0.000156  -0.000066
    29  C    0.401203   0.378634
    30  H   -0.019875  -0.013955
    31  H    0.401397  -0.031629
    32  H   -0.031629   0.403702
 Mulliken charges:
               1
     1  C   -0.283419
     2  C   -0.901099
     3  C    0.416667
     4  C    0.715499
     5  C   -0.462982
     6  C   -0.807349
     7  C   -1.408199
     8  C    0.923004
     9  N    0.596420
    10  C   -0.319403
    11  C   -0.805195
    12  C   -0.239117
    13  C   -0.591030
    14  C    0.142253
    15  C    0.137064
    16  O   -0.413960
    17  H    0.268540
    18  H    0.270177
    19  H    0.280076
    20  H    0.261642
    21  H    0.269082
    22  H    0.334283
    23  H    0.281406
    24  H    0.271369
    25  H    0.270541
    26  H    0.272111
    27  H    0.272842
    28  H    0.217056
    29  C   -0.840219
    30  H    0.269108
    31  H    0.299751
    32  H    0.303081
 Sum of Mulliken charges =  -0.00000
 Mulliken charges with hydrogens summed into heavy atoms:
               1
     1  C   -0.014879
     2  C   -0.630922
     3  C    0.696743
     4  C    0.715499
     5  C   -0.201340
     6  C   -0.538267
     7  C   -1.073916
     8  C    0.923004
     9  N    0.596420
    10  C   -0.037997
    11  C   -0.533826
    12  C    0.031424
    13  C   -0.318919
    14  C    0.415095
    15  C    0.354120
    16  O   -0.413960
    29  C    0.031722
 Electronic spatial extent (au):  <R**2>=           5168.9427
 Charge=             -0.0000 electrons
 Dipole moment (field-independent basis, Debye):
    X=             -1.5825    Y=             -2.1207    Z=             -4.8789  Tot=              5.5503
 Quadrupole moment (field-independent basis, Debye-Ang):
   XX=            -94.0927   YY=            -91.5470   ZZ=           -102.2624
   XY=             -3.6404   XZ=            -11.8157   YZ=             -1.7387
 Traceless Quadrupole moment (field-independent basis, Debye-Ang):
   XX=              1.8747   YY=              4.4203   ZZ=             -6.2950
   XY=             -3.6404   XZ=            -11.8157   YZ=             -1.7387
 Octapole moment (field-independent basis, Debye-Ang**2):
  XXX=           -288.2059  YYY=           -123.5544  ZZZ=            354.8913  XYY=            -64.5954
  XXY=            -59.1778  XXZ=             73.6604  XZZ=           -119.4153  YZZ=            -38.3673
  YYZ=            115.4839  XYZ=            -12.1634
 Hexadecapole moment (field-independent basis, Debye-Ang**3):
 XXXX=          -3156.2217 YYYY=          -1477.3103 ZZZZ=          -2095.8822 XXXY=           -461.8768
 XXXZ=             89.9408 YYYX=           -490.6996 YYYZ=            336.0335 ZZZX=            264.6105
 ZZZY=            440.4025 XXYY=           -790.5911 XXZZ=           -877.8865 YYZZ=           -599.4860
 XXYZ=             88.7844 YYXZ=              0.9212 ZZXY=           -129.1354
 N-N= 1.148902461035D+03 E-N=-3.949438980046D+03  KE= 7.076587895572D+02
 D1PCM: PCM CHGder 1st derivatives, ID1Alg=3 FixD1E=F DoIter=F DoCFld=F I1PDM=0.
 Calling FoFJK, ICntrl=      2127 FMM=F ISym2X=0 I1Cent= 0 IOpClX= 0 NMat=1 NMatS=1 NMatT=0.
 -------------------------------------------------------------------
 Center     Atomic                   Forces (Hartrees/Bohr)
 Number     Number              X              Y              Z
 -------------------------------------------------------------------
      1        6           0.000002632    0.000001456    0.000001021
      2        6           0.000001645   -0.000000000    0.000001755
      3        6           0.000003176   -0.000002363    0.000002630
      4        6           0.000000365   -0.000004033    0.000005585
      5        6          -0.000005151   -0.000001711   -0.000000652
      6        6           0.000002376    0.000002476   -0.000000680
      7        6          -0.000007498    0.000016873   -0.000013668
      8        6          -0.000010046   -0.000007269    0.000029856
      9        7           0.000012525   -0.000017854    0.000002133
     10        6          -0.000014441   -0.000006936   -0.000030882
     11        6           0.000036526    0.000009660   -0.000004816
     12        6          -0.000016533   -0.000010571    0.000025330
     13        6          -0.000021798    0.000000707   -0.000029715
     14        6           0.000032885    0.000002663   -0.000005634
     15        6          -0.000018804   -0.000002771    0.000010686
     16        8           0.000004526    0.000004394    0.000004799
     17        1          -0.000000877   -0.000000906    0.000002747
     18        1          -0.000000813    0.000000413    0.000004158
     19        1          -0.000001824    0.000004407    0.000001085
     20        1           0.000001111   -0.000000014   -0.000001688
     21        1           0.000001592   -0.000001547   -0.000000601
     22        1          -0.000002041    0.000000131    0.000000342
     23        1           0.000002353   -0.000000461    0.000003429
     24        1          -0.000001267   -0.000002674   -0.000001282
     25        1           0.000006436   -0.000001036   -0.000008776
     26        1           0.000004096    0.000001335   -0.000000993
     27        1          -0.000007359    0.000000693   -0.000001816
     28        1           0.000001566    0.000006661   -0.000000143
     29        6          -0.000005602    0.000005229   -0.000003175
     30        1           0.000000283    0.000001359    0.000005133
     31        1          -0.000002128   -0.000000176   -0.000001174
     32        1           0.000002090    0.000001863    0.000005005
 -------------------------------------------------------------------
 Cartesian Forces:  Max     0.000036526 RMS     0.000009873

 GradGradGradGradGradGradGradGradGradGradGradGradGradGradGradGradGradGrad
 Berny optimization.
 FormGI is forming the generalized inverse of G from B-inverse, IUseBI=4.
 Internal  Forces:  Max     0.000018207 RMS     0.000004453
 Search for a local minimum.
 Step number   1 out of a maximum of   80 on scan point     1 out of    18
 All quantities printed in internal units (Hartrees-Bohrs-Radians)
 Mixed Optimization -- En-DIIS/RFO-DIIS
 Second derivative matrix not updated -- first step.
 ITU=  0
     Eigenvalues ---    0.00441   0.00829   0.00956   0.01159   0.01274
     Eigenvalues ---    0.01460   0.02143   0.02161   0.02166   0.02175
     Eigenvalues ---    0.02175   0.02177   0.02179   0.02185   0.02185
     Eigenvalues ---    0.02187   0.02190   0.02191   0.02193   0.02195
     Eigenvalues ---    0.02203   0.02212   0.02369   0.02369   0.03629
     Eigenvalues ---    0.05797   0.06630   0.07414   0.07606   0.15999
     Eigenvalues ---    0.16000   0.16000   0.16000   0.16000   0.16000
     Eigenvalues ---    0.16000   0.16000   0.16000   0.16000   0.16000
     Eigenvalues ---    0.16000   0.16000   0.16000   0.17469   0.19153
     Eigenvalues ---    0.22000   0.22000   0.22000   0.22000   0.22000
     Eigenvalues ---    0.23463   0.23472   0.24960   0.24963   0.24973
     Eigenvalues ---    0.24983   0.29931   0.30089   0.33713   0.34490
     Eigenvalues ---    0.34527   0.34678   0.34931   0.35266   0.35281
     Eigenvalues ---    0.35369   0.35450   0.35481   0.35482   0.35492
     Eigenvalues ---    0.35495   0.35499   0.35506   0.36314   0.37522
     Eigenvalues ---    0.42296   0.42398   0.42497   0.42521   0.46206
     Eigenvalues ---    0.46553   0.46706   0.46741   0.46888   0.46913
     Eigenvalues ---    0.47016   0.47367   0.55283   0.945681000.00000
     Eigenvalues --- 1000.000001000.000001000.000001000.000001000.00000
     Eigenvalues --- 1000.000001000.000001000.000001000.000001000.00000
     Eigenvalues --- 1000.000001000.000001000.000001000.000001000.00000
     Eigenvalues --- 1000.000001000.000001000.000001000.000001000.00000
     Eigenvalues --- 1000.000001000.000001000.000001000.000001000.00000
     Eigenvalues --- 1000.000001000.000001000.000001000.000001000.00000
     Eigenvalues --- 1000.000001000.000001000.000001000.000001000.00000
     Eigenvalues --- 1000.000001000.000001000.000001000.000001000.00000
     Eigenvalues --- 1000.000001000.000001000.000001000.000001000.00000
     Eigenvalues --- 1000.000001000.000001000.000001000.000001000.00000
     Eigenvalues --- 1000.000001000.000001000.000001000.000001000.00000
     Eigenvalues --- 1000.000001000.000001000.000001000.000001000.00000
     Eigenvalues --- 1000.000001000.000001000.000001000.000001000.00000
     Eigenvalues --- 1000.000001000.000001000.000001000.000001000.00000
     Eigenvalues --- 1000.000001000.000001000.00000
 RFO step:  Lambda=-1.98774708D-08 EMin= 4.40985769D-03
 Linear search not attempted -- first point.
 Iteration  1 RMS(Cart)=  0.00021592 RMS(Int)=  0.00000002
 Iteration  2 RMS(Cart)=  0.00000002 RMS(Int)=  0.00000001
 Iteration  1 RMS(Cart)=  0.00000000 RMS(Int)=  0.00000000
 Variable       Old X    -DE/DX   Delta X   Delta X   Delta X     New X
                                 (Linear)    (Quad)   (Total)
    R1        2.62554  -0.00000   0.00000  -0.00000  -0.00000   2.62554
    R2        2.63584  -0.00000   0.00000  -0.00000  -0.00000   2.63584
    R3        2.04861  -0.00000   0.00000  -0.00001  -0.00001   2.04861
    R4        2.63695   0.00000   0.00000   0.00000   0.00000   2.63695
    R5        2.04901  -0.00000   0.00000  -0.00000  -0.00000   2.04900
    R6        2.63056   0.00000   0.00000   0.00000   0.00000   2.63057
    R7        2.04950  -0.00000   0.00000  -0.00001  -0.00001   2.04948
    R8        2.64284   0.00000   0.00000   0.00000   0.00000   2.64284
    R9        2.88101  -0.00000   0.00000  -0.00000  -0.00000   2.88101
   R10        2.62463   0.00000   0.00000   0.00001   0.00001   2.62464
   R11        2.05221  -0.00000   0.00000  -0.00000  -0.00000   2.05221
   R12        2.04900  -0.00000   0.00000  -0.00000  -0.00000   2.04899
   R13        2.87787  -0.00001   0.00000  -0.00002  -0.00002   2.87785
   R14        2.76893   0.00001   0.00000   0.00002   0.00002   2.76895
   R15        2.06511   0.00000   0.00000   0.00000   0.00000   2.06511
   R16        2.63460   0.00002   0.00000   0.00003   0.00003   2.63463
   R17        2.63701  -0.00002   0.00000  -0.00004  -0.00004   2.63697
   R18        2.54882   0.00000   0.00000   0.00001   0.00001   2.54883
   R19        2.75067  -0.00000   0.00000  -0.00001  -0.00001   2.75066
   R20        2.63179  -0.00002   0.00000  -0.00004  -0.00004   2.63175
   R21        2.05080  -0.00000   0.00000  -0.00001  -0.00001   2.05080
   R22        2.63055   0.00002   0.00000   0.00004   0.00004   2.63059
   R23        2.04884  -0.00000   0.00000  -0.00000  -0.00000   2.04883
   R24        2.63227  -0.00002   0.00000  -0.00003  -0.00003   2.63223
   R25        2.04872  -0.00000   0.00000  -0.00001  -0.00001   2.04871
   R26        2.62915   0.00002   0.00000   0.00003   0.00003   2.62918
   R27        2.04879  -0.00000   0.00000  -0.00001  -0.00001   2.04879
   R28        2.05245  -0.00000   0.00000  -0.00000  -0.00000   2.05245
   R29        2.30896   0.00000   0.00000   0.00000   0.00000   2.30897
   R30        2.07817  -0.00000   0.00000  -0.00001  -0.00001   2.07816
   R31        2.05786  -0.00000   0.00000  -0.00000  -0.00000   2.05786
   R32        2.06201   0.00000   0.00000   0.00001   0.00001   2.06202
   R33        2.06450  -0.00000   0.00000  -0.00000  -0.00000   2.06450
    A1        2.08582  -0.00000   0.00000  -0.00000  -0.00000   2.08582
    A2        2.09924   0.00000   0.00000   0.00001   0.00001   2.09925
    A3        2.09812  -0.00000   0.00000  -0.00001  -0.00001   2.09811
    A4        2.09943   0.00000   0.00000   0.00000   0.00000   2.09943
    A5        2.09677  -0.00000   0.00000  -0.00000  -0.00000   2.09677
    A6        2.08698  -0.00000   0.00000  -0.00000  -0.00000   2.08698
    A7        2.10357   0.00000   0.00000   0.00000   0.00000   2.10357
    A8        2.08227  -0.00000   0.00000  -0.00000  -0.00000   2.08227
    A9        2.09731  -0.00000   0.00000  -0.00000  -0.00000   2.09731
   A10        2.07409  -0.00000   0.00000  -0.00001  -0.00001   2.07408
   A11        2.13896   0.00001   0.00000   0.00002   0.00002   2.13898
   A12        2.06959  -0.00000   0.00000  -0.00001  -0.00001   2.06957
   A13        2.10751   0.00000   0.00000   0.00000   0.00000   2.10751
   A14        2.08537   0.00000   0.00000   0.00000   0.00000   2.08537
   A15        2.09030  -0.00000   0.00000  -0.00000  -0.00000   2.09030
   A16        2.09590   0.00000   0.00000   0.00000   0.00000   2.09590
   A17        2.09661  -0.00000   0.00000  -0.00001  -0.00001   2.09660
   A18        2.09068   0.00000   0.00000   0.00000   0.00000   2.09068
   A19        1.98902   0.00000   0.00000   0.00002   0.00002   1.98904
   A20        1.96380   0.00001   0.00000   0.00002   0.00002   1.96382
   A21        1.86956  -0.00000   0.00000   0.00002   0.00002   1.86958
   A22        1.91657  -0.00001   0.00000  -0.00006  -0.00006   1.91651
   A23        1.87926   0.00000   0.00000   0.00002   0.00002   1.87928
   A24        1.83657   0.00000   0.00000  -0.00001  -0.00001   1.83656
   A25        2.13420  -0.00000   0.00000  -0.00002  -0.00002   2.13418
   A26        2.06962   0.00000   0.00000   0.00002   0.00002   2.06963
   A27        2.07814   0.00000   0.00000   0.00000   0.00000   2.07814
   A28        2.08140   0.00000   0.00000   0.00002   0.00002   2.08142
   A29        2.08150  -0.00002   0.00000  -0.00006  -0.00006   2.08143
   A30        2.11890   0.00001   0.00000   0.00005   0.00005   2.11895
   A31        2.10180  -0.00000   0.00000  -0.00000  -0.00000   2.10180
   A32        2.09214  -0.00000   0.00000  -0.00002  -0.00002   2.09212
   A33        2.08925   0.00000   0.00000   0.00003   0.00003   2.08927
   A34        2.09753   0.00000   0.00000   0.00001   0.00001   2.09753
   A35        2.08972   0.00000   0.00000   0.00003   0.00003   2.08975
   A36        2.09594  -0.00001   0.00000  -0.00003  -0.00003   2.09591
   A37        2.08932  -0.00000   0.00000  -0.00000  -0.00000   2.08932
   A38        2.09703  -0.00001   0.00000  -0.00003  -0.00003   2.09700
   A39        2.09683   0.00001   0.00000   0.00004   0.00004   2.09687
   A40        2.09356  -0.00000   0.00000  -0.00000  -0.00000   2.09356
   A41        2.09730   0.00001   0.00000   0.00004   0.00004   2.09734
   A42        2.09232  -0.00001   0.00000  -0.00004  -0.00004   2.09228
   A43        2.10602   0.00000   0.00000   0.00000   0.00000   2.10602
   A44        2.08395   0.00000   0.00000   0.00003   0.00003   2.08398
   A45        2.09322  -0.00001   0.00000  -0.00003  -0.00003   2.09319
   A46        2.18732   0.00001   0.00000   0.00003   0.00003   2.18735
   A47        1.97223  -0.00000   0.00000  -0.00002  -0.00002   1.97221
   A48        2.12363  -0.00000   0.00000  -0.00001  -0.00001   2.12362
   A49        1.90559  -0.00000   0.00000  -0.00002  -0.00002   1.90558
   A50        1.93771   0.00000   0.00000   0.00002   0.00002   1.93774
   A51        1.92408  -0.00001   0.00000  -0.00004  -0.00004   1.92404
   A52        1.90575   0.00000   0.00000   0.00002   0.00002   1.90576
   A53        1.89436   0.00000   0.00000   0.00001   0.00001   1.89437
   A54        1.89575   0.00000   0.00000   0.00001   0.00001   1.89575
    D1        0.00288  -0.00000   0.00000  -0.00002  -0.00002   0.00286
    D2       -3.13587  -0.00000   0.00000  -0.00002  -0.00002  -3.13590
    D3        3.14054  -0.00000   0.00000  -0.00001  -0.00001   3.14054
    D4        0.00179  -0.00000   0.00000  -0.00001  -0.00001   0.00178
    D5       -0.00750  -0.00000   0.00000  -0.00001  -0.00001  -0.00751
    D6        3.13394   0.00000   0.00000   0.00001   0.00001   3.13394
    D7        3.13802  -0.00000   0.00000  -0.00002  -0.00002   3.13799
    D8       -0.00373  -0.00000   0.00000  -0.00001  -0.00001  -0.00374
    D9        0.00636   0.00000   0.00000   0.00002   0.00002   0.00638
   D10       -3.12692  -0.00000   0.00000  -0.00002  -0.00002  -3.12695
   D11       -3.13806   0.00000   0.00000   0.00002   0.00002  -3.13803
   D12        0.01185  -0.00000   0.00000  -0.00002  -0.00002   0.01183
   D13       -0.01078   0.00000   0.00000   0.00001   0.00001  -0.01077
   D14       -3.11626  -0.00000   0.00000  -0.00004  -0.00004  -3.11630
   D15        3.12243   0.00000   0.00000   0.00005   0.00005   3.12248
   D16        0.01695   0.00000   0.00000   0.00001   0.00001   0.01695
   D17        0.00614  -0.00000   0.00000  -0.00004  -0.00004   0.00610
   D18       -3.13782  -0.00000   0.00000  -0.00000  -0.00000  -3.13783
   D19        3.11308   0.00000   0.00000   0.00001   0.00001   3.11308
   D20       -0.03089   0.00000   0.00000   0.00004   0.00004  -0.03085
   D21       -2.23235   0.00000   0.00000   0.00031   0.00031  -2.23203
   D22       -0.03573  -0.00000   0.00000   0.00026   0.00026  -0.03547
   D23        1.97424   0.00000   0.00000   0.00027   0.00027   1.97451
   D24        0.94527   0.00000   0.00000   0.00027   0.00027   0.94553
   D25       -3.14130  -0.00000   0.00000   0.00021   0.00021  -3.14109
   D26       -1.13133   0.00000   0.00000   0.00022   0.00022  -1.13111
   D27        0.00298   0.00000   0.00000   0.00004   0.00004   0.00302
   D28       -3.13846   0.00000   0.00000   0.00003   0.00003  -3.13843
   D29       -3.13624   0.00000   0.00000   0.00000   0.00000  -3.13623
   D30        0.00551  -0.00000   0.00000  -0.00001  -0.00001   0.00550
   D31        0.53294   0.00000   0.00000   0.00005   0.00005   0.53299
   D32       -2.66257   0.00000   0.00000  -0.00001  -0.00001  -2.66258
   D33       -1.68834  -0.00000   0.00000   0.00007   0.00007  -1.68827
   D34        1.39934  -0.00000   0.00000   0.00000  -0.00000   1.39934
   D35        2.60401   0.00000   0.00000   0.00010   0.00010   2.60411
   D36       -0.59149   0.00000   0.00000   0.00003   0.00003  -0.59146
   D37        1.62672   0.00000   0.00000   0.00009   0.00009   1.62682
   D38       -1.45913   0.00000   0.00000   0.00005   0.00005  -1.45908
   D39       -2.42116   0.00000   0.00000   0.00008   0.00008  -2.42108
   D40        0.77617   0.00000   0.00000   0.00004   0.00004   0.77621
   D41       -0.40310  -0.00000   0.00000   0.00007   0.00007  -0.40304
   D42        2.79423  -0.00000   0.00000   0.00003   0.00003   2.79425
   D43        3.08698   0.00000   0.00000  -0.00001  -0.00001   3.08696
   D44       -0.05558  -0.00000   0.00000  -0.00006  -0.00006  -0.05564
   D45       -0.00045   0.00000   0.00000   0.00005   0.00005  -0.00040
   D46        3.14018  -0.00000   0.00000   0.00001   0.00001   3.14019
   D47       -3.09085  -0.00000   0.00000   0.00001   0.00001  -3.09084
   D48        0.04835   0.00000   0.00000   0.00007   0.00007   0.04841
   D49       -0.00141  -0.00000   0.00000  -0.00005  -0.00005  -0.00146
   D50        3.13779   0.00000   0.00000   0.00000   0.00000   3.13779
   D51        0.00502  -0.00001   0.00000  -0.00028  -0.00028   0.00473
   D52       -3.13805   0.00001   0.00000   0.00023   0.00023  -3.13782
   D53        3.08964  -0.00001   0.00000  -0.00024  -0.00024   3.08939
   D54       -0.05343   0.00001   0.00000   0.00027   0.00027  -0.05316
   D55        2.96666   0.00000   0.00000   0.00010   0.00010   2.96676
   D56       -1.21453   0.00000   0.00000   0.00013   0.00013  -1.21440
   D57        0.88711   0.00000   0.00000   0.00013   0.00013   0.88724
   D58       -0.11796  -0.00000   0.00000   0.00006   0.00006  -0.11790
   D59        1.98404   0.00000   0.00000   0.00008   0.00008   1.98412
   D60       -2.19751   0.00000   0.00000   0.00008   0.00008  -2.19742
   D61        0.00211  -0.00000   0.00000  -0.00005  -0.00005   0.00206
   D62       -3.14004  -0.00000   0.00000  -0.00002  -0.00002  -3.14006
   D63       -3.13852   0.00000   0.00000  -0.00001  -0.00001  -3.13853
   D64        0.00252   0.00000   0.00000   0.00002   0.00002   0.00254
   D65       -0.00191   0.00000   0.00000   0.00005   0.00005  -0.00186
   D66        3.13726   0.00000   0.00000   0.00003   0.00003   3.13729
   D67        3.14024   0.00000   0.00000   0.00002   0.00002   3.14026
   D68       -0.00378   0.00000   0.00000  -0.00000  -0.00000  -0.00378
   D69        0.00007  -0.00000   0.00000  -0.00005  -0.00005   0.00001
   D70        3.13751  -0.00000   0.00000  -0.00004  -0.00004   3.13748
   D71       -3.13910  -0.00000   0.00000  -0.00003  -0.00003  -3.13913
   D72       -0.00166  -0.00000   0.00000  -0.00001  -0.00001  -0.00167
   D73        0.00160   0.00000   0.00000   0.00005   0.00005   0.00166
   D74       -3.13758  -0.00000   0.00000  -0.00000  -0.00000  -3.13758
   D75       -3.13586   0.00000   0.00000   0.00004   0.00004  -3.13582
   D76        0.00814  -0.00000   0.00000  -0.00002  -0.00002   0.00812
         Item               Value     Threshold  Converged?
 Maximum Force            0.000018     0.002500     YES
 RMS     Force            0.000004     0.001667     YES
 Maximum Displacement     0.000955     0.010000     YES
 RMS     Displacement     0.000216     0.006667     YES
 Predicted change in Energy=-9.938837D-09
 Optimization completed.
    -- Stationary point found.
                           ----------------------------
                           !   Optimized Parameters   !
                           ! (Angstroms and Degrees)  !
 --------------------------                            --------------------------
 ! Name  Definition              Value          Derivative Info.                !
 --------------------------------------------------------------------------------
 ! R1    R(1,2)                  1.3894         -DE/DX =    0.0                 !
 ! R2    R(1,6)                  1.3948         -DE/DX =    0.0                 !
 ! R3    R(1,17)                 1.0841         -DE/DX =    0.0                 !
 ! R4    R(2,3)                  1.3954         -DE/DX =    0.0                 !
 ! R5    R(2,18)                 1.0843         -DE/DX =    0.0                 !
 ! R6    R(3,4)                  1.392          -DE/DX =    0.0                 !
 ! R7    R(3,19)                 1.0845         -DE/DX =    0.0                 !
 ! R8    R(4,5)                  1.3985         -DE/DX =    0.0                 !
 ! R9    R(4,7)                  1.5246         -DE/DX =    0.0                 !
 ! R10   R(5,6)                  1.3889         -DE/DX =    0.0                 !
 ! R11   R(5,20)                 1.086          -DE/DX =    0.0                 !
 ! R12   R(6,21)                 1.0843         -DE/DX =    0.0                 !
 ! R13   R(7,8)                  1.5229         -DE/DX =    0.0                 !
 ! R14   R(7,9)                  1.4653         -DE/DX =    0.0                 !
 ! R15   R(7,22)                 1.0928         -DE/DX =    0.0                 !
 ! R16   R(8,10)                 1.3942         -DE/DX =    0.0                 !
 ! R17   R(8,14)                 1.3954         -DE/DX =    0.0                 !
 ! R18   R(9,15)                 1.3488         -DE/DX =    0.0                 !
 ! R19   R(9,29)                 1.4556         -DE/DX =    0.0                 !
 ! R20   R(10,11)                1.3927         -DE/DX =    0.0                 !
 ! R21   R(10,23)                1.0852         -DE/DX =    0.0                 !
 ! R22   R(11,12)                1.392          -DE/DX =    0.0                 !
 ! R23   R(11,24)                1.0842         -DE/DX =    0.0                 !
 ! R24   R(12,13)                1.3929         -DE/DX =    0.0                 !
 ! R25   R(12,25)                1.0841         -DE/DX =    0.0                 !
 ! R26   R(13,14)                1.3913         -DE/DX =    0.0                 !
 ! R27   R(13,26)                1.0842         -DE/DX =    0.0                 !
 ! R28   R(14,27)                1.0861         -DE/DX =    0.0                 !
 ! R29   R(15,16)                1.2219         -DE/DX =    0.0                 !
 ! R30   R(15,28)                1.0997         -DE/DX =    0.0                 !
 ! R31   R(29,30)                1.089          -DE/DX =    0.0                 !
 ! R32   R(29,31)                1.0912         -DE/DX =    0.0                 !
 ! R33   R(29,32)                1.0925         -DE/DX =    0.0                 !
 ! A1    A(2,1,6)              119.5088         -DE/DX =    0.0                 !
 ! A2    A(2,1,17)             120.2776         -DE/DX =    0.0                 !
 ! A3    A(6,1,17)             120.2132         -DE/DX =    0.0                 !
 ! A4    A(1,2,3)              120.2886         -DE/DX =    0.0                 !
 ! A5    A(1,2,18)             120.136          -DE/DX =    0.0                 !
 ! A6    A(3,2,18)             119.5753         -DE/DX =    0.0                 !
 ! A7    A(2,3,4)              120.5257         -DE/DX =    0.0                 !
 ! A8    A(2,3,19)             119.3055         -DE/DX =    0.0                 !
 ! A9    A(4,3,19)             120.167          -DE/DX =    0.0                 !
 ! A10   A(3,4,5)              118.8364         -DE/DX =    0.0                 !
 ! A11   A(3,4,7)              122.5535         -DE/DX =    0.0                 !
 ! A12   A(5,4,7)              118.5787         -DE/DX =    0.0                 !
 ! A13   A(4,5,6)              120.7512         -DE/DX =    0.0                 !
 ! A14   A(4,5,20)             119.4831         -DE/DX =    0.0                 !
 ! A15   A(6,5,20)             119.7656         -DE/DX =    0.0                 !
 ! A16   A(1,6,5)              120.0861         -DE/DX =    0.0                 !
 ! A17   A(1,6,21)             120.1269         -DE/DX =    0.0                 !
 ! A18   A(5,6,21)             119.787          -DE/DX =    0.0                 !
 ! A19   A(4,7,8)              113.9626         -DE/DX =    0.0                 !
 ! A20   A(4,7,9)              112.5175         -DE/DX =    0.0                 !
 ! A21   A(4,7,22)             107.118          -DE/DX =    0.0                 !
 ! A22   A(8,7,9)              109.8115         -DE/DX =    0.0                 !
 ! A23   A(8,7,22)             107.6736         -DE/DX =    0.0                 !
 ! A24   A(9,7,22)             105.2277         -DE/DX =    0.0                 !
 ! A25   A(7,8,10)             122.2805         -DE/DX =    0.0                 !
 ! A26   A(7,8,14)             118.5803         -DE/DX =    0.0                 !
 ! A27   A(10,8,14)            119.0684         -DE/DX =    0.0                 !
 ! A28   A(7,9,15)             119.2554         -DE/DX =    0.0                 !
 ! A29   A(7,9,29)             119.2609         -DE/DX =    0.0                 !
 ! A30   A(15,9,29)            121.4043         -DE/DX =    0.0                 !
 ! A31   A(8,10,11)            120.4243         -DE/DX =    0.0                 !
 ! A32   A(8,10,23)            119.8706         -DE/DX =    0.0                 !
 ! A33   A(11,10,23)           119.705          -DE/DX =    0.0                 !
 ! A34   A(10,11,12)           120.1795         -DE/DX =    0.0                 !
 ! A35   A(10,11,24)           119.7321         -DE/DX =    0.0                 !
 ! A36   A(12,11,24)           120.0884         -DE/DX =    0.0                 !
 ! A37   A(11,12,13)           119.7094         -DE/DX =    0.0                 !
 ! A38   A(11,12,25)           120.151          -DE/DX =    0.0                 !
 ! A39   A(13,12,25)           120.1395         -DE/DX =    0.0                 !
 ! A40   A(12,13,14)           119.9523         -DE/DX =    0.0                 !
 ! A41   A(12,13,26)           120.1664         -DE/DX =    0.0                 !
 ! A42   A(14,13,26)           119.8809         -DE/DX =    0.0                 !
 ! A43   A(8,14,13)            120.6658         -DE/DX =    0.0                 !
 ! A44   A(8,14,27)            119.4014         -DE/DX =    0.0                 !
 ! A45   A(13,14,27)           119.9327         -DE/DX =    0.0                 !
 ! A46   A(9,15,16)            125.3243         -DE/DX =    0.0                 !
 ! A47   A(9,15,28)            113.0006         -DE/DX =    0.0                 !
 ! A48   A(16,15,28)           121.675          -DE/DX =    0.0                 !
 ! A49   A(9,29,30)            109.1824         -DE/DX =    0.0                 !
 ! A50   A(9,29,31)            111.0229         -DE/DX =    0.0                 !
 ! A51   A(9,29,32)            110.2416         -DE/DX =    0.0                 !
 ! A52   A(30,29,31)           109.1912         -DE/DX =    0.0                 !
 ! A53   A(30,29,32)           108.539          -DE/DX =    0.0                 !
 ! A54   A(31,29,32)           108.6184         -DE/DX =    0.0                 !
 ! D1    D(6,1,2,3)              0.1651         -DE/DX =    0.0                 !
 ! D2    D(6,1,2,18)          -179.6724         -DE/DX =    0.0                 !
 ! D3    D(17,1,2,3)           179.9399         -DE/DX =    0.0                 !
 ! D4    D(17,1,2,18)            0.1025         -DE/DX =    0.0                 !
 ! D5    D(2,1,6,5)             -0.4298         -DE/DX =    0.0                 !
 ! D6    D(2,1,6,21)           179.5613         -DE/DX =    0.0                 !
 ! D7    D(17,1,6,5)           179.7952         -DE/DX =    0.0                 !
 ! D8    D(17,1,6,21)           -0.2138         -DE/DX =    0.0                 !
 ! D9    D(1,2,3,4)              0.3643         -DE/DX =    0.0                 !
 ! D10   D(1,2,3,19)          -179.1596         -DE/DX =    0.0                 !
 ! D11   D(18,2,3,4)          -179.7974         -DE/DX =    0.0                 !
 ! D12   D(18,2,3,19)            0.6788         -DE/DX =    0.0                 !
 ! D13   D(2,3,4,5)             -0.6177         -DE/DX =    0.0                 !
 ! D14   D(2,3,4,7)           -178.5487         -DE/DX =    0.0                 !
 ! D15   D(19,3,4,5)           178.902          -DE/DX =    0.0                 !
 ! D16   D(19,3,4,7)             0.9711         -DE/DX =    0.0                 !
 ! D17   D(3,4,5,6)              0.352          -DE/DX =    0.0                 !
 ! D18   D(3,4,5,20)          -179.7839         -DE/DX =    0.0                 !
 ! D19   D(7,4,5,6)            178.3661         -DE/DX =    0.0                 !
 ! D20   D(7,4,5,20)            -1.7698         -DE/DX =    0.0                 !
 ! D21   D(3,4,7,8)           -127.904          -DE/DX =    0.0                 !
 ! D22   D(3,4,7,9)             -2.0474         -DE/DX =    0.0                 !
 ! D23   D(3,4,7,22)           113.1155         -DE/DX =    0.0                 !
 ! D24   D(5,4,7,8)             54.1599         -DE/DX =    0.0                 !
 ! D25   D(5,4,7,9)           -179.9835         -DE/DX =    0.0                 !
 ! D26   D(5,4,7,22)           -64.8206         -DE/DX =    0.0                 !
 ! D27   D(4,5,6,1)              0.1706         -DE/DX =    0.0                 !
 ! D28   D(4,5,6,21)          -179.8204         -DE/DX =    0.0                 !
 ! D29   D(20,5,6,1)          -179.6931         -DE/DX =    0.0                 !
 ! D30   D(20,5,6,21)            0.3158         -DE/DX =    0.0                 !
 ! D31   D(4,7,8,10)            30.5349         -DE/DX =    0.0                 !
 ! D32   D(4,7,8,14)          -152.5541         -DE/DX =    0.0                 !
 ! D33   D(9,7,8,10)           -96.7345         -DE/DX =    0.0                 !
 ! D34   D(9,7,8,14)            80.1765         -DE/DX =    0.0                 !
 ! D35   D(22,7,8,10)          149.1991         -DE/DX =    0.0                 !
 ! D36   D(22,7,8,14)          -33.89           -DE/DX =    0.0                 !
 ! D37   D(4,7,9,15)            93.2043         -DE/DX =    0.0                 !
 ! D38   D(4,7,9,29)           -83.6021         -DE/DX =    0.0                 !
 ! D39   D(8,7,9,15)          -138.7225         -DE/DX =    0.0                 !
 ! D40   D(8,7,9,29)            44.471          -DE/DX =    0.0                 !
 ! D41   D(22,7,9,15)          -23.0962         -DE/DX =    0.0                 !
 ! D42   D(22,7,9,29)          160.0974         -DE/DX =    0.0                 !
 ! D43   D(7,8,10,11)          176.8707         -DE/DX =    0.0                 !
 ! D44   D(7,8,10,23)           -3.1843         -DE/DX =    0.0                 !
 ! D45   D(14,8,10,11)          -0.0257         -DE/DX =    0.0                 !
 ! D46   D(14,8,10,23)         179.9192         -DE/DX =    0.0                 !
 ! D47   D(7,8,14,13)         -177.0928         -DE/DX =    0.0                 !
 ! D48   D(7,8,14,27)            2.7701         -DE/DX =    0.0                 !
 ! D49   D(10,8,14,13)          -0.0807         -DE/DX =    0.0                 !
 ! D50   D(10,8,14,27)         179.7823         -DE/DX =    0.0                 !
 ! D51   D(7,9,15,16)            0.2874         -DE/DX =    0.0                 !
 ! D52   D(7,9,15,28)         -179.797          -DE/DX =    0.0                 !
 ! D53   D(29,9,15,16)         177.0231         -DE/DX =    0.0                 !
 ! D54   D(29,9,15,28)          -3.0613         -DE/DX =    0.0                 !
 ! D55   D(7,9,29,30)          169.977          -DE/DX =    0.0                 !
 ! D56   D(7,9,29,31)          -69.5875         -DE/DX =    0.0                 !
 ! D57   D(7,9,29,32)           50.8277         -DE/DX =    0.0                 !
 ! D58   D(15,9,29,30)          -6.7585         -DE/DX =    0.0                 !
 ! D59   D(15,9,29,31)         113.677          -DE/DX =    0.0                 !
 ! D60   D(15,9,29,32)        -125.9078         -DE/DX =    0.0                 !
 ! D61   D(8,10,11,12)           0.121          -DE/DX =    0.0                 !
 ! D62   D(8,10,11,24)        -179.9108         -DE/DX =    0.0                 !
 ! D63   D(23,10,11,12)       -179.824          -DE/DX =    0.0                 !
 ! D64   D(23,10,11,24)          0.1441         -DE/DX =    0.0                 !
 ! D65   D(10,11,12,13)         -0.1096         -DE/DX =    0.0                 !
 ! D66   D(10,11,12,25)        179.7516         -DE/DX =    0.0                 !
 ! D67   D(24,11,12,13)        179.9223         -DE/DX =    0.0                 !
 ! D68   D(24,11,12,25)         -0.2164         -DE/DX =    0.0                 !
 ! D69   D(11,12,13,14)          0.0038         -DE/DX =    0.0                 !
 ! D70   D(11,12,13,26)        179.7663         -DE/DX =    0.0                 !
 ! D71   D(25,12,13,14)       -179.8574         -DE/DX =    0.0                 !
 ! D72   D(25,12,13,26)         -0.0949         -DE/DX =    0.0                 !
 ! D73   D(12,13,14,8)           0.0919         -DE/DX =    0.0                 !
 ! D74   D(12,13,14,27)       -179.7703         -DE/DX =    0.0                 !
 ! D75   D(26,13,14,8)        -179.6713         -DE/DX =    0.0                 !
 ! D76   D(26,13,14,27)          0.4665         -DE/DX =    0.0                 !
 --------------------------------------------------------------------------------
 Iteration  1 RMS(Cart)=  0.03461141 RMS(Int)=  0.02285771
 Iteration  2 RMS(Cart)=  0.01274674 RMS(Int)=  0.02202138
 Iteration  3 RMS(Cart)=  0.00465791 RMS(Int)=  0.02184965
 Iteration  4 RMS(Cart)=  0.00170298 RMS(Int)=  0.02180547
 Iteration  5 RMS(Cart)=  0.00062223 RMS(Int)=  0.02179184
 Iteration  6 RMS(Cart)=  0.00022726 RMS(Int)=  0.02178719
 Iteration  7 RMS(Cart)=  0.00008299 RMS(Int)=  0.02178554
 Iteration  8 RMS(Cart)=  0.00003031 RMS(Int)=  0.02178495
 Iteration  9 RMS(Cart)=  0.00001107 RMS(Int)=  0.02178473
 Iteration 10 RMS(Cart)=  0.00000404 RMS(Int)=  0.02178465
 Iteration 11 RMS(Cart)=  0.00000148 RMS(Int)=  0.02178462
 Iteration 12 RMS(Cart)=  0.00000054 RMS(Int)=  0.02178461
 Iteration  1 RMS(Cart)=  0.03462688 RMS(Int)=  0.01458718
 Iteration  2 RMS(Cart)=  0.02761277 RMS(Int)=  0.01569901
 Iteration  3 RMS(Cart)=  0.01753798 RMS(Int)=  0.01807949
 Iteration  4 RMS(Cart)=  0.01115138 RMS(Int)=  0.02004456
 Iteration  5 RMS(Cart)=  0.00709680 RMS(Int)=  0.02142616
 Iteration  6 RMS(Cart)=  0.00451932 RMS(Int)=  0.02234869
 Iteration  7 RMS(Cart)=  0.00287921 RMS(Int)=  0.02295153
 Iteration  8 RMS(Cart)=  0.00183485 RMS(Int)=  0.02334133
 Iteration  9 RMS(Cart)=  0.00116952 RMS(Int)=  0.02359194
 Iteration 10 RMS(Cart)=  0.00074554 RMS(Int)=  0.02375256
 Iteration 11 RMS(Cart)=  0.00047530 RMS(Int)=  0.02385529
 Iteration 12 RMS(Cart)=  0.00030303 RMS(Int)=  0.02392092
 Iteration 13 RMS(Cart)=  0.00019320 RMS(Int)=  0.02396282
 Iteration 14 RMS(Cart)=  0.00012318 RMS(Int)=  0.02398956
 Iteration 15 RMS(Cart)=  0.00007854 RMS(Int)=  0.02400661
 Iteration 16 RMS(Cart)=  0.00005008 RMS(Int)=  0.02401749
 Iteration 17 RMS(Cart)=  0.00003193 RMS(Int)=  0.02402443
 Iteration 18 RMS(Cart)=  0.00002036 RMS(Int)=  0.02402885
 Iteration 19 RMS(Cart)=  0.00001298 RMS(Int)=  0.02403167
 Iteration 20 RMS(Cart)=  0.00000828 RMS(Int)=  0.02403347
 Iteration 21 RMS(Cart)=  0.00000528 RMS(Int)=  0.02403462
 Iteration 22 RMS(Cart)=  0.00000336 RMS(Int)=  0.02403535
 Iteration 23 RMS(Cart)=  0.00000215 RMS(Int)=  0.02403582
 Iteration 24 RMS(Cart)=  0.00000137 RMS(Int)=  0.02403611
 Iteration 25 RMS(Cart)=  0.00000087 RMS(Int)=  0.02403630
 GradGradGradGradGradGradGradGradGradGradGradGradGradGradGradGradGradGrad

                          Input orientation:                          
 ---------------------------------------------------------------------
 Center     Atomic      Atomic             Coordinates (Angstroms)
 Number     Number       Type             X           Y           Z
 ---------------------------------------------------------------------
      1          6           0        3.770514    3.124442   -2.534356
      2          6           0        4.204911    1.828925   -2.282444
      3          6           0        3.354290    0.908088   -1.669456
      4          6           0        2.059621    1.271955   -1.309835
      5          6           0        1.631746    2.579416   -1.561859
      6          6           0        2.478257    3.499492   -2.166823
      7          6           0        1.102810    0.313753   -0.609308
      8          6           0       -0.269392    0.222461   -1.263824
      9          7           0        1.497017   -1.052123   -0.248402
     10          6           0       -0.460812    0.440925   -2.629449
     11          6           0       -1.699171    0.205942   -3.221815
     12          6           0       -2.759052   -0.277401   -2.460451
     13          6           0       -2.569499   -0.540491   -1.106452
     14          6           0       -1.329729   -0.305526   -0.520173
     15          6           0        2.027073   -1.285495    0.969989
     16          8           0        2.212453   -0.440031    1.832933
     17          1           0        4.431823    3.839970   -3.009700
     18          1           0        5.209235    1.528012   -2.559098
     19          1           0        3.714444   -0.094904   -1.467908
     20          1           0        0.624965    2.875592   -1.282383
     21          1           0        2.131311    4.509945   -2.352226
     22          1           0        0.940799    0.681287    0.407168
     23          1           0        0.362252    0.805726   -3.236684
     24          1           0       -1.832159    0.394461   -4.281689
     25          1           0       -3.723200   -0.460309   -2.921358
     26          1           0       -3.385207   -0.931558   -0.506845
     27          1           0       -1.180934   -0.529186    0.533062
     28          1           0        2.288744   -2.342680    1.130280
     29          6           0        1.373112   -2.114049   -1.236997
     30          1           0        1.869908   -3.010185   -0.865299
     31          1           0        0.324230   -2.342036   -1.436432
     32          1           0        1.850641   -1.815415   -2.174167
 ---------------------------------------------------------------------
                    Distance matrix (angstroms):
                    1          2          3          4          5
     1  C    0.000000
     2  C    1.389433   0.000000
     3  C    2.415268   1.395439   0.000000
     4  C    2.803268   2.420423   1.392082   0.000000
     5  C    2.411873   2.775546   2.402514   1.398587   0.000000
     6  C    1.394873   2.405306   2.780321   2.423139   1.388921
     7  C    4.326941   3.836425   2.558576   1.524591   2.514031
     8  C    5.133867   4.861862   3.710215   2.554968   3.042760
     9  N    5.276179   4.446398   3.051440   2.616200   3.864116
    10  C    5.011429   4.880157   3.961671   2.963879   3.176742
    11  C    6.237604   6.194730   5.332945   4.349779   4.414051
    12  C    7.362963   7.277710   6.277261   5.190764   5.314882
    13  C    7.460992   7.272532   6.124266   4.975448   5.252778
    14  C    6.467928   6.188192   4.973304   3.820957   4.263606
    15  C    5.896402   5.002090   3.679671   3.426253   4.637248
    16  O    5.848609   5.104348   3.922747   3.582073   4.580272
    17  H    1.084095   2.150510   3.399009   3.887361   3.394948
    18  H    2.149213   1.084321   2.148625   3.397983   3.859839
    19  H    3.391850   2.145960   1.084585   2.152145   3.390936
    20  H    3.394678   3.861560   3.386756   2.151893   1.086018
    21  H    2.154014   3.390067   3.864612   3.402396   2.145038
    22  H    4.756979   4.382409   3.191981   2.132780   2.820880
    23  H    4.181622   4.089443   3.379197   2.609823   2.750024
    24  H    6.472705   6.519270   5.829823   4.974723   4.916314
    25  H    8.316005   8.276698   7.316463   6.248101   6.305839
    26  H    8.471498   8.269396   7.082145   5.928441   6.213679
    27  H    6.875673   6.518825   5.242623   4.140239   4.686498
    28  H    6.746452   5.720198   4.420566   4.367178   5.648565
    29  C    5.905291   4.965792   3.639423   3.455666   4.711798
    30  H    6.635638   5.556755   4.266488   4.309330   5.637867
    31  H    6.554745   5.759543   4.449592   4.011052   5.093723
    32  H    5.312046   4.339992   3.151692   3.212880   4.442677
                    6          7          8          9         10
     6  C    0.000000
     7  C    3.803503   0.000000
     8  C    4.370803   1.523045   0.000000
     9  N    5.035908   1.466721   2.403299   0.000000
    10  C    4.266964   2.557745   1.396174   3.425153   0.000000
    11  C    5.423227   3.832482   2.424515   4.543075   1.392712
    12  C    6.463787   4.323213   2.807167   4.858752   2.413806
    13  C    6.551770   3.802991   2.428447   4.187430   2.780155
    14  C    5.629421   2.511713   1.398607   2.936283   2.400261
    15  C    5.739273   2.430233   3.540847   1.349036   4.703834
    16  O    5.620368   2.786402   4.023475   2.284395   5.275916
    17  H    2.154712   5.410953   6.183517   6.338014   5.969587
    18  H    3.390996   4.705192   5.779062   5.077103   5.773746
    19  H    3.864754   2.779357   4.001665   2.705632   4.366813
    20  H    2.146201   2.691539   2.799879   4.154098   2.986821
    21  H    1.084325   4.658713   5.032943   5.980385   4.832481
    22  H    4.114788   1.092955   2.113598   1.934906   3.353108
    23  H    3.588657   2.773728   2.152057   3.697177   1.085931
    24  H    5.717829   4.701802   3.402843   5.426179   2.147707
    25  H    7.396445   5.406951   3.891321   5.894539   3.397147
    26  H    7.534583   4.658712   3.407797   4.890545   3.865391
    27  H    6.075302   2.689060   2.150507   2.838233   3.385435
    28  H    6.711019   3.389579   4.342320   2.047714   5.426240
    29  C    5.796358   2.522158   2.856189   1.456145   3.439491
    30  H    6.666329   3.420897   3.896848   2.086531   4.522681
    31  H    6.268712   2.888518   2.637958   2.109673   3.128011
    32  H    5.351840   2.746160   3.078344   2.101484   3.262081
                   11         12         13         14         15
    11  C    0.000000
    12  C    1.391632   0.000000
    13  C    2.406115   1.392286   0.000000
    14  C    2.774339   2.410069   1.391388   0.000000
    15  C    5.803490   5.974208   5.098540   3.801190   0.000000
    16  O    6.424061   6.570803   5.614013   4.254674   1.222230
    17  H    7.130235   8.304402   8.475216   7.521859   6.920342
    18  H    7.064923   8.170853   8.179095   7.090637   5.522357
    19  H    5.698590   6.551686   6.310082   5.136754   3.195006
    20  H    4.036092   4.772921   4.680296   3.810683   4.934949
    21  H    5.826940   6.844417   7.011168   6.206769   6.680951
    22  H    4.512750   4.778203   4.013226   2.643683   2.316245
    23  H    2.146958   3.393852   3.865921   3.387789   4.984067
    24  H    1.084693   2.151147   3.391155   3.858941   6.730234
    25  H    2.151942   1.084192   2.152054   3.393869   6.992078
    26  H    3.392297   2.153269   1.085284   2.148740   5.621306
    27  H    3.861099   3.393372   2.148546   1.086953   3.324788
    28  H    6.429593   6.529852   5.643880   4.468483   1.100820
    29  C    4.331372   4.684538   4.247035   3.330157   2.446416
    30  H    5.351164   5.607127   5.085850   4.203804   2.523397
    31  H    3.711325   3.849410   3.424634   2.778936   3.131584
    32  H    4.217181   4.867927   4.722614   3.889758   3.193377
                   16         17         18         19         20
    16  O    0.000000
    17  H    6.833381   0.000000
    18  H    5.669553   2.480435   0.000000
    19  H    3.642889   4.286606   2.461494   0.000000
    20  H    4.818575   4.290200   4.945857   4.289889   0.000000
    21  H    6.482623   2.484651   4.290493   4.949037   2.466730
    22  H    2.215235   5.817173   5.266424   3.436784   2.787347
    23  H    5.538607   5.081296   4.947127   3.895753   2.858786
    24  H    7.378609   7.261333   7.337131   6.238722   4.603185
    25  H    7.604976   9.219793   9.158222   7.587132   5.720228
    26  H    6.086868   9.494088   9.172004   7.213090   5.583666
    27  H    3.634926   7.946302   7.391060   5.306336   4.260237
    28  H    2.029683   7.743215   6.092868   3.719637   5.984936
    29  C    3.596011   6.924488   5.452376   3.100339   5.045622
    30  H    3.742122   7.621449   5.883476   3.502044   6.030440
    31  H    4.227500   7.587140   6.332529   4.067449   5.228557
    32  H    4.251992   6.272479   4.754664   2.633006   4.929818
                   21         22         23         24         25
    21  H    0.000000
    22  H    4.867257   0.000000
    23  H    4.199176   3.691593   0.000000
    24  H    6.030683   5.454993   2.465079   0.000000
    25  H    7.700820   5.842535   4.288728   2.481364   0.000000
    26  H    7.965385   4.706487   4.951123   4.291821   2.483181
    27  H    6.684960   2.445985   4.286536   4.945609   4.289624
    28  H    7.688375   3.388838   5.717884   7.332339   7.490164
    29  C    6.759874   3.271709   3.680444   5.082965   5.616433
    30  H    7.670178   4.013649   4.738952   6.080183   6.481674
    31  H    7.145199   3.594371   3.626397   4.498212   4.703997
    32  H    6.334087   3.704676   3.196033   4.784163   5.784662
                   26         27         28         29         30
    26  H    0.000000
    27  H    2.470249   0.000000
    28  H    6.071669   3.960315   0.000000
    29  C    4.957116   3.488273   2.548461   0.000000
    30  H    5.662632   4.173536   2.145535   1.089965   0.000000
    31  H    4.075966   3.070969   3.232233   1.091745   1.778127
    32  H    5.565543   4.263089   3.374806   1.093391   1.772281
                   31         32
    31  H    0.000000
    32  H    1.775251   0.000000
 Symmetry turned off by external request.
 Stoichiometry    C15H15NO
 Framework group  C1[X(C15H15NO)]
 Deg. of freedom    90
 Full point group                 C1      NOp   1
 Rotational constants (GHZ):           0.6388539           0.3909001           0.2832757
 Standard basis: 6-311+G(d) (5D, 7F)
   419 basis functions,   687 primitive gaussians,   436 cartesian basis functions
    60 alpha electrons       60 beta electrons
       nuclear repulsion energy      1146.1242560538 Hartrees.
 NAtoms=   32 NActive=   32 NUniq=   32 SFac= 1.00D+00 NAtFMM=   60 NAOKFM=F Big=F
 Integral buffers will be    131072 words long.
 Raffenetti 2 integral format.
 Two-electron integral symmetry is turned off.
 ------------------------------------------------------------------------------
 Polarizable Continuum Model (PCM)
 =================================
 Model                : PCM.
 Atomic radii         : UFF (Universal Force Field).
 Polarization charges : Total charges.
 Charge compensation  : None.
 Solution method      : On-the-fly selection.
 Cavity type          : Scaled VdW (van der Waals Surface) (Alpha=1.100).
 Cavity algorithm     : GePol (No added spheres)
                        Default sphere list used, NSphG=   32.
                        Lebedev-Laikov grids with approx.  5.0 points / Ang**2.
                        Smoothing algorithm: York/Karplus (Gamma=1.0000).
                        Polarization charges: spherical gaussians, with
                                              point-specific exponents (IZeta= 3).
                        Self-potential: point-specific (ISelfS= 7).
                        Self-field    : sphere-specific E.n sum rule (ISelfD= 2).
 1st derivatives      : Analytical E(r).r(x)/FMM algorithm (CHGder, D1EAlg=3).
                        Cavity 1st derivative terms included.
 Solvent              : DiMethylSulfoxide, Eps=  46.826000 Eps(inf)=   2.007889
 ------------------------------------------------------------------------------
 One-electron integrals computed using PRISM.
 NBasis=   419 RedAO= T EigKep=  1.10D-06  NBF=   419
 NBsUse=   418 1.00D-06 EigRej=  3.83D-07 NBFU=   418
 Initial guess from the checkpoint file:  "/home/aikhl/works/aikhl/BHFA_NMe/Gau-340137.chk"
 B after Tr=     0.003473    0.032383   -0.019943
         Rot=    0.999993    0.002703    0.002433   -0.000710 Ang=   0.42 deg.
 ExpMin= 4.38D-02 ExpMax= 8.59D+03 ExpMxC= 1.30D+03 IAcc=3 IRadAn=         5 AccDes= 0.00D+00
 Harris functional with IExCor= 1009 and IRadAn=       5 diagonalized for initial guess.
 HarFok:  IExCor= 1009 AccDes= 0.00D+00 IRadAn=         5 IDoV= 1 UseB2=F ITyADJ=14
 ICtDFT=  3500011 ScaDFX=  1.000000  1.000000  1.000000  1.000000
 FoFCou: FMM=F IPFlag=           0 FMFlag=      100000 FMFlg1=           0
         NFxFlg=           0 DoJE=T BraDBF=F KetDBF=T FulRan=T
         wScrn=  0.000000 ICntrl=       500 IOpCl=  0 I1Cent=   200000004 NGrid=           0
         NMat0=    1 NMatS0=      1 NMatT0=    0 NMatD0=    1 NMtDS0=    0 NMtDT0=    0
 Symmetry not used in FoFCou.
 Requested convergence on RMS density matrix=1.00D-08 within 128 cycles.
 Requested convergence on MAX density matrix=1.00D-06.
 Requested convergence on             energy=1.00D-06.
 No special actions if energy rises.
 Inv3:  Mode=1 IEnd=    16666347.
 Iteration    1 A*A^-1 deviation from unit magnitude is 1.04D-14 for    236.
 Iteration    1 A*A^-1 deviation from orthogonality  is 4.62D-15 for   1539    721.
 Iteration    1 A^-1*A deviation from unit magnitude is 1.04D-14 for    236.
 Iteration    1 A^-1*A deviation from orthogonality  is 3.79D-15 for   2069    567.
 Error on total polarization charges =  0.01675
 SCF Done:  E(RM062X) =  -710.483628107     A.U. after   17 cycles
            NFock= 17  Conv=0.58D-08     -V/T= 2.0040
 D1PCM: PCM CHGder 1st derivatives, ID1Alg=3 FixD1E=F DoIter=F DoCFld=F I1PDM=0.
 Calling FoFJK, ICntrl=      2127 FMM=F ISym2X=0 I1Cent= 0 IOpClX= 0 NMat=1 NMatS=1 NMatT=0.
 -------------------------------------------------------------------
 Center     Atomic                   Forces (Hartrees/Bohr)
 Number     Number              X              Y              Z
 -------------------------------------------------------------------
      1        6          -0.000002715   -0.000153462    0.000036171
      2        6           0.000412142   -0.000180210   -0.000033306
      3        6          -0.000515069   -0.000667638    0.000153981
      4        6           0.006056322   -0.012073598    0.001838849
      5        6          -0.001706263   -0.000430745    0.001470284
      6        6           0.000374391   -0.000649263    0.000070367
      7        6          -0.020736059    0.002205416    0.020560343
      8        6          -0.002057202   -0.008644682   -0.008131604
      9        7           0.016760327    0.000679582   -0.017555638
     10        6           0.001565488    0.003248203    0.001977358
     11        6          -0.001382619   -0.000210794   -0.000033660
     12        6           0.000162011   -0.000102750   -0.001848897
     13        6           0.001220039    0.000241245    0.001971374
     14        6          -0.001190675    0.005055076    0.001420263
     15        6           0.002686552   -0.000052941    0.001194634
     16        8          -0.000222134   -0.001235979   -0.000471121
     17        1          -0.000023143   -0.000037904    0.000019136
     18        1          -0.000024963    0.000047696    0.000016672
     19        1          -0.000785973   -0.001230932    0.000471389
     20        1           0.000261513    0.000061679    0.000017045
     21        1          -0.000126900   -0.000184450    0.000076758
     22        1          -0.001982025    0.015275447   -0.002752273
     23        1          -0.000711152   -0.000283504    0.000233440
     24        1           0.000059861   -0.000174259    0.000281758
     25        1           0.000025117    0.000082106   -0.000034407
     26        1           0.000654407    0.000158106   -0.000386448
     27        1           0.000099642    0.000043414   -0.000162493
     28        1          -0.001168212    0.000754727    0.000062144
     29        6           0.002560019   -0.001757502   -0.000968556
     30        1          -0.000415197    0.000291192   -0.000437562
     31        1           0.000460384   -0.000018531    0.000127551
     32        1          -0.000307913   -0.000054745    0.000816447
 -------------------------------------------------------------------
 Cartesian Forces:  Max     0.020736059 RMS     0.004693458

 GradGradGradGradGradGradGradGradGradGradGradGradGradGradGradGradGradGrad
 Berny optimization.
 FormGI is forming the generalized inverse of G from B-inverse, IUseBI=4.
 Internal  Forces:  Max     0.030586380 RMS     0.003769252
 Search for a local minimum.
 Step number   1 out of a maximum of   80 on scan point     2 out of    18
 All quantities printed in internal units (Hartrees-Bohrs-Radians)
 Mixed Optimization -- RFO/linear search
 Second derivative matrix not updated -- first step.
 ITU=  0
     Eigenvalues ---    0.00441   0.00829   0.00956   0.01189   0.01273
     Eigenvalues ---    0.01460   0.02143   0.02163   0.02166   0.02175
     Eigenvalues ---    0.02175   0.02178   0.02179   0.02185   0.02185
     Eigenvalues ---    0.02187   0.02190   0.02191   0.02193   0.02195
     Eigenvalues ---    0.02203   0.02212   0.02369   0.02369   0.03062
     Eigenvalues ---    0.05650   0.06971   0.07418   0.07605   0.15998
     Eigenvalues ---    0.15999   0.15999   0.16000   0.16000   0.16000
     Eigenvalues ---    0.16000   0.16000   0.16000   0.16000   0.16000
     Eigenvalues ---    0.16000   0.16000   0.16000   0.17498   0.20926
     Eigenvalues ---    0.21988   0.21999   0.22000   0.22000   0.22000
     Eigenvalues ---    0.23307   0.23472   0.24574   0.24961   0.24973
     Eigenvalues ---    0.24983   0.29931   0.30089   0.33713   0.34490
     Eigenvalues ---    0.34527   0.34678   0.34931   0.35266   0.35281
     Eigenvalues ---    0.35369   0.35450   0.35481   0.35482   0.35492
     Eigenvalues ---    0.35495   0.35499   0.35506   0.36314   0.37522
     Eigenvalues ---    0.42297   0.42368   0.42497   0.42507   0.46206
     Eigenvalues ---    0.46548   0.46705   0.46741   0.46888   0.46913
     Eigenvalues ---    0.47016   0.47367   0.55283   0.945681000.00000
     Eigenvalues --- 1000.000001000.000001000.000001000.000001000.00000
     Eigenvalues --- 1000.000001000.000001000.000001000.000001000.00000
     Eigenvalues --- 1000.000001000.000001000.000001000.000001000.00000
     Eigenvalues --- 1000.000001000.000001000.000001000.000001000.00000
     Eigenvalues --- 1000.000001000.000001000.000001000.000001000.00000
     Eigenvalues --- 1000.000001000.000001000.000001000.000001000.00000
     Eigenvalues --- 1000.000001000.000001000.000001000.000001000.00000
     Eigenvalues --- 1000.000001000.000001000.000001000.000001000.00000
     Eigenvalues --- 1000.000001000.000001000.000001000.000001000.00000
     Eigenvalues --- 1000.000001000.000001000.000001000.000001000.00000
     Eigenvalues --- 1000.000001000.000001000.000001000.000001000.00000
     Eigenvalues --- 1000.000001000.000001000.000001000.000001000.00000
     Eigenvalues --- 1000.000001000.000001000.000001000.000001000.00000
     Eigenvalues --- 1000.000001000.000001000.000001000.000001000.00000
     Eigenvalues --- 1000.000001000.000001000.00000
 RFO step:  Lambda=-1.23396666D-02 EMin= 4.40985769D-03
 Linear search not attempted -- first point.
 Iteration  1 RMS(Cart)=  0.13296688 RMS(Int)=  0.00344628
 Iteration  2 RMS(Cart)=  0.00818949 RMS(Int)=  0.00091338
 Iteration  3 RMS(Cart)=  0.00001835 RMS(Int)=  0.00091335
 Iteration  4 RMS(Cart)=  0.00000003 RMS(Int)=  0.00091335
 Iteration  1 RMS(Cart)=  0.00012890 RMS(Int)=  0.00004644
 Iteration  2 RMS(Cart)=  0.00008148 RMS(Int)=  0.00005156
 Iteration  3 RMS(Cart)=  0.00005151 RMS(Int)=  0.00005910
 Iteration  4 RMS(Cart)=  0.00003256 RMS(Int)=  0.00006501
 Iteration  5 RMS(Cart)=  0.00002058 RMS(Int)=  0.00006909
 Iteration  6 RMS(Cart)=  0.00001301 RMS(Int)=  0.00007178
 Iteration  7 RMS(Cart)=  0.00000822 RMS(Int)=  0.00007351
 Iteration  8 RMS(Cart)=  0.00000520 RMS(Int)=  0.00007463
 Iteration  9 RMS(Cart)=  0.00000329 RMS(Int)=  0.00007534
 Iteration 10 RMS(Cart)=  0.00000208 RMS(Int)=  0.00007579
 Iteration 11 RMS(Cart)=  0.00000131 RMS(Int)=  0.00007607
 Iteration 12 RMS(Cart)=  0.00000083 RMS(Int)=  0.00007625
 Variable       Old X    -DE/DX   Delta X   Delta X   Delta X     New X
                                 (Linear)    (Quad)   (Total)
    R1        2.62565   0.00021   0.00000   0.00051   0.00051   2.62615
    R2        2.63593   0.00074   0.00000   0.00166   0.00166   2.63758
    R3        2.04864  -0.00005   0.00000  -0.00013  -0.00013   2.04851
    R4        2.63700  -0.00036   0.00000  -0.00078  -0.00078   2.63622
    R5        2.04907  -0.00004   0.00000  -0.00011  -0.00011   2.04896
    R6        2.63065  -0.00121   0.00000  -0.00261  -0.00261   2.62805
    R7        2.04957   0.00096   0.00000   0.00263   0.00263   2.05220
    R8        2.64295  -0.00144   0.00000  -0.00313  -0.00313   2.63982
    R9        2.88106  -0.00918   0.00000  -0.02947  -0.02947   2.85159
   R10        2.62468  -0.00012   0.00000  -0.00022  -0.00022   2.62446
   R11        2.05228  -0.00022   0.00000  -0.00060  -0.00060   2.05167
   R12        2.04908  -0.00014   0.00000  -0.00039  -0.00039   2.04868
   R13        2.87814   0.00346   0.00000   0.01105   0.01105   2.88919
   R14        2.77170   0.00253   0.00000   0.00674   0.00674   2.77844
   R15        2.06539   0.00287   0.00000   0.00804   0.00804   2.07342
   R16        2.63839  -0.00146   0.00000  -0.00299  -0.00298   2.63540
   R17        2.64298  -0.00150   0.00000  -0.00319  -0.00318   2.63981
   R18        2.54931   0.00131   0.00000   0.00232   0.00232   2.55163
   R19        2.75172   0.00124   0.00000   0.00321   0.00321   2.75492
   R20        2.63184   0.00082   0.00000   0.00180   0.00180   2.63364
   R21        2.05211  -0.00077   0.00000  -0.00209  -0.00209   2.05002
   R22        2.62980  -0.00080   0.00000  -0.00162  -0.00163   2.62817
   R23        2.04977  -0.00031   0.00000  -0.00085  -0.00085   2.04892
   R24        2.63104   0.00132   0.00000   0.00269   0.00269   2.63372
   R25        2.04883  -0.00002   0.00000  -0.00006  -0.00006   2.04877
   R26        2.62934  -0.00146   0.00000  -0.00310  -0.00310   2.62624
   R27        2.05089  -0.00076   0.00000  -0.00207  -0.00207   2.04881
   R28        2.05404  -0.00015   0.00000  -0.00042  -0.00042   2.05363
   R29        2.30968  -0.00122   0.00000  -0.00128  -0.00128   2.30840
   R30        2.08025  -0.00099   0.00000  -0.00284  -0.00284   2.07741
   R31        2.05974  -0.00058   0.00000  -0.00160  -0.00160   2.05814
   R32        2.06310  -0.00046   0.00000  -0.00129  -0.00129   2.06181
   R33        2.06621  -0.00085   0.00000  -0.00237  -0.00237   2.06384
    A1        2.08584   0.00037   0.00000   0.00219   0.00219   2.08803
    A2        2.09924  -0.00019   0.00000  -0.00114  -0.00114   2.09810
    A3        2.09809  -0.00018   0.00000  -0.00105  -0.00105   2.09705
    A4        2.09943  -0.00091   0.00000  -0.00358  -0.00358   2.09584
    A5        2.09679   0.00042   0.00000   0.00159   0.00159   2.09838
    A6        2.08696   0.00049   0.00000   0.00199   0.00200   2.08896
    A7        2.10356  -0.00043   0.00000  -0.00194  -0.00194   2.10162
    A8        2.08227   0.00142   0.00000   0.00797   0.00796   2.09023
    A9        2.09733  -0.00099   0.00000  -0.00601  -0.00601   2.09132
   A10        2.07411   0.00247   0.00000   0.00921   0.00921   2.08331
   A11        2.13897  -0.00435   0.00000  -0.01654  -0.01655   2.12242
   A12        2.06957   0.00187   0.00000   0.00718   0.00717   2.07674
   A13        2.10750  -0.00195   0.00000  -0.00829  -0.00828   2.09922
   A14        2.08540   0.00107   0.00000   0.00471   0.00471   2.09011
   A15        2.09028   0.00088   0.00000   0.00358   0.00358   2.09386
   A16        2.09588   0.00044   0.00000   0.00240   0.00240   2.09828
   A17        2.09663  -0.00003   0.00000  -0.00009  -0.00009   2.09654
   A18        2.09067  -0.00041   0.00000  -0.00231  -0.00231   2.08837
   A19        1.98848   0.00926   0.00000   0.02046   0.01908   2.00756
   A20        2.12901  -0.03059   0.00000  -0.14958  -0.14783   1.98118
   A21        1.88495  -0.00125   0.00000  -0.01911  -0.01458   1.87037
   A22        1.86719   0.01420   0.00000   0.04903   0.04498   1.91217
   A23        1.86113  -0.00488   0.00000  -0.00254  -0.00660   1.85454
   A24        1.69527   0.01545   0.00000   0.12936   0.12828   1.82355
   A25        2.13469   0.00024   0.00000   0.00133   0.00133   2.13603
   A26        2.06824  -0.00107   0.00000  -0.00380  -0.00380   2.06444
   A27        2.06599   0.00119   0.00000   0.00297   0.00292   2.06891
   A28        2.08166   0.00067   0.00000   0.00217   0.00208   2.08374
   A29        2.08198   0.00140   0.00000   0.00503   0.00494   2.08691
   A30        2.11816  -0.00210   0.00000  -0.00839  -0.00847   2.10970
   A31        2.10776  -0.00047   0.00000  -0.00123  -0.00122   2.10654
   A32        2.08932   0.00048   0.00000   0.00203   0.00202   2.09134
   A33        2.08607  -0.00001   0.00000  -0.00076  -0.00077   2.08530
   A34        2.09798  -0.00018   0.00000  -0.00003  -0.00004   2.09795
   A35        2.08897   0.00010   0.00000   0.00009   0.00009   2.08905
   A36        2.09621   0.00008   0.00000  -0.00007  -0.00008   2.09613
   A37        2.08748  -0.00037   0.00000  -0.00121  -0.00123   2.08625
   A38        2.09821   0.00012   0.00000   0.00025   0.00025   2.09846
   A39        2.09742   0.00025   0.00000   0.00101   0.00101   2.09843
   A40        2.09344   0.00021   0.00000   0.00106   0.00106   2.09450
   A41        2.09793  -0.00002   0.00000  -0.00007  -0.00007   2.09786
   A42        2.09181  -0.00019   0.00000  -0.00100  -0.00101   2.09080
   A43        2.11208  -0.00031   0.00000  -0.00110  -0.00109   2.11099
   A44        2.08187   0.00003   0.00000  -0.00015  -0.00016   2.08170
   A45        2.08923   0.00028   0.00000   0.00127   0.00126   2.09049
   A46        2.18658   0.00088   0.00000   0.00377   0.00362   2.19020
   A47        1.97256  -0.00060   0.00000  -0.00286  -0.00301   1.96955
   A48        2.12405  -0.00027   0.00000  -0.00094  -0.00109   2.12296
   A49        1.90634   0.00053   0.00000   0.00322   0.00322   1.90956
   A50        1.93699   0.00005   0.00000   0.00019   0.00019   1.93718
   A51        1.92364  -0.00039   0.00000  -0.00236  -0.00236   1.92128
   A52        1.90551  -0.00026   0.00000  -0.00131  -0.00131   1.90420
   A53        1.89419  -0.00004   0.00000  -0.00008  -0.00008   1.89411
   A54        1.89658   0.00011   0.00000   0.00032   0.00032   1.89690
    D1        0.00286   0.00003   0.00000   0.00071   0.00071   0.00357
    D2       -3.13590  -0.00000   0.00000   0.00021   0.00020  -3.13569
    D3        3.14054   0.00001   0.00000   0.00024   0.00024   3.14078
    D4        0.00178  -0.00002   0.00000  -0.00026  -0.00026   0.00152
    D5       -0.00751   0.00000   0.00000  -0.00016  -0.00016  -0.00767
    D6        3.13394  -0.00003   0.00000  -0.00086  -0.00086   3.13308
    D7        3.13799   0.00001   0.00000   0.00031   0.00031   3.13830
    D8       -0.00374  -0.00002   0.00000  -0.00039  -0.00039  -0.00413
    D9        0.00638  -0.00002   0.00000   0.00004   0.00003   0.00641
   D10       -3.12695  -0.00009   0.00000  -0.00215  -0.00217  -3.12912
   D11       -3.13803   0.00001   0.00000   0.00053   0.00053  -3.13750
   D12        0.01183  -0.00007   0.00000  -0.00166  -0.00167   0.01016
   D13       -0.01077  -0.00004   0.00000  -0.00141  -0.00142  -0.01219
   D14       -3.11630   0.00006   0.00000   0.00364   0.00361  -3.11268
   D15        3.12248   0.00005   0.00000   0.00086   0.00085   3.12333
   D16        0.01695   0.00015   0.00000   0.00591   0.00589   0.02284
   D17        0.00610   0.00007   0.00000   0.00197   0.00198   0.00808
   D18       -3.13783   0.00013   0.00000   0.00345   0.00347  -3.13435
   D19        3.11308  -0.00017   0.00000  -0.00338  -0.00343   3.10965
   D20       -0.03085  -0.00010   0.00000  -0.00190  -0.00193  -0.03278
   D21       -2.26510   0.00006   0.00000   0.04829   0.04656  -2.21854
   D22        0.01838  -0.00004   0.00000  -0.01549  -0.01506   0.00332
   D23        1.95401   0.00138   0.00000   0.05200   0.05333   2.00735
   D24        0.91247   0.00016   0.00000   0.05328   0.05154   0.96400
   D25       -3.08724   0.00005   0.00000  -0.01049  -0.01009  -3.09733
   D26       -1.15161   0.00148   0.00000   0.05700   0.05831  -1.09330
   D27        0.00302  -0.00005   0.00000  -0.00119  -0.00119   0.00183
   D28       -3.13843  -0.00002   0.00000  -0.00049  -0.00049  -3.13892
   D29       -3.13623  -0.00011   0.00000  -0.00268  -0.00269  -3.13892
   D30        0.00550  -0.00008   0.00000  -0.00198  -0.00199   0.00351
   D31        0.49840  -0.00751   0.00000  -0.15144  -0.15284   0.34556
   D32       -2.82689  -0.00505   0.00000  -0.14797  -0.14965  -2.97654
   D33       -1.90761   0.01378   0.00000  -0.00347  -0.00319  -1.91080
   D34        1.05028   0.01624   0.00000   0.00000  -0.00000   1.05028
   D35        2.57607  -0.00689   0.00000  -0.16485  -0.16431   2.41175
   D36       -0.74923  -0.00443   0.00000  -0.16138  -0.16112  -0.91035
   D37        1.59533  -0.00085   0.00000   0.03955   0.03663   1.63195
   D38       -1.49052  -0.00018   0.00000   0.06382   0.06100  -1.42952
   D39       -2.35454  -0.00117   0.00000  -0.02432  -0.02600  -2.38054
   D40        0.84280  -0.00051   0.00000  -0.00004  -0.00163   0.84117
   D41       -0.43696   0.00276   0.00000   0.03275   0.03721  -0.39976
   D42        2.76037   0.00343   0.00000   0.05702   0.06158   2.82195
   D43        3.01696   0.00096   0.00000  -0.00522  -0.00536   3.01160
   D44       -0.13310   0.00129   0.00000   0.00035   0.00019  -0.13290
   D45        0.05884  -0.00127   0.00000  -0.00800  -0.00788   0.05096
   D46       -3.09121  -0.00094   0.00000  -0.00243  -0.00233  -3.09354
   D47       -3.02565  -0.00103   0.00000   0.00394   0.00408  -3.02157
   D48        0.12209  -0.00132   0.00000  -0.00049  -0.00033   0.12176
   D49       -0.06044   0.00124   0.00000   0.00714   0.00702  -0.05342
   D50        3.08730   0.00095   0.00000   0.00270   0.00260   3.08990
   D51        0.00473   0.00051   0.00000   0.01853   0.01848   0.02322
   D52       -3.13782  -0.00064   0.00000  -0.01337  -0.01341   3.13195
   D53        3.08939  -0.00005   0.00000  -0.00581  -0.00577   3.08362
   D54       -0.05316  -0.00120   0.00000  -0.03771  -0.03767  -0.09083
   D55        2.96671  -0.00030   0.00000  -0.01249  -0.01247   2.95424
   D56       -1.21474  -0.00025   0.00000  -0.01191  -0.01188  -1.22662
   D57        0.88718  -0.00034   0.00000  -0.01295  -0.01292   0.87426
   D58       -0.11793   0.00028   0.00000   0.01194   0.01192  -0.10601
   D59        1.98380   0.00033   0.00000   0.01253   0.01251   1.99631
   D60       -2.19746   0.00024   0.00000   0.01149   0.01147  -2.18599
   D61       -0.02244   0.00051   0.00000   0.00233   0.00227  -0.02017
   D62        3.12704   0.00048   0.00000   0.00543   0.00538   3.13242
   D63        3.12760   0.00017   0.00000  -0.00324  -0.00328   3.12432
   D64       -0.00611   0.00014   0.00000  -0.00014  -0.00016  -0.00627
   D65       -0.01391   0.00038   0.00000   0.00456   0.00453  -0.00938
   D66        3.14148  -0.00005   0.00000   0.00059   0.00060  -3.14111
   D67        3.11977   0.00041   0.00000   0.00145   0.00140   3.12116
   D68       -0.00803  -0.00002   0.00000  -0.00252  -0.00253  -0.01056
   D69        0.01244  -0.00040   0.00000  -0.00541  -0.00538   0.00706
   D70       -3.12572  -0.00040   0.00000  -0.00125  -0.00120  -3.12692
   D71        3.14024   0.00002   0.00000  -0.00144  -0.00145   3.13879
   D72        0.00208   0.00002   0.00000   0.00272   0.00273   0.00481
   D73        0.02538  -0.00045   0.00000  -0.00057  -0.00051   0.02487
   D74       -3.12239  -0.00016   0.00000   0.00388   0.00392  -3.11846
   D75       -3.11963  -0.00045   0.00000  -0.00471  -0.00467  -3.12430
   D76        0.01579  -0.00016   0.00000  -0.00026  -0.00024   0.01555
         Item               Value     Threshold  Converged?
 Maximum Force            0.022904     0.002500     NO 
 RMS     Force            0.003131     0.001667     NO 
 Maximum Displacement     0.443612     0.010000     NO 
 RMS     Displacement     0.135733     0.006667     NO 
 Predicted change in Energy=-7.280278D-03
 GradGradGradGradGradGradGradGradGradGradGradGradGradGradGradGradGradGrad

                          Input orientation:                          
 ---------------------------------------------------------------------
 Center     Atomic      Atomic             Coordinates (Angstroms)
 Number     Number       Type             X           Y           Z
 ---------------------------------------------------------------------
      1          6           0        3.812770    2.972329   -2.537138
      2          6           0        4.176737    1.664871   -2.238221
      3          6           0        3.270798    0.814399   -1.604130
      4          6           0        1.996797    1.263321   -1.273307
      5          6           0        1.636342    2.580210   -1.568764
      6          6           0        2.538963    3.429386   -2.195627
      7          6           0        1.008365    0.378308   -0.554400
      8          6           0       -0.357926    0.253504   -1.229072
      9          7           0        1.532421   -0.961794   -0.252345
     10          6           0       -0.555645    0.552821   -2.576741
     11          6           0       -1.775212    0.281538   -3.194282
     12          6           0       -2.805644   -0.315544   -2.475992
     13          6           0       -2.606006   -0.650669   -1.137988
     14          6           0       -1.386802   -0.380243   -0.528231
     15          6           0        2.107873   -1.193443    0.946989
     16          8           0        2.221502   -0.377080    1.848564
     17          1           0        4.515339    3.635224   -3.029154
     18          1           0        5.165669    1.301427   -2.494244
     19          1           0        3.564691   -0.202751   -1.362514
     20          1           0        0.645704    2.939306   -1.307180
     21          1           0        2.249479    4.450206   -2.417970
     22          1           0        0.825323    0.829390    0.428903
     23          1           0        0.245512    1.004076   -3.152381
     24          1           0       -1.914064    0.528764   -4.240791
     25          1           0       -3.754411   -0.527205   -2.956037
     26          1           0       -3.397238   -1.128888   -0.571667
     27          1           0       -1.227744   -0.662672    0.509035
     28          1           0        2.452346   -2.231058    1.061844
     29          6           0        1.514571   -1.990841   -1.284843
     30          1           0        2.104657   -2.844766   -0.955007
     31          1           0        0.494953   -2.319753   -1.491286
     32          1           0        1.950883   -1.603371   -2.208022
 ---------------------------------------------------------------------
                    Distance matrix (angstroms):
                    1          2          3          4          5
     1  C    0.000000
     2  C    1.389701   0.000000
     3  C    2.412654   1.395027   0.000000
     4  C    2.795663   2.417528   1.390702   0.000000
     5  C    2.414197   2.782018   2.406405   1.396932   0.000000
     6  C    1.395750   2.407828   2.779138   2.415876   1.388806
     7  C    4.304055   3.811703   2.531938   1.508998   2.504329
     8  C    5.147596   4.855255   3.690922   2.562500   3.083188
     9  N    5.088968   4.223207   2.829159   2.491816   3.780152
    10  C    4.993860   4.873058   3.956774   2.952747   3.151369
    11  C    6.236805   6.184931   5.317400   4.345354   4.423223
    12  C    7.390348   7.261695   6.241799   5.196412   5.379561
    13  C    7.502295   7.251058   6.074581   4.986729   5.349922
    14  C    6.504690   6.169240   4.927267   3.834734   4.357337
    15  C    5.692053   4.753495   3.448483   3.313268   4.559804
    16  O    5.743262   4.969338   3.800229   3.533764   4.556985
    17  H    1.084026   2.150004   3.396561   3.879687   3.396236
    18  H    2.150369   1.084262   2.149427   3.396158   3.866258
    19  H    3.394468   2.151621   1.085977   2.148399   3.392041
    20  H    3.397675   3.867715   3.390358   2.153027   1.085698
    21  H    2.154577   3.391862   3.863227   3.395635   2.143356
    22  H    4.723814   4.363892   3.180219   2.111437   2.777372
    23  H    4.120421   4.089849   3.403734   2.581690   2.631814
    24  H    6.455235   6.511442   5.823775   4.963907   4.894235
    25  H    8.347721   8.259756   7.278812   6.254116   6.375011
    26  H    8.524510   8.243033   7.021755   5.942270   6.331550
    27  H    6.920924   6.494096   5.184986   4.157386   4.799637
    28  H    6.471373   5.389083   4.129418   4.227428   5.543849
    29  C    5.610973   4.621720   3.325004   3.289719   4.581478
    30  H    6.265730   5.126108   3.894962   4.121811   5.479633
    31  H    6.333076   5.476374   4.188192   3.891205   5.031740
    32  H    4.950957   3.954333   2.820013   3.015581   4.243812
                    6          7          8          9         10
     6  C    0.000000
     7  C    3.787537   0.000000
     8  C    4.405952   1.528891   0.000000
     9  N    4.906316   1.470287   2.450378   0.000000
    10  C    4.242225   2.562508   1.394595   3.472304   0.000000
    11  C    5.433081   3.837531   2.423126   4.597967   1.393663
    12  C    6.532069   4.326732   2.805343   4.917423   2.413856
    13  C    6.651027   3.803031   2.424808   4.243553   2.778917
    14  C    5.718838   2.512550   1.396925   2.989344   2.399546
    15  C    5.606463   2.435875   3.592918   1.350263   4.749783
    16  O    5.562863   2.795809   4.064840   2.287038   5.306655
    17  H    2.154809   5.388022   6.198793   6.143374   5.951535
    18  H    3.393666   4.679564   5.762716   4.832057   5.770672
    19  H    3.865050   2.743261   3.951316   2.436954   4.361469
    20  H    2.148010   2.693866   2.868258   4.137333   2.958097
    21  H    1.084117   4.646893   5.081766   5.873146   4.804533
    22  H    4.072431   1.097207   2.116744   2.042652   3.319256
    23  H    3.472380   2.779035   2.150956   3.732423   1.084825
    24  H    5.694361   4.706666   3.401145   5.477930   2.148241
    25  H    7.472576   5.410347   3.889477   5.953941   3.397414
    26  H    7.658563   4.656315   3.403029   4.942815   3.863044
    27  H    6.184514   2.686022   2.148715   2.878834   3.383955
    28  H    6.531405   3.392067   4.395335   2.045577   5.480629
    29  C    5.590865   2.530347   2.923429   1.457843   3.524913
    30  H    6.410362   3.427907   3.967203   2.089682   4.609862
    31  H    6.142204   2.901875   2.723566   2.110774   3.245559
    32  H    5.067015   2.747701   3.120405   2.100334   3.326831
                   11         12         13         14         15
    11  C    0.000000
    12  C    1.390768   0.000000
    13  C    2.405738   1.393707   0.000000
    14  C    2.774283   2.410616   1.389745   0.000000
    15  C    5.865497   6.052285   5.182894   3.879475   0.000000
    16  O    6.468215   6.631573   5.683236   4.320766   1.221555
    17  H    7.130604   8.337346   8.524022   7.563984   6.702360
    18  H    7.050253   8.133680   8.127056   7.044721   5.236084
    19  H    5.666082   6.467900   6.191006   5.024422   2.904754
    20  H    4.060262   4.885895   4.846666   3.969540   4.929385
    21  H    5.846246   6.947661   7.157724   6.334578   6.572197
    22  H    4.493373   4.788863   4.052129   2.696816   2.450552
    23  H    2.146426   3.392411   3.863563   3.386288   5.010220
    24  H    1.084242   2.149950   3.390757   3.858419   6.786386
    25  H    2.151291   1.084160   2.153922   3.394321   7.074169
    26  H    3.390926   2.153594   1.084186   2.145742   5.711106
    27  H    3.860805   3.394209   2.147658   1.086732   3.405857
    28  H    6.503845   6.620569   5.737928   4.548946   1.099317
    29  C    4.430839   4.784319   4.335525   3.403594   2.443138
    30  H    5.462738   5.728997   5.199797   4.294915   2.518823
    31  H    3.849749   3.985027   3.539295   2.868828   3.132933
    32  H    4.290615   4.935063   4.776803   3.931651   3.185402
                   16         17         18         19         20
    16  O    0.000000
    17  H    6.719554   0.000000
    18  H    5.508674   2.481061   0.000000
    19  H    3.485050   4.290859   2.471132   0.000000
    20  H    4.841516   4.292269   4.951955   4.289064   0.000000
    21  H    6.442576   2.484324   4.292411   4.949119   2.467542
    22  H    2.328159   5.783345   5.254161   3.432000   2.738246
    23  H    5.551718   5.016926   4.972877   3.959420   2.703708
    24  H    7.416448   7.242608   7.332807   6.231882   4.579213
    25  H    7.669307   9.258506   9.117290   7.497590   5.839216
    26  H    6.163843   9.557451   9.106377   7.067646   5.782435
    27  H    3.711225   7.998356   7.331650   5.165429   4.447774
    28  H    2.027178   7.443486   5.699679   3.350948   5.967319
    29  C    3.594748   6.610586   5.062825   2.721451   5.006175
    30  H    3.736728   7.218292   5.378658   3.045982   5.975622
    31  H    4.231967   7.347809   5.994536   3.731163   5.264440
    32  H    4.246518   5.890125   4.342192   2.298043   4.811541
                   21         22         23         24         25
    21  H    0.000000
    22  H    4.821121   0.000000
    23  H    4.053523   3.632119   0.000000
    24  H    6.002955   5.422237   2.464615   0.000000
    25  H    7.817341   5.854241   4.287512   2.480431   0.000000
    26  H    8.149879   4.760884   4.947650   4.290697   2.484918
    27  H    6.841049   2.539243   4.284215   4.944836   4.290586
    28  H    7.535884   3.523374   5.752903   7.402708   7.587511
    29  C    6.581121   3.371304   3.750698   5.180886   5.718154
    30  H    7.441629   4.129325   4.806085   6.190896   6.610891
    31  H    7.054747   3.703157   3.724150   4.634349   4.838990
    32  H    6.064572   3.760132   3.255592   4.859626   5.853891
                   26         27         28         29         30
    26  H    0.000000
    27  H    2.468193   0.000000
    28  H    6.172582   4.038377   0.000000
    29  C    5.037603   3.535862   2.538516   0.000000
    30  H    5.775987   4.243801   2.136636   1.089119   0.000000
    31  H    4.172890   3.116871   3.218342   1.091064   1.776057
    32  H    5.612948   4.286138   3.367118   1.092136   1.770524
                   31         32
    31  H    0.000000
    32  H    1.773879   0.000000
 Symmetry turned off by external request.
 Stoichiometry    C15H15NO
 Framework group  C1[X(C15H15NO)]
 Deg. of freedom    90
 Full point group                 C1      NOp   1
 Rotational constants (GHZ):           0.6537435           0.3908767           0.2852261
 Standard basis: 6-311+G(d) (5D, 7F)
   419 basis functions,   687 primitive gaussians,   436 cartesian basis functions
    60 alpha electrons       60 beta electrons
       nuclear repulsion energy      1149.6323164645 Hartrees.
 NAtoms=   32 NActive=   32 NUniq=   32 SFac= 1.00D+00 NAtFMM=   60 NAOKFM=F Big=F
 Integral buffers will be    131072 words long.
 Raffenetti 2 integral format.
 Two-electron integral symmetry is turned off.
 ------------------------------------------------------------------------------
 Polarizable Continuum Model (PCM)
 =================================
 Model                : PCM.
 Atomic radii         : UFF (Universal Force Field).
 Polarization charges : Total charges.
 Charge compensation  : None.
 Solution method      : On-the-fly selection.
 Cavity type          : Scaled VdW (van der Waals Surface) (Alpha=1.100).
 Cavity algorithm     : GePol (No added spheres)
                        Default sphere list used, NSphG=   32.
                        Lebedev-Laikov grids with approx.  5.0 points / Ang**2.
                        Smoothing algorithm: York/Karplus (Gamma=1.0000).
                        Polarization charges: spherical gaussians, with
                                              point-specific exponents (IZeta= 3).
                        Self-potential: point-specific (ISelfS= 7).
                        Self-field    : sphere-specific E.n sum rule (ISelfD= 2).
 1st derivatives      : Analytical E(r).r(x)/FMM algorithm (CHGder, D1EAlg=3).
                        Cavity 1st derivative terms included.
 Solvent              : DiMethylSulfoxide, Eps=  46.826000 Eps(inf)=   2.007889
 ------------------------------------------------------------------------------
 One-electron integrals computed using PRISM.
 NBasis=   419 RedAO= T EigKep=  1.10D-06  NBF=   419
 NBsUse=   418 1.00D-06 EigRej=  3.24D-07 NBFU=   418
 Initial guess from the checkpoint file:  "/home/aikhl/works/aikhl/BHFA_NMe/Gau-340137.chk"
 B after Tr=    -0.023703    0.018190    0.018672
         Rot=    0.999995    0.002876   -0.000209    0.001489 Ang=   0.37 deg.
 ExpMin= 4.38D-02 ExpMax= 8.59D+03 ExpMxC= 1.30D+03 IAcc=3 IRadAn=         5 AccDes= 0.00D+00
 Harris functional with IExCor= 1009 and IRadAn=       5 diagonalized for initial guess.
 HarFok:  IExCor= 1009 AccDes= 0.00D+00 IRadAn=         5 IDoV= 1 UseB2=F ITyADJ=14
 ICtDFT=  3500011 ScaDFX=  1.000000  1.000000  1.000000  1.000000
 FoFCou: FMM=F IPFlag=           0 FMFlag=      100000 FMFlg1=           0
         NFxFlg=           0 DoJE=T BraDBF=F KetDBF=T FulRan=T
         wScrn=  0.000000 ICntrl=       500 IOpCl=  0 I1Cent=   200000004 NGrid=           0
         NMat0=    1 NMatS0=      1 NMatT0=    0 NMatD0=    1 NMtDS0=    0 NMtDT0=    0
 Symmetry not used in FoFCou.
 Requested convergence on RMS density matrix=1.00D-08 within 128 cycles.
 Requested convergence on MAX density matrix=1.00D-06.
 Requested convergence on             energy=1.00D-06.
 No special actions if energy rises.
 Inv3:  Mode=1 IEnd=    16398732.
 Iteration    1 A*A^-1 deviation from unit magnitude is 8.44D-15 for    269.
 Iteration    1 A*A^-1 deviation from orthogonality  is 3.49D-15 for   1562    760.
 Iteration    1 A^-1*A deviation from unit magnitude is 8.22D-15 for    269.
 Iteration    1 A^-1*A deviation from orthogonality  is 2.46D-15 for   2046    575.
 Error on total polarization charges =  0.01680
 SCF Done:  E(RM062X) =  -710.489574087     A.U. after   15 cycles
            NFock= 15  Conv=0.42D-08     -V/T= 2.0040
 D1PCM: PCM CHGder 1st derivatives, ID1Alg=3 FixD1E=F DoIter=F DoCFld=F I1PDM=0.
 Calling FoFJK, ICntrl=      2127 FMM=F ISym2X=0 I1Cent= 0 IOpClX= 0 NMat=1 NMatS=1 NMatT=0.
 -------------------------------------------------------------------
 Center     Atomic                   Forces (Hartrees/Bohr)
 Number     Number              X              Y              Z
 -------------------------------------------------------------------
      1        6          -0.000318517    0.000181593    0.000046321
      2        6          -0.000243175    0.000104874    0.000034646
      3        6           0.001499945    0.000227770   -0.001049717
      4        6           0.002849273   -0.000922890   -0.000729093
      5        6           0.002109114    0.000962138   -0.000338840
      6        6           0.000197061    0.000412265   -0.000239002
      7        6          -0.010235315   -0.001595285    0.010626613
      8        6           0.004585207   -0.011530505   -0.007671475
      9        7           0.001529365    0.001936799   -0.002298858
     10        6           0.000424937    0.002330122    0.000738187
     11        6          -0.000853459    0.000074442    0.000324870
     12        6           0.000200331    0.000162385   -0.000462988
     13        6           0.000140352    0.000213623    0.000418139
     14        6          -0.000902994    0.003929851    0.003017503
     15        6          -0.003523464    0.000089386    0.001324151
     16        8           0.000870758    0.000192428   -0.000788814
     17        1          -0.000043573    0.000097842    0.000007200
     18        1           0.000020711    0.000126093    0.000003305
     19        1           0.000775713    0.001841604   -0.000370100
     20        1           0.000064967    0.000037975    0.000143412
     21        1           0.000193309    0.000168918   -0.000115270
     22        1           0.001668754   -0.000481837   -0.001233533
     23        1          -0.000546122   -0.000483901   -0.000209725
     24        1           0.000068962    0.000032392    0.000014607
     25        1           0.000029551   -0.000061960    0.000049592
     26        1           0.000010434   -0.000076389   -0.000056864
     27        1           0.000053456    0.000006390   -0.000043125
     28        1           0.001301438    0.000151717   -0.000390579
     29        6          -0.001142103    0.001711818   -0.000651477
     30        1          -0.000048843    0.000342965    0.000272290
     31        1          -0.000298753    0.000127733   -0.000041080
     32        1          -0.000437321   -0.000310356   -0.000330297
 -------------------------------------------------------------------
 Cartesian Forces:  Max     0.011530505 RMS     0.002346114

 GradGradGradGradGradGradGradGradGradGradGradGradGradGradGradGradGradGrad
 Berny optimization.
 Using GEDIIS/GDIIS optimizer.
 FormGI is forming the generalized inverse of G from B-inverse, IUseBI=4.
 Internal  Forces:  Max     0.007798237 RMS     0.001270276
 Search for a local minimum.
 Step number   2 out of a maximum of   80 on scan point     2 out of    18
 All quantities printed in internal units (Hartrees-Bohrs-Radians)
 Mixed Optimization -- RFO/linear search
 Update second derivatives using D2CorX and points    1    2
 DE= -5.95D-03 DEPred=-7.28D-03 R= 8.17D-01
 TightC=F SS=  1.41D+00  RLast= 4.09D-01 DXNew= 5.0454D-01 1.2272D+00
 Trust test= 8.17D-01 RLast= 4.09D-01 DXMaxT set to 5.05D-01
 ITU=  1  0
 Use linear search instead of GDIIS.
     Eigenvalues ---    0.00443   0.00841   0.00956   0.01178   0.01288
     Eigenvalues ---    0.01465   0.02143   0.02164   0.02166   0.02175
     Eigenvalues ---    0.02175   0.02178   0.02179   0.02185   0.02185
     Eigenvalues ---    0.02187   0.02190   0.02191   0.02193   0.02195
     Eigenvalues ---    0.02204   0.02212   0.02368   0.02385   0.03795
     Eigenvalues ---    0.06110   0.06710   0.07421   0.07596   0.15896
     Eigenvalues ---    0.15999   0.15999   0.16000   0.16000   0.16000
     Eigenvalues ---    0.16000   0.16000   0.16000   0.16000   0.16000
     Eigenvalues ---    0.16000   0.16000   0.16004   0.16885   0.20237
     Eigenvalues ---    0.21991   0.21999   0.22000   0.22001   0.22048
     Eigenvalues ---    0.23318   0.23722   0.24615   0.24924   0.24952
     Eigenvalues ---    0.25998   0.30068   0.31877   0.33717   0.34525
     Eigenvalues ---    0.34586   0.34682   0.34930   0.35266   0.35281
     Eigenvalues ---    0.35365   0.35481   0.35481   0.35489   0.35492
     Eigenvalues ---    0.35499   0.35504   0.35506   0.37106   0.37605
     Eigenvalues ---    0.42327   0.42366   0.42495   0.42800   0.46209
     Eigenvalues ---    0.46551   0.46705   0.46750   0.46872   0.46916
     Eigenvalues ---    0.47009   0.47392   0.55294   0.945591000.00000
     Eigenvalues --- 1000.000001000.000001000.000001000.000001000.00000
     Eigenvalues --- 1000.000001000.000001000.000001000.000001000.00000
     Eigenvalues --- 1000.000001000.000001000.000001000.000001000.00000
     Eigenvalues --- 1000.000001000.000001000.000001000.000001000.00000
     Eigenvalues --- 1000.000001000.000001000.000001000.000001000.00000
     Eigenvalues --- 1000.000001000.000001000.000001000.000001000.00000
     Eigenvalues --- 1000.000001000.000001000.000001000.000001000.00000
     Eigenvalues --- 1000.000001000.000001000.000001000.000001000.00000
     Eigenvalues --- 1000.000001000.000001000.000001000.000001000.00000
     Eigenvalues --- 1000.000001000.000001000.000001000.000001000.00000
     Eigenvalues --- 1000.000001000.000001000.000001000.000001000.00000
     Eigenvalues --- 1000.000001000.000001000.000001000.000001000.00000
     Eigenvalues --- 1000.000001000.000001000.000001000.000001000.00000
     Eigenvalues --- 1000.000001000.000001000.000001000.000001000.00000
     Eigenvalues --- 1000.000001000.000001000.00000
 RFO step:  Lambda=-1.47399429D-03 EMin= 4.43467077D-03
 Quartic linear search produced a step of -0.06700.
 Iteration  1 RMS(Cart)=  0.04304805 RMS(Int)=  0.00068149
 Iteration  2 RMS(Cart)=  0.00176062 RMS(Int)=  0.00019328
 Iteration  3 RMS(Cart)=  0.00000121 RMS(Int)=  0.00019328
 Iteration  4 RMS(Cart)=  0.00000000 RMS(Int)=  0.00019328
 Iteration  1 RMS(Cart)=  0.00000841 RMS(Int)=  0.00000302
 Iteration  2 RMS(Cart)=  0.00000531 RMS(Int)=  0.00000335
 Iteration  3 RMS(Cart)=  0.00000336 RMS(Int)=  0.00000384
 Iteration  4 RMS(Cart)=  0.00000212 RMS(Int)=  0.00000422
 Iteration  5 RMS(Cart)=  0.00000134 RMS(Int)=  0.00000449
 Iteration  6 RMS(Cart)=  0.00000085 RMS(Int)=  0.00000466
 Variable       Old X    -DE/DX   Delta X   Delta X   Delta X     New X
                                 (Linear)    (Quad)   (Total)
    R1        2.62615  -0.00043  -0.00003  -0.00092  -0.00096   2.62519
    R2        2.63758  -0.00128  -0.00011  -0.00252  -0.00264   2.63494
    R3        2.04851   0.00003   0.00001   0.00005   0.00006   2.04858
    R4        2.63622   0.00040   0.00005   0.00074   0.00079   2.63701
    R5        2.04896  -0.00002   0.00001  -0.00008  -0.00007   2.04889
    R6        2.62805   0.00232   0.00017   0.00439   0.00457   2.63262
    R7        2.05220  -0.00160  -0.00018  -0.00375  -0.00393   2.04827
    R8        2.63982   0.00171   0.00021   0.00314   0.00336   2.64317
    R9        2.85159   0.00780   0.00197   0.01942   0.02140   2.87299
   R10        2.62446   0.00026   0.00001   0.00042   0.00043   2.62489
   R11        2.05167  -0.00001   0.00004  -0.00013  -0.00009   2.05158
   R12        2.04868   0.00013   0.00003   0.00028   0.00030   2.04899
   R13        2.88919  -0.00071  -0.00074  -0.00045  -0.00119   2.88800
   R14        2.77844  -0.00509  -0.00045  -0.01191  -0.01236   2.76608
   R15        2.07342  -0.00158  -0.00054  -0.00298  -0.00351   2.06991
   R16        2.63540  -0.00018   0.00020  -0.00097  -0.00069   2.63472
   R17        2.63981   0.00009   0.00021  -0.00049  -0.00020   2.63961
   R18        2.55163  -0.00052  -0.00016  -0.00051  -0.00066   2.55096
   R19        2.75492  -0.00077  -0.00022  -0.00140  -0.00162   2.75331
   R20        2.63364   0.00045  -0.00012   0.00120   0.00108   2.63472
   R21        2.05002  -0.00049   0.00014  -0.00162  -0.00148   2.04854
   R22        2.62817  -0.00018   0.00011  -0.00043  -0.00040   2.62777
   R23        2.04892  -0.00002   0.00006  -0.00017  -0.00012   2.04880
   R24        2.63372   0.00028  -0.00018   0.00112   0.00086   2.63458
   R25        2.04877  -0.00004   0.00000  -0.00010  -0.00010   2.04867
   R26        2.62624  -0.00029   0.00021  -0.00108  -0.00088   2.62536
   R27        2.04881  -0.00000   0.00014  -0.00034  -0.00020   2.04862
   R28        2.05363  -0.00004   0.00003  -0.00016  -0.00013   2.05350
   R29        2.30840  -0.00037   0.00009  -0.00056  -0.00048   2.30793
   R30        2.07741   0.00022   0.00019   0.00016   0.00035   2.07776
   R31        2.05814  -0.00021   0.00011  -0.00081  -0.00071   2.05743
   R32        2.06181   0.00025   0.00009   0.00046   0.00055   2.06236
   R33        2.06384  -0.00001   0.00016  -0.00039  -0.00023   2.06360
    A1        2.08803  -0.00030  -0.00015  -0.00199  -0.00215   2.08587
    A2        2.09810   0.00025   0.00008   0.00157   0.00164   2.09975
    A3        2.09705   0.00005   0.00007   0.00041   0.00048   2.09753
    A4        2.09584   0.00084   0.00024   0.00250   0.00273   2.09857
    A5        2.09838  -0.00054  -0.00011  -0.00196  -0.00207   2.09631
    A6        2.08896  -0.00030  -0.00013  -0.00054  -0.00067   2.08829
    A7        2.10162   0.00072   0.00013   0.00307   0.00320   2.10482
    A8        2.09023  -0.00154  -0.00053  -0.00722  -0.00777   2.08246
    A9        2.09132   0.00082   0.00040   0.00411   0.00450   2.09582
   A10        2.08331  -0.00319  -0.00062  -0.01000  -0.01065   2.07267
   A11        2.12242   0.00487   0.00111   0.01491   0.01595   2.13837
   A12        2.07674  -0.00169  -0.00048  -0.00555  -0.00608   2.07065
   A13        2.09922   0.00206   0.00055   0.00730   0.00786   2.10708
   A14        2.09011  -0.00103  -0.00032  -0.00359  -0.00391   2.08620
   A15        2.09386  -0.00102  -0.00024  -0.00371  -0.00396   2.08990
   A16        2.09828  -0.00012  -0.00016  -0.00098  -0.00114   2.09713
   A17        2.09654  -0.00020   0.00001  -0.00081  -0.00080   2.09574
   A18        2.08837   0.00032   0.00015   0.00178   0.00194   2.09031
   A19        2.00756   0.00202  -0.00128   0.01169   0.01035   2.01791
   A20        1.98118   0.00033   0.00990  -0.02063  -0.01085   1.97034
   A21        1.87037  -0.00174   0.00098  -0.01062  -0.01001   1.86036
   A22        1.91217  -0.00350  -0.00301  -0.01240  -0.01512   1.89705
   A23        1.85454   0.00165   0.00044   0.01635   0.01710   1.87164
   A24        1.82355   0.00139  -0.00859   0.01947   0.01098   1.83453
   A25        2.13603   0.00258  -0.00009   0.01375   0.01284   2.14887
   A26        2.06444  -0.00298   0.00025  -0.00795  -0.00860   2.05584
   A27        2.06891   0.00076  -0.00020   0.00531   0.00461   2.07352
   A28        2.08374   0.00031  -0.00014   0.00192   0.00174   2.08548
   A29        2.08691  -0.00311  -0.00033  -0.01033  -0.01071   2.07621
   A30        2.10970   0.00282   0.00057   0.00955   0.01008   2.11978
   A31        2.10654  -0.00071   0.00008  -0.00372  -0.00349   2.10306
   A32        2.09134   0.00086  -0.00014   0.00496   0.00475   2.09608
   A33        2.08530  -0.00014   0.00005  -0.00123  -0.00126   2.08405
   A34        2.09795   0.00020   0.00000   0.00098   0.00098   2.09893
   A35        2.08905  -0.00018  -0.00001  -0.00093  -0.00094   2.08812
   A36        2.09613  -0.00002   0.00001  -0.00005  -0.00004   2.09609
   A37        2.08625   0.00014   0.00008   0.00084   0.00081   2.08707
   A38        2.09846  -0.00001  -0.00002  -0.00012  -0.00010   2.09836
   A39        2.09843  -0.00013  -0.00007  -0.00065  -0.00068   2.09776
   A40        2.09450  -0.00008  -0.00007  -0.00017  -0.00026   2.09425
   A41        2.09786   0.00000   0.00000  -0.00005  -0.00004   2.09782
   A42        2.09080   0.00008   0.00007   0.00023   0.00031   2.09111
   A43        2.11099  -0.00027   0.00007  -0.00195  -0.00173   2.10926
   A44        2.08170   0.00008   0.00001   0.00055   0.00048   2.08219
   A45        2.09049   0.00019  -0.00008   0.00141   0.00125   2.09174
   A46        2.19020  -0.00033  -0.00024  -0.00032  -0.00152   2.18867
   A47        1.96955   0.00031   0.00020   0.00178   0.00102   1.97057
   A48        2.12296   0.00009   0.00007   0.00083  -0.00006   2.12290
   A49        1.90956  -0.00059  -0.00022  -0.00269  -0.00291   1.90664
   A50        1.93718  -0.00035  -0.00001  -0.00259  -0.00260   1.93458
   A51        1.92128   0.00088   0.00016   0.00512   0.00529   1.92656
   A52        1.90420   0.00031   0.00009   0.00067   0.00076   1.90496
   A53        1.89411   0.00010   0.00001   0.00181   0.00182   1.89593
   A54        1.89690  -0.00035  -0.00002  -0.00225  -0.00227   1.89463
    D1        0.00357   0.00007  -0.00005   0.00373   0.00367   0.00724
    D2       -3.13569   0.00016  -0.00001   0.00717   0.00717  -3.12853
    D3        3.14078  -0.00003  -0.00002  -0.00131  -0.00135   3.13943
    D4        0.00152   0.00006   0.00002   0.00212   0.00215   0.00367
    D5       -0.00767  -0.00006   0.00001  -0.00268  -0.00269  -0.01036
    D6        3.13308  -0.00010   0.00006  -0.00520  -0.00514   3.12794
    D7        3.13830   0.00005  -0.00002   0.00236   0.00232   3.14062
    D8       -0.00413   0.00001   0.00003  -0.00016  -0.00013  -0.00426
    D9        0.00641   0.00005  -0.00000   0.00252   0.00255   0.00896
   D10       -3.12912   0.00027   0.00015   0.01033   0.01051  -3.11861
   D11       -3.13750  -0.00004  -0.00004  -0.00091  -0.00093  -3.13843
   D12        0.01016   0.00018   0.00011   0.00691   0.00703   0.01719
   D13       -0.01219  -0.00015   0.00010  -0.00961  -0.00947  -0.02167
   D14       -3.11268   0.00018  -0.00024   0.00914   0.00898  -3.10370
   D15        3.12333  -0.00038  -0.00006  -0.01747  -0.01753   3.10580
   D16        0.02284  -0.00005  -0.00039   0.00128   0.00092   0.02376
   D17        0.00808   0.00017  -0.00013   0.01066   0.01047   0.01855
   D18       -3.13435   0.00017  -0.00023   0.01127   0.01096  -3.12339
   D19        3.10965   0.00000   0.00023  -0.00711  -0.00673   3.10293
   D20       -0.03278   0.00001   0.00013  -0.00650  -0.00624  -0.03902
   D21       -2.21854   0.00159  -0.00312   0.03820   0.03515  -2.18339
   D22        0.00332  -0.00128   0.00101   0.01214   0.01303   0.01634
   D23        2.00735  -0.00048  -0.00357   0.01806   0.01441   2.02176
   D24        0.96400   0.00196  -0.00345   0.05699   0.05369   1.01769
   D25       -3.09733  -0.00091   0.00068   0.03093   0.03157  -3.06576
   D26       -1.09330  -0.00012  -0.00391   0.03685   0.03296  -1.06034
   D27        0.00183  -0.00007   0.00008  -0.00457  -0.00448  -0.00266
   D28       -3.13892  -0.00003   0.00003  -0.00207  -0.00204  -3.14097
   D29       -3.13892  -0.00007   0.00018  -0.00519  -0.00497   3.13929
   D30        0.00351  -0.00004   0.00013  -0.00268  -0.00253   0.00098
   D31        0.34556  -0.00037   0.01024  -0.10229  -0.09203   0.25353
   D32       -2.97654   0.00203   0.01003  -0.02986  -0.01981  -2.99635
   D33       -1.91080   0.00061   0.00021  -0.07242  -0.07223  -1.98303
   D34        1.05028   0.00300   0.00000   0.00000  -0.00001   1.05027
   D35        2.41175  -0.00022   0.01101  -0.09747  -0.08641   2.32534
   D36       -0.91035   0.00218   0.01079  -0.02505  -0.01419  -0.92454
   D37        1.63195  -0.00063  -0.00245  -0.03090  -0.03331   1.59865
   D38       -1.42952  -0.00108  -0.00409  -0.04736  -0.05131  -1.48083
   D39       -2.38054  -0.00063   0.00174  -0.04277  -0.04088  -2.42142
   D40        0.84117  -0.00108   0.00011  -0.05922  -0.05888   0.78228
   D41       -0.39976   0.00043  -0.00249  -0.01968  -0.02249  -0.42225
   D42        2.82195  -0.00002  -0.00413  -0.03614  -0.04050   2.78145
   D43        3.01160   0.00121   0.00036   0.04580   0.04660   3.05820
   D44       -0.13290   0.00137  -0.00001   0.05011   0.05045  -0.08245
   D45        0.05096  -0.00081   0.00053  -0.02549  -0.02503   0.02593
   D46       -3.09354  -0.00066   0.00016  -0.02118  -0.02117  -3.11471
   D47       -3.02157  -0.00160  -0.00027  -0.04265  -0.04253  -3.06410
   D48        0.12176  -0.00162   0.00002  -0.04510  -0.04475   0.07701
   D49       -0.05342   0.00091  -0.00047   0.02790   0.02744  -0.02598
   D50        3.08990   0.00089  -0.00017   0.02545   0.02522   3.11512
   D51        0.02322  -0.00114  -0.00124  -0.04513  -0.04641  -0.02320
   D52        3.13195   0.00120   0.00090   0.03413   0.03495  -3.11628
   D53        3.08362  -0.00096   0.00039  -0.02940  -0.02893   3.05469
   D54       -0.09083   0.00137   0.00252   0.04987   0.05243  -0.03840
   D55        2.95424   0.00027   0.00084   0.00376   0.00459   2.95883
   D56       -1.22662   0.00004   0.00080   0.00120   0.00200  -1.22462
   D57        0.87426  -0.00003   0.00087   0.00009   0.00095   0.87521
   D58       -0.10601  -0.00007  -0.00080  -0.01257  -0.01337  -0.11938
   D59        1.99631  -0.00029  -0.00084  -0.01513  -0.01596   1.98035
   D60       -2.18599  -0.00037  -0.00077  -0.01624  -0.01701  -2.20300
   D61       -0.02017   0.00023  -0.00015   0.00723   0.00713  -0.01304
   D62        3.13242   0.00023  -0.00036   0.00764   0.00725   3.13968
   D63        3.12432   0.00008   0.00022   0.00293   0.00329   3.12761
   D64       -0.00627   0.00008   0.00001   0.00333   0.00341  -0.00285
   D65       -0.00938   0.00029  -0.00030   0.00936   0.00901  -0.00037
   D66       -3.14111   0.00004  -0.00004   0.00155   0.00147  -3.13963
   D67        3.12116   0.00028  -0.00009   0.00895   0.00888   3.13004
   D68       -0.01056   0.00004   0.00017   0.00114   0.00134  -0.00922
   D69        0.00706  -0.00018   0.00036  -0.00699  -0.00665   0.00041
   D70       -3.12692  -0.00033   0.00008  -0.00900  -0.00885  -3.13577
   D71        3.13879   0.00007   0.00010   0.00083   0.00089   3.13968
   D72        0.00481  -0.00008  -0.00018  -0.00118  -0.00132   0.00349
   D73        0.02487  -0.00045   0.00003  -0.01203  -0.01188   0.01299
   D74       -3.11846  -0.00042  -0.00026  -0.00956  -0.00965  -3.12812
   D75       -3.12430  -0.00030   0.00031  -0.01003  -0.00969  -3.13400
   D76        0.01555  -0.00027   0.00002  -0.00757  -0.00746   0.00809
         Item               Value     Threshold  Converged?
 Maximum Force            0.007798     0.002500     NO 
 RMS     Force            0.001213     0.001667     YES
 Maximum Displacement     0.170915     0.010000     NO 
 RMS     Displacement     0.043222     0.006667     NO 
 Predicted change in Energy=-7.940513D-04
 GradGradGradGradGradGradGradGradGradGradGradGradGradGradGradGradGradGrad

                          Input orientation:                          
 ---------------------------------------------------------------------
 Center     Atomic      Atomic             Coordinates (Angstroms)
 Number     Number       Type             X           Y           Z
 ---------------------------------------------------------------------
      1          6           0        3.836642    2.978537   -2.526198
      2          6           0        4.194126    1.667831   -2.236182
      3          6           0        3.284322    0.812727   -1.613031
      4          6           0        2.005448    1.256291   -1.283604
      5          6           0        1.659704    2.581993   -1.565310
      6          6           0        2.565131    3.435851   -2.182194
      7          6           0        0.996458    0.377787   -0.561426
      8          6           0       -0.354367    0.213853   -1.257114
      9          7           0        1.523469   -0.949756   -0.241356
     10          6           0       -0.572855    0.563869   -2.588893
     11          6           0       -1.798915    0.299720   -3.197902
     12          6           0       -2.813426   -0.330987   -2.486129
     13          6           0       -2.597048   -0.698422   -1.158780
     14          6           0       -1.374008   -0.433468   -0.555394
     15          6           0        2.122357   -1.157337    0.950493
     16          8           0        2.294636   -0.309863    1.812867
     17          1           0        4.543249    3.644353   -3.008465
     18          1           0        5.184453    1.305643   -2.488404
     19          1           0        3.586212   -0.200524   -1.374245
     20          1           0        0.672230    2.945739   -1.298434
     21          1           0        2.280887    4.460796   -2.392795
     22          1           0        0.806954    0.851126    0.408020
     23          1           0        0.212871    1.044436   -3.160593
     24          1           0       -1.954370    0.579439   -4.233777
     25          1           0       -3.765938   -0.537761   -2.960742
     26          1           0       -3.379134   -1.195475   -0.596185
     27          1           0       -1.203513   -0.732144    0.475412
     28          1           0        2.499568   -2.183527    1.066913
     29          6           0        1.457755   -1.997282   -1.251894
     30          1           0        2.050604   -2.849648   -0.924222
     31          1           0        0.427061   -2.318442   -1.411826
     32          1           0        1.860438   -1.636355   -2.200613
 ---------------------------------------------------------------------
                    Distance matrix (angstroms):
                    1          2          3          4          5
     1  C    0.000000
     2  C    1.389192   0.000000
     3  C    2.414470   1.395444   0.000000
     4  C    2.804183   2.422206   1.393122   0.000000
     5  C    2.412387   2.776519   2.402491   1.398708   0.000000
     6  C    1.394351   2.404669   2.778842   2.423054   1.389034
     7  C    4.323295   3.833289   2.555262   1.520320   2.511216
     8  C    5.178669   4.874568   3.704778   2.579943   3.124029
     9  N    5.099290   4.238338   2.844018   2.487012   3.774211
    10  C    5.027745   4.905838   3.986484   2.971679   3.178815
    11  C    6.275886   6.221991   5.349232   4.364945   4.453781
    12  C    7.428187   7.291333   6.265215   5.214122   5.416850
    13  C    7.535398   7.271863   6.089370   5.001945   5.389465
    14  C    6.532742   6.184224   4.936764   3.847896   4.395037
    15  C    5.668475   4.735895   3.435545   3.290966   4.530553
    16  O    5.658519   4.890208   3.738511   3.482040   4.491999
    17  H    1.084060   2.150568   3.398564   3.888241   3.395016
    18  H    2.148627   1.084225   2.149359   3.400007   3.860703
    19  H    3.390596   2.145518   1.083898   2.151591   3.389741
    20  H    3.394405   3.862146   3.386995   2.152191   1.085651
    21  H    2.152966   3.389051   3.863072   3.402209   2.144878
    22  H    4.723825   4.373985   3.197416   2.112378   2.759912
    23  H    4.156311   4.134435   3.447093   2.604094   2.646193
    24  H    6.496716   6.555836   5.862305   4.984156   4.918584
    25  H    8.387634   8.291697   7.303855   6.272185   6.412307
    26  H    8.556562   8.260895   7.033384   5.956293   6.371684
    27  H    6.941324   6.499779   5.185448   4.164786   4.831776
    28  H    6.430017   5.349292   4.095788   4.195407   5.508553
    29  C    5.660541   4.678633   3.370892   3.299502   4.594429
    30  H    6.302697   5.169481   3.925494   4.121884   5.483295
    31  H    6.397269   5.546234   4.243659   3.909791   5.055416
    32  H    5.030767   4.045369   2.893216   3.037982   4.270640
                    6          7          8          9         10
     6  C    0.000000
     7  C    3.799919   0.000000
     8  C    4.445280   1.528262   0.000000
     9  N    4.907694   1.463746   2.431464   0.000000
    10  C    4.273247   2.570602   1.394232   3.492358   0.000000
    11  C    5.469174   3.843333   2.420898   4.619587   1.394234
    12  C    6.573456   4.326900   2.802552   4.922452   2.414847
    13  C    6.692360   3.798466   2.423125   4.228888   2.781359
    14  C    5.756294   2.505451   1.396819   2.959822   2.402425
    15  C    5.577379   2.431080   3.589966   1.349911   4.770113
    16  O    5.483070   2.792023   4.088555   2.285606   5.325543
    17  H    2.153868   5.407234   6.230746   6.154819   5.986647
    18  H    3.390044   4.702495   5.778115   4.851686   5.805767
    19  H    3.862462   2.775238   3.964038   2.469756   4.399717
    20  H    2.145766   2.691224   2.918700   4.125155   2.981413
    21  H    1.084279   4.655603   5.125511   5.871665   4.834081
    22  H    4.059704   1.095348   2.127782   2.044079   3.311779
    23  H    3.494175   2.795371   2.152872   3.770466   1.084043
    24  H    5.726601   4.715317   3.399145   5.511191   2.148131
    25  H    7.515195   5.410671   3.886655   5.961763   3.398181
    26  H    7.700577   4.649964   3.401800   4.921564   3.865408
    27  H    6.215925   2.673359   2.148861   2.827992   3.386347
    28  H    6.491410   3.386909   4.392434   2.046101   5.509346
    29  C    5.622337   2.516047   2.858834   1.456989   3.531351
    30  H    6.430764   3.414554   3.908931   2.086568   4.615817
    31  H    6.186816   2.883928   2.654634   2.108414   3.270021
    32  H    5.120957   2.736816   3.036251   2.103249   3.303433
                   11         12         13         14         15
    11  C    0.000000
    12  C    1.390556   0.000000
    13  C    2.406517   1.394160   0.000000
    14  C    2.775060   2.410428   1.389281   0.000000
    15  C    5.891398   6.070847   5.189646   3.875081   0.000000
    16  O    6.498966   6.676385   5.736745   4.368398   1.221304
    17  H    7.172551   8.378355   8.559490   7.593426   6.677596
    18  H    7.091029   8.163617   8.144688   7.055101   5.221946
    19  H    5.707501   6.496821   6.207015   5.032749   2.909084
    20  H    4.088514   4.929235   4.897713   4.019732   4.898549
    21  H    5.882816   6.994421   7.206565   6.378724   6.539582
    22  H    4.482998   4.783371   4.055020   2.708311   2.461399
    23  H    2.145524   3.391926   3.865288   3.389608   5.039342
    24  H    1.084180   2.149681   3.391397   3.859184   6.820026
    25  H    2.151000   1.084108   2.153876   3.393803   7.096031
    26  H    3.391405   2.153892   1.084081   2.145425   5.714899
    27  H    3.861668   3.394624   2.147943   1.086663   3.386429
    28  H    6.544625   6.654616   5.756278   4.549635   1.099503
    29  C    4.434982   4.747933   4.258772   3.309004   2.449022
    30  H    5.468723   5.695787   5.126740   4.207366   2.526583
    31  H    3.872959   3.950298   3.440019   2.744166   3.130933
    32  H    4.258385   4.861123   4.672721   3.823000   3.198051
                   16         17         18         19         20
    16  O    0.000000
    17  H    6.628523   0.000000
    18  H    5.427876   2.480155   0.000000
    19  H    3.440611   4.285986   2.462573   0.000000
    20  H    4.786580   4.289179   4.946322   4.289058   0.000000
    21  H    6.359793   2.482723   4.288919   4.946638   2.465928
    22  H    2.352592   5.782247   5.268620   3.465070   2.705095
    23  H    5.559063   5.053206   5.023614   4.015022   2.700666
    24  H    7.443576   7.287944   7.384883   6.283575   4.595067
    25  H    7.718150   9.302416   9.150450   7.528932   5.881783
    26  H    6.227320   9.592037   9.119819   7.078937   5.835782
    27  H    3.768840   8.019750   7.330954   5.161910   4.493525
    28  H    2.027083   7.399292   5.658904   3.327514   5.936616
    29  C    3.597293   6.665872   5.130940   2.788124   5.005264
    30  H    3.741887   7.261500   5.434530   3.094910   5.968790
    31  H    4.233305   7.419378   6.076659   3.803580   5.271106
    32  H    4.249251   5.977957   4.448286   2.392235   4.818854
                   21         22         23         24         25
    21  H    0.000000
    22  H    4.800704   0.000000
    23  H    4.066660   3.622886   0.000000
    24  H    6.032540   5.407865   2.462697   0.000000
    25  H    7.865890   5.847128   4.286514   2.480027   0.000000
    26  H    8.201039   4.766585   4.949332   4.290961   2.484620
    27  H    6.879991   2.559934   4.287529   4.945755   4.290799
    28  H    7.494294   3.536694   5.789692   7.454452   7.628048
    29  C    6.609537   3.360399   3.800647   5.212841   5.686592
    30  H    7.460048   4.125198   4.852062   6.225079   6.582127
    31  H    7.096269   3.674550   3.796447   4.693861   4.811570
    32  H    6.114652   3.755311   3.289784   4.857598   5.782803
                   26         27         28         29         30
    26  H    0.000000
    27  H    2.469073   0.000000
    28  H    6.188803   4.021094   0.000000
    29  C    4.946549   3.415626   2.548907   0.000000
    30  H    5.685592   4.126993   2.147069   1.088745   0.000000
    31  H    4.051351   2.955804   3.233826   1.091353   1.776466
    32  H    5.497425   4.167314   3.374109   1.092012   1.771275
                   31         32
    31  H    0.000000
    32  H    1.772568   0.000000
 Symmetry turned off by external request.
 Stoichiometry    C15H15NO
 Framework group  C1[X(C15H15NO)]
 Deg. of freedom    90
 Full point group                 C1      NOp   1
 Rotational constants (GHZ):           0.6618524           0.3872938           0.2833929
 Standard basis: 6-311+G(d) (5D, 7F)
   419 basis functions,   687 primitive gaussians,   436 cartesian basis functions
    60 alpha electrons       60 beta electrons
       nuclear repulsion energy      1149.1532890225 Hartrees.
 NAtoms=   32 NActive=   32 NUniq=   32 SFac= 1.00D+00 NAtFMM=   60 NAOKFM=F Big=F
 Integral buffers will be    131072 words long.
 Raffenetti 2 integral format.
 Two-electron integral symmetry is turned off.
 ------------------------------------------------------------------------------
 Polarizable Continuum Model (PCM)
 =================================
 Model                : PCM.
 Atomic radii         : UFF (Universal Force Field).
 Polarization charges : Total charges.
 Charge compensation  : None.
 Solution method      : On-the-fly selection.
 Cavity type          : Scaled VdW (van der Waals Surface) (Alpha=1.100).
 Cavity algorithm     : GePol (No added spheres)
                        Default sphere list used, NSphG=   32.
                        Lebedev-Laikov grids with approx.  5.0 points / Ang**2.
                        Smoothing algorithm: York/Karplus (Gamma=1.0000).
                        Polarization charges: spherical gaussians, with
                                              point-specific exponents (IZeta= 3).
                        Self-potential: point-specific (ISelfS= 7).
                        Self-field    : sphere-specific E.n sum rule (ISelfD= 2).
 1st derivatives      : Analytical E(r).r(x)/FMM algorithm (CHGder, D1EAlg=3).
                        Cavity 1st derivative terms included.
 Solvent              : DiMethylSulfoxide, Eps=  46.826000 Eps(inf)=   2.007889
 ------------------------------------------------------------------------------
 One-electron integrals computed using PRISM.
 NBasis=   419 RedAO= T EigKep=  1.04D-06  NBF=   419
 NBsUse=   418 1.00D-06 EigRej=  3.34D-07 NBFU=   418
 Initial guess from the checkpoint file:  "/home/aikhl/works/aikhl/BHFA_NMe/Gau-340137.chk"
 B after Tr=     0.011097    0.003973   -0.006090
         Rot=    0.999999    0.001084    0.000021   -0.000742 Ang=   0.15 deg.
 ExpMin= 4.38D-02 ExpMax= 8.59D+03 ExpMxC= 1.30D+03 IAcc=3 IRadAn=         5 AccDes= 0.00D+00
 Harris functional with IExCor= 1009 and IRadAn=       5 diagonalized for initial guess.
 HarFok:  IExCor= 1009 AccDes= 0.00D+00 IRadAn=         5 IDoV= 1 UseB2=F ITyADJ=14
 ICtDFT=  3500011 ScaDFX=  1.000000  1.000000  1.000000  1.000000
 FoFCou: FMM=F IPFlag=           0 FMFlag=      100000 FMFlg1=           0
         NFxFlg=           0 DoJE=T BraDBF=F KetDBF=T FulRan=T
         wScrn=  0.000000 ICntrl=       500 IOpCl=  0 I1Cent=   200000004 NGrid=           0
         NMat0=    1 NMatS0=      1 NMatT0=    0 NMatD0=    1 NMtDS0=    0 NMtDT0=    0
 Symmetry not used in FoFCou.
 Requested convergence on RMS density matrix=1.00D-08 within 128 cycles.
 Requested convergence on MAX density matrix=1.00D-06.
 Requested convergence on             energy=1.00D-06.
 No special actions if energy rises.
 Inv3:  Mode=1 IEnd=    16342668.
 Iteration    1 A*A^-1 deviation from unit magnitude is 4.00D-15 for   2332.
 Iteration    1 A*A^-1 deviation from orthogonality  is 2.87D-15 for   2328   2204.
 Iteration    1 A^-1*A deviation from unit magnitude is 3.77D-15 for   2332.
 Iteration    1 A^-1*A deviation from orthogonality  is 2.33D-15 for   2334   2314.
 Error on total polarization charges =  0.01677
 SCF Done:  E(RM062X) =  -710.490101193     A.U. after   14 cycles
            NFock= 14  Conv=0.92D-08     -V/T= 2.0040
 D1PCM: PCM CHGder 1st derivatives, ID1Alg=3 FixD1E=F DoIter=F DoCFld=F I1PDM=0.
 Calling FoFJK, ICntrl=      2127 FMM=F ISym2X=0 I1Cent= 0 IOpClX= 0 NMat=1 NMatS=1 NMatT=0.
 -------------------------------------------------------------------
 Center     Atomic                   Forces (Hartrees/Bohr)
 Number     Number              X              Y              Z
 -------------------------------------------------------------------
      1        6           0.000052853    0.000200028    0.000019869
      2        6          -0.000343479   -0.000241992    0.000154784
      3        6          -0.000746359    0.000190749   -0.000348776
      4        6           0.001142992    0.000815446    0.000101081
      5        6           0.000499095   -0.000195589   -0.000244596
      6        6          -0.000333649    0.000342074   -0.000084658
      7        6          -0.003782687    0.000141276    0.003829918
      8        6           0.002554959   -0.002685889   -0.004634668
      9        7           0.000630885   -0.000581966   -0.000221148
     10        6           0.000507894    0.000563914    0.001387572
     11        6          -0.000648693   -0.000577933    0.000252727
     12        6           0.000058995    0.000462137   -0.000336344
     13        6           0.000259640   -0.000062516    0.000165418
     14        6          -0.001379590    0.002970820    0.001839825
     15        6           0.005724412    0.001306339   -0.003595934
     16        8          -0.002633552   -0.000143378    0.000946608
     17        1           0.000017360   -0.000026163   -0.000018077
     18        1          -0.000026062   -0.000134631    0.000056023
     19        1           0.000141858   -0.000395893   -0.000138487
     20        1          -0.000246390    0.000094402    0.000114317
     21        1          -0.000051792   -0.000007910    0.000036426
     22        1           0.000066272   -0.000432427   -0.000544002
     23        1           0.000119546   -0.000222322   -0.000077284
     24        1           0.000002493    0.000100258   -0.000002477
     25        1           0.000014096   -0.000047369    0.000001924
     26        1          -0.000094293   -0.000027573   -0.000009800
     27        1           0.000102023   -0.000137962   -0.000105505
     28        1          -0.001782733   -0.000738644    0.000885828
     29        6          -0.000665809   -0.000561353    0.000683454
     30        1           0.000227563   -0.000032108    0.000043915
     31        1           0.000456680   -0.000416043   -0.000243041
     32        1           0.000155473    0.000482218    0.000085111
 -------------------------------------------------------------------
 Cartesian Forces:  Max     0.005724412 RMS     0.001246111

 GradGradGradGradGradGradGradGradGradGradGradGradGradGradGradGradGradGrad
 Berny optimization.
 Using GEDIIS/GDIIS optimizer.
 FormGI is forming the generalized inverse of G from B-inverse, IUseBI=4.
 Internal  Forces:  Max     0.003236586 RMS     0.000694314
 Search for a local minimum.
 Step number   3 out of a maximum of   80 on scan point     2 out of    18
 All quantities printed in internal units (Hartrees-Bohrs-Radians)
 Mixed Optimization -- En-DIIS/RFO-DIIS
 Update second derivatives using D2CorX and points    1    2    3
 DE= -5.27D-04 DEPred=-7.94D-04 R= 6.64D-01
 TightC=F SS=  1.41D+00  RLast= 2.51D-01 DXNew= 8.4853D-01 7.5199D-01
 Trust test= 6.64D-01 RLast= 2.51D-01 DXMaxT set to 7.52D-01
 ITU=  1  1  0
 Use linear search instead of GDIIS.
     Eigenvalues ---    0.00402   0.00862   0.00898   0.00972   0.01296
     Eigenvalues ---    0.01472   0.02141   0.02151   0.02166   0.02172
     Eigenvalues ---    0.02175   0.02178   0.02179   0.02185   0.02185
     Eigenvalues ---    0.02187   0.02191   0.02191   0.02193   0.02195
     Eigenvalues ---    0.02204   0.02212   0.02368   0.03521   0.04597
     Eigenvalues ---    0.06015   0.06569   0.07429   0.07632   0.15460
     Eigenvalues ---    0.15999   0.15999   0.16000   0.16000   0.16000
     Eigenvalues ---    0.16000   0.16000   0.16000   0.16000   0.16000
     Eigenvalues ---    0.16000   0.16001   0.16133   0.16683   0.21074
     Eigenvalues ---    0.21995   0.21999   0.22000   0.22030   0.22087
     Eigenvalues ---    0.23411   0.23748   0.24681   0.24951   0.25052
     Eigenvalues ---    0.26941   0.30132   0.31520   0.33717   0.34518
     Eigenvalues ---    0.34542   0.34687   0.34935   0.35265   0.35284
     Eigenvalues ---    0.35363   0.35481   0.35482   0.35492   0.35495
     Eigenvalues ---    0.35499   0.35506   0.35512   0.37421   0.37725
     Eigenvalues ---    0.42295   0.42388   0.42495   0.43032   0.46207
     Eigenvalues ---    0.46580   0.46709   0.46818   0.46910   0.46958
     Eigenvalues ---    0.47007   0.47442   0.55346   0.945681000.00000
     Eigenvalues --- 1000.000001000.000001000.000001000.000001000.00000
     Eigenvalues --- 1000.000001000.000001000.000001000.000001000.00000
     Eigenvalues --- 1000.000001000.000001000.000001000.000001000.00000
     Eigenvalues --- 1000.000001000.000001000.000001000.000001000.00000
     Eigenvalues --- 1000.000001000.000001000.000001000.000001000.00000
     Eigenvalues --- 1000.000001000.000001000.000001000.000001000.00000
     Eigenvalues --- 1000.000001000.000001000.000001000.000001000.00000
     Eigenvalues --- 1000.000001000.000001000.000001000.000001000.00000
     Eigenvalues --- 1000.000001000.000001000.000001000.000001000.00000
     Eigenvalues --- 1000.000001000.000001000.000001000.000001000.00000
     Eigenvalues --- 1000.000001000.000001000.000001000.000001000.00000
     Eigenvalues --- 1000.000001000.000001000.000001000.000001000.00000
     Eigenvalues --- 1000.000001000.000001000.000001000.000001000.00000
     Eigenvalues --- 1000.000001000.000001000.000001000.000001000.00000
     Eigenvalues --- 1000.000001000.000001000.00000
 RFO step:  Lambda=-6.36360188D-04 EMin= 4.01904563D-03
 Quartic linear search produced a step of -0.23434.
 Iteration  1 RMS(Cart)=  0.04204634 RMS(Int)=  0.00064736
 Iteration  2 RMS(Cart)=  0.00105028 RMS(Int)=  0.00018117
 Iteration  3 RMS(Cart)=  0.00000052 RMS(Int)=  0.00018117
 Iteration  1 RMS(Cart)=  0.00000154 RMS(Int)=  0.00000055
 Iteration  2 RMS(Cart)=  0.00000097 RMS(Int)=  0.00000061
 Variable       Old X    -DE/DX   Delta X   Delta X   Delta X     New X
                                 (Linear)    (Quad)   (Total)
    R1        2.62519   0.00036   0.00023  -0.00005   0.00017   2.62537
    R2        2.63494   0.00011   0.00062  -0.00157  -0.00095   2.63399
    R3        2.04858   0.00000  -0.00001   0.00005   0.00003   2.04861
    R4        2.63701  -0.00031  -0.00018   0.00002  -0.00016   2.63684
    R5        2.04889   0.00001   0.00002  -0.00003  -0.00002   2.04887
    R6        2.63262  -0.00074  -0.00107   0.00191   0.00084   2.63346
    R7        2.04827   0.00038   0.00092  -0.00190  -0.00098   2.04729
    R8        2.64317   0.00007  -0.00079   0.00236   0.00157   2.64475
    R9        2.87299   0.00061  -0.00501   0.01595   0.01094   2.88392
   R10        2.62489  -0.00013  -0.00010   0.00012   0.00001   2.62491
   R11        2.05158   0.00028   0.00002   0.00052   0.00054   2.05213
   R12        2.04899  -0.00000  -0.00007   0.00020   0.00013   2.04912
   R13        2.88800  -0.00067   0.00028  -0.00228  -0.00200   2.88600
   R14        2.76608   0.00107   0.00290  -0.00633  -0.00343   2.76264
   R15        2.06991  -0.00068   0.00082  -0.00378  -0.00295   2.06695
   R16        2.63472  -0.00124   0.00016  -0.00251  -0.00233   2.63238
   R17        2.63961   0.00042   0.00005   0.00049   0.00056   2.64016
   R18        2.55096  -0.00104   0.00016  -0.00182  -0.00167   2.54930
   R19        2.75331  -0.00003   0.00038  -0.00112  -0.00075   2.75256
   R20        2.63472   0.00049  -0.00025   0.00155   0.00129   2.63601
   R21        2.04854   0.00003   0.00035  -0.00101  -0.00066   2.04788
   R22        2.62777  -0.00034   0.00009  -0.00087  -0.00080   2.62697
   R23        2.04880   0.00003   0.00003  -0.00004  -0.00001   2.04879
   R24        2.63458   0.00013  -0.00020   0.00086   0.00064   2.63522
   R25        2.04867  -0.00000   0.00002  -0.00008  -0.00006   2.04861
   R26        2.62536  -0.00014   0.00021  -0.00086  -0.00066   2.62470
   R27        2.04862   0.00008   0.00005  -0.00002   0.00003   2.04864
   R28        2.05350  -0.00005   0.00003  -0.00020  -0.00017   2.05333
   R29        2.30793   0.00020   0.00011  -0.00020  -0.00009   2.30784
   R30        2.07776   0.00017  -0.00008   0.00057   0.00049   2.07825
   R31        2.05743   0.00016   0.00017  -0.00018  -0.00001   2.05742
   R32        2.06236  -0.00027  -0.00013  -0.00023  -0.00035   2.06200
   R33        2.06360   0.00014   0.00005   0.00010   0.00015   2.06376
    A1        2.08587  -0.00007   0.00050  -0.00147  -0.00096   2.08491
    A2        2.09975  -0.00000  -0.00039   0.00098   0.00059   2.10034
    A3        2.09753   0.00007  -0.00011   0.00049   0.00037   2.09790
    A4        2.09857   0.00022  -0.00064   0.00260   0.00196   2.10053
    A5        2.09631   0.00005   0.00048  -0.00108  -0.00060   2.09572
    A6        2.08829  -0.00026   0.00016  -0.00152  -0.00137   2.08692
    A7        2.10482  -0.00019  -0.00075   0.00137   0.00062   2.10544
    A8        2.08246  -0.00002   0.00182  -0.00541  -0.00359   2.07888
    A9        2.09582   0.00021  -0.00105   0.00400   0.00295   2.09877
   A10        2.07267   0.00021   0.00249  -0.00667  -0.00417   2.06850
   A11        2.13837  -0.00005  -0.00374   0.01097   0.00725   2.14561
   A12        2.07065  -0.00015   0.00143  -0.00433  -0.00290   2.06775
   A13        2.10708   0.00021  -0.00184   0.00603   0.00418   2.11127
   A14        2.08620  -0.00012   0.00092  -0.00305  -0.00214   2.08406
   A15        2.08990  -0.00009   0.00093  -0.00297  -0.00205   2.08786
   A16        2.09713  -0.00038   0.00027  -0.00187  -0.00160   2.09553
   A17        2.09574   0.00025   0.00019   0.00028   0.00047   2.09621
   A18        2.09031   0.00013  -0.00045   0.00158   0.00113   2.09144
   A19        2.01791  -0.00174  -0.00243   0.00392   0.00155   2.01945
   A20        1.97034  -0.00187   0.00254  -0.00878  -0.00625   1.96408
   A21        1.86036   0.00064   0.00235  -0.00868  -0.00633   1.85402
   A22        1.89705   0.00324   0.00354   0.00459   0.00813   1.90517
   A23        1.87164  -0.00026  -0.00401   0.00688   0.00286   1.87450
   A24        1.83453   0.00014  -0.00257   0.00246  -0.00016   1.83437
   A25        2.14887   0.00035  -0.00301   0.00994   0.00675   2.15561
   A26        2.05584  -0.00058   0.00202  -0.00792  -0.00609   2.04974
   A27        2.07352   0.00035  -0.00108   0.00396   0.00278   2.07630
   A28        2.08548  -0.00120  -0.00041  -0.00256  -0.00295   2.08253
   A29        2.07621   0.00165   0.00251  -0.00270  -0.00018   2.07603
   A30        2.11978  -0.00047  -0.00236   0.00525   0.00289   2.12267
   A31        2.10306  -0.00023   0.00082  -0.00319  -0.00234   2.10072
   A32        2.09608   0.00010  -0.00111   0.00363   0.00250   2.09858
   A33        2.08405   0.00013   0.00029  -0.00045  -0.00018   2.08387
   A34        2.09893   0.00019  -0.00023   0.00129   0.00106   2.09998
   A35        2.08812  -0.00014   0.00022  -0.00113  -0.00091   2.08720
   A36        2.09609  -0.00005   0.00001  -0.00013  -0.00012   2.09597
   A37        2.08707  -0.00007  -0.00019   0.00032   0.00012   2.08718
   A38        2.09836   0.00005   0.00002   0.00012   0.00015   2.09851
   A39        2.09776   0.00002   0.00016  -0.00043  -0.00026   2.09749
   A40        2.09425  -0.00011   0.00006  -0.00041  -0.00035   2.09389
   A41        2.09782  -0.00001   0.00001  -0.00020  -0.00019   2.09762
   A42        2.09111   0.00012  -0.00007   0.00063   0.00056   2.09166
   A43        2.10926  -0.00013   0.00040  -0.00147  -0.00102   2.10824
   A44        2.08219   0.00001  -0.00011   0.00023   0.00010   2.08228
   A45        2.09174   0.00011  -0.00029   0.00124   0.00092   2.09266
   A46        2.18867  -0.00077   0.00036  -0.00278  -0.00374   2.18493
   A47        1.97057   0.00053  -0.00024   0.00374   0.00218   1.97275
   A48        2.12290   0.00044   0.00001   0.00261   0.00131   2.12421
   A49        1.90664  -0.00018   0.00068  -0.00304  -0.00236   1.90428
   A50        1.93458   0.00109   0.00061   0.00392   0.00453   1.93911
   A51        1.92656  -0.00091  -0.00124  -0.00098  -0.00223   1.92434
   A52        1.90496  -0.00024  -0.00018   0.00028   0.00010   1.90506
   A53        1.89593   0.00020  -0.00043   0.00084   0.00041   1.89634
   A54        1.89463   0.00002   0.00053  -0.00103  -0.00050   1.89413
    D1        0.00724  -0.00006  -0.00086   0.00041  -0.00045   0.00679
    D2       -3.12853  -0.00008  -0.00168   0.00182   0.00014  -3.12839
    D3        3.13943   0.00001   0.00032  -0.00042  -0.00010   3.13933
    D4        0.00367  -0.00001  -0.00050   0.00099   0.00049   0.00415
    D5       -0.01036   0.00006   0.00063   0.00028   0.00091  -0.00944
    D6        3.12794   0.00005   0.00120  -0.00148  -0.00028   3.12767
    D7        3.14062  -0.00001  -0.00054   0.00110   0.00056   3.14118
    D8       -0.00426  -0.00002   0.00003  -0.00066  -0.00063  -0.00489
    D9        0.00896  -0.00003  -0.00060   0.00000  -0.00061   0.00836
   D10       -3.11861  -0.00011  -0.00246   0.00309   0.00062  -3.11799
   D11       -3.13843  -0.00001   0.00022  -0.00140  -0.00119  -3.13961
   D12        0.01719  -0.00009  -0.00165   0.00169   0.00004   0.01722
   D13       -0.02167   0.00012   0.00222  -0.00094   0.00127  -0.02040
   D14       -3.10370  -0.00013  -0.00211  -0.00005  -0.00218  -3.10588
   D15        3.10580   0.00020   0.00411  -0.00413  -0.00002   3.10578
   D16        0.02376  -0.00005  -0.00022  -0.00324  -0.00347   0.02030
   D17        0.01855  -0.00012  -0.00245   0.00165  -0.00079   0.01776
   D18       -3.12339  -0.00008  -0.00257   0.00349   0.00094  -3.12245
   D19        3.10293   0.00012   0.00158   0.00133   0.00286   3.10579
   D20       -0.03902   0.00016   0.00146   0.00317   0.00459  -0.03443
   D21       -2.18339  -0.00034  -0.00824   0.06422   0.05600  -2.12739
   D22        0.01634   0.00102  -0.00305   0.06621   0.06317   0.07951
   D23        2.02176   0.00059  -0.00338   0.05934   0.05597   2.07773
   D24        1.01769  -0.00060  -0.01258   0.06518   0.05259   1.07028
   D25       -3.06576   0.00076  -0.00740   0.06718   0.05976  -3.00599
   D26       -1.06034   0.00034  -0.00772   0.06030   0.05257  -1.00777
   D27       -0.00266   0.00004   0.00105  -0.00135  -0.00031  -0.00296
   D28       -3.14097   0.00004   0.00048   0.00040   0.00088  -3.14009
   D29        3.13929  -0.00000   0.00117  -0.00319  -0.00204   3.13725
   D30        0.00098   0.00001   0.00059  -0.00144  -0.00085   0.00012
   D31        0.25353   0.00032   0.02157  -0.07002  -0.04841   0.20511
   D32       -2.99635   0.00166   0.00464  -0.00485  -0.00019  -2.99654
   D33       -1.98303   0.00146   0.01693  -0.06517  -0.04823  -2.03126
   D34        1.05027   0.00280   0.00000   0.00000  -0.00000   1.05027
   D35        2.32534  -0.00013   0.02025  -0.07368  -0.05345   2.27189
   D36       -0.92454   0.00121   0.00333  -0.00852  -0.00522  -0.92976
   D37        1.59865   0.00054   0.00780  -0.00853  -0.00068   1.59797
   D38       -1.48083   0.00078   0.01203  -0.00867   0.00338  -1.47746
   D39       -2.42142  -0.00059   0.00958  -0.00639   0.00318  -2.41824
   D40        0.78228  -0.00036   0.01380  -0.00652   0.00724   0.78952
   D41       -0.42225   0.00064   0.00527   0.00480   0.01009  -0.41217
   D42        2.78145   0.00087   0.00949   0.00467   0.01414   2.79559
   D43        3.05820   0.00080  -0.01092   0.04428   0.03344   3.09163
   D44       -0.08245   0.00093  -0.01182   0.04955   0.03779  -0.04466
   D45        0.02593  -0.00050   0.00587  -0.02082  -0.01497   0.01096
   D46       -3.11471  -0.00037   0.00496  -0.01556  -0.01062  -3.12533
   D47       -3.06410  -0.00079   0.00997  -0.04033  -0.03030  -3.09439
   D48        0.07701  -0.00090   0.01049  -0.04378  -0.03324   0.04377
   D49       -0.02598   0.00050  -0.00643   0.02237   0.01595  -0.01003
   D50        3.11512   0.00039  -0.00591   0.01892   0.01300   3.12812
   D51       -0.02320   0.00266   0.01088   0.05243   0.06329   0.04010
   D52       -3.11628  -0.00194  -0.00819  -0.03110  -0.03924   3.12766
   D53        3.05469   0.00249   0.00678   0.05227   0.05900   3.11369
   D54       -0.03840  -0.00210  -0.01229  -0.03126  -0.04353  -0.08193
   D55        2.95883  -0.00046  -0.00108  -0.01249  -0.01357   2.94526
   D56       -1.22462  -0.00019  -0.00047  -0.01165  -0.01213  -1.23675
   D57        0.87521  -0.00004  -0.00022  -0.01104  -0.01126   0.86395
   D58       -0.11938  -0.00019   0.00313  -0.01234  -0.00920  -0.12858
   D59        1.98035   0.00008   0.00374  -0.01150  -0.00775   1.97259
   D60       -2.20300   0.00022   0.00399  -0.01088  -0.00689  -2.20989
   D61       -0.01304   0.00025  -0.00167   0.00782   0.00616  -0.00688
   D62        3.13968   0.00011  -0.00170   0.00520   0.00350  -3.14001
   D63        3.12761   0.00012  -0.00077   0.00259   0.00185   3.12946
   D64       -0.00285  -0.00002  -0.00080  -0.00003  -0.00081  -0.00367
   D65       -0.00037   0.00002  -0.00211   0.00412   0.00200   0.00163
   D66       -3.13963  -0.00004  -0.00035   0.00058   0.00023  -3.13941
   D67        3.13004   0.00015  -0.00208   0.00675   0.00467   3.13472
   D68       -0.00922   0.00009  -0.00031   0.00321   0.00290  -0.00632
   D69        0.00041  -0.00002   0.00156  -0.00262  -0.00107  -0.00066
   D70       -3.13577  -0.00012   0.00207  -0.00563  -0.00354  -3.13931
   D71        3.13968   0.00004  -0.00021   0.00092   0.00070   3.14038
   D72        0.00349  -0.00007   0.00031  -0.00208  -0.00177   0.00173
   D73        0.01299  -0.00025   0.00278  -0.01085  -0.00805   0.00493
   D74       -3.12812  -0.00014   0.00226  -0.00738  -0.00509  -3.13320
   D75       -3.13400  -0.00015   0.00227  -0.00787  -0.00559  -3.13959
   D76        0.00809  -0.00003   0.00175  -0.00439  -0.00263   0.00546
         Item               Value     Threshold  Converged?
 Maximum Force            0.002885     0.002500     NO 
 RMS     Force            0.000595     0.001667     YES
 Maximum Displacement     0.172050     0.010000     NO 
 RMS     Displacement     0.041927     0.006667     NO 
 Predicted change in Energy=-3.886772D-04
 GradGradGradGradGradGradGradGradGradGradGradGradGradGradGradGradGradGrad

                          Input orientation:                          
 ---------------------------------------------------------------------
 Center     Atomic      Atomic             Coordinates (Angstroms)
 Number     Number       Type             X           Y           Z
 ---------------------------------------------------------------------
      1          6           0        3.837650    2.977001   -2.533947
      2          6           0        4.179781    1.653627   -2.285480
      3          6           0        3.271639    0.795210   -1.664658
      4          6           0        2.006713    1.247385   -1.293811
      5          6           0        1.678326    2.586199   -1.535571
      6          6           0        2.581511    3.443820   -2.150535
      7          6           0        0.989798    0.367728   -0.571946
      8          6           0       -0.351214    0.187556   -1.280165
      9          7           0        1.530416   -0.945985   -0.226798
     10          6           0       -0.581346    0.569525   -2.599854
     11          6           0       -1.815044    0.320100   -3.201165
     12          6           0       -2.824923   -0.319757   -2.491800
     13          6           0       -2.598521   -0.710158   -1.172346
     14          6           0       -1.369551   -0.459510   -0.575735
     15          6           0        2.114600   -1.124712    0.975975
     16          8           0        2.203591   -0.274739    1.848382
     17          1           0        4.544105    3.644320   -3.014395
     18          1           0        5.158680    1.283172   -2.568404
     19          1           0        3.567398   -0.226845   -1.460600
     20          1           0        0.703131    2.958483   -1.236132
     21          1           0        2.308323    4.478132   -2.327670
     22          1           0        0.790472    0.854739    0.386936
     23          1           0        0.199162    1.059174   -3.170327
     24          1           0       -1.980038    0.621422   -4.229472
     25          1           0       -3.782500   -0.514729   -2.961120
     26          1           0       -3.378529   -1.211700   -0.610823
     27          1           0       -1.191721   -0.771186    0.449877
     28          1           0        2.471557   -2.153111    1.132354
     29          6           0        1.498021   -2.006150   -1.225130
     30          1           0        2.109557   -2.838574   -0.880970
     31          1           0        0.478386   -2.356491   -1.393203
     32          1           0        1.901571   -1.644945   -2.173468
 ---------------------------------------------------------------------
                    Distance matrix (angstroms):
                    1          2          3          4          5
     1  C    0.000000
     2  C    1.389283   0.000000
     3  C    2.415832   1.395357   0.000000
     4  C    2.807461   2.422945   1.393566   0.000000
     5  C    2.410842   2.772965   2.400616   1.399539   0.000000
     6  C    1.393846   2.403636   2.779836   2.426663   1.389042
     7  C    4.332206   3.842620   2.565844   1.526107   2.514808
     8  C    5.186478   4.867232   3.693527   2.585198   3.152421
     9  N    5.102556   4.244442   2.851501   2.485205   3.769760
    10  C    5.032674   4.893101   3.971274   2.977128   3.210263
    11  C    6.281501   6.209244   5.334879   4.370776   4.484757
    12  C    7.433725   7.280295   6.252631   5.218795   5.444099
    13  C    7.541444   7.264429   6.080072   5.005488   5.411961
    14  C    6.539048   6.179294   4.929577   3.850752   4.414429
    15  C    5.666790   4.756179   3.463782   3.284877   4.502118
    16  O    5.696382   4.971191   3.824522   3.496999   4.462287
    17  H    1.084078   2.151025   3.399763   3.891537   3.393999
    18  H    2.148340   1.084216   2.148438   3.400112   3.857135
    19  H    3.389652   2.142805   1.083378   2.153348   3.389311
    20  H    3.392621   3.858871   3.385354   2.151862   1.085939
    21  H    2.152854   3.388504   3.864127   3.405519   2.145630
    22  H    4.724494   4.389470   3.220058   2.111474   2.735374
    23  H    4.161926   4.120881   3.431739   2.612274   2.681820
    24  H    6.501465   6.541248   5.847101   4.990403   4.949857
    25  H    8.392933   8.279866   7.290928   6.276938   6.439609
    26  H    8.562526   8.254855   7.025880   5.959396   6.391477
    27  H    6.945983   6.497302   5.181355   4.164740   4.842645
    28  H    6.451823   5.393595   4.141980   4.203061   5.496189
    29  C    5.658503   4.659415   3.344626   3.293778   4.606360
    30  H    6.288048   5.141824   3.894738   4.108050   5.481116
    31  H    6.405629   5.529695   4.220091   3.915812   5.088252
    32  H    5.024015   4.010407   2.844350   3.024967   4.284779
                    6          7          8          9         10
     6  C    0.000000
     7  C    3.806289   0.000000
     8  C    4.467849   1.527204   0.000000
     9  N    4.906725   1.461929   2.436191   0.000000
    10  C    4.297339   2.573253   1.392997   3.519617   0.000000
    11  C    5.494647   3.844763   2.418803   4.652089   1.394919
    12  C    6.596250   4.325572   2.800832   4.948876   2.415810
    13  C    6.711566   3.794516   2.422375   4.242380   2.782870
    14  C    5.772943   2.500174   1.397114   2.961119   2.403589
    15  C    5.555588   2.426647   3.590607   1.349029   4.788018
    16  O    5.473741   2.782812   4.065533   2.282567   5.315587
    17  H    2.153655   5.416152   6.238663   6.158239   5.991365
    18  H    3.388924   4.712054   5.763581   4.859687   5.784304
    19  H    3.862869   2.790563   3.944592   2.487715   4.375406
    20  H    2.144761   2.689857   2.965067   4.116798   3.035908
    21  H    1.084348   4.660096   5.155526   5.868547   4.868416
    22  H    4.043503   1.093785   2.127865   2.041272   3.299114
    23  H    3.521661   2.802639   2.152985   3.802270   1.083692
    24  H    5.752881   4.718240   3.397016   5.549905   2.148182
    25  H    7.538421   5.409409   3.884911   5.990790   3.399045
    26  H    7.717943   4.645254   3.401554   4.931107   3.866942
    27  H    6.226211   2.664634   2.149113   2.810422   3.386876
    28  H    6.489613   3.384505   4.389420   2.046997   5.537359
    29  C    5.633160   2.514008   2.869677   1.456594   3.584374
    30  H    6.426742   3.410239   3.920741   2.084524   4.670188
    31  H    6.216131   2.890913   2.678281   2.111112   3.337755
    32  H    5.134040   2.728930   3.038271   2.101387   3.354185
                   11         12         13         14         15
    11  C    0.000000
    12  C    1.390134   0.000000
    13  C    2.406527   1.394500   0.000000
    14  C    2.774732   2.410175   1.388933   0.000000
    15  C    5.914227   6.088703   5.196214   3.871641   0.000000
    16  O    6.480833   6.642678   5.689874   4.321786   1.221257
    17  H    7.178029   8.383889   8.565730   7.599988   6.676018
    18  H    7.068290   8.143290   8.129975   7.044535   5.256135
    19  H    5.683256   6.475629   6.191545   5.021015   2.975515
    20  H    4.142901   4.977020   4.935980   4.051520   4.853674
    21  H    5.920674   7.028293   7.233964   6.401277   6.507186
    22  H    4.466433   4.768401   4.045434   2.705493   2.453265
    23  H    2.145742   3.392189   3.866457   3.391043   5.062616
    24  H    1.084174   2.149222   3.391408   3.858874   6.849214
    25  H    2.150684   1.084079   2.153999   3.393439   7.116781
    26  H    3.391278   2.154092   1.084096   2.145463   5.718387
    27  H    3.861288   3.394790   2.148120   1.086575   3.366529
    28  H    6.578078   6.674457   5.753212   4.532104   1.099762
    29  C    4.504726   4.810013   4.296980   3.322166   2.449891
    30  H    5.546442   5.769602   5.175041   4.225791   2.526974
    31  H    3.961400   4.033244   3.496648   2.771582   3.131689
    32  H    4.327908   4.919065   4.703924   3.828609   3.199222
                   16         17         18         19         20
    16  O    0.000000
    17  H    6.669605   0.000000
    18  H    5.537836   2.480248   0.000000
    19  H    3.579333   4.284175   2.457551   0.000000
    20  H    4.713739   4.287852   4.943029   4.289607   0.000000
    21  H    6.327730   2.483053   4.288386   4.947109   2.465245
    22  H    2.325607   5.782782   5.291391   3.506355   2.658518
    23  H    5.566372   5.058243   5.000930   3.990241   2.757257
    24  H    7.432777   7.292377   7.359236   6.257816   4.649875
    25  H    7.682590   9.307678   9.128601   7.507025   5.929559
    26  H    6.171357   9.598240   9.107164   7.066679   5.868678
    27  H    3.705458   8.024810   7.325162   5.157077   4.510379
    28  H    2.028000   7.423017   5.720513   3.410979   5.904697
    29  C    3.597512   6.663925   5.101416   2.739287   5.027878
    30  H    3.745859   7.246133   5.397534   3.046703   5.975788
    31  H    4.221125   7.427521   6.044286   3.752589   5.322042
    32  H    4.259573   5.972141   4.397567   2.300906   4.848341
                   21         22         23         24         25
    21  H    0.000000
    22  H    4.775137   0.000000
    23  H    4.104620   3.611864   0.000000
    24  H    6.072981   5.389007   2.462180   0.000000
    25  H    7.901142   5.830694   4.286557   2.479602   0.000000
    26  H    8.225694   4.758809   4.950535   4.290774   2.484523
    27  H    6.893506   2.564505   4.288432   4.945414   4.291014
    28  H    7.481430   3.525458   5.830576   7.500928   7.652062
    29  C    6.627073   3.359177   3.855780   5.294063   5.755163
    30  H    7.461008   4.121666   4.907464   6.317343   6.666604
    31  H    7.136804   3.684873   3.860428   4.791267   4.899551
    32  H    6.138509   3.746816   3.347265   4.942718   5.848627
                   26         27         28         29         30
    26  H    0.000000
    27  H    2.470074   0.000000
    28  H    6.176441   3.974305   0.000000
    29  C    4.978882   3.400809   2.554819   0.000000
    30  H    5.730513   4.116271   2.157401   1.088738   0.000000
    31  H    4.098592   2.949474   3.223745   1.091166   1.776373
    32  H    5.523496   4.148958   3.392872   1.092093   1.771598
                   31         32
    31  H    0.000000
    32  H    1.772164   0.000000
 Symmetry turned off by external request.
 Stoichiometry    C15H15NO
 Framework group  C1[X(C15H15NO)]
 Deg. of freedom    90
 Full point group                 C1      NOp   1
 Rotational constants (GHZ):           0.6573420           0.3862307           0.2834230
 Standard basis: 6-311+G(d) (5D, 7F)
   419 basis functions,   687 primitive gaussians,   436 cartesian basis functions
    60 alpha electrons       60 beta electrons
       nuclear repulsion energy      1148.0964433192 Hartrees.
 NAtoms=   32 NActive=   32 NUniq=   32 SFac= 1.00D+00 NAtFMM=   60 NAOKFM=F Big=F
 Integral buffers will be    131072 words long.
 Raffenetti 2 integral format.
 Two-electron integral symmetry is turned off.
 ------------------------------------------------------------------------------
 Polarizable Continuum Model (PCM)
 =================================
 Model                : PCM.
 Atomic radii         : UFF (Universal Force Field).
 Polarization charges : Total charges.
 Charge compensation  : None.
 Solution method      : On-the-fly selection.
 Cavity type          : Scaled VdW (van der Waals Surface) (Alpha=1.100).
 Cavity algorithm     : GePol (No added spheres)
                        Default sphere list used, NSphG=   32.
                        Lebedev-Laikov grids with approx.  5.0 points / Ang**2.
                        Smoothing algorithm: York/Karplus (Gamma=1.0000).
                        Polarization charges: spherical gaussians, with
                                              point-specific exponents (IZeta= 3).
                        Self-potential: point-specific (ISelfS= 7).
                        Self-field    : sphere-specific E.n sum rule (ISelfD= 2).
 1st derivatives      : Analytical E(r).r(x)/FMM algorithm (CHGder, D1EAlg=3).
                        Cavity 1st derivative terms included.
 Solvent              : DiMethylSulfoxide, Eps=  46.826000 Eps(inf)=   2.007889
 ------------------------------------------------------------------------------
 One-electron integrals computed using PRISM.
 NBasis=   419 RedAO= T EigKep=  1.00D-06  NBF=   419
 NBsUse=   418 1.00D-06 EigRej=  3.47D-07 NBFU=   418
 Initial guess from the checkpoint file:  "/home/aikhl/works/aikhl/BHFA_NMe/Gau-340137.chk"
 B after Tr=    -0.016768    0.008707   -0.005491
         Rot=    0.999997    0.001663    0.001650   -0.000027 Ang=   0.27 deg.
 ExpMin= 4.38D-02 ExpMax= 8.59D+03 ExpMxC= 1.30D+03 IAcc=3 IRadAn=         5 AccDes= 0.00D+00
 Harris functional with IExCor= 1009 and IRadAn=       5 diagonalized for initial guess.
 HarFok:  IExCor= 1009 AccDes= 0.00D+00 IRadAn=         5 IDoV= 1 UseB2=F ITyADJ=14
 ICtDFT=  3500011 ScaDFX=  1.000000  1.000000  1.000000  1.000000
 FoFCou: FMM=F IPFlag=           0 FMFlag=      100000 FMFlg1=           0
         NFxFlg=           0 DoJE=T BraDBF=F KetDBF=T FulRan=T
         wScrn=  0.000000 ICntrl=       500 IOpCl=  0 I1Cent=   200000004 NGrid=           0
         NMat0=    1 NMatS0=      1 NMatT0=    0 NMatD0=    1 NMtDS0=    0 NMtDT0=    0
 Symmetry not used in FoFCou.
 Requested convergence on RMS density matrix=1.00D-08 within 128 cycles.
 Requested convergence on MAX density matrix=1.00D-06.
 Requested convergence on             energy=1.00D-06.
 No special actions if energy rises.
 Inv3:  Mode=1 IEnd=    16468947.
 Iteration    1 A*A^-1 deviation from unit magnitude is 9.44D-15 for    291.
 Iteration    1 A*A^-1 deviation from orthogonality  is 3.88D-15 for   2314     26.
 Iteration    1 A^-1*A deviation from unit magnitude is 8.55D-15 for    291.
 Iteration    1 A^-1*A deviation from orthogonality  is 2.80D-15 for   2319   2147.
 Error on total polarization charges =  0.01679
 SCF Done:  E(RM062X) =  -710.490183786     A.U. after   14 cycles
            NFock= 14  Conv=0.88D-08     -V/T= 2.0040
 D1PCM: PCM CHGder 1st derivatives, ID1Alg=3 FixD1E=F DoIter=F DoCFld=F I1PDM=0.
 Calling FoFJK, ICntrl=      2127 FMM=F ISym2X=0 I1Cent= 0 IOpClX= 0 NMat=1 NMatS=1 NMatT=0.
 -------------------------------------------------------------------
 Center     Atomic                   Forces (Hartrees/Bohr)
 Number     Number              X              Y              Z
 -------------------------------------------------------------------
      1        6           0.000218985   -0.000029913   -0.000097257
      2        6          -0.000068435   -0.000108120    0.000076098
      3        6          -0.001149754    0.000074028    0.000052021
      4        6          -0.000355721    0.001180481    0.000183417
      5        6          -0.000607756   -0.000701186    0.000022313
      6        6          -0.000404432    0.000090262   -0.000005212
      7        6           0.000545904    0.001839733    0.000892370
      8        6           0.001927887   -0.000388745   -0.001965836
      9        7           0.002160924   -0.000416673   -0.002189496
     10        6           0.000383506   -0.000554673    0.000717035
     11        6          -0.000335547   -0.000396813    0.000048823
     12        6           0.000061240    0.000377268   -0.000173978
     13        6           0.000168352   -0.000146056    0.000099357
     14        6          -0.001360983    0.001710426    0.000873008
     15        6          -0.005633374   -0.002165958    0.002008128
     16        8           0.002318227    0.000915565   -0.000348544
     17        1           0.000058913   -0.000081792    0.000008071
     18        1          -0.000013213   -0.000147757    0.000031651
     19        1           0.000200017   -0.000575944    0.000163683
     20        1          -0.000278305    0.000008537    0.000071306
     21        1          -0.000117139   -0.000095043    0.000106262
     22        1          -0.000698756   -0.000229082    0.000049749
     23        1           0.000453767    0.000081444    0.000019098
     24        1          -0.000020061    0.000082330   -0.000017856
     25        1          -0.000001938   -0.000001270   -0.000016298
     26        1          -0.000108078    0.000022171    0.000014785
     27        1           0.000106169   -0.000113096   -0.000068908
     28        1           0.001910905    0.000497558   -0.000912739
     29        6           0.000515418   -0.000390541    0.000287693
     30        1           0.000186158   -0.000218971   -0.000112323
     31        1           0.000119716   -0.000024333    0.000226031
     32        1          -0.000182595   -0.000093837   -0.000042449
 -------------------------------------------------------------------
 Cartesian Forces:  Max     0.005633374 RMS     0.000948946

 GradGradGradGradGradGradGradGradGradGradGradGradGradGradGradGradGradGrad
 Berny optimization.
 Using GEDIIS/GDIIS optimizer.
 FormGI is forming the generalized inverse of G from B-inverse, IUseBI=4.
 Internal  Forces:  Max     0.002491233 RMS     0.000637405
 Search for a local minimum.
 Step number   4 out of a maximum of   80 on scan point     2 out of    18
 All quantities printed in internal units (Hartrees-Bohrs-Radians)
 Mixed Optimization -- En-DIIS/RFO-DIIS
 Swapping is turned off.
 Update second derivatives using D2CorX and points    2    3    4
 DE= -8.26D-05 DEPred=-3.89D-04 R= 2.12D-01
 Trust test= 2.12D-01 RLast= 2.12D-01 DXMaxT set to 7.52D-01
 ITU=  0  1  1  0
     Eigenvalues ---    0.00386   0.00787   0.00889   0.01009   0.01308
     Eigenvalues ---    0.01521   0.02126   0.02145   0.02167   0.02173
     Eigenvalues ---    0.02175   0.02177   0.02181   0.02185   0.02185
     Eigenvalues ---    0.02187   0.02191   0.02193   0.02193   0.02198
     Eigenvalues ---    0.02205   0.02212   0.02362   0.03961   0.05989
     Eigenvalues ---    0.06421   0.07125   0.07409   0.07839   0.15745
     Eigenvalues ---    0.15999   0.15999   0.16000   0.16000   0.16000
     Eigenvalues ---    0.16000   0.16000   0.16000   0.16000   0.16000
     Eigenvalues ---    0.16000   0.16032   0.16216   0.17627   0.20384
     Eigenvalues ---    0.21974   0.21999   0.22000   0.22006   0.22117
     Eigenvalues ---    0.23392   0.23815   0.24518   0.24947   0.25319
     Eigenvalues ---    0.27039   0.29944   0.31864   0.33712   0.34426
     Eigenvalues ---    0.34531   0.34688   0.34937   0.35265   0.35278
     Eigenvalues ---    0.35374   0.35481   0.35482   0.35492   0.35494
     Eigenvalues ---    0.35499   0.35506   0.35529   0.37490   0.38494
     Eigenvalues ---    0.42284   0.42389   0.42491   0.43805   0.46207
     Eigenvalues ---    0.46614   0.46706   0.46817   0.46913   0.47003
     Eigenvalues ---    0.47106   0.47888   0.55311   0.946111000.00000
     Eigenvalues --- 1000.000001000.000001000.000001000.000001000.00000
     Eigenvalues --- 1000.000001000.000001000.000001000.000001000.00000
     Eigenvalues --- 1000.000001000.000001000.000001000.000001000.00000
     Eigenvalues --- 1000.000001000.000001000.000001000.000001000.00000
     Eigenvalues --- 1000.000001000.000001000.000001000.000001000.00000
     Eigenvalues --- 1000.000001000.000001000.000001000.000001000.00000
     Eigenvalues --- 1000.000001000.000001000.000001000.000001000.00000
     Eigenvalues --- 1000.000001000.000001000.000001000.000001000.00000
     Eigenvalues --- 1000.000001000.000001000.000001000.000001000.00000
     Eigenvalues --- 1000.000001000.000001000.000001000.000001000.00000
     Eigenvalues --- 1000.000001000.000001000.000001000.000001000.00000
     Eigenvalues --- 1000.000001000.000001000.000001000.000001000.00000
     Eigenvalues --- 1000.000001000.000001000.000001000.000001000.00000
     Eigenvalues --- 1000.000001000.000001000.000001000.000001000.00000
     Eigenvalues --- 1000.000001000.000001000.00000
 En-DIIS/RFO-DIIS/Sim-DIIS IScMMF=       -3 using points:     4    3
 RFO step:  Lambda=-3.99620918D-04.
 DidBck=F Rises=F RFO-DIIS coefs:    0.80458    0.19542
 Iteration  1 RMS(Cart)=  0.01802279 RMS(Int)=  0.00011742
 Iteration  2 RMS(Cart)=  0.00015333 RMS(Int)=  0.00002843
 Iteration  3 RMS(Cart)=  0.00000003 RMS(Int)=  0.00002843
 Iteration  1 RMS(Cart)=  0.00000088 RMS(Int)=  0.00000032
 Variable       Old X    -DE/DX   Delta X   Delta X   Delta X     New X
                                 (Linear)    (Quad)   (Total)
    R1        2.62537   0.00028  -0.00003   0.00052   0.00048   2.62585
    R2        2.63399   0.00062   0.00019   0.00069   0.00088   2.63487
    R3        2.04861  -0.00002  -0.00001  -0.00001  -0.00002   2.04859
    R4        2.63684  -0.00029   0.00003  -0.00046  -0.00043   2.63641
    R5        2.04887   0.00003   0.00000   0.00005   0.00005   2.04892
    R6        2.63346  -0.00108  -0.00016  -0.00145  -0.00161   2.63185
    R7        2.04729   0.00063   0.00019   0.00099   0.00118   2.04847
    R8        2.64475  -0.00081  -0.00031  -0.00073  -0.00104   2.64371
    R9        2.88392  -0.00219  -0.00214  -0.00192  -0.00406   2.87987
   R10        2.62491  -0.00021  -0.00000  -0.00025  -0.00025   2.62466
   R11        2.05213   0.00027  -0.00011   0.00059   0.00048   2.05261
   R12        2.04912  -0.00008  -0.00003  -0.00009  -0.00012   2.04900
   R13        2.88600  -0.00098   0.00039  -0.00233  -0.00194   2.88406
   R14        2.76264   0.00196   0.00067   0.00292   0.00359   2.76624
   R15        2.06695   0.00007   0.00058  -0.00065  -0.00007   2.06688
   R16        2.63238  -0.00092   0.00046  -0.00166  -0.00121   2.63117
   R17        2.64016   0.00055  -0.00011   0.00085   0.00074   2.64090
   R18        2.54930   0.00016   0.00033  -0.00042  -0.00010   2.54920
   R19        2.75256   0.00027   0.00015   0.00023   0.00037   2.75294
   R20        2.63601   0.00025  -0.00025   0.00051   0.00026   2.63627
   R21        2.04788   0.00035   0.00013   0.00048   0.00061   2.04849
   R22        2.62697  -0.00021   0.00016  -0.00042  -0.00025   2.62672
   R23        2.04879   0.00004   0.00000   0.00009   0.00009   2.04888
   R24        2.63522   0.00018  -0.00013   0.00027   0.00015   2.63537
   R25        2.04861   0.00001   0.00001   0.00001   0.00002   2.04863
   R26        2.62470  -0.00001   0.00013  -0.00004   0.00009   2.62480
   R27        2.04864   0.00007  -0.00001   0.00018   0.00017   2.04882
   R28        2.05333  -0.00002   0.00003  -0.00006  -0.00002   2.05331
   R29        2.30784   0.00056   0.00002   0.00034   0.00036   2.30820
   R30        2.07825   0.00002  -0.00010   0.00022   0.00012   2.07837
   R31        2.05742   0.00024   0.00000   0.00045   0.00045   2.05787
   R32        2.06200  -0.00014   0.00007  -0.00037  -0.00030   2.06170
   R33        2.06376  -0.00006  -0.00003   0.00005   0.00002   2.06377
    A1        2.08491   0.00003   0.00019   0.00027   0.00046   2.08537
    A2        2.10034  -0.00012  -0.00012  -0.00048  -0.00060   2.09974
    A3        2.09790   0.00009  -0.00007   0.00022   0.00015   2.09805
    A4        2.10053  -0.00014  -0.00038   0.00023  -0.00015   2.10038
    A5        2.09572   0.00022   0.00012   0.00059   0.00071   2.09642
    A6        2.08692  -0.00009   0.00027  -0.00081  -0.00055   2.08637
    A7        2.10544  -0.00040  -0.00012  -0.00119  -0.00130   2.10414
    A8        2.07888   0.00019   0.00070   0.00010   0.00080   2.07967
    A9        2.09877   0.00021  -0.00058   0.00108   0.00051   2.09927
   A10        2.06850   0.00121   0.00082   0.00203   0.00283   2.07133
   A11        2.14561  -0.00052  -0.00142  -0.00004  -0.00148   2.14414
   A12        2.06775  -0.00067   0.00057  -0.00139  -0.00085   2.06690
   A13        2.11127  -0.00050  -0.00082  -0.00056  -0.00137   2.10990
   A14        2.08406   0.00017   0.00042  -0.00000   0.00041   2.08447
   A15        2.08786   0.00034   0.00040   0.00056   0.00096   2.08881
   A16        2.09553  -0.00020   0.00031  -0.00070  -0.00038   2.09515
   A17        2.09621   0.00027  -0.00009   0.00090   0.00080   2.09701
   A18        2.09144  -0.00007  -0.00022  -0.00020  -0.00042   2.09102
   A19        2.01945  -0.00249  -0.00030  -0.00755  -0.00790   2.01156
   A20        1.96408   0.00017   0.00122   0.00603   0.00726   1.97135
   A21        1.85402   0.00055   0.00124   0.00000   0.00122   1.85524
   A22        1.90517   0.00175  -0.00159   0.00868   0.00711   1.91229
   A23        1.87450   0.00003  -0.00056  -0.00411  -0.00467   1.86982
   A24        1.83437   0.00017   0.00003  -0.00374  -0.00369   1.83067
   A25        2.15561  -0.00118  -0.00132  -0.00155  -0.00280   2.15281
   A26        2.04974   0.00108   0.00119   0.00121   0.00247   2.05221
   A27        2.07630   0.00012  -0.00054   0.00056   0.00005   2.07635
   A28        2.08253   0.00014   0.00058  -0.00116  -0.00059   2.08194
   A29        2.07603   0.00118   0.00003   0.00352   0.00355   2.07958
   A30        2.12267  -0.00132  -0.00057  -0.00279  -0.00336   2.11931
   A31        2.10072   0.00007   0.00046  -0.00029   0.00015   2.10087
   A32        2.09858  -0.00033  -0.00049  -0.00069  -0.00117   2.09741
   A33        2.08387   0.00026   0.00003   0.00098   0.00102   2.08489
   A34        2.09998   0.00002  -0.00021   0.00024   0.00003   2.10001
   A35        2.08720  -0.00002   0.00018  -0.00023  -0.00006   2.08715
   A36        2.09597   0.00000   0.00002   0.00002   0.00004   2.09601
   A37        2.08718   0.00001  -0.00002   0.00001  -0.00001   2.08717
   A38        2.09851  -0.00002  -0.00003  -0.00001  -0.00004   2.09847
   A39        2.09749   0.00001   0.00005  -0.00000   0.00005   2.09754
   A40        2.09389  -0.00008   0.00007  -0.00018  -0.00011   2.09378
   A41        2.09762  -0.00002   0.00004  -0.00021  -0.00017   2.09746
   A42        2.09166   0.00010  -0.00011   0.00039   0.00028   2.09194
   A43        2.10824  -0.00014   0.00020  -0.00035  -0.00017   2.10807
   A44        2.08228   0.00001  -0.00002  -0.00009  -0.00010   2.08218
   A45        2.09266   0.00013  -0.00018   0.00044   0.00027   2.09292
   A46        2.18493   0.00059   0.00073   0.00052   0.00106   2.18599
   A47        1.97275  -0.00026  -0.00043   0.00054  -0.00007   1.97268
   A48        2.12421  -0.00012  -0.00026   0.00074   0.00030   2.12451
   A49        1.90428   0.00023   0.00046   0.00022   0.00068   1.90496
   A50        1.93911  -0.00024  -0.00089   0.00118   0.00030   1.93940
   A51        1.92434   0.00020   0.00043  -0.00082  -0.00038   1.92396
   A52        1.90506  -0.00007  -0.00002  -0.00041  -0.00044   1.90463
   A53        1.89634  -0.00013  -0.00008  -0.00023  -0.00031   1.89602
   A54        1.89413  -0.00001   0.00010   0.00004   0.00013   1.89427
    D1        0.00679  -0.00001   0.00009  -0.00118  -0.00110   0.00569
    D2       -3.12839  -0.00004  -0.00003  -0.00224  -0.00227  -3.13066
    D3        3.13933   0.00001   0.00002   0.00053   0.00055   3.13989
    D4        0.00415  -0.00001  -0.00010  -0.00053  -0.00062   0.00353
    D5       -0.00944   0.00004  -0.00018   0.00176   0.00158  -0.00787
    D6        3.12767   0.00003   0.00005   0.00162   0.00167   3.12934
    D7        3.14118   0.00001  -0.00011   0.00005  -0.00006   3.14112
    D8       -0.00489   0.00000   0.00012  -0.00010   0.00003  -0.00486
    D9        0.00836  -0.00006   0.00012  -0.00238  -0.00226   0.00610
   D10       -3.11799  -0.00003  -0.00012  -0.00225  -0.00237  -3.12036
   D11       -3.13961  -0.00003   0.00023  -0.00132  -0.00109  -3.14071
   D12        0.01722  -0.00000  -0.00001  -0.00119  -0.00120   0.01603
   D13       -0.02040   0.00009  -0.00025   0.00523   0.00499  -0.01541
   D14       -3.10588  -0.00017   0.00043  -0.00748  -0.00706  -3.11294
   D15        3.10578   0.00006   0.00000   0.00509   0.00510   3.11088
   D16        0.02030  -0.00019   0.00068  -0.00763  -0.00695   0.01335
   D17        0.01776  -0.00006   0.00015  -0.00466  -0.00452   0.01325
   D18       -3.12245  -0.00010  -0.00018  -0.00472  -0.00491  -3.12736
   D19        3.10579   0.00018  -0.00056   0.00751   0.00696   3.11275
   D20       -0.03443   0.00014  -0.00090   0.00745   0.00657  -0.02786
   D21       -2.12739  -0.00047  -0.01094   0.00708  -0.00387  -2.13126
   D22        0.07951  -0.00002  -0.01234   0.01820   0.00584   0.08535
   D23        2.07773   0.00060  -0.01094   0.01679   0.00585   2.08358
   D24        1.07028  -0.00078  -0.01028  -0.00574  -0.01600   1.05429
   D25       -3.00599  -0.00033  -0.01168   0.00539  -0.00629  -3.01228
   D26       -1.00777   0.00029  -0.01027   0.00398  -0.00628  -1.01405
   D27       -0.00296   0.00001   0.00006   0.00122   0.00128  -0.00168
   D28       -3.14009   0.00002  -0.00017   0.00136   0.00119  -3.13890
   D29        3.13725   0.00005   0.00040   0.00128   0.00168   3.13893
   D30        0.00012   0.00006   0.00017   0.00142   0.00159   0.00171
   D31        0.20511   0.00087   0.00946   0.00559   0.01502   0.22013
   D32       -2.99654   0.00147   0.00004   0.00981   0.00982  -2.98672
   D33       -2.03126   0.00112   0.00942  -0.00422   0.00520  -2.02605
   D34        1.05027   0.00172   0.00000   0.00000   0.00001   1.05028
   D35        2.27189   0.00004   0.01045  -0.00201   0.00845   2.28034
   D36       -0.92976   0.00065   0.00102   0.00221   0.00325  -0.92651
   D37        1.59797   0.00063   0.00013  -0.00535  -0.00525   1.59272
   D38       -1.47746   0.00077  -0.00066   0.00192   0.00123  -1.47622
   D39       -2.41824  -0.00113  -0.00062  -0.00348  -0.00408  -2.42232
   D40        0.78952  -0.00099  -0.00141   0.00378   0.00240   0.79192
   D41       -0.41217  -0.00021  -0.00197  -0.00614  -0.00811  -0.42028
   D42        2.79559  -0.00007  -0.00276   0.00113  -0.00163   2.79397
   D43        3.09163   0.00046  -0.00653   0.00599  -0.00057   3.09106
   D44       -0.04466   0.00045  -0.00738   0.00619  -0.00122  -0.04588
   D45        0.01096  -0.00019   0.00293   0.00169   0.00462   0.01558
   D46       -3.12533  -0.00019   0.00207   0.00189   0.00397  -3.12136
   D47       -3.09439  -0.00036   0.00592  -0.00578   0.00011  -3.09428
   D48        0.04377  -0.00041   0.00650  -0.00632   0.00015   0.04392
   D49       -0.01003   0.00017  -0.00312  -0.00184  -0.00496  -0.01499
   D50        3.12812   0.00012  -0.00254  -0.00238  -0.00492   3.12321
   D51        0.04010  -0.00228  -0.01237  -0.01398  -0.02636   0.01374
   D52        3.12766   0.00210   0.00767   0.02363   0.03129  -3.12423
   D53        3.11369  -0.00232  -0.01153  -0.02120  -0.03272   3.08097
   D54       -0.08193   0.00206   0.00851   0.01642   0.02493  -0.05700
   D55        2.94526  -0.00012   0.00265  -0.01405  -0.01140   2.93386
   D56       -1.23675  -0.00020   0.00237  -0.01368  -0.01131  -1.24806
   D57        0.86395  -0.00024   0.00220  -0.01340  -0.01120   0.85274
   D58       -0.12858  -0.00004   0.00180  -0.00669  -0.00489  -0.13347
   D59        1.97259  -0.00012   0.00152  -0.00632  -0.00480   1.96779
   D60       -2.20989  -0.00015   0.00135  -0.00604  -0.00469  -2.21459
   D61       -0.00688   0.00013  -0.00120   0.00080  -0.00040  -0.00728
   D62       -3.14001   0.00000  -0.00068  -0.00171  -0.00239   3.14079
   D63        3.12946   0.00013  -0.00036   0.00060   0.00023   3.12969
   D64       -0.00367   0.00001   0.00016  -0.00191  -0.00176  -0.00542
   D65        0.00163  -0.00005  -0.00039  -0.00316  -0.00355  -0.00192
   D66       -3.13941  -0.00006  -0.00004  -0.00076  -0.00080  -3.14021
   D67        3.13472   0.00007  -0.00091  -0.00064  -0.00155   3.13316
   D68       -0.00632   0.00007  -0.00057   0.00176   0.00119  -0.00513
   D69       -0.00066   0.00003   0.00021   0.00301   0.00322   0.00256
   D70       -3.13931  -0.00005   0.00069   0.00140   0.00209  -3.13722
   D71        3.14038   0.00004  -0.00014   0.00061   0.00048   3.14085
   D72        0.00173  -0.00004   0.00035  -0.00099  -0.00065   0.00108
   D73        0.00493  -0.00009   0.00157  -0.00051   0.00105   0.00599
   D74       -3.13320  -0.00004   0.00099   0.00003   0.00101  -3.13219
   D75       -3.13959  -0.00001   0.00109   0.00108   0.00217  -3.13741
   D76        0.00546   0.00004   0.00051   0.00163   0.00214   0.00759
         Item               Value     Threshold  Converged?
 Maximum Force            0.002474     0.002500     YES
 RMS     Force            0.000599     0.001667     YES
 Maximum Displacement     0.064610     0.010000     NO 
 RMS     Displacement     0.018023     0.006667     NO 
 Predicted change in Energy=-2.008545D-04
 GradGradGradGradGradGradGradGradGradGradGradGradGradGradGradGradGradGrad

                          Input orientation:                          
 ---------------------------------------------------------------------
 Center     Atomic      Atomic             Coordinates (Angstroms)
 Number     Number       Type             X           Y           Z
 ---------------------------------------------------------------------
      1          6           0        3.817150    2.976982   -2.540258
      2          6           0        4.167827    1.655963   -2.289753
      3          6           0        3.267172    0.794407   -1.662915
      4          6           0        2.003499    1.242766   -1.286403
      5          6           0        1.663785    2.577388   -1.532482
      6          6           0        2.559277    3.438135   -2.153996
      7          6           0        0.992864    0.357811   -0.566730
      8          6           0       -0.347274    0.189206   -1.277239
      9          7           0        1.532082   -0.957803   -0.218585
     10          6           0       -0.566682    0.571119   -2.598094
     11          6           0       -1.799842    0.333352   -3.205517
     12          6           0       -2.819685   -0.295333   -2.500694
     13          6           0       -2.602624   -0.690180   -1.180910
     14          6           0       -1.374069   -0.451448   -0.578473
     15          6           0        2.118295   -1.133639    0.983569
     16          8           0        2.234375   -0.274188    1.843687
     17          1           0        4.518035    3.646359   -3.025946
     18          1           0        5.147030    1.289265   -2.576596
     19          1           0        3.567998   -0.226842   -1.458911
     20          1           0        0.686363    2.943519   -1.231791
     21          1           0        2.278619    4.469899   -2.333906
     22          1           0        0.790072    0.841408    0.393110
     23          1           0        0.222485    1.052433   -3.164347
     24          1           0       -1.957056    0.636725   -4.234491
     25          1           0       -3.776981   -0.480539   -2.974540
     26          1           0       -3.390061   -1.184930   -0.623569
     27          1           0       -1.202888   -0.767272    0.446988
     28          1           0        2.501524   -2.154061    1.130181
     29          6           0        1.504929   -2.021743   -1.213340
     30          1           0        2.124603   -2.848423   -0.869136
     31          1           0        0.487900   -2.381237   -1.376776
     32          1           0        1.902278   -1.660102   -2.164138
 ---------------------------------------------------------------------
                    Distance matrix (angstroms):
                    1          2          3          4          5
     1  C    0.000000
     2  C    1.389539   0.000000
     3  C    2.415748   1.395129   0.000000
     4  C    2.805171   2.421107   1.392716   0.000000
     5  C    2.410864   2.773574   2.401434   1.398991   0.000000
     6  C    1.394311   2.404580   2.780572   2.425130   1.388910
     7  C    4.327985   3.838541   2.562170   1.523961   2.511838
     8  C    5.168107   4.854142   3.685002   2.576084   3.132558
     9  N    5.108251   4.250724   2.857773   2.490978   3.773757
    10  C    5.000951   4.866985   3.952576   2.962681   3.183651
    11  C    6.243552   6.180696   5.316656   4.356081   4.453253
    12  C    7.399809   7.257918   6.240131   5.206088   5.412158
    13  C    7.517273   7.250719   6.073783   4.996377   5.385429
    14  C    6.523150   6.171083   4.926387   3.844410   4.394603
    15  C    5.674563   4.764147   3.470037   3.288350   4.506530
    16  O    5.682803   4.954698   3.808519   3.485959   4.455959
    17  H    1.084066   2.150885   3.399433   3.889237   3.394095
    18  H    2.149020   1.084244   2.147921   3.398315   3.857775
    19  H    3.390556   2.143606   1.084003   2.153407   3.390449
    20  H    3.393380   3.859751   3.386019   2.151834   1.086195
    21  H    2.153709   3.389586   3.864804   3.404019   2.145204
    22  H    4.725306   4.389816   3.219545   2.110511   2.735855
    23  H    4.124923   4.085938   3.404555   2.595171   2.658161
    24  H    6.456677   6.506538   5.824983   4.974385   4.917064
    25  H    8.355470   8.255516   7.277771   6.263668   6.405653
    26  H    8.540438   8.244302   7.022590   5.951768   6.365730
    27  H    6.938577   6.496645   5.183818   4.162429   4.829375
    28  H    6.444423   5.384124   4.132924   4.198373   5.493468
    29  C    5.665185   4.666391   3.352360   3.303169   4.612926
    30  H    6.292274   5.146106   3.899456   4.114196   5.485600
    31  H    6.414678   5.538444   4.229768   3.929199   5.098520
    32  H    5.030979   4.018056   2.852854   3.034354   4.290943
                    6          7          8          9         10
     6  C    0.000000
     7  C    3.802823   0.000000
     8  C    4.446604   1.526178   0.000000
     9  N    4.911743   1.463831   2.443022   0.000000
    10  C    4.264813   2.569849   1.392355   3.521999   0.000000
    11  C    5.454108   3.842266   2.418468   4.657313   1.395055
    12  C    6.556845   4.324620   2.800792   4.958302   2.415832
    13  C    6.680951   3.795133   2.422644   4.253644   2.782866
    14  C    5.751725   2.501482   1.397505   2.971806   2.403411
    15  C    5.562365   2.427848   3.597250   1.348977   4.789949
    16  O    5.465196   2.784041   4.076742   2.283311   5.318823
    17  H    2.154156   5.411943   6.219415   6.164049   5.957728
    18  H    3.390088   4.707894   5.752029   4.865941   5.758707
    19  H    3.864287   2.787314   3.941504   2.493525   4.362346
    20  H    2.145440   2.687402   2.942228   4.118511   3.010845
    21  H    1.084285   4.656752   5.131880   5.872976   4.833842
    22  H    4.044852   1.093747   2.123438   2.040076   3.295624
    23  H    3.488980   2.797070   2.151968   3.799159   1.084017
    24  H    5.707331   4.715113   3.396617   5.553747   2.148311
    25  H    7.495163   5.408494   3.884879   6.000769   3.399075
    26  H    7.688274   4.646860   3.402071   4.943995   3.867030
    27  H    6.213248   2.667351   2.149392   2.821232   3.386528
    28  H    6.485508   3.386010   4.404795   2.046954   5.544413
    29  C    5.639748   2.518451   2.884967   1.456792   3.596116
    30  H    6.431223   3.413535   3.937501   2.085364   4.682475
    31  H    6.225734   2.900612   2.704552   2.111371   3.364545
    32  H    5.140406   2.729601   3.044177   2.101296   3.355954
                   11         12         13         14         15
    11  C    0.000000
    12  C    1.389999   0.000000
    13  C    2.406473   1.394579   0.000000
    14  C    2.774627   2.410210   1.388982   0.000000
    15  C    5.920499   6.101352   5.212361   3.886125   0.000000
    16  O    6.491416   6.664654   5.719947   4.349615   1.221447
    17  H    7.136094   8.345955   8.538941   7.582812   6.684560
    18  H    7.040479   8.123131   8.119315   7.038985   5.264834
    19  H    5.672580   6.472441   6.194235   5.024902   2.981548
    20  H    4.109718   4.938891   4.901407   4.024674   4.856075
    21  H    5.874060   6.980541   7.195995   6.375212   6.513907
    22  H    4.462723   4.764097   4.041495   2.701658   2.452270
    23  H    2.146760   3.392890   3.866777   3.390780   5.057491
    24  H    1.084223   2.149166   3.391429   3.858817   6.853527
    25  H    2.150546   1.084089   2.154106   3.393519   7.130740
    26  H    3.391229   2.154138   1.084188   2.145752   5.738250
    27  H    3.861156   3.394936   2.148315   1.086563   3.384140
    28  H    6.594486   6.704728   5.791063   4.564932   1.099827
    29  C    4.520703   4.831155   4.318114   3.340286   2.447725
    30  H    5.566295   5.798813   5.205948   4.250962   2.524489
    31  H    3.993376   4.068699   3.528368   2.797910   3.128245
    32  H    4.331746   4.926743   4.711860   3.835313   3.198732
                   16         17         18         19         20
    16  O    0.000000
    17  H    6.655758   0.000000
    18  H    5.519678   2.480613   0.000000
    19  H    3.562013   4.284840   2.457874   0.000000
    20  H    4.712594   4.288903   4.943946   4.290290   0.000000
    21  H    6.321439   2.484376   4.289885   4.948483   2.465719
    22  H    2.331253   5.784064   5.291768   3.505426   2.658933
    23  H    5.557700   5.019897   4.965147   3.967054   2.743385
    24  H    7.439227   7.241912   7.324101   6.243061   4.617918
    25  H    7.706770   9.265054   9.106511   7.504013   5.889209
    26  H    6.208952   9.573440   9.100433   7.073211   5.833631
    27  H    3.742817   8.016880   7.327541   5.165836   4.489714
    28  H    2.028394   7.415159   5.709238   3.399255   5.904154
    29  C    3.596033   6.670212   5.107459   2.745583   5.032317
    30  H    3.741410   7.250003   5.401014   3.050232   5.978850
    31  H    4.226252   7.435971   6.051417   3.759676   5.330425
    32  H    4.253670   5.978581   4.404237   2.307857   4.851911
                   21         22         23         24         25
    21  H    0.000000
    22  H    4.776854   0.000000
    23  H    4.073867   3.608627   0.000000
    24  H    6.020498   5.385471   2.463416   0.000000
    25  H    7.847773   5.826370   4.287395   2.479493   0.000000
    26  H    8.187568   4.755333   4.950943   4.290768   2.484541
    27  H    6.876207   2.561765   4.287745   4.945324   4.291274
    28  H    7.478397   3.527772   5.823967   7.513130   7.685638
    29  C    6.632924   3.359960   3.860266   5.308497   5.777172
    30  H    7.465060   4.121783   4.909453   6.334967   6.698380
    31  H    7.145686   3.689071   3.880199   4.822078   4.935050
    32  H    6.143889   3.746208   3.343646   4.945324   5.856800
                   26         27         28         29         30
    26  H    0.000000
    27  H    2.470679   0.000000
    28  H    6.222991   4.014050   0.000000
    29  C    5.000901   3.415064   2.550058   0.000000
    30  H    5.765330   4.139513   2.149762   1.088978   0.000000
    31  H    4.127597   2.964754   3.223526   1.091006   1.776163
    32  H    5.532449   4.154176   3.384616   1.092102   1.771600
                   31         32
    31  H    0.000000
    32  H    1.772128   0.000000
 Symmetry turned off by external request.
 Stoichiometry    C15H15NO
 Framework group  C1[X(C15H15NO)]
 Deg. of freedom    90
 Full point group                 C1      NOp   1
 Rotational constants (GHZ):           0.6532029           0.3887566           0.2839610
 Standard basis: 6-311+G(d) (5D, 7F)
   419 basis functions,   687 primitive gaussians,   436 cartesian basis functions
    60 alpha electrons       60 beta electrons
       nuclear repulsion energy      1148.3282040509 Hartrees.
 NAtoms=   32 NActive=   32 NUniq=   32 SFac= 1.00D+00 NAtFMM=   60 NAOKFM=F Big=F
 Integral buffers will be    131072 words long.
 Raffenetti 2 integral format.
 Two-electron integral symmetry is turned off.
 ------------------------------------------------------------------------------
 Polarizable Continuum Model (PCM)
 =================================
 Model                : PCM.
 Atomic radii         : UFF (Universal Force Field).
 Polarization charges : Total charges.
 Charge compensation  : None.
 Solution method      : On-the-fly selection.
 Cavity type          : Scaled VdW (van der Waals Surface) (Alpha=1.100).
 Cavity algorithm     : GePol (No added spheres)
                        Default sphere list used, NSphG=   32.
                        Lebedev-Laikov grids with approx.  5.0 points / Ang**2.
                        Smoothing algorithm: York/Karplus (Gamma=1.0000).
                        Polarization charges: spherical gaussians, with
                                              point-specific exponents (IZeta= 3).
                        Self-potential: point-specific (ISelfS= 7).
                        Self-field    : sphere-specific E.n sum rule (ISelfD= 2).
 1st derivatives      : Analytical E(r).r(x)/FMM algorithm (CHGder, D1EAlg=3).
                        Cavity 1st derivative terms included.
 Solvent              : DiMethylSulfoxide, Eps=  46.826000 Eps(inf)=   2.007889
 ------------------------------------------------------------------------------
 One-electron integrals computed using PRISM.
 NBasis=   419 RedAO= T EigKep=  1.42D-06  NBF=   419
 NBsUse=   417 1.00D-06 EigRej=  9.99D-07 NBFU=   417
 Initial guess from the checkpoint file:  "/home/aikhl/works/aikhl/BHFA_NMe/Gau-340137.chk"
 B after Tr=     0.002434   -0.000437    0.001383
         Rot=    1.000000   -0.000272   -0.000359    0.000159 Ang=  -0.05 deg.
 ExpMin= 4.38D-02 ExpMax= 8.59D+03 ExpMxC= 1.30D+03 IAcc=3 IRadAn=         5 AccDes= 0.00D+00
 Harris functional with IExCor= 1009 and IRadAn=       5 diagonalized for initial guess.
 HarFok:  IExCor= 1009 AccDes= 0.00D+00 IRadAn=         5 IDoV= 1 UseB2=F ITyADJ=14
 ICtDFT=  3500011 ScaDFX=  1.000000  1.000000  1.000000  1.000000
 FoFCou: FMM=F IPFlag=           0 FMFlag=      100000 FMFlg1=           0
         NFxFlg=           0 DoJE=T BraDBF=F KetDBF=T FulRan=T
         wScrn=  0.000000 ICntrl=       500 IOpCl=  0 I1Cent=   200000004 NGrid=           0
         NMat0=    1 NMatS0=      1 NMatT0=    0 NMatD0=    1 NMtDS0=    0 NMtDT0=    0
 Symmetry not used in FoFCou.
 Requested convergence on RMS density matrix=1.00D-08 within 128 cycles.
 Requested convergence on MAX density matrix=1.00D-06.
 Requested convergence on             energy=1.00D-06.
 No special actions if energy rises.
 Inv3:  Mode=1 IEnd=    16440843.
 Iteration    1 A*A^-1 deviation from unit magnitude is 8.10D-15 for    156.
 Iteration    1 A*A^-1 deviation from orthogonality  is 4.32D-15 for   2305   1600.
 Iteration    1 A^-1*A deviation from unit magnitude is 8.10D-15 for    156.
 Iteration    1 A^-1*A deviation from orthogonality  is 2.66D-15 for   2341   2188.
 Error on total polarization charges =  0.01677
 SCF Done:  E(RM062X) =  -710.490322435     A.U. after   12 cycles
            NFock= 12  Conv=0.99D-08     -V/T= 2.0040
 D1PCM: PCM CHGder 1st derivatives, ID1Alg=3 FixD1E=F DoIter=F DoCFld=F I1PDM=0.
 Calling FoFJK, ICntrl=      2127 FMM=F ISym2X=0 I1Cent= 0 IOpClX= 0 NMat=1 NMatS=1 NMatT=0.
 -------------------------------------------------------------------
 Center     Atomic                   Forces (Hartrees/Bohr)
 Number     Number              X              Y              Z
 -------------------------------------------------------------------
      1        6           0.000134135   -0.000132326   -0.000084112
      2        6           0.000098178    0.000143834   -0.000104522
      3        6          -0.000603453   -0.000076305    0.000176133
      4        6          -0.000052097    0.000067711    0.000028776
      5        6          -0.000251996   -0.000132697    0.000312738
      6        6          -0.000146730   -0.000046287    0.000036622
      7        6          -0.000515931    0.001638141    0.002599132
      8        6           0.001763699   -0.002413847   -0.001882178
      9        7           0.000872623    0.000086342   -0.002413567
     10        6           0.000072168   -0.000400039    0.000023426
     11        6          -0.000247470   -0.000116331   -0.000000062
     12        6           0.000110767    0.000150200   -0.000168205
     13        6           0.000112856   -0.000038325    0.000178472
     14        6          -0.001116742    0.001794148    0.000742374
     15        6           0.000966719    0.000242675   -0.000347036
     16        8          -0.000258309   -0.000120760    0.000349620
     17        1           0.000033772   -0.000041242    0.000012743
     18        1           0.000009353   -0.000023372   -0.000003539
     19        1           0.000052831   -0.000188797    0.000165397
     20        1          -0.000027239   -0.000023569    0.000038259
     21        1          -0.000034563   -0.000046036    0.000034781
     22        1          -0.000398859    0.000011214    0.000156812
     23        1           0.000040902   -0.000070460   -0.000011939
     24        1          -0.000005904    0.000019420   -0.000011022
     25        1          -0.000012468    0.000018571    0.000005822
     26        1          -0.000036445    0.000017400   -0.000011075
     27        1           0.000062094   -0.000044622   -0.000034614
     28        1          -0.000326439   -0.000036216    0.000075393
     29        6          -0.000093888   -0.000136474    0.000151041
     30        1           0.000073094   -0.000051186   -0.000137026
     31        1          -0.000110336   -0.000009572    0.000087291
     32        1          -0.000164318   -0.000041195    0.000034065
 -------------------------------------------------------------------
 Cartesian Forces:  Max     0.002599132 RMS     0.000618112

 GradGradGradGradGradGradGradGradGradGradGradGradGradGradGradGradGradGrad
 Berny optimization.
 Using GEDIIS/GDIIS optimizer.
 FormGI is forming the generalized inverse of G from B-inverse, IUseBI=4.
 Internal  Forces:  Max     0.002159515 RMS     0.000325314
 Search for a local minimum.
 Step number   5 out of a maximum of   80 on scan point     2 out of    18
 All quantities printed in internal units (Hartrees-Bohrs-Radians)
 Mixed Optimization -- En-DIIS/RFO-DIIS
 Swapping is turned off.
 Update second derivatives using D2CorX and points    2    3    4    5
 DE= -1.39D-04 DEPred=-2.01D-04 R= 6.90D-01
 TightC=F SS=  1.41D+00  RLast= 7.45D-02 DXNew= 1.2647D+00 2.2360D-01
 Trust test= 6.90D-01 RLast= 7.45D-02 DXMaxT set to 7.52D-01
 ITU=  1  0  1  1  0
     Eigenvalues ---    0.00370   0.00729   0.00960   0.01131   0.01344
     Eigenvalues ---    0.01544   0.02073   0.02146   0.02167   0.02173
     Eigenvalues ---    0.02176   0.02178   0.02183   0.02185   0.02186
     Eigenvalues ---    0.02187   0.02191   0.02193   0.02194   0.02195
     Eigenvalues ---    0.02210   0.02213   0.02363   0.04238   0.06050
     Eigenvalues ---    0.06607   0.07392   0.07543   0.08275   0.15794
     Eigenvalues ---    0.15956   0.15999   0.16000   0.16000   0.16000
     Eigenvalues ---    0.16000   0.16000   0.16000   0.16000   0.16000
     Eigenvalues ---    0.16001   0.16019   0.16212   0.17045   0.21462
     Eigenvalues ---    0.21989   0.21999   0.22005   0.22015   0.22227
     Eigenvalues ---    0.23465   0.23787   0.24734   0.25098   0.25342
     Eigenvalues ---    0.27511   0.30092   0.32225   0.33724   0.34499
     Eigenvalues ---    0.34600   0.34699   0.34931   0.35264   0.35272
     Eigenvalues ---    0.35375   0.35481   0.35482   0.35491   0.35493
     Eigenvalues ---    0.35499   0.35506   0.35550   0.37512   0.38800
     Eigenvalues ---    0.42297   0.42375   0.42601   0.43483   0.46184
     Eigenvalues ---    0.46302   0.46715   0.46799   0.46853   0.46994
     Eigenvalues ---    0.47042   0.47440   0.55395   0.945551000.00000
     Eigenvalues --- 1000.000001000.000001000.000001000.000001000.00000
     Eigenvalues --- 1000.000001000.000001000.000001000.000001000.00000
     Eigenvalues --- 1000.000001000.000001000.000001000.000001000.00000
     Eigenvalues --- 1000.000001000.000001000.000001000.000001000.00000
     Eigenvalues --- 1000.000001000.000001000.000001000.000001000.00000
     Eigenvalues --- 1000.000001000.000001000.000001000.000001000.00000
     Eigenvalues --- 1000.000001000.000001000.000001000.000001000.00000
     Eigenvalues --- 1000.000001000.000001000.000001000.000001000.00000
     Eigenvalues --- 1000.000001000.000001000.000001000.000001000.00000
     Eigenvalues --- 1000.000001000.000001000.000001000.000001000.00000
     Eigenvalues --- 1000.000001000.000001000.000001000.000001000.00000
     Eigenvalues --- 1000.000001000.000001000.000001000.000001000.00000
     Eigenvalues --- 1000.000001000.000001000.000001000.000001000.00000
     Eigenvalues --- 1000.000001000.000001000.000001000.000001000.00000
     Eigenvalues --- 1000.000001000.000001000.00000
 En-DIIS/RFO-DIIS/Sim-DIIS IScMMF=       -3 using points:     5    4    3
 RFO step:  Lambda=-7.27299672D-05.
 DidBck=F Rises=F RFO-DIIS coefs:    1.13991   -0.15424    0.01433
 Iteration  1 RMS(Cart)=  0.01834428 RMS(Int)=  0.00014607
 Iteration  2 RMS(Cart)=  0.00020720 RMS(Int)=  0.00001104
 Iteration  3 RMS(Cart)=  0.00000002 RMS(Int)=  0.00001104
 Iteration  1 RMS(Cart)=  0.00000094 RMS(Int)=  0.00000034
 Variable       Old X    -DE/DX   Delta X   Delta X   Delta X     New X
                                 (Linear)    (Quad)   (Total)
    R1        2.62585  -0.00005   0.00007   0.00005   0.00011   2.62596
    R2        2.63487   0.00030   0.00014   0.00062   0.00075   2.63562
    R3        2.04859  -0.00001  -0.00000  -0.00002  -0.00003   2.04856
    R4        2.63641   0.00007  -0.00006   0.00002  -0.00003   2.63638
    R5        2.04892   0.00002   0.00001   0.00005   0.00006   2.04898
    R6        2.63185  -0.00049  -0.00024  -0.00106  -0.00130   2.63055
    R7        2.04847   0.00022   0.00018   0.00059   0.00077   2.04924
    R8        2.64371  -0.00035  -0.00017  -0.00065  -0.00082   2.64289
    R9        2.87987  -0.00110  -0.00072  -0.00226  -0.00299   2.87688
   R10        2.62466  -0.00005  -0.00004  -0.00013  -0.00017   2.62449
   R11        2.05261   0.00003   0.00006   0.00023   0.00029   2.05291
   R12        2.04900  -0.00004  -0.00002  -0.00010  -0.00012   2.04888
   R13        2.88406   0.00001  -0.00024  -0.00067  -0.00091   2.88315
   R14        2.76624  -0.00011   0.00055  -0.00015   0.00040   2.76664
   R15        2.06688   0.00022   0.00003   0.00010   0.00013   2.06701
   R16        2.63117  -0.00005  -0.00014  -0.00062  -0.00076   2.63041
   R17        2.64090   0.00031   0.00010   0.00084   0.00093   2.64184
   R18        2.54920   0.00023   0.00001   0.00013   0.00014   2.54933
   R19        2.75294   0.00008   0.00006   0.00015   0.00021   2.75315
   R20        2.63627   0.00015   0.00002   0.00050   0.00051   2.63679
   R21        2.04849   0.00001   0.00010   0.00004   0.00014   2.04863
   R22        2.62672  -0.00018  -0.00002  -0.00054  -0.00056   2.62616
   R23        2.04888   0.00002   0.00001   0.00006   0.00007   2.04895
   R24        2.63537   0.00010   0.00001   0.00029   0.00030   2.63567
   R25        2.04863   0.00001   0.00000   0.00001   0.00001   2.04864
   R26        2.62480  -0.00008   0.00002  -0.00022  -0.00020   2.62460
   R27        2.04882   0.00001   0.00002   0.00006   0.00009   2.04891
   R28        2.05331  -0.00001  -0.00000  -0.00005  -0.00006   2.05325
   R29        2.30820   0.00014   0.00005   0.00018   0.00024   2.30844
   R30        2.07837  -0.00007   0.00001  -0.00009  -0.00008   2.07829
   R31        2.05787   0.00004   0.00006   0.00017   0.00024   2.05811
   R32        2.06170   0.00009  -0.00004   0.00013   0.00009   2.06180
   R33        2.06377  -0.00010   0.00000  -0.00025  -0.00025   2.06353
    A1        2.08537   0.00001   0.00008   0.00017   0.00025   2.08561
    A2        2.09974  -0.00006  -0.00009  -0.00045  -0.00054   2.09921
    A3        2.09805   0.00005   0.00002   0.00027   0.00029   2.09834
    A4        2.10038  -0.00013  -0.00005  -0.00014  -0.00019   2.10019
    A5        2.09642   0.00008   0.00011   0.00035   0.00045   2.09688
    A6        2.08637   0.00004  -0.00006  -0.00021  -0.00026   2.08611
    A7        2.10414  -0.00011  -0.00019  -0.00063  -0.00082   2.10332
    A8        2.07967   0.00011   0.00016   0.00011   0.00027   2.07994
    A9        2.09927  -0.00000   0.00003   0.00051   0.00054   2.09981
   A10        2.07133   0.00050   0.00046   0.00150   0.00195   2.07328
   A11        2.14414  -0.00047  -0.00031  -0.00060  -0.00092   2.14321
   A12        2.06690  -0.00003  -0.00008  -0.00078  -0.00086   2.06604
   A13        2.10990  -0.00029  -0.00025  -0.00078  -0.00103   2.10886
   A14        2.08447   0.00011   0.00009   0.00010   0.00019   2.08467
   A15        2.08881   0.00019   0.00016   0.00068   0.00084   2.08966
   A16        2.09515   0.00001  -0.00003  -0.00013  -0.00016   2.09498
   A17        2.09701   0.00005   0.00011   0.00041   0.00052   2.09753
   A18        2.09102  -0.00006  -0.00007  -0.00028  -0.00035   2.09066
   A19        2.01156   0.00000  -0.00113  -0.00216  -0.00329   2.00827
   A20        1.97135  -0.00091   0.00111   0.00028   0.00139   1.97274
   A21        1.85524  -0.00003   0.00026   0.00099   0.00124   1.85649
   A22        1.91229  -0.00004   0.00088  -0.00028   0.00060   1.91288
   A23        1.86982   0.00015  -0.00069   0.00019  -0.00051   1.86931
   A24        1.83067   0.00100  -0.00051   0.00139   0.00087   1.83155
   A25        2.15281   0.00001  -0.00049   0.00017  -0.00032   2.15249
   A26        2.05221   0.00019   0.00043  -0.00002   0.00041   2.05263
   A27        2.07635  -0.00016  -0.00003  -0.00041  -0.00045   2.07591
   A28        2.08194   0.00024  -0.00004   0.00055   0.00050   2.08244
   A29        2.07958  -0.00012   0.00050   0.00022   0.00072   2.08030
   A30        2.11931  -0.00011  -0.00051  -0.00043  -0.00094   2.11837
   A31        2.10087   0.00009   0.00005   0.00016   0.00021   2.10108
   A32        2.09741  -0.00007  -0.00020  -0.00021  -0.00041   2.09701
   A33        2.08489  -0.00003   0.00015   0.00005   0.00020   2.08509
   A34        2.10001   0.00001  -0.00001   0.00012   0.00010   2.10011
   A35        2.08715  -0.00001   0.00001  -0.00014  -0.00013   2.08702
   A36        2.09601   0.00000   0.00001   0.00003   0.00004   2.09604
   A37        2.08717   0.00002  -0.00000  -0.00004  -0.00005   2.08712
   A38        2.09847  -0.00001  -0.00001   0.00004   0.00003   2.09850
   A39        2.09754  -0.00001   0.00001   0.00000   0.00001   2.09755
   A40        2.09378  -0.00000  -0.00001  -0.00011  -0.00012   2.09366
   A41        2.09746  -0.00003  -0.00002  -0.00022  -0.00024   2.09721
   A42        2.09194   0.00004   0.00003   0.00033   0.00036   2.09231
   A43        2.10807   0.00006  -0.00001   0.00019   0.00017   2.10825
   A44        2.08218  -0.00007  -0.00002  -0.00043  -0.00044   2.08175
   A45        2.09292   0.00002   0.00002   0.00024   0.00027   2.09319
   A46        2.18599   0.00029   0.00020   0.00087   0.00100   2.18699
   A47        1.97268  -0.00019  -0.00004  -0.00064  -0.00076   1.97192
   A48        2.12451  -0.00010   0.00002  -0.00018  -0.00024   2.12427
   A49        1.90496   0.00021   0.00013   0.00114   0.00127   1.90623
   A50        1.93940  -0.00019  -0.00002  -0.00073  -0.00076   1.93865
   A51        1.92396   0.00006  -0.00002   0.00015   0.00013   1.92409
   A52        1.90463  -0.00000  -0.00006  -0.00004  -0.00011   1.90452
   A53        1.89602  -0.00007  -0.00005  -0.00002  -0.00007   1.89596
   A54        1.89427  -0.00001   0.00003  -0.00049  -0.00047   1.89380
    D1        0.00569   0.00003  -0.00015   0.00080   0.00066   0.00635
    D2       -3.13066   0.00003  -0.00032   0.00078   0.00046  -3.13020
    D3        3.13989  -0.00000   0.00008  -0.00009  -0.00001   3.13988
    D4        0.00353  -0.00000  -0.00009  -0.00011  -0.00021   0.00333
    D5       -0.00787  -0.00002   0.00021  -0.00045  -0.00024  -0.00811
    D6        3.12934  -0.00002   0.00024  -0.00067  -0.00043   3.12891
    D7        3.14112   0.00001  -0.00002   0.00044   0.00042   3.14154
    D8       -0.00486   0.00001   0.00001   0.00022   0.00024  -0.00463
    D9        0.00610   0.00001  -0.00031  -0.00007  -0.00038   0.00571
   D10       -3.12036   0.00003  -0.00034   0.00093   0.00059  -3.11976
   D11       -3.14071   0.00001  -0.00014  -0.00005  -0.00018  -3.14089
   D12        0.01603   0.00002  -0.00017   0.00096   0.00079   0.01682
   D13       -0.01541  -0.00006   0.00068  -0.00101  -0.00033  -0.01573
   D14       -3.11294  -0.00006  -0.00096  -0.00412  -0.00507  -3.11801
   D15        3.11088  -0.00007   0.00071  -0.00203  -0.00131   3.10956
   D16        0.01335  -0.00008  -0.00092  -0.00514  -0.00606   0.00729
   D17        0.01325   0.00006  -0.00062   0.00136   0.00074   0.01399
   D18       -3.12736   0.00003  -0.00070   0.00022  -0.00048  -3.12784
   D19        3.11275   0.00005   0.00093   0.00433   0.00527   3.11802
   D20       -0.02786   0.00002   0.00085   0.00319   0.00405  -0.02381
   D21       -2.13126   0.00038  -0.00134   0.01213   0.01079  -2.12047
   D22        0.08535  -0.00050  -0.00009   0.01008   0.00998   0.09534
   D23        2.08358   0.00022   0.00002   0.01248   0.01250   2.09608
   D24        1.05429   0.00036  -0.00299   0.00898   0.00599   1.06028
   D25       -3.01228  -0.00052  -0.00174   0.00692   0.00519  -3.00710
   D26       -1.01405   0.00020  -0.00163   0.00933   0.00770  -1.00635
   D27       -0.00168  -0.00002   0.00018  -0.00063  -0.00045  -0.00213
   D28       -3.13890  -0.00002   0.00015  -0.00042  -0.00027  -3.13917
   D29        3.13893   0.00001   0.00026   0.00051   0.00077   3.13970
   D30        0.00171   0.00001   0.00023   0.00072   0.00096   0.00267
   D31        0.22013   0.00027   0.00280   0.00304   0.00584   0.22597
   D32       -2.98672   0.00087   0.00138  -0.00165  -0.00028  -2.98700
   D33       -2.02605   0.00155   0.00142   0.00470   0.00612  -2.01994
   D34        1.05028   0.00216   0.00000   0.00000   0.00000   1.05028
   D35        2.28034   0.00033   0.00195   0.00312   0.00507   2.28541
   D36       -0.92651   0.00094   0.00053  -0.00158  -0.00104  -0.92756
   D37        1.59272   0.00010  -0.00072  -0.02163  -0.02236   1.57036
   D38       -1.47622   0.00000   0.00012  -0.02690  -0.02678  -1.50300
   D39       -2.42232  -0.00067  -0.00062  -0.02457  -0.02519  -2.44751
   D40        0.79192  -0.00077   0.00023  -0.02984  -0.02960   0.76232
   D41       -0.42028  -0.00001  -0.00128  -0.02378  -0.02505  -0.44533
   D42        2.79397  -0.00010  -0.00043  -0.02904  -0.02947   2.76449
   D43        3.09106   0.00041  -0.00056   0.00158   0.00102   3.09208
   D44       -0.04588   0.00044  -0.00071   0.00110   0.00039  -0.04549
   D45        0.01558  -0.00022   0.00086   0.00633   0.00719   0.02277
   D46       -3.12136  -0.00019   0.00071   0.00585   0.00656  -3.11481
   D47       -3.09428  -0.00038   0.00045  -0.00200  -0.00154  -3.09582
   D48        0.04392  -0.00040   0.00050  -0.00080  -0.00030   0.04362
   D49       -0.01499   0.00021  -0.00092  -0.00646  -0.00738  -0.02237
   D50        3.12321   0.00019  -0.00087  -0.00526  -0.00614   3.11707
   D51        0.01374   0.00033  -0.00459   0.00790   0.00331   0.01704
   D52       -3.12423  -0.00036   0.00494  -0.00929  -0.00435  -3.12858
   D53        3.08097   0.00042  -0.00542   0.01332   0.00790   3.08887
   D54       -0.05700  -0.00027   0.00411  -0.00387   0.00024  -0.05676
   D55        2.93386  -0.00001  -0.00140  -0.00842  -0.00982   2.92405
   D56       -1.24806   0.00000  -0.00141  -0.00819  -0.00960  -1.25766
   D57        0.85274  -0.00010  -0.00141  -0.00919  -0.01060   0.84215
   D58       -0.13347  -0.00012  -0.00055  -0.01384  -0.01440  -0.14786
   D59        1.96779  -0.00011  -0.00056  -0.01362  -0.01418   1.95361
   D60       -2.21459  -0.00021  -0.00056  -0.01462  -0.01517  -2.22976
   D61       -0.00728   0.00011  -0.00014  -0.00168  -0.00183  -0.00911
   D62        3.14079   0.00005  -0.00038  -0.00246  -0.00285   3.13794
   D63        3.12969   0.00008   0.00001  -0.00121  -0.00120   3.12849
   D64       -0.00542   0.00002  -0.00023  -0.00199  -0.00222  -0.00764
   D65       -0.00192   0.00001  -0.00053  -0.00295  -0.00348  -0.00540
   D66       -3.14021  -0.00004  -0.00012  -0.00062  -0.00074  -3.14095
   D67        3.13316   0.00008  -0.00028  -0.00217  -0.00246   3.13071
   D68       -0.00513   0.00002   0.00013   0.00016   0.00029  -0.00485
   D69        0.00256  -0.00003   0.00047   0.00284   0.00330   0.00586
   D70       -3.13722  -0.00008   0.00034   0.00218   0.00253  -3.13469
   D71        3.14085   0.00003   0.00006   0.00051   0.00056   3.14142
   D72        0.00108  -0.00002  -0.00007  -0.00015  -0.00021   0.00086
   D73        0.00599  -0.00009   0.00026   0.00190   0.00216   0.00815
   D74       -3.13219  -0.00007   0.00021   0.00070   0.00091  -3.13128
   D75       -3.13741  -0.00004   0.00038   0.00255   0.00294  -3.13448
   D76        0.00759  -0.00002   0.00034   0.00135   0.00169   0.00928
         Item               Value     Threshold  Converged?
 Maximum Force            0.001101     0.002500     YES
 RMS     Force            0.000168     0.001667     YES
 Maximum Displacement     0.104802     0.010000     NO 
 RMS     Displacement     0.018364     0.006667     NO 
 Predicted change in Energy=-3.659428D-05
 GradGradGradGradGradGradGradGradGradGradGradGradGradGradGradGradGradGrad

                          Input orientation:                          
 ---------------------------------------------------------------------
 Center     Atomic      Atomic             Coordinates (Angstroms)
 Number     Number       Type             X           Y           Z
 ---------------------------------------------------------------------
      1          6           0        3.809057    2.980250   -2.540756
      2          6           0        4.160081    1.658122   -2.296327
      3          6           0        3.262555    0.795863   -1.666017
      4          6           0        2.002928    1.245552   -1.280194
      5          6           0        1.662162    2.580800   -1.518848
      6          6           0        2.554234    3.442176   -2.144201
      7          6           0        0.994738    0.358662   -0.562823
      8          6           0       -0.342183    0.190159   -1.278360
      9          7           0        1.534769   -0.956901   -0.214844
     10          6           0       -0.554646    0.567982   -2.601103
     11          6           0       -1.785978    0.331770   -3.213445
     12          6           0       -2.810043   -0.293261   -2.512088
     13          6           0       -2.598117   -0.690019   -1.191876
     14          6           0       -1.371610   -0.453040   -0.584834
     15          6           0        2.143080   -1.126943    0.977204
     16          8           0        2.277245   -0.263524    1.830869
     17          1           0        4.507774    3.649893   -3.029165
     18          1           0        5.136854    1.290789   -2.590662
     19          1           0        3.563575   -0.226574   -1.466134
     20          1           0        0.686738    2.946302   -1.210442
     21          1           0        2.273337    4.474716   -2.318815
     22          1           0        0.787500    0.841206    0.396674
     23          1           0        0.238521    1.045544   -3.165080
     24          1           0       -1.938345    0.634540   -4.243365
     25          1           0       -3.765931   -0.476581   -2.989511
     26          1           0       -3.388434   -1.184172   -0.638004
     27          1           0       -1.203772   -0.770914    0.440516
     28          1           0        2.520198   -2.149441    1.124876
     29          6           0        1.479479   -2.030490   -1.198165
     30          1           0        2.110191   -2.853849   -0.865860
     31          1           0        0.458224   -2.392136   -1.327215
     32          1           0        1.846819   -1.677480   -2.164005
 ---------------------------------------------------------------------
                    Distance matrix (angstroms):
                    1          2          3          4          5
     1  C    0.000000
     2  C    1.389599   0.000000
     3  C    2.415653   1.395111   0.000000
     4  C    2.803622   2.419927   1.392027   0.000000
     5  C    2.411019   2.774059   2.401857   1.398558   0.000000
     6  C    1.394709   2.405148   2.780891   2.423964   1.388822
     7  C    4.324966   3.835756   2.559527   1.522381   2.509449
     8  C    5.158590   4.843713   3.675771   2.571655   3.128961
     9  N    5.107192   4.250080   2.857154   2.490972   3.772530
    10  C    4.986440   4.848705   3.936666   2.957210   3.183857
    11  C    6.226666   6.160838   5.300717   4.350663   4.451906
    12  C    7.384387   7.241344   6.227236   5.200981   5.408083
    13  C    7.506146   7.239255   6.064662   4.992379   5.380998
    14  C    6.515552   6.163264   4.919777   3.841386   4.390938
    15  C    5.658671   4.747725   3.455001   3.277838   4.495433
    16  O    5.655053   4.926616   3.784356   3.468613   4.437242
    17  H    1.084053   2.150602   3.399151   3.887674   3.394337
    18  H    2.149375   1.084275   2.147770   3.397184   3.858289
    19  H    3.390987   2.144090   1.084409   2.153450   3.391091
    20  H    3.394078   3.860397   3.386262   2.151690   1.086351
    21  H    2.154326   3.390207   3.865056   3.402845   2.144855
    22  H    4.725866   4.392483   3.222212   2.110129   2.731381
    23  H    4.108722   4.063080   3.384423   2.589582   2.663427
    24  H    6.436914   6.483014   5.806729   4.968637   4.916764
    25  H    8.338555   8.237665   7.264322   6.258374   6.401142
    26  H    8.530343   8.234607   7.015199   5.948341   6.360772
    27  H    6.934528   6.493185   5.180768   4.160518   4.825627
    28  H    6.435196   5.375071   4.124924   4.192602   5.486409
    29  C    5.686563   4.690144   3.374392   3.318612   4.626036
    30  H    6.303026   5.158117   3.910064   4.121683   5.492043
    31  H    6.446960   5.572030   4.259390   3.952354   5.120184
    32  H    5.068212   4.061395   2.893048   3.057713   4.310832
                    6          7          8          9         10
     6  C    0.000000
     7  C    3.800111   0.000000
     8  C    4.440105   1.525695   0.000000
     9  N    4.910560   1.464045   2.443310   0.000000
    10  C    4.258507   2.568850   1.391956   3.519255   0.000000
    11  C    5.445673   3.841732   2.418502   4.656140   1.395327
    12  C    6.547083   4.324465   2.801091   4.959349   2.415880
    13  C    6.672981   3.795266   2.423103   4.255181   2.782851
    14  C    5.746006   2.501789   1.398000   2.972845   2.403177
    15  C    5.548790   2.428455   3.605393   1.349049   4.791114
    16  O    5.441518   2.785983   4.090787   2.284072   5.324790
    17  H    2.154676   5.408924   6.209441   6.162930   5.942180
    18  H    3.390829   4.705116   5.740503   4.865351   5.737223
    19  H    3.865006   2.785210   3.932413   2.493022   4.345022
    20  H    2.146005   2.685174   2.942723   4.116475   3.021817
    21  H    1.084219   4.654055   5.126492   5.871511   4.831123
    22  H    4.042578   1.093815   2.122683   2.040968   3.295857
    23  H    3.485480   2.795607   2.151422   3.793935   1.084089
    24  H    5.698471   4.714390   3.396537   5.551953   2.148506
    25  H    7.484363   5.408366   3.885181   6.002242   3.399166
    26  H    7.680302   4.647385   3.402718   4.946579   3.867061
    27  H    6.209147   2.667598   2.149542   2.822002   3.386068
    28  H    6.477207   3.386139   4.409364   2.046478   5.542740
    29  C    5.656868   2.519262   2.873355   1.456905   3.585800
    30  H    6.439819   3.414131   3.930685   2.086468   4.671333
    31  H    6.252993   2.905001   2.703939   2.110976   3.378017
    32  H    5.168337   2.726847   3.010676   2.101390   3.316653
                   11         12         13         14         15
    11  C    0.000000
    12  C    1.389703   0.000000
    13  C    2.406317   1.394736   0.000000
    14  C    2.774388   2.410172   1.388877   0.000000
    15  C    5.926793   6.115849   5.232089   3.904760   0.000000
    16  O    6.504557   6.688996   5.752221   4.380146   1.221572
    17  H    7.117248   8.328642   8.526673   7.574693   6.667903
    18  H    7.016636   8.103613   8.106169   7.030248   5.247646
    19  H    5.655313   6.459216   6.185179   5.018369   2.966205
    20  H    4.118510   4.941308   4.900352   4.022898   4.847479
    21  H    5.868765   6.972210   7.188570   6.369860   6.500715
    22  H    4.462653   4.763426   4.041107   2.701886   2.459313
    23  H    2.147186   3.393013   3.866811   3.390568   5.050304
    24  H    1.084260   2.148951   3.391362   3.858610   6.856762
    25  H    2.150301   1.084095   2.154260   3.393494   7.146622
    26  H    3.390995   2.154171   1.084234   2.145918   5.762796
    27  H    3.860869   3.395015   2.148358   1.086533   3.408256
    28  H    6.597014   6.714490   5.804687   4.576795   1.099785
    29  C    4.506089   4.810859   4.292283   3.315605   2.447242
    30  H    5.553329   5.785791   5.191975   4.238608   2.525900
    31  H    4.001746   4.060883   3.500963   2.767584   3.122467
    32  H    4.282011   4.870686   4.655917   3.788313   3.202820
                   16         17         18         19         20
    16  O    0.000000
    17  H    6.626464   0.000000
    18  H    5.490281   2.480604   0.000000
    19  H    3.539243   4.285040   2.458081   0.000000
    20  H    4.699178   4.289885   4.944619   4.290538   0.000000
    21  H    6.298477   2.485485   4.290806   4.949132   2.466138
    22  H    2.344501   5.784940   5.295581   3.509530   2.650359
    23  H    5.552438   5.002763   4.937992   3.944704   2.763040
    24  H    7.448089   7.219355   7.295240   6.222994   4.629679
    25  H    7.733139   9.245732   9.085277   7.490317   5.891305
    26  H    6.248428   9.562214   9.089491   7.066345   5.830569
    27  H    3.782593   8.012739   7.324084   5.163257   4.485241
    28  H    2.028333   7.405322   5.699763   3.391075   5.897617
    29  C    3.596338   6.692524   5.132868   2.769364   5.039549
    30  H    3.742999   7.261333   5.414209   3.061900   5.982200
    31  H    4.220583   7.470047   6.086856   3.788425   5.344603
    32  H    4.259525   6.017482   4.451628   2.353594   4.861525
                   21         22         23         24         25
    21  H    0.000000
    22  H    4.773258   0.000000
    23  H    4.076256   3.609602   0.000000
    24  H    6.015738   5.385434   2.463811   0.000000
    25  H    7.838236   5.825508   4.287578   2.479276   0.000000
    26  H    8.179474   4.755118   4.951015   4.290583   2.484507
    27  H    6.871742   2.562425   4.287196   4.945062   4.291430
    28  H    7.469900   3.532208   5.815299   7.513132   7.696886
    29  C    6.648592   3.356931   3.856258   5.296900   5.756552
    30  H    7.472989   4.122734   4.898452   6.321949   6.685066
    31  H    7.171581   3.678956   3.904314   4.838207   4.927075
    32  H    6.168906   3.744731   3.317173   4.898636   5.798843
                   26         27         28         29         30
    26  H    0.000000
    27  H    2.471181   0.000000
    28  H    6.241107   4.029471   0.000000
    29  C    4.972586   3.386982   2.548286   0.000000
    30  H    5.751053   4.126450   2.151122   1.089102   0.000000
    31  H    4.090351   2.918127   3.213002   1.091056   1.776238
    32  H    5.475391   4.112359   3.390121   1.091972   1.771550
                   31         32
    31  H    0.000000
    32  H    1.771764   0.000000
 Symmetry turned off by external request.
 Stoichiometry    C15H15NO
 Framework group  C1[X(C15H15NO)]
 Deg. of freedom    90
 Full point group                 C1      NOp   1
 Rotational constants (GHZ):           0.6535910           0.3895969           0.2842952
 Standard basis: 6-311+G(d) (5D, 7F)
   419 basis functions,   687 primitive gaussians,   436 cartesian basis functions
    60 alpha electrons       60 beta electrons
       nuclear repulsion energy      1148.7610461711 Hartrees.
 NAtoms=   32 NActive=   32 NUniq=   32 SFac= 1.00D+00 NAtFMM=   60 NAOKFM=F Big=F
 Integral buffers will be    131072 words long.
 Raffenetti 2 integral format.
 Two-electron integral symmetry is turned off.
 ------------------------------------------------------------------------------
 Polarizable Continuum Model (PCM)
 =================================
 Model                : PCM.
 Atomic radii         : UFF (Universal Force Field).
 Polarization charges : Total charges.
 Charge compensation  : None.
 Solution method      : On-the-fly selection.
 Cavity type          : Scaled VdW (van der Waals Surface) (Alpha=1.100).
 Cavity algorithm     : GePol (No added spheres)
                        Default sphere list used, NSphG=   32.
                        Lebedev-Laikov grids with approx.  5.0 points / Ang**2.
                        Smoothing algorithm: York/Karplus (Gamma=1.0000).
                        Polarization charges: spherical gaussians, with
                                              point-specific exponents (IZeta= 3).
                        Self-potential: point-specific (ISelfS= 7).
                        Self-field    : sphere-specific E.n sum rule (ISelfD= 2).
 1st derivatives      : Analytical E(r).r(x)/FMM algorithm (CHGder, D1EAlg=3).
                        Cavity 1st derivative terms included.
 Solvent              : DiMethylSulfoxide, Eps=  46.826000 Eps(inf)=   2.007889
 ------------------------------------------------------------------------------
 One-electron integrals computed using PRISM.
 NBasis=   419 RedAO= T EigKep=  1.00D-06  NBF=   419
 NBsUse=   418 1.00D-06 EigRej=  3.54D-07 NBFU=   418
 Initial guess from the checkpoint file:  "/home/aikhl/works/aikhl/BHFA_NMe/Gau-340137.chk"
 B after Tr=     0.008883   -0.000031   -0.000782
         Rot=    1.000000   -0.000170   -0.000331   -0.000399 Ang=  -0.06 deg.
 ExpMin= 4.38D-02 ExpMax= 8.59D+03 ExpMxC= 1.30D+03 IAcc=3 IRadAn=         5 AccDes= 0.00D+00
 Harris functional with IExCor= 1009 and IRadAn=       5 diagonalized for initial guess.
 HarFok:  IExCor= 1009 AccDes= 0.00D+00 IRadAn=         5 IDoV= 1 UseB2=F ITyADJ=14
 ICtDFT=  3500011 ScaDFX=  1.000000  1.000000  1.000000  1.000000
 FoFCou: FMM=F IPFlag=           0 FMFlag=      100000 FMFlg1=           0
         NFxFlg=           0 DoJE=T BraDBF=F KetDBF=T FulRan=T
         wScrn=  0.000000 ICntrl=       500 IOpCl=  0 I1Cent=   200000004 NGrid=           0
         NMat0=    1 NMatS0=      1 NMatT0=    0 NMatD0=    1 NMtDS0=    0 NMtDT0=    0
 Symmetry not used in FoFCou.
 Requested convergence on RMS density matrix=1.00D-08 within 128 cycles.
 Requested convergence on MAX density matrix=1.00D-06.
 Requested convergence on             energy=1.00D-06.
 No special actions if energy rises.
 Inv3:  Mode=1 IEnd=    16202928.
 Iteration    1 A*A^-1 deviation from unit magnitude is 6.88D-15 for    567.
 Iteration    1 A*A^-1 deviation from orthogonality  is 4.76D-15 for   1431    433.
 Iteration    1 A^-1*A deviation from unit magnitude is 7.55D-15 for    567.
 Iteration    1 A^-1*A deviation from orthogonality  is 3.23D-15 for   1999    542.
 Error on total polarization charges =  0.01677
 SCF Done:  E(RM062X) =  -710.490405505     A.U. after   14 cycles
            NFock= 14  Conv=0.21D-08     -V/T= 2.0040
 D1PCM: PCM CHGder 1st derivatives, ID1Alg=3 FixD1E=F DoIter=F DoCFld=F I1PDM=0.
 Calling FoFJK, ICntrl=      2127 FMM=F ISym2X=0 I1Cent= 0 IOpClX= 0 NMat=1 NMatS=1 NMatT=0.
 -------------------------------------------------------------------
 Center     Atomic                   Forces (Hartrees/Bohr)
 Number     Number              X              Y              Z
 -------------------------------------------------------------------
      1        6           0.000017134   -0.000109235   -0.000000557
      2        6           0.000134184    0.000191033   -0.000151594
      3        6          -0.000139262   -0.000216921    0.000042123
      4        6           0.000014729   -0.000131913    0.000098345
      5        6          -0.000122910    0.000132095    0.000139383
      6        6           0.000054746   -0.000075336    0.000032200
      7        6          -0.000999287    0.001455531    0.003058100
      8        6           0.001366330   -0.003355578   -0.001636662
      9        7           0.001047472    0.000044290   -0.002281840
     10        6          -0.000091665   -0.000116275   -0.000194520
     11        6          -0.000027784    0.000080536   -0.000045982
     12        6           0.000086406   -0.000098819   -0.000115984
     13        6           0.000077475    0.000029528    0.000159721
     14        6          -0.001097877    0.002295270    0.000757574
     15        6          -0.000017602   -0.000030440    0.000043605
     16        8          -0.000057223    0.000031916   -0.000153243
     17        1          -0.000003996    0.000005955    0.000000219
     18        1           0.000010069    0.000051976   -0.000026709
     19        1          -0.000198326   -0.000093104    0.000011061
     20        1           0.000075788   -0.000040964   -0.000005341
     21        1           0.000023671    0.000009011   -0.000018514
     22        1          -0.000326511    0.000039079    0.000244248
     23        1          -0.000061780    0.000036223    0.000005303
     24        1           0.000018756   -0.000023366    0.000000831
     25        1          -0.000020282    0.000038358    0.000021829
     26        1           0.000027001   -0.000011231   -0.000017061
     27        1           0.000012202    0.000010374    0.000032721
     28        1          -0.000006562    0.000024765    0.000002461
     29        6           0.000067714   -0.000287593    0.000077605
     30        1           0.000059811    0.000101506   -0.000067568
     31        1           0.000022388   -0.000098732   -0.000023711
     32        1           0.000055194    0.000112064    0.000011955
 -------------------------------------------------------------------
 Cartesian Forces:  Max     0.003355578 RMS     0.000664704

 GradGradGradGradGradGradGradGradGradGradGradGradGradGradGradGradGradGrad
 Berny optimization.
 Using GEDIIS/GDIIS optimizer.
 FormGI is forming the generalized inverse of G from B-inverse, IUseBI=4.
 Internal  Forces:  Max     0.002425197 RMS     0.000340022
 Search for a local minimum.
 Step number   6 out of a maximum of   80 on scan point     2 out of    18
 All quantities printed in internal units (Hartrees-Bohrs-Radians)
 Mixed Optimization -- En-DIIS/RFO-DIIS
 Swapping is turned off.
 Update second derivatives using D2CorX and points    2    3    4    5    6
 DE= -8.31D-05 DEPred=-3.66D-05 R= 2.27D+00
 TightC=F SS=  1.41D+00  RLast= 7.92D-02 DXNew= 1.2647D+00 2.3758D-01
 Trust test= 2.27D+00 RLast= 7.92D-02 DXMaxT set to 7.52D-01
 ITU=  1  1  0  1  1  0
     Eigenvalues ---    0.00193   0.00862   0.01012   0.01100   0.01438
     Eigenvalues ---    0.01698   0.02118   0.02162   0.02168   0.02174
     Eigenvalues ---    0.02175   0.02178   0.02185   0.02186   0.02187
     Eigenvalues ---    0.02191   0.02193   0.02194   0.02195   0.02208
     Eigenvalues ---    0.02212   0.02328   0.02363   0.04285   0.06183
     Eigenvalues ---    0.06503   0.07388   0.07640   0.08158   0.15754
     Eigenvalues ---    0.15965   0.15999   0.16000   0.16000   0.16000
     Eigenvalues ---    0.16000   0.16000   0.16000   0.16000   0.16000
     Eigenvalues ---    0.16012   0.16058   0.16257   0.18234   0.21864
     Eigenvalues ---    0.21997   0.21999   0.22006   0.22280   0.22293
     Eigenvalues ---    0.23579   0.23713   0.24789   0.25148   0.26246
     Eigenvalues ---    0.28701   0.30880   0.31708   0.33723   0.34551
     Eigenvalues ---    0.34699   0.34784   0.34992   0.35267   0.35326
     Eigenvalues ---    0.35416   0.35472   0.35482   0.35484   0.35492
     Eigenvalues ---    0.35499   0.35506   0.35515   0.37538   0.38942
     Eigenvalues ---    0.42281   0.42362   0.42478   0.43354   0.46042
     Eigenvalues ---    0.46330   0.46756   0.46758   0.46839   0.46997
     Eigenvalues ---    0.47324   0.47655   0.55479   0.946311000.00000
     Eigenvalues --- 1000.000001000.000001000.000001000.000001000.00000
     Eigenvalues --- 1000.000001000.000001000.000001000.000001000.00000
     Eigenvalues --- 1000.000001000.000001000.000001000.000001000.00000
     Eigenvalues --- 1000.000001000.000001000.000001000.000001000.00000
     Eigenvalues --- 1000.000001000.000001000.000001000.000001000.00000
     Eigenvalues --- 1000.000001000.000001000.000001000.000001000.00000
     Eigenvalues --- 1000.000001000.000001000.000001000.000001000.00000
     Eigenvalues --- 1000.000001000.000001000.000001000.000001000.00000
     Eigenvalues --- 1000.000001000.000001000.000001000.000001000.00000
     Eigenvalues --- 1000.000001000.000001000.000001000.000001000.00000
     Eigenvalues --- 1000.000001000.000001000.000001000.000001000.00000
     Eigenvalues --- 1000.000001000.000001000.000001000.000001000.00000
     Eigenvalues --- 1000.000001000.000001000.000001000.000001000.00000
     Eigenvalues --- 1000.000001000.000001000.000001000.000001000.00000
     Eigenvalues --- 1000.000001000.000001000.00000
 En-DIIS/RFO-DIIS/Sim-DIIS IScMMF=       -3 using points:     6    5    4    3
 RFO step:  Lambda=-4.99842704D-05.
 DidBck=F Rises=F RFO-DIIS coefs:    1.58919    0.35247   -0.57019   -0.37148
 Iteration  1 RMS(Cart)=  0.02659072 RMS(Int)=  0.00023198
 Iteration  2 RMS(Cart)=  0.00037781 RMS(Int)=  0.00005196
 Iteration  3 RMS(Cart)=  0.00000007 RMS(Int)=  0.00005196
 Iteration  1 RMS(Cart)=  0.00000306 RMS(Int)=  0.00000111
 Iteration  2 RMS(Cart)=  0.00000194 RMS(Int)=  0.00000123
 Iteration  3 RMS(Cart)=  0.00000122 RMS(Int)=  0.00000141
 Iteration  4 RMS(Cart)=  0.00000077 RMS(Int)=  0.00000155
 Variable       Old X    -DE/DX   Delta X   Delta X   Delta X     New X
                                 (Linear)    (Quad)   (Total)
    R1        2.62596  -0.00011   0.00059  -0.00063  -0.00006   2.62591
    R2        2.63562   0.00004   0.00092  -0.00039   0.00052   2.63613
    R3        2.04856   0.00000  -0.00002   0.00001  -0.00001   2.04855
    R4        2.63638   0.00022  -0.00049   0.00078   0.00029   2.63667
    R5        2.04898  -0.00000   0.00008  -0.00003   0.00005   2.04903
    R6        2.63055  -0.00011  -0.00197   0.00093  -0.00103   2.62952
    R7        2.04924   0.00004   0.00120  -0.00069   0.00051   2.04975
    R8        2.64289  -0.00001  -0.00087   0.00043  -0.00044   2.64245
    R9        2.87688  -0.00030  -0.00152   0.00013  -0.00139   2.87549
   R10        2.62449   0.00005  -0.00033   0.00028  -0.00005   2.62444
   R11        2.05291  -0.00008   0.00083  -0.00068   0.00015   2.05306
   R12        2.04888   0.00000  -0.00014   0.00007  -0.00007   2.04881
   R13        2.88315   0.00036  -0.00311   0.00274  -0.00037   2.88278
   R14        2.76664  -0.00005   0.00235  -0.00249  -0.00015   2.76650
   R15        2.06701   0.00029  -0.00109   0.00135   0.00026   2.06727
   R16        2.63041   0.00023  -0.00245   0.00191  -0.00053   2.62988
   R17        2.64184   0.00008   0.00145  -0.00047   0.00099   2.64282
   R18        2.54933  -0.00013  -0.00063   0.00035  -0.00028   2.54905
   R19        2.75315   0.00012   0.00020   0.00009   0.00029   2.75344
   R20        2.63679  -0.00003   0.00103  -0.00051   0.00052   2.63730
   R21        2.04863  -0.00003   0.00041  -0.00040   0.00002   2.04865
   R22        2.62616  -0.00003  -0.00087   0.00028  -0.00060   2.62556
   R23        2.04895  -0.00001   0.00012  -0.00008   0.00004   2.04900
   R24        2.63567   0.00008   0.00055  -0.00014   0.00040   2.63607
   R25        2.04864   0.00000   0.00000   0.00000   0.00001   2.04865
   R26        2.62460  -0.00012  -0.00027  -0.00013  -0.00040   2.62419
   R27        2.04891  -0.00002   0.00023  -0.00018   0.00004   2.04895
   R28        2.05325   0.00003  -0.00012   0.00012   0.00000   2.05325
   R29        2.30844  -0.00009   0.00044  -0.00032   0.00013   2.30856
   R30        2.07829  -0.00003   0.00025  -0.00027  -0.00002   2.07827
   R31        2.05811  -0.00006   0.00056  -0.00048   0.00008   2.05818
   R32        2.06180   0.00002  -0.00036   0.00041   0.00005   2.06185
   R33        2.06353   0.00004  -0.00007   0.00001  -0.00006   2.06346
    A1        2.08561   0.00004   0.00022  -0.00001   0.00020   2.08582
    A2        2.09921  -0.00002  -0.00066   0.00026  -0.00039   2.09881
    A3        2.09834  -0.00003   0.00045  -0.00027   0.00019   2.09852
    A4        2.10019  -0.00009   0.00047  -0.00062  -0.00015   2.10004
    A5        2.09688  -0.00001   0.00071  -0.00056   0.00015   2.09703
    A6        2.08611   0.00011  -0.00118   0.00118   0.00000   2.08611
    A7        2.10332  -0.00000  -0.00148   0.00091  -0.00055   2.10277
    A8        2.07994   0.00020  -0.00042   0.00097   0.00055   2.08049
    A9        2.09981  -0.00020   0.00189  -0.00186   0.00002   2.09983
   A10        2.07328   0.00013   0.00227  -0.00092   0.00132   2.07460
   A11        2.14321  -0.00054   0.00076  -0.00170  -0.00101   2.14221
   A12        2.06604   0.00041  -0.00239   0.00234  -0.00011   2.06594
   A13        2.10886  -0.00016  -0.00035  -0.00036  -0.00070   2.10817
   A14        2.08467   0.00006  -0.00029   0.00029  -0.00002   2.08465
   A15        2.08966   0.00010   0.00064   0.00008   0.00071   2.09037
   A16        2.09498   0.00008  -0.00105   0.00094  -0.00012   2.09487
   A17        2.09753  -0.00007   0.00124  -0.00103   0.00020   2.09773
   A18        2.09066  -0.00001  -0.00018   0.00010  -0.00009   2.09058
   A19        2.00827   0.00026  -0.00880   0.00679  -0.00206   2.00621
   A20        1.97274  -0.00164   0.00534  -0.00569  -0.00032   1.97242
   A21        1.85649   0.00019  -0.00047   0.00318   0.00267   1.85916
   A22        1.91288   0.00049   0.01007  -0.00874   0.00135   1.91423
   A23        1.86931  -0.00011  -0.00364   0.00273  -0.00094   1.86838
   A24        1.83155   0.00097  -0.00302   0.00244  -0.00058   1.83096
   A25        2.15249  -0.00003  -0.00032   0.00060   0.00019   2.15269
   A26        2.05263   0.00020   0.00031  -0.00002   0.00019   2.05282
   A27        2.07591  -0.00012   0.00082  -0.00123  -0.00047   2.07544
   A28        2.08244  -0.00043  -0.00136   0.00004  -0.00132   2.08112
   A29        2.08030   0.00047   0.00370  -0.00185   0.00185   2.08214
   A30        2.11837  -0.00005  -0.00264   0.00195  -0.00069   2.11768
   A31        2.10108   0.00007  -0.00060   0.00078   0.00019   2.10127
   A32        2.09701   0.00000  -0.00041   0.00035  -0.00007   2.09693
   A33        2.08509  -0.00007   0.00102  -0.00112  -0.00012   2.08497
   A34        2.10011  -0.00004   0.00048  -0.00040   0.00008   2.10019
   A35        2.08702   0.00001  -0.00047   0.00026  -0.00021   2.08681
   A36        2.09604   0.00003   0.00001   0.00012   0.00013   2.09617
   A37        2.08712   0.00002   0.00000   0.00000  -0.00001   2.08712
   A38        2.09850  -0.00000   0.00003   0.00004   0.00007   2.09857
   A39        2.09755  -0.00002  -0.00005  -0.00003  -0.00007   2.09748
   A40        2.09366   0.00003  -0.00030   0.00021  -0.00010   2.09356
   A41        2.09721  -0.00001  -0.00037   0.00015  -0.00023   2.09699
   A42        2.09231  -0.00002   0.00068  -0.00036   0.00033   2.09264
   A43        2.10825   0.00005  -0.00043   0.00063   0.00021   2.10846
   A44        2.08175  -0.00004  -0.00032  -0.00018  -0.00050   2.08125
   A45        2.09319  -0.00001   0.00075  -0.00046   0.00029   2.09348
   A46        2.18699  -0.00022   0.00019  -0.00024  -0.00041   2.18658
   A47        1.97192   0.00012   0.00029   0.00017   0.00010   1.97202
   A48        2.12427   0.00010   0.00063   0.00004   0.00031   2.12458
   A49        1.90623  -0.00003   0.00051  -0.00008   0.00043   1.90666
   A50        1.93865   0.00020   0.00151  -0.00064   0.00087   1.93952
   A51        1.92409  -0.00021  -0.00111   0.00014  -0.00097   1.92312
   A52        1.90452  -0.00001  -0.00043   0.00060   0.00016   1.90468
   A53        1.89596   0.00001  -0.00018  -0.00019  -0.00038   1.89558
   A54        1.89380   0.00004  -0.00033   0.00020  -0.00014   1.89366
    D1        0.00635  -0.00001  -0.00081   0.00093   0.00011   0.00646
    D2       -3.13020  -0.00002  -0.00182   0.00152  -0.00030  -3.13050
    D3        3.13988  -0.00000   0.00048  -0.00052  -0.00004   3.13984
    D4        0.00333  -0.00001  -0.00052   0.00008  -0.00045   0.00288
    D5       -0.00811  -0.00001   0.00168  -0.00195  -0.00026  -0.00837
    D6        3.12891   0.00001   0.00122  -0.00117   0.00005   3.12895
    D7        3.14154  -0.00001   0.00040  -0.00051  -0.00011   3.14143
    D8       -0.00463   0.00000  -0.00007   0.00027   0.00020  -0.00442
    D9        0.00571   0.00002  -0.00258   0.00249  -0.00010   0.00562
   D10       -3.11976  -0.00005  -0.00165   0.00059  -0.00107  -3.12083
   D11       -3.14089   0.00002  -0.00158   0.00189   0.00031  -3.14058
   D12        0.01682  -0.00004  -0.00065  -0.00001  -0.00066   0.01616
   D13       -0.01573  -0.00001   0.00498  -0.00478   0.00021  -0.01553
   D14       -3.11801  -0.00006  -0.01045   0.00386  -0.00661  -3.12462
   D15        3.10956   0.00006   0.00402  -0.00284   0.00119   3.11076
   D16        0.00729   0.00001  -0.01140   0.00581  -0.00562   0.00167
   D17        0.01399  -0.00001  -0.00411   0.00376  -0.00036   0.01363
   D18       -3.12784   0.00000  -0.00456   0.00365  -0.00092  -3.12877
   D19        3.11802   0.00002   0.01073  -0.00459   0.00613   3.12415
   D20       -0.02381   0.00002   0.01027  -0.00470   0.00557  -0.01824
   D21       -2.12047   0.00042   0.02352   0.01730   0.04082  -2.07966
   D22        0.09534  -0.00015   0.03485   0.00579   0.04061   0.13595
   D23        2.09608   0.00028   0.03366   0.00770   0.04135   2.13743
   D24        1.06028   0.00038   0.00800   0.02598   0.03401   1.09429
   D25       -3.00710  -0.00019   0.01933   0.01447   0.03380  -2.97330
   D26       -1.00635   0.00024   0.01815   0.01638   0.03454  -0.97181
   D27       -0.00213   0.00002   0.00083  -0.00043   0.00040  -0.00173
   D28       -3.13917   0.00000   0.00129  -0.00120   0.00009  -3.13908
   D29        3.13970   0.00001   0.00128  -0.00031   0.00096   3.14066
   D30        0.00267  -0.00001   0.00174  -0.00109   0.00065   0.00332
   D31        0.22597   0.00002  -0.00040   0.00088   0.00045   0.22642
   D32       -2.98700   0.00080   0.00902  -0.00994  -0.00097  -2.98797
   D33       -2.01994   0.00164  -0.00941   0.01083   0.00142  -2.01852
   D34        1.05028   0.00243   0.00001   0.00000  -0.00000   1.05028
   D35        2.28541   0.00033  -0.00891   0.01082   0.00193   2.28734
   D36       -0.92756   0.00111   0.00050  -0.00000   0.00051  -0.92705
   D37        1.57036   0.00023  -0.01837   0.00575  -0.01265   1.55770
   D38       -1.50300   0.00033  -0.01336   0.00335  -0.01004  -1.51304
   D39       -2.44751  -0.00034  -0.01750   0.00290  -0.01457  -2.46208
   D40        0.76232  -0.00025  -0.01249   0.00051  -0.01195   0.75036
   D41       -0.44533   0.00025  -0.01865   0.00332  -0.01534  -0.46067
   D42        2.76449   0.00034  -0.01364   0.00092  -0.01272   2.75177
   D43        3.09208   0.00040   0.01248  -0.01000   0.00252   3.09460
   D44       -0.04549   0.00045   0.01312  -0.01100   0.00214  -0.04334
   D45        0.02277  -0.00040   0.00302   0.00091   0.00393   0.02670
   D46       -3.11481  -0.00036   0.00366  -0.00009   0.00356  -3.11125
   D47       -3.09582  -0.00035  -0.01206   0.00953  -0.00249  -3.09831
   D48        0.04362  -0.00042  -0.01238   0.01012  -0.00223   0.04139
   D49       -0.02237   0.00040  -0.00309  -0.00072  -0.00382  -0.02619
   D50        3.11707   0.00033  -0.00341  -0.00014  -0.00356   3.11351
   D51        0.01704   0.00002   0.00064   0.00015   0.00078   0.01782
   D52       -3.12858   0.00004   0.01233  -0.00704   0.00528  -3.12330
   D53        3.08887  -0.00006  -0.00424   0.00244  -0.00179   3.08707
   D54       -0.05676  -0.00004   0.00745  -0.00475   0.00271  -0.05405
   D55        2.92405  -0.00018  -0.02156   0.00471  -0.01685   2.90719
   D56       -1.25766  -0.00009  -0.02081   0.00499  -0.01582  -1.27348
   D57        0.84215  -0.00005  -0.02098   0.00491  -0.01607   0.82608
   D58       -0.14786  -0.00007  -0.01650   0.00234  -0.01416  -0.16202
   D59        1.95361   0.00002  -0.01576   0.00263  -0.01312   1.94049
   D60       -2.22976   0.00007  -0.01592   0.00255  -0.01337  -2.24313
   D61       -0.00911   0.00015   0.00083  -0.00211  -0.00128  -0.01039
   D62        3.13794   0.00012  -0.00263   0.00095  -0.00167   3.13627
   D63        3.12849   0.00011   0.00020  -0.00111  -0.00091   3.12758
   D64       -0.00764   0.00007  -0.00326   0.00195  -0.00130  -0.00895
   D65       -0.00540   0.00011  -0.00465   0.00307  -0.00158  -0.00698
   D66       -3.14095  -0.00004  -0.00111   0.00030  -0.00082   3.14142
   D67        3.13071   0.00014  -0.00117  -0.00001  -0.00118   3.12953
   D68       -0.00485  -0.00000   0.00237  -0.00279  -0.00042  -0.00526
   D69        0.00586  -0.00011   0.00458  -0.00287   0.00170   0.00756
   D70       -3.13469  -0.00014   0.00214  -0.00071   0.00144  -3.13326
   D71        3.14142   0.00004   0.00104  -0.00010   0.00094  -3.14083
   D72        0.00086   0.00001  -0.00139   0.00206   0.00067   0.00154
   D73        0.00815  -0.00014  -0.00072   0.00173   0.00102   0.00917
   D74       -3.13128  -0.00007  -0.00040   0.00114   0.00076  -3.13052
   D75       -3.13448  -0.00012   0.00170  -0.00042   0.00128  -3.13320
   D76        0.00928  -0.00005   0.00203  -0.00101   0.00102   0.01031
         Item               Value     Threshold  Converged?
 Maximum Force            0.000543     0.002500     YES
 RMS     Force            0.000133     0.001667     YES
 Maximum Displacement     0.119224     0.010000     NO 
 RMS     Displacement     0.026612     0.006667     NO 
 Predicted change in Energy=-2.419872D-05
 GradGradGradGradGradGradGradGradGradGradGradGradGradGradGradGradGradGrad

                          Input orientation:                          
 ---------------------------------------------------------------------
 Center     Atomic      Atomic             Coordinates (Angstroms)
 Number     Number       Type             X           Y           Z
 ---------------------------------------------------------------------
      1          6           0        3.803184    2.978331   -2.543280
      2          6           0        4.139708    1.647187   -2.329481
      3          6           0        3.242887    0.787017   -1.694985
      4          6           0        1.999296    1.248684   -1.274782
      5          6           0        1.672576    2.592338   -1.482539
      6          6           0        2.563934    3.451613   -2.111729
      7          6           0        0.991016    0.361724   -0.559185
      8          6           0       -0.341070    0.188798   -1.282231
      9          7           0        1.533613   -0.950994   -0.204843
     10          6           0       -0.546326    0.562088   -2.607101
     11          6           0       -1.774740    0.324596   -3.225401
     12          6           0       -2.802346   -0.298550   -2.528183
     13          6           0       -2.596760   -0.694128   -1.206390
     14          6           0       -1.373613   -0.455810   -0.593609
     15          6           0        2.150143   -1.109966    0.984339
     16          8           0        2.288729   -0.238677    1.829355
     17          1           0        4.501480    3.646042   -3.034911
     18          1           0        5.104285    1.270809   -2.651406
     19          1           0        3.531938   -0.243684   -1.519953
     20          1           0        0.708904    2.965590   -1.147351
     21          1           0        2.294698    4.490981   -2.262323
     22          1           0        0.775871    0.845088    0.398313
     23          1           0        0.250031    1.037502   -3.168409
     24          1           0       -1.921639    0.625457   -4.256696
     25          1           0       -3.756025   -0.482151   -3.009903
     26          1           0       -3.389769   -1.188115   -0.656186
     27          1           0       -1.210085   -0.773199    0.432588
     28          1           0        2.533597   -2.129440    1.136456
     29          6           0        1.475493   -2.033098   -1.178850
     30          1           0        2.122011   -2.846064   -0.851236
     31          1           0        0.457000   -2.408522   -1.289264
     32          1           0        1.822980   -1.682448   -2.152824
 ---------------------------------------------------------------------
                    Distance matrix (angstroms):
                    1          2          3          4          5
     1  C    0.000000
     2  C    1.389569   0.000000
     3  C    2.415656   1.395265   0.000000
     4  C    2.802637   2.419205   1.391483   0.000000
     5  C    2.411152   2.774412   2.402123   1.398325   0.000000
     6  C    1.394982   2.405501   2.781137   2.423260   1.388796
     7  C    4.323373   3.834139   2.557702   1.521646   2.508534
     8  C    5.152338   4.827111   3.656909   2.569188   3.141958
     9  N    5.104786   4.249278   2.857066   2.490023   3.769220
    10  C    4.975996   4.818031   3.903932   2.954095   3.210930
    11  C    6.214567   6.126387   5.266174   4.347666   4.479309
    12  C    7.373684   7.212315   6.198187   5.198145   5.429137
    13  C    7.498901   7.219632   6.044336   4.990283   5.394844
    14  C    6.511050   6.150817   4.906090   3.840028   4.400076
    15  C    5.647195   4.747806   3.459973   3.269498   4.474440
    16  O    5.635836   4.927324   3.792550   3.454227   4.400333
    17  H    1.084046   2.150333   3.399041   3.886683   3.394533
    18  H    2.149461   1.084299   2.147929   3.396548   3.858667
    19  H    3.391482   2.144787   1.084681   2.153199   3.391408
    20  H    3.394606   3.860833   3.386318   2.151538   1.086430
    21  H    2.154665   3.390537   3.865267   3.402203   2.144748
    22  H    4.729516   4.404500   3.235960   2.111613   2.719295
    23  H    4.096645   4.025556   3.345282   2.586571   2.698760
    24  H    6.422259   6.441895   5.767217   4.965274   4.948024
    25  H    8.326724   8.206074   7.233573   6.255411   6.423008
    26  H    8.524024   8.217778   6.998027   5.946653   6.371971
    27  H    6.932722   6.489035   5.175886   4.159718   4.827451
    28  H    6.421965   5.371705   4.126242   4.184647   5.467694
    29  C    5.691593   4.686842   3.367956   3.324705   4.639582
    30  H    6.293880   5.142529   3.894554   4.118424   5.493336
    31  H    6.464340   5.576125   4.258785   3.969137   5.150105
    32  H    5.079028   4.060160   2.885136   3.064895   4.329630
                    6          7          8          9         10
     6  C    0.000000
     7  C    3.798931   0.000000
     8  C    4.446693   1.525500   0.000000
     9  N    4.907212   1.463967   2.444243   0.000000
    10  C    4.274162   2.568564   1.391674   3.519433   0.000000
    11  C    5.462838   3.841808   2.418627   4.657907   1.395600
    12  C    6.560040   4.324639   2.801389   4.962271   2.415896
    13  C    6.681285   3.795501   2.423520   4.257823   2.782867
    14  C    5.751254   2.502202   1.398522   2.974610   2.403055
    15  C    5.528550   2.427327   3.609746   1.348901   4.792197
    16  O    5.406119   2.783822   4.096406   2.283759   5.325495
    17  H    2.155030   5.407340   6.202799   6.160378   5.930778
    18  H    3.391244   4.703489   5.718153   4.865365   5.695055
    19  H    3.865547   2.783142   3.904324   2.494616   4.296906
    20  H    2.146481   2.684333   2.971736   4.111945   3.079495
    21  H    1.084183   4.653067   5.139712   5.867501   4.860708
    22  H    4.036267   1.093952   2.121910   2.040559   3.295574
    23  H    3.506944   2.795314   2.151131   3.792680   1.084098
    24  H    5.719126   4.714307   3.396514   5.553510   2.148642
    25  H    7.498207   5.408562   3.885478   6.005701   3.399244
    26  H    7.687149   4.647869   3.403291   4.949710   3.867099
    27  H    6.210137   2.667678   2.149704   2.822376   3.385746
    28  H    6.457537   3.385359   4.414520   2.046408   5.544770
    29  C    5.668952   2.520689   2.871830   1.457058   3.586452
    30  H    6.437769   3.413846   3.932291   2.086942   4.671037
    31  H    6.281466   2.914181   2.717174   2.111742   3.401159
    32  H    5.187416   2.722221   2.990418   2.100807   3.295136
                   11         12         13         14         15
    11  C    0.000000
    12  C    1.389388   0.000000
    13  C    2.406225   1.394949   0.000000
    14  C    2.774214   2.410100   1.388663   0.000000
    15  C    5.931659   6.125630   5.244550   3.915954   0.000000
    16  O    6.509962   6.701549   5.769851   4.396663   1.221640
    17  H    7.103466   8.316397   8.518543   7.569800   6.656033
    18  H    6.967480   8.061817   8.078065   7.012767   5.254873
    19  H    5.602886   6.414257   6.153224   4.996753   2.988525
    20  H    4.178711   4.989006   4.931981   4.043450   4.819899
    21  H    5.903102   6.999297   7.206019   6.380584   6.475517
    22  H    4.461819   4.761924   4.039666   2.701208   2.460546
    23  H    2.147366   3.392924   3.866817   3.390545   5.046519
    24  H    1.084282   2.148766   3.391380   3.858455   6.859996
    25  H    2.150063   1.084098   2.154412   3.393385   7.157579
    26  H    3.390793   2.154243   1.084256   2.145943   5.778240
    27  H    3.860682   3.395107   2.148341   1.086534   3.421837
    28  H    6.603776   6.727111   5.819761   4.589167   1.099775
    29  C    4.506784   4.809289   4.286822   3.308738   2.446775
    30  H    5.556475   5.792346   5.198439   4.242531   2.526689
    31  H    4.024826   4.075566   3.503065   2.765531   3.118052
    32  H    4.257022   4.842490   4.626728   3.762179   3.205707
                   16         17         18         19         20
    16  O    0.000000
    17  H    6.606693   0.000000
    18  H    5.503010   2.480358   0.000000
    19  H    3.572598   4.285449   2.458892   0.000000
    20  H    4.650156   4.290633   4.945082   4.290430   0.000000
    21  H    6.253921   2.486103   4.291232   4.949640   2.466723
    22  H    2.347587   5.789001   5.311985   3.530025   2.624898
    23  H    5.546401   4.989702   4.887280   3.889700   2.830682
    24  H    7.450767   7.202301   7.235816   6.163333   4.697233
    25  H    7.747048   9.231955   9.039164   7.442529   5.940674
    26  H    6.270940   9.555063   9.065107   7.039040   5.856076
    27  H    3.805045   8.010943   7.318487   5.155539   4.489684
    28  H    2.028560   7.391147   5.702458   3.407237   5.874062
    29  C    3.595914   6.697327   5.123705   2.747239   5.057225
    30  H    3.743237   7.251051   5.392885   3.034379   5.988311
    31  H    4.217730   7.487513   6.081955   3.767624   5.381884
    32  H    4.261355   6.028702   4.442665   2.321876   4.884301
                   21         22         23         24         25
    21  H    0.000000
    22  H    4.762180   0.000000
    23  H    4.114386   3.610406   0.000000
    24  H    6.057829   5.384599   2.463797   0.000000
    25  H    7.867793   5.823709   4.287535   2.479166   0.000000
    26  H    8.194204   4.753782   4.951038   4.290469   2.484454
    27  H    6.874419   2.562040   4.286928   4.944889   4.291534
    28  H    7.445720   3.533026   5.811718   7.518289   7.711369
    29  C    6.663979   3.355722   3.858586   5.299203   5.755604
    30  H    7.473501   4.122871   4.894455   6.324533   6.693224
    31  H    7.206048   3.679073   3.930535   4.865039   4.941769
    32  H    6.192394   3.740745   3.302077   4.875948   5.770667
                   26         27         28         29         30
    26  H    0.000000
    27  H    2.471560   0.000000
    28  H    6.259867   4.043510   0.000000
    29  C    4.965677   3.375856   2.547452   0.000000
    30  H    5.759042   4.128902   2.152643   1.089142   0.000000
    31  H    4.085072   2.901418   3.205349   1.091083   1.776394
    32  H    5.445828   4.087856   3.394723   1.091937   1.771314
                   31         32
    31  H    0.000000
    32  H    1.771672   0.000000
 Symmetry turned off by external request.
 Stoichiometry    C15H15NO
 Framework group  C1[X(C15H15NO)]
 Deg. of freedom    90
 Full point group                 C1      NOp   1
 Rotational constants (GHZ):           0.6531763           0.3895797           0.2850331
 Standard basis: 6-311+G(d) (5D, 7F)
   419 basis functions,   687 primitive gaussians,   436 cartesian basis functions
    60 alpha electrons       60 beta electrons
       nuclear repulsion energy      1148.9133836665 Hartrees.
 NAtoms=   32 NActive=   32 NUniq=   32 SFac= 1.00D+00 NAtFMM=   60 NAOKFM=F Big=F
 Integral buffers will be    131072 words long.
 Raffenetti 2 integral format.
 Two-electron integral symmetry is turned off.
 ------------------------------------------------------------------------------
 Polarizable Continuum Model (PCM)
 =================================
 Model                : PCM.
 Atomic radii         : UFF (Universal Force Field).
 Polarization charges : Total charges.
 Charge compensation  : None.
 Solution method      : On-the-fly selection.
 Cavity type          : Scaled VdW (van der Waals Surface) (Alpha=1.100).
 Cavity algorithm     : GePol (No added spheres)
                        Default sphere list used, NSphG=   32.
                        Lebedev-Laikov grids with approx.  5.0 points / Ang**2.
                        Smoothing algorithm: York/Karplus (Gamma=1.0000).
                        Polarization charges: spherical gaussians, with
                                              point-specific exponents (IZeta= 3).
                        Self-potential: point-specific (ISelfS= 7).
                        Self-field    : sphere-specific E.n sum rule (ISelfD= 2).
 1st derivatives      : Analytical E(r).r(x)/FMM algorithm (CHGder, D1EAlg=3).
                        Cavity 1st derivative terms included.
 Solvent              : DiMethylSulfoxide, Eps=  46.826000 Eps(inf)=   2.007889
 ------------------------------------------------------------------------------
 One-electron integrals computed using PRISM.
 NBasis=   419 RedAO= T EigKep=  1.00D-06  NBF=   419
 NBsUse=   418 1.00D-06 EigRej=  3.67D-07 NBFU=   418
 Initial guess from the checkpoint file:  "/home/aikhl/works/aikhl/BHFA_NMe/Gau-340137.chk"
 B after Tr=    -0.000253    0.004195   -0.001388
         Rot=    1.000000    0.000580    0.000378   -0.000364 Ang=   0.09 deg.
 ExpMin= 4.38D-02 ExpMax= 8.59D+03 ExpMxC= 1.30D+03 IAcc=3 IRadAn=         5 AccDes= 0.00D+00
 Harris functional with IExCor= 1009 and IRadAn=       5 diagonalized for initial guess.
 HarFok:  IExCor= 1009 AccDes= 0.00D+00 IRadAn=         5 IDoV= 1 UseB2=F ITyADJ=14
 ICtDFT=  3500011 ScaDFX=  1.000000  1.000000  1.000000  1.000000
 FoFCou: FMM=F IPFlag=           0 FMFlag=      100000 FMFlg1=           0
         NFxFlg=           0 DoJE=T BraDBF=F KetDBF=T FulRan=T
         wScrn=  0.000000 ICntrl=       500 IOpCl=  0 I1Cent=   200000004 NGrid=           0
         NMat0=    1 NMatS0=      1 NMatT0=    0 NMatD0=    1 NMtDS0=    0 NMtDT0=    0
 Symmetry not used in FoFCou.
 Requested convergence on RMS density matrix=1.00D-08 within 128 cycles.
 Requested convergence on MAX density matrix=1.00D-06.
 Requested convergence on             energy=1.00D-06.
 No special actions if energy rises.
 Inv3:  Mode=1 IEnd=    16147200.
 Iteration    1 A*A^-1 deviation from unit magnitude is 6.00D-15 for    229.
 Iteration    1 A*A^-1 deviation from orthogonality  is 3.70D-15 for   1506   1445.
 Iteration    1 A^-1*A deviation from unit magnitude is 6.00D-15 for    243.
 Iteration    1 A^-1*A deviation from orthogonality  is 1.96D-15 for   2074    885.
 Error on total polarization charges =  0.01677
 SCF Done:  E(RM062X) =  -710.490419919     A.U. after   14 cycles
            NFock= 14  Conv=0.68D-08     -V/T= 2.0040
 D1PCM: PCM CHGder 1st derivatives, ID1Alg=3 FixD1E=F DoIter=F DoCFld=F I1PDM=0.
 Calling FoFJK, ICntrl=      2127 FMM=F ISym2X=0 I1Cent= 0 IOpClX= 0 NMat=1 NMatS=1 NMatT=0.
 -------------------------------------------------------------------
 Center     Atomic                   Forces (Hartrees/Bohr)
 Number     Number              X              Y              Z
 -------------------------------------------------------------------
      1        6          -0.000106862   -0.000037031    0.000085637
      2        6           0.000101272    0.000054938   -0.000108730
      3        6           0.000361825   -0.000259549   -0.000181991
      4        6          -0.000171942   -0.000195736    0.000326796
      5        6          -0.000197832    0.000054194   -0.000048428
      6        6           0.000155084   -0.000111644   -0.000090459
      7        6          -0.001440356    0.001432789    0.003252926
      8        6           0.001080386   -0.003996010   -0.001425538
      9        7           0.001018744   -0.000253437   -0.002305987
     10        6          -0.000120758    0.000169497   -0.000248635
     11        6           0.000194830    0.000201541   -0.000111382
     12        6           0.000011997   -0.000214143    0.000007528
     13        6           0.000008509    0.000052957    0.000059203
     14        6          -0.000857832    0.002495747    0.000735311
     15        6           0.000505856    0.000187565   -0.000097864
     16        8          -0.000221258   -0.000099034   -0.000086155
     17        1          -0.000028107    0.000041401    0.000007638
     18        1           0.000006666    0.000082286   -0.000020903
     19        1          -0.000091032    0.000233456    0.000033691
     20        1           0.000067508   -0.000060382   -0.000019186
     21        1           0.000059187    0.000041304   -0.000028557
     22        1          -0.000182885    0.000192622    0.000056396
     23        1           0.000023649    0.000220187    0.000053540
     24        1           0.000022345   -0.000045405    0.000010247
     25        1          -0.000015056    0.000025633    0.000018751
     26        1           0.000060215   -0.000019281   -0.000008374
     27        1          -0.000044574    0.000063387    0.000069487
     28        1          -0.000175042   -0.000030077    0.000127599
     29        6          -0.000024866   -0.000265140   -0.000017756
     30        1           0.000039931    0.000127782   -0.000021820
     31        1           0.000011747   -0.000061783   -0.000052353
     32        1          -0.000051347   -0.000028634    0.000029368
 -------------------------------------------------------------------
 Cartesian Forces:  Max     0.003996010 RMS     0.000716898

 GradGradGradGradGradGradGradGradGradGradGradGradGradGradGradGradGradGrad
 Berny optimization.
 Using GEDIIS/GDIIS optimizer.
 FormGI is forming the generalized inverse of G from B-inverse, IUseBI=4.
 Internal  Forces:  Max     0.002289666 RMS     0.000320504
 Search for a local minimum.
 Step number   7 out of a maximum of   80 on scan point     2 out of    18
 All quantities printed in internal units (Hartrees-Bohrs-Radians)
 Mixed Optimization -- En-DIIS/RFO-DIIS
 Swapping is turned off.
 Update second derivatives using D2CorX and points    2    3    4    5    6
                                                      7
 DE= -1.44D-05 DEPred=-2.42D-05 R= 5.96D-01
 TightC=F SS=  1.41D+00  RLast= 1.06D-01 DXNew= 1.2647D+00 3.1756D-01
 Trust test= 5.96D-01 RLast= 1.06D-01 DXMaxT set to 7.52D-01
 ITU=  1  1  1  0  1  1  0
     Eigenvalues ---    0.00159   0.00860   0.01083   0.01180   0.01475
     Eigenvalues ---    0.01727   0.02125   0.02166   0.02169   0.02175
     Eigenvalues ---    0.02178   0.02185   0.02185   0.02187   0.02189
     Eigenvalues ---    0.02191   0.02194   0.02195   0.02202   0.02211
     Eigenvalues ---    0.02284   0.02361   0.02517   0.04352   0.06302
     Eigenvalues ---    0.06514   0.07398   0.07681   0.08754   0.15728
     Eigenvalues ---    0.15957   0.16000   0.16000   0.16000   0.16000
     Eigenvalues ---    0.16000   0.16000   0.16000   0.16000   0.16004
     Eigenvalues ---    0.16037   0.16152   0.16271   0.17879   0.21809
     Eigenvalues ---    0.21998   0.22004   0.22013   0.22302   0.22311
     Eigenvalues ---    0.23577   0.23707   0.24949   0.25516   0.27481
     Eigenvalues ---    0.28470   0.30811   0.31768   0.33724   0.34559
     Eigenvalues ---    0.34701   0.34778   0.34987   0.35267   0.35335
     Eigenvalues ---    0.35403   0.35481   0.35483   0.35492   0.35499
     Eigenvalues ---    0.35506   0.35509   0.35835   0.37558   0.38804
     Eigenvalues ---    0.42281   0.42411   0.42806   0.43614   0.46275
     Eigenvalues ---    0.46442   0.46752   0.46812   0.46894   0.47006
     Eigenvalues ---    0.47317   0.48392   0.55474   0.946901000.00000
     Eigenvalues --- 1000.000001000.000001000.000001000.000001000.00000
     Eigenvalues --- 1000.000001000.000001000.000001000.000001000.00000
     Eigenvalues --- 1000.000001000.000001000.000001000.000001000.00000
     Eigenvalues --- 1000.000001000.000001000.000001000.000001000.00000
     Eigenvalues --- 1000.000001000.000001000.000001000.000001000.00000
     Eigenvalues --- 1000.000001000.000001000.000001000.000001000.00000
     Eigenvalues --- 1000.000001000.000001000.000001000.000001000.00000
     Eigenvalues --- 1000.000001000.000001000.000001000.000001000.00000
     Eigenvalues --- 1000.000001000.000001000.000001000.000001000.00000
     Eigenvalues --- 1000.000001000.000001000.000001000.000001000.00000
     Eigenvalues --- 1000.000001000.000001000.000001000.000001000.00000
     Eigenvalues --- 1000.000001000.000001000.000001000.000001000.00000
     Eigenvalues --- 1000.000001000.000001000.000001000.000001000.00000
     Eigenvalues --- 1000.000001000.000001000.000001000.000001000.00000
     Eigenvalues --- 1000.000001000.000001000.00000
 En-DIIS/RFO-DIIS/Sim-DIIS IScMMF=       -3 using points:     7    6    5    4    3
 RFO step:  Lambda=-1.86658107D-05.
 DidBck=T Rises=F RFO-DIIS coefs:    0.78844    0.46067   -0.01704   -0.09964   -0.13244
 Iteration  1 RMS(Cart)=  0.00483676 RMS(Int)=  0.00001563
 Iteration  2 RMS(Cart)=  0.00001081 RMS(Int)=  0.00001353
 Iteration  3 RMS(Cart)=  0.00000000 RMS(Int)=  0.00001353
 Iteration  1 RMS(Cart)=  0.00000140 RMS(Int)=  0.00000051
 Iteration  2 RMS(Cart)=  0.00000088 RMS(Int)=  0.00000056
 Variable       Old X    -DE/DX   Delta X   Delta X   Delta X     New X
                                 (Linear)    (Quad)   (Total)
    R1        2.62591  -0.00009   0.00018  -0.00031  -0.00013   2.62577
    R2        2.63613  -0.00017   0.00016  -0.00032  -0.00016   2.63597
    R3        2.04855   0.00000  -0.00000   0.00001   0.00001   2.04856
    R4        2.63667   0.00015  -0.00019   0.00044   0.00025   2.63692
    R5        2.04903  -0.00002   0.00002  -0.00003  -0.00002   2.04901
    R6        2.62952   0.00041  -0.00037   0.00073   0.00036   2.62989
    R7        2.04975  -0.00024   0.00023  -0.00054  -0.00032   2.04943
    R8        2.64245   0.00004  -0.00014   0.00017   0.00003   2.64248
    R9        2.87549   0.00004   0.00006   0.00006   0.00012   2.87561
   R10        2.62444   0.00009  -0.00009   0.00017   0.00008   2.62453
   R11        2.05306  -0.00009   0.00023  -0.00034  -0.00011   2.05295
   R12        2.04881   0.00003  -0.00003   0.00006   0.00003   2.04884
   R13        2.88278   0.00020  -0.00086   0.00115   0.00028   2.88306
   R14        2.76650   0.00020   0.00051  -0.00040   0.00011   2.76660
   R15        2.06727   0.00017  -0.00043   0.00070   0.00027   2.06754
   R16        2.62988   0.00026  -0.00067   0.00087   0.00021   2.63009
   R17        2.64282  -0.00021   0.00027  -0.00034  -0.00007   2.64276
   R18        2.54905  -0.00000  -0.00015   0.00008  -0.00007   2.54898
   R19        2.75344   0.00021  -0.00002   0.00034   0.00032   2.75376
   R20        2.63730  -0.00017   0.00025  -0.00034  -0.00009   2.63721
   R21        2.04865   0.00009   0.00009   0.00003   0.00011   2.04876
   R22        2.62556   0.00016  -0.00018   0.00025   0.00007   2.62563
   R23        2.04900  -0.00003   0.00003  -0.00006  -0.00003   2.04896
   R24        2.63607   0.00008   0.00011   0.00005   0.00015   2.63623
   R25        2.04865   0.00000  -0.00000   0.00000   0.00000   2.04865
   R26        2.62419  -0.00007  -0.00003  -0.00013  -0.00016   2.62403
   R27        2.04895  -0.00004   0.00006  -0.00011  -0.00005   2.04889
   R28        2.05325   0.00004  -0.00004   0.00010   0.00006   2.05331
   R29        2.30856  -0.00015   0.00010  -0.00017  -0.00007   2.30849
   R30        2.07827  -0.00002   0.00008  -0.00010  -0.00002   2.07825
   R31        2.05818  -0.00008   0.00015  -0.00026  -0.00012   2.05807
   R32        2.06185   0.00002  -0.00010   0.00014   0.00004   2.06189
   R33        2.06346  -0.00005  -0.00002  -0.00006  -0.00009   2.06338
    A1        2.08582   0.00007  -0.00000   0.00011   0.00010   2.08592
    A2        2.09881   0.00001  -0.00011   0.00018   0.00007   2.09888
    A3        2.09852  -0.00009   0.00012  -0.00029  -0.00017   2.09835
    A4        2.10004  -0.00005   0.00021  -0.00033  -0.00012   2.09991
    A5        2.09703  -0.00006   0.00017  -0.00038  -0.00022   2.09681
    A6        2.08611   0.00011  -0.00037   0.00071   0.00034   2.08645
    A7        2.10277   0.00002  -0.00031   0.00036   0.00006   2.10283
    A8        2.08049   0.00005  -0.00034   0.00048   0.00014   2.08063
    A9        2.09983  -0.00007   0.00064  -0.00085  -0.00021   2.09962
   A10        2.07460  -0.00014   0.00031  -0.00043  -0.00013   2.07447
   A11        2.14221   0.00027   0.00060  -0.00003   0.00055   2.14276
   A12        2.06594  -0.00013  -0.00077   0.00048  -0.00032   2.06561
   A13        2.10817  -0.00000   0.00013  -0.00017  -0.00004   2.10813
   A14        2.08465  -0.00003  -0.00014  -0.00001  -0.00015   2.08450
   A15        2.09037   0.00003   0.00001   0.00018   0.00019   2.09055
   A16        2.09487   0.00010  -0.00032   0.00045   0.00013   2.09500
   A17        2.09773  -0.00013   0.00033  -0.00065  -0.00031   2.09742
   A18        2.09058   0.00002  -0.00002   0.00020   0.00018   2.09076
   A19        2.00621  -0.00012  -0.00201   0.00111  -0.00091   2.00530
   A20        1.97242  -0.00114   0.00127  -0.00199  -0.00071   1.97171
   A21        1.85916   0.00002  -0.00081   0.00187   0.00104   1.86020
   A22        1.91423   0.00038   0.00259  -0.00266  -0.00006   1.91417
   A23        1.86838   0.00002  -0.00064   0.00027  -0.00037   1.86801
   A24        1.83096   0.00100  -0.00054   0.00182   0.00128   1.83224
   A25        2.15269  -0.00062   0.00012  -0.00116  -0.00106   2.15162
   A26        2.05282   0.00056  -0.00017   0.00136   0.00115   2.05397
   A27        2.07544   0.00012   0.00037  -0.00019   0.00015   2.07560
   A28        2.08112  -0.00041  -0.00012  -0.00098  -0.00111   2.08002
   A29        2.08214   0.00042   0.00059   0.00051   0.00110   2.08324
   A30        2.11768  -0.00001  -0.00048   0.00046  -0.00003   2.11765
   A31        2.10127  -0.00000  -0.00026   0.00033   0.00007   2.10134
   A32        2.09693  -0.00005  -0.00003  -0.00011  -0.00014   2.09680
   A33        2.08497   0.00005   0.00029  -0.00022   0.00007   2.08504
   A34        2.10019  -0.00011   0.00016  -0.00036  -0.00021   2.09998
   A35        2.08681   0.00005  -0.00012   0.00017   0.00005   2.08686
   A36        2.09617   0.00006  -0.00003   0.00018   0.00015   2.09633
   A37        2.08712   0.00005   0.00000   0.00013   0.00013   2.08725
   A38        2.09857  -0.00001   0.00000  -0.00001  -0.00001   2.09856
   A39        2.09748  -0.00003  -0.00001  -0.00010  -0.00011   2.09737
   A40        2.09356   0.00004  -0.00008   0.00016   0.00007   2.09364
   A41        2.09699   0.00001  -0.00008   0.00009   0.00002   2.09700
   A42        2.09264  -0.00005   0.00016  -0.00025  -0.00009   2.09254
   A43        2.10846  -0.00008  -0.00018   0.00004  -0.00013   2.10833
   A44        2.08125   0.00006  -0.00001   0.00008   0.00006   2.08131
   A45        2.09348   0.00002   0.00019  -0.00012   0.00007   2.09354
   A46        2.18658  -0.00018   0.00008  -0.00051  -0.00052   2.18606
   A47        1.97202   0.00014   0.00006   0.00044   0.00041   1.97243
   A48        2.12458   0.00004   0.00012   0.00007   0.00010   2.12468
   A49        1.90666  -0.00012   0.00007  -0.00047  -0.00040   1.90626
   A50        1.93952   0.00014   0.00030   0.00040   0.00069   1.94021
   A51        1.92312   0.00001  -0.00014   0.00002  -0.00012   1.92299
   A52        1.90468   0.00002  -0.00015   0.00035   0.00021   1.90489
   A53        1.89558  -0.00000   0.00004  -0.00027  -0.00023   1.89535
   A54        1.89366  -0.00006  -0.00012  -0.00004  -0.00016   1.89351
    D1        0.00646  -0.00001  -0.00017  -0.00012  -0.00029   0.00617
    D2       -3.13050  -0.00000  -0.00033   0.00010  -0.00023  -3.13073
    D3        3.13984  -0.00000   0.00012  -0.00018  -0.00006   3.13978
    D4        0.00288   0.00000  -0.00004   0.00004   0.00000   0.00288
    D5       -0.00837   0.00001   0.00048  -0.00016   0.00032  -0.00805
    D6        3.12895   0.00001   0.00023   0.00010   0.00034   3.12929
    D7        3.14143   0.00000   0.00019  -0.00010   0.00009   3.14152
    D8       -0.00442   0.00000  -0.00006   0.00016   0.00010  -0.00432
    D9        0.00562  -0.00000  -0.00068   0.00041  -0.00027   0.00535
   D10       -3.12083   0.00001  -0.00009   0.00014   0.00005  -3.12079
   D11       -3.14058  -0.00001  -0.00052   0.00019  -0.00033  -3.14091
   D12        0.01616   0.00001   0.00006  -0.00008  -0.00001   0.01614
   D13       -0.01553   0.00002   0.00120  -0.00041   0.00079  -0.01473
   D14       -3.12462  -0.00006  -0.00179  -0.00122  -0.00302  -3.12764
   D15        3.11076  -0.00000   0.00060  -0.00013   0.00047   3.11123
   D16        0.00167  -0.00008  -0.00239  -0.00094  -0.00334  -0.00168
   D17        0.01363  -0.00002  -0.00089   0.00013  -0.00076   0.01287
   D18       -3.12877  -0.00003  -0.00094  -0.00015  -0.00109  -3.12985
   D19        3.12415   0.00006   0.00201   0.00090   0.00290   3.12705
   D20       -0.01824   0.00005   0.00196   0.00062   0.00258  -0.01567
   D21       -2.07966   0.00017   0.00057   0.00256   0.00313  -2.07652
   D22        0.13595  -0.00043   0.00362  -0.00200   0.00161   0.13756
   D23        2.13743   0.00020   0.00314   0.00028   0.00341   2.14084
   D24        1.09429   0.00010  -0.00245   0.00177  -0.00067   1.09361
   D25       -2.97330  -0.00050   0.00060  -0.00279  -0.00219  -2.97549
   D26       -0.97181   0.00013   0.00012  -0.00051  -0.00039  -0.97220
   D27       -0.00173  -0.00000   0.00006   0.00015   0.00021  -0.00152
   D28       -3.13908   0.00000   0.00031  -0.00011   0.00019  -3.13889
   D29        3.14066   0.00001   0.00011   0.00043   0.00053   3.14120
   D30        0.00332   0.00002   0.00036   0.00016   0.00052   0.00384
   D31        0.22642   0.00006  -0.00157  -0.00425  -0.00583   0.22059
   D32       -2.98797   0.00095   0.00239  -0.00416  -0.00178  -2.98975
   D33       -2.01852   0.00139  -0.00396  -0.00009  -0.00405  -2.02256
   D34        1.05028   0.00229   0.00000   0.00000   0.00000   1.05028
   D35        2.28734   0.00003  -0.00426  -0.00106  -0.00532   2.28202
   D36       -0.92705   0.00092  -0.00031  -0.00097  -0.00127  -0.92832
   D37        1.55770   0.00026  -0.00420   0.00203  -0.00218   1.55552
   D38       -1.51304   0.00027  -0.00381   0.00224  -0.00158  -1.51462
   D39       -2.46208  -0.00051  -0.00372  -0.00034  -0.00405  -2.46613
   D40        0.75036  -0.00051  -0.00333  -0.00013  -0.00345   0.74691
   D41       -0.46067   0.00020  -0.00354  -0.00030  -0.00384  -0.46451
   D42        2.75177   0.00021  -0.00316  -0.00009  -0.00324   2.74853
   D43        3.09460   0.00041   0.00402  -0.00359   0.00044   3.09504
   D44       -0.04334   0.00043   0.00437  -0.00443  -0.00005  -0.04340
   D45        0.02670  -0.00051   0.00005  -0.00374  -0.00369   0.02300
   D46       -3.11125  -0.00049   0.00040  -0.00458  -0.00419  -3.11543
   D47       -3.09831  -0.00031  -0.00384   0.00387   0.00004  -3.09828
   D48        0.04139  -0.00040  -0.00397   0.00308  -0.00088   0.04051
   D49       -0.02619   0.00051  -0.00007   0.00391   0.00384  -0.02235
   D50        3.11351   0.00042  -0.00019   0.00313   0.00293   3.11644
   D51        0.01782   0.00016   0.00292  -0.00078   0.00214   0.01996
   D52       -3.12330  -0.00021  -0.00014  -0.00163  -0.00176  -3.12507
   D53        3.08707   0.00018   0.00257  -0.00099   0.00158   3.08865
   D54       -0.05405  -0.00020  -0.00049  -0.00184  -0.00233  -0.05638
   D55        2.90719  -0.00009  -0.00332  -0.00227  -0.00559   2.90160
   D56       -1.27348  -0.00005  -0.00328  -0.00188  -0.00516  -1.27865
   D57        0.82608  -0.00002  -0.00333  -0.00166  -0.00499   0.82109
   D58       -0.16202  -0.00007  -0.00294  -0.00199  -0.00494  -0.16696
   D59        1.94049  -0.00003  -0.00290  -0.00161  -0.00451   1.93598
   D60       -2.24313  -0.00000  -0.00295  -0.00138  -0.00434  -2.24747
   D61       -0.01039   0.00019   0.00054   0.00029   0.00083  -0.00956
   D62        3.13627   0.00015  -0.00045   0.00162   0.00118   3.13744
   D63        3.12758   0.00017   0.00019   0.00113   0.00132   3.12890
   D64       -0.00895   0.00013  -0.00079   0.00246   0.00167  -0.00728
   D65       -0.00698   0.00015  -0.00109   0.00304   0.00195  -0.00503
   D66        3.14142  -0.00003  -0.00017  -0.00004  -0.00021   3.14121
   D67        3.12953   0.00019  -0.00010   0.00171   0.00160   3.13113
   D68       -0.00526   0.00001   0.00082  -0.00138  -0.00056  -0.00582
   D69        0.00756  -0.00016   0.00107  -0.00288  -0.00181   0.00575
   D70       -3.13326  -0.00017   0.00034  -0.00169  -0.00135  -3.13461
   D71       -3.14083   0.00003   0.00015   0.00021   0.00035  -3.14048
   D72        0.00154   0.00001  -0.00058   0.00139   0.00081   0.00235
   D73        0.00917  -0.00018  -0.00050  -0.00061  -0.00111   0.00806
   D74       -3.13052  -0.00009  -0.00037   0.00018  -0.00019  -3.13070
   D75       -3.13320  -0.00016   0.00023  -0.00179  -0.00157  -3.13476
   D76        0.01031  -0.00007   0.00035  -0.00100  -0.00065   0.00966
         Item               Value     Threshold  Converged?
 Maximum Force            0.000621     0.002500     YES
 RMS     Force            0.000125     0.001667     YES
 Maximum Displacement     0.019109     0.010000     NO 
 RMS     Displacement     0.004838     0.006667     YES
 Predicted change in Energy=-8.306374D-06
 GradGradGradGradGradGradGradGradGradGradGradGradGradGradGradGradGradGrad

                          Input orientation:                          
 ---------------------------------------------------------------------
 Center     Atomic      Atomic             Coordinates (Angstroms)
 Number     Number       Type             X           Y           Z
 ---------------------------------------------------------------------
      1          6           0        3.799749    2.976325   -2.547224
      2          6           0        4.137323    1.645667   -2.332522
      3          6           0        3.242189    0.785991   -1.694696
      4          6           0        1.999388    1.247902   -1.271794
      5          6           0        1.671588    2.591055   -1.481192
      6          6           0        2.561304    3.449664   -2.113706
      7          6           0        0.991042    0.361110   -0.555949
      8          6           0       -0.340359    0.188042   -1.280535
      9          7           0        1.534204   -0.951715   -0.202634
     10          6           0       -0.544568    0.567497   -2.603931
     11          6           0       -1.771624    0.330771   -3.225112
     12          6           0       -2.799219   -0.296896   -2.531875
     13          6           0       -2.595742   -0.695616   -1.210615
     14          6           0       -1.374028   -0.457910   -0.594941
     15          6           0        2.153595   -1.109064    0.985234
     16          8           0        2.291903   -0.236858    1.829295
     17          1           0        4.496560    3.643761   -3.041335
     18          1           0        5.101354    1.269504   -2.656300
     19          1           0        3.531809   -0.244243   -1.518888
     20          1           0        0.708316    2.964182   -1.144906
     21          1           0        2.291533    4.488741   -2.265480
     22          1           0        0.774370    0.844473    0.401369
     23          1           0        0.251614    1.047615   -3.161584
     24          1           0       -1.917327    0.635445   -4.255439
     25          1           0       -3.752013   -0.479815   -3.015604
     26          1           0       -3.389193   -1.191969   -0.663240
     27          1           0       -1.212198   -0.777574    0.430853
     28          1           0        2.536179   -2.128623    1.138882
     29          6           0        1.474537   -2.034998   -1.175488
     30          1           0        2.126302   -2.844838   -0.850745
     31          1           0        0.457043   -2.414766   -1.280314
     32          1           0        1.815371   -1.683860   -2.151584
 ---------------------------------------------------------------------
                    Distance matrix (angstroms):
                    1          2          3          4          5
     1  C    0.000000
     2  C    1.389498   0.000000
     3  C    2.415624   1.395396   0.000000
     4  C    2.802761   2.419531   1.391676   0.000000
     5  C    2.411209   2.774595   2.402214   1.398342   0.000000
     6  C    1.394895   2.405436   2.781066   2.423287   1.388841
     7  C    4.323582   3.834760   2.558306   1.521708   2.508361
     8  C    5.149710   4.825037   3.655642   2.568617   3.140488
     9  N    5.104830   4.249594   2.857111   2.489541   3.768926
    10  C    4.967772   4.812091   3.900510   2.951144   3.204165
    11  C    6.204731   6.118932   5.261912   4.344780   4.472790
    12  C    7.366179   7.206172   6.194524   5.196233   5.425155
    13  C    7.494797   7.216263   6.042428   4.989612   5.393099
    14  C    6.509481   6.149733   4.905732   3.840294   4.399705
    15  C    5.646103   4.746707   3.458076   3.266993   4.472859
    16  O    5.634897   4.926480   3.790485   3.450628   4.397865
    17  H    1.084049   2.150313   3.399079   3.886809   3.394511
    18  H    2.149259   1.084290   2.148246   3.396986   3.858844
    19  H    3.391361   2.144856   1.084514   2.153106   3.391277
    20  H    3.394643   3.860959   3.386340   2.151414   1.086372
    21  H    2.154413   3.390355   3.865217   3.402322   2.144912
    22  H    4.732009   4.407440   3.238370   2.112557   2.720218
    23  H    4.084926   4.017928   3.341219   2.581886   2.687424
    24  H    6.409577   6.432491   5.762002   4.961642   4.939753
    25  H    8.318256   8.199140   7.229518   6.253358   6.418731
    26  H    8.520854   8.215055   6.996532   5.946437   6.371171
    27  H    6.933997   6.490433   5.177283   4.161231   4.829058
    28  H    6.422186   5.372111   4.125844   4.183351   5.466961
    29  C    5.692243   4.687905   3.369295   3.325985   4.640329
    30  H    6.290025   5.138532   3.891064   4.116299   5.491190
    31  H    6.468586   5.580208   4.263050   3.974171   5.154970
    32  H    5.080513   4.063244   2.888723   3.066451   4.329549
                    6          7          8          9         10
     6  C    0.000000
     7  C    3.798881   0.000000
     8  C    4.444322   1.525649   0.000000
     9  N    4.907063   1.464023   2.444361   0.000000
    10  C    4.265401   2.568059   1.391785   3.520728   0.000000
    11  C    5.453162   3.841572   2.418733   4.659253   1.395554
    12  C    6.553379   4.324736   2.801252   4.963135   2.415744
    13  C    6.677877   3.796087   2.423323   4.258881   2.782823
    14  C    5.750010   2.503172   1.398486   2.975829   2.403228
    15  C    5.527355   2.426558   3.610540   1.348864   4.793021
    16  O    5.404654   2.781941   4.096387   2.283389   5.324101
    17  H    2.154851   5.407550   6.199854   6.160533   5.921798
    18  H    3.391071   4.704393   5.716163   4.866092   5.689639
    19  H    3.865312   2.783739   3.903507   2.494688   4.295706
    20  H    2.146586   2.683801   2.970701   4.111473   3.072877
    21  H    1.084201   4.653075   5.137410   5.867489   4.851203
    22  H    4.038038   1.094095   2.121867   2.041680   3.293652
    23  H    3.493215   2.794168   2.151196   3.794435   1.084157
    24  H    5.706573   4.713820   3.396624   5.554941   2.148618
    25  H    7.490807   5.408663   3.885342   6.006628   3.399123
    26  H    7.684856   4.648658   3.403069   4.950729   3.867027
    27  H    6.211573   2.669203   2.149736   2.823890   3.385980
    28  H    6.457340   3.385065   4.415312   2.046639   5.546956
    29  C    5.669465   2.521692   2.871722   1.457226   3.590295
    30  H    6.434676   3.413770   3.932874   2.086755   4.674532
    31  H    6.286016   2.918107   2.722216   2.112389   3.413075
    32  H    5.187573   2.721667   2.984947   2.100832   3.292801
                   11         12         13         14         15
    11  C    0.000000
    12  C    1.389422   0.000000
    13  C    2.406416   1.395031   0.000000
    14  C    2.774508   2.410147   1.388576   0.000000
    15  C    5.933589   6.128625   5.248704   3.919831   0.000000
    16  O    6.510106   6.703950   5.774131   4.400549   1.221603
    17  H    7.092236   8.307630   8.513664   7.567849   6.655230
    18  H    6.960071   8.055318   8.074465   7.011685   5.254297
    19  H    5.600736   6.411773   6.151882   4.996655   2.986304
    20  H    4.172794   4.986092   4.931048   4.043430   4.818470
    21  H    5.892271   6.992070   7.202482   6.379372   6.474688
    22  H    4.460643   4.762057   4.040794   2.702674   2.461599
    23  H    2.147416   3.392908   3.866856   3.390718   5.046275
    24  H    1.084265   2.148875   3.391596   3.858736   6.861513
    25  H    2.150089   1.084098   2.154419   3.393362   7.160926
    26  H    3.390937   2.154304   1.084228   2.145786   5.783324
    27  H    3.861018   3.395209   2.148331   1.086567   3.427213
    28  H    6.606832   6.730242   5.823251   4.592073   1.099762
    29  C    4.509477   4.808927   4.285131   3.307349   2.446874
    30  H    5.560210   5.794737   5.200612   4.244428   2.526752
    31  H    4.035736   4.081057   3.504259   2.766196   3.117026
    32  H    4.251791   4.833501   4.617354   3.754777   3.206931
                   16         17         18         19         20
    16  O    0.000000
    17  H    6.606266   0.000000
    18  H    5.502973   2.480146   0.000000
    19  H    3.570400   4.285460   2.459392   0.000000
    20  H    4.647610   4.290579   4.945203   4.290218   0.000000
    21  H    6.252877   2.485576   4.290842   4.949426   2.467092
    22  H    2.347586   5.791625   5.315335   3.532161   2.624593
    23  H    5.542700   4.977349   4.881037   3.889347   2.819361
    24  H    7.450001   7.187625   7.226420   6.160815   4.689609
    25  H    7.749904   9.221903   9.031684   7.439739   5.937605
    26  H    6.276928   9.551163   9.062038   7.037797   5.856207
    27  H    3.811396   8.012129   7.319971   5.156698   4.491339
    28  H    2.028574   7.391733   5.703578   3.406745   5.873110
    29  C    3.595847   6.697934   5.125070   2.749017   5.057650
    30  H    3.743207   7.246981   5.388764   3.030670   5.986813
    31  H    4.216594   7.491638   6.085787   3.771243   5.386516
    32  H    4.262429   6.030256   4.446885   2.327866   4.882956
                   21         22         23         24         25
    21  H    0.000000
    22  H    4.763880   0.000000
    23  H    4.099466   3.606823   0.000000
    24  H    6.043371   5.382823   2.463881   0.000000
    25  H    7.859623   5.823880   4.287585   2.479328   0.000000
    26  H    8.191964   4.755601   4.951054   4.290656   2.484436
    27  H    6.876075   2.564831   4.287151   4.945216   4.291548
    28  H    7.445739   3.533723   5.813925   7.521468   7.714900
    29  C    6.664438   3.356794   3.865568   5.303028   5.755124
    30  H    7.470620   4.123898   4.899553   6.328922   6.695860
    31  H    7.210708   3.681222   3.945815   4.877785   4.946860
    32  H    6.191987   3.740818   3.305509   4.872208   5.761251
                   26         27         28         29         30
    26  H    0.000000
    27  H    2.471451   0.000000
    28  H    6.263785   4.046847   0.000000
    29  C    4.962758   3.373424   2.547972   0.000000
    30  H    5.760888   4.130576   2.153969   1.089081   0.000000
    31  H    4.082836   2.897388   3.202685   1.091103   1.776490
    32  H    5.435495   4.081238   3.397727   1.091892   1.771082
                   31         32
    31  H    0.000000
    32  H    1.771550   0.000000
 Symmetry turned off by external request.
 Stoichiometry    C15H15NO
 Framework group  C1[X(C15H15NO)]
 Deg. of freedom    90
 Full point group                 C1      NOp   1
 Rotational constants (GHZ):           0.6526173           0.3901218           0.2851542
 Standard basis: 6-311+G(d) (5D, 7F)
   419 basis functions,   687 primitive gaussians,   436 cartesian basis functions
    60 alpha electrons       60 beta electrons
       nuclear repulsion energy      1149.0184026896 Hartrees.
 NAtoms=   32 NActive=   32 NUniq=   32 SFac= 1.00D+00 NAtFMM=   60 NAOKFM=F Big=F
 Integral buffers will be    131072 words long.
 Raffenetti 2 integral format.
 Two-electron integral symmetry is turned off.
 ------------------------------------------------------------------------------
 Polarizable Continuum Model (PCM)
 =================================
 Model                : PCM.
 Atomic radii         : UFF (Universal Force Field).
 Polarization charges : Total charges.
 Charge compensation  : None.
 Solution method      : On-the-fly selection.
 Cavity type          : Scaled VdW (van der Waals Surface) (Alpha=1.100).
 Cavity algorithm     : GePol (No added spheres)
                        Default sphere list used, NSphG=   32.
                        Lebedev-Laikov grids with approx.  5.0 points / Ang**2.
                        Smoothing algorithm: York/Karplus (Gamma=1.0000).
                        Polarization charges: spherical gaussians, with
                                              point-specific exponents (IZeta= 3).
                        Self-potential: point-specific (ISelfS= 7).
                        Self-field    : sphere-specific E.n sum rule (ISelfD= 2).
 1st derivatives      : Analytical E(r).r(x)/FMM algorithm (CHGder, D1EAlg=3).
                        Cavity 1st derivative terms included.
 Solvent              : DiMethylSulfoxide, Eps=  46.826000 Eps(inf)=   2.007889
 ------------------------------------------------------------------------------
 One-electron integrals computed using PRISM.
 NBasis=   419 RedAO= T EigKep=  1.00D-06  NBF=   419
 NBsUse=   418 1.00D-06 EigRej=  3.69D-07 NBFU=   418
 Initial guess from the checkpoint file:  "/home/aikhl/works/aikhl/BHFA_NMe/Gau-340137.chk"
 B after Tr=     0.000641    0.000321    0.000300
         Rot=    1.000000    0.000049   -0.000025    0.000015 Ang=   0.01 deg.
 Requested convergence on RMS density matrix=1.00D-08 within 128 cycles.
 Requested convergence on MAX density matrix=1.00D-06.
 Requested convergence on             energy=1.00D-06.
 No special actions if energy rises.
 Inv3:  Mode=1 IEnd=    16175052.
 Iteration    1 A*A^-1 deviation from unit magnitude is 6.66D-15 for    277.
 Iteration    1 A*A^-1 deviation from orthogonality  is 2.26D-15 for   2292     26.
 Iteration    1 A^-1*A deviation from unit magnitude is 6.55D-15 for   1139.
 Iteration    1 A^-1*A deviation from orthogonality  is 1.78D-15 for   2322   2287.
 Error on total polarization charges =  0.01677
 SCF Done:  E(RM062X) =  -710.490428661     A.U. after   12 cycles
            NFock= 12  Conv=0.73D-08     -V/T= 2.0040
 D1PCM: PCM CHGder 1st derivatives, ID1Alg=3 FixD1E=F DoIter=F DoCFld=F I1PDM=0.
 Calling FoFJK, ICntrl=      2127 FMM=F ISym2X=0 I1Cent= 0 IOpClX= 0 NMat=1 NMatS=1 NMatT=0.
 -------------------------------------------------------------------
 Center     Atomic                   Forces (Hartrees/Bohr)
 Number     Number              X              Y              Z
 -------------------------------------------------------------------
      1        6          -0.000078873   -0.000008522    0.000043387
      2        6           0.000030740   -0.000020684   -0.000017866
      3        6           0.000252942   -0.000094644   -0.000102221
      4        6          -0.000168517   -0.000136138    0.000149551
      5        6          -0.000034980    0.000084519    0.000010466
      6        6           0.000080858   -0.000055042   -0.000025001
      7        6          -0.001473308    0.001313037    0.003084984
      8        6           0.001082517   -0.003567553   -0.001529243
      9        7           0.001029937   -0.000203915   -0.002196601
     10        6          -0.000112981    0.000049591   -0.000264211
     11        6           0.000179938    0.000120043   -0.000057557
     12        6          -0.000047789   -0.000098522    0.000088067
     13        6          -0.000036373    0.000028274   -0.000066167
     14        6          -0.000651424    0.002325282    0.000751766
     15        6           0.000048761    0.000028736    0.000073955
     16        8          -0.000001890   -0.000037551   -0.000043758
     17        1          -0.000021980    0.000031063    0.000002093
     18        1          -0.000002113    0.000041825   -0.000009274
     19        1          -0.000063974    0.000100736    0.000022380
     20        1           0.000046088   -0.000021307   -0.000007631
     21        1           0.000033220    0.000026609   -0.000018066
     22        1          -0.000053427    0.000087918    0.000000883
     23        1          -0.000039968    0.000081974    0.000028268
     24        1           0.000004329   -0.000027500    0.000007501
     25        1          -0.000004532   -0.000010220    0.000005923
     26        1           0.000030464   -0.000002817    0.000000971
     27        1          -0.000034327    0.000043910    0.000042818
     28        1          -0.000024673    0.000000671    0.000041278
     29        6           0.000005086   -0.000139946   -0.000014937
     30        1           0.000043909    0.000074702   -0.000011653
     31        1           0.000005649   -0.000017054   -0.000012175
     32        1          -0.000023310    0.000002525    0.000022070
 -------------------------------------------------------------------
 Cartesian Forces:  Max     0.003567553 RMS     0.000664649

 GradGradGradGradGradGradGradGradGradGradGradGradGradGradGradGradGradGrad
 Berny optimization.
 Using GEDIIS/GDIIS optimizer.
 FormGI is forming the generalized inverse of G from B-inverse, IUseBI=4.
 Internal  Forces:  Max     0.002197142 RMS     0.000289816
 Search for a local minimum.
 Step number   8 out of a maximum of   80 on scan point     2 out of    18
 All quantities printed in internal units (Hartrees-Bohrs-Radians)
 Mixed Optimization -- En-DIIS/RFO-DIIS
 Swapping is turned off.
 Update second derivatives using D2CorX and points    2    3    4    5    6
                                                      7    8
 DE= -8.74D-06 DEPred=-8.31D-06 R= 1.05D+00
 TightC=F SS=  1.41D+00  RLast= 2.16D-02 DXNew= 1.2647D+00 6.4750D-02
 Trust test= 1.05D+00 RLast= 2.16D-02 DXMaxT set to 7.52D-01
 ITU=  1  1  1  1  0  1  1  0
     Eigenvalues ---    0.00187   0.00840   0.01093   0.01195   0.01624
     Eigenvalues ---    0.01753   0.02127   0.02143   0.02167   0.02174
     Eigenvalues ---    0.02176   0.02183   0.02185   0.02186   0.02189
     Eigenvalues ---    0.02191   0.02194   0.02195   0.02202   0.02211
     Eigenvalues ---    0.02276   0.02307   0.02369   0.04310   0.06321
     Eigenvalues ---    0.06600   0.07398   0.07676   0.08919   0.15751
     Eigenvalues ---    0.15980   0.15995   0.16000   0.16000   0.16000
     Eigenvalues ---    0.16000   0.16000   0.16000   0.16001   0.16010
     Eigenvalues ---    0.16026   0.16067   0.16223   0.18237   0.21627
     Eigenvalues ---    0.21996   0.22004   0.22007   0.22084   0.22419
     Eigenvalues ---    0.23464   0.23785   0.24926   0.25427   0.28063
     Eigenvalues ---    0.28636   0.31633   0.31982   0.33722   0.34551
     Eigenvalues ---    0.34684   0.34728   0.34950   0.35265   0.35285
     Eigenvalues ---    0.35453   0.35481   0.35483   0.35492   0.35497
     Eigenvalues ---    0.35500   0.35506   0.35761   0.37585   0.38858
     Eigenvalues ---    0.42307   0.42393   0.42869   0.43408   0.46241
     Eigenvalues ---    0.46649   0.46799   0.46854   0.46898   0.47116
     Eigenvalues ---    0.47294   0.47489   0.55643   0.946301000.00000
     Eigenvalues --- 1000.000001000.000001000.000001000.000001000.00000
     Eigenvalues --- 1000.000001000.000001000.000001000.000001000.00000
     Eigenvalues --- 1000.000001000.000001000.000001000.000001000.00000
     Eigenvalues --- 1000.000001000.000001000.000001000.000001000.00000
     Eigenvalues --- 1000.000001000.000001000.000001000.000001000.00000
     Eigenvalues --- 1000.000001000.000001000.000001000.000001000.00000
     Eigenvalues --- 1000.000001000.000001000.000001000.000001000.00000
     Eigenvalues --- 1000.000001000.000001000.000001000.000001000.00000
     Eigenvalues --- 1000.000001000.000001000.000001000.000001000.00000
     Eigenvalues --- 1000.000001000.000001000.000001000.000001000.00000
     Eigenvalues --- 1000.000001000.000001000.000001000.000001000.00000
     Eigenvalues --- 1000.000001000.000001000.000001000.000001000.00000
     Eigenvalues --- 1000.000001000.000001000.000001000.000001000.00000
     Eigenvalues --- 1000.000001000.000001000.000001000.000001000.00000
     Eigenvalues --- 1000.000001000.000001000.00000
 En-DIIS/RFO-DIIS/Sim-DIIS IScMMF=       -3 using points:     8    7    6    5    4    3
 RFO step:  Lambda=-4.94360244D-06.
 DidBck=F Rises=F RFO-DIIS coefs:    1.81652   -0.63256   -0.22778   -0.00557    0.00964
                  RFO-DIIS coefs:    0.03974
 Iteration  1 RMS(Cart)=  0.00493213 RMS(Int)=  0.00001225
 Iteration  2 RMS(Cart)=  0.00001424 RMS(Int)=  0.00000290
 Iteration  3 RMS(Cart)=  0.00000000 RMS(Int)=  0.00000290
 Iteration  1 RMS(Cart)=  0.00000064 RMS(Int)=  0.00000023
 Variable       Old X    -DE/DX   Delta X   Delta X   Delta X     New X
                                 (Linear)    (Quad)   (Total)
    R1        2.62577  -0.00002  -0.00016   0.00011  -0.00005   2.62572
    R2        2.63597  -0.00011  -0.00008  -0.00020  -0.00028   2.63569
    R3        2.04856   0.00000   0.00000   0.00001   0.00002   2.04857
    R4        2.63692   0.00002   0.00029  -0.00022   0.00007   2.63699
    R5        2.04901  -0.00001  -0.00001  -0.00003  -0.00004   2.04897
    R6        2.62989   0.00022   0.00021   0.00030   0.00052   2.63040
    R7        2.04943  -0.00011  -0.00022  -0.00012  -0.00034   2.04910
    R8        2.64248   0.00006  -0.00003   0.00017   0.00014   2.64262
    R9        2.87561   0.00000  -0.00026   0.00010  -0.00017   2.87544
   R10        2.62453   0.00003   0.00008  -0.00004   0.00003   2.62456
   R11        2.05295  -0.00005  -0.00012  -0.00002  -0.00014   2.05280
   R12        2.04884   0.00002   0.00002   0.00004   0.00006   2.04891
   R13        2.88306   0.00027   0.00038   0.00073   0.00111   2.88417
   R14        2.76660   0.00014   0.00000   0.00062   0.00062   2.76723
   R15        2.06754   0.00005   0.00038  -0.00026   0.00013   2.06767
   R16        2.63009   0.00025   0.00026   0.00039   0.00065   2.63074
   R17        2.64276  -0.00022   0.00003  -0.00052  -0.00049   2.64227
   R18        2.54898   0.00008  -0.00004   0.00022   0.00018   2.54916
   R19        2.75376   0.00006   0.00031  -0.00005   0.00026   2.75402
   R20        2.63721  -0.00012  -0.00006  -0.00018  -0.00024   2.63698
   R21        2.04876  -0.00001   0.00008  -0.00011  -0.00003   2.04873
   R22        2.62563   0.00011   0.00001   0.00021   0.00022   2.62585
   R23        2.04896  -0.00002  -0.00003  -0.00003  -0.00005   2.04891
   R24        2.63623  -0.00003   0.00015  -0.00025  -0.00009   2.63613
   R25        2.04865   0.00000   0.00000   0.00001   0.00001   2.04866
   R26        2.62403   0.00002  -0.00018   0.00017  -0.00001   2.62402
   R27        2.04889  -0.00002  -0.00005  -0.00001  -0.00006   2.04883
   R28        2.05331   0.00002   0.00006   0.00002   0.00008   2.05340
   R29        2.30849  -0.00006  -0.00006   0.00002  -0.00004   2.30846
   R30        2.07825  -0.00001  -0.00004   0.00004  -0.00001   2.07824
   R31        2.05807  -0.00003  -0.00011   0.00003  -0.00009   2.05798
   R32        2.06189   0.00000   0.00006  -0.00006   0.00001   2.06189
   R33        2.06338  -0.00003  -0.00008  -0.00007  -0.00015   2.06323
    A1        2.08592   0.00005   0.00013   0.00007   0.00019   2.08612
    A2        2.09888   0.00001   0.00001   0.00016   0.00018   2.09906
    A3        2.09835  -0.00006  -0.00014  -0.00023  -0.00037   2.09798
    A4        2.09991  -0.00002  -0.00019   0.00003  -0.00016   2.09975
    A5        2.09681  -0.00003  -0.00018  -0.00003  -0.00021   2.09660
    A6        2.08645   0.00005   0.00037   0.00000   0.00037   2.08682
    A7        2.10283   0.00002   0.00003   0.00006   0.00008   2.10291
    A8        2.08063   0.00004   0.00031   0.00001   0.00032   2.08095
    A9        2.09962  -0.00006  -0.00033  -0.00007  -0.00040   2.09922
   A10        2.07447  -0.00009   0.00008  -0.00027  -0.00019   2.07428
   A11        2.14276   0.00006   0.00009   0.00023   0.00031   2.14307
   A12        2.06561   0.00003  -0.00009  -0.00001  -0.00010   2.06551
   A13        2.10813   0.00000  -0.00021   0.00019  -0.00002   2.10810
   A14        2.08450  -0.00001  -0.00007  -0.00003  -0.00010   2.08441
   A15        2.09055   0.00000   0.00028  -0.00016   0.00012   2.09067
   A16        2.09500   0.00004   0.00018  -0.00008   0.00009   2.09509
   A17        2.09742  -0.00007  -0.00030  -0.00010  -0.00040   2.09702
   A18        2.09076   0.00002   0.00012   0.00019   0.00031   2.09106
   A19        2.00530   0.00012  -0.00065   0.00082   0.00017   2.00546
   A20        1.97171  -0.00110  -0.00081   0.00040  -0.00041   1.97130
   A21        1.86020  -0.00008   0.00148  -0.00119   0.00029   1.86049
   A22        1.91417   0.00020  -0.00050   0.00001  -0.00050   1.91367
   A23        1.86801   0.00006  -0.00033  -0.00017  -0.00050   1.86751
   A24        1.83224   0.00095   0.00109  -0.00002   0.00107   1.83331
   A25        2.15162  -0.00015  -0.00095   0.00020  -0.00074   2.15088
   A26        2.05397   0.00017   0.00108  -0.00017   0.00092   2.05488
   A27        2.07560   0.00003  -0.00005  -0.00006  -0.00011   2.07548
   A28        2.08002  -0.00015  -0.00102   0.00008  -0.00094   2.07907
   A29        2.08324   0.00019   0.00103   0.00028   0.00131   2.08455
   A30        2.11765  -0.00004  -0.00006  -0.00038  -0.00044   2.11721
   A31        2.10134  -0.00000   0.00017   0.00002   0.00019   2.10153
   A32        2.09680   0.00001  -0.00015   0.00010  -0.00005   2.09675
   A33        2.08504  -0.00001  -0.00002  -0.00012  -0.00014   2.08490
   A34        2.09998  -0.00005  -0.00020  -0.00001  -0.00021   2.09978
   A35        2.08686   0.00003   0.00005   0.00009   0.00014   2.08700
   A36        2.09633   0.00002   0.00015  -0.00008   0.00007   2.09640
   A37        2.08725   0.00001   0.00010  -0.00011  -0.00001   2.08723
   A38        2.09856   0.00001   0.00000   0.00013   0.00013   2.09869
   A39        2.09737  -0.00002  -0.00010  -0.00002  -0.00011   2.09726
   A40        2.09364   0.00004   0.00007   0.00012   0.00019   2.09382
   A41        2.09700   0.00000  -0.00000   0.00003   0.00003   2.09703
   A42        2.09254  -0.00004  -0.00007  -0.00015  -0.00021   2.09233
   A43        2.10833  -0.00001  -0.00003   0.00004   0.00001   2.10834
   A44        2.08131   0.00002  -0.00002   0.00010   0.00008   2.08139
   A45        2.09354  -0.00001   0.00005  -0.00014  -0.00009   2.09345
   A46        2.18606  -0.00003  -0.00044   0.00032  -0.00011   2.18596
   A47        1.97243   0.00005   0.00030   0.00000   0.00032   1.97276
   A48        2.12468  -0.00002   0.00008  -0.00032  -0.00022   2.12446
   A49        1.90626  -0.00007  -0.00024  -0.00031  -0.00055   1.90572
   A50        1.94021   0.00005   0.00056   0.00011   0.00067   1.94088
   A51        1.92299  -0.00002  -0.00018  -0.00016  -0.00033   1.92266
   A52        1.90489   0.00003   0.00022   0.00032   0.00054   1.90543
   A53        1.89535   0.00001  -0.00025  -0.00000  -0.00026   1.89509
   A54        1.89351  -0.00001  -0.00012   0.00004  -0.00008   1.89342
    D1        0.00617   0.00000  -0.00017   0.00037   0.00020   0.00638
    D2       -3.13073   0.00000  -0.00016   0.00047   0.00031  -3.13041
    D3        3.13978  -0.00000  -0.00008   0.00008   0.00000   3.13979
    D4        0.00288   0.00000  -0.00006   0.00018   0.00012   0.00300
    D5       -0.00805  -0.00000   0.00011  -0.00028  -0.00017  -0.00823
    D6        3.12929  -0.00000   0.00023  -0.00045  -0.00022   3.12907
    D7        3.14152  -0.00000   0.00001   0.00001   0.00003   3.14154
    D8       -0.00432  -0.00000   0.00013  -0.00015  -0.00002  -0.00434
    D9        0.00535   0.00000  -0.00009   0.00019   0.00011   0.00545
   D10       -3.12079   0.00001  -0.00009   0.00064   0.00055  -3.12024
   D11       -3.14091   0.00000  -0.00010   0.00010  -0.00001  -3.14092
   D12        0.01614   0.00001  -0.00011   0.00055   0.00044   0.01658
   D13       -0.01473  -0.00001   0.00040  -0.00084  -0.00044  -0.01517
   D14       -3.12764  -0.00001  -0.00303   0.00134  -0.00169  -3.12933
   D15        3.11123  -0.00001   0.00041  -0.00129  -0.00088   3.11035
   D16       -0.00168  -0.00001  -0.00302   0.00088  -0.00213  -0.00381
   D17        0.01287   0.00001  -0.00047   0.00094   0.00047   0.01334
   D18       -3.12985   0.00000  -0.00083   0.00100   0.00017  -3.12968
   D19        3.12705   0.00001   0.00281  -0.00114   0.00167   3.12872
   D20       -0.01567   0.00001   0.00244  -0.00107   0.00137  -0.01429
   D21       -2.07652   0.00023   0.00756  -0.00177   0.00579  -2.07074
   D22        0.13756  -0.00037   0.00555  -0.00069   0.00486   0.14242
   D23        2.14084   0.00015   0.00733  -0.00122   0.00611   2.14695
   D24        1.09361   0.00023   0.00415   0.00040   0.00455   1.09816
   D25       -2.97549  -0.00037   0.00213   0.00149   0.00362  -2.97187
   D26       -0.97220   0.00015   0.00392   0.00095   0.00487  -0.96733
   D27       -0.00152  -0.00000   0.00021  -0.00038  -0.00017  -0.00169
   D28       -3.13889  -0.00000   0.00009  -0.00022  -0.00012  -3.13901
   D29        3.14120   0.00000   0.00058  -0.00045   0.00013   3.14132
   D30        0.00384   0.00000   0.00046  -0.00028   0.00017   0.00401
   D31        0.22059   0.00015  -0.00375   0.00184  -0.00191   0.21868
   D32       -2.98975   0.00095  -0.00210   0.00123  -0.00087  -2.99061
   D33       -2.02256   0.00139  -0.00165   0.00061  -0.00105  -2.02361
   D34        1.05028   0.00220  -0.00000   0.00000  -0.00000   1.05028
   D35        2.28202   0.00016  -0.00250   0.00071  -0.00179   2.28023
   D36       -0.92832   0.00096  -0.00085   0.00011  -0.00075  -0.92907
   D37        1.55552   0.00016  -0.00284  -0.00043  -0.00327   1.55225
   D38       -1.51462   0.00018  -0.00216   0.00001  -0.00215  -1.51677
   D39       -2.46613  -0.00041  -0.00481   0.00101  -0.00380  -2.46993
   D40        0.74691  -0.00040  -0.00412   0.00145  -0.00268   0.74424
   D41       -0.46451   0.00024  -0.00486   0.00081  -0.00405  -0.46856
   D42        2.74853   0.00026  -0.00418   0.00125  -0.00293   2.74560
   D43        3.09504   0.00040  -0.00052  -0.00122  -0.00175   3.09329
   D44       -0.04340   0.00044  -0.00111  -0.00113  -0.00224  -0.04564
   D45        0.02300  -0.00042  -0.00224  -0.00061  -0.00285   0.02016
   D46       -3.11543  -0.00038  -0.00282  -0.00051  -0.00333  -3.11877
   D47       -3.09828  -0.00035   0.00084   0.00089   0.00172  -3.09655
   D48        0.04051  -0.00040   0.00020   0.00163   0.00182   0.04233
   D49       -0.02235   0.00041   0.00237   0.00032   0.00269  -0.01965
   D50        3.11644   0.00036   0.00173   0.00106   0.00279   3.11923
   D51        0.01996  -0.00000   0.00053  -0.00044   0.00010   0.02006
   D52       -3.12507  -0.00004  -0.00026  -0.00057  -0.00084  -3.12590
   D53        3.08865  -0.00001  -0.00012  -0.00086  -0.00097   3.08768
   D54       -0.05638  -0.00004  -0.00092  -0.00100  -0.00191  -0.05829
   D55        2.90160  -0.00006  -0.00614  -0.00239  -0.00852   2.89308
   D56       -1.27865  -0.00003  -0.00566  -0.00212  -0.00778  -1.28643
   D57        0.82109  -0.00002  -0.00557  -0.00210  -0.00767   0.81342
   D58       -0.16696  -0.00005  -0.00540  -0.00196  -0.00736  -0.17431
   D59        1.93598  -0.00001  -0.00493  -0.00169  -0.00661   1.92937
   D60       -2.24747  -0.00000  -0.00483  -0.00167  -0.00650  -2.25397
   D61       -0.00956   0.00017   0.00030   0.00054   0.00084  -0.00872
   D62        3.13744   0.00012   0.00076   0.00057   0.00133   3.13877
   D63        3.12890   0.00013   0.00088   0.00044   0.00132   3.13023
   D64       -0.00728   0.00009   0.00134   0.00048   0.00181  -0.00547
   D65       -0.00503   0.00010   0.00155  -0.00017   0.00138  -0.00365
   D66        3.14121  -0.00002  -0.00026   0.00063   0.00037   3.14158
   D67        3.13113   0.00014   0.00109  -0.00021   0.00089   3.13202
   D68       -0.00582   0.00002  -0.00072   0.00059  -0.00012  -0.00595
   D69        0.00575  -0.00011  -0.00143  -0.00011  -0.00154   0.00421
   D70       -3.13461  -0.00014  -0.00091  -0.00018  -0.00109  -3.13570
   D71       -3.14048   0.00001   0.00038  -0.00091  -0.00053  -3.14101
   D72        0.00235  -0.00002   0.00090  -0.00098  -0.00008   0.00227
   D73        0.00806  -0.00015  -0.00054   0.00004  -0.00050   0.00756
   D74       -3.13070  -0.00010   0.00010  -0.00070  -0.00061  -3.13131
   D75       -3.13476  -0.00012  -0.00106   0.00011  -0.00095  -3.13571
   D76        0.00966  -0.00006  -0.00041  -0.00064  -0.00105   0.00861
         Item               Value     Threshold  Converged?
 Maximum Force            0.000268     0.002500     YES
 RMS     Force            0.000060     0.001667     YES
 Maximum Displacement     0.021044     0.010000     NO 
 RMS     Displacement     0.004932     0.006667     YES
 Predicted change in Energy=-2.446541D-06
 GradGradGradGradGradGradGradGradGradGradGradGradGradGradGradGradGradGrad

                          Input orientation:                          
 ---------------------------------------------------------------------
 Center     Atomic      Atomic             Coordinates (Angstroms)
 Number     Number       Type             X           Y           Z
 ---------------------------------------------------------------------
      1          6           0        3.798995    2.975447   -2.548329
      2          6           0        4.134722    1.643746   -2.337398
      3          6           0        3.239946    0.784689   -1.698157
      4          6           0        1.999226    1.248323   -1.270163
      5          6           0        1.673784    2.592737   -1.475614
      6          6           0        2.563248    3.450574   -2.109568
      7          6           0        0.990435    0.362031   -0.554514
      8          6           0       -0.341074    0.188348   -1.279987
      9          7           0        1.533598   -0.951192   -0.201317
     10          6           0       -0.544291    0.569369   -2.603449
     11          6           0       -1.769652    0.330749   -3.226961
     12          6           0       -2.797164   -0.299573   -2.535781
     13          6           0       -2.595540   -0.697350   -1.214004
     14          6           0       -1.375318   -0.457891   -0.596063
     15          6           0        2.156178   -1.106608    0.985244
     16          8           0        2.297048   -0.232831    1.827225
     17          1           0        4.495279    3.642658   -3.043504
     18          1           0        5.096986    1.266606   -2.665195
     19          1           0        3.527871   -0.246231   -1.524701
     20          1           0        0.712530    2.967213   -1.135324
     21          1           0        2.295614    4.490651   -2.258491
     22          1           0        0.772659    0.845933    0.402359
     23          1           0        0.251428    1.052624   -3.159021
     24          1           0       -1.914091    0.635496   -4.257416
     25          1           0       -3.748745   -0.484442   -3.021170
     26          1           0       -3.389152   -1.194789   -0.667917
     27          1           0       -1.215381   -0.776450    0.430418
     28          1           0        2.538072   -2.126183    1.140460
     29          6           0        1.472236   -2.036344   -1.172188
     30          1           0        2.131161   -2.841726   -0.850978
     31          1           0        0.456159   -2.421883   -1.269442
     32          1           0        1.804234   -1.684700   -2.151055
 ---------------------------------------------------------------------
                    Distance matrix (angstroms):
                    1          2          3          4          5
     1  C    0.000000
     2  C    1.389472   0.000000
     3  C    2.415522   1.395433   0.000000
     4  C    2.802826   2.419855   1.391949   0.000000
     5  C    2.411163   2.774792   2.402379   1.398417   0.000000
     6  C    1.394750   2.405424   2.781029   2.423351   1.388859
     7  C    4.323569   3.835103   2.558683   1.521620   2.508274
     8  C    5.149445   4.823801   3.654339   2.569172   3.143089
     9  N    5.104800   4.249988   2.857524   2.489400   3.768676
    10  C    4.965519   4.808142   3.896969   2.950950   3.207161
    11  C    6.202000   6.113667   5.257317   4.344588   4.476724
    12  C    7.364457   7.201867   6.190633   5.196453   5.429437
    13  C    7.493994   7.213819   6.040178   4.990057   5.396317
    14  C    6.509430   6.148957   4.905026   3.840980   4.401928
    15  C    5.643417   4.745423   3.457195   3.264536   4.469192
    16  O    5.629775   4.923685   3.788499   3.446205   4.391017
    17  H    1.084058   2.150403   3.399089   3.886883   3.394326
    18  H    2.149088   1.084268   2.148488   3.397435   3.859020
    19  H    3.391244   2.144938   1.084336   2.152961   3.391133
    20  H    3.394542   3.861081   3.386447   2.151359   1.086296
    21  H    2.154066   3.390193   3.865215   3.402547   2.145145
    22  H    4.732874   4.409790   3.240899   2.112750   2.718480
    23  H    4.081106   4.013037   3.337237   2.580868   2.688662
    24  H    6.405912   6.425822   5.756402   4.961178   4.943892
    25  H    8.316417   8.194253   7.225154   6.253612   6.423518
    26  H    8.520345   8.212986   6.994618   5.946941   6.374249
    27  H    6.934957   6.491669   5.178603   4.162376   4.830285
    28  H    6.420570   5.371885   4.125961   4.181955   5.464342
    29  C    5.694350   4.689308   3.370411   3.328116   4.643390
    30  H    6.285075   5.132559   3.885615   4.113590   5.489330
    31  H    6.476208   5.585848   4.267947   3.981390   5.164448
    32  H    5.084670   4.067487   2.892105   3.068651   4.332402
                    6          7          8          9         10
     6  C    0.000000
     7  C    3.798820   0.000000
     8  C    4.445830   1.526236   0.000000
     9  N    4.906847   1.464353   2.444684   0.000000
    10  C    4.266387   2.568367   1.392130   3.521359   0.000000
    11  C    5.454897   3.842009   2.419053   4.659331   1.395427
    12  C    6.555858   4.325395   2.801332   4.962845   2.415590
    13  C    6.679851   3.796898   2.423104   4.259079   2.782582
    14  C    5.751444   2.504154   1.398227   2.976737   2.403221
    15  C    5.523720   2.426254   3.611711   1.348957   4.793762
    16  O    5.397840   2.780967   4.097786   2.283392   5.324247
    17  H    2.154502   5.407543   6.199400   6.160604   5.919123
    18  H    3.390909   4.704996   5.714362   4.866935   5.684536
    19  H    3.865092   2.783851   3.900959   2.495083   4.290851
    20  H    2.146613   2.683570   2.975415   4.111012   3.079715
    21  H    1.084235   4.653228   5.139980   5.867392   4.853916
    22  H    4.037344   1.094163   2.122052   2.042819   3.293285
    23  H    3.492281   2.794013   2.151464   3.795689   1.084142
    24  H    5.708282   4.714079   3.396970   5.554825   2.148565
    25  H    7.493772   5.409319   3.885432   6.006045   3.399049
    26  H    7.686926   4.649444   3.402716   4.950811   3.866753
    27  H    6.212673   2.670553   2.149590   2.826041   3.386140
    28  H    6.454730   3.385162   4.416458   2.046933   5.548317
    29  C    5.672324   2.523064   2.872102   1.457364   3.592302
    30  H    6.431468   3.413678   3.934126   2.086446   4.675978
    31  H    6.295346   2.923482   2.729285   2.112983   3.424626
    32  H    5.191230   2.720353   2.978157   2.100657   3.286497
                   11         12         13         14         15
    11  C    0.000000
    12  C    1.389538   0.000000
    13  C    2.406465   1.394981   0.000000
    14  C    2.774721   2.410231   1.388572   0.000000
    15  C    5.934712   6.130621   5.251953   3.923370   0.000000
    16  O    6.511564   6.707553   5.779469   4.405593   1.221583
    17  H    7.088848   8.305341   8.512489   7.567588   6.652649
    18  H    6.952850   8.049053   8.070813   7.010415   5.254159
    19  H    5.594135   6.405560   6.147862   4.994841   2.986907
    20  H    4.181760   4.995110   4.937463   4.047376   4.814244
    21  H    5.896533   6.997108   7.206226   6.381808   6.470747
    22  H    4.461022   4.763243   4.042167   2.703814   2.462986
    23  H    2.147204   3.392754   3.866617   3.390680   5.046314
    24  H    1.084238   2.149000   3.391638   3.858922   6.862034
    25  H    2.150277   1.084106   2.154312   3.393376   7.162860
    26  H    3.390981   2.154246   1.084194   2.145625   5.787176
    27  H    3.861286   3.395259   2.148306   1.086611   3.432819
    28  H    6.608129   6.731715   5.825722   4.594925   1.099758
    29  C    4.509441   4.806614   4.282693   3.306357   2.446773
    30  H    5.561136   5.795643   5.203061   4.247710   2.526454
    31  H    4.045133   4.085575   3.505703   2.768575   3.115063
    32  H    4.241730   4.820732   4.605534   3.746013   3.208493
                   16         17         18         19         20
    16  O    0.000000
    17  H    6.601185   0.000000
    18  H    5.501799   2.480079   0.000000
    19  H    3.570786   4.285569   2.459984   0.000000
    20  H    4.639792   4.290288   4.945303   4.289986   0.000000
    21  H    6.245346   2.484727   4.290403   4.949238   2.467492
    22  H    2.348986   5.792542   5.318520   3.535191   2.620670
    23  H    5.540722   4.973117   4.875354   3.884985   2.823759
    24  H    7.450540   7.183080   7.217248   6.153059   4.699308
    25  H    7.753828   9.219403   9.024402   7.432718   5.947546
    26  H    6.283627   9.550318   9.058814   7.034135   5.862126
    27  H    3.818867   8.013008   7.321398   5.157719   4.492594
    28  H    2.028428   7.390246   5.704565   3.408372   5.869794
    29  C    3.595755   6.700125   5.126144   2.748528   5.061037
    30  H    3.742543   7.241785   5.381996   3.023457   5.986412
    31  H    4.215467   7.499363   6.090184   3.772802   5.396857
    32  H    4.263509   6.034810   4.451601   2.330759   4.885061
                   21         22         23         24         25
    21  H    0.000000
    22  H    4.762718   0.000000
    23  H    4.099961   3.605250   0.000000
    24  H    6.048102   5.382974   2.463725   0.000000
    25  H    7.865589   5.825250   4.287535   2.479621   0.000000
    26  H    8.195774   4.757174   4.950787   4.290717   2.484291
    27  H    6.877475   2.566167   4.287320   4.945460   4.291464
    28  H    7.442724   3.534819   5.815418   7.522346   7.716122
    29  C    6.667808   3.357994   3.870349   5.303261   5.752024
    30  H    7.468057   4.124949   4.901675   6.329214   6.696253
    31  H    7.221144   3.684251   3.960381   4.888112   4.950095
    32  H    6.195801   3.740077   3.304564   4.862717   5.747460
                   26         27         28         29         30
    26  H    0.000000
    27  H    2.471159   0.000000
    28  H    6.266555   4.051462   0.000000
    29  C    4.959395   3.373272   2.548022   0.000000
    30  H    5.763659   4.136023   2.154856   1.089035   0.000000
    31  H    4.080932   2.896725   3.198348   1.091106   1.776798
    32  H    5.423189   4.075169   3.401103   1.091814   1.770816
                   31         32
    31  H    0.000000
    32  H    1.771437   0.000000
 Symmetry turned off by external request.
 Stoichiometry    C15H15NO
 Framework group  C1[X(C15H15NO)]
 Deg. of freedom    90
 Full point group                 C1      NOp   1
 Rotational constants (GHZ):           0.6526649           0.3900642           0.2852125
 Standard basis: 6-311+G(d) (5D, 7F)
   419 basis functions,   687 primitive gaussians,   436 cartesian basis functions
    60 alpha electrons       60 beta electrons
       nuclear repulsion energy      1148.9826369128 Hartrees.
 NAtoms=   32 NActive=   32 NUniq=   32 SFac= 1.00D+00 NAtFMM=   60 NAOKFM=F Big=F
 Integral buffers will be    131072 words long.
 Raffenetti 2 integral format.
 Two-electron integral symmetry is turned off.
 ------------------------------------------------------------------------------
 Polarizable Continuum Model (PCM)
 =================================
 Model                : PCM.
 Atomic radii         : UFF (Universal Force Field).
 Polarization charges : Total charges.
 Charge compensation  : None.
 Solution method      : On-the-fly selection.
 Cavity type          : Scaled VdW (van der Waals Surface) (Alpha=1.100).
 Cavity algorithm     : GePol (No added spheres)
                        Default sphere list used, NSphG=   32.
                        Lebedev-Laikov grids with approx.  5.0 points / Ang**2.
                        Smoothing algorithm: York/Karplus (Gamma=1.0000).
                        Polarization charges: spherical gaussians, with
                                              point-specific exponents (IZeta= 3).
                        Self-potential: point-specific (ISelfS= 7).
                        Self-field    : sphere-specific E.n sum rule (ISelfD= 2).
 1st derivatives      : Analytical E(r).r(x)/FMM algorithm (CHGder, D1EAlg=3).
                        Cavity 1st derivative terms included.
 Solvent              : DiMethylSulfoxide, Eps=  46.826000 Eps(inf)=   2.007889
 ------------------------------------------------------------------------------
 One-electron integrals computed using PRISM.
 NBasis=   419 RedAO= T EigKep=  1.00D-06  NBF=   419
 NBsUse=   418 1.00D-06 EigRej=  3.72D-07 NBFU=   418
 Initial guess from the checkpoint file:  "/home/aikhl/works/aikhl/BHFA_NMe/Gau-340137.chk"
 B after Tr=     0.000589    0.000546   -0.000227
         Rot=    1.000000    0.000058    0.000004   -0.000034 Ang=   0.01 deg.
 ExpMin= 4.38D-02 ExpMax= 8.59D+03 ExpMxC= 1.30D+03 IAcc=3 IRadAn=         5 AccDes= 0.00D+00
 Harris functional with IExCor= 1009 and IRadAn=       5 diagonalized for initial guess.
 HarFok:  IExCor= 1009 AccDes= 0.00D+00 IRadAn=         5 IDoV= 1 UseB2=F ITyADJ=14
 ICtDFT=  3500011 ScaDFX=  1.000000  1.000000  1.000000  1.000000
 FoFCou: FMM=F IPFlag=           0 FMFlag=      100000 FMFlg1=           0
         NFxFlg=           0 DoJE=T BraDBF=F KetDBF=T FulRan=T
         wScrn=  0.000000 ICntrl=       500 IOpCl=  0 I1Cent=   200000004 NGrid=           0
         NMat0=    1 NMatS0=      1 NMatT0=    0 NMatD0=    1 NMtDS0=    0 NMtDT0=    0
 Symmetry not used in FoFCou.
 Requested convergence on RMS density matrix=1.00D-08 within 128 cycles.
 Requested convergence on MAX density matrix=1.00D-06.
 Requested convergence on             energy=1.00D-06.
 No special actions if energy rises.
 Inv3:  Mode=1 IEnd=    16175052.
 Iteration    1 A*A^-1 deviation from unit magnitude is 8.77D-15 for    251.
 Iteration    1 A*A^-1 deviation from orthogonality  is 2.72D-15 for   1512    715.
 Iteration    1 A^-1*A deviation from unit magnitude is 9.10D-15 for    251.
 Iteration    1 A^-1*A deviation from orthogonality  is 2.61D-15 for   1988    564.
 Error on total polarization charges =  0.01676
 SCF Done:  E(RM062X) =  -710.490431360     A.U. after   12 cycles
            NFock= 12  Conv=0.52D-08     -V/T= 2.0040
 D1PCM: PCM CHGder 1st derivatives, ID1Alg=3 FixD1E=F DoIter=F DoCFld=F I1PDM=0.
 Calling FoFJK, ICntrl=      2127 FMM=F ISym2X=0 I1Cent= 0 IOpClX= 0 NMat=1 NMatS=1 NMatT=0.
 -------------------------------------------------------------------
 Center     Atomic                   Forces (Hartrees/Bohr)
 Number     Number              X              Y              Z
 -------------------------------------------------------------------
      1        6          -0.000006545    0.000027933    0.000005059
      2        6          -0.000026918   -0.000050401    0.000034048
      3        6           0.000047387    0.000046414   -0.000033203
      4        6          -0.000038080   -0.000016799    0.000012482
      5        6          -0.000001004   -0.000034205   -0.000019472
      6        6           0.000009591    0.000011484    0.000000157
      7        6          -0.001742166    0.001070019    0.002961540
      8        6           0.001393752   -0.003215925   -0.001819194
      9        7           0.001048191   -0.000014374   -0.001967938
     10        6          -0.000022976   -0.000007009   -0.000082791
     11        6           0.000106078    0.000045192    0.000011919
     12        6          -0.000047300   -0.000037427    0.000096686
     13        6          -0.000076331    0.000003677   -0.000108110
     14        6          -0.000600701    0.002203669    0.000900409
     15        6          -0.000073766   -0.000008146    0.000054432
     16        8           0.000016169   -0.000003144   -0.000025425
     17        1          -0.000002662    0.000004515   -0.000001535
     18        1          -0.000000214    0.000000905    0.000000903
     19        1          -0.000015068   -0.000028823   -0.000007494
     20        1          -0.000009684    0.000003889    0.000003754
     21        1           0.000000536   -0.000001034    0.000004112
     22        1           0.000032308   -0.000024933    0.000000809
     23        1           0.000009288    0.000006730    0.000007843
     24        1          -0.000006301    0.000004663    0.000001478
     25        1           0.000006086   -0.000009706   -0.000004031
     26        1          -0.000000594    0.000002861    0.000009447
     27        1          -0.000014306   -0.000004135   -0.000001960
     28        1           0.000015807   -0.000002768   -0.000015872
     29        6          -0.000004495   -0.000002284   -0.000001696
     30        1           0.000019270    0.000007075   -0.000022072
     31        1          -0.000012366    0.000003227    0.000006280
     32        1          -0.000002986    0.000018860   -0.000000565
 -------------------------------------------------------------------
 Cartesian Forces:  Max     0.003215925 RMS     0.000642467

 GradGradGradGradGradGradGradGradGradGradGradGradGradGradGradGradGradGrad
 Berny optimization.
 Using GEDIIS/GDIIS optimizer.
 FormGI is forming the generalized inverse of G from B-inverse, IUseBI=4.
 Internal  Forces:  Max     0.002128059 RMS     0.000275543
 Search for a local minimum.
 Step number   9 out of a maximum of   80 on scan point     2 out of    18
 All quantities printed in internal units (Hartrees-Bohrs-Radians)
 Mixed Optimization -- En-DIIS/RFO-DIIS
 Swapping is turned off.
 Update second derivatives using D2CorX and points    2    3    4    5    6
                                                      7    8    9
 DE= -2.70D-06 DEPred=-2.45D-06 R= 1.10D+00
 TightC=F SS=  1.41D+00  RLast= 2.55D-02 DXNew= 1.2647D+00 7.6615D-02
 Trust test= 1.10D+00 RLast= 2.55D-02 DXMaxT set to 7.52D-01
 ITU=  1  1  1  1  1  0  1  1  0
     Eigenvalues ---    0.00176   0.00758   0.01107   0.01194   0.01609
     Eigenvalues ---    0.01745   0.02066   0.02140   0.02167   0.02175
     Eigenvalues ---    0.02177   0.02183   0.02185   0.02188   0.02189
     Eigenvalues ---    0.02192   0.02194   0.02196   0.02203   0.02211
     Eigenvalues ---    0.02271   0.02367   0.02407   0.04285   0.06371
     Eigenvalues ---    0.06678   0.07400   0.07655   0.08790   0.15619
     Eigenvalues ---    0.15965   0.15989   0.16000   0.16000   0.16000
     Eigenvalues ---    0.16000   0.16000   0.16000   0.16003   0.16012
     Eigenvalues ---    0.16058   0.16149   0.16229   0.18249   0.21188
     Eigenvalues ---    0.21999   0.22004   0.22021   0.22103   0.22370
     Eigenvalues ---    0.23685   0.23739   0.25112   0.25361   0.28098
     Eigenvalues ---    0.29445   0.31659   0.31775   0.33724   0.34560
     Eigenvalues ---    0.34697   0.34831   0.34975   0.35266   0.35319
     Eigenvalues ---    0.35478   0.35481   0.35491   0.35497   0.35499
     Eigenvalues ---    0.35507   0.35515   0.35814   0.37584   0.40011
     Eigenvalues ---    0.42293   0.42361   0.42803   0.43345   0.45824
     Eigenvalues ---    0.46359   0.46735   0.46846   0.46909   0.47044
     Eigenvalues ---    0.47401   0.48216   0.55573   0.946141000.00000
     Eigenvalues --- 1000.000001000.000001000.000001000.000001000.00000
     Eigenvalues --- 1000.000001000.000001000.000001000.000001000.00000
     Eigenvalues --- 1000.000001000.000001000.000001000.000001000.00000
     Eigenvalues --- 1000.000001000.000001000.000001000.000001000.00000
     Eigenvalues --- 1000.000001000.000001000.000001000.000001000.00000
     Eigenvalues --- 1000.000001000.000001000.000001000.000001000.00000
     Eigenvalues --- 1000.000001000.000001000.000001000.000001000.00000
     Eigenvalues --- 1000.000001000.000001000.000001000.000001000.00000
     Eigenvalues --- 1000.000001000.000001000.000001000.000001000.00000
     Eigenvalues --- 1000.000001000.000001000.000001000.000001000.00000
     Eigenvalues --- 1000.000001000.000001000.000001000.000001000.00000
     Eigenvalues --- 1000.000001000.000001000.000001000.000001000.00000
     Eigenvalues --- 1000.000001000.000001000.000001000.000001000.00000
     Eigenvalues --- 1000.000001000.000001000.000001000.000001000.00000
     Eigenvalues --- 1000.000001000.000001000.00000
 En-DIIS/RFO-DIIS/Sim-DIIS IScMMF=       -3 using points:     9    8    7    6    5    4    3
 RFO step:  Lambda=-6.29829937D-07.
 DidBck=F Rises=F RFO-DIIS coefs:    1.03613    0.16834   -0.16385   -0.07851    0.03170
                  RFO-DIIS coefs:   -0.00616    0.01234
 Iteration  1 RMS(Cart)=  0.00109120 RMS(Int)=  0.00000083
 Iteration  2 RMS(Cart)=  0.00000067 RMS(Int)=  0.00000062
 Iteration  1 RMS(Cart)=  0.00000060 RMS(Int)=  0.00000022
 Variable       Old X    -DE/DX   Delta X   Delta X   Delta X     New X
                                 (Linear)    (Quad)   (Total)
    R1        2.62572   0.00003  -0.00004   0.00009   0.00005   2.62577
    R2        2.63569  -0.00000  -0.00004   0.00002  -0.00003   2.63567
    R3        2.04857   0.00000   0.00000   0.00000   0.00001   2.04858
    R4        2.63699  -0.00005   0.00007  -0.00016  -0.00008   2.63690
    R5        2.04897   0.00000  -0.00001   0.00000  -0.00000   2.04897
    R6        2.63040   0.00001   0.00010  -0.00005   0.00006   2.63046
    R7        2.04910   0.00002  -0.00008   0.00010   0.00002   2.04912
    R8        2.64262  -0.00002   0.00001  -0.00004  -0.00003   2.64260
    R9        2.87544  -0.00004  -0.00004  -0.00013  -0.00016   2.87528
   R10        2.62456   0.00001   0.00002  -0.00000   0.00002   2.62458
   R11        2.05280   0.00001  -0.00004   0.00006   0.00001   2.05282
   R12        2.04891  -0.00000   0.00001  -0.00001   0.00000   2.04891
   R13        2.88417  -0.00007   0.00015  -0.00025  -0.00010   2.88407
   R14        2.76723  -0.00011   0.00004  -0.00020  -0.00016   2.76707
   R15        2.06767  -0.00002   0.00010  -0.00014  -0.00003   2.06763
   R16        2.63074   0.00002   0.00011  -0.00001   0.00010   2.63085
   R17        2.64227  -0.00010  -0.00004  -0.00017  -0.00020   2.64206
   R18        2.54916  -0.00000  -0.00000   0.00001   0.00001   2.54917
   R19        2.75402  -0.00001   0.00008  -0.00008   0.00000   2.75402
   R20        2.63698  -0.00006  -0.00004  -0.00009  -0.00013   2.63684
   R21        2.04873   0.00001   0.00002  -0.00000   0.00002   2.04875
   R22        2.62585   0.00008   0.00003   0.00012   0.00015   2.62599
   R23        2.04891   0.00000  -0.00001   0.00001  -0.00000   2.04891
   R24        2.63613  -0.00005   0.00002  -0.00014  -0.00012   2.63601
   R25        2.04866  -0.00000   0.00000  -0.00000  -0.00000   2.04866
   R26        2.62402   0.00007  -0.00004   0.00017   0.00013   2.62415
   R27        2.04883   0.00000  -0.00002   0.00002   0.00000   2.04883
   R28        2.05340  -0.00000   0.00002  -0.00002   0.00000   2.05340
   R29        2.30846  -0.00002  -0.00002   0.00001  -0.00001   2.30844
   R30        2.07824   0.00000  -0.00001   0.00002   0.00001   2.07825
   R31        2.05798   0.00000  -0.00004   0.00003  -0.00000   2.05797
   R32        2.06189   0.00001   0.00001   0.00001   0.00002   2.06192
   R33        2.06323   0.00000  -0.00002   0.00001  -0.00001   2.06322
    A1        2.08612  -0.00000   0.00004  -0.00002   0.00002   2.08614
    A2        2.09906   0.00000   0.00002   0.00001   0.00003   2.09909
    A3        2.09798  -0.00000  -0.00006   0.00001  -0.00005   2.09793
    A4        2.09975   0.00000  -0.00005   0.00004  -0.00001   2.09974
    A5        2.09660   0.00000  -0.00006   0.00005  -0.00001   2.09659
    A6        2.08682  -0.00000   0.00011  -0.00009   0.00003   2.08685
    A7        2.10291   0.00000   0.00002  -0.00002   0.00001   2.10291
    A8        2.08095   0.00001   0.00009   0.00002   0.00011   2.08106
    A9        2.09922  -0.00002  -0.00012   0.00001  -0.00011   2.09911
   A10        2.07428   0.00001  -0.00002   0.00003   0.00002   2.07430
   A11        2.14307  -0.00003   0.00004  -0.00007  -0.00003   2.14304
   A12        2.06551   0.00002  -0.00000   0.00003   0.00003   2.06554
   A13        2.10810  -0.00000  -0.00004   0.00003  -0.00002   2.10809
   A14        2.08441   0.00000  -0.00002   0.00001  -0.00000   2.08440
   A15        2.09067   0.00000   0.00006  -0.00004   0.00002   2.09069
   A16        2.09509  -0.00000   0.00005  -0.00006  -0.00000   2.09509
   A17        2.09702   0.00000  -0.00010   0.00006  -0.00004   2.09699
   A18        2.09106   0.00000   0.00005  -0.00001   0.00004   2.09110
   A19        2.00546  -0.00001  -0.00011  -0.00009  -0.00020   2.00527
   A20        1.97130  -0.00098  -0.00019   0.00007  -0.00012   1.97118
   A21        1.86049  -0.00006   0.00036   0.00002   0.00037   1.86087
   A22        1.91367   0.00021  -0.00014  -0.00033  -0.00047   1.91320
   A23        1.86751   0.00014  -0.00012   0.00051   0.00039   1.86791
   A24        1.83331   0.00084   0.00027  -0.00014   0.00013   1.83344
   A25        2.15088  -0.00004  -0.00029   0.00005  -0.00024   2.15064
   A26        2.05488   0.00000   0.00032  -0.00019   0.00013   2.05501
   A27        2.07548   0.00008  -0.00001   0.00012   0.00011   2.07560
   A28        2.07907   0.00003  -0.00029   0.00028  -0.00001   2.07906
   A29        2.08455  -0.00007   0.00030  -0.00038  -0.00008   2.08448
   A30        2.11721   0.00004  -0.00003   0.00011   0.00008   2.11730
   A31        2.10153  -0.00004   0.00005  -0.00011  -0.00006   2.10147
   A32        2.09675   0.00001  -0.00004   0.00000  -0.00004   2.09671
   A33        2.08490   0.00003  -0.00001   0.00010   0.00010   2.08500
   A34        2.09978   0.00000  -0.00006   0.00006  -0.00001   2.09977
   A35        2.08700   0.00000   0.00002   0.00001   0.00003   2.08703
   A36        2.09640  -0.00000   0.00004  -0.00006  -0.00002   2.09637
   A37        2.08723   0.00001   0.00003  -0.00002   0.00001   2.08724
   A38        2.09869  -0.00000   0.00000   0.00000   0.00001   2.09869
   A39        2.09726  -0.00000  -0.00003   0.00001  -0.00001   2.09725
   A40        2.09382  -0.00001   0.00003  -0.00001   0.00001   2.09383
   A41        2.09703   0.00001   0.00001   0.00004   0.00004   2.09707
   A42        2.09233  -0.00001  -0.00004  -0.00002  -0.00006   2.09228
   A43        2.10834  -0.00004  -0.00001  -0.00006  -0.00007   2.10828
   A44        2.08139   0.00003   0.00001   0.00011   0.00012   2.08151
   A45        2.09345   0.00000  -0.00000  -0.00005  -0.00005   2.09340
   A46        2.18596  -0.00001  -0.00012   0.00009  -0.00003   2.18592
   A47        1.97276  -0.00000   0.00010  -0.00010   0.00001   1.97277
   A48        2.12446   0.00001   0.00002   0.00001   0.00003   2.12449
   A49        1.90572   0.00002  -0.00011   0.00018   0.00008   1.90579
   A50        1.94088  -0.00001   0.00017  -0.00014   0.00003   1.94091
   A51        1.92266  -0.00003  -0.00005  -0.00018  -0.00023   1.92243
   A52        1.90543   0.00001   0.00007   0.00012   0.00019   1.90562
   A53        1.89509  -0.00000  -0.00007   0.00000  -0.00007   1.89502
   A54        1.89342   0.00001  -0.00002   0.00002   0.00000   1.89343
    D1        0.00638  -0.00000  -0.00006  -0.00004  -0.00010   0.00627
    D2       -3.13041  -0.00001  -0.00005  -0.00014  -0.00019  -3.13060
    D3        3.13979   0.00000  -0.00001   0.00010   0.00009   3.13988
    D4        0.00300  -0.00000  -0.00001   0.00001   0.00000   0.00300
    D5       -0.00823   0.00000   0.00004   0.00007   0.00010  -0.00812
    D6        3.12907   0.00000   0.00007   0.00004   0.00011   3.12919
    D7        3.14154  -0.00000  -0.00001  -0.00008  -0.00009   3.14145
    D8       -0.00434  -0.00000   0.00003  -0.00011  -0.00008  -0.00442
    D9        0.00545  -0.00000  -0.00002  -0.00014  -0.00016   0.00529
   D10       -3.12024  -0.00001  -0.00003  -0.00020  -0.00023  -3.12046
   D11       -3.14092  -0.00000  -0.00003  -0.00004  -0.00007  -3.14099
   D12        0.01658  -0.00000  -0.00004  -0.00010  -0.00014   0.01644
   D13       -0.01517   0.00001   0.00012   0.00029   0.00041  -0.01476
   D14       -3.12933   0.00000  -0.00069   0.00050  -0.00018  -3.12951
   D15        3.11035   0.00001   0.00013   0.00035   0.00049   3.11083
   D16       -0.00381   0.00001  -0.00067   0.00056  -0.00011  -0.00392
   D17        0.01334  -0.00001  -0.00014  -0.00027  -0.00041   0.01292
   D18       -3.12968  -0.00000  -0.00022  -0.00004  -0.00026  -3.12994
   D19        3.12872  -0.00001   0.00062  -0.00047   0.00015   3.12888
   D20       -0.01429  -0.00000   0.00055  -0.00025   0.00031  -0.01399
   D21       -2.07074   0.00024   0.00143   0.00010   0.00153  -2.06920
   D22        0.14242  -0.00035   0.00096  -0.00038   0.00058   0.14300
   D23        2.14695   0.00012   0.00140  -0.00050   0.00090   2.14785
   D24        1.09816   0.00024   0.00063   0.00031   0.00094   1.09910
   D25       -2.97187  -0.00035   0.00016  -0.00017  -0.00001  -2.97188
   D26       -0.96733   0.00011   0.00060  -0.00029   0.00031  -0.96703
   D27       -0.00169   0.00000   0.00007   0.00009   0.00016  -0.00154
   D28       -3.13901   0.00000   0.00003   0.00012   0.00015  -3.13886
   D29        3.14132  -0.00000   0.00014  -0.00013   0.00001   3.14133
   D30        0.00401  -0.00000   0.00010  -0.00011  -0.00001   0.00400
   D31        0.21868   0.00017  -0.00096   0.00014  -0.00082   0.21786
   D32       -2.99061   0.00095  -0.00048  -0.00026  -0.00075  -2.99136
   D33       -2.02361   0.00135  -0.00048   0.00041  -0.00007  -2.02368
   D34        1.05028   0.00213  -0.00000   0.00000  -0.00000   1.05028
   D35        2.28023   0.00019  -0.00066   0.00046  -0.00019   2.28004
   D36       -0.92907   0.00097  -0.00018   0.00006  -0.00012  -0.92919
   D37        1.55225   0.00020  -0.00019   0.00078   0.00059   1.55284
   D38       -1.51677   0.00020   0.00016   0.00048   0.00063  -1.51613
   D39       -2.46993  -0.00043  -0.00062   0.00044  -0.00018  -2.47011
   D40        0.74424  -0.00043  -0.00027   0.00014  -0.00013   0.74411
   D41       -0.46856   0.00026  -0.00068   0.00080   0.00012  -0.46844
   D42        2.74560   0.00026  -0.00033   0.00051   0.00017   2.74577
   D43        3.09329   0.00043  -0.00032   0.00036   0.00004   3.09332
   D44       -0.04564   0.00047  -0.00048   0.00019  -0.00029  -0.04592
   D45        0.02016  -0.00035  -0.00081   0.00078  -0.00004   0.02012
   D46       -3.11877  -0.00032  -0.00097   0.00061  -0.00036  -3.11913
   D47       -3.09655  -0.00039   0.00040  -0.00037   0.00003  -3.09652
   D48        0.04233  -0.00044   0.00022  -0.00001   0.00021   0.04254
   D49       -0.01965   0.00035   0.00084  -0.00076   0.00009  -0.01957
   D50        3.11923   0.00030   0.00066  -0.00040   0.00026   3.11949
   D51        0.02006  -0.00002  -0.00027   0.00003  -0.00024   0.01982
   D52       -3.12590   0.00002   0.00028  -0.00021   0.00007  -3.12584
   D53        3.08768  -0.00002  -0.00061   0.00031  -0.00030   3.08738
   D54       -0.05829   0.00002  -0.00006   0.00007   0.00001  -0.05828
   D55        2.89308  -0.00002  -0.00153  -0.00069  -0.00222   2.89086
   D56       -1.28643  -0.00000  -0.00140  -0.00051  -0.00191  -1.28834
   D57        0.81342  -0.00001  -0.00134  -0.00070  -0.00204   0.81138
   D58       -0.17431  -0.00002  -0.00116  -0.00100  -0.00216  -0.17647
   D59        1.92937  -0.00000  -0.00103  -0.00082  -0.00186   1.92751
   D60       -2.25397  -0.00001  -0.00098  -0.00101  -0.00199  -2.25595
   D61       -0.00872   0.00014   0.00014  -0.00024  -0.00010  -0.00882
   D62        3.13877   0.00009   0.00030  -0.00035  -0.00005   3.13872
   D63        3.13023   0.00011   0.00030  -0.00008   0.00022   3.13045
   D64       -0.00547   0.00006   0.00046  -0.00019   0.00027  -0.00520
   D65       -0.00365   0.00007   0.00051  -0.00033   0.00019  -0.00346
   D66        3.14158  -0.00002  -0.00003   0.00028   0.00025  -3.14136
   D67        3.13202   0.00013   0.00036  -0.00022   0.00014   3.13216
   D68       -0.00595   0.00003  -0.00019   0.00039   0.00020  -0.00574
   D69        0.00421  -0.00008  -0.00049   0.00035  -0.00014   0.00408
   D70       -3.13570  -0.00012  -0.00032   0.00011  -0.00021  -3.13591
   D71       -3.14101   0.00002   0.00006  -0.00025  -0.00020  -3.14120
   D72        0.00227  -0.00003   0.00022  -0.00050  -0.00027   0.00199
   D73        0.00756  -0.00014  -0.00019   0.00019  -0.00000   0.00756
   D74       -3.13131  -0.00009  -0.00001  -0.00017  -0.00018  -3.13149
   D75       -3.13571  -0.00009  -0.00036   0.00043   0.00007  -3.13564
   D76        0.00861  -0.00005  -0.00017   0.00007  -0.00010   0.00850
         Item               Value     Threshold  Converged?
 Maximum Force            0.000106     0.002500     YES
 RMS     Force            0.000023     0.001667     YES
 Maximum Displacement     0.003898     0.010000     YES
 RMS     Displacement     0.001091     0.006667     YES
 Predicted change in Energy=-2.983215D-07
 Optimization completed.
    -- Stationary point found.
                           ----------------------------
                           !   Optimized Parameters   !
                           ! (Angstroms and Degrees)  !
 --------------------------                            --------------------------
 ! Name  Definition              Value          Derivative Info.                !
 --------------------------------------------------------------------------------
 ! R1    R(1,2)                  1.3895         -DE/DX =    0.0                 !
 ! R2    R(1,6)                  1.3947         -DE/DX =    0.0                 !
 ! R3    R(1,17)                 1.0841         -DE/DX =    0.0                 !
 ! R4    R(2,3)                  1.3954         -DE/DX =    0.0                 !
 ! R5    R(2,18)                 1.0843         -DE/DX =    0.0                 !
 ! R6    R(3,4)                  1.3919         -DE/DX =    0.0                 !
 ! R7    R(3,19)                 1.0843         -DE/DX =    0.0                 !
 ! R8    R(4,5)                  1.3984         -DE/DX =    0.0                 !
 ! R9    R(4,7)                  1.5216         -DE/DX =    0.0                 !
 ! R10   R(5,6)                  1.3889         -DE/DX =    0.0                 !
 ! R11   R(5,20)                 1.0863         -DE/DX =    0.0                 !
 ! R12   R(6,21)                 1.0842         -DE/DX =    0.0                 !
 ! R13   R(7,8)                  1.5262         -DE/DX =   -0.0001              !
 ! R14   R(7,9)                  1.4644         -DE/DX =   -0.0001              !
 ! R15   R(7,22)                 1.0942         -DE/DX =    0.0                 !
 ! R16   R(8,10)                 1.3921         -DE/DX =    0.0                 !
 ! R17   R(8,14)                 1.3982         -DE/DX =   -0.0001              !
 ! R18   R(9,15)                 1.349          -DE/DX =    0.0                 !
 ! R19   R(9,29)                 1.4574         -DE/DX =    0.0                 !
 ! R20   R(10,11)                1.3954         -DE/DX =   -0.0001              !
 ! R21   R(10,23)                1.0841         -DE/DX =    0.0                 !
 ! R22   R(11,12)                1.3895         -DE/DX =    0.0001              !
 ! R23   R(11,24)                1.0842         -DE/DX =    0.0                 !
 ! R24   R(12,13)                1.395          -DE/DX =   -0.0001              !
 ! R25   R(12,25)                1.0841         -DE/DX =    0.0                 !
 ! R26   R(13,14)                1.3886         -DE/DX =    0.0001              !
 ! R27   R(13,26)                1.0842         -DE/DX =    0.0                 !
 ! R28   R(14,27)                1.0866         -DE/DX =    0.0                 !
 ! R29   R(15,16)                1.2216         -DE/DX =    0.0                 !
 ! R30   R(15,28)                1.0998         -DE/DX =    0.0                 !
 ! R31   R(29,30)                1.089          -DE/DX =    0.0                 !
 ! R32   R(29,31)                1.0911         -DE/DX =    0.0                 !
 ! R33   R(29,32)                1.0918         -DE/DX =    0.0                 !
 ! A1    A(2,1,6)              119.5256         -DE/DX =    0.0                 !
 ! A2    A(2,1,17)             120.2673         -DE/DX =    0.0                 !
 ! A3    A(6,1,17)             120.2055         -DE/DX =    0.0                 !
 ! A4    A(1,2,3)              120.307          -DE/DX =    0.0                 !
 ! A5    A(1,2,18)             120.1263         -DE/DX =    0.0                 !
 ! A6    A(3,2,18)             119.5661         -DE/DX =    0.0                 !
 ! A7    A(2,3,4)              120.4878         -DE/DX =    0.0                 !
 ! A8    A(2,3,19)             119.2296         -DE/DX =    0.0                 !
 ! A9    A(4,3,19)             120.2763         -DE/DX =    0.0                 !
 ! A10   A(3,4,5)              118.8477         -DE/DX =    0.0                 !
 ! A11   A(3,4,7)              122.789          -DE/DX =    0.0                 !
 ! A12   A(5,4,7)              118.3453         -DE/DX =    0.0                 !
 ! A13   A(4,5,6)              120.7854         -DE/DX =    0.0                 !
 ! A14   A(4,5,20)             119.4277         -DE/DX =    0.0                 !
 ! A15   A(6,5,20)             119.7868         -DE/DX =    0.0                 !
 ! A16   A(1,6,5)              120.0399         -DE/DX =    0.0                 !
 ! A17   A(1,6,21)             120.1505         -DE/DX =    0.0                 !
 ! A18   A(5,6,21)             119.8091         -DE/DX =    0.0                 !
 ! A19   A(4,7,8)              114.9046         -DE/DX =    0.0                 !
 ! A20   A(4,7,9)              112.9471         -DE/DX =   -0.001               !
 ! A21   A(4,7,22)             106.5984         -DE/DX =   -0.0001              !
 ! A22   A(8,7,9)              109.6452         -DE/DX =    0.0002              !
 ! A23   A(8,7,22)             107.0005         -DE/DX =    0.0001              !
 ! A24   A(9,7,22)             105.0409         -DE/DX =    0.0008              !
 ! A25   A(7,8,10)             123.2363         -DE/DX =    0.0                 !
 ! A26   A(7,8,14)             117.7362         -DE/DX =    0.0                 !
 ! A27   A(10,8,14)            118.9164         -DE/DX =    0.0001              !
 ! A28   A(7,9,15)             119.1221         -DE/DX =    0.0                 !
 ! A29   A(7,9,29)             119.4361         -DE/DX =   -0.0001              !
 ! A30   A(15,9,29)            121.3074         -DE/DX =    0.0                 !
 ! A31   A(8,10,11)            120.4089         -DE/DX =    0.0                 !
 ! A32   A(8,10,23)            120.1347         -DE/DX =    0.0                 !
 ! A33   A(11,10,23)           119.4562         -DE/DX =    0.0                 !
 ! A34   A(10,11,12)           120.3083         -DE/DX =    0.0                 !
 ! A35   A(10,11,24)           119.5761         -DE/DX =    0.0                 !
 ! A36   A(12,11,24)           120.1147         -DE/DX =    0.0                 !
 ! A37   A(11,12,13)           119.5897         -DE/DX =    0.0                 !
 ! A38   A(11,12,25)           120.2459         -DE/DX =    0.0                 !
 ! A39   A(13,12,25)           120.1641         -DE/DX =    0.0                 !
 ! A40   A(12,13,14)           119.9672         -DE/DX =    0.0                 !
 ! A41   A(12,13,26)           120.151          -DE/DX =    0.0                 !
 ! A42   A(14,13,26)           119.8818         -DE/DX =    0.0                 !
 ! A43   A(8,14,13)            120.7993         -DE/DX =    0.0                 !
 ! A44   A(8,14,27)            119.2548         -DE/DX =    0.0                 !
 ! A45   A(13,14,27)           119.9458         -DE/DX =    0.0                 !
 ! A46   A(9,15,16)            125.2461         -DE/DX =    0.0                 !
 ! A47   A(9,15,28)            113.0307         -DE/DX =    0.0                 !
 ! A48   A(16,15,28)           121.7227         -DE/DX =    0.0                 !
 ! A49   A(9,29,30)            109.1895         -DE/DX =    0.0                 !
 ! A50   A(9,29,31)            111.204          -DE/DX =    0.0                 !
 ! A51   A(9,29,32)            110.1604         -DE/DX =    0.0                 !
 ! A52   A(30,29,31)           109.1732         -DE/DX =    0.0                 !
 ! A53   A(30,29,32)           108.5805         -DE/DX =    0.0                 !
 ! A54   A(31,29,32)           108.4853         -DE/DX =    0.0                 !
 ! D1    D(6,1,2,3)              0.3653         -DE/DX =    0.0                 !
 ! D2    D(6,1,2,18)          -179.3595         -DE/DX =    0.0                 !
 ! D3    D(17,1,2,3)           179.8966         -DE/DX =    0.0                 !
 ! D4    D(17,1,2,18)            0.1717         -DE/DX =    0.0                 !
 ! D5    D(2,1,6,5)             -0.4713         -DE/DX =    0.0                 !
 ! D6    D(2,1,6,21)           179.2827         -DE/DX =    0.0                 !
 ! D7    D(17,1,6,5)           179.9972         -DE/DX =    0.0                 !
 ! D8    D(17,1,6,21)           -0.2488         -DE/DX =    0.0                 !
 ! D9    D(1,2,3,4)              0.3124         -DE/DX =    0.0                 !
 ! D10   D(1,2,3,19)          -178.7763         -DE/DX =    0.0                 !
 ! D11   D(18,2,3,4)          -179.9612         -DE/DX =    0.0                 !
 ! D12   D(18,2,3,19)            0.95           -DE/DX =    0.0                 !
 ! D13   D(2,3,4,5)             -0.8693         -DE/DX =    0.0                 !
 ! D14   D(2,3,4,7)           -179.2974         -DE/DX =    0.0                 !
 ! D15   D(19,3,4,5)           178.2099         -DE/DX =    0.0                 !
 ! D16   D(19,3,4,7)            -0.2182         -DE/DX =    0.0                 !
 ! D17   D(3,4,5,6)              0.7641         -DE/DX =    0.0                 !
 ! D18   D(3,4,5,20)          -179.3174         -DE/DX =    0.0                 !
 ! D19   D(7,4,5,6)            179.2626         -DE/DX =    0.0                 !
 ! D20   D(7,4,5,20)            -0.8189         -DE/DX =    0.0                 !
 ! D21   D(3,4,7,8)           -118.6445         -DE/DX =    0.0002              !
 ! D22   D(3,4,7,9)              8.16           -DE/DX =   -0.0003              !
 ! D23   D(3,4,7,22)           123.0114         -DE/DX =    0.0001              !
 ! D24   D(5,4,7,8)             62.9199         -DE/DX =    0.0002              !
 ! D25   D(5,4,7,9)           -170.2756         -DE/DX =   -0.0004              !
 ! D26   D(5,4,7,22)           -55.4242         -DE/DX =    0.0001              !
 ! D27   D(4,5,6,1)             -0.0971         -DE/DX =    0.0                 !
 ! D28   D(4,5,6,21)          -179.852          -DE/DX =    0.0                 !
 ! D29   D(20,5,6,1)           179.9846         -DE/DX =    0.0                 !
 ! D30   D(20,5,6,21)            0.2298         -DE/DX =    0.0                 !
 ! D31   D(4,7,8,10)            12.5296         -DE/DX =    0.0002              !
 ! D32   D(4,7,8,14)          -171.3496         -DE/DX =    0.001               !
 ! D33   D(9,7,8,10)          -115.9441         -DE/DX =    0.0013              !
 ! D34   D(9,7,8,14)            60.1766         -DE/DX =    0.0021              !
 ! D35   D(22,7,8,10)          130.6476         -DE/DX =    0.0002              !
 ! D36   D(22,7,8,14)          -53.2316         -DE/DX =    0.001               !
 ! D37   D(4,7,9,15)            88.9376         -DE/DX =    0.0002              !
 ! D38   D(4,7,9,29)           -86.9043         -DE/DX =    0.0002              !
 ! D39   D(8,7,9,15)          -141.5164         -DE/DX =   -0.0004              !
 ! D40   D(8,7,9,29)            42.6417         -DE/DX =   -0.0004              !
 ! D41   D(22,7,9,15)          -26.8467         -DE/DX =    0.0003              !
 ! D42   D(22,7,9,29)          157.3114         -DE/DX =    0.0003              !
 ! D43   D(7,8,10,11)          177.2323         -DE/DX =    0.0004              !
 ! D44   D(7,8,10,23)           -2.6149         -DE/DX =    0.0005              !
 ! D45   D(14,8,10,11)           1.1549         -DE/DX =   -0.0004              !
 ! D46   D(14,8,10,23)        -178.6922         -DE/DX =   -0.0003              !
 ! D47   D(7,8,14,13)         -177.4195         -DE/DX =   -0.0004              !
 ! D48   D(7,8,14,27)            2.4254         -DE/DX =   -0.0004              !
 ! D49   D(10,8,14,13)          -1.126          -DE/DX =    0.0004              !
 ! D50   D(10,8,14,27)         178.7188         -DE/DX =    0.0003              !
 ! D51   D(7,9,15,16)            1.1495         -DE/DX =    0.0                 !
 ! D52   D(7,9,15,28)         -179.1012         -DE/DX =    0.0                 !
 ! D53   D(29,9,15,16)         176.9109         -DE/DX =    0.0                 !
 ! D54   D(29,9,15,28)          -3.3398         -DE/DX =    0.0                 !
 ! D55   D(7,9,29,30)          165.761          -DE/DX =    0.0                 !
 ! D56   D(7,9,29,31)          -73.707          -DE/DX =    0.0                 !
 ! D57   D(7,9,29,32)           46.6056         -DE/DX =    0.0                 !
 ! D58   D(15,9,29,30)          -9.9873         -DE/DX =    0.0                 !
 ! D59   D(15,9,29,31)         110.5447         -DE/DX =    0.0                 !
 ! D60   D(15,9,29,32)        -129.1428         -DE/DX =    0.0                 !
 ! D61   D(8,10,11,12)          -0.4994         -DE/DX =    0.0001              !
 ! D62   D(8,10,11,24)         179.8385         -DE/DX =    0.0001              !
 ! D63   D(23,10,11,12)        179.3487         -DE/DX =    0.0001              !
 ! D64   D(23,10,11,24)         -0.3134         -DE/DX =    0.0001              !
 ! D65   D(10,11,12,13)         -0.209          -DE/DX =    0.0001              !
 ! D66   D(10,11,12,25)       -180.0009         -DE/DX =    0.0                 !
 ! D67   D(24,11,12,13)        179.4513         -DE/DX =    0.0001              !
 ! D68   D(24,11,12,25)         -0.3407         -DE/DX =    0.0                 !
[truncated: 5,154,858 more chars]
