# Supplementary material for: Rotational Barriers in N-Benzhydrylformamides: An NMR and DFT Study
Source: Molecules. 2023 Jan 5;28(2):535. doi: 10.3390/molecules28020535 (PMC9863877; doi:10.3390/molecules28020535)
Supplement: Supplementary file 1 [file molecules-28-00535-s001.zip › Supplementary_Materials/Quantum_chemistry_output_files/Gaussian_output_files/PES_scans/BHFA_NMe_scan_Formyl.log]

 Entering Gaussian System, Link 0=g16
 Initial command:
 /home/aikhl/g16/l1.exe "/home/aikhl/works/aikhl/BHFA_NMe/Gau-354901.inp" -scrdir="/home/aikhl/works/aikhl/BHFA_NMe/"
 Entering Link 1 = /home/aikhl/g16/l1.exe PID=    354903.
  
 Copyright (c) 1988,1990,1992,1993,1995,1998,2003,2009,2016,
            Gaussian, Inc.  All Rights Reserved.
  
 This is part of the Gaussian(R) 16 program.  It is based on
 the Gaussian(R) 09 system (copyright 2009, Gaussian, Inc.),
 the Gaussian(R) 03 system (copyright 2003, Gaussian, Inc.),
 the Gaussian(R) 98 system (copyright 1998, Gaussian, Inc.),
 the Gaussian(R) 94 system (copyright 1995, Gaussian, Inc.),
 the Gaussian 92(TM) system (copyright 1992, Gaussian, Inc.),
 the Gaussian 90(TM) system (copyright 1990, Gaussian, Inc.),
 the Gaussian 88(TM) system (copyright 1988, Gaussian, Inc.),
 the Gaussian 86(TM) system (copyright 1986, Carnegie Mellon
 University), and the Gaussian 82(TM) system (copyright 1983,
 Carnegie Mellon University). Gaussian is a federally registered
 trademark of Gaussian, Inc.
  
 This software contains proprietary and confidential information,
 including trade secrets, belonging to Gaussian, Inc.
  
 This software is provided under written license and may be
 used, copied, transmitted, or stored only in accord with that
 written license.
  
 The following legend is applicable only to US Government
 contracts under FAR:
  
                    RESTRICTED RIGHTS LEGEND
  
 Use, reproduction and disclosure by the US Government is
 subject to restrictions as set forth in subparagraphs (a)
 and (c) of the Commercial Computer Software - Restricted
 Rights clause in FAR 52.227-19.
  
 Gaussian, Inc.
 340 Quinnipiac St., Bldg. 40, Wallingford CT 06492
  
  
 ---------------------------------------------------------------
 Warning -- This program may not be used in any manner that
 competes with the business of Gaussian, Inc. or will provide
 assistance to any competitor of Gaussian, Inc.  The licensee
 of this program is prohibited from giving any competitor of
 Gaussian, Inc. access to this program.  By using this program,
 the user acknowledges that Gaussian, Inc. is engaged in the
 business of creating and licensing software in the field of
 computational chemistry and represents and warrants to the
 licensee that it is not a competitor of Gaussian, Inc. and that
 it will not use this program in any manner prohibited above.
 ---------------------------------------------------------------
  

 Cite this work as:
 Gaussian 16, Revision A.03,
 M. J. Frisch, G. W. Trucks, H. B. Schlegel, G. E. Scuseria, 
 M. A. Robb, J. R. Cheeseman, G. Scalmani, V. Barone, 
 G. A. Petersson, H. Nakatsuji, X. Li, M. Caricato, A. V. Marenich, 
 J. Bloino, B. G. Janesko, R. Gomperts, B. Mennucci, H. P. Hratchian, 
 J. V. Ortiz, A. F. Izmaylov, J. L. Sonnenberg, D. Williams-Young, 
 F. Ding, F. Lipparini, F. Egidi, J. Goings, B. Peng, A. Petrone, 
 T. Henderson, D. Ranasinghe, V. G. Zakrzewski, J. Gao, N. Rega, 
 G. Zheng, W. Liang, M. Hada, M. Ehara, K. Toyota, R. Fukuda, 
 J. Hasegawa, M. Ishida, T. Nakajima, Y. Honda, O. Kitao, H. Nakai, 
 T. Vreven, K. Throssell, J. A. Montgomery, Jr., J. E. Peralta, 
 F. Ogliaro, M. J. Bearpark, J. J. Heyd, E. N. Brothers, K. N. Kudin, 
 V. N. Staroverov, T. A. Keith, R. Kobayashi, J. Normand, 
 K. Raghavachari, A. P. Rendell, J. C. Burant, S. S. Iyengar, 
 J. Tomasi, M. Cossi, J. M. Millam, M. Klene, C. Adamo, R. Cammi, 
 J. W. Ochterski, R. L. Martin, K. Morokuma, O. Farkas, 
 J. B. Foresman, and D. J. Fox, Gaussian, Inc., Wallingford CT, 2016.
 
 ******************************************
 Gaussian 16:  ES64L-G16RevA.03 25-Dec-2016
                22-Feb-2022 
 ******************************************
 %NProcShared=8
 Will use up to    8 processors via shared memory.
 %Mem=5GB
 ----------------------------------------------------------------------
 # opt=(ModRedundant,loose,MaxCycles=80) M062X/6-311+G* scrf=(solvent=d
 imethylsulfoxide,IEFPCM) nosymm integral(grid=SuperFine)
 ----------------------------------------------------------------------
 1/6=80,7=-1,18=120,19=15,26=6,38=1/1,3;
 2/9=110,12=2,15=1,17=6,18=5,40=1/2;
 3/5=4,6=6,7=11,11=2,25=1,30=1,70=2201,71=1,72=21,74=-55,75=-7/1,2,3;
 4//1;
 5/5=2,38=5,53=21/2;
 6/7=2,8=2,9=2,10=2,28=1/1;
 7/30=1/1,2,3,16;
 1/6=80,7=-1,18=20,19=15,26=6/3(2);
 2/9=110,15=1/2;
 99//99;
 2/9=110,15=1/2;
 3/5=4,6=6,7=11,11=2,25=1,30=1,70=2205,71=1,72=21,74=-55,75=-7/1,2,3;
 4/5=5,16=3,69=1/1;
 5/5=2,38=5,53=21/2;
 7/30=1/1,2,3,16;
 1/6=80,7=-1,18=20,19=15,26=6/3(-5);
 2/9=110,15=1/2;
 6/7=2,8=2,9=2,10=2,19=2,28=1/1;
 99/9=1/99;
 ---------------------
 BHFA_NMe_scan_Formyl
 ---------------------
 Symbolic Z-matrix:
 Charge =  0 Multiplicity = 1
 C                     3.73644   3.04472  -2.47888 
 C                     4.15808   1.75338  -2.18726 
 C                     3.29024   0.85243  -1.56896 
 C                     1.99108   1.23202  -1.24362 
 C                     1.57604   2.53527  -1.53547 
 C                     2.4396    3.43567  -2.14586 
 C                     1.01517   0.29642  -0.53895 
 C                    -0.32906   0.1613   -1.24182 
 N                     1.58551  -1.03167  -0.29838 
 C                    -0.46091   0.27603  -2.62499 
 C                    -1.69812   0.08137  -3.23406 
 C                    -2.81612  -0.22757  -2.46441 
 C                    -2.69187  -0.34357  -1.08188 
 C                    -1.45386  -0.1506   -0.47709 
 C                     2.19057  -1.28561   0.88001 
 O                     2.30889  -0.48962   1.79942 
 H                     4.41112   3.74482  -2.95835 
 H                     5.16575   1.44034  -2.43685 
 H                     3.64039  -0.1473   -1.33619 
 H                     0.56584   2.84366  -1.28297 
 H                     2.10239   4.44318  -2.36238 
 H                     0.82992   0.71341   0.45404 
 H                     0.40505   0.51941  -3.23214 
 H                    -1.78759   0.17192  -4.31076 
 H                    -3.77983  -0.37505  -2.93862 
 H                    -3.5585   -0.58019  -0.47493 
 H                    -1.35657  -0.2448    0.60055 
 H                     2.58372  -2.31033   0.94916 
 C                     1.54865  -2.02505  -1.36167 
 H                     2.16469  -2.87676  -1.07713 
 H                     0.52813  -2.36552  -1.54408 
 H                     1.94617  -1.6027   -2.28747 
 
 The following ModRedundant input section has been read:
 D       7       9      15      16 S  17 20.000                                
 

 GradGradGradGradGradGradGradGradGradGradGradGradGradGradGradGradGradGrad
 Berny optimization.
 Initialization pass.
                           ----------------------------
                           !    Initial Parameters    !
                           ! (Angstroms and Degrees)  !
 --------------------------                            --------------------------
 ! Name  Definition              Value          Derivative Info.                !
 --------------------------------------------------------------------------------
 ! R1    R(1,2)                  1.3894         estimate D2E/DX2                !
 ! R2    R(1,6)                  1.3948         estimate D2E/DX2                !
 ! R3    R(1,17)                 1.0841         estimate D2E/DX2                !
 ! R4    R(2,3)                  1.3954         estimate D2E/DX2                !
 ! R5    R(2,18)                 1.0843         estimate D2E/DX2                !
 ! R6    R(3,4)                  1.392          estimate D2E/DX2                !
 ! R7    R(3,19)                 1.0845         estimate D2E/DX2                !
 ! R8    R(4,5)                  1.3985         estimate D2E/DX2                !
 ! R9    R(4,7)                  1.5246         estimate D2E/DX2                !
 ! R10   R(5,6)                  1.3889         estimate D2E/DX2                !
 ! R11   R(5,20)                 1.086          estimate D2E/DX2                !
 ! R12   R(6,21)                 1.0843         estimate D2E/DX2                !
 ! R13   R(7,8)                  1.5229         estimate D2E/DX2                !
 ! R14   R(7,9)                  1.4653         estimate D2E/DX2                !
 ! R15   R(7,22)                 1.0928         estimate D2E/DX2                !
 ! R16   R(8,10)                 1.3942         estimate D2E/DX2                !
 ! R17   R(8,14)                 1.3954         estimate D2E/DX2                !
 ! R18   R(9,15)                 1.3488         estimate D2E/DX2                !
 ! R19   R(9,29)                 1.4556         estimate D2E/DX2                !
 ! R20   R(10,11)                1.3927         estimate D2E/DX2                !
 ! R21   R(10,23)                1.0852         estimate D2E/DX2                !
 ! R22   R(11,12)                1.392          estimate D2E/DX2                !
 ! R23   R(11,24)                1.0842         estimate D2E/DX2                !
 ! R24   R(12,13)                1.3929         estimate D2E/DX2                !
 ! R25   R(12,25)                1.0841         estimate D2E/DX2                !
 ! R26   R(13,14)                1.3913         estimate D2E/DX2                !
 ! R27   R(13,26)                1.0842         estimate D2E/DX2                !
 ! R28   R(14,27)                1.0861         estimate D2E/DX2                !
 ! R29   R(15,16)                1.2219         estimate D2E/DX2                !
 ! R30   R(15,28)                1.0997         estimate D2E/DX2                !
 ! R31   R(29,30)                1.089          estimate D2E/DX2                !
 ! R32   R(29,31)                1.0912         estimate D2E/DX2                !
 ! R33   R(29,32)                1.0925         estimate D2E/DX2                !
 ! A1    A(2,1,6)              119.5088         estimate D2E/DX2                !
 ! A2    A(2,1,17)             120.2776         estimate D2E/DX2                !
 ! A3    A(6,1,17)             120.2132         estimate D2E/DX2                !
 ! A4    A(1,2,3)              120.2886         estimate D2E/DX2                !
 ! A5    A(1,2,18)             120.136          estimate D2E/DX2                !
 ! A6    A(3,2,18)             119.5753         estimate D2E/DX2                !
 ! A7    A(2,3,4)              120.5257         estimate D2E/DX2                !
 ! A8    A(2,3,19)             119.3055         estimate D2E/DX2                !
 ! A9    A(4,3,19)             120.167          estimate D2E/DX2                !
 ! A10   A(3,4,5)              118.8364         estimate D2E/DX2                !
 ! A11   A(3,4,7)              122.5535         estimate D2E/DX2                !
 ! A12   A(5,4,7)              118.5787         estimate D2E/DX2                !
 ! A13   A(4,5,6)              120.7512         estimate D2E/DX2                !
 ! A14   A(4,5,20)             119.4831         estimate D2E/DX2                !
 ! A15   A(6,5,20)             119.7656         estimate D2E/DX2                !
 ! A16   A(1,6,5)              120.0861         estimate D2E/DX2                !
 ! A17   A(1,6,21)             120.1269         estimate D2E/DX2                !
 ! A18   A(5,6,21)             119.787          estimate D2E/DX2                !
 ! A19   A(4,7,8)              113.9626         estimate D2E/DX2                !
 ! A20   A(4,7,9)              112.5175         estimate D2E/DX2                !
 ! A21   A(4,7,22)             107.118          estimate D2E/DX2                !
 ! A22   A(8,7,9)              109.8115         estimate D2E/DX2                !
 ! A23   A(8,7,22)             107.6736         estimate D2E/DX2                !
 ! A24   A(9,7,22)             105.2277         estimate D2E/DX2                !
 ! A25   A(7,8,10)             122.2805         estimate D2E/DX2                !
 ! A26   A(7,8,14)             118.5803         estimate D2E/DX2                !
 ! A27   A(10,8,14)            119.0684         estimate D2E/DX2                !
 ! A28   A(7,9,15)             119.2554         estimate D2E/DX2                !
 ! A29   A(7,9,29)             119.2609         estimate D2E/DX2                !
 ! A30   A(15,9,29)            121.4043         estimate D2E/DX2                !
 ! A31   A(8,10,11)            120.4243         estimate D2E/DX2                !
 ! A32   A(8,10,23)            119.8706         estimate D2E/DX2                !
 ! A33   A(11,10,23)           119.705          estimate D2E/DX2                !
 ! A34   A(10,11,12)           120.1795         estimate D2E/DX2                !
 ! A35   A(10,11,24)           119.7321         estimate D2E/DX2                !
 ! A36   A(12,11,24)           120.0884         estimate D2E/DX2                !
 ! A37   A(11,12,13)           119.7094         estimate D2E/DX2                !
 ! A38   A(11,12,25)           120.151          estimate D2E/DX2                !
 ! A39   A(13,12,25)           120.1395         estimate D2E/DX2                !
 ! A40   A(12,13,14)           119.9523         estimate D2E/DX2                !
 ! A41   A(12,13,26)           120.1664         estimate D2E/DX2                !
 ! A42   A(14,13,26)           119.8809         estimate D2E/DX2                !
 ! A43   A(8,14,13)            120.6658         estimate D2E/DX2                !
 ! A44   A(8,14,27)            119.4014         estimate D2E/DX2                !
 ! A45   A(13,14,27)           119.9327         estimate D2E/DX2                !
 ! A46   A(9,15,16)            125.3243         estimate D2E/DX2                !
 ! A47   A(9,15,28)            113.0006         estimate D2E/DX2                !
 ! A48   A(16,15,28)           121.675          estimate D2E/DX2                !
 ! A49   A(9,29,30)            109.1824         estimate D2E/DX2                !
 ! A50   A(9,29,31)            111.0229         estimate D2E/DX2                !
 ! A51   A(9,29,32)            110.2416         estimate D2E/DX2                !
 ! A52   A(30,29,31)           109.1912         estimate D2E/DX2                !
 ! A53   A(30,29,32)           108.539          estimate D2E/DX2                !
 ! A54   A(31,29,32)           108.6184         estimate D2E/DX2                !
 ! D1    D(6,1,2,3)              0.1651         estimate D2E/DX2                !
 ! D2    D(6,1,2,18)          -179.6724         estimate D2E/DX2                !
 ! D3    D(17,1,2,3)           179.9399         estimate D2E/DX2                !
 ! D4    D(17,1,2,18)            0.1025         estimate D2E/DX2                !
 ! D5    D(2,1,6,5)             -0.4298         estimate D2E/DX2                !
 ! D6    D(2,1,6,21)           179.5613         estimate D2E/DX2                !
 ! D7    D(17,1,6,5)           179.7952         estimate D2E/DX2                !
 ! D8    D(17,1,6,21)           -0.2138         estimate D2E/DX2                !
 ! D9    D(1,2,3,4)              0.3643         estimate D2E/DX2                !
 ! D10   D(1,2,3,19)          -179.1596         estimate D2E/DX2                !
 ! D11   D(18,2,3,4)          -179.7974         estimate D2E/DX2                !
 ! D12   D(18,2,3,19)            0.6788         estimate D2E/DX2                !
 ! D13   D(2,3,4,5)             -0.6177         estimate D2E/DX2                !
 ! D14   D(2,3,4,7)           -178.5487         estimate D2E/DX2                !
 ! D15   D(19,3,4,5)           178.902          estimate D2E/DX2                !
 ! D16   D(19,3,4,7)             0.9711         estimate D2E/DX2                !
 ! D17   D(3,4,5,6)              0.352          estimate D2E/DX2                !
 ! D18   D(3,4,5,20)          -179.7839         estimate D2E/DX2                !
 ! D19   D(7,4,5,6)            178.3661         estimate D2E/DX2                !
 ! D20   D(7,4,5,20)            -1.7698         estimate D2E/DX2                !
 ! D21   D(3,4,7,8)           -127.904          estimate D2E/DX2                !
 ! D22   D(3,4,7,9)             -2.0474         estimate D2E/DX2                !
 ! D23   D(3,4,7,22)           113.1155         estimate D2E/DX2                !
 ! D24   D(5,4,7,8)             54.1599         estimate D2E/DX2                !
 ! D25   D(5,4,7,9)           -179.9835         estimate D2E/DX2                !
 ! D26   D(5,4,7,22)           -64.8206         estimate D2E/DX2                !
 ! D27   D(4,5,6,1)              0.1706         estimate D2E/DX2                !
 ! D28   D(4,5,6,21)          -179.8204         estimate D2E/DX2                !
 ! D29   D(20,5,6,1)          -179.6931         estimate D2E/DX2                !
 ! D30   D(20,5,6,21)            0.3158         estimate D2E/DX2                !
 ! D31   D(4,7,8,10)            30.5349         estimate D2E/DX2                !
 ! D32   D(4,7,8,14)          -152.5541         estimate D2E/DX2                !
 ! D33   D(9,7,8,10)           -96.7345         estimate D2E/DX2                !
 ! D34   D(9,7,8,14)            80.1765         estimate D2E/DX2                !
 ! D35   D(22,7,8,10)          149.1991         estimate D2E/DX2                !
 ! D36   D(22,7,8,14)          -33.89           estimate D2E/DX2                !
 ! D37   D(4,7,9,15)            93.2043         estimate D2E/DX2                !
 ! D38   D(4,7,9,29)           -83.6021         estimate D2E/DX2                !
 ! D39   D(8,7,9,15)          -138.7225         estimate D2E/DX2                !
 ! D40   D(8,7,9,29)            44.471          estimate D2E/DX2                !
 ! D41   D(22,7,9,15)          -23.0962         estimate D2E/DX2                !
 ! D42   D(22,7,9,29)          160.0974         estimate D2E/DX2                !
 ! D43   D(7,8,10,11)          176.8707         estimate D2E/DX2                !
 ! D44   D(7,8,10,23)           -3.1843         estimate D2E/DX2                !
 ! D45   D(14,8,10,11)          -0.0257         estimate D2E/DX2                !
 ! D46   D(14,8,10,23)         179.9192         estimate D2E/DX2                !
 ! D47   D(7,8,14,13)         -177.0928         estimate D2E/DX2                !
 ! D48   D(7,8,14,27)            2.7701         estimate D2E/DX2                !
 ! D49   D(10,8,14,13)          -0.0807         estimate D2E/DX2                !
 ! D50   D(10,8,14,27)         179.7823         estimate D2E/DX2                !
 ! D51   D(7,9,15,16)            0.2874         Scan                            !
 ! D52   D(7,9,15,28)         -179.797          estimate D2E/DX2                !
 ! D53   D(29,9,15,16)         177.0231         estimate D2E/DX2                !
 ! D54   D(29,9,15,28)          -3.0613         estimate D2E/DX2                !
 ! D55   D(7,9,29,30)          169.977          estimate D2E/DX2                !
 ! D56   D(7,9,29,31)          -69.5875         estimate D2E/DX2                !
 ! D57   D(7,9,29,32)           50.8277         estimate D2E/DX2                !
 ! D58   D(15,9,29,30)          -6.7585         estimate D2E/DX2                !
 ! D59   D(15,9,29,31)         113.677          estimate D2E/DX2                !
 ! D60   D(15,9,29,32)        -125.9078         estimate D2E/DX2                !
 ! D61   D(8,10,11,12)           0.121          estimate D2E/DX2                !
 ! D62   D(8,10,11,24)        -179.9108         estimate D2E/DX2                !
 ! D63   D(23,10,11,12)       -179.824          estimate D2E/DX2                !
 ! D64   D(23,10,11,24)          0.1441         estimate D2E/DX2                !
 ! D65   D(10,11,12,13)         -0.1096         estimate D2E/DX2                !
 ! D66   D(10,11,12,25)        179.7516         estimate D2E/DX2                !
 ! D67   D(24,11,12,13)        179.9223         estimate D2E/DX2                !
 ! D68   D(24,11,12,25)         -0.2164         estimate D2E/DX2                !
 ! D69   D(11,12,13,14)          0.0038         estimate D2E/DX2                !
 ! D70   D(11,12,13,26)        179.7663         estimate D2E/DX2                !
 ! D71   D(25,12,13,14)       -179.8574         estimate D2E/DX2                !
 ! D72   D(25,12,13,26)         -0.0949         estimate D2E/DX2                !
 ! D73   D(12,13,14,8)           0.0919         estimate D2E/DX2                !
 ! D74   D(12,13,14,27)       -179.7703         estimate D2E/DX2                !
 ! D75   D(26,13,14,8)        -179.6713         estimate D2E/DX2                !
 ! D76   D(26,13,14,27)          0.4665         estimate D2E/DX2                !
 --------------------------------------------------------------------------------
 Trust Radius=3.00D-01 FncErr=5.00D-06 GrdErr=5.00D-06 EigMax=2.50D+02 EigMin=1.00D-04
 Number of optimizations in scan=  18
 Number of steps in this run=     80 maximum allowed number of steps=    192.
 GradGradGradGradGradGradGradGradGradGradGradGradGradGradGradGradGradGrad

                          Input orientation:                          
 ---------------------------------------------------------------------
 Center     Atomic      Atomic             Coordinates (Angstroms)
 Number     Number       Type             X           Y           Z
 ---------------------------------------------------------------------
      1          6           0        3.736439    3.044717   -2.478876
      2          6           0        4.158083    1.753383   -2.187262
      3          6           0        3.290238    0.852426   -1.568955
      4          6           0        1.991076    1.232023   -1.243623
      5          6           0        1.576038    2.535269   -1.535474
      6          6           0        2.439599    3.435672   -2.145855
      7          6           0        1.015175    0.296419   -0.538950
      8          6           0       -0.329055    0.161302   -1.241815
      9          7           0        1.585506   -1.031670   -0.298383
     10          6           0       -0.460905    0.276030   -2.624985
     11          6           0       -1.698121    0.081374   -3.234056
     12          6           0       -2.816124   -0.227571   -2.464409
     13          6           0       -2.691865   -0.343574   -1.081884
     14          6           0       -1.453859   -0.150598   -0.477091
     15          6           0        2.190571   -1.285611    0.880009
     16          8           0        2.308888   -0.489620    1.799421
     17          1           0        4.411118    3.744815   -2.958354
     18          1           0        5.165747    1.440340   -2.436852
     19          1           0        3.640391   -0.147301   -1.336186
     20          1           0        0.565842    2.843664   -1.282974
     21          1           0        2.102386    4.443180   -2.362382
     22          1           0        0.829919    0.713407    0.454040
     23          1           0        0.405049    0.519406   -3.232138
     24          1           0       -1.787585    0.171916   -4.310757
     25          1           0       -3.779829   -0.375046   -2.938618
     26          1           0       -3.558499   -0.580194   -0.474932
     27          1           0       -1.356574   -0.244803    0.600545
     28          1           0        2.583719   -2.310326    0.949155
     29          6           0        1.548649   -2.025054   -1.361667
     30          1           0        2.164686   -2.876761   -1.077134
     31          1           0        0.528131   -2.365518   -1.544084
     32          1           0        1.946167   -1.602696   -2.287474
 ---------------------------------------------------------------------
                    Distance matrix (angstroms):
                    1          2          3          4          5
     1  C    0.000000
     2  C    1.389376   0.000000
     3  C    2.415200   1.395415   0.000000
     4  C    2.803213   2.420370   1.392033   0.000000
     5  C    2.411820   2.775451   2.402408   1.398529   0.000000
     6  C    1.394827   2.405202   2.780209   2.423069   1.388895
     7  C    4.326862   3.836346   2.558508   1.524566   2.513976
     8  C    5.135430   4.854173   3.699183   2.555280   3.057995
     9  N    5.098823   4.235863   2.840824   2.486417   3.775386
    10  C    5.030375   4.869212   3.939353   2.972254   3.231150
    11  C    6.235875   6.179524   5.315149   4.346952   4.430226
    12  C    7.324217   7.255381   6.265452   5.170097   5.271365
    13  C    7.399675   7.248509   6.119903   4.943541   5.168024
    14  C    6.415323   6.167959   4.970380   3.790355   4.185013
    15  C    5.694169   4.744970   3.431894   3.299711   4.561944
    16  O    5.730032   4.933987   3.756340   3.510723   4.561639
    17  H    1.084079   2.150444   3.398929   3.887291   3.394888
    18  H    2.149119   1.084287   2.148586   3.397900   3.859710
    19  H    3.391747   2.145911   1.084547   2.152055   3.390789
    20  H    3.394597   3.861430   3.386613   2.151796   1.085983
    21  H    2.153926   3.389921   3.864458   3.402285   2.144981
    22  H    4.741820   4.374323   3.188260   2.121157   2.798936
    23  H    4.247677   4.086530   3.346849   2.641495   2.883329
    24  H    6.490271   6.508551   5.810754   4.980905   4.959999
    25  H    8.270455   8.252587   7.305376   6.225675   6.254923
    26  H    8.388796   8.241559   7.081983   5.888361   6.098715
    27  H    6.800188   6.494310   5.244378   4.097405   4.570732
    28  H    6.461938   5.369308   4.104028   4.208056   5.537923
    29  C    5.633574   4.665548   3.369865   3.289107   4.563716
    30  H    6.284838   5.161807   3.926269   4.115819   5.463209
    31  H    6.359066   5.527710   4.240875   3.895226   5.011576
    32  H    4.983990   4.020682   2.889709   3.021138   4.221996
                    6          7          8          9         10
     6  C    0.000000
     7  C    3.803424   0.000000
     8  C    4.382263   1.522902   0.000000
     9  N    4.909152   1.465254   2.445156   0.000000
    10  C    4.315765   2.555537   1.394169   3.363176   0.000000
    11  C    5.436564   3.830381   2.418627   4.543044   1.392682
    12  C    6.414316   4.319816   2.798476   4.971176   2.413805
    13  C    6.461165   3.800857   2.421435   4.402642   2.782490
    14  C    5.550236   2.509936   1.395446   3.169537   2.404458
    15  C    5.613233   2.428543   3.597806   1.348776   4.664122
    16  O    5.566885   2.785593   4.078181   2.284268   5.275731
    17  H    2.154672   5.410858   6.185250   6.154213   5.990009
    18  H    3.390857   4.705086   5.766880   4.847887   5.748932
    19  H    3.864604   2.779250   3.982542   2.466109   4.319820
    20  H    2.146160   2.691455   2.828003   4.126421   3.073751
    21  H    1.084283   4.658601   5.049956   5.873776   4.899445
    22  H    4.094051   1.092807   2.126961   2.045078   3.367183
    23  H    3.718066   2.770422   2.151403   3.522248   1.085239
    24  H    5.762637   4.700797   3.397915   5.378244   2.147731
    25  H    7.336984   5.403826   3.882609   6.015714   3.396693
    26  H    7.409207   4.657364   3.401064   5.166797   3.866644
    27  H    5.958149   2.686366   2.148257   3.175384   3.387851
    28  H    6.528120   3.386725   4.403810   2.046397   5.360359
    29  C    5.588226   2.520058   2.884491   1.455590   3.305944
    30  H    6.408163   3.417614   3.933915   2.084769   4.385164
    31  H    6.137560   2.886765   2.685322   2.109257   3.020648
    32  H    5.064453   2.744216   3.062960   2.100626   3.072055
                   11         12         13         14         15
    11  C    0.000000
    12  C    1.392025   0.000000
    13  C    2.408309   1.392937   0.000000
    14  C    2.777468   2.410627   1.391285   0.000000
    15  C    5.823753   6.113230   5.345525   4.051154   0.000000
    16  O    6.458951   6.671931   5.773281   4.410862   1.221851
    17  H    7.128788   8.261771   8.407641   7.465177   6.705896
    18  H    7.042372   8.154321   8.170701   7.084556   5.223413
    19  H    5.670442   6.554839   6.340399   5.166182   2.882577
    20  H    4.069705   4.718683   4.561971   3.700574   4.936512
    21  H    5.850557   6.783662   6.894747   6.107700   6.583306
    22  H    4.515806   4.764075   3.984876   2.613265   2.455381
    23  H    2.148302   3.394604   3.867713   3.390388   4.832797
    24  H    1.084199   2.150926   3.392502   3.861656   6.700311
    25  H    2.151537   1.084136   2.152235   3.394058   7.145398
    26  H    3.392852   2.152553   1.084174   2.148038   5.948553
    27  H    3.863575   3.394779   2.150192   1.086112   3.707239
    28  H    6.446211   6.719270   5.985401   4.795898   1.099721
    29  C    4.299348   4.847497   4.570297   3.648440   2.446212
    30  H    5.322044   5.809579   5.477513   4.570108   2.522466
    31  H    3.714766   4.074538   3.830178   3.157947   3.131475
    32  H    4.124675   4.960009   4.954813   4.116583   3.192683
                   16         17         18         19         20
    16  O    0.000000
    17  H    6.707178   0.000000
    18  H    5.461904   2.480329   0.000000
    19  H    3.423757   4.286492   2.461459   0.000000
    20  H    4.863142   4.290119   4.945693   4.289703   0.000000
    21  H    6.457226   2.484580   4.290312   4.948844   2.466686
    22  H    2.333382   5.801625   5.261663   3.441581   2.761331
    23  H    5.473511   5.150418   4.913740   3.808749   3.037642
    24  H    7.386000   7.281382   7.312267   6.197814   4.673791
    25  H    7.715868   9.168711   9.141703   7.594690   5.655626
    26  H    6.293418   9.401483   9.167560   7.263138   5.420879
    27  H    3.864305   7.864419   7.389598   5.360046   4.096579
    28  H    2.028165   7.434564   5.674452   3.319340   5.968068
    29  C    3.595553   6.635852   5.123317   2.811048   4.967546
    30  H    3.740829   7.240906   5.430705   3.113642   5.943226
    31  H    4.227188   7.376579   6.065400   3.827515   5.215858
    32  H    4.251260   5.926376   4.432615   2.427657   4.762818
                   21         22         23         24         25
    21  H    0.000000
    22  H    4.843822   0.000000
    23  H    4.362732   3.715651   0.000000
    24  H    6.096863   5.463317   2.468160   0.000000
    25  H    7.625471   5.826202   4.289452   2.480115   0.000000
    26  H    7.800152   4.668469   4.951870   4.291312   2.482100
    27  H    6.536094   2.391732   4.286816   4.947758   4.291247
    28  H    7.537095   3.530427   5.498836   7.275747   7.704209
    29  C    6.568570   3.363411   3.358684   4.965306   5.796721
    30  H    7.432179   4.124973   4.390252   5.947369   6.712746
    31  H    7.036068   3.682846   3.344766   4.410849   4.946233
    32  H    6.048358   3.758489   2.787607   4.602589   5.892210
                   26         27         28         29         30
    26  H    0.000000
    27  H    2.473381   0.000000
    28  H    6.538212   4.462491   0.000000
    29  C    5.381160   3.931907   2.548068   0.000000
    30  H    6.196105   4.705431   2.145294   1.088974   0.000000
    31  H    4.585958   3.556540   3.231831   1.091168   1.776999
    32  H    5.884910   4.592671   3.373867   1.092486   1.770852
                   31         32
    31  H    0.000000
    32  H    1.773514   0.000000
 Symmetry turned off by external request.
 Stoichiometry    C15H15NO
 Framework group  C1[X(C15H15NO)]
 Deg. of freedom    90
 Full point group                 C1      NOp   1
 Rotational constants (GHZ):           0.6434705           0.3908119           0.2881971
 Standard basis: 6-311+G(d) (5D, 7F)
   419 basis functions,   687 primitive gaussians,   436 cartesian basis functions
    60 alpha electrons       60 beta electrons
       nuclear repulsion energy      1148.9024610347 Hartrees.
 NAtoms=   32 NActive=   32 NUniq=   32 SFac= 1.00D+00 NAtFMM=   60 NAOKFM=F Big=F
 Integral buffers will be    131072 words long.
 Raffenetti 2 integral format.
 Two-electron integral symmetry is turned off.
 ------------------------------------------------------------------------------
 Polarizable Continuum Model (PCM)
 =================================
 Model                : PCM.
 Atomic radii         : UFF (Universal Force Field).
 Polarization charges : Total charges.
 Charge compensation  : None.
 Solution method      : On-the-fly selection.
 Cavity type          : Scaled VdW (van der Waals Surface) (Alpha=1.100).
 Cavity algorithm     : GePol (No added spheres)
                        Default sphere list used, NSphG=   32.
                        Lebedev-Laikov grids with approx.  5.0 points / Ang**2.
                        Smoothing algorithm: York/Karplus (Gamma=1.0000).
                        Polarization charges: spherical gaussians, with
                                              point-specific exponents (IZeta= 3).
                        Self-potential: point-specific (ISelfS= 7).
                        Self-field    : sphere-specific E.n sum rule (ISelfD= 2).
 1st derivatives      : Analytical E(r).r(x)/FMM algorithm (CHGder, D1EAlg=3).
                        Cavity 1st derivative terms included.
 Solvent              : DiMethylSulfoxide, Eps=  46.826000 Eps(inf)=   2.007889
 ------------------------------------------------------------------------------
 One-electron integrals computed using PRISM.
 NBasis=   419 RedAO= T EigKep=  1.06D-06  NBF=   419
 NBsUse=   418 1.00D-06 EigRej=  3.31D-07 NBFU=   418
 ExpMin= 4.38D-02 ExpMax= 8.59D+03 ExpMxC= 1.30D+03 IAcc=3 IRadAn=         7 AccDes= 0.00D+00
 Harris functional with IExCor= 1009 and IRadAn=       7 diagonalized for initial guess.
 HarFok:  IExCor= 1009 AccDes= 0.00D+00 IRadAn=         7 IDoV= 1 UseB2=F ITyADJ=14
 ICtDFT=  3500011 ScaDFX=  1.000000  1.000000  1.000000  1.000000
 FoFCou: FMM=F IPFlag=           0 FMFlag=      100000 FMFlg1=           0
         NFxFlg=           0 DoJE=T BraDBF=F KetDBF=T FulRan=T
         wScrn=  0.000000 ICntrl=       500 IOpCl=  0 I1Cent=   200000004 NGrid=           0
         NMat0=    1 NMatS0=      1 NMatT0=    0 NMatD0=    1 NMtDS0=    0 NMtDT0=    0
 Symmetry not used in FoFCou.
 Requested convergence on RMS density matrix=1.00D-08 within 128 cycles.
 Requested convergence on MAX density matrix=1.00D-06.
 Requested convergence on             energy=1.00D-06.
 No special actions if energy rises.
 Inv3:  Mode=1 IEnd=    16412763.
 Iteration    1 A*A^-1 deviation from unit magnitude is 6.66D-15 for    854.
 Iteration    1 A*A^-1 deviation from orthogonality  is 7.55D-15 for   1875    511.
 Iteration    1 A^-1*A deviation from unit magnitude is 6.22D-15 for    571.
 Iteration    1 A^-1*A deviation from orthogonality  is 2.71D-15 for   2325   2184.
 Error on total polarization charges =  0.01677
 SCF Done:  E(RM062X) =  -710.491438362     A.U. after   16 cycles
            NFock= 16  Conv=0.45D-08     -V/T= 2.0040

 **********************************************************************

            Population analysis using the SCF density.

 **********************************************************************

 Alpha  occ. eigenvalues --  -19.60561 -14.79240 -10.64967 -10.59962 -10.57516
 Alpha  occ. eigenvalues --  -10.56297 -10.56260 -10.55242 -10.55204 -10.55159
 Alpha  occ. eigenvalues --  -10.55124 -10.55087 -10.55073 -10.55056 -10.55006
 Alpha  occ. eigenvalues --  -10.54983 -10.54839  -1.17472  -1.06844  -0.97836
 Alpha  occ. eigenvalues --   -0.96922  -0.89828  -0.85462  -0.85250  -0.84850
 Alpha  occ. eigenvalues --   -0.81617  -0.78912  -0.70751  -0.70279  -0.69006
 Alpha  occ. eigenvalues --   -0.68565  -0.64425  -0.61112  -0.60526  -0.58819
 Alpha  occ. eigenvalues --   -0.56489  -0.55062  -0.53788  -0.53373  -0.52464
 Alpha  occ. eigenvalues --   -0.51620  -0.49809  -0.49535  -0.49146  -0.48620
 Alpha  occ. eigenvalues --   -0.47602  -0.47004  -0.46479  -0.44776  -0.43749
 Alpha  occ. eigenvalues --   -0.42125  -0.41267  -0.40733  -0.40239  -0.35289
 Alpha  occ. eigenvalues --   -0.32510  -0.32135  -0.31599  -0.31313  -0.30210
 Alpha virt. eigenvalues --   -0.00036   0.00263   0.00779   0.01012   0.01841
 Alpha virt. eigenvalues --    0.01911   0.02313   0.02469   0.03477   0.03636
 Alpha virt. eigenvalues --    0.04010   0.04187   0.04778   0.05182   0.05659
 Alpha virt. eigenvalues --    0.06108   0.06648   0.07001   0.07521   0.07960
 Alpha virt. eigenvalues --    0.08299   0.08707   0.09640   0.09984   0.10196
 Alpha virt. eigenvalues --    0.11396   0.11827   0.12211   0.12476   0.13017
 Alpha virt. eigenvalues --    0.13329   0.13545   0.14210   0.14327   0.14823
 Alpha virt. eigenvalues --    0.15345   0.15698   0.16149   0.16513   0.17163
 Alpha virt. eigenvalues --    0.17239   0.17751   0.17937   0.18484   0.18675
 Alpha virt. eigenvalues --    0.19030   0.19590   0.19860   0.20074   0.20675
 Alpha virt. eigenvalues --    0.20978   0.21459   0.21718   0.22160   0.22251
 Alpha virt. eigenvalues --    0.22432   0.22889   0.23109   0.23750   0.24031
 Alpha virt. eigenvalues --    0.24189   0.24291   0.24819   0.24996   0.25418
 Alpha virt. eigenvalues --    0.25619   0.26096   0.26247   0.26745   0.27050
 Alpha virt. eigenvalues --    0.27551   0.27940   0.28566   0.28889   0.29108
 Alpha virt. eigenvalues --    0.29478   0.29596   0.30139   0.30567   0.31066
 Alpha virt. eigenvalues --    0.31667   0.32026   0.32402   0.33224   0.33694
 Alpha virt. eigenvalues --    0.33844   0.34965   0.35122   0.35931   0.36608
 Alpha virt. eigenvalues --    0.37141   0.38023   0.38894   0.39192   0.39658
 Alpha virt. eigenvalues --    0.40694   0.41631   0.42766   0.43156   0.44599
 Alpha virt. eigenvalues --    0.46106   0.48688   0.49843   0.50431   0.51174
 Alpha virt. eigenvalues --    0.52428   0.54118   0.55662   0.56958   0.57273
 Alpha virt. eigenvalues --    0.57393   0.57778   0.58354   0.58638   0.58762
 Alpha virt. eigenvalues --    0.59443   0.60415   0.61595   0.61726   0.62132
 Alpha virt. eigenvalues --    0.62667   0.62870   0.64529   0.64888   0.66195
 Alpha virt. eigenvalues --    0.67206   0.67402   0.68105   0.68672   0.69637
 Alpha virt. eigenvalues --    0.70621   0.71095   0.71936   0.72349   0.72904
 Alpha virt. eigenvalues --    0.73811   0.74324   0.75112   0.75815   0.75855
 Alpha virt. eigenvalues --    0.76347   0.77238   0.77648   0.77830   0.78452
 Alpha virt. eigenvalues --    0.79232   0.79677   0.79762   0.79954   0.80821
 Alpha virt. eigenvalues --    0.81498   0.82698   0.83217   0.83752   0.86555
 Alpha virt. eigenvalues --    0.86927   0.87707   0.88120   0.88958   0.89570
 Alpha virt. eigenvalues --    0.90214   0.90737   0.91845   0.92908   0.93125
 Alpha virt. eigenvalues --    0.93912   0.94945   0.96120   0.98667   0.99176
 Alpha virt. eigenvalues --    1.01411   1.01903   1.03077   1.03688   1.04946
 Alpha virt. eigenvalues --    1.06555   1.08165   1.09311   1.10211   1.10536
 Alpha virt. eigenvalues --    1.12685   1.13656   1.16271   1.17678   1.18785
 Alpha virt. eigenvalues --    1.21380   1.22522   1.23952   1.25720   1.26281
 Alpha virt. eigenvalues --    1.26544   1.27532   1.29387   1.29747   1.30962
 Alpha virt. eigenvalues --    1.31549   1.33407   1.34393   1.35844   1.38167
 Alpha virt. eigenvalues --    1.42525   1.45296   1.47179   1.49604   1.51279
 Alpha virt. eigenvalues --    1.52397   1.54415   1.55831   1.56697   1.57364
 Alpha virt. eigenvalues --    1.58732   1.59900   1.61510   1.63809   1.63990
 Alpha virt. eigenvalues --    1.65620   1.68802   1.70610   1.72191   1.73678
 Alpha virt. eigenvalues --    1.74859   1.76677   1.77694   1.78528   1.81551
 Alpha virt. eigenvalues --    1.82462   1.83844   1.84302   1.84736   1.86435
 Alpha virt. eigenvalues --    1.88325   1.89538   1.90401   1.92030   1.93204
 Alpha virt. eigenvalues --    1.95523   1.96207   1.96868   1.97418   1.98638
 Alpha virt. eigenvalues --    1.98994   2.00646   2.02949   2.03414   2.05060
 Alpha virt. eigenvalues --    2.05511   2.07599   2.15035   2.15702   2.20451
 Alpha virt. eigenvalues --    2.21427   2.28654   2.30197   2.31403   2.32123
 Alpha virt. eigenvalues --    2.32589   2.35069   2.35341   2.36243   2.36994
 Alpha virt. eigenvalues --    2.39165   2.39999   2.44916   2.45918   2.47061
 Alpha virt. eigenvalues --    2.48417   2.49891   2.50754   2.54261   2.57339
 Alpha virt. eigenvalues --    2.60397   2.62666   2.65459   2.68309   2.71351
 Alpha virt. eigenvalues --    2.73016   2.76081   2.76899   2.77570   2.81291
 Alpha virt. eigenvalues --    2.82969   2.84208   2.84639   2.85915   2.86883
 Alpha virt. eigenvalues --    2.87684   2.91082   2.92231   2.93977   2.96607
 Alpha virt. eigenvalues --    2.98786   3.00011   3.00685   3.00944   3.02983
 Alpha virt. eigenvalues --    3.03716   3.14413   3.14980   3.18863   3.24824
 Alpha virt. eigenvalues --    3.26752   3.28493   3.31117   3.31628   3.37003
 Alpha virt. eigenvalues --    3.37462   3.37633   3.38564   3.39056   3.39276
 Alpha virt. eigenvalues --    3.40672   3.41543   3.42588   3.44127   3.48439
 Alpha virt. eigenvalues --    3.49191   3.51048   3.52395   3.60237   3.63129
 Alpha virt. eigenvalues --    3.65642   3.67992   3.70392   3.73075   3.73388
 Alpha virt. eigenvalues --    3.76074   3.95711   4.00664   4.01243   4.06920
 Alpha virt. eigenvalues --    4.08167   4.08872   4.14532   4.39688   4.81566
 Alpha virt. eigenvalues --    4.81740   4.83987   4.96041   5.18002   5.31250
 Alpha virt. eigenvalues --    5.85081  23.43151  23.48537  23.70280  23.86907
 Alpha virt. eigenvalues --   23.93646  23.94178  23.95260  23.96610  23.98558
 Alpha virt. eigenvalues --   24.12073  24.12605  24.12907  24.13586  24.22584
 Alpha virt. eigenvalues --   24.23107  35.64666  50.10083
          Condensed to atoms (all electrons):
               1          2          3          4          5          6
     1  C    6.532529  -0.869758   1.735345  -1.529051   1.050273  -0.522315
     2  C   -0.869758  14.760260 -10.358772   0.563614   0.574052   1.592342
     3  C    1.735345 -10.358772  35.486234  -4.672079 -14.434423  -1.643912
     4  C   -1.529051   0.563614  -4.672079  20.226113  -6.566861   0.534269
     5  C    1.050273   0.574052 -14.434423  -6.566861  29.509528  -3.965512
     6  C   -0.522315   1.592342  -1.643912   0.534269  -3.965512  10.194551
     7  C   -0.550805   0.879180  -1.872834   1.216551  -0.569325   0.490148
     8  C   -0.091639   0.514179  -2.564446  -5.600536   3.929828  -0.482591
     9  N    0.063669  -0.368841   1.701299  -0.396161  -0.826829  -0.153593
    10  C    0.123960  -0.803288   3.780785   1.837439  -4.139854   0.400562
    11  C    0.024175  -0.068853   0.687440   0.234192  -0.569362   0.031937
    12  C    0.008510  -0.034177   0.099759   0.047882  -0.153113   0.030420
    13  C   -0.007899   0.024317  -0.022056  -0.241961   0.031050  -0.044551
    14  C   -0.043883   0.230096  -1.585779  -1.373456   1.791613   0.091898
    15  C    0.010531  -0.038255  -0.293362   0.344100   0.223769  -0.047189
    16  O   -0.003203   0.016089  -0.293167   0.027572   0.167787   0.011864
    17  H    0.207683   0.150656  -0.134315   0.076987  -0.119768   0.143979
    18  H    0.072262   0.307755  -0.052263   0.016064   0.016903  -0.026005
    19  H   -0.009274  -0.182920   0.405450   0.075578   0.007030  -0.020175
    20  H   -0.024500   0.003867  -0.027864   0.022820   0.226986   0.027024
    21  H    0.088719  -0.059460   0.052266   0.017922  -0.000436   0.234457
    22  H    0.002609  -0.001881  -0.051350   0.035305   0.062296   0.007319
    23  H   -0.001107   0.001051  -0.062865   0.037091   0.061059  -0.006890
    24  H    0.000171  -0.000010   0.000770   0.000975   0.002966  -0.001276
    25  H   -0.000003  -0.000001  -0.000223   0.000307   0.000329  -0.000058
    26  H   -0.000005   0.000014   0.000214   0.001789  -0.000753   0.000052
    27  H    0.000046   0.000851  -0.004185  -0.005407   0.015165   0.000159
    28  H   -0.001239  -0.001360  -0.026115  -0.000187   0.014734   0.002064
    29  C    0.019374   0.018019  -0.119650   0.208817   0.075353  -0.067877
    30  H   -0.001148  -0.002538  -0.011034  -0.019571  -0.000805   0.000837
    31  H    0.001218   0.001902   0.090659  -0.077435  -0.032043  -0.001230
    32  H   -0.001825   0.052968  -0.226191   0.241822   0.081346  -0.003358
               7          8          9         10         11         12
     1  C   -0.550805  -0.091639   0.063669   0.123960   0.024175   0.008510
     2  C    0.879180   0.514179  -0.368841  -0.803288  -0.068853  -0.034177
     3  C   -1.872834  -2.564446   1.701299   3.780785   0.687440   0.099759
     4  C    1.216551  -5.600536  -0.396161   1.837439   0.234192   0.047882
     5  C   -0.569325   3.929828  -0.826829  -4.139854  -0.569362  -0.153113
     6  C    0.490148  -0.482591  -0.153593   0.400562   0.031937   0.030420
     7  C   13.373414  -4.719937  -0.743393   1.332228   0.047781  -0.099382
     8  C   -4.719937  28.965710  -1.892331  -9.404780  -0.094322  -2.307384
     9  N   -0.743393  -1.892331   8.774059   0.735105   0.048978   0.003283
    10  C    1.332228  -9.404780   0.735105  23.657493  -3.603091   1.625632
    11  C    0.047781  -0.094322   0.048978  -3.603091  12.561093  -0.878642
    12  C   -0.099382  -2.307384   0.003283   1.625632  -0.878642   6.788642
    13  C   -1.165632   2.132794   0.103464  -1.586713   1.675675  -0.901877
    14  C   -0.884061  -3.309817  -0.003494  -7.619074  -3.550765   1.683707
    15  C   -0.085978  -0.328863   0.146932  -0.054656  -0.030993  -0.000797
    16  O    0.150234   0.200484  -0.268108  -0.051016  -0.000694   0.000131
    17  H    0.007136  -0.000713  -0.000075   0.000254  -0.000101   0.000003
    18  H   -0.006353   0.000970  -0.000206   0.000059   0.000089  -0.000001
    19  H    0.001109  -0.065974   0.045987   0.030791   0.001639   0.000367
    20  H    0.077248   0.062260   0.001591  -0.004596  -0.002795  -0.002557
    21  H   -0.005891  -0.002436   0.000311   0.004890  -0.000959   0.000248
    22  H    0.469280  -0.208894  -0.075341  -0.050513  -0.015973   0.000788
    23  H    0.064250   0.018628   0.002668   0.234837  -0.005256  -0.010802
    24  H    0.010052   0.021409   0.000322  -0.009473   0.247045   0.063603
    25  H    0.002808   0.076084  -0.000027  -0.090736   0.109647   0.217355
    26  H    0.010936  -0.008720   0.000144   0.039444  -0.051259   0.088715
    27  H    0.060480  -0.017626   0.019621  -0.061095   0.006577  -0.027281
    28  H    0.105300   0.049549  -0.244899  -0.013892  -0.000705  -0.000084
    29  C   -0.192543   0.146164  -0.046099   0.012265   0.006565  -0.004761
    30  H    0.029731   0.065790  -0.121271  -0.009941  -0.000222   0.000387
    31  H    0.016848  -0.004327  -0.057616   0.159064   0.034893   0.008369
    32  H   -0.040383  -0.001520  -0.045571  -0.152686  -0.038540  -0.007828
              13         14         15         16         17         18
     1  C   -0.007899  -0.043883   0.010531  -0.003203   0.207683   0.072262
     2  C    0.024317   0.230096  -0.038255   0.016089   0.150656   0.307755
     3  C   -0.022056  -1.585779  -0.293362  -0.293167  -0.134315  -0.052263
     4  C   -0.241961  -1.373456   0.344100   0.027572   0.076987   0.016064
     5  C    0.031050   1.791613   0.223769   0.167787  -0.119768   0.016903
     6  C   -0.044551   0.091898  -0.047189   0.011864   0.143979  -0.026005
     7  C   -1.165632  -0.884061  -0.085978   0.150234   0.007136  -0.006353
     8  C    2.132794  -3.309817  -0.328863   0.200484  -0.000713   0.000970
     9  N    0.103464  -0.003494   0.146932  -0.268108  -0.000075  -0.000206
    10  C   -1.586713  -7.619074  -0.054656  -0.051016   0.000254   0.000059
    11  C    1.675675  -3.550765  -0.030993  -0.000694  -0.000101   0.000089
    12  C   -0.901877   1.683707  -0.000797   0.000131   0.000003  -0.000001
    13  C   10.094254  -3.810902  -0.012810  -0.008811  -0.000011  -0.000005
    14  C   -3.810902  24.163909   0.065912   0.005474   0.000008  -0.000182
    15  C   -0.012810   0.065912   5.147046   0.451174  -0.000162   0.000301
    16  O   -0.008811   0.005474   0.451174   8.041662  -0.000000   0.000003
    17  H   -0.000011   0.000008  -0.000162  -0.000000   0.410519  -0.005107
    18  H   -0.000005  -0.000182   0.000301   0.000003  -0.005107   0.408690
    19  H   -0.000020  -0.001462   0.019566   0.001608  -0.000265  -0.003098
    20  H    0.002130  -0.018944   0.000786  -0.000164  -0.000175   0.000055
    21  H   -0.000168   0.000264   0.000116   0.000002  -0.004883  -0.000174
    22  H    0.020814   0.088120   0.023295  -0.000893  -0.000002   0.000020
    23  H   -0.008032   0.002496   0.002367  -0.000003  -0.000017  -0.000022
    24  H   -0.039389   0.031429   0.000141  -0.000000   0.000000   0.000000
    25  H    0.133553  -0.117777  -0.000014   0.000000   0.000000   0.000000
    26  H    0.216799   0.030832   0.000210   0.000004   0.000000  -0.000000
    27  H    0.026526   0.307406   0.001816  -0.001591   0.000000  -0.000000
    28  H    0.000896   0.003246   0.431757  -0.036978   0.000000  -0.000002
    29  C   -0.009317  -0.249646  -0.100804   0.003163  -0.000171   0.000093
    30  H   -0.001092   0.005722  -0.009074   0.001090   0.000000  -0.000000
    31  H   -0.016352  -0.155134  -0.018203  -0.000782   0.000000  -0.000000
    32  H    0.006359   0.079991   0.014276   0.001030   0.000000  -0.000024
              19         20         21         22         23         24
     1  C   -0.009274  -0.024500   0.088719   0.002609  -0.001107   0.000171
     2  C   -0.182920   0.003867  -0.059460  -0.001881   0.001051  -0.000010
     3  C    0.405450  -0.027864   0.052266  -0.051350  -0.062865   0.000770
     4  C    0.075578   0.022820   0.017922   0.035305   0.037091   0.000975
     5  C    0.007030   0.226986  -0.000436   0.062296   0.061059   0.002966
     6  C   -0.020175   0.027024   0.234457   0.007319  -0.006890  -0.001276
     7  C    0.001109   0.077248  -0.005891   0.469280   0.064250   0.010052
     8  C   -0.065974   0.062260  -0.002436  -0.208894   0.018628   0.021409
     9  N    0.045987   0.001591   0.000311  -0.075341   0.002668   0.000322
    10  C    0.030791  -0.004596   0.004890  -0.050513   0.234837  -0.009473
    11  C    0.001639  -0.002795  -0.000959  -0.015973  -0.005256   0.247045
    12  C    0.000367  -0.002557   0.000248   0.000788  -0.010802   0.063603
    13  C   -0.000020   0.002130  -0.000168   0.020814  -0.008032  -0.039389
    14  C   -0.001462  -0.018944   0.000264   0.088120   0.002496   0.031429
    15  C    0.019566   0.000786   0.000116   0.023295   0.002367   0.000141
    16  O    0.001608  -0.000164   0.000002  -0.000893  -0.000003  -0.000000
    17  H   -0.000265  -0.000175  -0.004883  -0.000002  -0.000017   0.000000
    18  H   -0.003098   0.000055  -0.000174   0.000020  -0.000022   0.000000
    19  H    0.401240  -0.000117   0.000067  -0.000318   0.000137   0.000000
    20  H   -0.000117   0.398057  -0.003399  -0.000524   0.000085  -0.000019
    21  H    0.000067  -0.003399   0.409349  -0.000001  -0.000017   0.000000
    22  H   -0.000318  -0.000524  -0.000001   0.370721  -0.000425   0.000018
    23  H    0.000137   0.000085  -0.000017  -0.000425   0.391932  -0.003263
    24  H    0.000000  -0.000019   0.000000   0.000018  -0.003263   0.408061
    25  H    0.000000  -0.000001   0.000000  -0.000001  -0.000214  -0.004922
    26  H   -0.000000   0.000001  -0.000000  -0.000013   0.000057  -0.000162
    27  H    0.000010   0.000071  -0.000000   0.001517  -0.000106   0.000060
    28  H   -0.000539  -0.000004   0.000000   0.000534   0.000001   0.000000
    29  C    0.012621   0.001045   0.000134  -0.010499   0.002145   0.000126
    30  H    0.000042  -0.000003  -0.000000  -0.000392  -0.000083   0.000000
    31  H   -0.000382   0.000011   0.000000  -0.000389   0.000382  -0.000031
    32  H    0.001226  -0.000017  -0.000002   0.000490  -0.001488   0.000027
              25         26         27         28         29         30
     1  C   -0.000003  -0.000005   0.000046  -0.001239   0.019374  -0.001148
     2  C   -0.000001   0.000014   0.000851  -0.001360   0.018019  -0.002538
     3  C   -0.000223   0.000214  -0.004185  -0.026115  -0.119650  -0.011034
     4  C    0.000307   0.001789  -0.005407  -0.000187   0.208817  -0.019571
     5  C    0.000329  -0.000753   0.015165   0.014734   0.075353  -0.000805
     6  C   -0.000058   0.000052   0.000159   0.002064  -0.067877   0.000837
     7  C    0.002808   0.010936   0.060480   0.105300  -0.192543   0.029731
     8  C    0.076084  -0.008720  -0.017626   0.049549   0.146164   0.065790
     9  N   -0.000027   0.000144   0.019621  -0.244899  -0.046099  -0.121271
    10  C   -0.090736   0.039444  -0.061095  -0.013892   0.012265  -0.009941
    11  C    0.109647  -0.051259   0.006577  -0.000705   0.006565  -0.000222
    12  C    0.217355   0.088715  -0.027281  -0.000084  -0.004761   0.000387
    13  C    0.133553   0.216799   0.026526   0.000896  -0.009317  -0.001092
    14  C   -0.117777   0.030832   0.307406   0.003246  -0.249646   0.005722
    15  C   -0.000014   0.000210   0.001816   0.431757  -0.100804  -0.009074
    16  O    0.000000   0.000004  -0.001591  -0.036978   0.003163   0.001090
    17  H    0.000000   0.000000   0.000000   0.000000  -0.000171   0.000000
    18  H    0.000000  -0.000000  -0.000000  -0.000002   0.000093  -0.000000
    19  H    0.000000  -0.000000   0.000010  -0.000539   0.012621   0.000042
    20  H   -0.000001   0.000001   0.000071  -0.000004   0.001045  -0.000003
    21  H    0.000000  -0.000000  -0.000000   0.000000   0.000134  -0.000000
    22  H   -0.000001  -0.000013   0.001517   0.000534  -0.010499  -0.000392
    23  H   -0.000214   0.000057  -0.000106   0.000001   0.002145  -0.000083
    24  H   -0.004922  -0.000162   0.000060   0.000000   0.000126   0.000000
    25  H    0.408394  -0.004959  -0.000177  -0.000000   0.000111  -0.000000
    26  H   -0.004959   0.408732  -0.004190   0.000000   0.000029  -0.000000
    27  H   -0.000177  -0.004190   0.406111  -0.000025   0.002391  -0.000024
    28  H   -0.000000   0.000000  -0.000025   0.511838  -0.016668   0.005941
    29  C    0.000111   0.000029   0.002391  -0.016668   5.947912   0.422088
    30  H   -0.000000  -0.000000  -0.000024   0.005941   0.422088   0.410291
    31  H   -0.000016  -0.000024  -0.000072  -0.000156   0.401203  -0.019875
    32  H    0.000000  -0.000001   0.000130  -0.000066   0.378634  -0.013955
              31         32
     1  C    0.001218  -0.001825
     2  C    0.001902   0.052968
     3  C    0.090659  -0.226191
     4  C   -0.077435   0.241822
     5  C   -0.032043   0.081346
     6  C   -0.001230  -0.003358
     7  C    0.016848  -0.040383
     8  C   -0.004327  -0.001520
     9  N   -0.057616  -0.045571
    10  C    0.159064  -0.152686
    11  C    0.034893  -0.038540
    12  C    0.008369  -0.007828
    13  C   -0.016352   0.006359
    14  C   -0.155134   0.079991
    15  C   -0.018203   0.014276
    16  O   -0.000782   0.001030
    17  H    0.000000   0.000000
    18  H   -0.000000  -0.000024
    19  H   -0.000382   0.001226
    20  H    0.000011  -0.000017
    21  H    0.000000  -0.000002
    22  H   -0.000389   0.000490
    23  H    0.000382  -0.001488
    24  H   -0.000031   0.000027
    25  H   -0.000016   0.000000
    26  H   -0.000024  -0.000001
    27  H   -0.000072   0.000130
    28  H   -0.000156  -0.000066
    29  C    0.401203   0.378634
    30  H   -0.019875  -0.013955
    31  H    0.401397  -0.031629
    32  H   -0.031629   0.403702
 Mulliken charges:
               1
     1  C   -0.283419
     2  C   -0.901099
     3  C    0.416667
     4  C    0.715499
     5  C   -0.462982
     6  C   -0.807349
     7  C   -1.408199
     8  C    0.923004
     9  N    0.596420
    10  C   -0.319403
    11  C   -0.805195
    12  C   -0.239117
    13  C   -0.591030
    14  C    0.142253
    15  C    0.137064
    16  O   -0.413960
    17  H    0.268540
    18  H    0.270177
    19  H    0.280076
    20  H    0.261642
    21  H    0.269082
    22  H    0.334283
    23  H    0.281406
    24  H    0.271369
    25  H    0.270541
    26  H    0.272111
    27  H    0.272842
    28  H    0.217056
    29  C   -0.840219
    30  H    0.269108
    31  H    0.299751
    32  H    0.303081
 Sum of Mulliken charges =  -0.00000
 Mulliken charges with hydrogens summed into heavy atoms:
               1
     1  C   -0.014879
     2  C   -0.630922
     3  C    0.696743
     4  C    0.715499
     5  C   -0.201340
     6  C   -0.538267
     7  C   -1.073916
     8  C    0.923004
     9  N    0.596420
    10  C   -0.037997
    11  C   -0.533826
    12  C    0.031424
    13  C   -0.318919
    14  C    0.415095
    15  C    0.354120
    16  O   -0.413960
    29  C    0.031722
 Electronic spatial extent (au):  <R**2>=           5168.9427
 Charge=             -0.0000 electrons
 Dipole moment (field-independent basis, Debye):
    X=             -1.5825    Y=             -2.1207    Z=             -4.8789  Tot=              5.5503
 Quadrupole moment (field-independent basis, Debye-Ang):
   XX=            -94.0927   YY=            -91.5470   ZZ=           -102.2624
   XY=             -3.6404   XZ=            -11.8157   YZ=             -1.7387
 Traceless Quadrupole moment (field-independent basis, Debye-Ang):
   XX=              1.8747   YY=              4.4203   ZZ=             -6.2950
   XY=             -3.6404   XZ=            -11.8157   YZ=             -1.7387
 Octapole moment (field-independent basis, Debye-Ang**2):
  XXX=           -288.2059  YYY=           -123.5544  ZZZ=            354.8913  XYY=            -64.5954
  XXY=            -59.1778  XXZ=             73.6604  XZZ=           -119.4153  YZZ=            -38.3673
  YYZ=            115.4839  XYZ=            -12.1634
 Hexadecapole moment (field-independent basis, Debye-Ang**3):
 XXXX=          -3156.2217 YYYY=          -1477.3103 ZZZZ=          -2095.8822 XXXY=           -461.8768
 XXXZ=             89.9408 YYYX=           -490.6996 YYYZ=            336.0335 ZZZX=            264.6105
 ZZZY=            440.4025 XXYY=           -790.5911 XXZZ=           -877.8865 YYZZ=           -599.4860
 XXYZ=             88.7844 YYXZ=              0.9212 ZZXY=           -129.1354
 N-N= 1.148902461035D+03 E-N=-3.949438980046D+03  KE= 7.076587895572D+02
 D1PCM: PCM CHGder 1st derivatives, ID1Alg=3 FixD1E=F DoIter=F DoCFld=F I1PDM=0.
 Calling FoFJK, ICntrl=      2127 FMM=F ISym2X=0 I1Cent= 0 IOpClX= 0 NMat=1 NMatS=1 NMatT=0.
 -------------------------------------------------------------------
 Center     Atomic                   Forces (Hartrees/Bohr)
 Number     Number              X              Y              Z
 -------------------------------------------------------------------
      1        6           0.000002632    0.000001456    0.000001021
      2        6           0.000001645   -0.000000000    0.000001755
      3        6           0.000003176   -0.000002363    0.000002630
      4        6           0.000000365   -0.000004033    0.000005585
      5        6          -0.000005151   -0.000001711   -0.000000652
      6        6           0.000002376    0.000002476   -0.000000680
      7        6          -0.000007498    0.000016873   -0.000013668
      8        6          -0.000010046   -0.000007269    0.000029856
      9        7           0.000012525   -0.000017854    0.000002133
     10        6          -0.000014441   -0.000006936   -0.000030882
     11        6           0.000036526    0.000009660   -0.000004816
     12        6          -0.000016533   -0.000010571    0.000025330
     13        6          -0.000021798    0.000000707   -0.000029715
     14        6           0.000032885    0.000002663   -0.000005634
     15        6          -0.000018804   -0.000002771    0.000010686
     16        8           0.000004526    0.000004394    0.000004799
     17        1          -0.000000877   -0.000000906    0.000002747
     18        1          -0.000000813    0.000000413    0.000004158
     19        1          -0.000001824    0.000004407    0.000001085
     20        1           0.000001111   -0.000000014   -0.000001688
     21        1           0.000001592   -0.000001547   -0.000000601
     22        1          -0.000002041    0.000000131    0.000000342
     23        1           0.000002353   -0.000000461    0.000003429
     24        1          -0.000001267   -0.000002674   -0.000001282
     25        1           0.000006436   -0.000001036   -0.000008776
     26        1           0.000004096    0.000001335   -0.000000993
     27        1          -0.000007359    0.000000693   -0.000001816
     28        1           0.000001566    0.000006661   -0.000000143
     29        6          -0.000005602    0.000005229   -0.000003175
     30        1           0.000000283    0.000001359    0.000005133
     31        1          -0.000002128   -0.000000176   -0.000001174
     32        1           0.000002090    0.000001863    0.000005005
 -------------------------------------------------------------------
 Cartesian Forces:  Max     0.000036526 RMS     0.000009873

 GradGradGradGradGradGradGradGradGradGradGradGradGradGradGradGradGradGrad
 Berny optimization.
 FormGI is forming the generalized inverse of G from B-inverse, IUseBI=4.
 Internal  Forces:  Max     0.000018207 RMS     0.000004453
 Search for a local minimum.
 Step number   1 out of a maximum of   80 on scan point     1 out of    18
 All quantities printed in internal units (Hartrees-Bohrs-Radians)
 Mixed Optimization -- En-DIIS/RFO-DIIS
 Second derivative matrix not updated -- first step.
 ITU=  0
     Eigenvalues ---    0.00441   0.00463   0.00829   0.00956   0.01397
     Eigenvalues ---    0.01460   0.01477   0.02143   0.02161   0.02166
     Eigenvalues ---    0.02175   0.02175   0.02177   0.02179   0.02185
     Eigenvalues ---    0.02185   0.02187   0.02190   0.02191   0.02193
     Eigenvalues ---    0.02195   0.02203   0.02212   0.02369   0.04479
     Eigenvalues ---    0.06113   0.06851   0.07414   0.07606   0.15999
     Eigenvalues ---    0.16000   0.16000   0.16000   0.16000   0.16000
     Eigenvalues ---    0.16000   0.16000   0.16000   0.16000   0.16000
     Eigenvalues ---    0.16000   0.16000   0.16000   0.18824   0.19372
     Eigenvalues ---    0.22000   0.22000   0.22000   0.22000   0.22000
     Eigenvalues ---    0.23465   0.23472   0.24960   0.24963   0.24964
     Eigenvalues ---    0.24983   0.29931   0.30089   0.33713   0.34490
     Eigenvalues ---    0.34527   0.34678   0.34931   0.35266   0.35281
     Eigenvalues ---    0.35369   0.35450   0.35481   0.35482   0.35492
     Eigenvalues ---    0.35495   0.35499   0.35506   0.36314   0.37522
     Eigenvalues ---    0.42296   0.42398   0.42497   0.42522   0.46206
     Eigenvalues ---    0.46553   0.46706   0.46741   0.46888   0.46913
     Eigenvalues ---    0.47016   0.47367   0.55283   0.945681000.00000
     Eigenvalues --- 1000.000001000.000001000.000001000.000001000.00000
     Eigenvalues --- 1000.000001000.000001000.000001000.000001000.00000
     Eigenvalues --- 1000.000001000.000001000.000001000.000001000.00000
     Eigenvalues --- 1000.000001000.000001000.000001000.000001000.00000
     Eigenvalues --- 1000.000001000.000001000.000001000.000001000.00000
     Eigenvalues --- 1000.000001000.000001000.000001000.000001000.00000
     Eigenvalues --- 1000.000001000.000001000.000001000.000001000.00000
     Eigenvalues --- 1000.000001000.000001000.000001000.000001000.00000
     Eigenvalues --- 1000.000001000.000001000.000001000.000001000.00000
     Eigenvalues --- 1000.000001000.000001000.000001000.000001000.00000
     Eigenvalues --- 1000.000001000.000001000.000001000.000001000.00000
     Eigenvalues --- 1000.000001000.000001000.000001000.000001000.00000
     Eigenvalues --- 1000.000001000.000001000.000001000.000001000.00000
     Eigenvalues --- 1000.000001000.000001000.000001000.000001000.00000
     Eigenvalues --- 1000.000001000.000001000.00000
 RFO step:  Lambda=-1.68955989D-08 EMin= 4.40985769D-03
 Linear search not attempted -- first point.
 Iteration  1 RMS(Cart)=  0.00022760 RMS(Int)=  0.00000002
 Iteration  2 RMS(Cart)=  0.00000002 RMS(Int)=  0.00000000
 Iteration  1 RMS(Cart)=  0.00000000 RMS(Int)=  0.00000000
 Variable       Old X    -DE/DX   Delta X   Delta X   Delta X     New X
                                 (Linear)    (Quad)   (Total)
    R1        2.62554  -0.00000   0.00000  -0.00000  -0.00000   2.62554
    R2        2.63584  -0.00000   0.00000  -0.00000  -0.00000   2.63584
    R3        2.04861  -0.00000   0.00000  -0.00001  -0.00001   2.04861
    R4        2.63695   0.00000   0.00000   0.00000   0.00000   2.63695
    R5        2.04901  -0.00000   0.00000  -0.00000  -0.00000   2.04900
    R6        2.63056   0.00000   0.00000   0.00000   0.00000   2.63057
    R7        2.04950  -0.00000   0.00000  -0.00001  -0.00001   2.04948
    R8        2.64284   0.00000   0.00000   0.00000   0.00000   2.64284
    R9        2.88101  -0.00000   0.00000  -0.00000  -0.00000   2.88101
   R10        2.62463   0.00000   0.00000   0.00001   0.00001   2.62464
   R11        2.05221  -0.00000   0.00000  -0.00000  -0.00000   2.05221
   R12        2.04900  -0.00000   0.00000  -0.00000  -0.00000   2.04899
   R13        2.87787  -0.00001   0.00000  -0.00002  -0.00002   2.87785
   R14        2.76893   0.00001   0.00000   0.00002   0.00002   2.76895
   R15        2.06511   0.00000   0.00000   0.00000   0.00000   2.06511
   R16        2.63460   0.00002   0.00000   0.00003   0.00003   2.63463
   R17        2.63701  -0.00002   0.00000  -0.00004  -0.00004   2.63697
   R18        2.54882   0.00000   0.00000   0.00001   0.00001   2.54883
   R19        2.75067  -0.00000   0.00000  -0.00001  -0.00001   2.75066
   R20        2.63179  -0.00002   0.00000  -0.00004  -0.00004   2.63175
   R21        2.05080  -0.00000   0.00000  -0.00001  -0.00001   2.05080
   R22        2.63055   0.00002   0.00000   0.00004   0.00004   2.63059
   R23        2.04884  -0.00000   0.00000  -0.00000  -0.00000   2.04883
   R24        2.63227  -0.00002   0.00000  -0.00003  -0.00003   2.63223
   R25        2.04872  -0.00000   0.00000  -0.00001  -0.00001   2.04871
   R26        2.62915   0.00002   0.00000   0.00003   0.00003   2.62918
   R27        2.04879  -0.00000   0.00000  -0.00001  -0.00001   2.04879
   R28        2.05245  -0.00000   0.00000  -0.00000  -0.00000   2.05245
   R29        2.30896   0.00000   0.00000   0.00000   0.00000   2.30897
   R30        2.07817  -0.00000   0.00000  -0.00001  -0.00001   2.07816
   R31        2.05786  -0.00000   0.00000  -0.00000  -0.00000   2.05786
   R32        2.06201   0.00000   0.00000   0.00001   0.00001   2.06202
   R33        2.06450  -0.00000   0.00000  -0.00000  -0.00000   2.06450
    A1        2.08582  -0.00000   0.00000  -0.00000  -0.00000   2.08582
    A2        2.09924   0.00000   0.00000   0.00001   0.00001   2.09925
    A3        2.09812  -0.00000   0.00000  -0.00001  -0.00001   2.09811
    A4        2.09943   0.00000   0.00000   0.00000   0.00000   2.09943
    A5        2.09677  -0.00000   0.00000  -0.00000  -0.00000   2.09677
    A6        2.08698  -0.00000   0.00000  -0.00000  -0.00000   2.08698
    A7        2.10357   0.00000   0.00000   0.00000   0.00000   2.10357
    A8        2.08227  -0.00000   0.00000  -0.00000  -0.00000   2.08227
    A9        2.09731  -0.00000   0.00000  -0.00000  -0.00000   2.09731
   A10        2.07409  -0.00000   0.00000  -0.00001  -0.00001   2.07408
   A11        2.13896   0.00001   0.00000   0.00002   0.00002   2.13898
   A12        2.06959  -0.00000   0.00000  -0.00001  -0.00001   2.06957
   A13        2.10751   0.00000   0.00000   0.00000   0.00000   2.10751
   A14        2.08537   0.00000   0.00000   0.00000   0.00000   2.08537
   A15        2.09030  -0.00000   0.00000  -0.00000  -0.00000   2.09030
   A16        2.09590   0.00000   0.00000   0.00000   0.00000   2.09590
   A17        2.09661  -0.00000   0.00000  -0.00001  -0.00001   2.09660
   A18        2.09068   0.00000   0.00000   0.00000   0.00000   2.09068
   A19        1.98902   0.00000   0.00000   0.00001   0.00001   1.98904
   A20        1.96380   0.00001   0.00000   0.00002   0.00002   1.96382
   A21        1.86956  -0.00000   0.00000   0.00002   0.00002   1.86958
   A22        1.91657  -0.00001   0.00000  -0.00006  -0.00006   1.91651
   A23        1.87926   0.00000   0.00000   0.00002   0.00002   1.87928
   A24        1.83657   0.00000   0.00000  -0.00000  -0.00000   1.83657
   A25        2.13420  -0.00000   0.00000  -0.00002  -0.00002   2.13418
   A26        2.06962   0.00000   0.00000   0.00002   0.00002   2.06963
   A27        2.07814   0.00000   0.00000   0.00000   0.00000   2.07814
   A28        2.08140   0.00000   0.00000   0.00002   0.00002   2.08142
   A29        2.08150  -0.00002   0.00000  -0.00007  -0.00007   2.08143
   A30        2.11890   0.00001   0.00000   0.00005   0.00005   2.11895
   A31        2.10180  -0.00000   0.00000  -0.00000  -0.00000   2.10180
   A32        2.09214  -0.00000   0.00000  -0.00002  -0.00002   2.09212
   A33        2.08925   0.00000   0.00000   0.00003   0.00003   2.08927
   A34        2.09753   0.00000   0.00000   0.00001   0.00001   2.09753
   A35        2.08972   0.00000   0.00000   0.00003   0.00003   2.08975
   A36        2.09594  -0.00001   0.00000  -0.00003  -0.00003   2.09591
   A37        2.08932  -0.00000   0.00000  -0.00000  -0.00000   2.08932
   A38        2.09703  -0.00001   0.00000  -0.00003  -0.00003   2.09700
   A39        2.09683   0.00001   0.00000   0.00004   0.00004   2.09687
   A40        2.09356  -0.00000   0.00000  -0.00000  -0.00000   2.09356
   A41        2.09730   0.00001   0.00000   0.00004   0.00004   2.09734
   A42        2.09232  -0.00001   0.00000  -0.00004  -0.00004   2.09228
   A43        2.10602   0.00000   0.00000   0.00000   0.00000   2.10602
   A44        2.08395   0.00000   0.00000   0.00003   0.00003   2.08398
   A45        2.09322  -0.00001   0.00000  -0.00003  -0.00003   2.09319
   A46        2.18732   0.00001   0.00000   0.00003   0.00003   2.18735
   A47        1.97223  -0.00000   0.00000  -0.00002  -0.00002   1.97221
   A48        2.12363  -0.00000   0.00000  -0.00001  -0.00001   2.12362
   A49        1.90559  -0.00000   0.00000  -0.00002  -0.00002   1.90558
   A50        1.93771   0.00000   0.00000   0.00002   0.00002   1.93774
   A51        1.92408  -0.00001   0.00000  -0.00004  -0.00004   1.92404
   A52        1.90575   0.00000   0.00000   0.00002   0.00002   1.90576
   A53        1.89436   0.00000   0.00000   0.00001   0.00001   1.89437
   A54        1.89575   0.00000   0.00000   0.00001   0.00001   1.89575
    D1        0.00288  -0.00000   0.00000  -0.00002  -0.00002   0.00286
    D2       -3.13587  -0.00000   0.00000  -0.00002  -0.00002  -3.13590
    D3        3.14054  -0.00000   0.00000  -0.00001  -0.00001   3.14054
    D4        0.00179  -0.00000   0.00000  -0.00001  -0.00001   0.00178
    D5       -0.00750  -0.00000   0.00000  -0.00001  -0.00001  -0.00751
    D6        3.13394   0.00000   0.00000   0.00001   0.00001   3.13394
    D7        3.13802  -0.00000   0.00000  -0.00002  -0.00002   3.13799
    D8       -0.00373  -0.00000   0.00000  -0.00001  -0.00001  -0.00374
    D9        0.00636   0.00000   0.00000   0.00002   0.00002   0.00638
   D10       -3.12692  -0.00000   0.00000  -0.00002  -0.00002  -3.12695
   D11       -3.13806   0.00000   0.00000   0.00002   0.00002  -3.13803
   D12        0.01185  -0.00000   0.00000  -0.00002  -0.00002   0.01183
   D13       -0.01078   0.00000   0.00000   0.00001   0.00001  -0.01077
   D14       -3.11626  -0.00000   0.00000  -0.00004  -0.00004  -3.11630
   D15        3.12243   0.00000   0.00000   0.00005   0.00005   3.12248
   D16        0.01695   0.00000   0.00000   0.00001   0.00001   0.01695
   D17        0.00614  -0.00000   0.00000  -0.00004  -0.00004   0.00610
   D18       -3.13782  -0.00000   0.00000  -0.00000  -0.00000  -3.13783
   D19        3.11308   0.00000   0.00000   0.00001   0.00001   3.11308
   D20       -0.03089   0.00000   0.00000   0.00004   0.00004  -0.03085
   D21       -2.23235   0.00000   0.00000   0.00032   0.00032  -2.23203
   D22       -0.03573  -0.00000   0.00000   0.00026   0.00026  -0.03548
   D23        1.97424   0.00000   0.00000   0.00027   0.00027   1.97451
   D24        0.94527   0.00000   0.00000   0.00027   0.00027   0.94554
   D25       -3.14130  -0.00000   0.00000   0.00021   0.00021  -3.14109
   D26       -1.13133   0.00000   0.00000   0.00023   0.00023  -1.13111
   D27        0.00298   0.00000   0.00000   0.00004   0.00004   0.00302
   D28       -3.13846   0.00000   0.00000   0.00003   0.00003  -3.13843
   D29       -3.13624   0.00000   0.00000   0.00000   0.00000  -3.13623
   D30        0.00551  -0.00000   0.00000  -0.00001  -0.00001   0.00550
   D31        0.53294   0.00000   0.00000   0.00011   0.00011   0.53304
   D32       -2.66257   0.00000   0.00000   0.00006   0.00006  -2.66252
   D33       -1.68834  -0.00000   0.00000   0.00012   0.00012  -1.68821
   D34        1.39934  -0.00000   0.00000   0.00007   0.00007   1.39941
   D35        2.60401   0.00000   0.00000   0.00015   0.00015   2.60416
   D36       -0.59149   0.00000   0.00000   0.00010   0.00010  -0.59139
   D37        1.62672   0.00000   0.00000   0.00004   0.00004   1.62677
   D38       -1.45913   0.00000   0.00000   0.00011   0.00011  -1.45903
   D39       -2.42116   0.00000   0.00000   0.00003   0.00003  -2.42114
   D40        0.77617   0.00000   0.00000   0.00009   0.00009   0.77626
   D41       -0.40310  -0.00000   0.00000   0.00002   0.00002  -0.40309
   D42        2.79423  -0.00000   0.00000   0.00008   0.00008   2.79431
   D43        3.08698   0.00000   0.00000  -0.00000  -0.00000   3.08697
   D44       -0.05558  -0.00000   0.00000  -0.00005  -0.00005  -0.05563
   D45       -0.00045   0.00000   0.00000   0.00005   0.00005  -0.00040
   D46        3.14018  -0.00000   0.00000  -0.00000  -0.00000   3.14018
   D47       -3.09085  -0.00000   0.00000   0.00000   0.00000  -3.09085
   D48        0.04835   0.00000   0.00000   0.00006   0.00006   0.04840
   D49       -0.00141  -0.00000   0.00000  -0.00005  -0.00005  -0.00146
   D50        3.13779   0.00000   0.00000   0.00001   0.00001   3.13780
   D51        0.00502  -0.00001   0.00000   0.00000   0.00000   0.00502
   D52       -3.13805   0.00001   0.00000   0.00028   0.00028  -3.13777
   D53        3.08964  -0.00001   0.00000  -0.00007  -0.00007   3.08957
   D54       -0.05343   0.00001   0.00000   0.00022   0.00022  -0.05321
   D55        2.96666   0.00000   0.00000   0.00005   0.00005   2.96671
   D56       -1.21453   0.00000   0.00000   0.00007   0.00007  -1.21446
   D57        0.88711   0.00000   0.00000   0.00007   0.00007   0.88718
   D58       -0.11796  -0.00000   0.00000   0.00012   0.00012  -0.11784
   D59        1.98404   0.00000   0.00000   0.00014   0.00014   1.98418
   D60       -2.19751   0.00000   0.00000   0.00014   0.00014  -2.19737
   D61        0.00211  -0.00000   0.00000  -0.00005  -0.00005   0.00206
   D62       -3.14004  -0.00000   0.00000  -0.00002  -0.00002  -3.14006
   D63       -3.13852   0.00000   0.00000  -0.00000  -0.00000  -3.13853
   D64        0.00252   0.00000   0.00000   0.00002   0.00002   0.00254
   D65       -0.00191   0.00000   0.00000   0.00006   0.00006  -0.00186
   D66        3.13726   0.00000   0.00000   0.00003   0.00003   3.13729
   D67        3.14024   0.00000   0.00000   0.00003   0.00003   3.14026
   D68       -0.00378   0.00000   0.00000   0.00000   0.00000  -0.00378
   D69        0.00007  -0.00000   0.00000  -0.00006  -0.00006   0.00001
   D70        3.13751  -0.00000   0.00000  -0.00004  -0.00004   3.13748
   D71       -3.13910  -0.00000   0.00000  -0.00003  -0.00003  -3.13913
   D72       -0.00166  -0.00000   0.00000  -0.00001  -0.00001  -0.00167
   D73        0.00160   0.00000   0.00000   0.00005   0.00005   0.00166
   D74       -3.13758  -0.00000   0.00000  -0.00000  -0.00000  -3.13759
   D75       -3.13586   0.00000   0.00000   0.00004   0.00004  -3.13582
   D76        0.00814  -0.00000   0.00000  -0.00002  -0.00002   0.00812
         Item               Value     Threshold  Converged?
 Maximum Force            0.000018     0.002500     YES
 RMS     Force            0.000004     0.001667     YES
 Maximum Displacement     0.000946     0.010000     YES
 RMS     Displacement     0.000228     0.006667     YES
 Predicted change in Energy=-8.447841D-09
 Optimization completed.
    -- Stationary point found.
                           ----------------------------
                           !   Optimized Parameters   !
                           ! (Angstroms and Degrees)  !
 --------------------------                            --------------------------
 ! Name  Definition              Value          Derivative Info.                !
 --------------------------------------------------------------------------------
 ! R1    R(1,2)                  1.3894         -DE/DX =    0.0                 !
 ! R2    R(1,6)                  1.3948         -DE/DX =    0.0                 !
 ! R3    R(1,17)                 1.0841         -DE/DX =    0.0                 !
 ! R4    R(2,3)                  1.3954         -DE/DX =    0.0                 !
 ! R5    R(2,18)                 1.0843         -DE/DX =    0.0                 !
 ! R6    R(3,4)                  1.392          -DE/DX =    0.0                 !
 ! R7    R(3,19)                 1.0845         -DE/DX =    0.0                 !
 ! R8    R(4,5)                  1.3985         -DE/DX =    0.0                 !
 ! R9    R(4,7)                  1.5246         -DE/DX =    0.0                 !
 ! R10   R(5,6)                  1.3889         -DE/DX =    0.0                 !
 ! R11   R(5,20)                 1.086          -DE/DX =    0.0                 !
 ! R12   R(6,21)                 1.0843         -DE/DX =    0.0                 !
 ! R13   R(7,8)                  1.5229         -DE/DX =    0.0                 !
 ! R14   R(7,9)                  1.4653         -DE/DX =    0.0                 !
 ! R15   R(7,22)                 1.0928         -DE/DX =    0.0                 !
 ! R16   R(8,10)                 1.3942         -DE/DX =    0.0                 !
 ! R17   R(8,14)                 1.3954         -DE/DX =    0.0                 !
 ! R18   R(9,15)                 1.3488         -DE/DX =    0.0                 !
 ! R19   R(9,29)                 1.4556         -DE/DX =    0.0                 !
 ! R20   R(10,11)                1.3927         -DE/DX =    0.0                 !
 ! R21   R(10,23)                1.0852         -DE/DX =    0.0                 !
 ! R22   R(11,12)                1.392          -DE/DX =    0.0                 !
 ! R23   R(11,24)                1.0842         -DE/DX =    0.0                 !
 ! R24   R(12,13)                1.3929         -DE/DX =    0.0                 !
 ! R25   R(12,25)                1.0841         -DE/DX =    0.0                 !
 ! R26   R(13,14)                1.3913         -DE/DX =    0.0                 !
 ! R27   R(13,26)                1.0842         -DE/DX =    0.0                 !
 ! R28   R(14,27)                1.0861         -DE/DX =    0.0                 !
 ! R29   R(15,16)                1.2219         -DE/DX =    0.0                 !
 ! R30   R(15,28)                1.0997         -DE/DX =    0.0                 !
 ! R31   R(29,30)                1.089          -DE/DX =    0.0                 !
 ! R32   R(29,31)                1.0912         -DE/DX =    0.0                 !
 ! R33   R(29,32)                1.0925         -DE/DX =    0.0                 !
 ! A1    A(2,1,6)              119.5088         -DE/DX =    0.0                 !
 ! A2    A(2,1,17)             120.2776         -DE/DX =    0.0                 !
 ! A3    A(6,1,17)             120.2132         -DE/DX =    0.0                 !
 ! A4    A(1,2,3)              120.2886         -DE/DX =    0.0                 !
 ! A5    A(1,2,18)             120.136          -DE/DX =    0.0                 !
 ! A6    A(3,2,18)             119.5753         -DE/DX =    0.0                 !
 ! A7    A(2,3,4)              120.5257         -DE/DX =    0.0                 !
 ! A8    A(2,3,19)             119.3055         -DE/DX =    0.0                 !
 ! A9    A(4,3,19)             120.167          -DE/DX =    0.0                 !
 ! A10   A(3,4,5)              118.8364         -DE/DX =    0.0                 !
 ! A11   A(3,4,7)              122.5535         -DE/DX =    0.0                 !
 ! A12   A(5,4,7)              118.5787         -DE/DX =    0.0                 !
 ! A13   A(4,5,6)              120.7512         -DE/DX =    0.0                 !
 ! A14   A(4,5,20)             119.4831         -DE/DX =    0.0                 !
 ! A15   A(6,5,20)             119.7656         -DE/DX =    0.0                 !
 ! A16   A(1,6,5)              120.0861         -DE/DX =    0.0                 !
 ! A17   A(1,6,21)             120.1269         -DE/DX =    0.0                 !
 ! A18   A(5,6,21)             119.787          -DE/DX =    0.0                 !
 ! A19   A(4,7,8)              113.9626         -DE/DX =    0.0                 !
 ! A20   A(4,7,9)              112.5175         -DE/DX =    0.0                 !
 ! A21   A(4,7,22)             107.118          -DE/DX =    0.0                 !
 ! A22   A(8,7,9)              109.8115         -DE/DX =    0.0                 !
 ! A23   A(8,7,22)             107.6736         -DE/DX =    0.0                 !
 ! A24   A(9,7,22)             105.2277         -DE/DX =    0.0                 !
 ! A25   A(7,8,10)             122.2805         -DE/DX =    0.0                 !
 ! A26   A(7,8,14)             118.5803         -DE/DX =    0.0                 !
 ! A27   A(10,8,14)            119.0684         -DE/DX =    0.0                 !
 ! A28   A(7,9,15)             119.2554         -DE/DX =    0.0                 !
 ! A29   A(7,9,29)             119.2609         -DE/DX =    0.0                 !
 ! A30   A(15,9,29)            121.4043         -DE/DX =    0.0                 !
 ! A31   A(8,10,11)            120.4243         -DE/DX =    0.0                 !
 ! A32   A(8,10,23)            119.8706         -DE/DX =    0.0                 !
 ! A33   A(11,10,23)           119.705          -DE/DX =    0.0                 !
 ! A34   A(10,11,12)           120.1795         -DE/DX =    0.0                 !
 ! A35   A(10,11,24)           119.7321         -DE/DX =    0.0                 !
 ! A36   A(12,11,24)           120.0884         -DE/DX =    0.0                 !
 ! A37   A(11,12,13)           119.7094         -DE/DX =    0.0                 !
 ! A38   A(11,12,25)           120.151          -DE/DX =    0.0                 !
 ! A39   A(13,12,25)           120.1395         -DE/DX =    0.0                 !
 ! A40   A(12,13,14)           119.9523         -DE/DX =    0.0                 !
 ! A41   A(12,13,26)           120.1664         -DE/DX =    0.0                 !
 ! A42   A(14,13,26)           119.8809         -DE/DX =    0.0                 !
 ! A43   A(8,14,13)            120.6658         -DE/DX =    0.0                 !
 ! A44   A(8,14,27)            119.4014         -DE/DX =    0.0                 !
 ! A45   A(13,14,27)           119.9327         -DE/DX =    0.0                 !
 ! A46   A(9,15,16)            125.3243         -DE/DX =    0.0                 !
 ! A47   A(9,15,28)            113.0006         -DE/DX =    0.0                 !
 ! A48   A(16,15,28)           121.675          -DE/DX =    0.0                 !
 ! A49   A(9,29,30)            109.1824         -DE/DX =    0.0                 !
 ! A50   A(9,29,31)            111.0229         -DE/DX =    0.0                 !
 ! A51   A(9,29,32)            110.2416         -DE/DX =    0.0                 !
 ! A52   A(30,29,31)           109.1912         -DE/DX =    0.0                 !
 ! A53   A(30,29,32)           108.539          -DE/DX =    0.0                 !
 ! A54   A(31,29,32)           108.6184         -DE/DX =    0.0                 !
 ! D1    D(6,1,2,3)              0.1651         -DE/DX =    0.0                 !
 ! D2    D(6,1,2,18)          -179.6724         -DE/DX =    0.0                 !
 ! D3    D(17,1,2,3)           179.9399         -DE/DX =    0.0                 !
 ! D4    D(17,1,2,18)            0.1025         -DE/DX =    0.0                 !
 ! D5    D(2,1,6,5)             -0.4298         -DE/DX =    0.0                 !
 ! D6    D(2,1,6,21)           179.5613         -DE/DX =    0.0                 !
 ! D7    D(17,1,6,5)           179.7952         -DE/DX =    0.0                 !
 ! D8    D(17,1,6,21)           -0.2138         -DE/DX =    0.0                 !
 ! D9    D(1,2,3,4)              0.3643         -DE/DX =    0.0                 !
 ! D10   D(1,2,3,19)          -179.1596         -DE/DX =    0.0                 !
 ! D11   D(18,2,3,4)          -179.7974         -DE/DX =    0.0                 !
 ! D12   D(18,2,3,19)            0.6788         -DE/DX =    0.0                 !
 ! D13   D(2,3,4,5)             -0.6177         -DE/DX =    0.0                 !
 ! D14   D(2,3,4,7)           -178.5487         -DE/DX =    0.0                 !
 ! D15   D(19,3,4,5)           178.902          -DE/DX =    0.0                 !
 ! D16   D(19,3,4,7)             0.9711         -DE/DX =    0.0                 !
 ! D17   D(3,4,5,6)              0.352          -DE/DX =    0.0                 !
 ! D18   D(3,4,5,20)          -179.7839         -DE/DX =    0.0                 !
 ! D19   D(7,4,5,6)            178.3661         -DE/DX =    0.0                 !
 ! D20   D(7,4,5,20)            -1.7698         -DE/DX =    0.0                 !
 ! D21   D(3,4,7,8)           -127.904          -DE/DX =    0.0                 !
 ! D22   D(3,4,7,9)             -2.0474         -DE/DX =    0.0                 !
 ! D23   D(3,4,7,22)           113.1155         -DE/DX =    0.0                 !
 ! D24   D(5,4,7,8)             54.1599         -DE/DX =    0.0                 !
 ! D25   D(5,4,7,9)           -179.9835         -DE/DX =    0.0                 !
 ! D26   D(5,4,7,22)           -64.8206         -DE/DX =    0.0                 !
 ! D27   D(4,5,6,1)              0.1706         -DE/DX =    0.0                 !
 ! D28   D(4,5,6,21)          -179.8204         -DE/DX =    0.0                 !
 ! D29   D(20,5,6,1)          -179.6931         -DE/DX =    0.0                 !
 ! D30   D(20,5,6,21)            0.3158         -DE/DX =    0.0                 !
 ! D31   D(4,7,8,10)            30.5349         -DE/DX =    0.0                 !
 ! D32   D(4,7,8,14)          -152.5541         -DE/DX =    0.0                 !
 ! D33   D(9,7,8,10)           -96.7345         -DE/DX =    0.0                 !
 ! D34   D(9,7,8,14)            80.1765         -DE/DX =    0.0                 !
 ! D35   D(22,7,8,10)          149.1991         -DE/DX =    0.0                 !
 ! D36   D(22,7,8,14)          -33.89           -DE/DX =    0.0                 !
 ! D37   D(4,7,9,15)            93.2043         -DE/DX =    0.0                 !
 ! D38   D(4,7,9,29)           -83.6021         -DE/DX =    0.0                 !
 ! D39   D(8,7,9,15)          -138.7225         -DE/DX =    0.0                 !
 ! D40   D(8,7,9,29)            44.471          -DE/DX =    0.0                 !
 ! D41   D(22,7,9,15)          -23.0962         -DE/DX =    0.0                 !
 ! D42   D(22,7,9,29)          160.0974         -DE/DX =    0.0                 !
 ! D43   D(7,8,10,11)          176.8707         -DE/DX =    0.0                 !
 ! D44   D(7,8,10,23)           -3.1843         -DE/DX =    0.0                 !
 ! D45   D(14,8,10,11)          -0.0257         -DE/DX =    0.0                 !
 ! D46   D(14,8,10,23)         179.9192         -DE/DX =    0.0                 !
 ! D47   D(7,8,14,13)         -177.0928         -DE/DX =    0.0                 !
 ! D48   D(7,8,14,27)            2.7701         -DE/DX =    0.0                 !
 ! D49   D(10,8,14,13)          -0.0807         -DE/DX =    0.0                 !
 ! D50   D(10,8,14,27)         179.7823         -DE/DX =    0.0                 !
 ! D51   D(7,9,15,16)            0.2874         -DE/DX =    0.0                 !
 ! D52   D(7,9,15,28)         -179.797          -DE/DX =    0.0                 !
 ! D53   D(29,9,15,16)         177.0231         -DE/DX =    0.0                 !
 ! D54   D(29,9,15,28)          -3.0613         -DE/DX =    0.0                 !
 ! D55   D(7,9,29,30)          169.977          -DE/DX =    0.0                 !
 ! D56   D(7,9,29,31)          -69.5875         -DE/DX =    0.0                 !
 ! D57   D(7,9,29,32)           50.8277         -DE/DX =    0.0                 !
 ! D58   D(15,9,29,30)          -6.7585         -DE/DX =    0.0                 !
 ! D59   D(15,9,29,31)         113.677          -DE/DX =    0.0                 !
 ! D60   D(15,9,29,32)        -125.9078         -DE/DX =    0.0                 !
 ! D61   D(8,10,11,12)           0.121          -DE/DX =    0.0                 !
 ! D62   D(8,10,11,24)        -179.9108         -DE/DX =    0.0                 !
 ! D63   D(23,10,11,12)       -179.824          -DE/DX =    0.0                 !
 ! D64   D(23,10,11,24)          0.1441         -DE/DX =    0.0                 !
 ! D65   D(10,11,12,13)         -0.1096         -DE/DX =    0.0                 !
 ! D66   D(10,11,12,25)        179.7516         -DE/DX =    0.0                 !
 ! D67   D(24,11,12,13)        179.9223         -DE/DX =    0.0                 !
 ! D68   D(24,11,12,25)         -0.2164         -DE/DX =    0.0                 !
 ! D69   D(11,12,13,14)          0.0038         -DE/DX =    0.0                 !
 ! D70   D(11,12,13,26)        179.7663         -DE/DX =    0.0                 !
 ! D71   D(25,12,13,14)       -179.8574         -DE/DX =    0.0                 !
 ! D72   D(25,12,13,26)         -0.0949         -DE/DX =    0.0                 !
 ! D73   D(12,13,14,8)           0.0919         -DE/DX =    0.0                 !
 ! D74   D(12,13,14,27)       -179.7703         -DE/DX =    0.0                 !
 ! D75   D(26,13,14,8)        -179.6713         -DE/DX =    0.0                 !
 ! D76   D(26,13,14,27)          0.4665         -DE/DX =    0.0                 !
 --------------------------------------------------------------------------------
 Iteration  1 RMS(Cart)=  0.01431562 RMS(Int)=  0.02010074
 Iteration  2 RMS(Cart)=  0.00831435 RMS(Int)=  0.01818802
 Iteration  3 RMS(Cart)=  0.00279144 RMS(Int)=  0.01805995
 Iteration  4 RMS(Cart)=  0.00017636 RMS(Int)=  0.01805991
 Iteration  5 RMS(Cart)=  0.00000247 RMS(Int)=  0.01805991
 Iteration  6 RMS(Cart)=  0.00000035 RMS(Int)=  0.01805991
 Iteration  1 RMS(Cart)=  0.01108652 RMS(Int)=  0.00790628
 Iteration  2 RMS(Cart)=  0.00494368 RMS(Int)=  0.00882076
 Iteration  3 RMS(Cart)=  0.00218854 RMS(Int)=  0.00971110
 Iteration  4 RMS(Cart)=  0.00096613 RMS(Int)=  0.01017161
 Iteration  5 RMS(Cart)=  0.00042600 RMS(Int)=  0.01038561
 Iteration  6 RMS(Cart)=  0.00018775 RMS(Int)=  0.01048189
 Iteration  7 RMS(Cart)=  0.00008273 RMS(Int)=  0.01052468
 Iteration  8 RMS(Cart)=  0.00003645 RMS(Int)=  0.01054360
 Iteration  9 RMS(Cart)=  0.00001606 RMS(Int)=  0.01055195
 Iteration 10 RMS(Cart)=  0.00000707 RMS(Int)=  0.01055563
 Iteration 11 RMS(Cart)=  0.00000312 RMS(Int)=  0.01055725
 Iteration 12 RMS(Cart)=  0.00000137 RMS(Int)=  0.01055797
 Iteration 13 RMS(Cart)=  0.00000060 RMS(Int)=  0.01055828
 GradGradGradGradGradGradGradGradGradGradGradGradGradGradGradGradGradGrad

                          Input orientation:                          
 ---------------------------------------------------------------------
 Center     Atomic      Atomic             Coordinates (Angstroms)
 Number     Number       Type             X           Y           Z
 ---------------------------------------------------------------------
      1          6           0        3.739352    3.032023   -2.491744
      2          6           0        4.158536    1.741322   -2.193844
      3          6           0        3.289434    0.845477   -1.569895
      4          6           0        1.991438    1.229555   -1.245161
      5          6           0        1.578872    2.532142   -1.543403
      6          6           0        2.443712    3.427495   -2.159388
      7          6           0        1.014267    0.299753   -0.534593
      8          6           0       -0.330845    0.163542   -1.235537
      9          7           0        1.582080   -1.028210   -0.287391
     10          6           0       -0.463643    0.270926   -2.619226
     11          6           0       -1.701762    0.075473   -3.226157
     12          6           0       -2.819746   -0.226989   -2.453872
     13          6           0       -2.694543   -0.335628   -1.070851
     14          6           0       -1.455607   -0.141875   -0.468172
     15          6           0        2.228105   -1.269541    0.871825
     16          8           0        2.093623   -0.604336    1.891230
     17          1           0        4.415003    3.728157   -2.975599
     18          1           0        5.165248    1.424808   -2.442888
     19          1           0        3.637686   -0.153774   -1.332306
     20          1           0        0.569614    2.844023   -1.291445
     21          1           0        2.108432    4.434581   -2.380817
     22          1           0        0.830743    0.722446    0.456306
     23          1           0        0.402292    0.509214   -3.228418
     24          1           0       -1.791997    0.160284   -4.303260
     25          1           0       -3.784133   -0.375105   -2.926483
     26          1           0       -3.561113   -0.567124   -0.461840
     27          1           0       -1.357628   -0.230346    0.609888
     28          1           0        2.644299   -2.286695    0.912721
     29          6           0        1.575660   -1.995844   -1.374833
     30          1           0        2.215097   -2.836504   -1.109591
     31          1           0        0.565579   -2.360555   -1.568336
     32          1           0        1.962946   -1.539693   -2.288922
 ---------------------------------------------------------------------
                    Distance matrix (angstroms):
                    1          2          3          4          5
     1  C    0.000000
     2  C    1.389377   0.000000
     3  C    2.415205   1.395417   0.000000
     4  C    2.803224   2.420376   1.392036   0.000000
     5  C    2.411825   2.775452   2.402408   1.398532   0.000000
     6  C    1.394826   2.405200   2.780210   2.423077   1.388900
     7  C    4.326872   3.836360   2.558525   1.524566   2.513968
     8  C    5.135440   4.854100   3.699088   2.555284   3.058115
     9  N    5.098871   4.235917   2.840876   2.486444   3.775405
    10  C    5.030415   4.869041   3.939137   2.972280   3.231464
    11  C    6.235886   6.179306   5.314899   4.346951   4.430513
    12  C    7.324230   7.255224   6.265276   5.170105   5.271584
    13  C    7.399663   7.248415   6.119807   4.943541   5.168122
    14  C    6.415300   6.167899   4.970319   3.790337   4.185040
    15  C    5.665767   4.710646   3.400252   3.283767   4.550564
    16  O    5.928068   5.143326   3.938440   3.634632   4.679655
    17  H    1.084078   2.150449   3.398935   3.887300   3.394890
    18  H    2.149118   1.084285   2.148586   3.397903   3.859709
    19  H    3.391745   2.145908   1.084541   2.152052   3.390785
    20  H    3.394598   3.861429   3.386613   2.151798   1.085981
    21  H    2.153921   3.389916   3.864458   3.402292   2.144987
    22  H    4.741851   4.374427   3.188384   2.121170   2.798846
    23  H    4.247731   4.086295   3.346545   2.641512   2.883722
    24  H    6.490323   6.508315   5.810484   4.980933   4.960371
    25  H    8.270450   8.252395   7.305170   6.225672   6.255144
    26  H    8.388752   8.241465   7.081894   5.888333   6.098744
    27  H    6.800175   6.494341   5.244430   4.097409   4.570672
    28  H    6.409234   5.307407   4.048466   4.176924   5.512610
    29  C    5.586457   4.616107   3.323880   3.254672   4.531124
    30  H    6.218787   5.090093   3.863038   4.074462   5.423591
    31  H    6.324983   5.488715   4.206903   3.876391   4.996586
    32  H    4.908904   3.949014   2.822340   2.959558   4.157301
                    6          7          8          9         10
     6  C    0.000000
     7  C    3.803425   0.000000
     8  C    4.382358   1.522893   0.000000
     9  N    4.909184   1.465267   2.445104   0.000000
    10  C    4.316028   2.555532   1.394189   3.363063   0.000000
    11  C    5.436820   3.830357   2.418623   4.542916   1.392661
    12  C    6.414512   4.319808   2.798478   4.971083   2.413810
    13  C    6.461244   3.800862   2.421438   4.402611   2.782496
    14  C    5.550253   2.509925   1.395428   3.169513   2.404461
    15  C    5.594362   2.431893   3.611500   1.348841   4.669689
    16  O    5.725882   2.804819   4.030429   2.277660   5.258318
    17  H    2.154666   5.410866   6.185255   6.154263   5.990045
    18  H    3.390853   4.705102   5.766761   4.847944   5.748648
    19  H    3.864599   2.779274   3.982373   2.466172   4.319426
    20  H    2.146161   2.691440   2.828239   4.126428   3.074321
    21  H    1.084282   4.658598   5.050100   5.873803   4.899840
    22  H    4.093998   1.092809   2.126968   2.045089   3.367225
    23  H    3.718412   2.770393   2.151407   3.522103   1.085237
    24  H    5.762993   4.700789   3.397926   5.378115   2.147728
    25  H    7.337183   5.403814   3.882607   6.015613   3.396677
    26  H    7.409223   4.657346   3.401046   5.166766   3.866647
    27  H    5.958094   2.686398   2.148262   3.175466   3.387870
    28  H    6.490766   3.382519   4.412499   2.037734   5.354940
    29  C    5.548121   2.508174   2.883940   1.455640   3.293254
    30  H    6.355472   3.407158   3.936745   2.084862   4.371587
    31  H    6.113775   2.889149   2.699146   2.109321   3.014691
    32  H    4.992081   2.713157   3.045013   2.100666   3.045617
                   11         12         13         14         15
    11  C    0.000000
    12  C    1.392047   0.000000
    13  C    2.408312   1.392920   0.000000
    14  C    2.777466   2.410627   1.391303   0.000000
    15  C    5.834928   6.134165   5.373886   4.078843   0.000000
    16  O    6.407398   6.569893   5.636724   4.286920   1.224651
    17  H    7.128794   8.261778   8.407620   7.465147   6.675492
    18  H    7.042020   8.154059   8.170553   7.084471   5.183980
    19  H    5.670004   6.554517   6.340233   5.166092   2.844301
    20  H    4.070274   4.719122   4.562189   3.700661   4.934749
    21  H    5.850983   6.783989   6.894887   6.107744   6.567421
    22  H    4.515827   4.764098   3.984892   2.613256   2.468459
    23  H    2.148297   3.394619   3.867717   3.390378   4.827997
    24  H    1.084198   2.150926   3.392490   3.861653   6.707245
    25  H    2.151533   1.084132   2.152240   3.394072   7.167578
    26  H    3.392870   2.152559   1.084172   2.148030   5.982232
    27  H    3.863574   3.394764   2.150188   1.086113   3.742462
    28  H    6.449682   6.740335   6.020336   4.828700   1.099768
    29  C    4.296423   4.859296   4.591661   3.667126   2.449628
    30  H    5.319892   5.828062   5.510032   4.598534   2.526173
    31  H    3.717988   4.098377   3.869911   3.196575   3.147807
    32  H    4.113060   4.962312   4.962426   4.117710   3.183334
                   16         17         18         19         20
    16  O    0.000000
    17  H    6.917032   0.000000
    18  H    5.686553   2.480336   0.000000
    19  H    3.602544   4.286494   2.461455   0.000000
    20  H    4.933884   4.290115   4.945690   4.289700   0.000000
    21  H    6.606156   2.484567   4.290305   4.948838   2.466691
    22  H    2.326848   5.801655   5.261804   3.441777   2.761144
    23  H    5.505578   5.150473   4.913362   3.808224   3.038288
    24  H    7.352170   7.281432   7.311858   6.197311   4.674472
    25  H    7.603349   9.168697   9.141388   7.594326   5.656080
    26  H    6.124897   9.401429   9.167427   7.263008   5.420985
    27  H    3.700384   7.864398   7.389648   5.360145   4.096472
    28  H    2.022636   7.377864   5.602727   3.252124   5.957091
    29  C    3.587722   6.586996   5.072154   2.765318   4.944027
    30  H    3.741959   7.170520   5.351621   3.044733   5.916847
    31  H    4.169870   7.339678   6.020861   3.789913   5.211940
    32  H    4.285515   5.851013   4.366544   2.375003   4.706730
                   21         22         23         24         25
    21  H    0.000000
    22  H    4.843729   0.000000
    23  H    4.363238   3.715673   0.000000
    24  H    6.097437   5.463356   2.468186   0.000000
    25  H    7.625821   5.826230   4.289445   2.480073   0.000000
    26  H    7.800209   4.668445   4.951872   4.291317   2.482151
    27  H    6.536011   2.391729   4.286824   4.947757   4.291247
    28  H    7.504005   3.542912   5.476562   7.271512   7.727768
    29  C    6.530407   3.361112   3.329847   4.956378   5.810490
    30  H    7.382145   4.127299   4.355401   5.936082   6.734267
    31  H    7.015297   3.697888   3.319353   4.403704   4.970570
    32  H    5.976751   3.733019   2.741590   4.587710   5.898446
                   26         27         28         29         30
    26  H    0.000000
    27  H    2.473331   0.000000
    28  H    6.584336   4.509512   0.000000
    29  C    5.409365   3.957307   2.541552   0.000000
    30  H    6.239733   4.744790   2.139217   1.089010   0.000000
    31  H    4.633606   3.602939   3.237619   1.091201   1.777044
    32  H    5.899097   4.598228   3.357494   1.092530   1.770910
                   31         32
    31  H    0.000000
    32  H    1.773611   0.000000
 Symmetry turned off by external request.
 Stoichiometry    C15H15NO
 Framework group  C1[X(C15H15NO)]
 Deg. of freedom    90
 Full point group                 C1      NOp   1
 Rotational constants (GHZ):           0.6366529           0.3920953           0.2882312
 Standard basis: 6-311+G(d) (5D, 7F)
   419 basis functions,   687 primitive gaussians,   436 cartesian basis functions
    60 alpha electrons       60 beta electrons
       nuclear repulsion energy      1148.6136556787 Hartrees.
 NAtoms=   32 NActive=   32 NUniq=   32 SFac= 1.00D+00 NAtFMM=   60 NAOKFM=F Big=F
 Integral buffers will be    131072 words long.
 Raffenetti 2 integral format.
 Two-electron integral symmetry is turned off.
 ------------------------------------------------------------------------------
 Polarizable Continuum Model (PCM)
 =================================
 Model                : PCM.
 Atomic radii         : UFF (Universal Force Field).
 Polarization charges : Total charges.
 Charge compensation  : None.
 Solution method      : On-the-fly selection.
 Cavity type          : Scaled VdW (van der Waals Surface) (Alpha=1.100).
 Cavity algorithm     : GePol (No added spheres)
                        Default sphere list used, NSphG=   32.
                        Lebedev-Laikov grids with approx.  5.0 points / Ang**2.
                        Smoothing algorithm: York/Karplus (Gamma=1.0000).
                        Polarization charges: spherical gaussians, with
                                              point-specific exponents (IZeta= 3).
                        Self-potential: point-specific (ISelfS= 7).
                        Self-field    : sphere-specific E.n sum rule (ISelfD= 2).
 1st derivatives      : Analytical E(r).r(x)/FMM algorithm (CHGder, D1EAlg=3).
                        Cavity 1st derivative terms included.
 Solvent              : DiMethylSulfoxide, Eps=  46.826000 Eps(inf)=   2.007889
 ------------------------------------------------------------------------------
 One-electron integrals computed using PRISM.
 NBasis=   419 RedAO= T EigKep=  1.10D-06  NBF=   419
 NBsUse=   418 1.00D-06 EigRej=  3.34D-07 NBFU=   418
 Initial guess from the checkpoint file:  "/home/aikhl/works/aikhl/BHFA_NMe/Gau-354903.chk"
 B after Tr=    -0.032631   -0.007345    0.001446
         Rot=    0.999997   -0.000060    0.002361    0.001161 Ang=  -0.30 deg.
 ExpMin= 4.38D-02 ExpMax= 8.59D+03 ExpMxC= 1.30D+03 IAcc=3 IRadAn=         5 AccDes= 0.00D+00
 Harris functional with IExCor= 1009 and IRadAn=       5 diagonalized for initial guess.
 HarFok:  IExCor= 1009 AccDes= 0.00D+00 IRadAn=         5 IDoV= 1 UseB2=F ITyADJ=14
 ICtDFT=  3500011 ScaDFX=  1.000000  1.000000  1.000000  1.000000
 FoFCou: FMM=F IPFlag=           0 FMFlag=      100000 FMFlg1=           0
         NFxFlg=           0 DoJE=T BraDBF=F KetDBF=T FulRan=T
         wScrn=  0.000000 ICntrl=       500 IOpCl=  0 I1Cent=   200000004 NGrid=           0
         NMat0=    1 NMatS0=      1 NMatT0=    0 NMatD0=    1 NMtDS0=    0 NMtDT0=    0
 Symmetry not used in FoFCou.
 Requested convergence on RMS density matrix=1.00D-08 within 128 cycles.
 Requested convergence on MAX density matrix=1.00D-06.
 Requested convergence on             energy=1.00D-06.
 No special actions if energy rises.
 Inv3:  Mode=1 IEnd=    16525227.
 Iteration    1 A*A^-1 deviation from unit magnitude is 7.33D-15 for    425.
 Iteration    1 A*A^-1 deviation from orthogonality  is 4.20D-15 for   2329   2162.
 Iteration    1 A^-1*A deviation from unit magnitude is 6.22D-15 for    425.
 Iteration    1 A^-1*A deviation from orthogonality  is 2.81D-15 for   1337    242.
 Error on total polarization charges =  0.01684
 SCF Done:  E(RM062X) =  -710.485952604     A.U. after   16 cycles
            NFock= 16  Conv=0.24D-08     -V/T= 2.0040
 D1PCM: PCM CHGder 1st derivatives, ID1Alg=3 FixD1E=F DoIter=F DoCFld=F I1PDM=0.
 Calling FoFJK, ICntrl=      2127 FMM=F ISym2X=0 I1Cent= 0 IOpClX= 0 NMat=1 NMatS=1 NMatT=0.
 -------------------------------------------------------------------
 Center     Atomic                   Forces (Hartrees/Bohr)
 Number     Number              X              Y              Z
 -------------------------------------------------------------------
      1        6           0.000005941   -0.000046972   -0.000008558
      2        6           0.000083626    0.000041833    0.000069429
      3        6           0.000123153    0.000370793   -0.000004282
      4        6           0.000371958   -0.000271140   -0.000364396
      5        6          -0.000114672   -0.000006389   -0.000048291
      6        6           0.000002780   -0.000059704    0.000030948
      7        6          -0.002282556   -0.000267727    0.002032924
      8        6          -0.000112877    0.000117994    0.000262074
      9        7           0.007410616    0.005785372   -0.008885430
     10        6          -0.000046078    0.000043935    0.000018773
     11        6           0.000038423    0.000003793    0.000001062
     12        6          -0.000027376    0.000000821    0.000026272
     13        6          -0.000007747    0.000007807   -0.000047474
     14        6          -0.000006476   -0.000047328    0.000031353
     15        6          -0.035886256   -0.017033496    0.015275096
     16        8           0.016326097    0.007362276   -0.004847032
     17        1          -0.000005156   -0.000015137    0.000002200
     18        1          -0.000013712   -0.000005281   -0.000001608
     19        1           0.000310732    0.000197063   -0.000234334
     20        1           0.000010871   -0.000019882   -0.000003988
     21        1          -0.000001536   -0.000008825    0.000028842
     22        1          -0.000446531   -0.000155678   -0.000001931
     23        1          -0.000010347    0.000016191   -0.000021413
     24        1           0.000005133   -0.000001542   -0.000002059
     25        1           0.000003213   -0.000001109   -0.000010467
     26        1           0.000001799   -0.000005132   -0.000002389
     27        1           0.000055389   -0.000008837    0.000006004
     28        1           0.009931541    0.003343112   -0.002528886
     29        6           0.004797401    0.001305276   -0.001112674
     30        1          -0.000122788   -0.000348106    0.000015908
     31        1          -0.000068710    0.000507774    0.001079458
     32        1          -0.000325855   -0.000801754   -0.000755131
 -------------------------------------------------------------------
 Cartesian Forces:  Max     0.035886256 RMS     0.005081003

 GradGradGradGradGradGradGradGradGradGradGradGradGradGradGradGradGradGrad
 Berny optimization.
 FormGI is forming the generalized inverse of G from B-inverse, IUseBI=4.
 Internal  Forces:  Max     0.017635343 RMS     0.002395307
 Search for a local minimum.
 Step number   1 out of a maximum of   80 on scan point     2 out of    18
 All quantities printed in internal units (Hartrees-Bohrs-Radians)
 Mixed Optimization -- RFO/linear search
 Second derivative matrix not updated -- first step.
 ITU=  0
     Eigenvalues ---    0.00441   0.00463   0.00829   0.00956   0.01445
     Eigenvalues ---    0.01460   0.01477   0.02143   0.02161   0.02166
     Eigenvalues ---    0.02175   0.02175   0.02177   0.02179   0.02185
     Eigenvalues ---    0.02185   0.02187   0.02190   0.02191   0.02193
     Eigenvalues ---    0.02195   0.02203   0.02212   0.02574   0.04479
     Eigenvalues ---    0.06113   0.06852   0.07414   0.07606   0.15999
     Eigenvalues ---    0.16000   0.16000   0.16000   0.16000   0.16000
     Eigenvalues ---    0.16000   0.16000   0.16000   0.16000   0.16000
     Eigenvalues ---    0.16000   0.16000   0.16000   0.18823   0.19372
     Eigenvalues ---    0.22000   0.22000   0.22000   0.22000   0.22151
     Eigenvalues ---    0.23465   0.23472   0.24768   0.24801   0.24963
     Eigenvalues ---    0.24983   0.29931   0.30089   0.33713   0.34490
     Eigenvalues ---    0.34527   0.34678   0.34931   0.35266   0.35281
     Eigenvalues ---    0.35369   0.35450   0.35481   0.35482   0.35492
     Eigenvalues ---    0.35495   0.35499   0.35506   0.36314   0.37522
     Eigenvalues ---    0.42296   0.42398   0.42497   0.42522   0.46206
     Eigenvalues ---    0.46553   0.46706   0.46741   0.46888   0.46913
     Eigenvalues ---    0.47016   0.47367   0.55283   0.945681000.00000
     Eigenvalues --- 1000.000001000.000001000.000001000.000001000.00000
     Eigenvalues --- 1000.000001000.000001000.000001000.000001000.00000
     Eigenvalues --- 1000.000001000.000001000.000001000.000001000.00000
     Eigenvalues --- 1000.000001000.000001000.000001000.000001000.00000
     Eigenvalues --- 1000.000001000.000001000.000001000.000001000.00000
     Eigenvalues --- 1000.000001000.000001000.000001000.000001000.00000
     Eigenvalues --- 1000.000001000.000001000.000001000.000001000.00000
     Eigenvalues --- 1000.000001000.000001000.000001000.000001000.00000
     Eigenvalues --- 1000.000001000.000001000.000001000.000001000.00000
     Eigenvalues --- 1000.000001000.000001000.000001000.000001000.00000
     Eigenvalues --- 1000.000001000.000001000.000001000.000001000.00000
     Eigenvalues --- 1000.000001000.000001000.000001000.000001000.00000
     Eigenvalues --- 1000.000001000.000001000.000001000.000001000.00000
     Eigenvalues --- 1000.000001000.000001000.000001000.000001000.00000
     Eigenvalues --- 1000.000001000.000001000.00000
 RFO step:  Lambda=-9.34412442D-03 EMin= 4.40985769D-03
 Linear search not attempted -- first point.
 Iteration  1 RMS(Cart)=  0.05069200 RMS(Int)=  0.01292558
 Iteration  2 RMS(Cart)=  0.01875364 RMS(Int)=  0.00309365
 Iteration  3 RMS(Cart)=  0.00093921 RMS(Int)=  0.00295300
 Iteration  4 RMS(Cart)=  0.00000823 RMS(Int)=  0.00295300
 Iteration  5 RMS(Cart)=  0.00000015 RMS(Int)=  0.00295300
 Iteration  1 RMS(Cart)=  0.00001461 RMS(Int)=  0.00000927
 Iteration  2 RMS(Cart)=  0.00000630 RMS(Int)=  0.00001034
 Iteration  3 RMS(Cart)=  0.00000271 RMS(Int)=  0.00001136
 Iteration  4 RMS(Cart)=  0.00000117 RMS(Int)=  0.00001187
 Iteration  5 RMS(Cart)=  0.00000050 RMS(Int)=  0.00001210
 Variable       Old X    -DE/DX   Delta X   Delta X   Delta X     New X
                                 (Linear)    (Quad)   (Total)
    R1        2.62554  -0.00015   0.00000  -0.00034  -0.00034   2.62520
    R2        2.63584  -0.00009   0.00000  -0.00024  -0.00024   2.63560
    R3        2.04861  -0.00001   0.00000  -0.00004  -0.00004   2.04857
    R4        2.63696  -0.00000   0.00000   0.00002   0.00002   2.63697
    R5        2.04900  -0.00001   0.00000  -0.00003  -0.00003   2.04897
    R6        2.63057   0.00046   0.00000   0.00100   0.00100   2.63157
    R7        2.04949  -0.00013   0.00000  -0.00037  -0.00037   2.04912
    R8        2.64284   0.00004   0.00000   0.00010   0.00010   2.64294
    R9        2.88101   0.00086   0.00000   0.00278   0.00278   2.88379
   R10        2.62464  -0.00007   0.00000  -0.00016  -0.00015   2.62448
   R11        2.05221  -0.00002   0.00000  -0.00005  -0.00005   2.05216
   R12        2.04900  -0.00001   0.00000  -0.00004  -0.00004   2.04896
   R13        2.87785  -0.00004   0.00000  -0.00014  -0.00014   2.87771
   R14        2.76895   0.00039   0.00000   0.00106   0.00106   2.77001
   R15        2.06511   0.00001   0.00000   0.00004   0.00004   2.06515
   R16        2.63463   0.00000   0.00000  -0.00000  -0.00000   2.63463
   R17        2.63698  -0.00002   0.00000  -0.00003  -0.00003   2.63694
   R18        2.54894   0.00331   0.00000   0.00589   0.00589   2.55483
   R19        2.75076   0.00012   0.00000   0.00030   0.00030   2.75107
   R20        2.63175  -0.00002   0.00000  -0.00005  -0.00005   2.63170
   R21        2.05080   0.00001   0.00000   0.00002   0.00002   2.05082
   R22        2.63059   0.00002   0.00000   0.00004   0.00004   2.63063
   R23        2.04884  -0.00000   0.00000  -0.00000  -0.00000   2.04884
   R24        2.63224  -0.00001   0.00000  -0.00003  -0.00003   2.63221
   R25        2.04871   0.00000   0.00000   0.00000   0.00000   2.04872
   R26        2.62918   0.00002   0.00000   0.00005   0.00005   2.62923
   R27        2.04879  -0.00000   0.00000  -0.00000  -0.00000   2.04879
   R28        2.05246   0.00001   0.00000   0.00004   0.00004   2.05249
   R29        2.31425  -0.00183   0.00000  -0.00191  -0.00191   2.31234
   R30        2.07826   0.00057   0.00000   0.00165   0.00165   2.07991
   R31        2.05793   0.00020   0.00000   0.00056   0.00056   2.05849
   R32        2.06207  -0.00030   0.00000  -0.00083  -0.00083   2.06124
   R33        2.06458   0.00018   0.00000   0.00051   0.00051   2.06509
    A1        2.08582  -0.00004   0.00000  -0.00032  -0.00032   2.08550
    A2        2.09925   0.00001   0.00000   0.00011   0.00011   2.09936
    A3        2.09811   0.00003   0.00000   0.00021   0.00021   2.09832
    A4        2.09943   0.00005   0.00000   0.00020   0.00020   2.09963
    A5        2.09677  -0.00002   0.00000  -0.00006  -0.00006   2.09671
    A6        2.08698  -0.00003   0.00000  -0.00014  -0.00014   2.08684
    A7        2.10357   0.00009   0.00000   0.00050   0.00050   2.10407
    A8        2.08227  -0.00047   0.00000  -0.00275  -0.00275   2.07952
    A9        2.09731   0.00038   0.00000   0.00225   0.00225   2.09956
   A10        2.07408  -0.00036   0.00000  -0.00134  -0.00134   2.07274
   A11        2.13898   0.00146   0.00000   0.00556   0.00556   2.14454
   A12        2.06957  -0.00110   0.00000  -0.00429  -0.00429   2.06528
   A13        2.10751   0.00019   0.00000   0.00081   0.00081   2.10832
   A14        2.08537  -0.00011   0.00000  -0.00049  -0.00049   2.08488
   A15        2.09030  -0.00008   0.00000  -0.00032  -0.00032   2.08998
   A16        2.09590   0.00007   0.00000   0.00014   0.00014   2.09604
   A17        2.09660  -0.00002   0.00000   0.00001   0.00001   2.09662
   A18        2.09068  -0.00005   0.00000  -0.00015  -0.00015   2.09053
   A19        1.98904  -0.00018   0.00000  -0.00005  -0.00006   1.98898
   A20        1.96382   0.00072   0.00000   0.00542   0.00542   1.96924
   A21        1.86958   0.00007   0.00000   0.00110   0.00110   1.87067
   A22        1.91651  -0.00028   0.00000  -0.00063  -0.00064   1.91587
   A23        1.87928  -0.00021   0.00000  -0.00504  -0.00504   1.87424
   A24        1.83657  -0.00015   0.00000  -0.00139  -0.00139   1.83517
   A25        2.13418   0.00012   0.00000   0.00046   0.00046   2.13464
   A26        2.06963  -0.00013   0.00000  -0.00049  -0.00049   2.06915
   A27        2.07814   0.00001   0.00000   0.00003   0.00003   2.07817
   A28        2.08603  -0.00022   0.00000  -0.00552  -0.00900   2.07703
   A29        2.06544   0.00229   0.00000   0.00022  -0.00329   2.06215
   A30        2.12376  -0.00205   0.00000  -0.01268  -0.01599   2.10776
   A31        2.10180  -0.00001   0.00000  -0.00003  -0.00003   2.10177
   A32        2.09212   0.00003   0.00000   0.00016   0.00016   2.09227
   A33        2.08927  -0.00002   0.00000  -0.00013  -0.00013   2.08915
   A34        2.09753   0.00001   0.00000   0.00004   0.00004   2.09757
   A35        2.08975  -0.00001   0.00000  -0.00004  -0.00004   2.08971
   A36        2.09591  -0.00000   0.00000  -0.00000  -0.00000   2.09590
   A37        2.08932  -0.00001   0.00000  -0.00003  -0.00003   2.08929
   A38        2.09700  -0.00000   0.00000  -0.00003  -0.00003   2.09697
   A39        2.09687   0.00001   0.00000   0.00006   0.00006   2.09692
   A40        2.09356  -0.00000   0.00000   0.00000   0.00000   2.09356
   A41        2.09734   0.00000   0.00000   0.00001   0.00001   2.09735
   A42        2.09228  -0.00000   0.00000  -0.00001  -0.00001   2.09227
   A43        2.10602  -0.00000   0.00000  -0.00002  -0.00002   2.10600
   A44        2.08398  -0.00005   0.00000  -0.00031  -0.00031   2.08367
   A45        2.09319   0.00006   0.00000   0.00033   0.00033   2.09351
   A46        2.17196   0.00771   0.00000   0.04735   0.02589   2.19786
   A47        1.95917   0.00220   0.00000   0.04031   0.01884   1.97801
   A48        2.10945  -0.00185   0.00000   0.01763  -0.00388   2.10557
   A49        1.90562   0.00026   0.00000   0.00151   0.00146   1.90708
   A50        1.93771  -0.00217   0.00000  -0.01457  -0.01456   1.92315
   A51        1.92403   0.00209   0.00000   0.01408   0.01407   1.93810
   A52        1.90573   0.00023   0.00000  -0.00206  -0.00210   1.90363
   A53        1.89435  -0.00040   0.00000   0.00120   0.00114   1.89549
   A54        1.89580   0.00001   0.00000   0.00004   0.00008   1.89588
    D1        0.00286   0.00001   0.00000   0.00047   0.00047   0.00332
    D2       -3.13590  -0.00000   0.00000  -0.00007  -0.00007  -3.13596
    D3        3.14054   0.00001   0.00000   0.00026   0.00026   3.14079
    D4        0.00178  -0.00001   0.00000  -0.00028  -0.00028   0.00150
    D5       -0.00751  -0.00001   0.00000  -0.00028  -0.00028  -0.00779
    D6        3.13394  -0.00001   0.00000  -0.00060  -0.00060   3.13334
    D7        3.13799  -0.00000   0.00000  -0.00007  -0.00007   3.13793
    D8       -0.00374  -0.00001   0.00000  -0.00039  -0.00039  -0.00413
    D9        0.00638  -0.00001   0.00000  -0.00039  -0.00039   0.00599
   D10       -3.12695  -0.00001   0.00000  -0.00040  -0.00040  -3.12735
   D11       -3.13803   0.00000   0.00000   0.00014   0.00014  -3.13789
   D12        0.01183   0.00001   0.00000   0.00013   0.00013   0.01195
   D13       -0.01077   0.00001   0.00000   0.00013   0.00013  -0.01064
   D14       -3.11630   0.00009   0.00000   0.00244   0.00245  -3.11385
   D15        3.12248   0.00001   0.00000   0.00012   0.00012   3.12260
   D16        0.01695   0.00008   0.00000   0.00243   0.00244   0.01939
   D17        0.00610  -0.00001   0.00000   0.00006   0.00006   0.00616
   D18       -3.13783   0.00000   0.00000   0.00052   0.00052  -3.13730
   D19        3.11308  -0.00003   0.00000  -0.00196  -0.00195   3.11113
   D20       -0.03085  -0.00002   0.00000  -0.00149  -0.00149  -0.03233
   D21       -2.23203  -0.00024   0.00000  -0.00985  -0.00986  -2.24189
   D22       -0.03548  -0.00016   0.00000  -0.00618  -0.00618  -0.04165
   D23        1.97451   0.00008   0.00000  -0.00429  -0.00428   1.97023
   D24        0.94554  -0.00018   0.00000  -0.00760  -0.00761   0.93793
   D25       -3.14109  -0.00010   0.00000  -0.00392  -0.00392   3.13817
   D26       -1.13111   0.00014   0.00000  -0.00204  -0.00203  -1.13314
   D27        0.00302   0.00001   0.00000   0.00001   0.00001   0.00303
   D28       -3.13843   0.00001   0.00000   0.00033   0.00034  -3.13810
   D29       -3.13623  -0.00000   0.00000  -0.00045  -0.00045  -3.13668
   D30        0.00550   0.00000   0.00000  -0.00013  -0.00013   0.00537
   D31        0.53304   0.00020   0.00000  -0.00108  -0.00108   0.53196
   D32       -2.66252   0.00020   0.00000  -0.00084  -0.00084  -2.66336
   D33       -1.68821  -0.00040   0.00000  -0.00783  -0.00782  -1.69604
   D34        1.39941  -0.00039   0.00000  -0.00759  -0.00758   1.39183
   D35        2.60416   0.00003   0.00000  -0.00317  -0.00317   2.60099
   D36       -0.59139   0.00003   0.00000  -0.00293  -0.00293  -0.59432
   D37        1.58819   0.00011   0.00000  -0.07570  -0.07584   1.51235
   D38       -1.42048   0.00005   0.00000   0.07469   0.07482  -1.34566
   D39       -2.45972   0.00020   0.00000  -0.07205  -0.07218  -2.53190
   D40        0.81480   0.00015   0.00000   0.07835   0.07848   0.89328
   D41       -0.44167  -0.00025   0.00000  -0.07895  -0.07908  -0.52074
   D42        2.83285  -0.00031   0.00000   0.07145   0.07158   2.90443
   D43        3.08697   0.00000   0.00000   0.00021   0.00021   3.08718
   D44       -0.05563  -0.00001   0.00000  -0.00006  -0.00006  -0.05569
   D45       -0.00040   0.00000   0.00000  -0.00001  -0.00001  -0.00042
   D46        3.14018  -0.00001   0.00000  -0.00028  -0.00028   3.13990
   D47       -3.09085  -0.00001   0.00000  -0.00024  -0.00024  -3.09109
   D48        0.04841  -0.00002   0.00000  -0.00048  -0.00048   0.04793
   D49       -0.00146  -0.00000   0.00000   0.00001   0.00001  -0.00145
   D50        3.13780  -0.00001   0.00000  -0.00023  -0.00023   3.13757
   D51        0.35408  -0.01764   0.00000   0.00000   0.00001   0.35408
   D52       -3.09627   0.01024   0.00000   0.37349   0.37247  -2.72381
   D53       -2.92502  -0.01723   0.00000  -0.15455  -0.15369  -3.07871
   D54       -0.09219   0.01064   0.00000   0.21894   0.21877   0.12659
   D55        2.92729   0.00062   0.00000  -0.07483  -0.07463   2.85266
   D56       -1.25390  -0.00029   0.00000  -0.08558  -0.08536  -1.33926
   D57        0.84777  -0.00031   0.00000  -0.08573  -0.08558   0.76218
   D58       -0.07836   0.00041   0.00000   0.07838   0.07821  -0.00016
   D59        2.02363  -0.00051   0.00000   0.06763   0.06748   2.09112
   D60       -2.15788  -0.00053   0.00000   0.06748   0.06726  -2.09063
   D61        0.00206   0.00000   0.00000   0.00004   0.00004   0.00210
   D62       -3.14006  -0.00000   0.00000  -0.00003  -0.00003  -3.14009
   D63       -3.13853   0.00001   0.00000   0.00031   0.00031  -3.13821
   D64        0.00254   0.00001   0.00000   0.00024   0.00024   0.00278
   D65       -0.00186  -0.00000   0.00000  -0.00007  -0.00007  -0.00193
   D66        3.13729   0.00000   0.00000   0.00002   0.00002   3.13731
   D67        3.14026  -0.00000   0.00000   0.00000   0.00000   3.14027
   D68       -0.00378   0.00000   0.00000   0.00009   0.00009  -0.00369
   D69        0.00001   0.00000   0.00000   0.00006   0.00006   0.00008
   D70        3.13748   0.00000   0.00000   0.00015   0.00015   3.13763
   D71       -3.13913  -0.00000   0.00000  -0.00003  -0.00003  -3.13916
   D72       -0.00167   0.00000   0.00000   0.00006   0.00006  -0.00160
   D73        0.00166  -0.00000   0.00000  -0.00003  -0.00003   0.00162
   D74       -3.13759   0.00001   0.00000   0.00021   0.00021  -3.13738
   D75       -3.13582  -0.00000   0.00000  -0.00012  -0.00012  -3.13594
   D76        0.00812   0.00000   0.00000   0.00012   0.00012   0.00824
         Item               Value     Threshold  Converged?
 Maximum Force            0.012512     0.002500     NO 
 RMS     Force            0.001530     0.001667     YES
 Maximum Displacement     0.539650     0.010000     NO 
 RMS     Displacement     0.065583     0.006667     NO 
 Predicted change in Energy=-6.124402D-03
 GradGradGradGradGradGradGradGradGradGradGradGradGradGradGradGradGradGrad

                          Input orientation:                          
 ---------------------------------------------------------------------
 Center     Atomic      Atomic             Coordinates (Angstroms)
 Number     Number       Type             X           Y           Z
 ---------------------------------------------------------------------
      1          6           0        3.741366    2.993745   -2.467958
      2          6           0        4.152735    1.703182   -2.159583
      3          6           0        3.273681    0.812744   -1.541846
      4          6           0        1.972754    1.201898   -1.232997
      5          6           0        1.568888    2.504808   -1.541789
      6          6           0        2.443486    3.394647   -2.151771
      7          6           0        0.979228    0.283960   -0.526538
      8          6           0       -0.362805    0.162488   -1.235883
      9          7           0        1.524841   -1.051297   -0.265689
     10          6           0       -0.486248    0.270327   -2.620402
     11          6           0       -1.722944    0.088620   -3.234406
     12          6           0       -2.848868   -0.200358   -2.468476
     13          6           0       -2.732997   -0.309388   -1.084687
     14          6           0       -1.495441   -0.129397   -0.474892
     15          6           0        2.231442   -1.260799    0.867717
     16          8           0        2.191300   -0.569948    1.876877
     17          1           0        4.424717    3.685521   -2.947185
     18          1           0        5.161060    1.382192   -2.395988
     19          1           0        3.618542   -0.185830   -1.297446
     20          1           0        0.558135    2.821496   -1.302234
     21          1           0        2.114002    4.401914   -2.380847
     22          1           0        0.789209    0.712640    0.460580
     23          1           0        0.385785    0.498443   -3.224787
     24          1           0       -1.805883    0.173661   -4.312076
     25          1           0       -3.812085   -0.337775   -2.946676
     26          1           0       -3.605684   -0.530561   -0.480596
     27          1           0       -1.404395   -0.218302    0.603760
     28          1           0        2.929869   -2.108391    0.795592
     29          6           0        1.600666   -1.991055   -1.374952
     30          1           0        2.276855   -2.803616   -1.112083
     31          1           0        0.613412   -2.403488   -1.587050
     32          1           0        1.976376   -1.503083   -2.277691
 ---------------------------------------------------------------------
                    Distance matrix (angstroms):
                    1          2          3          4          5
     1  C    0.000000
     2  C    1.389199   0.000000
     3  C    2.415197   1.395427   0.000000
     4  C    2.804252   2.421190   1.392565   0.000000
     5  C    2.411744   2.774985   2.401957   1.398583   0.000000
     6  C    1.394700   2.404714   2.779830   2.423609   1.388818
     7  C    4.329140   3.840856   2.564172   1.526038   2.512091
     8  C    5.135975   4.859739   3.706814   2.556408   3.051471
     9  N    5.111294   4.252036   2.856862   2.492629   3.778392
    10  C    5.031199   4.877048   3.948995   2.973115   3.221785
    11  C    6.235854   6.187541   5.324976   4.347782   4.420302
    12  C    7.323487   7.262322   6.274601   5.171148   5.262436
    13  C    7.398750   7.253906   6.127671   4.944702   5.160897
    14  C    6.414863   6.172392   4.977001   3.791497   4.179404
    15  C    5.613176   4.651999   3.345420   3.247275   4.519346
    16  O    5.829254   5.030642   3.843312   3.585877   4.639913
    17  H    1.084058   2.150340   3.398928   3.888309   3.394847
    18  H    2.148910   1.084270   2.148495   3.398581   3.859226
    19  H    3.390410   2.144064   1.084348   2.153732   3.391212
    20  H    3.394340   3.860936   3.386250   2.151520   1.085956
    21  H    2.153797   3.389476   3.864055   3.402589   2.144803
    22  H    4.742889   4.377183   3.192542   2.123288   2.798078
    23  H    4.249617   4.095848   3.357234   2.642073   2.873624
    24  H    6.490425   6.517499   5.821045   4.981576   4.949527
    25  H    8.269391   8.259745   7.314733   6.226689   6.245707
    26  H    8.387460   8.246313   7.089174   5.889525   6.092273
    27  H    6.799379   6.496912   5.248912   4.098266   4.567178
    28  H    6.110734   4.975595   3.756974   3.998657   5.347637
    29  C    5.534030   4.558080   3.269269   3.217693   4.499069
    30  H    6.131279   4.992736   3.775767   4.018861   5.372637
    31  H    6.300018   5.451545   4.174114   3.869364   5.000635
    32  H    4.834547   3.876934   2.754545   2.899711   4.095215
                    6          7          8          9         10
     6  C    0.000000
     7  C    3.802869   0.000000
     8  C    4.377325   1.522819   0.000000
     9  N    4.916058   1.465826   2.444945   0.000000
    10  C    4.308635   2.555792   1.394188   3.366874   0.000000
    11  C    5.427803   3.830462   2.418579   4.545415   1.392636
    12  C    6.405729   4.319722   2.798473   4.970483   2.413835
    13  C    6.454031   3.800553   2.421433   4.398906   2.782512
    14  C    5.544903   2.509485   1.395410   3.164770   2.404468
    15  C    5.552968   2.428635   3.630564   1.351956   4.679440
    16  O    5.657881   2.823948   4.092577   2.294876   5.301023
    17  H    2.154662   5.413091   6.185522   6.167426   5.990652
    18  H    3.390403   4.710487   5.774652   4.866429   5.760095
    19  H    3.863994   2.789441   3.997029   2.489405   4.336772
    20  H    2.145871   2.686655   2.814757   4.124012   3.055612
    21  H    1.084261   4.656578   5.041651   5.878649   4.887607
    22  H    4.093186   1.092829   2.123156   2.044528   3.363760
    23  H    3.711266   2.771051   2.151509   3.529221   1.085246
    24  H    5.753156   4.700990   3.397876   5.382146   2.147683
    25  H    7.327689   5.403730   3.882604   6.014947   3.396680
    26  H    7.402199   4.656927   3.401036   5.161361   3.866662
    27  H    5.954204   2.685423   2.148069   3.167057   3.387768
    28  H    6.261545   3.358031   4.486143   2.053745   5.384902
    29  C    5.506322   2.506329   2.917585   1.455801   3.319669
    30  H    6.287065   3.399974   3.972518   2.086271   4.399873
    31  H    6.106264   2.912196   2.767770   2.098838   3.070237
    32  H    4.921565   2.693393   3.054711   2.110958   3.054005
                   11         12         13         14         15
    11  C    0.000000
    12  C    1.392070   0.000000
    13  C    2.408299   1.392905   0.000000
    14  C    2.777446   2.410639   1.391328   0.000000
    15  C    5.855383   6.169625   5.418738   4.119748   0.000000
    16  O    6.471494   6.664982   5.752170   4.395107   1.223637
    17  H    7.128389   8.260402   8.406014   7.464188   6.620424
    18  H    7.054487   8.165088   8.179064   7.091158   5.120531
    19  H    5.688463   6.572588   6.356303   5.180020   2.787030
    20  H    4.050335   4.700998   4.547671   3.689097   4.916684
    21  H    5.835685   6.768948   6.882572   6.098649   6.529416
    22  H    4.511455   4.759048   3.979740   2.608402   2.477954
    23  H    2.148205   3.394599   3.867740   3.390445   4.821823
    24  H    1.084198   2.150946   3.392479   3.861632   6.722197
    25  H    2.151537   1.084134   2.152264   3.394109   7.205955
    26  H    3.392870   2.152551   1.084171   2.148044   6.035167
    27  H    3.863572   3.394917   2.150427   1.086132   3.791541
    28  H    6.535779   6.905688   6.232168   5.011379   1.100643
    29  C    4.339240   4.919425   4.657563   3.723138   2.441458
    30  H    5.372865   5.906758   5.596476   4.667727   2.510369
    31  H    3.792486   4.197389   3.979457   3.294792   3.154305
    32  H    4.139299   5.001647   5.002636   4.146157   3.165020
                   16         17         18         19         20
    16  O    0.000000
    17  H    6.809460   0.000000
    18  H    5.557671   2.480191   0.000000
    19  H    3.501556   4.284731   2.458628   0.000000
    20  H    4.927055   4.289856   4.945181   4.290702   0.000000
    21  H    6.546266   2.484625   4.289932   4.948212   2.466140
    22  H    2.369977   5.802396   5.265108   3.450076   2.758293
    23  H    5.516187   5.152427   4.926579   3.825388   3.020346
    24  H    7.404969   7.281241   7.325997   6.216238   4.653897
    25  H    7.704622   9.166887   9.153081   7.612967   5.637731
    26  H    6.258135   9.399296   9.175138   7.278429   5.408213
    27  H    3.830601   7.863053   7.393597   5.370804   4.089586
    28  H    2.020264   7.057788   5.229586   2.924264   5.859162
    29  C    3.597608   6.532281   5.009762   2.708628   4.924714
    30  H    3.732354   7.077416   5.242904   2.947420   5.884899
    31  H    4.224972   7.311091   5.972174   3.746023   5.233034
    32  H    4.263492   5.776176   4.298955   2.322228   4.654558
                   21         22         23         24         25
    21  H    0.000000
    22  H    4.841438   0.000000
    23  H    4.351558   3.713564   0.000000
    24  H    6.080565   5.459235   2.468013   0.000000
    25  H    7.609423   5.821054   4.289373   2.480067   0.000000
    26  H    7.788137   4.663309   4.951894   4.291323   2.482200
    27  H    6.529425   2.387269   4.286752   4.947754   4.291485
    28  H    7.289683   3.557088   5.425071   7.329624   7.911612
    29  C    6.491948   3.367136   3.330980   4.991720   5.873800
    30  H    7.318193   4.129214   4.352385   5.981044   6.820652
    31  H    7.013943   3.732820   3.339941   4.463234   5.069594
    32  H    5.907501   3.717112   2.726367   4.610388   5.942371
                   26         27         28         29         30
    26  H    0.000000
    27  H    2.473663   0.000000
    28  H    6.843366   4.732344   0.000000
    29  C    5.480785   4.011028   2.547903   0.000000
    30  H    6.337967   4.814516   2.132836   1.089306   0.000000
    31  H    4.746880   3.694081   3.336171   1.090760   1.775595
    32  H    5.944304   4.624180   3.274235   1.092801   1.772094
                   31         32
    31  H    0.000000
    32  H    1.773524   0.000000
 Symmetry turned off by external request.
 Stoichiometry    C15H15NO
 Framework group  C1[X(C15H15NO)]
 Deg. of freedom    90
 Full point group                 C1      NOp   1
 Rotational constants (GHZ):           0.6405349           0.3907830           0.2880226
 Standard basis: 6-311+G(d) (5D, 7F)
   419 basis functions,   687 primitive gaussians,   436 cartesian basis functions
    60 alpha electrons       60 beta electrons
       nuclear repulsion energy      1148.6137635638 Hartrees.
 NAtoms=   32 NActive=   32 NUniq=   32 SFac= 1.00D+00 NAtFMM=   60 NAOKFM=F Big=F
 Integral buffers will be    131072 words long.
 Raffenetti 2 integral format.
 Two-electron integral symmetry is turned off.
 ------------------------------------------------------------------------------
 Polarizable Continuum Model (PCM)
 =================================
 Model                : PCM.
 Atomic radii         : UFF (Universal Force Field).
 Polarization charges : Total charges.
 Charge compensation  : None.
 Solution method      : On-the-fly selection.
 Cavity type          : Scaled VdW (van der Waals Surface) (Alpha=1.100).
 Cavity algorithm     : GePol (No added spheres)
                        Default sphere list used, NSphG=   32.
                        Lebedev-Laikov grids with approx.  5.0 points / Ang**2.
                        Smoothing algorithm: York/Karplus (Gamma=1.0000).
                        Polarization charges: spherical gaussians, with
                                              point-specific exponents (IZeta= 3).
                        Self-potential: point-specific (ISelfS= 7).
                        Self-field    : sphere-specific E.n sum rule (ISelfD= 2).
 1st derivatives      : Analytical E(r).r(x)/FMM algorithm (CHGder, D1EAlg=3).
                        Cavity 1st derivative terms included.
 Solvent              : DiMethylSulfoxide, Eps=  46.826000 Eps(inf)=   2.007889
 ------------------------------------------------------------------------------
 One-electron integrals computed using PRISM.
 NBasis=   419 RedAO= T EigKep=  1.14D-06  NBF=   419
 NBsUse=   418 1.00D-06 EigRej=  3.32D-07 NBFU=   418
 Initial guess from the checkpoint file:  "/home/aikhl/works/aikhl/BHFA_NMe/Gau-354903.chk"
 B after Tr=    -0.014870   -0.000147    0.007118
         Rot=    0.999998    0.000350   -0.000239    0.001684 Ang=   0.20 deg.
 ExpMin= 4.38D-02 ExpMax= 8.59D+03 ExpMxC= 1.30D+03 IAcc=3 IRadAn=         5 AccDes= 0.00D+00
 Harris functional with IExCor= 1009 and IRadAn=       5 diagonalized for initial guess.
 HarFok:  IExCor= 1009 AccDes= 0.00D+00 IRadAn=         5 IDoV= 1 UseB2=F ITyADJ=14
 ICtDFT=  3500011 ScaDFX=  1.000000  1.000000  1.000000  1.000000
 FoFCou: FMM=F IPFlag=           0 FMFlag=      100000 FMFlg1=           0
         NFxFlg=           0 DoJE=T BraDBF=F KetDBF=T FulRan=T
         wScrn=  0.000000 ICntrl=       500 IOpCl=  0 I1Cent=   200000004 NGrid=           0
         NMat0=    1 NMatS0=      1 NMatT0=    0 NMatD0=    1 NMtDS0=    0 NMtDT0=    0
 Symmetry not used in FoFCou.
 Requested convergence on RMS density matrix=1.00D-08 within 128 cycles.
 Requested convergence on MAX density matrix=1.00D-06.
 Requested convergence on             energy=1.00D-06.
 No special actions if energy rises.
 Inv3:  Mode=1 IEnd=    16652208.
 Iteration    1 A*A^-1 deviation from unit magnitude is 1.02D-14 for    266.
 Iteration    1 A*A^-1 deviation from orthogonality  is 3.98D-15 for   1548    719.
 Iteration    1 A^-1*A deviation from unit magnitude is 9.77D-15 for    266.
 Iteration    1 A^-1*A deviation from orthogonality  is 2.72D-15 for   1360    226.
 Error on total polarization charges =  0.01681
 SCF Done:  E(RM062X) =  -710.487869401     A.U. after   14 cycles
            NFock= 14  Conv=0.86D-08     -V/T= 2.0040
 D1PCM: PCM CHGder 1st derivatives, ID1Alg=3 FixD1E=F DoIter=F DoCFld=F I1PDM=0.
 Calling FoFJK, ICntrl=      2127 FMM=F ISym2X=0 I1Cent= 0 IOpClX= 0 NMat=1 NMatS=1 NMatT=0.
 -------------------------------------------------------------------
 Center     Atomic                   Forces (Hartrees/Bohr)
 Number     Number              X              Y              Z
 -------------------------------------------------------------------
      1        6          -0.000105790    0.000047218   -0.000010418
      2        6           0.000072735   -0.000144819    0.000104052
      3        6          -0.000188352    0.000559399    0.000405407
      4        6           0.000712465   -0.000989966    0.000028540
      5        6          -0.000261509   -0.000035027    0.000062072
      6        6           0.000086334   -0.000012934    0.000012441
      7        6          -0.006191918   -0.001041013    0.003818623
      8        6          -0.000120916   -0.000018194   -0.000161617
      9        7           0.006402266    0.003616770   -0.004062445
     10        6           0.000083474   -0.000171246    0.000141555
     11        6          -0.000206010   -0.000060912   -0.000016960
     12        6           0.000048389    0.000063772   -0.000165423
     13        6           0.000135497    0.000026449    0.000124943
     14        6          -0.000212806   -0.000111479   -0.000134004
     15        6           0.005009115    0.003619187    0.004940179
     16        8          -0.000017722   -0.000208954   -0.006206239
     17        1          -0.000006178   -0.000022815   -0.000001029
     18        1          -0.000030891   -0.000030300    0.000035319
     19        1           0.000426004    0.000019270   -0.000017375
     20        1           0.000044918    0.000006005   -0.000016239
     21        1          -0.000027072   -0.000020152    0.000026273
     22        1          -0.000010771    0.000221073   -0.000120452
     23        1          -0.000029952    0.000033613   -0.000026410
     24        1          -0.000001985   -0.000008661   -0.000010388
     25        1          -0.000000105    0.000003178   -0.000009540
     26        1          -0.000008118    0.000003795    0.000004287
     27        1          -0.000007634   -0.000008419   -0.000020019
     28        1          -0.005464128   -0.004636367    0.001686506
     29        6           0.000580474   -0.000051095   -0.000375086
     30        1          -0.000308455   -0.000356369   -0.000021782
     31        1           0.000011689   -0.000342923   -0.000252991
     32        1          -0.000413046    0.000051915    0.000238219
 -------------------------------------------------------------------
 Cartesian Forces:  Max     0.006402266 RMS     0.001719148

 GradGradGradGradGradGradGradGradGradGradGradGradGradGradGradGradGradGrad
 Berny optimization.
 Using GEDIIS/GDIIS optimizer.
 FormGI is forming the generalized inverse of G from B-inverse, IUseBI=4.
 Internal  Forces:  Max     0.007999635 RMS     0.001040103
 Search for a local minimum.
 Step number   2 out of a maximum of   80 on scan point     2 out of    18
 All quantities printed in internal units (Hartrees-Bohrs-Radians)
 Mixed Optimization -- En-DIIS/RFO-DIIS
 Update second derivatives using D2CorX and points    1    2
 DE= -1.92D-03 DEPred=-6.12D-03 R= 3.13D-01
 Trust test= 3.13D-01 RLast= 5.31D-01 DXMaxT set to 3.00D-01
 ITU=  0  0
 Use linear search instead of GDIIS.
     Eigenvalues ---    0.00440   0.00463   0.00826   0.00956   0.01458
     Eigenvalues ---    0.01477   0.01597   0.02143   0.02161   0.02166
     Eigenvalues ---    0.02175   0.02175   0.02177   0.02179   0.02185
     Eigenvalues ---    0.02185   0.02187   0.02190   0.02191   0.02193
     Eigenvalues ---    0.02195   0.02203   0.02212   0.04442   0.05243
     Eigenvalues ---    0.06116   0.06878   0.07424   0.07572   0.15935
     Eigenvalues ---    0.16000   0.16000   0.16000   0.16000   0.16000
     Eigenvalues ---    0.16000   0.16000   0.16000   0.16000   0.16000
     Eigenvalues ---    0.16000   0.16000   0.16033   0.18876   0.19419
     Eigenvalues ---    0.22000   0.22000   0.22000   0.22000   0.22516
     Eigenvalues ---    0.23466   0.23468   0.23967   0.24133   0.24941
     Eigenvalues ---    0.24964   0.29928   0.30091   0.33710   0.34490
     Eigenvalues ---    0.34528   0.34678   0.34931   0.35266   0.35281
     Eigenvalues ---    0.35369   0.35451   0.35481   0.35482   0.35492
     Eigenvalues ---    0.35495   0.35499   0.35506   0.36314   0.37525
     Eigenvalues ---    0.42294   0.42398   0.42498   0.42522   0.46206
     Eigenvalues ---    0.46553   0.46706   0.46741   0.46889   0.46913
     Eigenvalues ---    0.47016   0.47367   0.55172   0.946101000.00000
     Eigenvalues --- 1000.000001000.000001000.000001000.000001000.00000
     Eigenvalues --- 1000.000001000.000001000.000001000.000001000.00000
     Eigenvalues --- 1000.000001000.000001000.000001000.000001000.00000
     Eigenvalues --- 1000.000001000.000001000.000001000.000001000.00000
     Eigenvalues --- 1000.000001000.000001000.000001000.000001000.00000
     Eigenvalues --- 1000.000001000.000001000.000001000.000001000.00000
     Eigenvalues --- 1000.000001000.000001000.000001000.000001000.00000
     Eigenvalues --- 1000.000001000.000001000.000001000.000001000.00000
     Eigenvalues --- 1000.000001000.000001000.000001000.000001000.00000
     Eigenvalues --- 1000.000001000.000001000.000001000.000001000.00000
     Eigenvalues --- 1000.000001000.000001000.000001000.000001000.00000
     Eigenvalues --- 1000.000001000.000001000.000001000.000001000.00000
     Eigenvalues --- 1000.000001000.000001000.000001000.000001000.00000
     Eigenvalues --- 1000.000001000.000001000.000001000.000001000.00000
     Eigenvalues --- 1000.000001000.000001000.00000
 RFO step:  Lambda=-3.02877398D-04 EMin= 4.40257244D-03
 Quartic linear search produced a step of -0.36877.
 Iteration  1 RMS(Cart)=  0.04296643 RMS(Int)=  0.00166778
 Iteration  2 RMS(Cart)=  0.00164340 RMS(Int)=  0.00065904
 Iteration  3 RMS(Cart)=  0.00000564 RMS(Int)=  0.00065903
 Iteration  4 RMS(Cart)=  0.00000000 RMS(Int)=  0.00065903
 Iteration  1 RMS(Cart)=  0.00002439 RMS(Int)=  0.00001574
 Iteration  2 RMS(Cart)=  0.00001053 RMS(Int)=  0.00001757
 Iteration  3 RMS(Cart)=  0.00000455 RMS(Int)=  0.00001930
 Iteration  4 RMS(Cart)=  0.00000196 RMS(Int)=  0.00002018
 Iteration  5 RMS(Cart)=  0.00000085 RMS(Int)=  0.00002058
 Variable       Old X    -DE/DX   Delta X   Delta X   Delta X     New X
                                 (Linear)    (Quad)   (Total)
    R1        2.62520   0.00002   0.00012  -0.00012   0.00000   2.62521
    R2        2.63560  -0.00010   0.00009  -0.00024  -0.00015   2.63545
    R3        2.04857  -0.00002   0.00001  -0.00005  -0.00003   2.04854
    R4        2.63697  -0.00014  -0.00001  -0.00018  -0.00019   2.63679
    R5        2.04897  -0.00003   0.00001  -0.00006  -0.00005   2.04892
    R6        2.63157   0.00002  -0.00037   0.00044   0.00007   2.63164
    R7        2.04912   0.00011   0.00013   0.00005   0.00019   2.04931
    R8        2.64294   0.00001  -0.00004   0.00006   0.00003   2.64297
    R9        2.88379  -0.00019  -0.00103   0.00074  -0.00029   2.88350
   R10        2.62448  -0.00006   0.00006  -0.00013  -0.00008   2.62441
   R11        2.05216  -0.00004   0.00002  -0.00010  -0.00008   2.05208
   R12        2.04896  -0.00002   0.00001  -0.00004  -0.00003   2.04893
   R13        2.87771   0.00042   0.00005   0.00082   0.00087   2.87858
   R14        2.77001  -0.00010  -0.00039   0.00025  -0.00014   2.76987
   R15        2.06515  -0.00002  -0.00001  -0.00002  -0.00004   2.06511
   R16        2.63463  -0.00000   0.00000   0.00000   0.00001   2.63464
   R17        2.63694   0.00009   0.00001   0.00011   0.00012   2.63706
   R18        2.55483   0.00030  -0.00217   0.00271   0.00054   2.55537
   R19        2.75107   0.00076  -0.00011   0.00139   0.00127   2.75234
   R20        2.63170   0.00015   0.00002   0.00019   0.00020   2.63190
   R21        2.05082  -0.00000  -0.00001   0.00000  -0.00001   2.05081
   R22        2.63063  -0.00015  -0.00002  -0.00018  -0.00020   2.63043
   R23        2.04884   0.00001   0.00000   0.00001   0.00001   2.04885
   R24        2.63221   0.00008   0.00001   0.00008   0.00009   2.63230
   R25        2.04872   0.00000  -0.00000   0.00001   0.00001   2.04872
   R26        2.62923  -0.00010  -0.00002  -0.00011  -0.00013   2.62910
   R27        2.04879   0.00001   0.00000   0.00002   0.00002   2.04880
   R28        2.05249  -0.00002  -0.00001  -0.00002  -0.00003   2.05246
   R29        2.31234  -0.00524   0.00071  -0.00423  -0.00352   2.30882
   R30        2.07991  -0.00001  -0.00061   0.00066   0.00005   2.07997
   R31        2.05849   0.00007  -0.00021   0.00035   0.00014   2.05863
   R32        2.06124   0.00017   0.00031  -0.00004   0.00027   2.06151
   R33        2.06509  -0.00032  -0.00019  -0.00036  -0.00055   2.06454
    A1        2.08550  -0.00001   0.00012  -0.00019  -0.00008   2.08542
    A2        2.09936  -0.00001  -0.00004   0.00003  -0.00001   2.09935
    A3        2.09832   0.00002  -0.00008   0.00016   0.00008   2.09840
    A4        2.09963   0.00002  -0.00007   0.00013   0.00006   2.09969
    A5        2.09671   0.00004   0.00002   0.00014   0.00016   2.09687
    A6        2.08684  -0.00006   0.00005  -0.00027  -0.00021   2.08662
    A7        2.10407   0.00002  -0.00018   0.00029   0.00011   2.10418
    A8        2.07952  -0.00041   0.00101  -0.00277  -0.00175   2.07777
    A9        2.09956   0.00039  -0.00083   0.00246   0.00163   2.10119
   A10        2.07274  -0.00007   0.00049  -0.00078  -0.00029   2.07245
   A11        2.14454   0.00087  -0.00205   0.00435   0.00228   2.14683
   A12        2.06528  -0.00081   0.00158  -0.00389  -0.00232   2.06296
   A13        2.10832   0.00004  -0.00030   0.00047   0.00017   2.10849
   A14        2.08488   0.00000   0.00018  -0.00019  -0.00001   2.08487
   A15        2.08998  -0.00004   0.00012  -0.00028  -0.00016   2.08982
   A16        2.09604  -0.00000  -0.00005   0.00004  -0.00001   2.09603
   A17        2.09662   0.00004  -0.00000   0.00017   0.00016   2.09678
   A18        2.09053  -0.00004   0.00006  -0.00021  -0.00015   2.09037
   A19        1.98898   0.00086   0.00002   0.00229   0.00232   1.99129
   A20        1.96924  -0.00048  -0.00200   0.00016  -0.00183   1.96740
   A21        1.87067  -0.00048  -0.00040  -0.00244  -0.00284   1.86783
   A22        1.91587  -0.00046   0.00024  -0.00164  -0.00140   1.91447
   A23        1.87424   0.00001   0.00186  -0.00099   0.00087   1.87511
   A24        1.83517   0.00056   0.00051   0.00257   0.00309   1.83826
   A25        2.13464  -0.00002  -0.00017   0.00012  -0.00005   2.13459
   A26        2.06915   0.00016   0.00018   0.00017   0.00035   2.06950
   A27        2.07817  -0.00015  -0.00001  -0.00037  -0.00039   2.07778
   A28        2.07703  -0.00037   0.00332  -0.00303   0.00151   2.07854
   A29        2.06215   0.00133   0.00121   0.00025   0.00274   2.06489
   A30        2.10776  -0.00046   0.00590  -0.00621   0.00085   2.10861
   A31        2.10177   0.00008   0.00001   0.00023   0.00024   2.10200
   A32        2.09227   0.00000  -0.00006   0.00010   0.00004   2.09231
   A33        2.08915  -0.00008   0.00005  -0.00032  -0.00028   2.08887
   A34        2.09757  -0.00000  -0.00001   0.00001  -0.00000   2.09757
   A35        2.08971   0.00001   0.00001   0.00001   0.00002   2.08973
   A36        2.09590  -0.00000   0.00000  -0.00002  -0.00002   2.09589
   A37        2.08929  -0.00004   0.00001  -0.00015  -0.00014   2.08915
   A38        2.09697   0.00001   0.00001   0.00003   0.00005   2.09701
   A39        2.09692   0.00003  -0.00002   0.00012   0.00010   2.09702
   A40        2.09356   0.00004  -0.00000   0.00009   0.00009   2.09366
   A41        2.09735  -0.00002  -0.00000  -0.00003  -0.00004   2.09731
   A42        2.09227  -0.00002   0.00000  -0.00006  -0.00005   2.09221
   A43        2.10600   0.00007   0.00001   0.00019   0.00020   2.10620
   A44        2.08367  -0.00003   0.00012  -0.00020  -0.00009   2.08358
   A45        2.09351  -0.00004  -0.00012   0.00001  -0.00011   2.09340
   A46        2.19786  -0.00338  -0.00955  -0.00089  -0.00575   2.19211
   A47        1.97801   0.00100  -0.00695   0.00231   0.00006   1.97807
   A48        2.10557   0.00264   0.00143  -0.00125   0.00489   2.11046
   A49        1.90708   0.00032  -0.00054   0.00215   0.00163   1.90871
   A50        1.92315   0.00043   0.00537  -0.00486   0.00051   1.92366
   A51        1.93810  -0.00028  -0.00519   0.00496  -0.00023   1.93786
   A52        1.90363  -0.00047   0.00078  -0.00316  -0.00237   1.90126
   A53        1.89549   0.00020  -0.00042   0.00219   0.00179   1.89728
   A54        1.89588  -0.00022  -0.00003  -0.00133  -0.00138   1.89450
    D1        0.00332   0.00004  -0.00017   0.00181   0.00164   0.00496
    D2       -3.13596   0.00006   0.00002   0.00207   0.00210  -3.13387
    D3        3.14079   0.00000  -0.00009   0.00018   0.00009   3.14088
    D4        0.00150   0.00002   0.00010   0.00045   0.00055   0.00205
    D5       -0.00779  -0.00004   0.00010  -0.00140  -0.00130  -0.00908
    D6        3.13334  -0.00004   0.00022  -0.00206  -0.00183   3.13151
    D7        3.13793   0.00000   0.00002   0.00023   0.00025   3.13818
    D8       -0.00413  -0.00000   0.00014  -0.00043  -0.00029  -0.00442
    D9        0.00599   0.00001   0.00014   0.00067   0.00082   0.00681
   D10       -3.12735   0.00008   0.00015   0.00229   0.00244  -3.12490
   D11       -3.13789  -0.00000  -0.00005   0.00041   0.00036  -3.13753
   D12        0.01195   0.00006  -0.00005   0.00203   0.00199   0.01394
   D13       -0.01064  -0.00008  -0.00005  -0.00350  -0.00355  -0.01419
   D14       -3.11385   0.00014  -0.00090   0.00654   0.00564  -3.10821
   D15        3.12260  -0.00015  -0.00004  -0.00516  -0.00521   3.11739
   D16        0.01939   0.00008  -0.00090   0.00487   0.00398   0.02337
   D17        0.00616   0.00009  -0.00002   0.00392   0.00389   0.01005
   D18       -3.13730   0.00007  -0.00019   0.00367   0.00347  -3.13383
   D19        3.11113  -0.00009   0.00072  -0.00548  -0.00475   3.10638
   D20       -0.03233  -0.00010   0.00055  -0.00573  -0.00517  -0.03751
   D21       -2.24189  -0.00022   0.00364  -0.04945  -0.04581  -2.28770
   D22       -0.04165  -0.00055   0.00228  -0.04964  -0.04736  -0.08902
   D23        1.97023  -0.00042   0.00158  -0.04793  -0.04634   1.92388
   D24        0.93793  -0.00001   0.00280  -0.03952  -0.03671   0.90122
   D25        3.13817  -0.00034   0.00145  -0.03971  -0.03826   3.09990
   D26       -1.13314  -0.00021   0.00075  -0.03800  -0.03725  -1.17038
   D27        0.00303  -0.00003  -0.00000  -0.00149  -0.00150   0.00153
   D28       -3.13810  -0.00002  -0.00012  -0.00084  -0.00096  -3.13906
   D29       -3.13668  -0.00002   0.00017  -0.00124  -0.00107  -3.13776
   D30        0.00537  -0.00001   0.00005  -0.00059  -0.00054   0.00484
   D31        0.53196  -0.00005   0.00040   0.00134   0.00174   0.53370
   D32       -2.66336  -0.00010   0.00031  -0.00048  -0.00017  -2.66353
   D33       -1.69604   0.00031   0.00288   0.00067   0.00355  -1.69248
   D34        1.39183   0.00026   0.00280  -0.00115   0.00164   1.39347
   D35        2.60099  -0.00012   0.00117  -0.00101   0.00016   2.60116
   D36       -0.59432  -0.00017   0.00108  -0.00283  -0.00175  -0.59607
   D37        1.51235   0.00008   0.02797  -0.05860  -0.03054   1.48181
   D38       -1.34566  -0.00174  -0.02759  -0.02324  -0.05093  -1.39659
   D39       -2.53190   0.00047   0.02662  -0.05674  -0.03002  -2.56192
   D40        0.89328  -0.00135  -0.02894  -0.02138  -0.05042   0.84286
   D41       -0.52074   0.00055   0.02916  -0.05731  -0.02805  -0.54880
   D42        2.90443  -0.00126  -0.02640  -0.02195  -0.04844   2.85599
   D43        3.08718  -0.00001  -0.00008  -0.00057  -0.00065   3.08654
   D44       -0.05569  -0.00003   0.00002  -0.00143  -0.00141  -0.05710
   D45       -0.00042   0.00003   0.00000   0.00125   0.00125   0.00083
   D46        3.13990   0.00001   0.00010   0.00039   0.00049   3.14039
   D47       -3.09109   0.00000   0.00009   0.00016   0.00025  -3.09083
   D48        0.04793   0.00002   0.00018   0.00062   0.00080   0.04872
   D49       -0.00145  -0.00005  -0.00000  -0.00158  -0.00159  -0.00303
   D50        3.13757  -0.00003   0.00009  -0.00113  -0.00104   3.13653
   D51        0.35408  -0.00312  -0.00000   0.00000   0.00000   0.35409
   D52       -2.72381  -0.00800  -0.13735  -0.00288  -0.14028  -2.86408
   D53       -3.07871  -0.00095   0.05668  -0.03522   0.02124  -3.05747
   D54        0.12659  -0.00583  -0.08068  -0.03809  -0.11904   0.00755
   D55        2.85266   0.00106   0.02752  -0.01747   0.01003   2.86269
   D56       -1.33926   0.00095   0.03148  -0.02299   0.00845  -1.33081
   D57        0.76218   0.00078   0.03156  -0.02465   0.00691   0.76909
   D58       -0.00016  -0.00081  -0.02884   0.01797  -0.01084  -0.01100
   D59        2.09112  -0.00092  -0.02489   0.01245  -0.01242   2.07869
   D60       -2.09063  -0.00109  -0.02480   0.01080  -0.01397  -2.10460
   D61        0.00210   0.00000  -0.00002  -0.00009  -0.00011   0.00200
   D62       -3.14009  -0.00001   0.00001  -0.00038  -0.00037  -3.14045
   D63       -3.13821   0.00003  -0.00012   0.00077   0.00065  -3.13756
   D64        0.00278   0.00001  -0.00009   0.00048   0.00039   0.00318
   D65       -0.00193  -0.00002   0.00003  -0.00075  -0.00072  -0.00265
   D66        3.13731  -0.00001  -0.00001  -0.00022  -0.00023   3.13708
   D67        3.14027  -0.00001  -0.00000  -0.00046  -0.00046   3.13981
   D68       -0.00369   0.00000  -0.00003   0.00006   0.00003  -0.00366
   D69        0.00008   0.00001  -0.00002   0.00041   0.00039   0.00046
   D70        3.13763   0.00001  -0.00006   0.00056   0.00050   3.13813
   D71       -3.13916  -0.00000   0.00001  -0.00011  -0.00010  -3.13926
   D72       -0.00160  -0.00000  -0.00002   0.00004   0.00002  -0.00159
   D73        0.00162   0.00002   0.00001   0.00076   0.00078   0.00240
   D74       -3.13738   0.00000  -0.00008   0.00031   0.00023  -3.13715
   D75       -3.13594   0.00002   0.00005   0.00061   0.00066  -3.13528
   D76        0.00824   0.00000  -0.00004   0.00016   0.00011   0.00835
         Item               Value     Threshold  Converged?
 Maximum Force            0.007619     0.002500     NO 
 RMS     Force            0.000992     0.001667     YES
 Maximum Displacement     0.155278     0.010000     NO 
 RMS     Displacement     0.042707     0.006667     NO 
 Predicted change in Energy=-1.063732D-03
 GradGradGradGradGradGradGradGradGradGradGradGradGradGradGradGradGradGrad

                          Input orientation:                          
 ---------------------------------------------------------------------
 Center     Atomic      Atomic             Coordinates (Angstroms)
 Number     Number       Type             X           Y           Z
 ---------------------------------------------------------------------
      1          6           0        3.744440    3.012625   -2.458819
      2          6           0        4.175013    1.737436   -2.114765
      3          6           0        3.299385    0.839932   -1.502639
      4          6           0        1.982467    1.205868   -1.235874
      5          6           0        1.560209    2.494715   -1.577413
      6          6           0        2.431094    3.391596   -2.182280
      7          6           0        0.990399    0.285092   -0.531391
      8          6           0       -0.354473    0.164192   -1.236436
      9          7           0        1.538133   -1.051035   -0.280026
     10          6           0       -0.482764    0.274392   -2.620330
     11          6           0       -1.721309    0.092469   -3.230778
     12          6           0       -2.844364   -0.199246   -2.461874
     13          6           0       -2.723582   -0.311651   -1.078724
     14          6           0       -1.484242   -0.131833   -0.472670
     15          6           0        2.279250   -1.259325    0.831696
     16          8           0        2.269699   -0.560751    1.834009
     17          1           0        4.425178    3.709874   -2.933776
     18          1           0        5.195862    1.434092   -2.318320
     19          1           0        3.661371   -0.144888   -1.228559
     20          1           0        0.537782    2.794692   -1.367969
     21          1           0        2.086596    4.387406   -2.437764
     22          1           0        0.804569    0.711764    0.457372
     23          1           0        0.386784    0.505257   -3.227241
     24          1           0       -1.807857    0.179745   -4.307994
     25          1           0       -3.809017   -0.336619   -2.937193
     26          1           0       -3.593936   -0.535450   -0.472223
     27          1           0       -1.389541   -0.223617    0.605409
     28          1           0        2.866537   -2.189545    0.796209
     29          6           0        1.553156   -2.008981   -1.377038
     30          1           0        2.227688   -2.828472   -1.131692
     31          1           0        0.552270   -2.411096   -1.540138
     32          1           0        1.894207   -1.539637   -2.302769
 ---------------------------------------------------------------------
                    Distance matrix (angstroms):
                    1          2          3          4          5
     1  C    0.000000
     2  C    1.389199   0.000000
     3  C    2.415150   1.395327   0.000000
     4  C    2.804374   2.421213   1.392604   0.000000
     5  C    2.411633   2.774783   2.401797   1.398598   0.000000
     6  C    1.394622   2.404591   2.779717   2.423707   1.388777
     7  C    4.328875   3.841633   2.565655   1.525885   2.510235
     8  C    5.138957   4.874711   3.725341   2.558589   3.035392
     9  N    5.111581   4.253819   2.858767   2.490922   3.775718
    10  C    5.039172   4.908256   3.984184   2.976866   3.192373
    11  C    6.244809   6.222380   5.362139   4.351696   4.390075
    12  C    7.329970   7.289916   6.304417   5.174526   5.238316
    13  C    7.402080   7.270678   6.146705   4.947167   5.145410
    14  C    6.416503   6.182056   4.988812   3.793415   4.169879
    15  C    5.587828   4.610437   3.301011   3.231115   4.518146
    16  O    5.776871   4.950222   3.762364   3.553537   4.634334
    17  H    1.084041   2.150319   3.398842   3.888413   3.394758
    18  H    2.148984   1.084244   2.148253   3.398483   3.858995
    19  H    3.389738   2.142973   1.084447   2.154835   3.391767
    20  H    3.394127   3.860692   3.386100   2.151493   1.085914
    21  H    2.153813   3.389418   3.863921   3.402582   2.144660
    22  H    4.737190   4.362085   3.175244   2.121005   2.808960
    23  H    4.260425   4.136006   3.401398   2.646243   2.838450
    24  H    6.501743   6.559832   5.864281   4.985720   4.915183
    25  H    8.276532   8.289923   7.346536   6.230171   6.220453
    26  H    8.389706   8.259572   7.104316   5.891657   6.080177
    27  H    6.798567   6.496872   5.249860   4.099291   4.566735
    28  H    6.199072   5.060342   3.827505   4.054599   5.411365
    29  C    5.584666   4.631848   3.343859   3.246458   4.508156
    30  H    6.179014   5.060239   3.839704   4.043128   5.383355
    31  H    6.360084   5.537579   4.256434   3.901342   5.008424
    32  H    4.916381   3.997077   2.876992   2.946838   4.112625
                    6          7          8          9         10
     6  C    0.000000
     7  C    3.801500   0.000000
     8  C    4.366937   1.523281   0.000000
     9  N    4.914562   1.465753   2.444065   0.000000
    10  C    4.289454   2.556167   1.394190   3.364195   0.000000
    11  C    5.406111   3.831077   2.418840   4.542961   1.392744
    12  C    6.387705   4.320504   2.798811   4.969133   2.413835
    13  C    6.442248   3.801228   2.421565   4.398502   2.782313
    14  C    5.537795   2.510204   1.395474   3.164932   2.404251
    15  C    5.544202   2.429890   3.638690   1.352244   4.679476
    16  O    5.637168   2.819073   4.103590   2.290133   5.302325
    17  H    2.154627   5.412790   6.188529   6.167955   5.999056
    18  H    3.390320   4.711607   5.795632   4.869239   5.803698
    19  H    3.863921   2.793746   4.027728   2.495788   4.391660
    20  H    2.145699   2.683806   2.780818   4.119944   2.993632
    21  H    1.084246   4.654556   5.023698   5.876503   4.853022
    22  H    4.098151   1.092810   2.124194   2.046786   3.364636
    23  H    3.688102   2.771359   2.151533   3.526149   1.085243
    24  H    5.727421   4.701496   3.398093   5.379126   2.147799
    25  H    7.308109   5.404516   3.882944   6.013562   3.396718
    26  H    7.392359   4.657566   3.401124   5.161482   3.866472
    27  H    5.953001   2.686115   2.148058   3.168579   3.387573
    28  H    6.341147   3.377313   4.477346   2.054056   5.381593
    29  C    5.530408   2.508901   2.895082   1.456475   3.302202
    30  H    6.311446   3.403752   3.954057   2.088086   4.380680
    31  H    6.132989   2.911865   2.747094   2.099898   3.074078
    32  H    4.961836   2.698941   3.016067   2.111162   3.006915
                   11         12         13         14         15
    11  C    0.000000
    12  C    1.391965   0.000000
    13  C    2.408153   1.392956   0.000000
    14  C    2.777350   2.410686   1.391259   0.000000
    15  C    5.859651   6.182458   5.438393   4.139623   0.000000
    16  O    6.481273   6.688717   5.786097   4.426829   1.221773
    17  H    7.138146   8.267415   8.409438   7.465722   6.593688
    18  H    7.104913   8.205708   8.203769   7.105093   5.067911
    19  H    5.747909   6.621828   6.388888   5.200853   2.719720
    20  H    3.984414   4.647495   4.513261   3.668064   4.930141
    21  H    5.794436   6.734414   6.860463   6.085721   6.527791
    22  H    4.512875   4.760951   3.981812   2.610612   2.489979
    23  H    2.148130   3.394471   3.867537   3.390322   4.813538
    24  H    1.084205   2.150846   3.392374   3.861543   6.722483
    25  H    2.151472   1.084137   2.152370   3.394169   7.219619
    26  H    3.392734   2.152580   1.084180   2.147956   6.059580
    27  H    3.863459   3.394897   2.150284   1.086116   3.818891
    28  H    6.517096   6.869555   6.187996   4.977300   1.100670
    29  C    4.309822   4.877519   4.610901   3.683389   2.442888
    30  H    5.341595   5.865827   5.554482   4.635148   2.513915
    31  H    3.780907   4.156802   3.918135   3.237578   3.151925
    32  H    4.073932   4.927070   4.932566   4.092076   3.170441
                   16         17         18         19         20
    16  O    0.000000
    17  H    6.753969   0.000000
    18  H    5.457441   2.480307   0.000000
    19  H    3.389545   4.283732   2.456710   0.000000
    20  H    4.950878   4.289657   4.944907   4.291546   0.000000
    21  H    6.539559   2.484762   4.289973   4.948109   2.465771
    22  H    2.379292   5.796322   5.244967   3.426008   2.782379
    23  H    5.504361   5.163750   4.981577   3.891059   2.953168
    24  H    7.409385   7.293902   7.388117   6.284963   4.580799
    25  H    7.730807   9.174752   9.198167   7.665695   5.582314
    26  H    6.300918   9.401500   9.194984   7.305071   5.381757
    27  H    3.874681   7.861879   7.393493   5.374137   4.088885
    28  H    2.021439   7.151594   5.315712   2.985309   5.911801
    29  C    3.594666   6.586140   5.100007   2.818059   4.909820
    30  H    3.733591   7.129266   5.328002   3.044085   5.876358
    31  H    4.214048   7.376172   6.078979   3.859959   5.208654
    32  H    4.267568   5.861855   4.443449   2.494417   4.636825
                   21         22         23         24         25
    21  H    0.000000
    22  H    4.851366   0.000000
    23  H    4.310883   3.713968   0.000000
    24  H    6.030667   5.460451   2.467881   0.000000
    25  H    7.571268   5.823002   4.289245   2.479993   0.000000
    26  H    7.769576   4.665463   4.951700   4.291238   2.482311
    27  H    6.527325   2.389764   4.286700   4.947648   4.291464
    28  H    7.370426   3.575489   5.440522   7.315489   7.869856
    29  C    6.505649   3.365694   3.332427   4.967638   5.829560
    30  H    7.334482   4.133239   4.346723   5.951797   6.775763
    31  H    7.027056   3.715637   3.373250   4.465835   5.027528
    32  H    5.931701   3.724848   2.703436   4.547800   5.863148
                   26         27         28         29         30
    26  H    0.000000
    27  H    2.473436   0.000000
    28  H    6.788421   4.692066   0.000000
    29  C    5.429783   3.972039   2.545697   0.000000
    30  H    6.291594   4.784050   2.129121   1.089382   0.000000
    31  H    4.674347   3.627543   3.295972   1.090904   1.774276
    32  H    5.871883   4.579564   3.312321   1.092509   1.773056
                   31         32
    31  H    0.000000
    32  H    1.772524   0.000000
 Symmetry turned off by external request.
 Stoichiometry    C15H15NO
 Framework group  C1[X(C15H15NO)]
 Deg. of freedom    90
 Full point group                 C1      NOp   1
 Rotational constants (GHZ):           0.6452434           0.3904677           0.2871305
 Standard basis: 6-311+G(d) (5D, 7F)
   419 basis functions,   687 primitive gaussians,   436 cartesian basis functions
    60 alpha electrons       60 beta electrons
       nuclear repulsion energy      1148.8624521727 Hartrees.
 NAtoms=   32 NActive=   32 NUniq=   32 SFac= 1.00D+00 NAtFMM=   60 NAOKFM=F Big=F
 Integral buffers will be    131072 words long.
 Raffenetti 2 integral format.
 Two-electron integral symmetry is turned off.
 ------------------------------------------------------------------------------
 Polarizable Continuum Model (PCM)
 =================================
 Model                : PCM.
 Atomic radii         : UFF (Universal Force Field).
 Polarization charges : Total charges.
 Charge compensation  : None.
 Solution method      : On-the-fly selection.
 Cavity type          : Scaled VdW (van der Waals Surface) (Alpha=1.100).
 Cavity algorithm     : GePol (No added spheres)
                        Default sphere list used, NSphG=   32.
                        Lebedev-Laikov grids with approx.  5.0 points / Ang**2.
                        Smoothing algorithm: York/Karplus (Gamma=1.0000).
                        Polarization charges: spherical gaussians, with
                                              point-specific exponents (IZeta= 3).
                        Self-potential: point-specific (ISelfS= 7).
                        Self-field    : sphere-specific E.n sum rule (ISelfD= 2).
 1st derivatives      : Analytical E(r).r(x)/FMM algorithm (CHGder, D1EAlg=3).
                        Cavity 1st derivative terms included.
 Solvent              : DiMethylSulfoxide, Eps=  46.826000 Eps(inf)=   2.007889
 ------------------------------------------------------------------------------
 One-electron integrals computed using PRISM.
 NBasis=   419 RedAO= T EigKep=  1.12D-06  NBF=   419
 NBsUse=   418 1.00D-06 EigRej=  3.16D-07 NBFU=   418
 Initial guess from the checkpoint file:  "/home/aikhl/works/aikhl/BHFA_NMe/Gau-354903.chk"
 B after Tr=     0.025564   -0.001998   -0.002105
         Rot=    0.999998   -0.001006   -0.001532   -0.000856 Ang=  -0.23 deg.
 ExpMin= 4.38D-02 ExpMax= 8.59D+03 ExpMxC= 1.30D+03 IAcc=3 IRadAn=         5 AccDes= 0.00D+00
 Harris functional with IExCor= 1009 and IRadAn=       5 diagonalized for initial guess.
 HarFok:  IExCor= 1009 AccDes= 0.00D+00 IRadAn=         5 IDoV= 1 UseB2=F ITyADJ=14
 ICtDFT=  3500011 ScaDFX=  1.000000  1.000000  1.000000  1.000000
 FoFCou: FMM=F IPFlag=           0 FMFlag=      100000 FMFlg1=           0
         NFxFlg=           0 DoJE=T BraDBF=F KetDBF=T FulRan=T
         wScrn=  0.000000 ICntrl=       500 IOpCl=  0 I1Cent=   200000004 NGrid=           0
         NMat0=    1 NMatS0=      1 NMatT0=    0 NMatD0=    1 NMtDS0=    0 NMtDT0=    0
 Symmetry not used in FoFCou.
 Requested convergence on RMS density matrix=1.00D-08 within 128 cycles.
 Requested convergence on MAX density matrix=1.00D-06.
 Requested convergence on             energy=1.00D-06.
 No special actions if energy rises.
 Inv3:  Mode=1 IEnd=    16567500.
 Iteration    1 A*A^-1 deviation from unit magnitude is 8.66D-15 for   2340.
 Iteration    1 A*A^-1 deviation from orthogonality  is 3.02D-15 for   1493    434.
 Iteration    1 A^-1*A deviation from unit magnitude is 8.44D-15 for   2340.
 Iteration    1 A^-1*A deviation from orthogonality  is 4.44D-15 for   2049   2016.
 Error on total polarization charges =  0.01676
 SCF Done:  E(RM062X) =  -710.488892807     A.U. after   14 cycles
            NFock= 14  Conv=0.47D-08     -V/T= 2.0040
 D1PCM: PCM CHGder 1st derivatives, ID1Alg=3 FixD1E=F DoIter=F DoCFld=F I1PDM=0.
 Calling FoFJK, ICntrl=      2127 FMM=F ISym2X=0 I1Cent= 0 IOpClX= 0 NMat=1 NMatS=1 NMatT=0.
 -------------------------------------------------------------------
 Center     Atomic                   Forces (Hartrees/Bohr)
 Number     Number              X              Y              Z
 -------------------------------------------------------------------
      1        6          -0.000003889    0.000082586    0.000029236
      2        6           0.000006178   -0.000052596    0.000002282
      3        6          -0.000549143    0.000060476    0.000206568
      4        6           0.000179732   -0.000088836   -0.000036245
      5        6           0.000081552    0.000306684   -0.000058781
      6        6           0.000070638    0.000075525    0.000075295
      7        6          -0.004464366   -0.001235023    0.003074915
      8        6           0.000063575   -0.000182978    0.000035953
      9        7           0.008545317    0.003697233   -0.004970659
     10        6          -0.000108667   -0.000142093   -0.000041641
     11        6           0.000045753    0.000017828    0.000020899
     12        6          -0.000011438   -0.000020680    0.000029037
     13        6          -0.000004524   -0.000014144   -0.000030581
     14        6           0.000055522    0.000077005   -0.000009427
     15        6          -0.008934739   -0.006537966    0.007872183
     16        8           0.004831683    0.004256085   -0.004837602
     17        1           0.000003642   -0.000014615   -0.000022859
     18        1          -0.000018173   -0.000024188    0.000015349
     19        1          -0.000127253   -0.000473462   -0.000389726
     20        1           0.000134592    0.000049813   -0.000077279
     21        1          -0.000018830   -0.000002549   -0.000024378
     22        1          -0.000053447   -0.000043571    0.000195091
     23        1          -0.000092584   -0.000039430   -0.000020526
     24        1           0.000018380   -0.000005201    0.000001051
     25        1           0.000000304    0.000005374    0.000002437
     26        1           0.000007933   -0.000004249   -0.000000617
     27        1          -0.000014202    0.000006889   -0.000023733
     28        1          -0.000762167   -0.000246887   -0.000710484
     29        6           0.000902390    0.000134647   -0.000278794
     30        1          -0.000165476    0.000058846    0.000045971
     31        1          -0.000036788   -0.000088863   -0.000252752
     32        1           0.000418496    0.000388340    0.000179819
 -------------------------------------------------------------------
 Cartesian Forces:  Max     0.008934739 RMS     0.002029273

 GradGradGradGradGradGradGradGradGradGradGradGradGradGradGradGradGradGrad
 Berny optimization.
 Using GEDIIS/GDIIS optimizer.
 FormGI is forming the generalized inverse of G from B-inverse, IUseBI=4.
 Internal  Forces:  Max     0.007932364 RMS     0.000892272
 Search for a local minimum.
 Step number   3 out of a maximum of   80 on scan point     2 out of    18
 All quantities printed in internal units (Hartrees-Bohrs-Radians)
 Mixed Optimization -- En-DIIS/RFO-DIIS
 Swapping is turned off.
 Update second derivatives using D2CorX and points    1    2    3
 DE= -1.02D-03 DEPred=-1.06D-03 R= 9.62D-01
 TightC=F SS=  1.41D+00  RLast= 2.37D-01 DXNew= 5.0454D-01 7.1085D-01
 Trust test= 9.62D-01 RLast= 2.37D-01 DXMaxT set to 5.05D-01
 ITU=  1  0  0
     Eigenvalues ---    0.00462   0.00504   0.00926   0.01013   0.01404
     Eigenvalues ---    0.01476   0.01484   0.02143   0.02161   0.02167
     Eigenvalues ---    0.02174   0.02175   0.02177   0.02181   0.02185
     Eigenvalues ---    0.02185   0.02187   0.02190   0.02191   0.02193
     Eigenvalues ---    0.02195   0.02204   0.02212   0.04443   0.04785
     Eigenvalues ---    0.06177   0.06887   0.07437   0.07605   0.15952
     Eigenvalues ---    0.15990   0.16000   0.16000   0.16000   0.16000
     Eigenvalues ---    0.16000   0.16000   0.16000   0.16000   0.16000
     Eigenvalues ---    0.16000   0.16000   0.16111   0.18755   0.19510
     Eigenvalues ---    0.22000   0.22000   0.22000   0.22000   0.22180
     Eigenvalues ---    0.23460   0.23466   0.24118   0.24195   0.24955
     Eigenvalues ---    0.25513   0.29928   0.30087   0.33715   0.34492
     Eigenvalues ---    0.34536   0.34677   0.34934   0.35266   0.35281
     Eigenvalues ---    0.35369   0.35452   0.35481   0.35482   0.35492
     Eigenvalues ---    0.35495   0.35499   0.35506   0.36316   0.37533
     Eigenvalues ---    0.42295   0.42396   0.42504   0.42522   0.46216
     Eigenvalues ---    0.46554   0.46706   0.46753   0.46891   0.46913
     Eigenvalues ---    0.47016   0.47367   0.55224   0.934401000.00000
     Eigenvalues --- 1000.000001000.000001000.000001000.000001000.00000
     Eigenvalues --- 1000.000001000.000001000.000001000.000001000.00000
     Eigenvalues --- 1000.000001000.000001000.000001000.000001000.00000
     Eigenvalues --- 1000.000001000.000001000.000001000.000001000.00000
     Eigenvalues --- 1000.000001000.000001000.000001000.000001000.00000
     Eigenvalues --- 1000.000001000.000001000.000001000.000001000.00000
     Eigenvalues --- 1000.000001000.000001000.000001000.000001000.00000
     Eigenvalues --- 1000.000001000.000001000.000001000.000001000.00000
     Eigenvalues --- 1000.000001000.000001000.000001000.000001000.00000
     Eigenvalues --- 1000.000001000.000001000.000001000.000001000.00000
     Eigenvalues --- 1000.000001000.000001000.000001000.000001000.00000
     Eigenvalues --- 1000.000001000.000001000.000001000.000001000.00000
     Eigenvalues --- 1000.000001000.000001000.000001000.000001000.00000
     Eigenvalues --- 1000.000001000.000001000.000001000.000001000.00000
     Eigenvalues --- 1000.000001000.000001000.00000
 En-DIIS/RFO-DIIS/Sim-DIIS IScMMF=       -3 using points:     3    2
 RFO step:  Lambda=-4.47601314D-04.
 DidBck=T Rises=F RFO-DIIS coefs:    0.77422    0.22578
 Iteration  1 RMS(Cart)=  0.05253118 RMS(Int)=  0.00081511
 Iteration  2 RMS(Cart)=  0.00133390 RMS(Int)=  0.00007394
 Iteration  3 RMS(Cart)=  0.00000071 RMS(Int)=  0.00007394
 Iteration  1 RMS(Cart)=  0.00000046 RMS(Int)=  0.00000029
 Variable       Old X    -DE/DX   Delta X   Delta X   Delta X     New X
                                 (Linear)    (Quad)   (Total)
    R1        2.62521   0.00007  -0.00000   0.00011   0.00011   2.62531
    R2        2.63545   0.00000   0.00003  -0.00007  -0.00004   2.63542
    R3        2.04854   0.00000   0.00001  -0.00001  -0.00001   2.04853
    R4        2.63679  -0.00002   0.00004  -0.00019  -0.00014   2.63664
    R5        2.04892  -0.00001   0.00001  -0.00007  -0.00005   2.04887
    R6        2.63164  -0.00051  -0.00002  -0.00091  -0.00093   2.63071
    R7        2.04931   0.00029  -0.00004   0.00083   0.00078   2.05009
    R8        2.64297   0.00033  -0.00001   0.00068   0.00067   2.64364
    R9        2.88350  -0.00007   0.00007  -0.00023  -0.00017   2.88334
   R10        2.62441   0.00006   0.00002   0.00008   0.00010   2.62451
   R11        2.05208  -0.00013   0.00002  -0.00038  -0.00036   2.05172
   R12        2.04893   0.00001   0.00001   0.00000   0.00001   2.04894
   R13        2.87858   0.00007  -0.00020   0.00073   0.00054   2.87912
   R14        2.76987  -0.00022   0.00003  -0.00058  -0.00055   2.76932
   R15        2.06511   0.00017   0.00001   0.00042   0.00043   2.06554
   R16        2.63464   0.00006  -0.00000   0.00013   0.00013   2.63476
   R17        2.63706  -0.00004  -0.00003  -0.00000  -0.00003   2.63703
   R18        2.55537  -0.00037  -0.00012   0.00008  -0.00004   2.55533
   R19        2.75234  -0.00008  -0.00029   0.00061   0.00032   2.75266
   R20        2.63190  -0.00005  -0.00005   0.00003  -0.00001   2.63189
   R21        2.05081  -0.00007   0.00000  -0.00019  -0.00019   2.05063
   R22        2.63043  -0.00001   0.00005  -0.00014  -0.00009   2.63034
   R23        2.04885  -0.00000  -0.00000  -0.00000  -0.00001   2.04884
   R24        2.63230  -0.00007  -0.00002  -0.00008  -0.00010   2.63221
   R25        2.04872  -0.00000  -0.00000  -0.00000  -0.00000   2.04872
   R26        2.62910  -0.00001   0.00003  -0.00010  -0.00007   2.62902
   R27        2.04880  -0.00000  -0.00000  -0.00000  -0.00001   2.04880
   R28        2.05246  -0.00002   0.00001  -0.00008  -0.00007   2.05239
   R29        2.30882  -0.00157   0.00080  -0.00377  -0.00297   2.30584
   R30        2.07997  -0.00017  -0.00001  -0.00034  -0.00035   2.07962
   R31        2.05863  -0.00014  -0.00003  -0.00023  -0.00026   2.05837
   R32        2.06151   0.00010  -0.00006   0.00039   0.00033   2.06184
   R33        2.06454   0.00015   0.00012   0.00008   0.00020   2.06474
    A1        2.08542  -0.00003   0.00002  -0.00011  -0.00010   2.08533
    A2        2.09935   0.00000   0.00000  -0.00003  -0.00003   2.09932
    A3        2.09840   0.00002  -0.00002   0.00016   0.00014   2.09854
    A4        2.09969   0.00002  -0.00001   0.00005   0.00004   2.09973
    A5        2.09687   0.00002  -0.00004   0.00027   0.00023   2.09710
    A6        2.08662  -0.00004   0.00005  -0.00031  -0.00026   2.08636
    A7        2.10418   0.00007  -0.00002   0.00028   0.00025   2.10444
    A8        2.07777   0.00005   0.00040  -0.00083  -0.00044   2.07732
    A9        2.10119  -0.00012  -0.00037   0.00061   0.00023   2.10142
   A10        2.07245   0.00005   0.00007  -0.00008  -0.00001   2.07244
   A11        2.14683  -0.00123  -0.00051  -0.00265  -0.00316   2.14366
   A12        2.06296   0.00118   0.00052   0.00265   0.00317   2.06614
   A13        2.10849  -0.00008  -0.00004  -0.00010  -0.00015   2.10835
   A14        2.08487   0.00014   0.00000   0.00067   0.00067   2.08555
   A15        2.08982  -0.00006   0.00004  -0.00056  -0.00053   2.08929
   A16        2.09603  -0.00003   0.00000  -0.00000  -0.00000   2.09603
   A17        2.09678   0.00003  -0.00004   0.00016   0.00012   2.09690
   A18        2.09037   0.00001   0.00003  -0.00015  -0.00012   2.09026
   A19        1.99129   0.00051  -0.00052   0.00399   0.00346   1.99475
   A20        1.96740  -0.00092   0.00041  -0.00604  -0.00563   1.96178
   A21        1.86783   0.00032   0.00064   0.00185   0.00249   1.87031
   A22        1.91447   0.00030   0.00032  -0.00050  -0.00018   1.91429
   A23        1.87511  -0.00020  -0.00020   0.00107   0.00087   1.87598
   A24        1.83826  -0.00003  -0.00070  -0.00028  -0.00097   1.83729
   A25        2.13459   0.00037   0.00001   0.00130   0.00131   2.13590
   A26        2.06950  -0.00028  -0.00008  -0.00085  -0.00093   2.06857
   A27        2.07778  -0.00010   0.00009  -0.00061  -0.00053   2.07726
   A28        2.07854  -0.00074  -0.00034  -0.00437  -0.00488   2.07366
   A29        2.06489   0.00113  -0.00062  -0.00014  -0.00094   2.06395
   A30        2.10861  -0.00011  -0.00019  -0.00283  -0.00320   2.10541
   A31        2.10200   0.00003  -0.00005   0.00028   0.00023   2.10223
   A32        2.09231   0.00006  -0.00001   0.00037   0.00036   2.09268
   A33        2.08887  -0.00009   0.00006  -0.00065  -0.00059   2.08828
   A34        2.09757   0.00002   0.00000   0.00010   0.00010   2.09767
   A35        2.08973  -0.00003  -0.00000  -0.00012  -0.00013   2.08960
   A36        2.09589   0.00000   0.00000   0.00002   0.00003   2.09592
   A37        2.08915  -0.00003   0.00003  -0.00023  -0.00020   2.08896
   A38        2.09701   0.00002  -0.00001   0.00012   0.00011   2.09712
   A39        2.09702   0.00001  -0.00002   0.00010   0.00008   2.09710
   A40        2.09366   0.00000  -0.00002   0.00004   0.00002   2.09368
   A41        2.09731   0.00001   0.00001   0.00003   0.00004   2.09734
   A42        2.09221  -0.00001   0.00001  -0.00007  -0.00005   2.09216
   A43        2.10620   0.00007  -0.00004   0.00042   0.00037   2.10657
   A44        2.08358  -0.00003   0.00002  -0.00016  -0.00014   2.08343
   A45        2.09340  -0.00005   0.00002  -0.00025  -0.00023   2.09318
   A46        2.19211  -0.00120   0.00130  -0.00912  -0.00731   2.18479
   A47        1.97807  -0.00019  -0.00001  -0.00401  -0.00352   1.97455
   A48        2.11046   0.00184  -0.00110   0.00905   0.00846   2.11892
   A49        1.90871  -0.00002  -0.00037   0.00075   0.00038   1.90909
   A50        1.92366   0.00053  -0.00012   0.00307   0.00295   1.92661
   A51        1.93786  -0.00078   0.00005  -0.00413  -0.00408   1.93379
   A52        1.90126  -0.00009   0.00053  -0.00122  -0.00069   1.90057
   A53        1.89728   0.00016  -0.00040   0.00085   0.00044   1.89772
   A54        1.89450   0.00020   0.00031   0.00069   0.00101   1.89551
    D1        0.00496  -0.00006  -0.00037  -0.00181  -0.00218   0.00278
    D2       -3.13387  -0.00011  -0.00047  -0.00321  -0.00368  -3.13755
    D3        3.14088   0.00001  -0.00002   0.00054   0.00052   3.14140
    D4        0.00205  -0.00003  -0.00012  -0.00085  -0.00098   0.00107
    D5       -0.00908   0.00003   0.00029   0.00041   0.00070  -0.00839
    D6        3.13151   0.00006   0.00041   0.00162   0.00204   3.13354
    D7        3.13818  -0.00005  -0.00006  -0.00195  -0.00200   3.13617
    D8       -0.00442  -0.00002   0.00006  -0.00073  -0.00066  -0.00508
    D9        0.00681   0.00001  -0.00018   0.00064   0.00045   0.00726
   D10       -3.12490  -0.00023  -0.00055  -0.00768  -0.00823  -3.13313
   D11       -3.13753   0.00005  -0.00008   0.00202   0.00194  -3.13559
   D12        0.01394  -0.00019  -0.00045  -0.00629  -0.00674   0.00720
   D13       -0.01419   0.00009   0.00080   0.00193   0.00273  -0.01146
   D14       -3.10821  -0.00000  -0.00127   0.00394   0.00267  -3.10554
   D15        3.11739   0.00033   0.00118   0.01035   0.01153   3.12892
   D16        0.02337   0.00024  -0.00090   0.01236   0.01146   0.03483
   D17        0.01005  -0.00012  -0.00088  -0.00335  -0.00423   0.00582
   D18       -3.13383  -0.00005  -0.00078  -0.00067  -0.00145  -3.13528
   D19        3.10638  -0.00010   0.00107  -0.00541  -0.00434   3.10204
   D20       -0.03751  -0.00003   0.00117  -0.00273  -0.00156  -0.03907
   D21       -2.28770   0.00052   0.01034   0.05484   0.06519  -2.22251
   D22       -0.08902   0.00058   0.01069   0.05233   0.06303  -0.02599
   D23        1.92388   0.00024   0.01046   0.04988   0.06034   1.98422
   D24        0.90122   0.00046   0.00829   0.05692   0.06521   0.96643
   D25        3.09990   0.00052   0.00864   0.05441   0.06305  -3.12024
   D26       -1.17038   0.00018   0.00841   0.05195   0.06036  -1.11003
   D27        0.00153   0.00007   0.00034   0.00221   0.00254   0.00408
   D28       -3.13906   0.00004   0.00022   0.00099   0.00121  -3.13785
   D29       -3.13776  -0.00001   0.00024  -0.00049  -0.00024  -3.13800
   D30        0.00484  -0.00004   0.00012  -0.00170  -0.00158   0.00326
   D31        0.53370  -0.00028  -0.00039   0.01322   0.01283   0.54652
   D32       -2.66353  -0.00032   0.00004   0.00983   0.00987  -2.65366
   D33       -1.69248   0.00030  -0.00080   0.01865   0.01785  -1.67464
   D34        1.39347   0.00026  -0.00037   0.01526   0.01489   1.40836
   D35        2.60116   0.00029  -0.00004   0.01866   0.01862   2.61978
   D36       -0.59607   0.00025   0.00039   0.01527   0.01566  -0.58041
   D37        1.48181   0.00085   0.00689   0.00059   0.00749   1.48930
   D38       -1.39659  -0.00029   0.01150   0.03135   0.04285  -1.35374
   D39       -2.56192   0.00106   0.00678   0.00077   0.00756  -2.55436
   D40        0.84286  -0.00009   0.01138   0.03153   0.04291   0.88578
   D41       -0.54880   0.00096   0.00633   0.00164   0.00797  -0.54082
   D42        2.85599  -0.00019   0.01094   0.03240   0.04333   2.89932
   D43        3.08654  -0.00004   0.00015  -0.00193  -0.00178   3.08475
   D44       -0.05710  -0.00002   0.00032  -0.00191  -0.00159  -0.05868
   D45        0.00083   0.00001  -0.00028   0.00148   0.00120   0.00203
   D46        3.14039   0.00002  -0.00011   0.00151   0.00139  -3.14140
   D47       -3.09083   0.00002  -0.00006   0.00174   0.00168  -3.08915
   D48        0.04872   0.00002  -0.00018   0.00190   0.00172   0.05044
   D49       -0.00303  -0.00000   0.00036  -0.00147  -0.00112  -0.00415
   D50        3.13653  -0.00001   0.00024  -0.00131  -0.00108   3.13545
   D51        0.35409  -0.00793  -0.00000   0.00000  -0.00001   0.35408
   D52       -2.86408  -0.00113   0.03167  -0.06075  -0.02913  -2.89321
   D53       -3.05747  -0.00657  -0.00480  -0.03115  -0.03589  -3.09336
   D54        0.00755   0.00023   0.02688  -0.09190  -0.06501  -0.05747
   D55        2.86269   0.00055  -0.00226  -0.00162  -0.00389   2.85879
   D56       -1.33081   0.00075  -0.00191  -0.00077  -0.00268  -1.33349
   D57        0.76909   0.00085  -0.00156  -0.00056  -0.00214   0.76696
   D58       -0.01100  -0.00053   0.00245   0.02993   0.03239   0.02139
   D59        2.07869  -0.00032   0.00280   0.03078   0.03359   2.11229
   D60       -2.10460  -0.00022   0.00315   0.03098   0.03414  -2.07045
   D61        0.00200  -0.00001   0.00002  -0.00052  -0.00049   0.00151
   D62       -3.14045   0.00000   0.00008  -0.00018  -0.00010  -3.14055
   D63       -3.13756  -0.00002  -0.00015  -0.00054  -0.00069  -3.13825
   D64        0.00318  -0.00001  -0.00009  -0.00021  -0.00030   0.00288
   D65       -0.00265   0.00000   0.00016  -0.00048  -0.00032  -0.00296
   D66        3.13708   0.00000   0.00005  -0.00001   0.00004   3.13712
   D67        3.13981  -0.00001   0.00010  -0.00081  -0.00071   3.13910
   D68       -0.00366  -0.00001  -0.00001  -0.00035  -0.00035  -0.00401
   D69        0.00046   0.00001  -0.00009   0.00049   0.00040   0.00087
   D70        3.13813   0.00000  -0.00011   0.00063   0.00052   3.13865
   D71       -3.13926   0.00000   0.00002   0.00002   0.00004  -3.13921
   D72       -0.00159   0.00000  -0.00000   0.00017   0.00016  -0.00143
   D73        0.00240  -0.00000  -0.00018   0.00050   0.00032   0.00272
   D74       -3.13715  -0.00000  -0.00005   0.00033   0.00028  -3.13687
   D75       -3.13528  -0.00000  -0.00015   0.00035   0.00020  -3.13508
   D76        0.00835   0.00000  -0.00003   0.00019   0.00016   0.00852
         Item               Value     Threshold  Converged?
 Maximum Force            0.001685     0.002500     YES
 RMS     Force            0.000343     0.001667     YES
 Maximum Displacement     0.210205     0.010000     NO 
 RMS     Displacement     0.052698     0.006667     NO 
 Predicted change in Energy=-2.320651D-04
 GradGradGradGradGradGradGradGradGradGradGradGradGradGradGradGradGradGrad

                          Input orientation:                          
 ---------------------------------------------------------------------
 Center     Atomic      Atomic             Coordinates (Angstroms)
 Number     Number       Type             X           Y           Z
 ---------------------------------------------------------------------
      1          6           0        3.753449    3.003071   -2.451482
      2          6           0        4.151714    1.702846   -2.167179
      3          6           0        3.266115    0.812164   -1.559623
      4          6           0        1.971258    1.209631   -1.238158
      5          6           0        1.580177    2.522225   -1.523161
      6          6           0        2.461819    3.412842   -2.121788
      7          6           0        0.976080    0.293406   -0.532319
      8          6           0       -0.366355    0.162036   -1.240740
      9          7           0        1.529795   -1.038450   -0.273202
     10          6           0       -0.490161    0.243971   -2.627071
     11          6           0       -1.726845    0.050969   -3.237870
     12          6           0       -2.852759   -0.224276   -2.467164
     13          6           0       -2.736469   -0.309409   -1.081736
     14          6           0       -1.498980   -0.118485   -0.475385
     15          6           0        2.260482   -1.233644    0.847734
     16          8           0        2.227736   -0.525009    1.840534
     17          1           0        4.441881    3.694823   -2.923369
     18          1           0        5.154543    1.373814   -2.415360
     19          1           0        3.601526   -0.195854   -1.339795
     20          1           0        0.574998    2.846917   -1.272193
     21          1           0        2.142128    4.427342   -2.332003
     22          1           0        0.785968    0.723096    0.454572
     23          1           0        0.381296    0.461169   -3.236109
     24          1           0       -1.809536    0.116393   -4.316932
     25          1           0       -3.815961   -0.370317   -2.942835
     26          1           0       -3.608868   -0.520708   -0.473697
     27          1           0       -1.407993   -0.189321    0.604556
     28          1           0        2.832233   -2.173830    0.832879
     29          6           0        1.602432   -1.982388   -1.380233
     30          1           0        2.279385   -2.794703   -1.118837
     31          1           0        0.615900   -2.398374   -1.590373
     32          1           0        1.974015   -1.492949   -2.283661
 ---------------------------------------------------------------------
                    Distance matrix (angstroms):
                    1          2          3          4          5
     1  C    0.000000
     2  C    1.389255   0.000000
     3  C    2.415157   1.395251   0.000000
     4  C    2.804423   2.420894   1.392112   0.000000
     5  C    2.411659   2.774696   2.401671   1.398954   0.000000
     6  C    1.394603   2.404556   2.779649   2.423962   1.388829
     7  C    4.328885   3.839783   2.562952   1.525797   2.512834
     8  C    5.148801   4.862646   3.703942   2.561620   3.072334
     9  N    5.101316   4.239847   2.845075   2.485940   3.774035
    10  C    5.064749   4.887414   3.946124   2.986664   3.270375
    11  C    6.274308   6.199398   5.322178   4.360885   4.470317
    12  C    7.352414   7.270930   6.272037   5.180510   5.299559
    13  C    7.414024   7.257714   6.125138   4.949206   5.181355
    14  C    6.421611   6.173310   4.974717   3.793187   4.189558
    15  C    5.573466   4.614047   3.315417   3.225552   4.493385
    16  O    5.761645   4.972604   3.798332   3.543035   4.584693
    17  H    1.084038   2.150347   3.398817   3.888457   3.394837
    18  H    2.149151   1.084215   2.147999   3.397950   3.858880
    19  H    3.389993   2.142973   1.084862   2.154877   3.392260
    20  H    3.393767   3.860413   3.385992   2.152070   1.085723
    21  H    2.153875   3.389466   3.863862   3.402845   2.144641
    22  H    4.738077   4.377411   3.196254   2.122960   2.789097
    23  H    4.295151   4.111012   3.354994   2.660824   2.935891
    24  H    6.539084   6.532593   5.817997   4.996842   5.008327
    25  H    8.301635   8.269431   7.312136   6.236511   6.284949
    26  H    8.398355   8.248558   7.086690   5.892053   6.106309
    27  H    6.794941   6.494086   5.247278   4.095363   4.561669
    28  H    6.199675   5.076416   3.850776   4.059345   5.401065
    29  C    5.534370   4.549623   3.257229   3.216396   4.506934
    30  H    6.128866   4.983230   3.765291   4.017944   5.377926
    31  H    6.305659   5.445612   4.163188   3.870239   5.014642
    32  H    4.838259   3.868985   2.739945   2.897762   4.105495
                    6          7          8          9         10
     6  C    0.000000
     7  C    3.803251   0.000000
     8  C    4.398017   1.523565   0.000000
     9  N    4.909169   1.465463   2.443907   0.000000
    10  C    4.360188   2.557399   1.394257   3.356415   0.000000
    11  C    5.485685   3.832047   2.419049   4.536717   1.392736
    12  C    6.449236   4.321068   2.799207   4.968212   2.413855
    13  C    6.477581   3.801087   2.421773   4.402981   2.782120
    14  C    5.555974   2.509745   1.395458   3.171860   2.403923
    15  C    5.518010   2.426132   3.634545   1.352221   4.671579
    16  O    5.591195   2.804795   4.086023   2.284430   5.285620
    17  H    2.154691   5.412812   6.199271   6.156907   6.026708
    18  H    3.390367   4.708787   5.773080   4.852489   5.760559
    19  H    3.864342   2.790046   3.985220   2.477833   4.311894
    20  H    2.145268   2.688624   2.845298   4.123796   3.121792
    21  H    1.084252   4.657033   5.067166   5.872690   4.951423
    22  H    4.084218   1.093037   2.125257   2.045966   3.369657
    23  H    3.779241   2.773516   2.151734   3.513791   1.085145
    24  H    5.824922   4.702583   3.398207   5.369967   2.147710
    25  H    7.375428   5.405069   3.883337   6.012525   3.396764
    26  H    7.419048   4.657034   3.401233   5.168570   3.866276
    27  H    5.948443   2.685017   2.147924   3.181522   3.387266
    28  H    6.330732   3.375844   4.470697   2.051547   5.371714
    29  C    5.513344   2.508089   2.914470   1.456644   3.300034
    30  H    6.290692   3.402796   3.969522   2.088398   4.379348
    31  H    6.120462   2.914599   2.764556   2.102270   3.046326
    32  H    4.932641   2.693351   3.050245   2.108517   3.034302
                   11         12         13         14         15
    11  C    0.000000
    12  C    1.391915   0.000000
    13  C    2.407930   1.392904   0.000000
    14  C    2.777042   2.410621   1.391219   0.000000
    15  C    5.851595   6.176779   5.435677   4.138572   0.000000
    16  O    6.462248   6.667693   5.764501   4.406490   1.220200
    17  H    7.171456   8.293325   8.423431   7.471799   6.577956
    18  H    7.055491   8.165382   8.178011   7.089417   5.081555
    19  H    5.661727   6.552066   6.344263   5.173815   2.767795
    20  H    4.120643   4.754966   4.578699   3.705388   4.897542
    21  H    5.911192   6.826764   6.913803   6.113038   6.493958
    22  H    4.516648   4.761763   3.979179   2.606543   2.481451
    23  H    2.147679   3.394145   3.867243   3.390138   4.804321
    24  H    1.084202   2.150816   3.392198   3.861230   6.712781
    25  H    2.151495   1.084135   2.152372   3.394132   7.213661
    26  H    3.392562   2.152553   1.084177   2.147886   6.058360
    27  H    3.863113   3.394706   2.150081   1.086079   3.821970
    28  H    6.504300   6.856396   6.176751   4.969447   1.100486
    29  C    4.320815   4.911324   4.659830   3.729831   2.440796
    30  H    5.351451   5.896098   5.597933   4.674635   2.510909
    31  H    3.768551   4.186533   3.982570   3.303606   3.163165
    32  H    4.121962   4.994092   5.003404   4.149785   3.155144
                   16         17         18         19         20
    16  O    0.000000
    17  H    6.738263   0.000000
    18  H    5.503123   2.480533   0.000000
    19  H    3.479962   4.283839   2.456127   0.000000
    20  H    4.877550   4.289302   4.944603   4.292190   0.000000
    21  H    6.476354   2.484988   4.290178   4.948562   2.465123
    22  H    2.357403   5.797184   5.267294   3.462887   2.745331
    23  H    5.491283   5.200258   4.928533   3.794413   3.096172
    24  H    7.390896   7.336716   7.327720   6.183886   4.734153
    25  H    7.709139   9.204222   9.153697   7.590737   5.694046
    26  H    6.278664   9.412023   9.173693   7.269487   5.429847
    27  H    3.854718   7.858363   7.391222   5.373623   4.083281
    28  H    2.024697   7.151326   5.341344   3.037221   5.893584
    29  C    3.590027   6.532570   4.995305   2.681365   4.938570
    30  H    3.729887   7.074368   5.227240   2.924191   5.895450
    31  H    4.228313   7.317244   5.958967   3.718581   5.255092
    32  H    4.243850   5.780361   4.283857   2.285198   4.670627
                   21         22         23         24         25
    21  H    0.000000
    22  H    4.829659   0.000000
    23  H    4.432659   3.722028   0.000000
    24  H    6.175749   5.465527   2.467143   0.000000
    25  H    7.673947   5.823717   4.288863   2.480074   0.000000
    26  H    7.810919   4.660828   4.951405   4.291148   2.482368
    27  H    6.522293   2.380854   4.286654   4.947296   4.291276
    28  H    7.353108   3.566861   5.432032   7.301486   7.855390
    29  C    6.502443   3.369386   3.302487   4.966952   5.865107
    30  H    7.324516   4.132895   4.322763   5.951602   6.808660
    31  H    7.033476   3.735545   3.307638   4.431807   5.058019
    32  H    5.922875   3.717557   2.694901   4.586877   5.934530
                   26         27         28         29         30
    26  H    0.000000
    27  H    2.473115   0.000000
    28  H    6.777000   4.687208   0.000000
    29  C    5.487801   4.027050   2.539079   0.000000
    30  H    6.344981   4.832686   2.121395   1.089242   0.000000
    31  H    4.756181   3.713996   3.291611   1.091077   1.773867
    32  H    5.948934   4.634568   3.303476   1.092615   1.773310
                   31         32
    31  H    0.000000
    32  H    1.773392   0.000000
 Symmetry turned off by external request.
 Stoichiometry    C15H15NO
 Framework group  C1[X(C15H15NO)]
 Deg. of freedom    90
 Full point group                 C1      NOp   1
 Rotational constants (GHZ):           0.6473502           0.3875058           0.2884980
 Standard basis: 6-311+G(d) (5D, 7F)
   419 basis functions,   687 primitive gaussians,   436 cartesian basis functions
    60 alpha electrons       60 beta electrons
       nuclear repulsion energy      1148.9106592990 Hartrees.
 NAtoms=   32 NActive=   32 NUniq=   32 SFac= 1.00D+00 NAtFMM=   60 NAOKFM=F Big=F
 Integral buffers will be    131072 words long.
 Raffenetti 2 integral format.
 Two-electron integral symmetry is turned off.
 ------------------------------------------------------------------------------
 Polarizable Continuum Model (PCM)
 =================================
 Model                : PCM.
 Atomic radii         : UFF (Universal Force Field).
 Polarization charges : Total charges.
 Charge compensation  : None.
 Solution method      : On-the-fly selection.
 Cavity type          : Scaled VdW (van der Waals Surface) (Alpha=1.100).
 Cavity algorithm     : GePol (No added spheres)
                        Default sphere list used, NSphG=   32.
                        Lebedev-Laikov grids with approx.  5.0 points / Ang**2.
                        Smoothing algorithm: York/Karplus (Gamma=1.0000).
                        Polarization charges: spherical gaussians, with
                                              point-specific exponents (IZeta= 3).
                        Self-potential: point-specific (ISelfS= 7).
                        Self-field    : sphere-specific E.n sum rule (ISelfD= 2).
 1st derivatives      : Analytical E(r).r(x)/FMM algorithm (CHGder, D1EAlg=3).
                        Cavity 1st derivative terms included.
 Solvent              : DiMethylSulfoxide, Eps=  46.826000 Eps(inf)=   2.007889
 ------------------------------------------------------------------------------
 One-electron integrals computed using PRISM.
 NBasis=   419 RedAO= T EigKep=  1.11D-06  NBF=   419
 NBsUse=   418 1.00D-06 EigRej=  3.35D-07 NBFU=   418
 Initial guess from the checkpoint file:  "/home/aikhl/works/aikhl/BHFA_NMe/Gau-354903.chk"
 B after Tr=    -0.013499    0.007397   -0.000418
         Rot=    0.999999    0.001351    0.000899   -0.000223 Ang=   0.19 deg.
 ExpMin= 4.38D-02 ExpMax= 8.59D+03 ExpMxC= 1.30D+03 IAcc=3 IRadAn=         5 AccDes= 0.00D+00
 Harris functional with IExCor= 1009 and IRadAn=       5 diagonalized for initial guess.
 HarFok:  IExCor= 1009 AccDes= 0.00D+00 IRadAn=         5 IDoV= 1 UseB2=F ITyADJ=14
 ICtDFT=  3500011 ScaDFX=  1.000000  1.000000  1.000000  1.000000
 FoFCou: FMM=F IPFlag=           0 FMFlag=      100000 FMFlg1=           0
         NFxFlg=           0 DoJE=T BraDBF=F KetDBF=T FulRan=T
         wScrn=  0.000000 ICntrl=       500 IOpCl=  0 I1Cent=   200000004 NGrid=           0
         NMat0=    1 NMatS0=      1 NMatT0=    0 NMatD0=    1 NMtDS0=    0 NMtDT0=    0
 Symmetry not used in FoFCou.
 Requested convergence on RMS density matrix=1.00D-08 within 128 cycles.
 Requested convergence on MAX density matrix=1.00D-06.
 Requested convergence on             energy=1.00D-06.
 No special actions if energy rises.
 Inv3:  Mode=1 IEnd=    16609827.
 Iteration    1 A*A^-1 deviation from unit magnitude is 7.33D-15 for    587.
 Iteration    1 A*A^-1 deviation from orthogonality  is 3.92D-15 for   2347   2225.
 Iteration    1 A^-1*A deviation from unit magnitude is 7.77D-15 for    587.
 Iteration    1 A^-1*A deviation from orthogonality  is 3.67D-11 for   1960   1939.
 Error on total polarization charges =  0.01678
 SCF Done:  E(RM062X) =  -710.488891246     A.U. after   15 cycles
            NFock= 15  Conv=0.25D-08     -V/T= 2.0040
 D1PCM: PCM CHGder 1st derivatives, ID1Alg=3 FixD1E=F DoIter=F DoCFld=F I1PDM=0.
 Calling FoFJK, ICntrl=      2127 FMM=F ISym2X=0 I1Cent= 0 IOpClX= 0 NMat=1 NMatS=1 NMatT=0.
 -------------------------------------------------------------------
 Center     Atomic                   Forces (Hartrees/Bohr)
 Number     Number              X              Y              Z
 -------------------------------------------------------------------
      1        6          -0.000006895   -0.000002031   -0.000004859
      2        6           0.000015775    0.000021699   -0.000073923
      3        6           0.000319064    0.000021655   -0.000244836
      4        6          -0.000238713    0.000494434    0.000372882
      5        6          -0.000086476   -0.000440764   -0.000123842
      6        6          -0.000094794   -0.000038885   -0.000204130
      7        6          -0.004327443   -0.001284650    0.002196578
      8        6           0.000378508   -0.000250649    0.000004683
      9        7           0.009086767    0.003249041   -0.006003512
     10        6           0.000204729    0.000329673    0.000171295
     11        6           0.000000977    0.000037399   -0.000055031
     12        6           0.000022512   -0.000034811   -0.000014751
     13        6          -0.000007345    0.000028874    0.000028507
     14        6          -0.000074742    0.000048581    0.000099728
     15        6          -0.012107987   -0.008080829    0.007208619
     16        8           0.006454926    0.004789237   -0.002327029
     17        1           0.000018445    0.000023155    0.000059925
     18        1           0.000023024    0.000009735    0.000030755
     19        1           0.000443466    0.000690692    0.000261093
     20        1          -0.000226612   -0.000079799    0.000078806
     21        1           0.000013506    0.000008873    0.000020585
     22        1           0.000025462   -0.000045113   -0.000297283
     23        1           0.000223076    0.000162492   -0.000001435
     24        1           0.000012577    0.000010564    0.000000748
     25        1           0.000005923    0.000002281   -0.000003794
     26        1           0.000002485   -0.000001238    0.000003116
     27        1          -0.000030726    0.000014678   -0.000012495
     28        1           0.000802203    0.000607377   -0.000522699
     29        6          -0.000513746    0.000145420   -0.000527215
     30        1          -0.000058051   -0.000016694    0.000044184
     31        1           0.000030419    0.000142955   -0.000024483
     32        1          -0.000310316   -0.000563350   -0.000140188
 -------------------------------------------------------------------
 Cartesian Forces:  Max     0.012107987 RMS     0.002265769

 GradGradGradGradGradGradGradGradGradGradGradGradGradGradGradGradGradGrad
 Berny optimization.
 Using GEDIIS/GDIIS optimizer.
 FormGI is forming the generalized inverse of G from B-inverse, IUseBI=4.
 Internal  Forces:  Max     0.008813639 RMS     0.001050990
 Search for a local minimum.
 Step number   4 out of a maximum of   80 on scan point     2 out of    18
 All quantities printed in internal units (Hartrees-Bohrs-Radians)
 Mixed Optimization -- En-DIIS/RFO-DIIS
 Swapping is turned off.
 Update second derivatives using D2CorX and points    1    2    3    4
 DE=  1.56D-06 DEPred=-2.32D-04 R=-6.73D-03
 Trust test=-6.73D-03 RLast= 2.03D-01 DXMaxT set to 2.52D-01
 ITU= -1  1  0  0
     Eigenvalues ---    0.00464   0.00567   0.00798   0.01084   0.01452
     Eigenvalues ---    0.01475   0.01705   0.02143   0.02161   0.02167
     Eigenvalues ---    0.02174   0.02177   0.02178   0.02185   0.02185
     Eigenvalues ---    0.02187   0.02190   0.02191   0.02193   0.02195
     Eigenvalues ---    0.02200   0.02212   0.02352   0.04205   0.04564
     Eigenvalues ---    0.06231   0.06893   0.07444   0.07630   0.15712
     Eigenvalues ---    0.15990   0.16000   0.16000   0.16000   0.16000
     Eigenvalues ---    0.16000   0.16000   0.16000   0.16000   0.16000
     Eigenvalues ---    0.16000   0.16026   0.16209   0.19195   0.20499
     Eigenvalues ---    0.21969   0.22000   0.22000   0.22000   0.22205
     Eigenvalues ---    0.23455   0.23498   0.23928   0.24076   0.24974
     Eigenvalues ---    0.28227   0.29955   0.30439   0.33718   0.34504
     Eigenvalues ---    0.34561   0.34680   0.34935   0.35266   0.35290
     Eigenvalues ---    0.35376   0.35481   0.35482   0.35492   0.35495
     Eigenvalues ---    0.35499   0.35506   0.35523   0.36430   0.37597
     Eigenvalues ---    0.42317   0.42396   0.42516   0.42565   0.46238
     Eigenvalues ---    0.46557   0.46706   0.46814   0.46892   0.46913
     Eigenvalues ---    0.47016   0.47376   0.55427   0.928621000.00000
     Eigenvalues --- 1000.000001000.000001000.000001000.000001000.00000
     Eigenvalues --- 1000.000001000.000001000.000001000.000001000.00000
     Eigenvalues --- 1000.000001000.000001000.000001000.000001000.00000
     Eigenvalues --- 1000.000001000.000001000.000001000.000001000.00000
     Eigenvalues --- 1000.000001000.000001000.000001000.000001000.00000
     Eigenvalues --- 1000.000001000.000001000.000001000.000001000.00000
     Eigenvalues --- 1000.000001000.000001000.000001000.000001000.00000
     Eigenvalues --- 1000.000001000.000001000.000001000.000001000.00000
     Eigenvalues --- 1000.000001000.000001000.000001000.000001000.00000
     Eigenvalues --- 1000.000001000.000001000.000001000.000001000.00000
     Eigenvalues --- 1000.000001000.000001000.000001000.000001000.00000
     Eigenvalues --- 1000.000001000.000001000.000001000.000001000.00000
     Eigenvalues --- 1000.000001000.000001000.000001000.000001000.00000
     Eigenvalues --- 1000.000001000.000001000.000001000.000001000.00000
     Eigenvalues --- 1000.000001000.000001000.00000
 En-DIIS/RFO-DIIS/Sim-DIIS IScMMF=       -3 using points:     4    3    2
 RFO step:  Lambda=-3.45692140D-04.
 DidBck=T Rises=F RFO-DIIS coefs:    0.62189    0.49200   -0.11389
 Iteration  1 RMS(Cart)=  0.03131343 RMS(Int)=  0.00027088
 Iteration  2 RMS(Cart)=  0.00045647 RMS(Int)=  0.00006857
 Iteration  3 RMS(Cart)=  0.00000008 RMS(Int)=  0.00006857
 Iteration  1 RMS(Cart)=  0.00000062 RMS(Int)=  0.00000038
 Variable       Old X    -DE/DX   Delta X   Delta X   Delta X     New X
                                 (Linear)    (Quad)   (Total)
    R1        2.62531  -0.00006  -0.00004   0.00001  -0.00003   2.62528
    R2        2.63542  -0.00011  -0.00000  -0.00011  -0.00011   2.63530
    R3        2.04853   0.00000  -0.00000   0.00000   0.00000   2.04854
    R4        2.63664   0.00010   0.00003   0.00007   0.00010   2.63675
    R5        2.04887   0.00001   0.00001  -0.00001   0.00001   2.04888
    R6        2.63071   0.00064   0.00036   0.00004   0.00040   2.63111
    R7        2.05009  -0.00045  -0.00028  -0.00013  -0.00041   2.04968
    R8        2.64364  -0.00029  -0.00025   0.00012  -0.00013   2.64351
    R9        2.88334   0.00046   0.00003   0.00068   0.00071   2.88405
   R10        2.62451  -0.00003  -0.00005   0.00003  -0.00002   2.62449
   R11        2.05172   0.00020   0.00013   0.00005   0.00018   2.05190
   R12        2.04894   0.00000  -0.00001   0.00001   0.00001   2.04895
   R13        2.87912  -0.00079  -0.00010  -0.00103  -0.00114   2.87798
   R14        2.76932   0.00063   0.00019   0.00048   0.00067   2.76999
   R15        2.06554  -0.00029  -0.00017  -0.00010  -0.00027   2.06527
   R16        2.63476  -0.00024  -0.00005  -0.00017  -0.00022   2.63455
   R17        2.63703   0.00004   0.00003  -0.00002   0.00001   2.63704
   R18        2.55533   0.00138   0.00008   0.00103   0.00111   2.55644
   R19        2.75266   0.00064   0.00002   0.00069   0.00071   2.75337
   R20        2.63189  -0.00003   0.00003  -0.00009  -0.00006   2.63183
   R21        2.05063   0.00021   0.00007   0.00015   0.00022   2.05085
   R22        2.63034   0.00008   0.00001   0.00007   0.00008   2.63042
   R23        2.04884  -0.00000   0.00000  -0.00001  -0.00001   2.04884
   R24        2.63221   0.00012   0.00005   0.00005   0.00010   2.63231
   R25        2.04872  -0.00000   0.00000  -0.00001  -0.00001   2.04871
   R26        2.62902   0.00000   0.00001  -0.00001   0.00001   2.62903
   R27        2.04880   0.00000   0.00000  -0.00001  -0.00000   2.04880
   R28        2.05239  -0.00001   0.00002  -0.00005  -0.00003   2.05236
   R29        2.30584   0.00071   0.00072  -0.00074  -0.00001   2.30583
   R30        2.07962  -0.00009   0.00014  -0.00033  -0.00019   2.07942
   R31        2.05837  -0.00001   0.00012  -0.00021  -0.00009   2.05828
   R32        2.06184  -0.00008  -0.00009   0.00003  -0.00006   2.06178
   R33        2.06474  -0.00024  -0.00014  -0.00006  -0.00020   2.06454
    A1        2.08533  -0.00004   0.00003  -0.00017  -0.00014   2.08518
    A2        2.09932   0.00003   0.00001   0.00006   0.00007   2.09939
    A3        2.09854   0.00001  -0.00004   0.00011   0.00007   2.09861
    A4        2.09973   0.00009  -0.00001   0.00023   0.00022   2.09995
    A5        2.09710  -0.00005  -0.00007  -0.00001  -0.00008   2.09702
    A6        2.08636  -0.00004   0.00008  -0.00022  -0.00014   2.08622
    A7        2.10444  -0.00006  -0.00008   0.00008   0.00000   2.10444
    A8        2.07732  -0.00043  -0.00003  -0.00117  -0.00120   2.07612
    A9        2.10142   0.00048   0.00010   0.00109   0.00119   2.10261
   A10        2.07244  -0.00030  -0.00003  -0.00046  -0.00049   2.07195
   A11        2.14366   0.00236   0.00146   0.00184   0.00329   2.14696
   A12        2.06614  -0.00206  -0.00146  -0.00125  -0.00272   2.06342
   A13        2.10835   0.00032   0.00007   0.00046   0.00053   2.10888
   A14        2.08555  -0.00031  -0.00026  -0.00030  -0.00056   2.08499
   A15        2.08929  -0.00001   0.00018  -0.00016   0.00002   2.08931
   A16        2.09603  -0.00001  -0.00000  -0.00012  -0.00012   2.09591
   A17        2.09690   0.00000  -0.00003   0.00008   0.00006   2.09696
   A18        2.09026   0.00001   0.00003   0.00003   0.00006   2.09032
   A19        1.99475  -0.00151  -0.00104  -0.00185  -0.00289   1.99186
   A20        1.96178   0.00269   0.00192   0.00438   0.00630   1.96808
   A21        1.87031  -0.00059  -0.00126  -0.00070  -0.00197   1.86835
   A22        1.91429  -0.00090  -0.00009  -0.00090  -0.00099   1.91330
   A23        1.87598   0.00065  -0.00023  -0.00023  -0.00046   1.87552
   A24        1.83729  -0.00032   0.00072  -0.00083  -0.00011   1.83718
   A25        2.13590  -0.00099  -0.00050  -0.00084  -0.00135   2.13455
   A26        2.06857   0.00070   0.00039   0.00069   0.00108   2.06965
   A27        2.07726   0.00029   0.00015   0.00033   0.00048   2.07774
   A28        2.07366  -0.00045   0.00202  -0.00370  -0.00161   2.07205
   A29        2.06395   0.00068   0.00067  -0.00225  -0.00151   2.06244
   A30        2.10541   0.00026   0.00131  -0.00122   0.00016   2.10557
   A31        2.10223  -0.00007  -0.00006  -0.00010  -0.00016   2.10207
   A32        2.09268  -0.00010  -0.00013  -0.00007  -0.00020   2.09248
   A33        2.08828   0.00017   0.00019   0.00017   0.00036   2.08863
   A34        2.09767  -0.00007  -0.00004  -0.00008  -0.00012   2.09755
   A35        2.08960   0.00002   0.00005  -0.00005   0.00000   2.08960
   A36        2.09592   0.00005  -0.00001   0.00013   0.00011   2.09603
   A37        2.08896   0.00007   0.00006   0.00010   0.00015   2.08911
   A38        2.09712  -0.00004  -0.00004  -0.00004  -0.00008   2.09704
   A39        2.09710  -0.00003  -0.00002  -0.00005  -0.00007   2.09703
   A40        2.09368  -0.00002   0.00000   0.00000   0.00000   2.09368
   A41        2.09734   0.00001  -0.00002   0.00004   0.00003   2.09737
   A42        2.09216   0.00000   0.00001  -0.00005  -0.00003   2.09213
   A43        2.10657  -0.00021  -0.00012  -0.00024  -0.00036   2.10622
   A44        2.08343   0.00013   0.00004   0.00021   0.00026   2.08369
   A45        2.09318   0.00008   0.00007   0.00003   0.00010   2.09328
   A46        2.18479   0.00118   0.00211  -0.00040   0.00121   2.18601
   A47        1.97455  -0.00023   0.00134  -0.00171  -0.00088   1.97368
   A48        2.11892  -0.00011  -0.00264   0.00477   0.00163   2.12055
   A49        1.90909  -0.00012   0.00004  -0.00037  -0.00033   1.90877
   A50        1.92661  -0.00028  -0.00106   0.00054  -0.00052   1.92609
   A51        1.93379   0.00091   0.00152   0.00039   0.00191   1.93569
   A52        1.90057   0.00003  -0.00001  -0.00021  -0.00022   1.90035
   A53        1.89772  -0.00018   0.00004  -0.00010  -0.00007   1.89765
   A54        1.89551  -0.00038  -0.00054  -0.00026  -0.00080   1.89471
    D1        0.00278   0.00003   0.00101  -0.00101  -0.00000   0.00278
    D2       -3.13755   0.00010   0.00163  -0.00084   0.00079  -3.13676
    D3        3.14140  -0.00003  -0.00019  -0.00026  -0.00044   3.14096
    D4        0.00107   0.00004   0.00043  -0.00008   0.00035   0.00142
    D5       -0.00839   0.00002  -0.00041   0.00133   0.00092  -0.00747
    D6        3.13354  -0.00003  -0.00098   0.00101   0.00003   3.13357
    D7        3.13617   0.00009   0.00079   0.00058   0.00136   3.13754
    D8       -0.00508   0.00003   0.00022   0.00025   0.00047  -0.00461
    D9        0.00726  -0.00003  -0.00008  -0.00078  -0.00086   0.00640
   D10       -3.13313   0.00025   0.00339  -0.00101   0.00238  -3.13076
   D11       -3.13559  -0.00010  -0.00069  -0.00096  -0.00165  -3.13724
   D12        0.00720   0.00018   0.00277  -0.00118   0.00159   0.00879
   D13       -0.01146  -0.00002  -0.00144   0.00223   0.00079  -0.01067
   D14       -3.10554  -0.00001  -0.00037  -0.00098  -0.00134  -3.10689
   D15        3.12892  -0.00031  -0.00495   0.00245  -0.00250   3.12642
   D16        0.03483  -0.00030  -0.00388  -0.00075  -0.00464   0.03020
   D17        0.00582   0.00008   0.00204  -0.00191   0.00013   0.00596
   D18       -3.13528  -0.00002   0.00094  -0.00196  -0.00101  -3.13630
   D19        3.10204   0.00019   0.00110   0.00123   0.00233   3.10437
   D20       -0.03907   0.00008   0.00000   0.00118   0.00118  -0.03789
   D21       -2.22251  -0.00064  -0.02987  -0.00316  -0.03302  -2.25553
   D22       -0.02599  -0.00085  -0.02923  -0.00220  -0.03142  -0.05741
   D23        1.98422  -0.00014  -0.02809  -0.00128  -0.02937   1.95485
   D24        0.96643  -0.00068  -0.02884  -0.00637  -0.03521   0.93123
   D25       -3.12024  -0.00089  -0.02820  -0.00541  -0.03360   3.12935
   D26       -1.11003  -0.00018  -0.02706  -0.00449  -0.03155  -1.14158
   D27        0.00408  -0.00008  -0.00113   0.00014  -0.00099   0.00309
   D28       -3.13785  -0.00003  -0.00057   0.00046  -0.00010  -3.13795
   D29       -3.13800   0.00002  -0.00003   0.00019   0.00016  -3.13784
   D30        0.00326   0.00008   0.00054   0.00051   0.00105   0.00431
   D31        0.54652   0.00070  -0.00465  -0.00567  -0.01032   0.53621
   D32       -2.65366   0.00088  -0.00375  -0.00209  -0.00585  -2.65951
   D33       -1.67464  -0.00098  -0.00634  -0.00938  -0.01572  -1.69036
   D34        1.40836  -0.00081  -0.00544  -0.00581  -0.01125   1.39711
   D35        2.61978  -0.00050  -0.00702  -0.00783  -0.01485   2.60493
   D36       -0.58041  -0.00033  -0.00612  -0.00425  -0.01038  -0.59078
   D37        1.48930   0.00060  -0.00631  -0.02426  -0.03057   1.45873
   D38       -1.35374  -0.00123  -0.02200   0.00188  -0.02012  -1.37387
   D39       -2.55436  -0.00005  -0.00628  -0.02403  -0.03030  -2.58467
   D40        0.88578  -0.00187  -0.02197   0.00211  -0.01985   0.86592
   D41       -0.54082   0.00012  -0.00621  -0.02516  -0.03136  -0.57219
   D42        2.89932  -0.00171  -0.02190   0.00098  -0.02092   2.87840
   D43        3.08475   0.00012   0.00060   0.00180   0.00240   3.08715
   D44       -0.05868   0.00006   0.00044   0.00110   0.00154  -0.05714
   D45        0.00203  -0.00008  -0.00031  -0.00180  -0.00211  -0.00007
   D46       -3.14140  -0.00013  -0.00047  -0.00250  -0.00297   3.13882
   D47       -3.08915  -0.00005  -0.00061  -0.00133  -0.00194  -3.09109
   D48        0.05044  -0.00006  -0.00056  -0.00169  -0.00225   0.04819
   D49       -0.00415   0.00008   0.00024   0.00208   0.00232  -0.00183
   D50        3.13545   0.00007   0.00029   0.00172   0.00201   3.13746
   D51        0.35408  -0.00881   0.00000   0.00000  -0.00000   0.35408
   D52       -2.89321   0.00012  -0.00496   0.02876   0.02383  -2.86938
   D53       -3.09336  -0.00688   0.01599  -0.02698  -0.01102  -3.10438
   D54       -0.05747   0.00205   0.01102   0.00178   0.01281  -0.04466
   D55        2.85879   0.00102   0.00261  -0.00349  -0.00087   2.85792
   D56       -1.33349   0.00082   0.00198  -0.00365  -0.00167  -1.33516
   D57        0.76696   0.00075   0.00159  -0.00337  -0.00177   0.76519
   D58        0.02139  -0.00071  -0.01348   0.02359   0.01010   0.03149
   D59        2.11229  -0.00092  -0.01412   0.02343   0.00931   2.12159
   D60       -2.07045  -0.00098  -0.01450   0.02371   0.00921  -2.06124
   D61        0.00151   0.00002   0.00017   0.00032   0.00050   0.00200
   D62       -3.14055  -0.00000  -0.00000   0.00019   0.00019  -3.14036
   D63       -3.13825   0.00008   0.00033   0.00102   0.00136  -3.13689
   D64        0.00288   0.00006   0.00016   0.00089   0.00105   0.00393
   D65       -0.00296   0.00004   0.00004   0.00089   0.00093  -0.00203
   D66        3.13712  -0.00001  -0.00004  -0.00004  -0.00008   3.13704
   D67        3.13910   0.00006   0.00022   0.00102   0.00124   3.14034
   D68       -0.00401   0.00002   0.00014   0.00010   0.00023  -0.00378
   D69        0.00087  -0.00003  -0.00011  -0.00061  -0.00072   0.00015
   D70        3.13865  -0.00004  -0.00014  -0.00081  -0.00095   3.13770
   D71       -3.13921   0.00001  -0.00003   0.00032   0.00029  -3.13893
   D72       -0.00143   0.00001  -0.00006   0.00012   0.00006  -0.00137
   D73        0.00272  -0.00003  -0.00003  -0.00089  -0.00092   0.00180
   D74       -3.13687  -0.00001  -0.00008  -0.00053  -0.00061  -3.13747
   D75       -3.13508  -0.00002  -0.00000  -0.00069  -0.00069  -3.13577
   D76        0.00852  -0.00001  -0.00005  -0.00032  -0.00037   0.00814
         Item               Value     Threshold  Converged?
 Maximum Force            0.002694     0.002500     NO 
 RMS     Force            0.000518     0.001667     YES
 Maximum Displacement     0.113246     0.010000     NO 
 RMS     Displacement     0.031339     0.006667     NO 
 Predicted change in Energy=-1.737376D-04
 GradGradGradGradGradGradGradGradGradGradGradGradGradGradGradGradGradGrad

                          Input orientation:                          
 ---------------------------------------------------------------------
 Center     Atomic      Atomic             Coordinates (Angstroms)
 Number     Number       Type             X           Y           Z
 ---------------------------------------------------------------------
      1          6           0        3.745940    3.006039   -2.452073
      2          6           0        4.162086    1.718639   -2.136781
      3          6           0        3.282306    0.823466   -1.527246
      4          6           0        1.975491    1.203764   -1.233685
      5          6           0        1.566705    2.503689   -1.549856
      6          6           0        2.441968    3.398543   -2.151493
      7          6           0        0.980784    0.285673   -0.528792
      8          6           0       -0.361444    0.160985   -1.237518
      9          7           0        1.526717   -1.049824   -0.269898
     10          6           0       -0.484813    0.261985   -2.622514
     11          6           0       -1.721412    0.077567   -3.236065
     12          6           0       -2.847535   -0.207478   -2.469157
     13          6           0       -2.731826   -0.309954   -1.084802
     14          6           0       -1.494464   -0.127316   -0.475640
     15          6           0        2.285506   -1.239144    0.833953
     16          8           0        2.287663   -0.519051    1.819007
     17          1           0        4.430066    3.701283   -2.925092
     18          1           0        5.174814    1.403323   -2.361472
     19          1           0        3.633567   -0.172880   -1.281548
     20          1           0        0.551703    2.814689   -1.321704
     21          1           0        2.107926    4.403052   -2.385983
     22          1           0        0.791804    0.715503    0.458096
     23          1           0        0.386921    0.488221   -3.228065
     24          1           0       -1.803906    0.157627   -4.314152
     25          1           0       -3.810716   -0.346771   -2.946882
     26          1           0       -3.604604   -0.528107   -0.479736
     27          1           0       -1.403943   -0.211089    0.603396
     28          1           0        2.864956   -2.174122    0.804008
     29          6           0        1.570112   -2.000852   -1.372882
     30          1           0        2.244543   -2.817624   -1.119167
     31          1           0        0.576079   -2.409291   -1.561181
     32          1           0        1.928005   -1.521545   -2.287077
 ---------------------------------------------------------------------
                    Distance matrix (angstroms):
                    1          2          3          4          5
     1  C    0.000000
     2  C    1.389239   0.000000
     3  C    2.415344   1.395306   0.000000
     4  C    2.804844   2.421131   1.392325   0.000000
     5  C    2.411517   2.774308   2.401446   1.398883   0.000000
     6  C    1.394543   2.404392   2.779725   2.424258   1.388818
     7  C    4.329606   3.841835   2.565762   1.526174   2.511069
     8  C    5.141991   4.867985   3.714799   2.559037   3.050176
     9  N    5.112422   4.253799   2.858712   2.491775   3.777214
    10  C    5.045607   4.894021   3.963087   2.978069   3.222508
    11  C    6.251602   6.206213   5.339814   4.352579   4.420530
    12  C    7.334909   7.277031   6.286890   5.174899   5.261279
    13  C    7.404504   7.262773   6.135974   4.946953   5.158511
    14  C    6.417635   6.177661   4.982709   3.793020   4.176947
    15  C    5.563489   4.592961   3.289868   3.215436   4.495332
    16  O    5.726687   4.916195   3.740197   3.519157   4.583227
    17  H    1.084039   2.150378   3.398994   3.888881   3.394752
    18  H    2.149091   1.084218   2.147965   3.398146   3.858494
    19  H    3.389437   2.142102   1.084646   2.155610   3.392333
    20  H    3.393743   3.860121   3.385765   2.151743   1.085819
    21  H    2.153858   3.389359   3.863941   3.403054   2.144671
    22  H    4.737358   4.370179   3.186823   2.121706   2.798205
    23  H    4.269025   4.117851   3.374674   2.648228   2.875828
    24  H    6.510113   6.539936   5.837785   4.986735   4.950390
    25  H    8.281861   8.275732   7.327740   6.230522   6.244475
    26  H    8.391114   8.253190   7.096024   5.891119   6.089284
    27  H    6.797580   6.497161   5.250797   4.098445   4.564128
    28  H    6.181607   5.048205   3.820270   4.043940   5.395187
    29  C    5.564875   4.597442   3.306388   3.233152   4.508017
    30  H    6.160023   5.028935   3.808020   4.032005   5.381573
    31  H    6.337784   5.498232   4.216103   3.888415   5.011870
    32  H    4.881713   3.938590   2.812569   2.922190   4.108106
                    6          7          8          9         10
     6  C    0.000000
     7  C    3.802391   0.000000
     8  C    4.379069   1.522963   0.000000
     9  N    4.915898   1.465817   2.442846   0.000000
    10  C    4.315774   2.555819   1.394144   3.361830   0.000000
    11  C    5.434971   3.830731   2.418815   4.540869   1.392706
    12  C    6.409613   4.320213   2.798812   4.967933   2.413787
    13  C    6.454372   3.800973   2.421532   4.398484   2.782218
    14  C    5.543975   2.510028   1.395461   3.165578   2.404167
    15  C    5.517744   2.425786   3.641111   1.352808   4.677095
    16  O    5.579983   2.804937   4.101531   2.285669   5.293746
    17  H    2.154679   5.413519   6.191945   6.168672   6.006360
    18  H    3.390198   4.711448   5.784188   4.868390   5.779462
    19  H    3.864166   2.795383   4.009179   2.496254   4.352971
    20  H    2.145352   2.684910   2.807680   4.122064   3.046764
    21  H    1.084255   4.655365   5.041021   5.877881   4.891490
    22  H    4.090440   1.092893   2.124283   2.046082   3.365352
    23  H    3.721854   2.771240   2.151607   3.523559   1.085263
    24  H    5.762645   4.701047   3.397998   5.376521   2.147681
    25  H    7.331854   5.404222   3.882940   6.012380   3.396679
    26  H    7.400972   4.657299   3.401054   5.162042   3.866373
    27  H    5.950621   2.686177   2.148071   3.170944   3.387491
    28  H    6.322065   3.372988   4.475512   2.051391   5.375559
    29  C    5.524476   2.507586   2.902201   1.457020   3.302232
    30  H    6.304396   3.402364   3.959456   2.088456   4.381031
    31  H    6.128698   2.914179   2.755001   2.102206   3.063925
    32  H    4.948717   2.693479   3.028871   2.110110   3.019137
                   11         12         13         14         15
    11  C    0.000000
    12  C    1.391960   0.000000
    13  C    2.408120   1.392956   0.000000
    14  C    2.777306   2.410671   1.391222   0.000000
    15  C    5.861242   6.190555   5.451480   4.152032   0.000000
    16  O    6.479381   6.697438   5.802680   4.441097   1.220193
    17  H    7.146237   8.273438   8.412454   7.467131   6.567905
    18  H    7.076756   8.183176   8.190248   7.097781   5.053857
    19  H    5.706019   6.589104   6.369908   5.191172   2.725716
    20  H    4.040256   4.690945   4.538841   3.682122   4.907798
    21  H    5.839203   6.769084   6.879586   6.095151   6.498761
    22  H    4.513319   4.760829   3.980963   2.609450   2.488585
    23  H    2.147969   3.394355   3.867460   3.390331   4.805039
    24  H    1.084198   2.150923   3.392398   3.861492   6.721402
    25  H    2.151484   1.084132   2.152371   3.394145   7.228759
    26  H    3.392729   2.152615   1.084176   2.147869   6.076574
    27  H    3.863363   3.394783   2.150131   1.086062   3.836937
    28  H    6.513606   6.871234   6.194086   4.983117   1.100383
    29  C    4.315716   4.892199   4.631285   3.702271   2.441742
    30  H    5.347166   5.879166   5.572597   4.651028   2.511564
    31  H    3.777322   4.170556   3.946694   3.266950   3.166709
    32  H    4.095849   4.956380   4.962604   4.115638   3.154106
                   16         17         18         19         20
    16  O    0.000000
    17  H    6.701312   0.000000
    18  H    5.432086   2.480512   0.000000
    19  H    3.397753   4.283082   2.454810   0.000000
    20  H    4.898106   4.289359   4.944313   4.292443   0.000000
    21  H    6.476214   2.485046   4.290080   4.948385   2.465242
    22  H    2.369344   5.796361   5.256790   3.448362   2.762593
    23  H    5.486378   5.173256   4.950991   3.842745   3.012278
    24  H    7.403679   7.304067   7.353044   6.234744   4.643664
    25  H    7.741679   9.181378   9.173074   7.630263   5.627321
    26  H    6.324801   9.403374   9.184201   7.291105   5.399823
    27  H    3.898782   7.860824   7.394377   5.378753   4.084837
    28  H    2.025525   7.132752   5.306017   2.990866   5.895594
    29  C    3.591485   6.565290   5.055649   2.758200   4.922317
    30  H    3.730705   7.108729   5.286417   2.991726   5.884699
    31  H    4.234170   7.352046   6.027010   3.798415   5.229523
    32  H    4.241966   5.826259   4.370601   2.395606   4.650707
                   21         22         23         24         25
    21  H    0.000000
    22  H    4.839317   0.000000
    23  H    4.358539   3.715289   0.000000
    24  H    6.086370   5.461071   2.467509   0.000000
    25  H    7.609583   5.822842   4.289106   2.480147   0.000000
    26  H    7.783515   4.664172   4.951617   4.291328   2.482373
    27  H    6.523796   2.387675   4.286762   4.947545   4.291322
    28  H    7.349039   3.573170   5.430133   7.309644   7.872292
    29  C    6.505813   3.367020   3.322218   4.969316   5.845235
    30  H    7.332234   4.132940   4.338989   5.953990   6.790568
    31  H    7.030994   3.726708   3.348113   4.453342   5.041639
    32  H    5.928153   3.719047   2.701769   4.566816   5.894773
                   26         27         28         29         30
    26  H    0.000000
    27  H    2.473173   0.000000
    28  H    6.797983   4.702897   0.000000
    29  C    5.453841   3.994237   2.538798   0.000000
    30  H    6.313738   4.803405   2.120757   1.089195   0.000000
    31  H    4.710254   3.665785   3.299755   1.091046   1.773664
    32  H    5.904504   4.601522   3.295231   1.092509   1.773142
                   31         32
    31  H    0.000000
    32  H    1.772772   0.000000
 Symmetry turned off by external request.
 Stoichiometry    C15H15NO
 Framework group  C1[X(C15H15NO)]
 Deg. of freedom    90
 Full point group                 C1      NOp   1
 Rotational constants (GHZ):           0.6484757           0.3891129           0.2880199
 Standard basis: 6-311+G(d) (5D, 7F)
   419 basis functions,   687 primitive gaussians,   436 cartesian basis functions
    60 alpha electrons       60 beta electrons
       nuclear repulsion energy      1149.3005764141 Hartrees.
 NAtoms=   32 NActive=   32 NUniq=   32 SFac= 1.00D+00 NAtFMM=   60 NAOKFM=F Big=F
 Integral buffers will be    131072 words long.
 Raffenetti 2 integral format.
 Two-electron integral symmetry is turned off.
 ------------------------------------------------------------------------------
 Polarizable Continuum Model (PCM)
 =================================
 Model                : PCM.
 Atomic radii         : UFF (Universal Force Field).
 Polarization charges : Total charges.
 Charge compensation  : None.
 Solution method      : On-the-fly selection.
 Cavity type          : Scaled VdW (van der Waals Surface) (Alpha=1.100).
 Cavity algorithm     : GePol (No added spheres)
                        Default sphere list used, NSphG=   32.
                        Lebedev-Laikov grids with approx.  5.0 points / Ang**2.
                        Smoothing algorithm: York/Karplus (Gamma=1.0000).
                        Polarization charges: spherical gaussians, with
                                              point-specific exponents (IZeta= 3).
                        Self-potential: point-specific (ISelfS= 7).
                        Self-field    : sphere-specific E.n sum rule (ISelfD= 2).
 1st derivatives      : Analytical E(r).r(x)/FMM algorithm (CHGder, D1EAlg=3).
                        Cavity 1st derivative terms included.
 Solvent              : DiMethylSulfoxide, Eps=  46.826000 Eps(inf)=   2.007889
 ------------------------------------------------------------------------------
 One-electron integrals computed using PRISM.
 NBasis=   419 RedAO= T EigKep=  1.10D-06  NBF=   419
 NBsUse=   418 1.00D-06 EigRej=  3.24D-07 NBFU=   418
 Initial guess from the checkpoint file:  "/home/aikhl/works/aikhl/BHFA_NMe/Gau-354903.chk"
 B after Tr=     0.011858   -0.001971    0.001290
         Rot=    0.999999   -0.000496   -0.000873   -0.000008 Ang=  -0.12 deg.
 ExpMin= 4.38D-02 ExpMax= 8.59D+03 ExpMxC= 1.30D+03 IAcc=3 IRadAn=         5 AccDes= 0.00D+00
 Harris functional with IExCor= 1009 and IRadAn=       5 diagonalized for initial guess.
 HarFok:  IExCor= 1009 AccDes= 0.00D+00 IRadAn=         5 IDoV= 1 UseB2=F ITyADJ=14
 ICtDFT=  3500011 ScaDFX=  1.000000  1.000000  1.000000  1.000000
 FoFCou: FMM=F IPFlag=           0 FMFlag=      100000 FMFlg1=           0
         NFxFlg=           0 DoJE=T BraDBF=F KetDBF=T FulRan=T
         wScrn=  0.000000 ICntrl=       500 IOpCl=  0 I1Cent=   200000004 NGrid=           0
         NMat0=    1 NMatS0=      1 NMatT0=    0 NMatD0=    1 NMtDS0=    0 NMtDT0=    0
 Symmetry not used in FoFCou.
 Requested convergence on RMS density matrix=1.00D-08 within 128 cycles.
 Requested convergence on MAX density matrix=1.00D-06.
 Requested convergence on             energy=1.00D-06.
 No special actions if energy rises.
 Inv3:  Mode=1 IEnd=    16553403.
 Iteration    1 A*A^-1 deviation from unit magnitude is 7.66D-15 for    433.
 Iteration    1 A*A^-1 deviation from orthogonality  is 4.57D-15 for   2348     52.
 Iteration    1 A^-1*A deviation from unit magnitude is 6.11D-15 for    433.
 Iteration    1 A^-1*A deviation from orthogonality  is 4.66D-15 for   2043   2015.
 Error on total polarization charges =  0.01676
 SCF Done:  E(RM062X) =  -710.489063668     A.U. after   14 cycles
            NFock= 14  Conv=0.45D-08     -V/T= 2.0040
 D1PCM: PCM CHGder 1st derivatives, ID1Alg=3 FixD1E=F DoIter=F DoCFld=F I1PDM=0.
 Calling FoFJK, ICntrl=      2127 FMM=F ISym2X=0 I1Cent= 0 IOpClX= 0 NMat=1 NMatS=1 NMatT=0.
 -------------------------------------------------------------------
 Center     Atomic                   Forces (Hartrees/Bohr)
 Number     Number              X              Y              Z
 -------------------------------------------------------------------
      1        6           0.000032096   -0.000038199   -0.000024353
      2        6           0.000032169    0.000025943   -0.000047915
      3        6          -0.000167038   -0.000031287   -0.000029130
      4        6          -0.000031907    0.000041709    0.000072249
      5        6           0.000037124   -0.000013104    0.000066063
      6        6          -0.000051529   -0.000013990    0.000002853
      7        6          -0.004605680   -0.001193662    0.002855722
      8        6           0.000067483    0.000023411   -0.000066932
      9        7           0.009144649    0.003591872   -0.006162862
     10        6           0.000001042    0.000045276   -0.000015809
     11        6          -0.000011490   -0.000006523   -0.000010403
     12        6          -0.000002256    0.000011652   -0.000007576
     13        6          -0.000002438    0.000001650   -0.000014337
     14        6           0.000009518   -0.000037695   -0.000015015
     15        6          -0.009977427   -0.006640999    0.006179688
     16        8           0.005503507    0.004104494   -0.002646618
     17        1           0.000011932    0.000001509    0.000021179
     18        1           0.000007195   -0.000001962    0.000008049
     19        1           0.000015604   -0.000067876    0.000046846
     20        1          -0.000044422   -0.000013758    0.000011107
     21        1          -0.000007336   -0.000005763   -0.000005279
     22        1          -0.000021000    0.000036648   -0.000064871
     23        1           0.000003409   -0.000016024    0.000011069
     24        1          -0.000002448   -0.000000887   -0.000003375
     25        1          -0.000000448   -0.000007471   -0.000003108
     26        1          -0.000003511    0.000003351   -0.000003848
     27        1          -0.000003022    0.000002115   -0.000005813
     28        1          -0.000005154   -0.000004561    0.000109092
     29        6          -0.000076612    0.000099245   -0.000200024
     30        1          -0.000063187   -0.000040661    0.000047346
     31        1           0.000041941    0.000144583   -0.000045190
     32        1           0.000169236    0.000000965   -0.000058806
 -------------------------------------------------------------------
 Cartesian Forces:  Max     0.009977427 RMS     0.002045057

 GradGradGradGradGradGradGradGradGradGradGradGradGradGradGradGradGradGrad
 Berny optimization.
 Using GEDIIS/GDIIS optimizer.
 FormGI is forming the generalized inverse of G from B-inverse, IUseBI=4.
 Internal  Forces:  Max     0.007787871 RMS     0.000813691
 Search for a local minimum.
 Step number   5 out of a maximum of   80 on scan point     2 out of    18
 All quantities printed in internal units (Hartrees-Bohrs-Radians)
 Mixed Optimization -- En-DIIS/RFO-DIIS
 Swapping is turned off.
 Update second derivatives using D2CorX and points    1    2    3    4    5
 DE= -1.72D-04 DEPred=-1.74D-04 R= 9.92D-01
 TightC=F SS=  1.41D+00  RLast= 1.12D-01 DXNew= 4.2426D-01 3.3617D-01
 Trust test= 9.92D-01 RLast= 1.12D-01 DXMaxT set to 3.36D-01
 ITU=  1 -1  1  0  0
     Eigenvalues ---    0.00451   0.00518   0.00634   0.01138   0.01451
     Eigenvalues ---    0.01479   0.01759   0.02143   0.02161   0.02167
     Eigenvalues ---    0.02175   0.02177   0.02178   0.02185   0.02185
     Eigenvalues ---    0.02187   0.02190   0.02191   0.02193   0.02195
     Eigenvalues ---    0.02201   0.02212   0.02363   0.04533   0.04928
     Eigenvalues ---    0.06249   0.06901   0.07439   0.07645   0.15955
     Eigenvalues ---    0.15999   0.16000   0.16000   0.16000   0.16000
     Eigenvalues ---    0.16000   0.16000   0.16000   0.16000   0.16000
     Eigenvalues ---    0.16002   0.16097   0.16397   0.19239   0.20948
     Eigenvalues ---    0.22000   0.22000   0.22000   0.22034   0.22651
     Eigenvalues ---    0.23464   0.23535   0.23906   0.23949   0.24982
     Eigenvalues ---    0.28438   0.30014   0.30874   0.33730   0.34499
     Eigenvalues ---    0.34611   0.34687   0.34937   0.35266   0.35287
     Eigenvalues ---    0.35376   0.35481   0.35482   0.35492   0.35495
     Eigenvalues ---    0.35499   0.35506   0.35596   0.36384   0.37601
     Eigenvalues ---    0.42310   0.42398   0.42520   0.42642   0.46243
     Eigenvalues ---    0.46560   0.46707   0.46825   0.46892   0.46915
     Eigenvalues ---    0.47018   0.47394   0.54878   0.933331000.00000
     Eigenvalues --- 1000.000001000.000001000.000001000.000001000.00000
     Eigenvalues --- 1000.000001000.000001000.000001000.000001000.00000
     Eigenvalues --- 1000.000001000.000001000.000001000.000001000.00000
     Eigenvalues --- 1000.000001000.000001000.000001000.000001000.00000
     Eigenvalues --- 1000.000001000.000001000.000001000.000001000.00000
     Eigenvalues --- 1000.000001000.000001000.000001000.000001000.00000
     Eigenvalues --- 1000.000001000.000001000.000001000.000001000.00000
     Eigenvalues --- 1000.000001000.000001000.000001000.000001000.00000
     Eigenvalues --- 1000.000001000.000001000.000001000.000001000.00000
     Eigenvalues --- 1000.000001000.000001000.000001000.000001000.00000
     Eigenvalues --- 1000.000001000.000001000.000001000.000001000.00000
     Eigenvalues --- 1000.000001000.000001000.000001000.000001000.00000
     Eigenvalues --- 1000.000001000.000001000.000001000.000001000.00000
     Eigenvalues --- 1000.000001000.000001000.000001000.000001000.00000
     Eigenvalues --- 1000.000001000.000001000.00000
 En-DIIS/RFO-DIIS/Sim-DIIS IScMMF=       -3 using points:     5    4    3    2
 RFO step:  Lambda=-3.56942738D-05.
 DidBck=F Rises=F RFO-DIIS coefs:    1.88483   -0.34444   -0.51997   -0.02042
 Iteration  1 RMS(Cart)=  0.01303634 RMS(Int)=  0.00008660
 Iteration  2 RMS(Cart)=  0.00012355 RMS(Int)=  0.00003910
 Iteration  3 RMS(Cart)=  0.00000001 RMS(Int)=  0.00003910
 Iteration  1 RMS(Cart)=  0.00000223 RMS(Int)=  0.00000136
 Iteration  2 RMS(Cart)=  0.00000096 RMS(Int)=  0.00000152
 Variable       Old X    -DE/DX   Delta X   Delta X   Delta X     New X
                                 (Linear)    (Quad)   (Total)
    R1        2.62528  -0.00000   0.00003  -0.00002   0.00001   2.62529
    R2        2.63530   0.00007  -0.00012   0.00034   0.00022   2.63552
    R3        2.04854  -0.00000  -0.00000  -0.00001  -0.00001   2.04853
    R4        2.63675   0.00004   0.00001   0.00011   0.00012   2.63687
    R5        2.04888   0.00001  -0.00003   0.00004   0.00001   2.04889
    R6        2.63111  -0.00010  -0.00014  -0.00024  -0.00038   2.63073
    R7        2.04968   0.00008   0.00007   0.00033   0.00040   2.05008
    R8        2.64351  -0.00008   0.00025  -0.00049  -0.00025   2.64326
    R9        2.88405  -0.00023   0.00053  -0.00166  -0.00112   2.88293
   R10        2.62449  -0.00002   0.00003  -0.00012  -0.00009   2.62440
   R11        2.05190   0.00004  -0.00004   0.00021   0.00018   2.05208
   R12        2.04895  -0.00000   0.00001  -0.00002  -0.00001   2.04894
   R13        2.87798   0.00000  -0.00070   0.00062  -0.00008   2.87790
   R14        2.76999   0.00013   0.00029   0.00045   0.00074   2.77073
   R15        2.06527  -0.00004  -0.00001  -0.00020  -0.00021   2.06506
   R16        2.63455   0.00002  -0.00012   0.00017   0.00005   2.63460
   R17        2.63704  -0.00000  -0.00001   0.00000  -0.00001   2.63703
   R18        2.55644   0.00081   0.00097   0.00208   0.00305   2.55949
   R19        2.75337   0.00007   0.00083  -0.00014   0.00069   2.75406
   R20        2.63183   0.00002  -0.00005   0.00013   0.00008   2.63191
   R21        2.05085  -0.00001   0.00010  -0.00011  -0.00001   2.05084
   R22        2.63042  -0.00001   0.00002  -0.00006  -0.00004   2.63038
   R23        2.04884   0.00000  -0.00001   0.00002   0.00001   2.04884
   R24        2.63231  -0.00000   0.00004  -0.00002   0.00001   2.63232
   R25        2.04871   0.00000  -0.00001   0.00002   0.00001   2.04872
   R26        2.62903   0.00002  -0.00004   0.00007   0.00003   2.62906
   R27        2.04880   0.00000  -0.00000   0.00001   0.00001   2.04880
   R28        2.05236  -0.00000  -0.00007   0.00003  -0.00004   2.05232
   R29        2.30583   0.00029  -0.00169   0.00132  -0.00037   2.30546
   R30        2.07942   0.00000  -0.00036   0.00032  -0.00003   2.07939
   R31        2.05828   0.00000  -0.00022   0.00020  -0.00002   2.05826
   R32        2.06178  -0.00008   0.00013  -0.00051  -0.00038   2.06140
   R33        2.06454   0.00011  -0.00008   0.00055   0.00047   2.06501
    A1        2.08518   0.00001  -0.00018   0.00025   0.00007   2.08525
    A2        2.09939  -0.00001   0.00005  -0.00016  -0.00011   2.09928
    A3        2.09861   0.00000   0.00014  -0.00009   0.00004   2.09865
    A4        2.09995  -0.00003   0.00021  -0.00034  -0.00012   2.09982
    A5        2.09702   0.00002   0.00006   0.00009   0.00014   2.09716
    A6        2.08622   0.00001  -0.00027   0.00025  -0.00002   2.08620
    A7        2.10444  -0.00002   0.00014  -0.00028  -0.00014   2.10431
    A8        2.07612   0.00003  -0.00134   0.00099  -0.00035   2.07577
    A9        2.10261  -0.00001   0.00121  -0.00072   0.00049   2.10310
   A10        2.07195   0.00010  -0.00045   0.00089   0.00044   2.07239
   A11        2.14696  -0.00011   0.00125  -0.00118   0.00007   2.14703
   A12        2.06342   0.00002  -0.00074   0.00032  -0.00042   2.06300
   A13        2.10888  -0.00004   0.00040  -0.00061  -0.00021   2.10867
   A14        2.08499  -0.00001  -0.00013  -0.00003  -0.00016   2.08483
   A15        2.08931   0.00005  -0.00027   0.00063   0.00037   2.08968
   A16        2.09591  -0.00001  -0.00011   0.00007  -0.00003   2.09588
   A17        2.09696   0.00001   0.00012   0.00002   0.00013   2.09709
   A18        2.09032  -0.00000  -0.00001  -0.00009  -0.00010   2.09021
   A19        1.99186  -0.00011  -0.00064  -0.00082  -0.00147   1.99040
   A20        1.96808  -0.00003   0.00250  -0.00260  -0.00010   1.96797
   A21        1.86835   0.00002  -0.00046   0.00024  -0.00022   1.86813
   A22        1.91330   0.00009  -0.00100   0.00098  -0.00002   1.91327
   A23        1.87552   0.00004   0.00008   0.00098   0.00106   1.87657
   A24        1.83718   0.00000  -0.00056   0.00159   0.00103   1.83820
   A25        2.13455  -0.00003  -0.00049   0.00018  -0.00031   2.13424
   A26        2.06965   0.00004   0.00046  -0.00001   0.00045   2.07010
   A27        2.07774  -0.00002   0.00013  -0.00025  -0.00011   2.07762
   A28        2.07205  -0.00024  -0.00403   0.00176  -0.00253   2.06952
   A29        2.06244   0.00075  -0.00179  -0.00149  -0.00354   2.05890
   A30        2.10557  -0.00006  -0.00157   0.00107  -0.00077   2.10480
   A31        2.10207   0.00001  -0.00001   0.00013   0.00012   2.10219
   A32        2.09248  -0.00002   0.00002  -0.00016  -0.00014   2.09233
   A33        2.08863   0.00000  -0.00001   0.00004   0.00003   2.08866
   A34        2.09755  -0.00000  -0.00005   0.00000  -0.00005   2.09751
   A35        2.08960   0.00001  -0.00007   0.00012   0.00005   2.08965
   A36        2.09603  -0.00000   0.00012  -0.00012  -0.00000   2.09603
   A37        2.08911  -0.00000   0.00003  -0.00008  -0.00005   2.08906
   A38        2.09704   0.00000  -0.00001   0.00006   0.00005   2.09709
   A39        2.09703  -0.00000  -0.00002   0.00002   0.00000   2.09703
   A40        2.09368   0.00001   0.00002   0.00007   0.00009   2.09377
   A41        2.09737  -0.00001   0.00004  -0.00009  -0.00005   2.09732
   A42        2.09213  -0.00000  -0.00006   0.00002  -0.00004   2.09209
   A43        2.10622   0.00000  -0.00011   0.00012   0.00001   2.10622
   A44        2.08369  -0.00000   0.00015  -0.00013   0.00002   2.08371
   A45        2.09328  -0.00000  -0.00004   0.00001  -0.00003   2.09325
   A46        2.18601   0.00045  -0.00299   0.00431   0.00122   2.18723
   A47        1.97368   0.00012  -0.00267   0.00211  -0.00066   1.97302
   A48        2.12055  -0.00007   0.00611  -0.00657  -0.00055   2.12000
   A49        1.90877  -0.00001  -0.00005   0.00009   0.00003   1.90880
   A50        1.92609  -0.00004   0.00114  -0.00159  -0.00045   1.92564
   A51        1.93569   0.00002  -0.00052   0.00103   0.00051   1.93620
   A52        1.90035   0.00003  -0.00061   0.00059  -0.00003   1.90032
   A53        1.89765  -0.00002   0.00022  -0.00030  -0.00008   1.89757
   A54        1.89471   0.00001  -0.00019   0.00020   0.00001   1.89472
    D1        0.00278  -0.00000  -0.00115   0.00089  -0.00026   0.00252
    D2       -3.13676   0.00001  -0.00124   0.00138   0.00013  -3.13662
    D3        3.14096  -0.00001  -0.00011  -0.00061  -0.00072   3.14023
    D4        0.00142  -0.00000  -0.00021  -0.00012  -0.00033   0.00109
    D5       -0.00747   0.00000   0.00116  -0.00054   0.00062  -0.00685
    D6        3.13357   0.00000   0.00109  -0.00057   0.00052   3.13409
    D7        3.13754   0.00001   0.00013   0.00096   0.00109   3.13862
    D8       -0.00461   0.00001   0.00005   0.00093   0.00098  -0.00363
    D9        0.00640  -0.00000  -0.00050   0.00017  -0.00033   0.00606
   D10       -3.13076   0.00000  -0.00229   0.00204  -0.00025  -3.13101
   D11       -3.13724  -0.00001  -0.00040  -0.00032  -0.00072  -3.13797
   D12        0.00879  -0.00000  -0.00219   0.00155  -0.00064   0.00815
   D13       -0.01067  -0.00000   0.00210  -0.00155   0.00055  -0.01012
   D14       -3.10689  -0.00003   0.00037  -0.00231  -0.00195  -3.10883
   D15        3.12642  -0.00001   0.00391  -0.00345   0.00047   3.12688
   D16        0.03020  -0.00003   0.00218  -0.00421  -0.00203   0.02817
   D17        0.00596   0.00001  -0.00209   0.00190  -0.00018   0.00577
   D18       -3.13630  -0.00001  -0.00161   0.00045  -0.00116  -3.13746
   D19        3.10437   0.00003  -0.00038   0.00259   0.00220   3.10657
   D20       -0.03789   0.00001   0.00010   0.00113   0.00123  -0.03666
   D21       -2.25553   0.00004   0.00507   0.00696   0.01203  -2.24350
   D22       -0.05741   0.00005   0.00529   0.00539   0.01068  -0.04673
   D23        1.95485   0.00005   0.00567   0.00606   0.01173   1.96658
   D24        0.93123   0.00002   0.00334   0.00619   0.00953   0.94075
   D25        3.12935   0.00002   0.00355   0.00462   0.00818   3.13752
   D26       -1.14158   0.00002   0.00394   0.00529   0.00923  -1.13235
   D27        0.00309  -0.00001   0.00047  -0.00087  -0.00040   0.00269
   D28       -3.13795  -0.00001   0.00054  -0.00084  -0.00030  -3.13825
   D29       -3.13784   0.00001  -0.00001   0.00059   0.00058  -3.13726
   D30        0.00431   0.00001   0.00006   0.00062   0.00068   0.00499
   D31        0.53621  -0.00003  -0.00216  -0.00606  -0.00823   0.52798
   D32       -2.65951  -0.00003   0.00016  -0.00788  -0.00773  -2.66724
   D33       -1.69036   0.00002  -0.00419  -0.00272  -0.00691  -1.69727
   D34        1.39711   0.00002  -0.00187  -0.00454  -0.00641   1.39070
   D35        2.60493  -0.00005  -0.00307  -0.00559  -0.00866   2.59627
   D36       -0.59078  -0.00005  -0.00075  -0.00741  -0.00817  -0.59895
   D37        1.45873   0.00077  -0.02363  -0.00150  -0.02510   1.43363
   D38       -1.37387  -0.00077   0.00431  -0.00637  -0.00208  -1.37595
   D39       -2.58467   0.00067  -0.02334  -0.00384  -0.02716  -2.61183
   D40        0.86592  -0.00087   0.00459  -0.00871  -0.00414   0.86178
   D41       -0.57219   0.00076  -0.02402  -0.00141  -0.02540  -0.59759
   D42        2.87840  -0.00079   0.00392  -0.00628  -0.00239   2.87602
   D43        3.08715   0.00000   0.00115  -0.00063   0.00052   3.08767
   D44       -0.05714   0.00001   0.00048   0.00019   0.00067  -0.05648
   D45       -0.00007   0.00000  -0.00119   0.00119   0.00000  -0.00007
   D46        3.13882   0.00001  -0.00186   0.00201   0.00015   3.13896
   D47       -3.09109  -0.00000  -0.00080   0.00020  -0.00061  -3.09170
   D48        0.04819  -0.00000  -0.00105   0.00074  -0.00031   0.04788
   D49       -0.00183  -0.00000   0.00142  -0.00155  -0.00013  -0.00196
   D50        3.13746  -0.00000   0.00117  -0.00101   0.00016   3.13762
   D51        0.35408  -0.00779  -0.00000   0.00000  -0.00000   0.35408
   D52       -2.86938  -0.00091   0.00248  -0.00236   0.00011  -2.86928
   D53       -3.10438  -0.00606  -0.02871   0.00452  -0.02416  -3.12854
   D54       -0.04466   0.00082  -0.02623   0.00217  -0.02405  -0.06870
   D55        2.85792   0.00088  -0.00267   0.01437   0.01168   2.86960
   D56       -1.33516   0.00089  -0.00276   0.01416   0.01139  -1.32377
   D57        0.76519   0.00090  -0.00258   0.01404   0.01145   0.77663
   D58        0.03149  -0.00067   0.02622   0.00929   0.03552   0.06701
   D59        2.12159  -0.00066   0.02614   0.00908   0.03523   2.15683
   D60       -2.06124  -0.00065   0.02631   0.00896   0.03528  -2.02596
   D61        0.00200   0.00000   0.00017  -0.00004   0.00013   0.00213
   D62       -3.14036   0.00000   0.00010  -0.00004   0.00006  -3.14030
   D63       -3.13689  -0.00000   0.00084  -0.00086  -0.00001  -3.13691
   D64        0.00393  -0.00000   0.00077  -0.00086  -0.00009   0.00384
   D65       -0.00203  -0.00000   0.00064  -0.00077  -0.00014  -0.00217
   D66        3.13704   0.00000  -0.00005   0.00015   0.00010   3.13713
   D67        3.14034  -0.00000   0.00070  -0.00077  -0.00006   3.14027
   D68       -0.00378   0.00000   0.00002   0.00015   0.00017  -0.00361
   D69        0.00015   0.00000  -0.00041   0.00042   0.00001   0.00016
   D70        3.13770   0.00000  -0.00055   0.00052  -0.00003   3.13767
   D71       -3.13893  -0.00000   0.00028  -0.00050  -0.00022  -3.13915
   D72       -0.00137  -0.00000   0.00014  -0.00040  -0.00026  -0.00163
   D73        0.00180   0.00000  -0.00063   0.00075   0.00013   0.00192
   D74       -3.13747  -0.00000  -0.00038   0.00021  -0.00017  -3.13765
   D75       -3.13577   0.00000  -0.00049   0.00065   0.00016  -3.13561
   D76        0.00814  -0.00000  -0.00024   0.00011  -0.00014   0.00801
         Item               Value     Threshold  Converged?
 Maximum Force            0.000814     0.002500     YES
 RMS     Force            0.000094     0.001667     YES
 Maximum Displacement     0.080240     0.010000     NO 
 RMS     Displacement     0.013024     0.006667     NO 
 Predicted change in Energy=-1.613459D-05
 GradGradGradGradGradGradGradGradGradGradGradGradGradGradGradGradGradGrad

                          Input orientation:                          
 ---------------------------------------------------------------------
 Center     Atomic      Atomic             Coordinates (Angstroms)
 Number     Number       Type             X           Y           Z
 ---------------------------------------------------------------------
      1          6           0        3.743338    3.000019   -2.452334
      2          6           0        4.155620    1.709965   -2.142848
      3          6           0        3.275142    0.816994   -1.530945
      4          6           0        1.971981    1.202513   -1.229030
      5          6           0        1.566840    2.504803   -1.539528
      6          6           0        2.442549    3.397335   -2.143855
      7          6           0        0.976456    0.286626   -0.523708
      8          6           0       -0.363406    0.160575   -1.236569
      9          7           0        1.521975   -1.048726   -0.261010
     10          6           0       -0.483015    0.267589   -2.621469
     11          6           0       -1.717234    0.082424   -3.239662
     12          6           0       -2.844830   -0.209263   -2.477468
     13          6           0       -2.732904   -0.317783   -1.093257
     14          6           0       -1.497890   -0.134527   -0.479496
     15          6           0        2.304056   -1.225804    0.830527
     16          8           0        2.330124   -0.493370    1.805848
     17          1           0        4.428173    3.693732   -2.926565
     18          1           0        5.165821    1.390876   -2.373540
     19          1           0        3.623638   -0.181750   -1.290162
     20          1           0        0.554053    2.819001   -1.305543
     21          1           0        2.111371    4.403752   -2.374174
     22          1           0        0.785546    0.719469    0.461368
     23          1           0        0.389934    0.499011   -3.223286
     24          1           0       -1.796722    0.167164   -4.317620
     25          1           0       -3.806174   -0.349240   -2.958691
     26          1           0       -3.606883   -0.541111   -0.491814
     27          1           0       -1.410460   -0.222875    0.599409
     28          1           0        2.879607   -2.163166    0.800578
     29          6           0        1.562190   -1.999807   -1.364550
     30          1           0        2.226694   -2.823586   -1.107352
     31          1           0        0.565218   -2.397818   -1.558391
     32          1           0        1.930194   -1.524022   -2.276865
 ---------------------------------------------------------------------
                    Distance matrix (angstroms):
                    1          2          3          4          5
     1  C    0.000000
     2  C    1.389244   0.000000
     3  C    2.415319   1.395373   0.000000
     4  C    2.804498   2.420919   1.392123   0.000000
     5  C    2.411555   2.774445   2.401473   1.398752   0.000000
     6  C    1.394658   2.404543   2.779753   2.423960   1.388773
     7  C    4.328710   3.841170   2.565106   1.525581   2.510130
     8  C    5.138664   4.862462   3.708985   2.557288   3.051727
     9  N    5.111624   4.252973   2.857838   2.491515   3.776797
    10  C    5.035558   4.881236   3.951561   2.973209   3.221433
    11  C    6.241001   6.192116   5.327582   4.348281   4.420806
    12  C    7.328307   7.266478   6.277194   5.172367   5.263907
    13  C    7.402474   7.257077   6.129919   4.946280   5.162746
    14  C    6.417783   6.175036   4.979234   3.793347   4.181184
    15  C    5.541326   4.570338   3.269951   3.201371   4.480857
    16  O    5.686217   4.876404   3.707330   3.494964   4.556664
    17  H    1.084035   2.150309   3.398950   3.888531   3.394798
    18  H    2.149188   1.084225   2.148017   3.397940   3.858636
    19  H    3.389488   2.142117   1.084858   2.155897   3.392665
    20  H    3.394030   3.860353   3.385729   2.151606   1.085913
    21  H    2.154040   3.389536   3.863966   3.402751   2.144564
    22  H    4.736993   4.372690   3.190127   2.120945   2.793103
    23  H    4.253790   4.100505   3.359993   2.640993   2.871124
    24  H    6.495893   6.522288   5.823371   4.981412   4.949334
    25  H    8.274604   8.264144   7.317349   6.227900   6.247308
    26  H    8.391006   8.249224   7.091298   5.891302   6.094481
    27  H    6.801604   6.499007   5.251153   4.100711   4.569420
    28  H    6.163275   5.029226   3.804445   4.033719   5.384180
    29  C    5.562279   4.592825   3.300949   3.231277   4.508010
    30  H    6.166325   5.034490   3.812151   4.035983   5.386456
    31  H    6.327419   5.486935   4.204695   3.879413   5.003928
    32  H    4.877011   3.927996   2.801007   2.921250   4.111828
                    6          7          8          9         10
     6  C    0.000000
     7  C    3.801422   0.000000
     8  C    4.378717   1.522921   0.000000
     9  N    4.915284   1.466209   2.443110   0.000000
    10  C    4.310725   2.555586   1.394169   3.365180   0.000000
    11  C    5.430766   3.830675   2.418955   4.543605   1.392748
    12  C    6.408995   4.320337   2.798942   4.968538   2.413771
    13  C    6.456870   3.801191   2.421547   4.396693   2.782102
    14  C    5.547179   2.510322   1.395457   3.162765   2.404104
    15  C    5.499049   2.425679   3.648326   1.354422   4.681267
    16  O    5.545302   2.804932   4.115707   2.287668   5.300372
    17  H    2.154806   5.412618   6.188579   6.167827   5.995941
    18  H    3.390404   4.710841   5.777429   4.867449   5.764772
    19  H    3.864404   2.795425   4.002072   2.495554   4.340379
    20  H    2.145613   2.683768   2.813133   4.121558   3.052356
    21  H    1.084251   4.654350   5.042144   5.877276   4.888746
    22  H    4.087030   1.092783   2.124957   2.047113   3.364123
    23  H    3.711964   2.770710   2.151536   3.528751   1.085256
    24  H    5.755926   4.700911   3.398135   5.380356   2.147753
    25  H    7.331256   5.404352   3.883075   6.012980   3.396701
    26  H    7.405148   4.657592   3.401054   5.159082   3.866261
    27  H    5.956265   2.686700   2.148063   3.165680   3.387442
    28  H    6.307129   3.373011   4.479606   2.052343   5.378309
    29  C    5.523721   2.505569   2.896817   1.457386   3.302090
    30  H    6.310371   3.402522   3.953546   2.088792   4.380689
    31  H    6.119717   2.906188   2.740672   2.102054   3.055048
    32  H    4.949743   2.694740   3.029965   2.110977   3.025261
                   11         12         13         14         15
    11  C    0.000000
    12  C    1.391939   0.000000
    13  C    2.408072   1.392963   0.000000
    14  C    2.777355   2.410752   1.391239   0.000000
    15  C    5.869299   6.203806   5.467761   4.166754   0.000000
    16  O    6.493829   6.723664   5.836942   4.472724   1.219996
    17  H    7.134817   8.266295   8.410369   7.467392   6.544421
    18  H    7.059650   8.169564   8.182207   7.093610   5.030185
    19  H    5.691683   6.576590   6.361046   5.185505   2.707151
    20  H    4.048262   4.700659   4.548469   3.690007   4.897525
    21  H    5.837908   6.771595   6.884813   6.100209   6.480674
    22  H    4.513021   4.762240   3.983998   2.613162   2.495243
    23  H    2.148016   3.394348   3.867338   3.390227   4.803358
    24  H    1.084201   2.150904   3.392364   3.861544   6.727567
    25  H    2.151499   1.084136   2.152381   3.394213   7.243027
    26  H    3.392674   2.152596   1.084180   2.147862   6.095620
    27  H    3.863391   3.394816   2.150112   1.086041   3.854467
    28  H    6.518985   6.879862   6.204219   4.991638   1.100365
    29  C    4.313509   4.885331   4.620675   3.691433   2.442910
    30  H    5.342865   5.867901   5.556695   4.636568   2.512821
    31  H    3.766677   4.154865   3.926895   3.246986   3.178695
    32  H    4.100169   4.956782   4.959882   4.112541   3.143977
                   16         17         18         19         20
    16  O    0.000000
    17  H    6.658030   0.000000
    18  H    5.390626   2.480546   0.000000
    19  H    3.369801   4.283043   2.454626   0.000000
    20  H    4.879240   4.289717   4.944549   4.292680   0.000000
    21  H    6.442223   2.485324   4.290348   4.948623   2.465491
    22  H    2.379984   5.795952   5.260637   3.454681   2.753833
    23  H    5.480998   5.157680   4.932199   3.828478   3.014470
    24  H    7.413773   7.288418   7.331707   6.218324   4.650914
    25  H    7.770184   9.173392   9.157898   7.616702   5.637573
    26  H    6.366284   9.403405   9.177897   7.283332   5.409796
    27  H    3.939623   7.865237   7.395275   5.377203   4.091597
    28  H    2.025023   7.112869   5.285170   2.975027   5.887779
    29  C    3.593118   6.562785   5.049847   2.749624   4.923488
    30  H    3.731935   7.115580   5.291823   2.994022   5.888616
    31  H    4.249696   7.341751   6.015332   3.786402   5.222955
    32  H    4.229744   5.821252   4.356060   2.375506   4.658228
                   21         22         23         24         25
    21  H    0.000000
    22  H    4.834465   0.000000
    23  H    4.351016   3.712383   0.000000
    24  H    6.082668   5.460026   2.467622   0.000000
    25  H    7.612485   5.824331   4.289157   2.480173   0.000000
    26  H    7.790595   4.668088   4.951499   4.291285   2.482340
    27  H    6.530786   2.393640   4.286670   4.947576   4.291327
    28  H    7.334416   3.579070   5.429285   7.313990   7.881757
    29  C    6.505883   3.366246   3.327638   4.969777   5.838235
    30  H    7.338429   4.134129   4.346321   5.953006   6.778299
    31  H    7.022638   3.720947   3.345776   4.446486   5.026587
    32  H    5.931341   3.720402   2.713075   4.573259   5.894991
                   26         27         28         29         30
    26  H    0.000000
    27  H    2.473118   0.000000
    28  H    6.809984   4.712736   0.000000
    29  C    5.441394   3.981366   2.539696   0.000000
    30  H    6.294378   4.785982   2.121945   1.089186   0.000000
    31  H    4.689495   3.645515   3.313034   1.090844   1.773476
    32  H    5.900148   4.596293   3.283374   1.092757   1.773284
                   31         32
    31  H    0.000000
    32  H    1.772818   0.000000
 Symmetry turned off by external request.
 Stoichiometry    C15H15NO
 Framework group  C1[X(C15H15NO)]
 Deg. of freedom    90
 Full point group                 C1      NOp   1
 Rotational constants (GHZ):           0.6507366           0.3891352           0.2883056
 Standard basis: 6-311+G(d) (5D, 7F)
   419 basis functions,   687 primitive gaussians,   436 cartesian basis functions
    60 alpha electrons       60 beta electrons
       nuclear repulsion energy      1149.7377282447 Hartrees.
 NAtoms=   32 NActive=   32 NUniq=   32 SFac= 1.00D+00 NAtFMM=   60 NAOKFM=F Big=F
 Integral buffers will be    131072 words long.
 Raffenetti 2 integral format.
 Two-electron integral symmetry is turned off.
 ------------------------------------------------------------------------------
 Polarizable Continuum Model (PCM)
 =================================
 Model                : PCM.
 Atomic radii         : UFF (Universal Force Field).
 Polarization charges : Total charges.
 Charge compensation  : None.
 Solution method      : On-the-fly selection.
 Cavity type          : Scaled VdW (van der Waals Surface) (Alpha=1.100).
 Cavity algorithm     : GePol (No added spheres)
                        Default sphere list used, NSphG=   32.
                        Lebedev-Laikov grids with approx.  5.0 points / Ang**2.
                        Smoothing algorithm: York/Karplus (Gamma=1.0000).
                        Polarization charges: spherical gaussians, with
                                              point-specific exponents (IZeta= 3).
                        Self-potential: point-specific (ISelfS= 7).
                        Self-field    : sphere-specific E.n sum rule (ISelfD= 2).
 1st derivatives      : Analytical E(r).r(x)/FMM algorithm (CHGder, D1EAlg=3).
                        Cavity 1st derivative terms included.
 Solvent              : DiMethylSulfoxide, Eps=  46.826000 Eps(inf)=   2.007889
 ------------------------------------------------------------------------------
 One-electron integrals computed using PRISM.
 NBasis=   419 RedAO= T EigKep=  1.09D-06  NBF=   419
 NBsUse=   418 1.00D-06 EigRej=  3.24D-07 NBFU=   418
 Initial guess from the checkpoint file:  "/home/aikhl/works/aikhl/BHFA_NMe/Gau-354903.chk"
 B after Tr=     0.005677    0.002520    0.001402
         Rot=    1.000000    0.000349   -0.000391   -0.000265 Ang=   0.07 deg.
 ExpMin= 4.38D-02 ExpMax= 8.59D+03 ExpMxC= 1.30D+03 IAcc=3 IRadAn=         5 AccDes= 0.00D+00
 Harris functional with IExCor= 1009 and IRadAn=       5 diagonalized for initial guess.
 HarFok:  IExCor= 1009 AccDes= 0.00D+00 IRadAn=         5 IDoV= 1 UseB2=F ITyADJ=14
 ICtDFT=  3500011 ScaDFX=  1.000000  1.000000  1.000000  1.000000
 FoFCou: FMM=F IPFlag=           0 FMFlag=      100000 FMFlg1=           0
         NFxFlg=           0 DoJE=T BraDBF=F KetDBF=T FulRan=T
         wScrn=  0.000000 ICntrl=       500 IOpCl=  0 I1Cent=   200000004 NGrid=           0
         NMat0=    1 NMatS0=      1 NMatT0=    0 NMatD0=    1 NMtDS0=    0 NMtDT0=    0
 Symmetry not used in FoFCou.
 Requested convergence on RMS density matrix=1.00D-08 within 128 cycles.
 Requested convergence on MAX density matrix=1.00D-06.
 Requested convergence on             energy=1.00D-06.
 No special actions if energy rises.
 Inv3:  Mode=1 IEnd=    16511148.
 Iteration    1 A*A^-1 deviation from unit magnitude is 5.88D-15 for    233.
 Iteration    1 A*A^-1 deviation from orthogonality  is 3.78D-15 for   1337    243.
 Iteration    1 A^-1*A deviation from unit magnitude is 5.00D-15 for    218.
 Iteration    1 A^-1*A deviation from orthogonality  is 1.10D-14 for   2064   2015.
 Error on total polarization charges =  0.01673
 SCF Done:  E(RM062X) =  -710.489088892     A.U. after   13 cycles
            NFock= 13  Conv=0.56D-08     -V/T= 2.0040
 D1PCM: PCM CHGder 1st derivatives, ID1Alg=3 FixD1E=F DoIter=F DoCFld=F I1PDM=0.
 Calling FoFJK, ICntrl=      2127 FMM=F ISym2X=0 I1Cent= 0 IOpClX= 0 NMat=1 NMatS=1 NMatT=0.
 -------------------------------------------------------------------
 Center     Atomic                   Forces (Hartrees/Bohr)
 Number     Number              X              Y              Z
 -------------------------------------------------------------------
      1        6          -0.000004577   -0.000026277    0.000007835
      2        6           0.000005524    0.000028823   -0.000007296
      3        6           0.000071790   -0.000010625   -0.000070437
      4        6           0.000091775    0.000100731    0.000068747
      5        6           0.000051524    0.000048146   -0.000005674
      6        6          -0.000010793    0.000003279    0.000001067
      7        6          -0.004525072   -0.001285015    0.002955262
      8        6          -0.000038103    0.000015317   -0.000059984
      9        7           0.009559770    0.003698630   -0.005627770
     10        6          -0.000006499    0.000040746   -0.000020463
     11        6           0.000002745    0.000003526    0.000020420
     12        6           0.000006404   -0.000011270   -0.000011298
     13        6           0.000009969    0.000000028    0.000012077
     14        6           0.000002870    0.000000472    0.000004981
     15        6          -0.010073146   -0.006619940    0.005634143
     16        8           0.004949016    0.004010774   -0.003066533
     17        1          -0.000005885    0.000001777   -0.000008099
     18        1          -0.000000681    0.000008118   -0.000006562
     19        1           0.000025669    0.000130119    0.000021096
     20        1           0.000017610   -0.000002062    0.000024954
     21        1           0.000019401    0.000006441   -0.000002815
     22        1          -0.000102842    0.000027761    0.000044629
     23        1          -0.000025337   -0.000043911   -0.000002951
     24        1           0.000006451    0.000000450    0.000000223
     25        1           0.000000853    0.000001954   -0.000000845
     26        1           0.000000774   -0.000000185   -0.000002703
     27        1           0.000001860   -0.000006644    0.000004417
     28        1           0.000027616   -0.000016719    0.000033762
     29        6          -0.000049619   -0.000086557    0.000005755
     30        1          -0.000077316   -0.000042110    0.000076677
     31        1           0.000027954    0.000090063    0.000000749
     32        1           0.000040294   -0.000065843   -0.000023364
 -------------------------------------------------------------------
 Cartesian Forces:  Max     0.010073146 RMS     0.002027791

 GradGradGradGradGradGradGradGradGradGradGradGradGradGradGradGradGradGrad
 Berny optimization.
 Using GEDIIS/GDIIS optimizer.
 FormGI is forming the generalized inverse of G from B-inverse, IUseBI=4.
 Internal  Forces:  Max     0.007640238 RMS     0.000797403
 Search for a local minimum.
 Step number   6 out of a maximum of   80 on scan point     2 out of    18
 All quantities printed in internal units (Hartrees-Bohrs-Radians)
 Mixed Optimization -- En-DIIS/RFO-DIIS
 Swapping is turned off.
 Update second derivatives using D2CorX and points    1    2    3    4    5
                                                      6
 DE= -2.52D-05 DEPred=-1.61D-05 R= 1.56D+00
 TightC=F SS=  1.41D+00  RLast= 9.17D-02 DXNew= 5.6536D-01 2.7509D-01
 Trust test= 1.56D+00 RLast= 9.17D-02 DXMaxT set to 3.36D-01
 ITU=  1  1 -1  1  0  0
     Eigenvalues ---    0.00233   0.00477   0.00660   0.01345   0.01460
     Eigenvalues ---    0.01508   0.01753   0.02146   0.02162   0.02170
     Eigenvalues ---    0.02176   0.02177   0.02184   0.02185   0.02185
     Eigenvalues ---    0.02187   0.02190   0.02191   0.02194   0.02195
     Eigenvalues ---    0.02202   0.02212   0.02375   0.04735   0.04967
     Eigenvalues ---    0.06253   0.06920   0.07439   0.07669   0.15971
     Eigenvalues ---    0.15997   0.16000   0.16000   0.16000   0.16000
     Eigenvalues ---    0.16000   0.16000   0.16000   0.16000   0.16001
     Eigenvalues ---    0.16020   0.16109   0.16734   0.19320   0.20983
     Eigenvalues ---    0.22000   0.22000   0.22003   0.22037   0.22995
     Eigenvalues ---    0.23465   0.23530   0.23767   0.24712   0.26131
     Eigenvalues ---    0.28390   0.30537   0.31032   0.33751   0.34534
     Eigenvalues ---    0.34602   0.34676   0.34942   0.35266   0.35292
     Eigenvalues ---    0.35398   0.35481   0.35482   0.35492   0.35495
     Eigenvalues ---    0.35499   0.35506   0.35610   0.36388   0.37611
     Eigenvalues ---    0.42317   0.42400   0.42546   0.42707   0.46242
     Eigenvalues ---    0.46561   0.46708   0.46832   0.46893   0.46913
     Eigenvalues ---    0.47020   0.47393   0.58073   0.935561000.00000
     Eigenvalues --- 1000.000001000.000001000.000001000.000001000.00000
     Eigenvalues --- 1000.000001000.000001000.000001000.000001000.00000
     Eigenvalues --- 1000.000001000.000001000.000001000.000001000.00000
     Eigenvalues --- 1000.000001000.000001000.000001000.000001000.00000
     Eigenvalues --- 1000.000001000.000001000.000001000.000001000.00000
     Eigenvalues --- 1000.000001000.000001000.000001000.000001000.00000
     Eigenvalues --- 1000.000001000.000001000.000001000.000001000.00000
     Eigenvalues --- 1000.000001000.000001000.000001000.000001000.00000
     Eigenvalues --- 1000.000001000.000001000.000001000.000001000.00000
     Eigenvalues --- 1000.000001000.000001000.000001000.000001000.00000
     Eigenvalues --- 1000.000001000.000001000.000001000.000001000.00000
     Eigenvalues --- 1000.000001000.000001000.000001000.000001000.00000
     Eigenvalues --- 1000.000001000.000001000.000001000.000001000.00000
     Eigenvalues --- 1000.000001000.000001000.000001000.000001000.00000
     Eigenvalues --- 1000.000001000.000001000.00000
 En-DIIS/RFO-DIIS/Sim-DIIS IScMMF=       -3 using points:     6    5    4    3    2
 RFO step:  Lambda=-2.03301567D-05.
 DidBck=F Rises=F RFO-DIIS coefs:    1.82114   -0.82367   -0.00519    0.00926   -0.00154
 Iteration  1 RMS(Cart)=  0.01298617 RMS(Int)=  0.00007052
 Iteration  2 RMS(Cart)=  0.00010738 RMS(Int)=  0.00001257
 Iteration  3 RMS(Cart)=  0.00000001 RMS(Int)=  0.00001257
 Iteration  1 RMS(Cart)=  0.00000084 RMS(Int)=  0.00000051
 Variable       Old X    -DE/DX   Delta X   Delta X   Delta X     New X
                                 (Linear)    (Quad)   (Total)
    R1        2.62529  -0.00004   0.00001  -0.00013  -0.00012   2.62517
    R2        2.63552  -0.00005   0.00018  -0.00023  -0.00005   2.63547
    R3        2.04853   0.00000  -0.00001   0.00001  -0.00000   2.04853
    R4        2.63687   0.00003   0.00010   0.00004   0.00015   2.63702
    R5        2.04889  -0.00000   0.00001  -0.00002  -0.00001   2.04888
    R6        2.63073   0.00011  -0.00031   0.00038   0.00007   2.63080
    R7        2.05008  -0.00011   0.00032  -0.00047  -0.00014   2.04994
    R8        2.64326   0.00006  -0.00021   0.00030   0.00009   2.64335
    R9        2.88293   0.00033  -0.00092   0.00182   0.00090   2.88383
   R10        2.62440  -0.00001  -0.00007   0.00000  -0.00007   2.62433
   R11        2.05208  -0.00001   0.00015  -0.00012   0.00002   2.05210
   R12        2.04894   0.00000  -0.00001   0.00001   0.00000   2.04894
   R13        2.87790   0.00005  -0.00006   0.00026   0.00019   2.87810
   R14        2.77073   0.00023   0.00061   0.00055   0.00116   2.77189
   R15        2.06506   0.00007  -0.00017   0.00035   0.00017   2.06523
   R16        2.63460   0.00001   0.00004   0.00001   0.00005   2.63465
   R17        2.63703  -0.00000  -0.00001  -0.00000  -0.00001   2.63702
   R18        2.55949  -0.00050   0.00250  -0.00206   0.00044   2.55993
   R19        2.75406   0.00003   0.00056  -0.00007   0.00050   2.75456
   R20        2.63191  -0.00001   0.00006  -0.00006   0.00001   2.63192
   R21        2.05084  -0.00003  -0.00001  -0.00011  -0.00012   2.05072
   R22        2.63038  -0.00000  -0.00003  -0.00000  -0.00003   2.63035
   R23        2.04884  -0.00000   0.00000  -0.00001  -0.00001   2.04884
   R24        2.63232  -0.00000   0.00001  -0.00002  -0.00001   2.63231
   R25        2.04872  -0.00000   0.00001  -0.00001  -0.00000   2.04872
   R26        2.62906  -0.00002   0.00003  -0.00008  -0.00005   2.62901
   R27        2.04880  -0.00000   0.00001  -0.00001   0.00000   2.04880
   R28        2.05232   0.00001  -0.00003   0.00003  -0.00000   2.05232
   R29        2.30546   0.00006  -0.00029  -0.00010  -0.00038   2.30507
   R30        2.07939   0.00003  -0.00002   0.00011   0.00008   2.07947
   R31        2.05826   0.00000  -0.00001  -0.00000  -0.00002   2.05825
   R32        2.06140  -0.00006  -0.00032  -0.00007  -0.00038   2.06101
   R33        2.06501   0.00001   0.00038  -0.00012   0.00026   2.06528
    A1        2.08525  -0.00000   0.00006  -0.00013  -0.00007   2.08518
    A2        2.09928   0.00001  -0.00009   0.00015   0.00005   2.09933
    A3        2.09865  -0.00001   0.00004  -0.00002   0.00002   2.09867
    A4        2.09982   0.00002  -0.00010   0.00017   0.00006   2.09989
    A5        2.09716  -0.00002   0.00012  -0.00018  -0.00007   2.09710
    A6        2.08620   0.00000  -0.00002   0.00002   0.00000   2.08620
    A7        2.10431   0.00003  -0.00011   0.00026   0.00015   2.10446
    A8        2.07577  -0.00006  -0.00029  -0.00047  -0.00076   2.07501
    A9        2.10310   0.00003   0.00040   0.00020   0.00060   2.10370
   A10        2.07239  -0.00013   0.00036  -0.00081  -0.00044   2.07195
   A11        2.14703   0.00031   0.00008   0.00142   0.00150   2.14852
   A12        2.06300  -0.00018  -0.00036  -0.00069  -0.00105   2.06195
   A13        2.10867   0.00008  -0.00017   0.00054   0.00037   2.10904
   A14        2.08483  -0.00005  -0.00013  -0.00021  -0.00035   2.08448
   A15        2.08968  -0.00003   0.00031  -0.00032  -0.00002   2.08966
   A16        2.09588   0.00000  -0.00003  -0.00005  -0.00008   2.09580
   A17        2.09709  -0.00002   0.00011  -0.00015  -0.00004   2.09705
   A18        2.09021   0.00002  -0.00008   0.00020   0.00011   2.09033
   A19        1.99040  -0.00000  -0.00122   0.00152   0.00030   1.99070
   A20        1.96797   0.00029  -0.00006   0.00290   0.00284   1.97081
   A21        1.86813  -0.00010  -0.00020  -0.00139  -0.00159   1.86654
   A22        1.91327  -0.00015  -0.00002  -0.00004  -0.00006   1.91322
   A23        1.87657  -0.00000   0.00086  -0.00200  -0.00113   1.87544
   A24        1.83820  -0.00005   0.00086  -0.00156  -0.00070   1.83750
   A25        2.13424   0.00012  -0.00026   0.00077   0.00051   2.13475
   A26        2.07010  -0.00012   0.00037  -0.00081  -0.00044   2.06966
   A27        2.07762   0.00000  -0.00009   0.00001  -0.00008   2.07754
   A28        2.06952  -0.00053  -0.00203  -0.00077  -0.00289   2.06663
   A29        2.05890   0.00139  -0.00290   0.00287  -0.00012   2.05878
   A30        2.10480  -0.00033  -0.00061  -0.00011  -0.00082   2.10398
   A31        2.10219  -0.00002   0.00010  -0.00011  -0.00002   2.10218
   A32        2.09233   0.00003  -0.00012   0.00027   0.00015   2.09248
   A33        2.08866  -0.00001   0.00002  -0.00015  -0.00013   2.08853
   A34        2.09751   0.00001  -0.00004   0.00010   0.00006   2.09757
   A35        2.08965  -0.00001   0.00004  -0.00010  -0.00006   2.08959
   A36        2.09603  -0.00000  -0.00000   0.00000  -0.00000   2.09602
   A37        2.08906  -0.00000  -0.00004  -0.00001  -0.00005   2.08901
   A38        2.09709   0.00000   0.00004   0.00001   0.00005   2.09715
   A39        2.09703  -0.00000   0.00000  -0.00001  -0.00001   2.09702
   A40        2.09377  -0.00001   0.00007  -0.00008  -0.00000   2.09376
   A41        2.09732   0.00000  -0.00004   0.00005   0.00002   2.09734
   A42        2.09209   0.00000  -0.00003   0.00002  -0.00001   2.09208
   A43        2.10622   0.00001   0.00000   0.00008   0.00008   2.10630
   A44        2.08371  -0.00001   0.00002  -0.00006  -0.00004   2.08367
   A45        2.09325  -0.00000  -0.00002  -0.00002  -0.00004   2.09321
   A46        2.18723  -0.00019   0.00104  -0.00278  -0.00174   2.18549
   A47        1.97302   0.00037  -0.00051   0.00124   0.00073   1.97375
   A48        2.12000   0.00030  -0.00052   0.00152   0.00100   2.12099
   A49        1.90880  -0.00005   0.00003  -0.00041  -0.00038   1.90842
   A50        1.92564  -0.00008  -0.00039  -0.00058  -0.00097   1.92467
   A51        1.93620   0.00013   0.00044   0.00091   0.00135   1.93755
   A52        1.90032   0.00002  -0.00002  -0.00032  -0.00034   1.89998
   A53        1.89757   0.00001  -0.00007   0.00045   0.00039   1.89796
   A54        1.89472  -0.00002   0.00000  -0.00005  -0.00005   1.89468
    D1        0.00252   0.00001  -0.00019   0.00057   0.00038   0.00290
    D2       -3.13662   0.00001   0.00014   0.00051   0.00065  -3.13597
    D3        3.14023   0.00000  -0.00060   0.00033  -0.00027   3.13997
    D4        0.00109   0.00000  -0.00026   0.00027   0.00001   0.00110
    D5       -0.00685  -0.00001   0.00050  -0.00097  -0.00047  -0.00732
    D6        3.13409  -0.00001   0.00040  -0.00095  -0.00054   3.13354
    D7        3.13862  -0.00000   0.00090  -0.00074   0.00017   3.13879
    D8       -0.00363  -0.00000   0.00081  -0.00071   0.00010  -0.00353
    D9        0.00606   0.00001  -0.00027   0.00067   0.00040   0.00646
   D10       -3.13101   0.00003  -0.00015   0.00100   0.00085  -3.13016
   D11       -3.13797   0.00001  -0.00060   0.00073   0.00013  -3.13784
   D12        0.00815   0.00002  -0.00048   0.00105   0.00058   0.00872
   D13       -0.01012  -0.00002   0.00042  -0.00147  -0.00105  -0.01117
   D14       -3.10883  -0.00001  -0.00161   0.00050  -0.00111  -3.10994
   D15        3.12688  -0.00004   0.00029  -0.00180  -0.00151   3.12537
   D16        0.02817  -0.00003  -0.00174   0.00017  -0.00157   0.02660
   D17        0.00577   0.00002  -0.00011   0.00107   0.00095   0.00673
   D18       -3.13746   0.00002  -0.00093   0.00189   0.00096  -3.13650
   D19        3.10657   0.00001   0.00183  -0.00076   0.00107   3.10764
   D20       -0.03666   0.00002   0.00101   0.00007   0.00108  -0.03558
   D21       -2.24350  -0.00004   0.00939   0.00048   0.00987  -2.23363
   D22       -0.04673   0.00000   0.00829   0.00418   0.01247  -0.03426
   D23        1.96658   0.00004   0.00917   0.00300   0.01217   1.97876
   D24        0.94075  -0.00002   0.00735   0.00244   0.00980   0.95055
   D25        3.13752   0.00002   0.00625   0.00614   0.01240  -3.13326
   D26       -1.13235   0.00005   0.00714   0.00497   0.01210  -1.12025
   D27        0.00269  -0.00000  -0.00035   0.00015  -0.00020   0.00249
   D28       -3.13825  -0.00000  -0.00025   0.00012  -0.00013  -3.13838
   D29       -3.13726  -0.00000   0.00048  -0.00068  -0.00020  -3.13746
   D30        0.00499  -0.00000   0.00057  -0.00071  -0.00014   0.00485
   D31        0.52798   0.00013  -0.00683   0.00608  -0.00075   0.52723
   D32       -2.66724   0.00013  -0.00641   0.00552  -0.00089  -2.66813
   D33       -1.69727  -0.00014  -0.00577   0.00099  -0.00477  -1.70204
   D34        1.39070  -0.00014  -0.00535   0.00043  -0.00492   1.38578
   D35        2.59627   0.00000  -0.00722   0.00390  -0.00332   2.59295
   D36       -0.59895   0.00000  -0.00680   0.00334  -0.00346  -0.60241
   D37        1.43363   0.00071  -0.02064  -0.00319  -0.02381   1.40982
   D38       -1.37595  -0.00092  -0.00207  -0.00954  -0.01162  -1.38757
   D39       -2.61183   0.00081  -0.02233   0.00109  -0.02123  -2.63306
   D40        0.86178  -0.00081  -0.00376  -0.00526  -0.00904   0.85274
   D41       -0.59759   0.00071  -0.02089  -0.00206  -0.02294  -0.62053
   D42        2.87602  -0.00092  -0.00231  -0.00842  -0.01075   2.86527
   D43        3.08767  -0.00000   0.00043  -0.00029   0.00015   3.08782
   D44       -0.05648   0.00001   0.00055   0.00049   0.00104  -0.05543
   D45       -0.00007   0.00000  -0.00000   0.00030   0.00030   0.00023
   D46        3.13896   0.00002   0.00012   0.00108   0.00120   3.14016
   D47       -3.09170  -0.00000  -0.00051   0.00041  -0.00009  -3.09179
   D48        0.04788  -0.00001  -0.00026   0.00004  -0.00023   0.04766
   D49       -0.00196  -0.00000  -0.00011  -0.00011  -0.00021  -0.00217
   D50        3.13762  -0.00001   0.00014  -0.00048  -0.00035   3.13728
   D51        0.35408  -0.00764  -0.00000   0.00000   0.00000   0.35408
   D52       -2.86928  -0.00101   0.00004  -0.00010  -0.00006  -2.86934
   D53       -3.12854  -0.00563  -0.01950   0.00710  -0.01239  -3.14093
   D54       -0.06870   0.00099  -0.01946   0.00700  -0.01246  -0.08116
   D55        2.86960   0.00093   0.00964   0.00669   0.01632   2.88592
   D56       -1.32377   0.00086   0.00939   0.00567   0.01506  -1.30871
   D57        0.77663   0.00087   0.00943   0.00582   0.01524   0.79187
   D58        0.06701  -0.00071   0.02887   0.00031   0.02919   0.09620
   D59        2.15683  -0.00077   0.02863  -0.00070   0.02793   2.18475
   D60       -2.02596  -0.00076   0.02866  -0.00056   0.02811  -1.99785
   D61        0.00213  -0.00000   0.00011  -0.00029  -0.00018   0.00195
   D62       -3.14030   0.00000   0.00005   0.00005   0.00010  -3.14021
   D63       -3.13691  -0.00002  -0.00001  -0.00107  -0.00108  -3.13798
   D64        0.00384  -0.00001  -0.00007  -0.00073  -0.00080   0.00304
   D65       -0.00217   0.00000  -0.00011   0.00008  -0.00003  -0.00220
   D66        3.13713   0.00000   0.00008   0.00005   0.00013   3.13726
   D67        3.14027  -0.00000  -0.00005  -0.00026  -0.00031   3.13996
   D68       -0.00361  -0.00000   0.00014  -0.00029  -0.00015  -0.00376
   D69        0.00016   0.00000   0.00001   0.00011   0.00012   0.00027
   D70        3.13767   0.00000  -0.00002   0.00018   0.00015   3.13783
   D71       -3.13915   0.00000  -0.00018   0.00014  -0.00004  -3.13919
   D72       -0.00163   0.00000  -0.00021   0.00021  -0.00000  -0.00163
   D73        0.00192  -0.00000   0.00010  -0.00010   0.00001   0.00193
   D74       -3.13765   0.00000  -0.00014   0.00028   0.00014  -3.13751
   D75       -3.13561  -0.00000   0.00013  -0.00016  -0.00003  -3.13564
   D76        0.00801   0.00000  -0.00011   0.00021   0.00010   0.00811
         Item               Value     Threshold  Converged?
 Maximum Force            0.000505     0.002500     YES
 RMS     Force            0.000090     0.001667     YES
 Maximum Displacement     0.059847     0.010000     NO 
 RMS     Displacement     0.012981     0.006667     NO 
 Predicted change in Energy=-1.010470D-05
 GradGradGradGradGradGradGradGradGradGradGradGradGradGradGradGradGradGrad

                          Input orientation:                          
 ---------------------------------------------------------------------
 Center     Atomic      Atomic             Coordinates (Angstroms)
 Number     Number       Type             X           Y           Z
 ---------------------------------------------------------------------
      1          6           0        3.742885    3.003051   -2.448936
      2          6           0        4.152877    1.709969   -2.149493
      3          6           0        3.272846    0.815696   -1.538673
      4          6           0        1.972115    1.202736   -1.228172
      5          6           0        1.569795    2.508449   -1.527994
      6          6           0        2.444980    3.402292   -2.131060
      7          6           0        0.975294    0.286065   -0.524669
      8          6           0       -0.363369    0.159251   -1.239860
      9          7           0        1.518673   -1.049659   -0.256076
     10          6           0       -0.481508    0.266983   -2.624857
     11          6           0       -1.714890    0.081163   -3.244531
     12          6           0       -2.843083   -0.212110   -2.483864
     13          6           0       -2.732577   -0.321601   -1.099620
     14          6           0       -1.498449   -0.137591   -0.484368
     15          6           0        2.318372   -1.214743    0.824813
     16          8           0        2.361794   -0.468036    1.788368
     17          1           0        4.427426    3.697795   -2.922078
     18          1           0        5.161058    1.389507   -2.387000
     19          1           0        3.620608   -0.185009   -1.305434
     20          1           0        0.559253    2.824198   -1.286457
     21          1           0        2.115759    4.411225   -2.353031
     22          1           0        0.781547    0.721325    0.458889
     23          1           0        0.391954    0.498633   -3.225730
     24          1           0       -1.793168    0.166390   -4.322536
     25          1           0       -3.803748   -0.352713   -2.966257
     26          1           0       -3.606979   -0.546310   -0.499308
     27          1           0       -1.412139   -0.226832    0.594553
     28          1           0        2.890368   -2.154451    0.798903
     29          6           0        1.549140   -2.008445   -1.353593
     30          1           0        2.199835   -2.840478   -1.087838
     31          1           0        0.547038   -2.392620   -1.547754
     32          1           0        1.927297   -1.545131   -2.268339
 ---------------------------------------------------------------------
                    Distance matrix (angstroms):
                    1          2          3          4          5
     1  C    0.000000
     2  C    1.389180   0.000000
     3  C    2.415375   1.395450   0.000000
     4  C    2.804822   2.421124   1.392161   0.000000
     5  C    2.411448   2.774192   2.401230   1.398800   0.000000
     6  C    1.394631   2.404414   2.779705   2.424223   1.388738
     7  C    4.329477   3.842472   2.566604   1.526058   2.509798
     8  C    5.139104   4.860930   3.707056   2.558023   3.055958
     9  N    5.116660   4.259062   2.863866   2.494767   3.778958
    10  C    5.036121   4.877059   3.946651   2.974328   3.230345
    11  C    6.241611   6.187310   5.322311   4.349440   4.430279
    12  C    7.328946   7.262895   6.273304   5.173459   5.271491
    13  C    7.403079   7.255273   6.127913   4.947146   5.167504
    14  C    6.418313   6.174432   4.978511   3.794013   4.183875
    15  C    5.525980   4.556956   3.258799   3.190430   4.467463
    16  O    5.648947   4.843391   3.680650   3.470280   4.526034
    17  H    1.084034   2.150283   3.399023   3.888855   3.394712
    18  H    2.149087   1.084221   2.148083   3.398106   3.858379
    19  H    3.389141   2.141656   1.084781   2.156232   3.392651
    20  H    3.393944   3.860113   3.385451   2.151445   1.085925
    21  H    2.153994   3.389404   3.863917   3.402990   2.144602
    22  H    4.736164   4.375722   3.194641   2.120232   2.786190
    23  H    4.254910   4.095139   3.353539   2.642519   2.882530
    24  H    6.496530   6.516149   5.816870   4.982615   4.960265
    25  H    8.275291   8.260123   7.313095   6.229041   6.255383
    26  H    8.391634   8.247986   7.089946   5.892087   6.098258
    27  H    6.802150   6.500030   5.252295   4.101118   4.569344
    28  H    6.154272   5.022023   3.798990   4.027769   5.375964
    29  C    5.579192   4.608633   3.313787   3.241345   4.520307
    30  H    6.195194   5.064391   3.836954   4.052053   5.403861
    31  H    6.335521   5.495034   4.209917   3.880665   5.006685
    32  H    4.900504   3.944998   2.813613   2.938491   4.136113
                    6          7          8          9         10
     6  C    0.000000
     7  C    3.801492   0.000000
     8  C    4.381596   1.523023   0.000000
     9  N    4.918687   1.466820   2.443640   0.000000
    10  C    4.317214   2.556057   1.394195   3.368292   0.000000
    11  C    5.438220   3.831021   2.418969   4.545938   1.392751
    12  C    6.414981   4.320489   2.799006   4.968846   2.413802
    13  C    6.460523   3.801071   2.421577   4.394856   2.782102
    14  C    5.549144   2.510083   1.395453   3.160223   2.404068
    15  C    5.483632   2.424331   3.652734   1.354656   4.683488
    16  O    5.508927   2.800212   4.121913   2.286676   5.301054
    17  H    2.154791   5.413380   6.188932   6.173065   5.996370
    18  H    3.390263   4.712375   5.774838   4.874150   5.758054
    19  H    3.864258   2.798069   3.999361   2.503378   4.332728
    20  H    2.145580   2.682449   2.820523   4.121765   3.068200
    21  H    1.084252   4.654086   5.046237   5.880050   4.898411
    22  H    4.081964   1.092875   2.124267   2.047172   3.363216
    23  H    3.720814   2.771498   2.151597   3.533489   1.085194
    24  H    5.765026   4.701329   3.398127   5.383601   2.147716
    25  H    7.337863   5.404501   3.883138   6.013233   3.396742
    26  H    7.408123   4.657330   3.401064   5.156048   3.866261
    27  H    5.956247   2.686179   2.148034   3.160739   3.387407
    28  H    6.297654   3.372753   4.482920   2.053069   5.380987
    29  C    5.539229   2.506230   2.893014   1.457649   3.304121
    30  H    6.334082   3.404693   3.948608   2.088742   4.382733
    31  H    6.125637   2.899217   2.726845   2.101440   3.048203
    32  H    4.976328   2.701847   3.034772   2.112267   3.035326
                   11         12         13         14         15
    11  C    0.000000
    12  C    1.391921   0.000000
    13  C    2.408018   1.392958   0.000000
    14  C    2.777265   2.410721   1.391210   0.000000
    15  C    5.874192   6.212344   5.478433   4.176402   0.000000
    16  O    6.500080   6.738560   5.857861   4.491770   1.219793
    17  H    7.135268   8.266782   8.410859   7.467839   6.528425
    18  H    7.051651   8.163383   8.178919   7.092325   5.017840
    19  H    5.683175   6.570291   6.357985   5.184703   2.700763
    20  H    4.065713   4.714747   4.557095   3.694547   4.885182
    21  H    5.849622   6.781036   6.890359   6.102960   6.464616
    22  H    4.511909   4.761201   3.983179   2.612633   2.498817
    23  H    2.147888   3.394257   3.867276   3.390202   4.801420
    24  H    1.084198   2.150883   3.392317   3.861450   6.731083
    25  H    2.151514   1.084136   2.152373   3.394179   7.252286
    26  H    3.392635   2.152601   1.084180   2.147830   6.108181
    27  H    3.863300   3.394770   2.150060   1.086040   3.865967
    28  H    6.523475   6.886341   6.211379   4.997622   1.100410
    29  C    4.312308   4.878110   4.609018   3.680143   2.442771
    30  H    5.339699   5.855615   5.538373   4.620291   2.513026
    31  H    3.756990   4.138096   3.904589   3.224898   3.186548
    32  H    4.106496   4.957814   4.957556   4.110896   3.135233
                   16         17         18         19         20
    16  O    0.000000
    17  H    6.618859   0.000000
    18  H    5.359109   2.480467   0.000000
    19  H    3.352063   4.282600   2.453951   0.000000
    20  H    4.852062   4.289661   4.944304   4.292736   0.000000
    21  H    6.404601   2.485277   4.290195   4.948474   2.465551
    22  H    2.383123   5.795063   5.265517   3.463315   2.741847
    23  H    5.473198   5.158671   4.923564   3.818260   3.032660
    24  H    7.416828   7.288888   7.321446   6.207685   4.670717
    25  H    7.786762   9.173920   9.150881   7.609699   5.652457
    26  H    6.392639   9.403931   9.175470   7.281373   5.416403
    27  H    3.965595   7.865743   7.396562   5.379614   4.090644
    28  H    2.025444   7.103311   5.278792   2.973245   5.879606
    29  C    3.592378   6.580718   5.065566   2.760111   4.933439
    30  H    3.731926   7.146721   5.324419   3.019513   5.900807
    31  H    4.257590   7.351145   6.024782   3.791978   5.223372
    32  H    4.219691   5.845194   4.368454   2.375799   4.682593
                   21         22         23         24         25
    21  H    0.000000
    22  H    4.827254   0.000000
    23  H    4.363655   3.711845   0.000000
    24  H    6.097317   5.458858   2.467412   0.000000
    25  H    7.623104   5.823239   4.289059   2.480201   0.000000
    26  H    7.795074   4.667354   4.951439   4.291262   2.482345
    27  H    6.530382   2.393672   4.286678   4.947481   4.291271
    28  H    7.324125   3.582292   5.429419   7.317851   7.888845
    29  C    6.521663   3.365402   3.336078   4.971474   5.830570
    30  H    7.361724   4.134047   4.357600   5.953873   6.764647
    31  H    7.028631   3.711908   3.346490   4.441228   5.010260
    32  H    5.959939   3.726573   2.729624   4.581581   5.895238
                   26         27         28         29         30
    26  H    0.000000
    27  H    2.473038   0.000000
    28  H    6.818136   4.719008   0.000000
    29  C    5.427081   3.967190   2.540364   0.000000
    30  H    6.271257   4.765285   2.123031   1.089178   0.000000
    31  H    4.665186   3.621946   3.324864   1.090641   1.773087
    32  H    5.895365   4.591939   3.272117   1.092897   1.773636
                   31         32
    31  H    0.000000
    32  H    1.772737   0.000000
 Symmetry turned off by external request.
 Stoichiometry    C15H15NO
 Framework group  C1[X(C15H15NO)]
 Deg. of freedom    90
 Full point group                 C1      NOp   1
 Rotational constants (GHZ):           0.6527435           0.3884977           0.2883717
 Standard basis: 6-311+G(d) (5D, 7F)
   419 basis functions,   687 primitive gaussians,   436 cartesian basis functions
    60 alpha electrons       60 beta electrons
       nuclear repulsion energy      1149.7747841739 Hartrees.
 NAtoms=   32 NActive=   32 NUniq=   32 SFac= 1.00D+00 NAtFMM=   60 NAOKFM=F Big=F
 Integral buffers will be    131072 words long.
 Raffenetti 2 integral format.
 Two-electron integral symmetry is turned off.
 ------------------------------------------------------------------------------
 Polarizable Continuum Model (PCM)
 =================================
 Model                : PCM.
 Atomic radii         : UFF (Universal Force Field).
 Polarization charges : Total charges.
 Charge compensation  : None.
 Solution method      : On-the-fly selection.
 Cavity type          : Scaled VdW (van der Waals Surface) (Alpha=1.100).
 Cavity algorithm     : GePol (No added spheres)
                        Default sphere list used, NSphG=   32.
                        Lebedev-Laikov grids with approx.  5.0 points / Ang**2.
                        Smoothing algorithm: York/Karplus (Gamma=1.0000).
                        Polarization charges: spherical gaussians, with
                                              point-specific exponents (IZeta= 3).
                        Self-potential: point-specific (ISelfS= 7).
                        Self-field    : sphere-specific E.n sum rule (ISelfD= 2).
 1st derivatives      : Analytical E(r).r(x)/FMM algorithm (CHGder, D1EAlg=3).
                        Cavity 1st derivative terms included.
 Solvent              : DiMethylSulfoxide, Eps=  46.826000 Eps(inf)=   2.007889
 ------------------------------------------------------------------------------
 One-electron integrals computed using PRISM.
 NBasis=   419 RedAO= T EigKep=  1.07D-06  NBF=   419
 NBsUse=   418 1.00D-06 EigRej=  3.29D-07 NBFU=   418
 Initial guess from the checkpoint file:  "/home/aikhl/works/aikhl/BHFA_NMe/Gau-354903.chk"
 B after Tr=     0.005406    0.002175   -0.001072
         Rot=    1.000000    0.000163   -0.000264   -0.000343 Ang=   0.05 deg.
 ExpMin= 4.38D-02 ExpMax= 8.59D+03 ExpMxC= 1.30D+03 IAcc=3 IRadAn=         5 AccDes= 0.00D+00
 Harris functional with IExCor= 1009 and IRadAn=       5 diagonalized for initial guess.
 HarFok:  IExCor= 1009 AccDes= 0.00D+00 IRadAn=         5 IDoV= 1 UseB2=F ITyADJ=14
 ICtDFT=  3500011 ScaDFX=  1.000000  1.000000  1.000000  1.000000
 FoFCou: FMM=F IPFlag=           0 FMFlag=      100000 FMFlg1=           0
         NFxFlg=           0 DoJE=T BraDBF=F KetDBF=T FulRan=T
         wScrn=  0.000000 ICntrl=       500 IOpCl=  0 I1Cent=   200000004 NGrid=           0
         NMat0=    1 NMatS0=      1 NMatT0=    0 NMatD0=    1 NMtDS0=    0 NMtDT0=    0
 Symmetry not used in FoFCou.
 Requested convergence on RMS density matrix=1.00D-08 within 128 cycles.
 Requested convergence on MAX density matrix=1.00D-06.
 Requested convergence on             energy=1.00D-06.
 No special actions if energy rises.
 Inv3:  Mode=1 IEnd=    16525227.
 Iteration    1 A*A^-1 deviation from unit magnitude is 8.99D-15 for    219.
 Iteration    1 A*A^-1 deviation from orthogonality  is 4.58D-15 for   1519    767.
 Iteration    1 A^-1*A deviation from unit magnitude is 7.44D-15 for    219.
 Iteration    1 A^-1*A deviation from orthogonality  is 3.05D-15 for   2336   1654.
 Error on total polarization charges =  0.01670
 SCF Done:  E(RM062X) =  -710.489099438     A.U. after   13 cycles
            NFock= 13  Conv=0.54D-08     -V/T= 2.0040
 D1PCM: PCM CHGder 1st derivatives, ID1Alg=3 FixD1E=F DoIter=F DoCFld=F I1PDM=0.
 Calling FoFJK, ICntrl=      2127 FMM=F ISym2X=0 I1Cent= 0 IOpClX= 0 NMat=1 NMatS=1 NMatT=0.
 -------------------------------------------------------------------
 Center     Atomic                   Forces (Hartrees/Bohr)
 Number     Number              X              Y              Z
 -------------------------------------------------------------------
      1        6           0.000014762    0.000000904    0.000022918
      2        6          -0.000017514   -0.000007277    0.000012697
      3        6          -0.000020777   -0.000073731   -0.000084929
      4        6           0.000095575   -0.000107959    0.000096006
      5        6          -0.000075385   -0.000040524   -0.000032643
      6        6          -0.000028865   -0.000006236   -0.000020463
      7        6          -0.004570215   -0.001157777    0.003208098
      8        6           0.000075005    0.000000915   -0.000110200
      9        7           0.009745482    0.003881825   -0.006280546
     10        6           0.000045675    0.000045994    0.000057314
     11        6          -0.000005887    0.000000399    0.000007819
     12        6           0.000006663   -0.000012012   -0.000018777
     13        6           0.000006085   -0.000002835    0.000017324
     14        6          -0.000013878    0.000024478    0.000036524
     15        6          -0.010118521   -0.006439805    0.005698351
     16        8           0.005003388    0.003877548   -0.002864076
     17        1          -0.000005275   -0.000002039   -0.000012945
     18        1          -0.000001719   -0.000004924    0.000000366
     19        1          -0.000042084   -0.000007815    0.000041049
     20        1          -0.000011324    0.000002801    0.000017852
     21        1           0.000009354    0.000001554    0.000005009
     22        1          -0.000079104    0.000042185    0.000003855
     23        1           0.000042682    0.000010983    0.000002516
     24        1           0.000004516    0.000004216   -0.000001864
     25        1           0.000002973    0.000004303   -0.000003896
     26        1           0.000001152   -0.000001360   -0.000003154
     27        1           0.000000845   -0.000000085    0.000003266
     28        1           0.000021321    0.000036469    0.000047309
     29        6          -0.000023515   -0.000061899    0.000096758
     30        1          -0.000066879   -0.000015274    0.000078319
     31        1          -0.000004817    0.000017625   -0.000008969
     32        1           0.000010283   -0.000010646   -0.000010890
 -------------------------------------------------------------------
 Cartesian Forces:  Max     0.010118521 RMS     0.002058348

 GradGradGradGradGradGradGradGradGradGradGradGradGradGradGradGradGradGrad
 Berny optimization.
 Using GEDIIS/GDIIS optimizer.
 FormGI is forming the generalized inverse of G from B-inverse, IUseBI=4.
 Internal  Forces:  Max     0.007536660 RMS     0.000784066
 Search for a local minimum.
 Step number   7 out of a maximum of   80 on scan point     2 out of    18
 All quantities printed in internal units (Hartrees-Bohrs-Radians)
 Mixed Optimization -- En-DIIS/RFO-DIIS
 Swapping is turned off.
 Update second derivatives using D2CorX and points    1    2    3    4    5
                                                      6    7
 DE= -1.05D-05 DEPred=-1.01D-05 R= 1.04D+00
 TightC=F SS=  1.41D+00  RLast= 7.91D-02 DXNew= 5.6536D-01 2.3731D-01
 Trust test= 1.04D+00 RLast= 7.91D-02 DXMaxT set to 3.36D-01
 ITU=  1  1  1 -1  1  0  0
     Eigenvalues ---    0.00169   0.00499   0.00656   0.01312   0.01472
     Eigenvalues ---    0.01537   0.01797   0.02143   0.02162   0.02171
     Eigenvalues ---    0.02176   0.02177   0.02180   0.02185   0.02186
     Eigenvalues ---    0.02187   0.02190   0.02191   0.02194   0.02195
     Eigenvalues ---    0.02203   0.02212   0.02370   0.04946   0.05078
     Eigenvalues ---    0.06258   0.06951   0.07437   0.07676   0.15985
     Eigenvalues ---    0.15990   0.16000   0.16000   0.16000   0.16000
     Eigenvalues ---    0.16000   0.16000   0.16000   0.16000   0.16009
     Eigenvalues ---    0.16035   0.16094   0.16723   0.19574   0.21523
     Eigenvalues ---    0.21999   0.22000   0.22003   0.22054   0.23062
     Eigenvalues ---    0.23479   0.23574   0.24356   0.25104   0.26142
     Eigenvalues ---    0.28442   0.30614   0.32393   0.33760   0.34541
     Eigenvalues ---    0.34592   0.34674   0.34944   0.35266   0.35294
     Eigenvalues ---    0.35415   0.35481   0.35482   0.35492   0.35495
     Eigenvalues ---    0.35499   0.35506   0.35618   0.36735   0.37774
     Eigenvalues ---    0.42318   0.42401   0.42575   0.43034   0.46241
     Eigenvalues ---    0.46576   0.46715   0.46868   0.46896   0.46913
     Eigenvalues ---    0.47019   0.47412   0.58581   0.935081000.00000
     Eigenvalues --- 1000.000001000.000001000.000001000.000001000.00000
     Eigenvalues --- 1000.000001000.000001000.000001000.000001000.00000
     Eigenvalues --- 1000.000001000.000001000.000001000.000001000.00000
     Eigenvalues --- 1000.000001000.000001000.000001000.000001000.00000
     Eigenvalues --- 1000.000001000.000001000.000001000.000001000.00000
     Eigenvalues --- 1000.000001000.000001000.000001000.000001000.00000
     Eigenvalues --- 1000.000001000.000001000.000001000.000001000.00000
     Eigenvalues --- 1000.000001000.000001000.000001000.000001000.00000
     Eigenvalues --- 1000.000001000.000001000.000001000.000001000.00000
     Eigenvalues --- 1000.000001000.000001000.000001000.000001000.00000
     Eigenvalues --- 1000.000001000.000001000.000001000.000001000.00000
     Eigenvalues --- 1000.000001000.000001000.000001000.000001000.00000
     Eigenvalues --- 1000.000001000.000001000.000001000.000001000.00000
     Eigenvalues --- 1000.000001000.000001000.000001000.000001000.00000
     Eigenvalues --- 1000.000001000.000001000.00000
 En-DIIS/RFO-DIIS/Sim-DIIS IScMMF=       -3 using points:     7    6    5    4    3    2
 RFO step:  Lambda=-7.09850726D-06.
 DidBck=F Rises=F RFO-DIIS coefs:    1.23369    0.33538   -1.03749    0.14902    0.29961
                  RFO-DIIS coefs:    0.01980
 Iteration  1 RMS(Cart)=  0.00814872 RMS(Int)=  0.00003318
 Iteration  2 RMS(Cart)=  0.00003060 RMS(Int)=  0.00002647
 Iteration  3 RMS(Cart)=  0.00000000 RMS(Int)=  0.00002647
 Iteration  1 RMS(Cart)=  0.00000152 RMS(Int)=  0.00000092
 Iteration  2 RMS(Cart)=  0.00000065 RMS(Int)=  0.00000102
 Variable       Old X    -DE/DX   Delta X   Delta X   Delta X     New X
                                 (Linear)    (Quad)   (Total)
    R1        2.62517   0.00003  -0.00004   0.00006   0.00002   2.62519
    R2        2.63547   0.00003   0.00018  -0.00012   0.00005   2.63552
    R3        2.04853   0.00000  -0.00000   0.00001   0.00000   2.04853
    R4        2.63702  -0.00002   0.00011  -0.00010   0.00001   2.63702
    R5        2.04888  -0.00000   0.00002  -0.00003  -0.00000   2.04888
    R6        2.63080  -0.00007  -0.00009  -0.00002  -0.00011   2.63069
    R7        2.04994   0.00000   0.00013  -0.00021  -0.00008   2.04986
    R8        2.64335  -0.00003  -0.00027   0.00022  -0.00005   2.64329
    R9        2.88383  -0.00022  -0.00070   0.00029  -0.00042   2.88342
   R10        2.62433  -0.00001  -0.00008   0.00003  -0.00005   2.62428
   R11        2.05210   0.00002   0.00014  -0.00008   0.00006   2.05216
   R12        2.04894  -0.00000  -0.00001   0.00001  -0.00000   2.04894
   R13        2.87810  -0.00015   0.00035  -0.00080  -0.00046   2.87764
   R14        2.77189  -0.00007   0.00056  -0.00032   0.00023   2.77212
   R15        2.06523   0.00003  -0.00009   0.00027   0.00018   2.06541
   R16        2.63465  -0.00009   0.00010  -0.00029  -0.00019   2.63446
   R17        2.63702   0.00001  -0.00000   0.00001   0.00001   2.63703
   R18        2.55993  -0.00040   0.00132  -0.00210  -0.00077   2.55915
   R19        2.75456  -0.00006   0.00005  -0.00010  -0.00005   2.75451
   R20        2.63192  -0.00000   0.00007  -0.00009  -0.00001   2.63190
   R21        2.05072   0.00003  -0.00008   0.00014   0.00006   2.05078
   R22        2.63035   0.00001  -0.00004   0.00006   0.00002   2.63037
   R23        2.04884   0.00000   0.00001  -0.00001  -0.00000   2.04884
   R24        2.63231   0.00003  -0.00001   0.00009   0.00007   2.63238
   R25        2.04872  -0.00000   0.00001  -0.00002  -0.00001   2.04871
   R26        2.62901  -0.00001   0.00003  -0.00007  -0.00004   2.62897
   R27        2.04880  -0.00000   0.00001  -0.00001  -0.00000   2.04880
   R28        2.05232   0.00000   0.00001   0.00001   0.00002   2.05234
   R29        2.30507   0.00029   0.00072  -0.00041   0.00031   2.30539
   R30        2.07947  -0.00002   0.00020  -0.00021  -0.00001   2.07946
   R31        2.05825  -0.00001   0.00011  -0.00014  -0.00003   2.05822
   R32        2.06101  -0.00000  -0.00039   0.00024  -0.00015   2.06086
   R33        2.06528   0.00001   0.00037  -0.00024   0.00012   2.06540
    A1        2.08518   0.00002   0.00012  -0.00002   0.00010   2.08528
    A2        2.09933  -0.00000  -0.00008   0.00008  -0.00000   2.09933
    A3        2.09867  -0.00001  -0.00005  -0.00005  -0.00010   2.09857
    A4        2.09989  -0.00001  -0.00017   0.00016  -0.00001   2.09987
    A5        2.09710   0.00001   0.00003  -0.00003  -0.00000   2.09710
    A6        2.08620   0.00000   0.00014  -0.00013   0.00001   2.08621
    A7        2.10446  -0.00004  -0.00013  -0.00005  -0.00017   2.10428
    A8        2.07501   0.00008   0.00036  -0.00010   0.00026   2.07528
    A9        2.10370  -0.00003  -0.00025   0.00015  -0.00009   2.10361
   A10        2.07195   0.00010   0.00039  -0.00011   0.00028   2.07222
   A11        2.14852  -0.00005  -0.00019   0.00058   0.00039   2.14892
   A12        2.06195  -0.00005  -0.00018  -0.00037  -0.00055   2.06140
   A13        2.10904  -0.00005  -0.00024   0.00013  -0.00011   2.10893
   A14        2.08448   0.00002  -0.00013   0.00006  -0.00006   2.08442
   A15        2.08966   0.00003   0.00036  -0.00019   0.00017   2.08984
   A16        2.09580  -0.00002   0.00002  -0.00009  -0.00007   2.09573
   A17        2.09705   0.00000  -0.00000  -0.00003  -0.00004   2.09702
   A18        2.09033   0.00001  -0.00002   0.00013   0.00011   2.09044
   A19        1.99070  -0.00012  -0.00056  -0.00062  -0.00118   1.98952
   A20        1.97081  -0.00020  -0.00051  -0.00002  -0.00054   1.97027
   A21        1.86654   0.00012  -0.00031   0.00083   0.00052   1.86706
   A22        1.91322   0.00022   0.00052   0.00012   0.00064   1.91386
   A23        1.87544  -0.00003   0.00026  -0.00038  -0.00012   1.87532
   A24        1.83750   0.00004   0.00072   0.00013   0.00085   1.83835
   A25        2.13475  -0.00013   0.00016  -0.00046  -0.00030   2.13445
   A26        2.06966   0.00005  -0.00006   0.00012   0.00006   2.06972
   A27        2.07754   0.00007  -0.00013   0.00043   0.00030   2.07785
   A28        2.06663  -0.00035   0.00017  -0.00097  -0.00064   2.06599
   A29        2.05878   0.00132  -0.00109   0.00246   0.00155   2.06033
   A30        2.10398  -0.00042   0.00030  -0.00067  -0.00019   2.10379
   A31        2.10218  -0.00003   0.00006  -0.00023  -0.00017   2.10201
   A32        2.09248  -0.00001  -0.00007   0.00003  -0.00005   2.09243
   A33        2.08853   0.00004   0.00001   0.00020   0.00021   2.08874
   A34        2.09757  -0.00000   0.00001  -0.00000   0.00001   2.09758
   A35        2.08959  -0.00000   0.00006  -0.00009  -0.00004   2.08956
   A36        2.09602   0.00001  -0.00007   0.00009   0.00003   2.09605
   A37        2.08901   0.00001  -0.00005   0.00011   0.00006   2.08907
   A38        2.09715  -0.00001   0.00004  -0.00008  -0.00004   2.09711
   A39        2.09702  -0.00000   0.00001  -0.00003  -0.00003   2.09700
   A40        2.09376  -0.00001   0.00004  -0.00008  -0.00004   2.09373
   A41        2.09734   0.00001  -0.00005   0.00007   0.00003   2.09737
   A42        2.09208   0.00001   0.00001   0.00000   0.00001   2.09209
   A43        2.10630  -0.00004   0.00007  -0.00023  -0.00017   2.10614
   A44        2.08367   0.00002  -0.00007   0.00014   0.00007   2.08374
   A45        2.09321   0.00002   0.00000   0.00010   0.00010   2.09331
   A46        2.18549   0.00018   0.00217  -0.00271  -0.00046   2.18503
   A47        1.97375   0.00021   0.00133  -0.00063   0.00078   1.97453
   A48        2.12099   0.00009  -0.00364   0.00322  -0.00034   2.12065
   A49        1.90842  -0.00007  -0.00007  -0.00062  -0.00069   1.90773
   A50        1.92467  -0.00001  -0.00119   0.00060  -0.00060   1.92407
   A51        1.93755   0.00005   0.00102  -0.00000   0.00102   1.93857
   A52        1.89998   0.00000   0.00027  -0.00061  -0.00034   1.89964
   A53        1.89796   0.00004  -0.00010   0.00073   0.00062   1.89858
   A54        1.89468  -0.00001   0.00008  -0.00009  -0.00001   1.89466
    D1        0.00290  -0.00000   0.00061  -0.00065  -0.00004   0.00285
    D2       -3.13597  -0.00001   0.00099  -0.00123  -0.00024  -3.13621
    D3        3.13997   0.00001  -0.00043   0.00074   0.00031   3.14028
    D4        0.00110   0.00000  -0.00005   0.00016   0.00012   0.00121
    D5       -0.00732   0.00001  -0.00039   0.00052   0.00013  -0.00719
    D6        3.13354   0.00000  -0.00046   0.00039  -0.00007   3.13348
    D7        3.13879  -0.00000   0.00065  -0.00088  -0.00022   3.13857
    D8       -0.00353  -0.00001   0.00058  -0.00100  -0.00042  -0.00395
    D9        0.00646  -0.00001   0.00015  -0.00059  -0.00045   0.00601
   D10       -3.13016  -0.00000   0.00152  -0.00117   0.00035  -3.12981
   D11       -3.13784  -0.00000  -0.00024  -0.00002  -0.00026  -3.13810
   D12        0.00872   0.00000   0.00114  -0.00059   0.00054   0.00927
   D13       -0.01117   0.00002  -0.00110   0.00194   0.00084  -0.01033
   D14       -3.10994  -0.00003  -0.00170  -0.00090  -0.00260  -3.11254
   D15        3.12537   0.00001  -0.00250   0.00252   0.00002   3.12539
   D16        0.02660  -0.00004  -0.00309  -0.00032  -0.00341   0.02319
   D17        0.00673  -0.00001   0.00133  -0.00208  -0.00075   0.00598
   D18       -3.13650  -0.00001   0.00043  -0.00082  -0.00038  -3.13688
   D19        3.10764   0.00003   0.00189   0.00064   0.00253   3.11018
   D20       -0.03558   0.00004   0.00100   0.00190   0.00290  -0.03268
   D21       -2.23363   0.00001   0.00471   0.00282   0.00752  -2.22611
   D22       -0.03426   0.00004   0.00452   0.00244   0.00696  -0.02730
   D23        1.97876   0.00005   0.00493   0.00309   0.00802   1.98678
   D24        0.95055  -0.00003   0.00410  -0.00001   0.00409   0.95464
   D25       -3.13326  -0.00001   0.00391  -0.00039   0.00352  -3.12974
   D26       -1.12025  -0.00000   0.00432   0.00026   0.00458  -1.11566
   D27        0.00249   0.00000  -0.00059   0.00086   0.00027   0.00276
   D28       -3.13838   0.00001  -0.00052   0.00099   0.00047  -3.13791
   D29       -3.13746  -0.00000   0.00031  -0.00040  -0.00010  -3.13756
   D30        0.00485   0.00000   0.00038  -0.00028   0.00010   0.00496
   D31        0.52723  -0.00011  -0.00415  -0.00258  -0.00673   0.52050
   D32       -2.66813  -0.00009  -0.00502  -0.00043  -0.00544  -2.67358
   D33       -1.70204   0.00008  -0.00345  -0.00215  -0.00561  -1.70765
   D34        1.38578   0.00010  -0.00432  -0.00000  -0.00432   1.38146
   D35        2.59295  -0.00006  -0.00470  -0.00217  -0.00687   2.58608
   D36       -0.60241  -0.00004  -0.00556  -0.00002  -0.00558  -0.60800
   D37        1.40982   0.00086  -0.00732   0.00132  -0.00601   1.40381
   D38       -1.38757  -0.00075  -0.00715  -0.00108  -0.00822  -1.39579
   D39       -2.63306   0.00071  -0.00804   0.00057  -0.00748  -2.64054
   D40        0.85274  -0.00089  -0.00788  -0.00183  -0.00970   0.84305
   D41       -0.62053   0.00080  -0.00712   0.00026  -0.00687  -0.62740
   D42        2.86527  -0.00081  -0.00695  -0.00215  -0.00908   2.85619
   D43        3.08782   0.00001  -0.00021   0.00097   0.00076   3.08858
   D44       -0.05543   0.00001   0.00044   0.00057   0.00100  -0.05443
   D45        0.00023  -0.00001   0.00065  -0.00118  -0.00053  -0.00030
   D46        3.14016  -0.00001   0.00130  -0.00158  -0.00028   3.13988
   D47       -3.09179  -0.00000  -0.00000  -0.00039  -0.00039  -3.09218
   D48        0.04766  -0.00001   0.00026  -0.00115  -0.00089   0.04677
   D49       -0.00217   0.00001  -0.00082   0.00166   0.00083  -0.00134
   D50        3.13728   0.00001  -0.00056   0.00090   0.00034   3.13762
   D51        0.35408  -0.00754   0.00000   0.00000   0.00001   0.35409
   D52       -2.86934  -0.00099   0.00097  -0.00135  -0.00037  -2.86970
   D53       -3.14093  -0.00553  -0.00044   0.00309   0.00263  -3.13830
   D54       -0.08116   0.00101   0.00053   0.00175   0.00225  -0.07891
   D55        2.88592   0.00090   0.01192   0.00156   0.01349   2.89941
   D56       -1.30871   0.00085   0.01148   0.00078   0.01227  -1.29643
   D57        0.79187   0.00086   0.01145   0.00106   0.01252   0.80440
   D58        0.09620  -0.00077   0.01217  -0.00085   0.01131   0.10750
   D59        2.18475  -0.00082   0.01173  -0.00163   0.01009   2.19485
   D60       -1.99785  -0.00080   0.01170  -0.00135   0.01034  -1.98751
   D61        0.00195  -0.00000  -0.00004  -0.00003  -0.00007   0.00188
   D62       -3.14021  -0.00000   0.00001  -0.00003  -0.00002  -3.14023
   D63       -3.13798   0.00000  -0.00069   0.00037  -0.00032  -3.13830
   D64        0.00304   0.00000  -0.00064   0.00037  -0.00027   0.00277
   D65       -0.00220   0.00001  -0.00040   0.00079   0.00038  -0.00182
   D66        3.13726  -0.00000   0.00011  -0.00007   0.00004   3.13730
   D67        3.13996   0.00001  -0.00045   0.00079   0.00033   3.14029
   D68       -0.00376   0.00000   0.00006  -0.00007  -0.00001  -0.00377
   D69        0.00027  -0.00000   0.00023  -0.00032  -0.00008   0.00019
   D70        3.13783  -0.00000   0.00029  -0.00048  -0.00019   3.13764
   D71       -3.13919   0.00001  -0.00028   0.00054   0.00026  -3.13893
   D72       -0.00163   0.00000  -0.00023   0.00038   0.00016  -0.00148
   D73        0.00193  -0.00001   0.00039  -0.00092  -0.00053   0.00140
   D74       -3.13751  -0.00000   0.00012  -0.00016  -0.00003  -3.13754
   D75       -3.13564  -0.00001   0.00033  -0.00076  -0.00043  -3.13607
   D76        0.00811   0.00000   0.00007  -0.00000   0.00007   0.00818
         Item               Value     Threshold  Converged?
 Maximum Force            0.000402     0.002500     YES
 RMS     Force            0.000067     0.001667     YES
 Maximum Displacement     0.029283     0.010000     NO 
 RMS     Displacement     0.008153     0.006667     NO 
 Predicted change in Energy=-2.826514D-06
 GradGradGradGradGradGradGradGradGradGradGradGradGradGradGradGradGradGrad

                          Input orientation:                          
 ---------------------------------------------------------------------
 Center     Atomic      Atomic             Coordinates (Angstroms)
 Number     Number       Type             X           Y           Z
 ---------------------------------------------------------------------
      1          6           0        3.739717    3.002151   -2.452185
      2          6           0        4.149088    1.708064   -2.156203
      3          6           0        3.270355    0.814288   -1.542785
      4          6           0        1.971811    1.203211   -1.225822
      5          6           0        1.569880    2.509712   -1.522584
      6          6           0        2.443761    3.402993   -2.128308
      7          6           0        0.975175    0.286725   -0.522292
      8          6           0       -0.361998    0.159341   -1.239655
      9          7           0        1.519729   -1.048475   -0.252800
     10          6           0       -0.478399    0.274031   -2.624140
     11          6           0       -1.710513    0.088373   -3.246361
     12          6           0       -2.838939   -0.211756   -2.488701
     13          6           0       -2.730095   -0.327839   -1.104824
     14          6           0       -1.497326   -0.143623   -0.486962
     15          6           0        2.324599   -1.209861    0.824289
     16          8           0        2.372301   -0.459590    1.785078
     17          1           0        4.423156    3.696426   -2.927607
     18          1           0        5.155708    1.386384   -2.398618
     19          1           0        3.617461   -0.187156   -1.311953
     20          1           0        0.560804    2.826501   -1.276186
     21          1           0        2.115226    4.412747   -2.347538
     22          1           0        0.779519    0.722785    0.460639
     23          1           0        0.395449    0.510769   -3.222518
     24          1           0       -1.787591    0.179050   -4.324007
     25          1           0       -3.798602   -0.352264   -2.973105
     26          1           0       -3.604746   -0.557745   -0.506850
     27          1           0       -1.412165   -0.237939    0.591629
     28          1           0        2.896714   -2.149519    0.799512
     29          6           0        1.542734   -2.012702   -1.345685
     30          1           0        2.184339   -2.849801   -1.073863
     31          1           0        0.537177   -2.387947   -1.539005
     32          1           0        1.926673   -1.558336   -2.262587
 ---------------------------------------------------------------------
                    Distance matrix (angstroms):
                    1          2          3          4          5
     1  C    0.000000
     2  C    1.389191   0.000000
     3  C    2.415378   1.395453   0.000000
     4  C    2.804576   2.420954   1.392100   0.000000
     5  C    2.411399   2.774243   2.401350   1.398771   0.000000
     6  C    1.394659   2.404517   2.779836   2.424100   1.388711
     7  C    4.329055   3.842342   2.566628   1.525838   2.509169
     8  C    5.135743   4.856799   3.703353   2.556661   3.055560
     9  N    5.115976   4.258518   2.863326   2.494241   3.778301
    10  C    5.026401   4.867139   3.938827   2.970218   3.226010
    11  C    6.231037   6.176307   5.313960   4.345682   4.426655
    12  C    7.321833   7.254569   6.266657   5.171103   5.270432
    13  C    7.400182   7.250755   6.123860   4.946380   5.168753
    14  C    6.417524   6.172284   4.976257   3.794046   4.185744
    15  C    5.520768   4.552622   3.254946   3.185958   4.462357
    16  O    5.639847   4.836258   3.674771   3.462776   4.516776
    17  H    1.084036   2.150294   3.399030   3.888611   3.394637
    18  H    2.149094   1.084218   2.148093   3.397971   3.858428
    19  H    3.389211   2.141785   1.084738   2.156085   3.392646
    20  H    3.394012   3.860195   3.385519   2.151406   1.085957
    21  H    2.153997   3.389470   3.864046   3.402930   2.144642
    22  H    4.737386   4.378656   3.197865   2.120499   2.784053
    23  H    4.240816   4.081709   3.343457   2.636510   2.874863
    24  H    6.482650   6.502416   5.807024   4.978027   4.955055
    25  H    8.267389   8.250942   7.305943   6.226569   6.254240
    26  H    8.390371   8.244767   7.086793   5.892017   6.100636
    27  H    6.804769   6.501157   5.252513   4.102601   4.572973
    28  H    6.150113   5.018529   3.796066   4.024701   5.372248
    29  C    5.585681   4.614555   3.318945   3.246625   4.525954
    30  H    6.210017   5.079943   3.850307   4.061424   5.413251
    31  H    6.335876   5.495829   4.210058   3.879778   5.005379
    32  H    4.911326   3.952192   2.820096   2.950096   4.150172
                    6          7          8          9         10
     6  C    0.000000
     7  C    3.800941   0.000000
     8  C    4.379870   1.522782   0.000000
     9  N    4.918021   1.466944   2.444094   0.000000
    10  C    4.309903   2.555543   1.394095   3.371170   0.000000
    11  C    5.430906   3.830511   2.418760   4.548438   1.392743
    12  C    6.411178   4.320036   2.798761   4.969641   2.413811
    13  C    6.460295   3.800797   2.421448   4.393889   2.782212
    14  C    5.550195   2.509922   1.395459   3.158513   2.404200
    15  C    5.478179   2.423633   3.654091   1.354246   4.685125
    16  O    5.499022   2.798733   4.124134   2.286179   5.301499
    17  H    2.154760   5.412964   6.185293   6.172404   5.985827
    18  H    3.390345   4.712400   5.770087   4.873748   5.747291
    19  H    3.864346   2.798178   3.995169   2.502829   4.325574
    20  H    2.145689   2.681514   2.822524   4.120958   3.067902
    21  H    1.084250   4.653525   5.045345   5.879412   4.892072
    22  H    4.081159   1.092969   2.124036   2.047991   3.361487
    23  H    3.709155   2.770830   2.151505   3.537580   1.085224
    24  H    5.754931   4.700798   3.397930   5.387012   2.147685
    25  H    7.333671   5.404048   3.882890   6.014101   3.396729
    26  H    7.409521   4.657149   3.400975   5.154182   3.866369
    27  H    5.960084   2.686165   2.148089   3.156902   3.387507
    28  H    6.293464   3.372650   4.484221   2.053229   5.383900
    29  C    5.545638   2.507482   2.890850   1.457622   3.308863
    30  H    6.346383   3.406480   3.945409   2.088211   4.387694
    31  H    6.125139   2.894723   2.717867   2.100933   3.048777
    32  H    4.990010   2.708916   3.038884   2.113009   3.045105
                   11         12         13         14         15
    11  C    0.000000
    12  C    1.391931   0.000000
    13  C    2.408103   1.392996   0.000000
    14  C    2.777329   2.410711   1.391190   0.000000
    15  C    5.876881   6.215644   5.481730   4.178917   0.000000
    16  O    6.502693   6.744155   5.865436   4.498446   1.219958
    17  H    7.123311   8.258605   8.407512   7.466916   6.523214
    18  H    7.039070   8.153315   8.173026   7.089303   5.014259
    19  H    5.674959   6.562807   6.352492   5.181076   2.698323
    20  H    4.066671   4.717992   4.561715   3.698704   4.880080
    21  H    5.843319   6.778621   6.891635   6.105144   6.458950
    22  H    4.510497   4.760799   3.983952   2.613930   2.500926
    23  H    2.148037   3.394377   3.867418   3.390294   4.801961
    24  H    1.084197   2.150909   3.392402   3.861513   6.733804
    25  H    2.151498   1.084133   2.152389   3.394158   7.255981
    26  H    3.392713   2.152650   1.084178   2.147815   6.111818
    27  H    3.863374   3.394820   2.150110   1.086051   3.868096
    28  H    6.527158   6.889484   6.213372   4.998622   1.100404
    29  C    4.314012   4.873289   4.599331   3.670535   2.442265
    30  H    5.340645   5.847595   5.523849   4.606789   2.512381
    31  H    3.754908   4.127455   3.886853   3.206709   3.188718
    32  H    4.112005   4.957364   4.953789   4.108287   3.131866
                   16         17         18         19         20
    16  O    0.000000
    17  H    6.609681   0.000000
    18  H    5.353344   2.480476   0.000000
    19  H    3.349066   4.282720   2.454195   0.000000
    20  H    4.842649   4.289723   4.944384   4.292616   0.000000
    21  H    6.394081   2.485183   4.290223   4.948560   2.465806
    22  H    2.385185   5.796451   5.269416   3.467562   2.736790
    23  H    5.470426   5.143715   4.909743   3.810343   3.029549
    24  H    7.418455   7.272912   7.305763   6.198480   4.670457
    25  H    7.793066   9.164675   9.139617   7.601623   5.655838
    26  H    6.402161   9.402406   9.170822   7.276386   5.421882
    27  H    3.974372   7.868623   7.397092   5.378042   4.095379
    28  H    2.025392   7.099051   5.275765   2.971301   5.875864
    29  C    3.591939   6.587371   5.071098   2.763739   4.938310
    30  H    3.731217   7.162524   5.341280   3.033183   5.907385
    31  H    4.258612   7.351779   6.026221   3.792517   5.221121
    32  H    4.217751   5.855528   4.372248   2.375417   4.697381
                   21         22         23         24         25
    21  H    0.000000
    22  H    4.825535   0.000000
    23  H    4.353005   3.709192   0.000000
    24  H    6.087906   5.456971   2.467585   0.000000
    25  H    7.620369   5.822844   4.289184   2.480201   0.000000
    26  H    7.798205   4.668787   4.951579   4.291340   2.482381
    27  H    6.535294   2.396587   4.286695   4.947555   4.291326
    28  H    7.319698   3.584338   5.432328   7.322253   7.892403
    29  C    6.528235   3.365738   3.347637   4.976468   5.825411
    30  H    7.373711   4.134197   4.371530   5.959329   6.755767
    31  H    7.028044   3.705936   3.355124   4.444126   4.999962
    32  H    5.974663   3.733020   2.747237   4.589522   5.893913
                   26         27         28         29         30
    26  H    0.000000
    27  H    2.473124   0.000000
    28  H    6.819774   4.718453   0.000000
    29  C    5.414526   3.954036   2.540444   0.000000
    30  H    6.252082   4.746633   2.123065   1.089164   0.000000
    31  H    4.644406   3.600288   3.330605   1.090562   1.772797
    32  H    5.889006   4.586702   3.266026   1.092962   1.774074
                   31         32
    31  H    0.000000
    32  H    1.772717   0.000000
 Symmetry turned off by external request.
 Stoichiometry    C15H15NO
 Framework group  C1[X(C15H15NO)]
 Deg. of freedom    90
 Full point group                 C1      NOp   1
 Rotational constants (GHZ):           0.6528173           0.3889701           0.2885303
 Standard basis: 6-311+G(d) (5D, 7F)
   419 basis functions,   687 primitive gaussians,   436 cartesian basis functions
    60 alpha electrons       60 beta electrons
       nuclear repulsion energy      1149.9731727518 Hartrees.
 NAtoms=   32 NActive=   32 NUniq=   32 SFac= 1.00D+00 NAtFMM=   60 NAOKFM=F Big=F
 Integral buffers will be    131072 words long.
 Raffenetti 2 integral format.
 Two-electron integral symmetry is turned off.
 ------------------------------------------------------------------------------
 Polarizable Continuum Model (PCM)
 =================================
 Model                : PCM.
 Atomic radii         : UFF (Universal Force Field).
 Polarization charges : Total charges.
 Charge compensation  : None.
 Solution method      : On-the-fly selection.
 Cavity type          : Scaled VdW (van der Waals Surface) (Alpha=1.100).
 Cavity algorithm     : GePol (No added spheres)
                        Default sphere list used, NSphG=   32.
                        Lebedev-Laikov grids with approx.  5.0 points / Ang**2.
                        Smoothing algorithm: York/Karplus (Gamma=1.0000).
                        Polarization charges: spherical gaussians, with
                                              point-specific exponents (IZeta= 3).
                        Self-potential: point-specific (ISelfS= 7).
                        Self-field    : sphere-specific E.n sum rule (ISelfD= 2).
 1st derivatives      : Analytical E(r).r(x)/FMM algorithm (CHGder, D1EAlg=3).
                        Cavity 1st derivative terms included.
 Solvent              : DiMethylSulfoxide, Eps=  46.826000 Eps(inf)=   2.007889
 ------------------------------------------------------------------------------
 One-electron integrals computed using PRISM.
 NBasis=   419 RedAO= T EigKep=  1.07D-06  NBF=   419
 NBsUse=   418 1.00D-06 EigRej=  3.30D-07 NBFU=   418
 Initial guess from the checkpoint file:  "/home/aikhl/works/aikhl/BHFA_NMe/Gau-354903.chk"
 B after Tr=     0.002249    0.001212   -0.000188
         Rot=    1.000000    0.000112   -0.000072   -0.000140 Ang=   0.02 deg.
 ExpMin= 4.38D-02 ExpMax= 8.59D+03 ExpMxC= 1.30D+03 IAcc=3 IRadAn=         5 AccDes= 0.00D+00
 Harris functional with IExCor= 1009 and IRadAn=       5 diagonalized for initial guess.
 HarFok:  IExCor= 1009 AccDes= 0.00D+00 IRadAn=         5 IDoV= 1 UseB2=F ITyADJ=14
 ICtDFT=  3500011 ScaDFX=  1.000000  1.000000  1.000000  1.000000
 FoFCou: FMM=F IPFlag=           0 FMFlag=      100000 FMFlg1=           0
         NFxFlg=           0 DoJE=T BraDBF=F KetDBF=T FulRan=T
         wScrn=  0.000000 ICntrl=       500 IOpCl=  0 I1Cent=   200000004 NGrid=           0
         NMat0=    1 NMatS0=      1 NMatT0=    0 NMatD0=    1 NMtDS0=    0 NMtDT0=    0
 Symmetry not used in FoFCou.
 Requested convergence on RMS density matrix=1.00D-08 within 128 cycles.
 Requested convergence on MAX density matrix=1.00D-06.
 Requested convergence on             energy=1.00D-06.
 No special actions if energy rises.
 Inv3:  Mode=1 IEnd=    16370688.
 Iteration    1 A*A^-1 deviation from unit magnitude is 6.66D-15 for    414.
 Iteration    1 A*A^-1 deviation from orthogonality  is 3.32D-15 for   1480    414.
 Iteration    1 A^-1*A deviation from unit magnitude is 6.00D-15 for    414.
 Iteration    1 A^-1*A deviation from orthogonality  is 1.51D-15 for    979    119.
 Error on total polarization charges =  0.01669
 SCF Done:  E(RM062X) =  -710.489104230     A.U. after   13 cycles
            NFock= 13  Conv=0.34D-08     -V/T= 2.0040
 D1PCM: PCM CHGder 1st derivatives, ID1Alg=3 FixD1E=F DoIter=F DoCFld=F I1PDM=0.
 Calling FoFJK, ICntrl=      2127 FMM=F ISym2X=0 I1Cent= 0 IOpClX= 0 NMat=1 NMatS=1 NMatT=0.
 -------------------------------------------------------------------
 Center     Atomic                   Forces (Hartrees/Bohr)
 Number     Number              X              Y              Z
 -------------------------------------------------------------------
      1        6           0.000017252   -0.000015292   -0.000009181
      2        6          -0.000009795    0.000012858   -0.000010655
      3        6          -0.000035254   -0.000011820   -0.000007609
      4        6           0.000066721   -0.000067407   -0.000000102
      5        6           0.000014629    0.000036414    0.000043621
      6        6          -0.000021023   -0.000000403    0.000002595
      7        6          -0.004407268   -0.001162549    0.003177471
      8        6           0.000010664    0.000030530   -0.000079542
      9        7           0.009437156    0.003782788   -0.006385032
     10        6           0.000021923   -0.000028689   -0.000001179
     11        6          -0.000039504   -0.000020389    0.000001710
     12        6           0.000010797    0.000015889   -0.000025234
     13        6           0.000010647    0.000003655    0.000011908
     14        6          -0.000017677   -0.000026836    0.000007954
     15        6          -0.010042430   -0.006364584    0.006204308
     16        8           0.005073228    0.003819860   -0.002988159
     17        1           0.000002978   -0.000002392   -0.000000474
     18        1           0.000002934   -0.000001625    0.000003166
     19        1          -0.000025703   -0.000031976    0.000010075
     20        1           0.000003984    0.000002935   -0.000000129
     21        1           0.000003946   -0.000000535   -0.000004952
     22        1          -0.000007424   -0.000027602   -0.000020413
     23        1          -0.000015795   -0.000014570    0.000003078
     24        1          -0.000003505   -0.000000741   -0.000003364
     25        1           0.000001088   -0.000002653   -0.000004235
     26        1          -0.000003135    0.000001058   -0.000006279
     27        1           0.000003634    0.000004368   -0.000001533
     28        1           0.000005327    0.000039095   -0.000002345
     29        6           0.000007300    0.000020219    0.000060885
     30        1          -0.000042742    0.000006890    0.000039218
     31        1          -0.000019387   -0.000018778   -0.000012717
     32        1          -0.000003564    0.000022284   -0.000002853
 -------------------------------------------------------------------
 Cartesian Forces:  Max     0.010042430 RMS     0.002051834

 GradGradGradGradGradGradGradGradGradGradGradGradGradGradGradGradGradGrad
 Berny optimization.
 Using GEDIIS/GDIIS optimizer.
 FormGI is forming the generalized inverse of G from B-inverse, IUseBI=4.
 Internal  Forces:  Max     0.007562392 RMS     0.000784841
 Search for a local minimum.
 Step number   8 out of a maximum of   80 on scan point     2 out of    18
 All quantities printed in internal units (Hartrees-Bohrs-Radians)
 Mixed Optimization -- En-DIIS/RFO-DIIS
 Swapping is turned off.
 Update second derivatives using D2CorX and points    1    2    3    4    5
                                                      6    7    8
 DE= -4.79D-06 DEPred=-2.83D-06 R= 1.70D+00
 TightC=F SS=  1.41D+00  RLast= 4.12D-02 DXNew= 5.6536D-01 1.2358D-01
 Trust test= 1.70D+00 RLast= 4.12D-02 DXMaxT set to 3.36D-01
 ITU=  1  1  1  1 -1  1  0  0
     Eigenvalues ---    0.00145   0.00503   0.00754   0.00986   0.01434
     Eigenvalues ---    0.01573   0.01732   0.02138   0.02163   0.02171
     Eigenvalues ---    0.02176   0.02178   0.02180   0.02185   0.02187
     Eigenvalues ---    0.02188   0.02190   0.02192   0.02195   0.02196
     Eigenvalues ---    0.02209   0.02212   0.02346   0.04910   0.05181
     Eigenvalues ---    0.06401   0.06966   0.07434   0.07595   0.15878
     Eigenvalues ---    0.15993   0.16000   0.16000   0.16000   0.16000
     Eigenvalues ---    0.16000   0.16000   0.16000   0.16000   0.16011
     Eigenvalues ---    0.16032   0.16086   0.16913   0.20093   0.21486
     Eigenvalues ---    0.21998   0.22000   0.22008   0.22056   0.23014
     Eigenvalues ---    0.23490   0.23664   0.24150   0.25707   0.26117
     Eigenvalues ---    0.28406   0.31237   0.32718   0.33775   0.34556
     Eigenvalues ---    0.34594   0.34698   0.34952   0.35266   0.35295
     Eigenvalues ---    0.35481   0.35481   0.35489   0.35492   0.35495
     Eigenvalues ---    0.35501   0.35506   0.35603   0.36930   0.37841
     Eigenvalues ---    0.42325   0.42404   0.42694   0.43090   0.46263
     Eigenvalues ---    0.46568   0.46729   0.46873   0.46911   0.46931
     Eigenvalues ---    0.47022   0.47417   0.56379   0.930631000.00000
     Eigenvalues --- 1000.000001000.000001000.000001000.000001000.00000
     Eigenvalues --- 1000.000001000.000001000.000001000.000001000.00000
     Eigenvalues --- 1000.000001000.000001000.000001000.000001000.00000
     Eigenvalues --- 1000.000001000.000001000.000001000.000001000.00000
     Eigenvalues --- 1000.000001000.000001000.000001000.000001000.00000
     Eigenvalues --- 1000.000001000.000001000.000001000.000001000.00000
     Eigenvalues --- 1000.000001000.000001000.000001000.000001000.00000
     Eigenvalues --- 1000.000001000.000001000.000001000.000001000.00000
     Eigenvalues --- 1000.000001000.000001000.000001000.000001000.00000
     Eigenvalues --- 1000.000001000.000001000.000001000.000001000.00000
     Eigenvalues --- 1000.000001000.000001000.000001000.000001000.00000
     Eigenvalues --- 1000.000001000.000001000.000001000.000001000.00000
     Eigenvalues --- 1000.000001000.000001000.000001000.000001000.00000
     Eigenvalues --- 1000.000001000.000001000.000001000.000001000.00000
     Eigenvalues --- 1000.000001000.000001000.00000
 En-DIIS/RFO-DIIS/Sim-DIIS IScMMF=       -3 using points:     8    7    6    5    4    3    2
 RFO step:  Lambda=-3.12836086D-06.
 DidBck=F Rises=F RFO-DIIS coefs:    1.17843    0.23049   -0.56602   -0.03202    0.10258
                  RFO-DIIS coefs:    0.07190    0.01465
 Iteration  1 RMS(Cart)=  0.00523204 RMS(Int)=  0.00001713
 Iteration  2 RMS(Cart)=  0.00001388 RMS(Int)=  0.00001503
 Iteration  3 RMS(Cart)=  0.00000000 RMS(Int)=  0.00001503
 Iteration  1 RMS(Cart)=  0.00000087 RMS(Int)=  0.00000053
 Variable       Old X    -DE/DX   Delta X   Delta X   Delta X     New X
                                 (Linear)    (Quad)   (Total)
    R1        2.62519  -0.00000  -0.00005   0.00004  -0.00001   2.62518
    R2        2.63552   0.00002  -0.00002   0.00007   0.00005   2.63558
    R3        2.04853   0.00000   0.00000   0.00000   0.00000   2.04853
    R4        2.63702   0.00001   0.00004  -0.00002   0.00002   2.63704
    R5        2.04888   0.00000  -0.00000   0.00001   0.00000   2.04888
    R6        2.63069  -0.00005   0.00007  -0.00016  -0.00009   2.63060
    R7        2.04986   0.00002  -0.00013   0.00011  -0.00002   2.04984
    R8        2.64329   0.00002   0.00003  -0.00003   0.00000   2.64330
    R9        2.88342  -0.00005   0.00035  -0.00053  -0.00018   2.88324
   R10        2.62428  -0.00000  -0.00003   0.00000  -0.00002   2.62426
   R11        2.05216  -0.00000  -0.00001   0.00003   0.00003   2.05219
   R12        2.04894   0.00000  -0.00000   0.00000  -0.00000   2.04894
   R13        2.87764   0.00006   0.00017  -0.00015   0.00002   2.87766
   R14        2.77212  -0.00011   0.00032  -0.00053  -0.00021   2.77191
   R15        2.06541  -0.00003   0.00015  -0.00020  -0.00005   2.06536
   R16        2.63446   0.00001   0.00001  -0.00005  -0.00004   2.63442
   R17        2.63703   0.00002  -0.00000   0.00006   0.00005   2.63709
   R18        2.55915  -0.00010  -0.00065   0.00018  -0.00047   2.55868
   R19        2.75451  -0.00008  -0.00009  -0.00010  -0.00020   2.75431
   R20        2.63190   0.00003  -0.00000   0.00008   0.00007   2.63198
   R21        2.05078  -0.00002  -0.00006   0.00004  -0.00002   2.05075
   R22        2.63037  -0.00003  -0.00001  -0.00004  -0.00005   2.63032
   R23        2.04884   0.00000  -0.00000   0.00001   0.00001   2.04884
   R24        2.63238   0.00001  -0.00000   0.00004   0.00004   2.63242
   R25        2.04871   0.00000  -0.00000   0.00000   0.00000   2.04871
   R26        2.62897  -0.00000  -0.00003   0.00000  -0.00003   2.62894
   R27        2.04880  -0.00000  -0.00000  -0.00000  -0.00000   2.04880
   R28        2.05234  -0.00000   0.00002  -0.00002   0.00001   2.05235
   R29        2.30539   0.00019   0.00027   0.00009   0.00036   2.30575
   R30        2.07946  -0.00003   0.00010  -0.00020  -0.00009   2.07937
   R31        2.05822  -0.00002   0.00003  -0.00010  -0.00007   2.05815
   R32        2.06086   0.00003  -0.00014   0.00018   0.00004   2.06090
   R33        2.06540   0.00001   0.00008  -0.00005   0.00004   2.06544
    A1        2.08528   0.00000   0.00001   0.00002   0.00004   2.08532
    A2        2.09933  -0.00000   0.00003  -0.00003  -0.00000   2.09932
    A3        2.09857   0.00000  -0.00004   0.00001  -0.00003   2.09854
    A4        2.09987  -0.00000  -0.00000   0.00001   0.00001   2.09988
    A5        2.09710   0.00000  -0.00006   0.00004  -0.00002   2.09708
    A6        2.08621   0.00000   0.00006  -0.00005   0.00001   2.08622
    A7        2.10428  -0.00000   0.00003  -0.00011  -0.00008   2.10420
    A8        2.07528   0.00004   0.00008   0.00015   0.00024   2.07551
    A9        2.10361  -0.00003  -0.00012  -0.00004  -0.00015   2.10346
   A10        2.07222   0.00003  -0.00010   0.00024   0.00013   2.07236
   A11        2.14892  -0.00009   0.00029  -0.00021   0.00008   2.14899
   A12        2.06140   0.00006  -0.00019   0.00002  -0.00017   2.06123
   A13        2.10893  -0.00002   0.00007  -0.00013  -0.00005   2.10887
   A14        2.08442   0.00001  -0.00008   0.00006  -0.00002   2.08440
   A15        2.08984   0.00001   0.00001   0.00007   0.00007   2.08991
   A16        2.09573  -0.00001  -0.00002  -0.00002  -0.00004   2.09569
   A17        2.09702  -0.00000  -0.00007   0.00004  -0.00003   2.09699
   A18        2.09044   0.00001   0.00008  -0.00001   0.00007   2.09051
   A19        1.98952   0.00008   0.00036  -0.00055  -0.00019   1.98933
   A20        1.97027  -0.00014   0.00040  -0.00104  -0.00064   1.96963
   A21        1.86706   0.00003  -0.00032   0.00072   0.00040   1.86746
   A22        1.91386   0.00002   0.00032  -0.00034  -0.00003   1.91383
   A23        1.87532  -0.00001  -0.00065   0.00098   0.00033   1.87565
   A24        1.83835   0.00002  -0.00024   0.00047   0.00023   1.83859
   A25        2.13445   0.00007   0.00035  -0.00025   0.00010   2.13455
   A26        2.06972  -0.00005  -0.00037   0.00020  -0.00017   2.06955
   A27        2.07785  -0.00002  -0.00000   0.00005   0.00005   2.07789
   A28        2.06599  -0.00024  -0.00019   0.00042   0.00032   2.06631
   A29        2.06033   0.00110   0.00111  -0.00050   0.00071   2.06104
   A30        2.10379  -0.00033  -0.00001   0.00012   0.00020   2.10399
   A31        2.10201   0.00000  -0.00005  -0.00000  -0.00005   2.10196
   A32        2.09243   0.00001   0.00008  -0.00007   0.00001   2.09245
   A33        2.08874  -0.00001  -0.00003   0.00007   0.00004   2.08878
   A34        2.09758   0.00001   0.00005  -0.00003   0.00002   2.09760
   A35        2.08956   0.00000  -0.00003   0.00004   0.00001   2.08957
   A36        2.09605  -0.00001  -0.00002  -0.00002  -0.00003   2.09602
   A37        2.08907  -0.00000  -0.00001   0.00002   0.00001   2.08908
   A38        2.09711   0.00000   0.00001  -0.00002  -0.00001   2.09710
   A39        2.09700   0.00000  -0.00000   0.00001   0.00000   2.09700
   A40        2.09373   0.00000  -0.00003   0.00002  -0.00000   2.09372
   A41        2.09737  -0.00001   0.00001  -0.00004  -0.00002   2.09734
   A42        2.09209   0.00000   0.00001   0.00001   0.00003   2.09211
   A43        2.10614   0.00001   0.00004  -0.00006  -0.00002   2.10611
   A44        2.08374  -0.00001  -0.00004   0.00002  -0.00003   2.08371
   A45        2.09331   0.00000   0.00001   0.00004   0.00005   2.09336
   A46        2.18503   0.00029  -0.00050   0.00097   0.00053   2.18556
   A47        1.97453   0.00010   0.00101  -0.00107  -0.00000   1.97453
   A48        2.12065   0.00009  -0.00068   0.00013  -0.00050   2.12016
   A49        1.90773  -0.00004  -0.00028  -0.00021  -0.00049   1.90724
   A50        1.92407   0.00003  -0.00060   0.00048  -0.00012   1.92395
   A51        1.93857  -0.00002   0.00065  -0.00020   0.00045   1.93902
   A52        1.89964  -0.00001  -0.00006  -0.00023  -0.00029   1.89935
   A53        1.89858   0.00004   0.00023   0.00031   0.00054   1.89912
   A54        1.89466  -0.00000   0.00006  -0.00015  -0.00009   1.89457
    D1        0.00285   0.00000   0.00035  -0.00020   0.00015   0.00301
    D2       -3.13621   0.00000   0.00034  -0.00018   0.00016  -3.13604
    D3        3.14028  -0.00000   0.00010  -0.00004   0.00005   3.14033
    D4        0.00121  -0.00000   0.00009  -0.00002   0.00006   0.00128
    D5       -0.00719  -0.00000  -0.00048   0.00039  -0.00010  -0.00728
    D6        3.13348  -0.00000  -0.00047   0.00027  -0.00019   3.13328
    D7        3.13857  -0.00000  -0.00023   0.00023   0.00000   3.13858
    D8       -0.00395   0.00000  -0.00021   0.00012  -0.00010  -0.00404
    D9        0.00601   0.00000   0.00025  -0.00024   0.00001   0.00602
   D10       -3.12981  -0.00001   0.00068  -0.00049   0.00018  -3.12963
   D11       -3.13810   0.00000   0.00026  -0.00026  -0.00000  -3.13810
   D12        0.00927  -0.00001   0.00069  -0.00051   0.00017   0.00944
   D13       -0.01033  -0.00001  -0.00070   0.00047  -0.00023  -0.01056
   D14       -3.11254  -0.00001  -0.00067  -0.00066  -0.00133  -3.11387
   D15        3.12539   0.00000  -0.00114   0.00073  -0.00041   3.12499
   D16        0.02319   0.00000  -0.00111  -0.00040  -0.00151   0.02168
   D17        0.00598   0.00001   0.00057  -0.00028   0.00029   0.00627
   D18       -3.13688   0.00000   0.00077  -0.00063   0.00014  -3.13674
   D19        3.11018   0.00001   0.00055   0.00079   0.00134   3.11152
   D20       -0.03268   0.00000   0.00075   0.00044   0.00119  -0.03149
   D21       -2.22611   0.00007   0.00476   0.00288   0.00764  -2.21847
   D22       -0.02730   0.00005   0.00584   0.00105   0.00690  -0.02041
   D23        1.98678   0.00001   0.00558   0.00150   0.00708   1.99386
   D24        0.95464   0.00006   0.00479   0.00175   0.00654   0.96118
   D25       -3.12974   0.00004   0.00587  -0.00008   0.00579  -3.12395
   D26       -1.11566   0.00001   0.00561   0.00037   0.00598  -1.10969
   D27        0.00276  -0.00000   0.00002  -0.00015  -0.00013   0.00263
   D28       -3.13791  -0.00000   0.00001  -0.00003  -0.00003  -3.13794
   D29       -3.13756   0.00000  -0.00018   0.00020   0.00002  -3.13754
   D30        0.00496  -0.00000  -0.00020   0.00032   0.00012   0.00507
   D31        0.52050  -0.00004   0.00060  -0.00069  -0.00009   0.52041
   D32       -2.67358  -0.00006   0.00013  -0.00076  -0.00063  -2.67421
   D33       -1.70765   0.00007  -0.00049   0.00145   0.00095  -1.70670
   D34        1.38146   0.00005  -0.00096   0.00137   0.00041   1.38188
   D35        2.58608   0.00004  -0.00003   0.00054   0.00052   2.58659
   D36       -0.60800   0.00002  -0.00050   0.00047  -0.00002  -0.60802
   D37        1.40381   0.00079  -0.00128  -0.00025  -0.00154   1.40226
   D38       -1.39579  -0.00080  -0.00505  -0.00038  -0.00542  -1.40121
   D39       -2.64054   0.00080  -0.00023  -0.00209  -0.00233  -2.64287
   D40        0.84305  -0.00078  -0.00399  -0.00222  -0.00620   0.83685
   D41       -0.62740   0.00081  -0.00096  -0.00087  -0.00184  -0.62924
   D42        2.85619  -0.00077  -0.00473  -0.00100  -0.00571   2.85048
   D43        3.08858  -0.00001  -0.00018  -0.00001  -0.00019   3.08839
   D44       -0.05443  -0.00001   0.00037  -0.00043  -0.00007  -0.05449
   D45       -0.00030   0.00001   0.00031   0.00006   0.00036   0.00006
   D46        3.13988   0.00001   0.00085  -0.00037   0.00048   3.14036
   D47       -3.09218   0.00000   0.00020  -0.00004   0.00017  -3.09202
   D48        0.04677   0.00001   0.00006   0.00016   0.00023   0.04700
   D49       -0.00134  -0.00001  -0.00024  -0.00011  -0.00035  -0.00169
   D50        3.13762  -0.00001  -0.00038   0.00009  -0.00029   3.13732
   D51        0.35409  -0.00756   0.00000   0.00000   0.00000   0.35409
   D52       -2.86970  -0.00093  -0.00004   0.00042   0.00039  -2.86932
   D53       -3.13830  -0.00565   0.00408   0.00000   0.00408  -3.13423
   D54       -0.07891   0.00098   0.00403   0.00043   0.00446  -0.07445
   D55        2.89941   0.00084   0.00760  -0.00127   0.00633   2.90574
   D56       -1.29643   0.00082   0.00698  -0.00139   0.00560  -1.29084
   D57        0.80440   0.00083   0.00709  -0.00140   0.00569   0.81009
   D58        0.10750  -0.00080   0.00382  -0.00147   0.00235   0.10985
   D59        2.19485  -0.00082   0.00320  -0.00159   0.00161   2.19646
   D60       -1.98751  -0.00082   0.00330  -0.00159   0.00170  -1.98580
   D61        0.00188  -0.00000  -0.00016   0.00004  -0.00012   0.00176
   D62       -3.14023  -0.00000   0.00001  -0.00017  -0.00016  -3.14039
   D63       -3.13830  -0.00000  -0.00070   0.00046  -0.00024  -3.13854
   D64        0.00277  -0.00001  -0.00054   0.00025  -0.00028   0.00249
   D65       -0.00182  -0.00001  -0.00006  -0.00008  -0.00014  -0.00196
   D66        3.13730   0.00000   0.00006  -0.00004   0.00002   3.13733
   D67        3.14029  -0.00000  -0.00022   0.00013  -0.00010   3.14020
   D68       -0.00377   0.00000  -0.00010   0.00017   0.00007  -0.00370
   D69        0.00019   0.00000   0.00013   0.00003   0.00015   0.00034
   D70        3.13764   0.00001   0.00016   0.00004   0.00020   3.13784
   D71       -3.13893  -0.00000   0.00001  -0.00002  -0.00001  -3.13894
   D72       -0.00148  -0.00000   0.00004  -0.00001   0.00003  -0.00145
   D73        0.00140   0.00000   0.00002   0.00007   0.00010   0.00149
   D74       -3.13754   0.00000   0.00016  -0.00013   0.00004  -3.13750
   D75       -3.13607   0.00000  -0.00001   0.00006   0.00005  -3.13602
   D76        0.00818  -0.00000   0.00013  -0.00014  -0.00001   0.00817
         Item               Value     Threshold  Converged?
 Maximum Force            0.000191     0.002500     YES
 RMS     Force            0.000035     0.001667     YES
 Maximum Displacement     0.022828     0.010000     NO 
 RMS     Displacement     0.005234     0.006667     YES
 Predicted change in Energy=-1.435524D-06
 GradGradGradGradGradGradGradGradGradGradGradGradGradGradGradGradGradGrad

                          Input orientation:                          
 ---------------------------------------------------------------------
 Center     Atomic      Atomic             Coordinates (Angstroms)
 Number     Number       Type             X           Y           Z
 ---------------------------------------------------------------------
      1          6           0        3.739001    3.002799   -2.452824
      2          6           0        4.146359    1.706823   -2.162404
      3          6           0        3.267907    0.813354   -1.548115
      4          6           0        1.971687    1.204599   -1.224776
      5          6           0        1.571811    2.513045   -1.515699
      6          6           0        2.445409    3.405966   -2.122330
      7          6           0        0.974996    0.288117   -0.521527
      8          6           0       -0.361318    0.159528   -1.240296
      9          7           0        1.520538   -1.046502   -0.251769
     10          6           0       -0.476382    0.273237   -2.624951
     11          6           0       -1.707781    0.086237   -3.248271
     12          6           0       -2.836688   -0.214380   -2.491571
     13          6           0       -2.729088   -0.329793   -1.107519
     14          6           0       -1.497093   -0.144238   -0.488545
     15          6           0        2.326567   -1.207118    0.824255
     16          8           0        2.375563   -0.456693    1.785101
     17          1           0        4.422215    3.696803   -2.928970
     18          1           0        5.151197    1.383413   -2.409869
     19          1           0        3.613290   -0.189625   -1.321458
     20          1           0        0.564542    2.831542   -1.264106
     21          1           0        2.118618    4.417255   -2.337046
     22          1           0        0.778302    0.724183    0.461162
     23          1           0        0.397908    0.510130   -3.222601
     24          1           0       -1.783916    0.176297   -4.326037
     25          1           0       -3.795751   -0.355943   -2.976856
     26          1           0       -3.604125   -0.560259   -0.510328
     27          1           0       -1.412835   -0.238052    0.590164
     28          1           0        2.899264   -2.146351    0.799007
     29          6           0        1.538773   -2.013655   -1.342016
     30          1           0        2.176561   -2.852785   -1.067633
     31          1           0        0.531464   -2.385151   -1.533556
     32          1           0        1.924004   -1.563783   -2.260613
 ---------------------------------------------------------------------
                    Distance matrix (angstroms):
                    1          2          3          4          5
     1  C    0.000000
     2  C    1.389186   0.000000
     3  C    2.415388   1.395462   0.000000
     4  C    2.804465   2.420862   1.392051   0.000000
     5  C    2.411385   2.774260   2.401404   1.398773   0.000000
     6  C    1.394687   2.404563   2.779904   2.424053   1.388699
     7  C    4.328872   3.842232   2.566554   1.525743   2.508958
     8  C    5.134885   4.854231   3.700476   2.556429   3.058084
     9  N    5.114985   4.257495   2.862321   2.493539   3.777635
    10  C    5.024897   4.861980   3.933319   2.970011   3.231451
    11  C    6.229487   6.170604   5.308173   4.345544   4.432486
    12  C    7.320617   7.249987   6.261983   5.170952   5.275039
    13  C    7.399473   7.247921   6.120855   4.946251   5.171660
    14  C    6.417080   6.170638   4.974424   3.793920   4.187406
    15  C    5.518842   4.552233   3.255237   3.184469   4.459221
    16  O    5.638002   4.837284   3.676905   3.461556   4.512277
    17  H    1.084037   2.150289   3.399039   3.888501   3.394616
    18  H    2.149082   1.084220   2.148108   3.397897   3.858447
    19  H    3.389302   2.141931   1.084726   2.155938   3.392608
    20  H    3.394050   3.860226   3.385547   2.151406   1.085970
    21  H    2.154003   3.389494   3.864114   3.402923   2.144673
    22  H    4.738053   4.380923   3.200512   2.120697   2.781665
    23  H    4.238970   4.075166   3.336577   2.636356   2.881533
    24  H    6.480791   6.495535   5.800311   4.977930   4.961784
    25  H    8.266090   8.245935   7.300946   6.226429   6.259137
    26  H    8.389885   8.242512   7.084394   5.891930   6.102973
    27  H    6.804727   6.501061   5.252336   4.102467   4.572888
    28  H    6.147627   5.017185   3.795357   4.023054   5.369354
    29  C    5.589250   4.616763   3.320296   3.249357   4.530151
    30  H    6.216739   5.086124   3.855189   4.065592   5.418359
    31  H    6.337457   5.496104   4.209367   3.880193   5.007491
    32  H    4.917808   3.955423   2.822147   2.956209   4.159262
                    6          7          8          9         10
     6  C    0.000000
     7  C    3.800746   0.000000
     8  C    4.381218   1.522793   0.000000
     9  N    4.917201   1.466831   2.443988   0.000000
    10  C    4.313175   2.555604   1.394073   3.370667   0.000000
    11  C    5.434826   3.830558   2.418739   4.547985   1.392782
    12  C    6.414343   4.320012   2.798741   4.969361   2.413836
    13  C    6.462288   3.800715   2.421445   4.393779   2.782253
    14  C    5.551263   2.509829   1.395488   3.158518   2.404239
    15  C    5.475128   2.423551   3.654424   1.353997   4.684549
    16  O    5.494819   2.799440   4.125927   2.286434   5.302353
    17  H    2.154766   5.412785   6.184345   6.171393   5.984102
    18  H    3.390382   4.712342   5.766596   4.872738   5.740069
    19  H    3.864404   2.797985   3.990740   2.501616   4.317262
    20  H    2.145734   2.681214   2.827975   4.120435   3.079017
    21  H    1.084250   4.653360   5.047889   5.878667   4.897938
    22  H    4.079906   1.092941   2.124271   2.048051   3.361796
    23  H    3.713317   2.770942   2.151483   3.536841   1.085212
    24  H    5.759712   4.700893   3.397921   5.386494   2.147729
    25  H    7.337183   5.404024   3.882870   6.013809   3.396751
    26  H    7.411231   4.657060   3.400991   5.154168   3.866409
    27  H    5.960079   2.685972   2.148101   3.157074   3.387525
    28  H    6.290344   3.372426   4.484109   2.052970   5.382647
    29  C    5.550061   2.507827   2.888497   1.457517   3.307060
    30  H    6.352688   3.406942   3.942673   2.087740   4.385813
    31  H    6.127551   2.892625   2.712646   2.100768   3.045311
    32  H    4.998940   2.711930   3.038675   2.113248   3.044542
                   11         12         13         14         15
    11  C    0.000000
    12  C    1.391903   0.000000
    13  C    2.408104   1.393017   0.000000
    14  C    2.777335   2.410715   1.391176   0.000000
    15  C    5.876580   6.216062   5.482800   4.180136   0.000000
    16  O    6.504099   6.746569   5.868630   4.501617   1.220149
    17  H    7.121446   8.257139   8.406681   7.466423   6.521263
    18  H    7.030730   8.146528   8.168848   7.086957   5.014872
    19  H    5.665907   6.555302   6.347532   5.178012   2.700931
    20  H    4.078855   4.727862   4.567993   3.702310   4.876142
    21  H    5.850588   6.784613   6.895394   6.107171   6.455279
    22  H    4.510817   4.761059   3.984145   2.614100   2.501777
    23  H    2.148085   3.394396   3.867446   3.390322   4.800595
    24  H    1.084200   2.150866   3.392394   3.861522   6.733158
    25  H    2.151466   1.084133   2.152411   3.394162   7.256426
    26  H    3.392698   2.152653   1.084178   2.147820   6.113317
    27  H    3.863384   3.394850   2.150132   1.086054   3.870015
    28  H    6.526084   6.889235   6.213942   4.999420   1.100354
    29  C    4.310854   4.868626   4.594019   3.666007   2.442100
    30  H    5.336772   5.841356   5.516563   4.600793   2.511964
    31  H    3.749962   4.120009   3.877782   3.198246   3.188955
    32  H    4.109488   4.953626   4.950113   4.106000   3.131402
                   16         17         18         19         20
    16  O    0.000000
    17  H    6.607782   0.000000
    18  H    5.356110   2.480455   0.000000
    19  H    3.354699   4.282847   2.454434   0.000000
    20  H    4.836316   4.289766   4.944417   4.292506   0.000000
    21  H    6.388543   2.485152   4.290225   4.948616   2.465936
    22  H    2.387159   5.797203   5.272534   3.471302   2.731886
    23  H    5.470187   5.141610   4.900706   3.800353   3.041779
    24  H    7.419431   7.270613   7.295521   6.187991   4.684122
    25  H    7.795608   9.163078   9.132070   7.593542   5.666191
    26  H    6.405965   9.401836   9.167430   7.272301   5.426811
    27  H    3.978396   7.868621   7.397017   5.377599   4.095209
    28  H    2.025238   7.096453   5.275161   2.972369   5.872545
    29  C    3.592104   6.591054   5.072474   2.762450   4.942786
    30  H    3.730812   7.169703   5.347470   3.036617   5.911750
    31  H    4.258302   7.353590   6.025939   3.789851   5.223752
    32  H    4.218691   5.861871   4.372987   2.371499   4.707446
                   21         22         23         24         25
    21  H    0.000000
    22  H    4.823400   0.000000
    23  H    4.360123   3.709531   0.000000
    24  H    6.096850   5.457327   2.467665   0.000000
    25  H    7.627092   5.823109   4.289201   2.480131   0.000000
    26  H    7.801431   4.668966   4.951607   4.291306   2.482383
    27  H    6.535411   2.396584   4.286693   4.947567   4.291366
    28  H    7.316089   3.585051   5.430194   7.320721   7.892144
    29  C    6.533216   3.365342   3.347786   4.973986   5.820468
    30  H    7.380261   4.133648   4.372264   5.956334   6.748915
    31  H    7.031171   3.702403   3.354603   4.440715   4.992552
    32  H    5.984691   3.735703   2.748729   4.587214   5.889607
                   26         27         28         29         30
    26  H    0.000000
    27  H    2.473187   0.000000
    28  H    6.820859   4.720108   0.000000
    29  C    5.408647   3.949439   2.540182   0.000000
    30  H    6.243604   4.740135   2.122663   1.089127   0.000000
    31  H    4.634686   3.591729   3.332320   1.090582   1.772600
    32  H    5.884791   4.584646   3.263708   1.092982   1.774405
                   31         32
    31  H    0.000000
    32  H    1.772689   0.000000
 Symmetry turned off by external request.
 Stoichiometry    C15H15NO
 Framework group  C1[X(C15H15NO)]
 Deg. of freedom    90
 Full point group                 C1      NOp   1
 Rotational constants (GHZ):           0.6527974           0.3889318           0.2886333
 Standard basis: 6-311+G(d) (5D, 7F)
   419 basis functions,   687 primitive gaussians,   436 cartesian basis functions
    60 alpha electrons       60 beta electrons
       nuclear repulsion energy      1149.9929337302 Hartrees.
 NAtoms=   32 NActive=   32 NUniq=   32 SFac= 1.00D+00 NAtFMM=   60 NAOKFM=F Big=F
 Integral buffers will be    131072 words long.
 Raffenetti 2 integral format.
 Two-electron integral symmetry is turned off.
 ------------------------------------------------------------------------------
 Polarizable Continuum Model (PCM)
 =================================
 Model                : PCM.
 Atomic radii         : UFF (Universal Force Field).
 Polarization charges : Total charges.
 Charge compensation  : None.
 Solution method      : On-the-fly selection.
 Cavity type          : Scaled VdW (van der Waals Surface) (Alpha=1.100).
 Cavity algorithm     : GePol (No added spheres)
                        Default sphere list used, NSphG=   32.
                        Lebedev-Laikov grids with approx.  5.0 points / Ang**2.
                        Smoothing algorithm: York/Karplus (Gamma=1.0000).
                        Polarization charges: spherical gaussians, with
                                              point-specific exponents (IZeta= 3).
                        Self-potential: point-specific (ISelfS= 7).
                        Self-field    : sphere-specific E.n sum rule (ISelfD= 2).
 1st derivatives      : Analytical E(r).r(x)/FMM algorithm (CHGder, D1EAlg=3).
                        Cavity 1st derivative terms included.
 Solvent              : DiMethylSulfoxide, Eps=  46.826000 Eps(inf)=   2.007889
 ------------------------------------------------------------------------------
 One-electron integrals computed using PRISM.
 NBasis=   419 RedAO= T EigKep=  1.07D-06  NBF=   419
 NBsUse=   418 1.00D-06 EigRej=  3.33D-07 NBFU=   418
 Initial guess from the checkpoint file:  "/home/aikhl/works/aikhl/BHFA_NMe/Gau-354903.chk"
 B after Tr=     0.000774    0.000419   -0.000310
         Rot=    1.000000    0.000049    0.000039   -0.000116 Ang=   0.02 deg.
 ExpMin= 4.38D-02 ExpMax= 8.59D+03 ExpMxC= 1.30D+03 IAcc=3 IRadAn=         5 AccDes= 0.00D+00
 Harris functional with IExCor= 1009 and IRadAn=       5 diagonalized for initial guess.
 HarFok:  IExCor= 1009 AccDes= 0.00D+00 IRadAn=         5 IDoV= 1 UseB2=F ITyADJ=14
 ICtDFT=  3500011 ScaDFX=  1.000000  1.000000  1.000000  1.000000
 FoFCou: FMM=F IPFlag=           0 FMFlag=      100000 FMFlg1=           0
         NFxFlg=           0 DoJE=T BraDBF=F KetDBF=T FulRan=T
         wScrn=  0.000000 ICntrl=       500 IOpCl=  0 I1Cent=   200000004 NGrid=           0
         NMat0=    1 NMatS0=      1 NMatT0=    0 NMatD0=    1 NMtDS0=    0 NMtDT0=    0
 Symmetry not used in FoFCou.
 Requested convergence on RMS density matrix=1.00D-08 within 128 cycles.
 Requested convergence on MAX density matrix=1.00D-06.
 Requested convergence on             energy=1.00D-06.
 No special actions if energy rises.
 Inv3:  Mode=1 IEnd=    16412763.
 Iteration    1 A*A^-1 deviation from unit magnitude is 8.66D-15 for    559.
 Iteration    1 A*A^-1 deviation from orthogonality  is 3.15D-15 for   1871    512.
 Iteration    1 A^-1*A deviation from unit magnitude is 8.44D-15 for    559.
 Iteration    1 A^-1*A deviation from orthogonality  is 2.68D-15 for   1486    428.
 Error on total polarization charges =  0.01669
 SCF Done:  E(RM062X) =  -710.489105681     A.U. after   12 cycles
            NFock= 12  Conv=0.71D-08     -V/T= 2.0040
 D1PCM: PCM CHGder 1st derivatives, ID1Alg=3 FixD1E=F DoIter=F DoCFld=F I1PDM=0.
 Calling FoFJK, ICntrl=      2127 FMM=F ISym2X=0 I1Cent= 0 IOpClX= 0 NMat=1 NMatS=1 NMatT=0.
 -------------------------------------------------------------------
 Center     Atomic                   Forces (Hartrees/Bohr)
 Number     Number              X              Y              Z
 -------------------------------------------------------------------
      1        6           0.000009610   -0.000012612   -0.000006258
      2        6           0.000000610    0.000012291   -0.000012094
      3        6          -0.000026439   -0.000004987   -0.000005610
      4        6           0.000031828    0.000006633    0.000002139
      5        6           0.000002073    0.000004160    0.000003967
      6        6          -0.000012740    0.000000092    0.000000838
      7        6          -0.004343650   -0.001171712    0.003093479
      8        6          -0.000020875    0.000043508   -0.000009229
      9        7           0.009228647    0.003700467   -0.006331223
     10        6           0.000007283    0.000015353    0.000010041
     11        6          -0.000008736   -0.000006920   -0.000002519
     12        6           0.000007722    0.000001005   -0.000008622
     13        6           0.000004601    0.000000766    0.000003856
     14        6          -0.000014612    0.000002563   -0.000001008
     15        6          -0.009887268   -0.006338969    0.006494402
     16        8           0.005014880    0.003781741   -0.003243161
     17        1           0.000003680   -0.000002988    0.000002357
     18        1           0.000002719   -0.000001461    0.000003366
     19        1          -0.000002277   -0.000017782   -0.000001561
     20        1          -0.000005879   -0.000003406    0.000000398
     21        1           0.000002163   -0.000001199   -0.000004618
     22        1          -0.000018579   -0.000000997   -0.000015994
     23        1           0.000000166    0.000006346   -0.000000666
     24        1           0.000001751   -0.000003329   -0.000001516
     25        1           0.000000577   -0.000000818   -0.000002250
     26        1          -0.000002560    0.000001910   -0.000004167
     27        1          -0.000001496    0.000005686   -0.000004909
     28        1          -0.000005453   -0.000005794   -0.000002964
     29        6           0.000037338   -0.000006785    0.000040187
     30        1          -0.000002856    0.000000779   -0.000000754
     31        1           0.000000350   -0.000016970   -0.000001416
     32        1          -0.000002580    0.000013429    0.000005508
 -------------------------------------------------------------------
 Cartesian Forces:  Max     0.009887268 RMS     0.002038312

 GradGradGradGradGradGradGradGradGradGradGradGradGradGradGradGradGradGrad
 Berny optimization.
 Using GEDIIS/GDIIS optimizer.
 FormGI is forming the generalized inverse of G from B-inverse, IUseBI=4.
 Internal  Forces:  Max     0.007600077 RMS     0.000788253
 Search for a local minimum.
 Step number   9 out of a maximum of   80 on scan point     2 out of    18
 All quantities printed in internal units (Hartrees-Bohrs-Radians)
 Mixed Optimization -- En-DIIS/RFO-DIIS
 Swapping is turned off.
 Update second derivatives using D2CorX and points    1    2    3    4    5
                                                      6    7    8    9
 DE= -1.45D-06 DEPred=-1.44D-06 R= 1.01D+00
 TightC=F SS=  1.41D+00  RLast= 2.34D-02 DXNew= 5.6536D-01 7.0052D-02
 Trust test= 1.01D+00 RLast= 2.34D-02 DXMaxT set to 3.36D-01
 ITU=  1  1  1  1  1 -1  1  0  0
     Eigenvalues ---    0.00134   0.00515   0.00636   0.01002   0.01439
     Eigenvalues ---    0.01645   0.01747   0.02135   0.02167   0.02172
     Eigenvalues ---    0.02176   0.02179   0.02184   0.02187   0.02188
     Eigenvalues ---    0.02189   0.02190   0.02193   0.02195   0.02197
     Eigenvalues ---    0.02212   0.02214   0.02358   0.04945   0.05296
     Eigenvalues ---    0.06380   0.06976   0.07434   0.07597   0.15854
     Eigenvalues ---    0.15993   0.16000   0.16000   0.16000   0.16000
     Eigenvalues ---    0.16000   0.16000   0.16000   0.16004   0.16021
     Eigenvalues ---    0.16037   0.16100   0.17000   0.20613   0.21419
     Eigenvalues ---    0.21998   0.22000   0.22015   0.22073   0.22858
     Eigenvalues ---    0.23506   0.23664   0.24003   0.26136   0.26896
     Eigenvalues ---    0.28457   0.31097   0.32991   0.33790   0.34560
     Eigenvalues ---    0.34636   0.34708   0.34958   0.35267   0.35295
     Eigenvalues ---    0.35480   0.35482   0.35483   0.35492   0.35495
     Eigenvalues ---    0.35500   0.35506   0.35687   0.37263   0.37767
     Eigenvalues ---    0.42324   0.42404   0.42674   0.43134   0.46244
     Eigenvalues ---    0.46554   0.46729   0.46871   0.46907   0.46930
     Eigenvalues ---    0.47024   0.47392   0.55952   0.937251000.00000
     Eigenvalues --- 1000.000001000.000001000.000001000.000001000.00000
     Eigenvalues --- 1000.000001000.000001000.000001000.000001000.00000
     Eigenvalues --- 1000.000001000.000001000.000001000.000001000.00000
     Eigenvalues --- 1000.000001000.000001000.000001000.000001000.00000
     Eigenvalues --- 1000.000001000.000001000.000001000.000001000.00000
     Eigenvalues --- 1000.000001000.000001000.000001000.000001000.00000
     Eigenvalues --- 1000.000001000.000001000.000001000.000001000.00000
     Eigenvalues --- 1000.000001000.000001000.000001000.000001000.00000
     Eigenvalues --- 1000.000001000.000001000.000001000.000001000.00000
     Eigenvalues --- 1000.000001000.000001000.000001000.000001000.00000
     Eigenvalues --- 1000.000001000.000001000.000001000.000001000.00000
     Eigenvalues --- 1000.000001000.000001000.000001000.000001000.00000
     Eigenvalues --- 1000.000001000.000001000.000001000.000001000.00000
     Eigenvalues --- 1000.000001000.000001000.000001000.000001000.00000
     Eigenvalues --- 1000.000001000.000001000.00000
 En-DIIS/RFO-DIIS/Sim-DIIS IScMMF=       -3 using points:     9    8    7    6    5    4    3    2
 RFO step:  Lambda=-5.99968387D-07.
 DidBck=F Rises=F RFO-DIIS coefs:    0.93840    0.26277   -0.22852    0.00707    0.00917
                  RFO-DIIS coefs:    0.02681   -0.02121    0.00553
 Iteration  1 RMS(Cart)=  0.00188519 RMS(Int)=  0.00000306
 Iteration  2 RMS(Cart)=  0.00000154 RMS(Int)=  0.00000293
 Iteration  3 RMS(Cart)=  0.00000000 RMS(Int)=  0.00000293
 Iteration  1 RMS(Cart)=  0.00000024 RMS(Int)=  0.00000014
 Variable       Old X    -DE/DX   Delta X   Delta X   Delta X     New X
                                 (Linear)    (Quad)   (Total)
    R1        2.62518  -0.00000   0.00001  -0.00002  -0.00001   2.62517
    R2        2.63558   0.00001   0.00001   0.00002   0.00003   2.63560
    R3        2.04853  -0.00000   0.00000  -0.00000  -0.00000   2.04853
    R4        2.63704   0.00001  -0.00001   0.00004   0.00003   2.63707
    R5        2.04888   0.00000  -0.00000   0.00001   0.00000   2.04888
    R6        2.63060  -0.00002  -0.00003   0.00001  -0.00002   2.63057
    R7        2.04984   0.00001  -0.00000   0.00002   0.00002   2.04985
    R8        2.64330  -0.00000   0.00000  -0.00001  -0.00001   2.64329
    R9        2.88324  -0.00000  -0.00008   0.00010   0.00001   2.88325
   R10        2.62426  -0.00000  -0.00000  -0.00001  -0.00001   2.62425
   R11        2.05219   0.00001  -0.00000   0.00002   0.00002   2.05221
   R12        2.04894   0.00000  -0.00000   0.00000   0.00000   2.04894
   R13        2.87766   0.00002  -0.00008   0.00016   0.00008   2.87774
   R14        2.77191   0.00005  -0.00000   0.00011   0.00011   2.77202
   R15        2.06536  -0.00001   0.00005  -0.00010  -0.00005   2.06531
   R16        2.63442  -0.00001  -0.00003   0.00002  -0.00001   2.63441
   R17        2.63709   0.00001  -0.00000   0.00002   0.00002   2.63711
   R18        2.55868  -0.00002  -0.00022   0.00017  -0.00004   2.55864
   R19        2.75431  -0.00002  -0.00004  -0.00001  -0.00004   2.75426
   R20        2.63198   0.00001  -0.00001   0.00003   0.00002   2.63200
   R21        2.05075   0.00000   0.00001  -0.00001  -0.00000   2.05075
   R22        2.63032  -0.00001   0.00001  -0.00003  -0.00002   2.63029
   R23        2.04884  -0.00000  -0.00000   0.00000   0.00000   2.04884
   R24        2.63242   0.00000   0.00001   0.00000   0.00001   2.63243
   R25        2.04871   0.00000  -0.00000   0.00000   0.00000   2.04871
   R26        2.62894  -0.00000  -0.00001  -0.00000  -0.00001   2.62893
   R27        2.04880   0.00000  -0.00000   0.00000   0.00000   2.04880
   R28        2.05235  -0.00000   0.00000  -0.00001  -0.00001   2.05234
   R29        2.30575  -0.00003   0.00003  -0.00002   0.00002   2.30576
   R30        2.07937   0.00000  -0.00000   0.00000   0.00000   2.07937
   R31        2.05815  -0.00000  -0.00000  -0.00001  -0.00001   2.05814
   R32        2.06090   0.00001  -0.00001   0.00002   0.00001   2.06091
   R33        2.06544   0.00000   0.00001  -0.00001   0.00001   2.06544
    A1        2.08532   0.00000   0.00002  -0.00001   0.00001   2.08533
    A2        2.09932  -0.00000  -0.00000  -0.00001  -0.00001   2.09931
    A3        2.09854   0.00000  -0.00002   0.00002   0.00000   2.09854
    A4        2.09988  -0.00000  -0.00000   0.00001   0.00001   2.09989
    A5        2.09708  -0.00000   0.00000  -0.00001  -0.00001   2.09707
    A6        2.08622   0.00000   0.00000   0.00000   0.00000   2.08622
    A7        2.10420  -0.00001  -0.00003  -0.00001  -0.00003   2.10417
    A8        2.07551   0.00001   0.00008  -0.00006   0.00002   2.07554
    A9        2.10346  -0.00000  -0.00005   0.00006   0.00001   2.10347
   A10        2.07236   0.00001   0.00006  -0.00002   0.00004   2.07239
   A11        2.14899   0.00000  -0.00007   0.00020   0.00014   2.14913
   A12        2.06123  -0.00002   0.00003  -0.00018  -0.00015   2.06107
   A13        2.10887  -0.00000  -0.00003   0.00003  -0.00000   2.10887
   A14        2.08440  -0.00000   0.00002  -0.00006  -0.00004   2.08435
   A15        2.08991   0.00001   0.00002   0.00003   0.00005   2.08996
   A16        2.09569  -0.00000  -0.00001  -0.00001  -0.00002   2.09567
   A17        2.09699   0.00000  -0.00001   0.00000  -0.00000   2.09699
   A18        2.09051   0.00000   0.00001   0.00001   0.00002   2.09053
   A19        1.98933  -0.00006  -0.00013  -0.00010  -0.00023   1.98910
   A20        1.96963  -0.00003  -0.00029   0.00034   0.00005   1.96968
   A21        1.86746   0.00004   0.00020  -0.00018   0.00003   1.86749
   A22        1.91383   0.00011   0.00015   0.00030   0.00045   1.91428
   A23        1.87565  -0.00002  -0.00002  -0.00017  -0.00019   1.87546
   A24        1.83859  -0.00003   0.00012  -0.00025  -0.00013   1.83846
   A25        2.13455  -0.00001  -0.00004   0.00002  -0.00002   2.13452
   A26        2.06955   0.00002  -0.00000   0.00003   0.00003   2.06958
   A27        2.07789  -0.00000   0.00005  -0.00005  -0.00000   2.07789
   A28        2.06631  -0.00032  -0.00008  -0.00003  -0.00012   2.06619
   A29        2.06104   0.00117   0.00033  -0.00007   0.00025   2.06129
   A30        2.10399  -0.00033  -0.00007  -0.00001  -0.00009   2.10390
   A31        2.10196   0.00000  -0.00003   0.00003  -0.00000   2.10196
   A32        2.09245   0.00000  -0.00000   0.00001   0.00000   2.09245
   A33        2.08878  -0.00000   0.00003  -0.00004  -0.00000   2.08878
   A34        2.09760  -0.00000   0.00000  -0.00000   0.00000   2.09760
   A35        2.08957   0.00000  -0.00001   0.00002   0.00001   2.08957
   A36        2.09602  -0.00000   0.00001  -0.00002  -0.00001   2.09601
   A37        2.08908   0.00000   0.00001  -0.00001   0.00000   2.08909
   A38        2.09710  -0.00000  -0.00001   0.00001   0.00000   2.09710
   A39        2.09700  -0.00000  -0.00000  -0.00000  -0.00000   2.09700
   A40        2.09372   0.00000  -0.00001   0.00001   0.00000   2.09372
   A41        2.09734  -0.00000   0.00001  -0.00003  -0.00002   2.09732
   A42        2.09211   0.00000   0.00000   0.00002   0.00002   2.09213
   A43        2.10611  -0.00000  -0.00003   0.00002  -0.00000   2.10611
   A44        2.08371  -0.00000   0.00001  -0.00002  -0.00001   2.08370
   A45        2.09336   0.00000   0.00001  -0.00000   0.00001   2.09337
   A46        2.18556   0.00012  -0.00020   0.00015  -0.00003   2.18552
   A47        1.97453   0.00017   0.00010  -0.00010   0.00002   1.97455
   A48        2.12016   0.00019   0.00003  -0.00005   0.00000   2.12016
   A49        1.90724   0.00001  -0.00010   0.00007  -0.00003   1.90721
   A50        1.92395   0.00002  -0.00003   0.00008   0.00005   1.92400
   A51        1.93902  -0.00002   0.00005  -0.00004   0.00001   1.93903
   A52        1.89935  -0.00001  -0.00004  -0.00007  -0.00010   1.89925
   A53        1.89912   0.00001   0.00008   0.00002   0.00010   1.89922
   A54        1.89457   0.00000   0.00004  -0.00007  -0.00003   1.89453
    D1        0.00301  -0.00000  -0.00007   0.00008   0.00001   0.00302
    D2       -3.13604  -0.00000  -0.00016   0.00020   0.00004  -3.13600
    D3        3.14033  -0.00000   0.00009  -0.00016  -0.00006   3.14027
    D4        0.00128  -0.00000   0.00000  -0.00004  -0.00003   0.00125
    D5       -0.00728   0.00000   0.00004  -0.00004   0.00000  -0.00728
    D6        3.13328   0.00000   0.00004  -0.00003   0.00002   3.13330
    D7        3.13858   0.00000  -0.00012   0.00020   0.00008   3.13865
    D8       -0.00404   0.00000  -0.00012   0.00020   0.00009  -0.00395
    D9        0.00602   0.00000  -0.00008   0.00007  -0.00001   0.00601
   D10       -3.12963  -0.00001  -0.00013   0.00004  -0.00009  -3.12972
   D11       -3.13810   0.00000   0.00001  -0.00005  -0.00004  -3.13814
   D12        0.00944  -0.00001  -0.00004  -0.00008  -0.00012   0.00932
   D13       -0.01056   0.00000   0.00025  -0.00025   0.00000  -0.01056
   D14       -3.11387  -0.00001  -0.00035  -0.00027  -0.00061  -3.11448
   D15        3.12499   0.00001   0.00030  -0.00022   0.00008   3.12507
   D16        0.02168  -0.00000  -0.00030  -0.00024  -0.00054   0.02114
   D17        0.00627  -0.00000  -0.00028   0.00029   0.00001   0.00628
   D18       -3.13674  -0.00000  -0.00012   0.00000  -0.00011  -3.13685
   D19        3.11152   0.00001   0.00029   0.00031   0.00060   3.11212
   D20       -0.03149   0.00001   0.00045   0.00003   0.00047  -0.03101
   D21       -2.21847  -0.00002   0.00217   0.00021   0.00238  -2.21608
   D22       -0.02041   0.00005   0.00202   0.00083   0.00285  -0.01756
   D23        1.99386   0.00003   0.00213   0.00060   0.00274   1.99660
   D24        0.96118  -0.00003   0.00158   0.00019   0.00177   0.96294
   D25       -3.12395   0.00004   0.00142   0.00081   0.00223  -3.12172
   D26       -1.10969   0.00001   0.00154   0.00059   0.00212  -1.10756
   D27        0.00263   0.00000   0.00014  -0.00015  -0.00001   0.00262
   D28       -3.13794   0.00000   0.00013  -0.00016  -0.00002  -3.13796
   D29       -3.13754   0.00000  -0.00003   0.00014   0.00011  -3.13743
   D30        0.00507   0.00000  -0.00003   0.00013   0.00010   0.00517
   D31        0.52041  -0.00001  -0.00086  -0.00025  -0.00111   0.51930
   D32       -2.67421  -0.00000  -0.00065  -0.00035  -0.00101  -2.67521
   D33       -1.70670  -0.00000  -0.00048  -0.00088  -0.00137  -1.70806
   D34        1.38188  -0.00000  -0.00028  -0.00099  -0.00127   1.38061
   D35        2.58659  -0.00001  -0.00069  -0.00065  -0.00134   2.58525
   D36       -0.60802  -0.00001  -0.00049  -0.00075  -0.00124  -0.60926
   D37        1.40226   0.00080   0.00067  -0.00091  -0.00024   1.40202
   D38       -1.40121  -0.00075   0.00022  -0.00058  -0.00037  -1.40157
   D39       -2.64287   0.00078   0.00039  -0.00053  -0.00014  -2.64301
   D40        0.83685  -0.00078  -0.00006  -0.00020  -0.00027   0.83658
   D41       -0.62924   0.00079   0.00050  -0.00072  -0.00022  -0.62946
   D42        2.85048  -0.00077   0.00005  -0.00040  -0.00035   2.85013
   D43        3.08839  -0.00000   0.00010  -0.00020  -0.00010   3.08829
   D44       -0.05449  -0.00000   0.00013  -0.00020  -0.00007  -0.05457
   D45        0.00006  -0.00001  -0.00010  -0.00010  -0.00020  -0.00014
   D46        3.14036  -0.00001  -0.00007  -0.00010  -0.00017   3.14019
   D47       -3.09202   0.00000  -0.00003   0.00009   0.00006  -3.09195
   D48        0.04700   0.00000  -0.00013   0.00016   0.00003   0.04703
   D49       -0.00169   0.00001   0.00016  -0.00000   0.00016  -0.00153
   D50        3.13732   0.00000   0.00006   0.00006   0.00012   3.13745
   D51        0.35409  -0.00760   0.00000   0.00000  -0.00000   0.35408
   D52       -2.86932  -0.00096  -0.00004  -0.00003  -0.00007  -2.86939
   D53       -3.13423  -0.00570   0.00055  -0.00036   0.00020  -3.13403
   D54       -0.07445   0.00094   0.00050  -0.00038   0.00013  -0.07432
   D55        2.90574   0.00079   0.00153  -0.00128   0.00025   2.90599
   D56       -1.29084   0.00080   0.00141  -0.00127   0.00014  -1.29070
   D57        0.81009   0.00080   0.00147  -0.00133   0.00014   0.81023
   D58        0.10985  -0.00081   0.00107  -0.00094   0.00012   0.10997
   D59        2.19646  -0.00081   0.00094  -0.00093   0.00001   2.19647
   D60       -1.98580  -0.00081   0.00100  -0.00099   0.00001  -1.98579
   D61        0.00176   0.00000  -0.00002   0.00013   0.00012   0.00188
   D62       -3.14039   0.00000  -0.00000   0.00007   0.00007  -3.14032
   D63       -3.13854   0.00000  -0.00005   0.00013   0.00008  -3.13846
   D64        0.00249   0.00000  -0.00003   0.00007   0.00004   0.00253
   D65       -0.00196   0.00000   0.00008  -0.00006   0.00002  -0.00194
   D66        3.13733  -0.00000   0.00000  -0.00002  -0.00001   3.13731
   D67        3.14020   0.00000   0.00006   0.00000   0.00006   3.14026
   D68       -0.00370   0.00000  -0.00001   0.00005   0.00003  -0.00367
   D69        0.00034  -0.00000  -0.00002  -0.00004  -0.00006   0.00028
   D70        3.13784  -0.00000  -0.00004  -0.00000  -0.00004   3.13780
   D71       -3.13894  -0.00000   0.00006  -0.00009  -0.00003  -3.13897
   D72       -0.00145  -0.00000   0.00004  -0.00005  -0.00001  -0.00145
   D73        0.00149  -0.00000  -0.00010   0.00008  -0.00003   0.00147
   D74       -3.13750   0.00000   0.00000   0.00001   0.00001  -3.13750
   D75       -3.13602  -0.00000  -0.00008   0.00003  -0.00005  -3.13607
   D76        0.00817  -0.00000   0.00002  -0.00003  -0.00001   0.00816
         Item               Value     Threshold  Converged?
 Maximum Force            0.000106     0.002500     YES
 RMS     Force            0.000017     0.001667     YES
 Maximum Displacement     0.008689     0.010000     YES
 RMS     Displacement     0.001885     0.006667     YES
 Predicted change in Energy=-2.788048D-07
 Optimization completed.
    -- Stationary point found.
                           ----------------------------
                           !   Optimized Parameters   !
                           ! (Angstroms and Degrees)  !
 --------------------------                            --------------------------
 ! Name  Definition              Value          Derivative Info.                !
 --------------------------------------------------------------------------------
 ! R1    R(1,2)                  1.3892         -DE/DX =    0.0                 !
 ! R2    R(1,6)                  1.3947         -DE/DX =    0.0                 !
 ! R3    R(1,17)                 1.084          -DE/DX =    0.0                 !
 ! R4    R(2,3)                  1.3955         -DE/DX =    0.0                 !
 ! R5    R(2,18)                 1.0842         -DE/DX =    0.0                 !
 ! R6    R(3,4)                  1.3921         -DE/DX =    0.0                 !
 ! R7    R(3,19)                 1.0847         -DE/DX =    0.0                 !
 ! R8    R(4,5)                  1.3988         -DE/DX =    0.0                 !
 ! R9    R(4,7)                  1.5257         -DE/DX =    0.0                 !
 ! R10   R(5,6)                  1.3887         -DE/DX =    0.0                 !
 ! R11   R(5,20)                 1.086          -DE/DX =    0.0                 !
 ! R12   R(6,21)                 1.0843         -DE/DX =    0.0                 !
 ! R13   R(7,8)                  1.5228         -DE/DX =    0.0                 !
 ! R14   R(7,9)                  1.4668         -DE/DX =    0.0001              !
 ! R15   R(7,22)                 1.0929         -DE/DX =    0.0                 !
 ! R16   R(8,10)                 1.3941         -DE/DX =    0.0                 !
 ! R17   R(8,14)                 1.3955         -DE/DX =    0.0                 !
 ! R18   R(9,15)                 1.354          -DE/DX =    0.0                 !
 ! R19   R(9,29)                 1.4575         -DE/DX =    0.0                 !
 ! R20   R(10,11)                1.3928         -DE/DX =    0.0                 !
 ! R21   R(10,23)                1.0852         -DE/DX =    0.0                 !
 ! R22   R(11,12)                1.3919         -DE/DX =    0.0                 !
 ! R23   R(11,24)                1.0842         -DE/DX =    0.0                 !
 ! R24   R(12,13)                1.393          -DE/DX =    0.0                 !
 ! R25   R(12,25)                1.0841         -DE/DX =    0.0                 !
 ! R26   R(13,14)                1.3912         -DE/DX =    0.0                 !
 ! R27   R(13,26)                1.0842         -DE/DX =    0.0                 !
 ! R28   R(14,27)                1.0861         -DE/DX =    0.0                 !
 ! R29   R(15,16)                1.2201         -DE/DX =    0.0                 !
 ! R30   R(15,28)                1.1004         -DE/DX =    0.0                 !
 ! R31   R(29,30)                1.0891         -DE/DX =    0.0                 !
 ! R32   R(29,31)                1.0906         -DE/DX =    0.0                 !
 ! R33   R(29,32)                1.093          -DE/DX =    0.0                 !
 ! A1    A(2,1,6)              119.4798         -DE/DX =    0.0                 !
 ! A2    A(2,1,17)             120.2823         -DE/DX =    0.0                 !
 ! A3    A(6,1,17)             120.2374         -DE/DX =    0.0                 !
 ! A4    A(1,2,3)              120.3143         -DE/DX =    0.0                 !
 ! A5    A(1,2,18)             120.1538         -DE/DX =    0.0                 !
 ! A6    A(3,2,18)             119.5317         -DE/DX =    0.0                 !
 ! A7    A(2,3,4)              120.5618         -DE/DX =    0.0                 !
 ! A8    A(2,3,19)             118.9182         -DE/DX =    0.0                 !
 ! A9    A(4,3,19)             120.5192         -DE/DX =    0.0                 !
 ! A10   A(3,4,5)              118.7372         -DE/DX =    0.0                 !
 ! A11   A(3,4,7)              123.1283         -DE/DX =    0.0                 !
 ! A12   A(5,4,7)              118.0996         -DE/DX =    0.0                 !
 ! A13   A(4,5,6)              120.8296         -DE/DX =    0.0                 !
 ! A14   A(4,5,20)             119.4273         -DE/DX =    0.0                 !
 ! A15   A(6,5,20)             119.7431         -DE/DX =    0.0                 !
 ! A16   A(1,6,5)              120.0742         -DE/DX =    0.0                 !
 ! A17   A(1,6,21)             120.1486         -DE/DX =    0.0                 !
 ! A18   A(5,6,21)             119.7771         -DE/DX =    0.0                 !
 ! A19   A(4,7,8)              113.9801         -DE/DX =   -0.0001              !
 ! A20   A(4,7,9)              112.8517         -DE/DX =    0.0                 !
 ! A21   A(4,7,22)             106.9974         -DE/DX =    0.0                 !
 ! A22   A(8,7,9)              109.6545         -DE/DX =    0.0001              !
 ! A23   A(8,7,22)             107.4669         -DE/DX =    0.0                 !
 ! A24   A(9,7,22)             105.3433         -DE/DX =    0.0                 !
 ! A25   A(7,8,10)             122.3005         -DE/DX =    0.0                 !
 ! A26   A(7,8,14)             118.5766         -DE/DX =    0.0                 !
 ! A27   A(10,8,14)            119.0544         -DE/DX =    0.0                 !
 ! A28   A(7,9,15)             118.3908         -DE/DX =   -0.0003              !
 ! A29   A(7,9,29)             118.0889         -DE/DX =    0.0012              !
 ! A30   A(15,9,29)            120.5499         -DE/DX =   -0.0003              !
 ! A31   A(8,10,11)            120.4333         -DE/DX =    0.0                 !
 ! A32   A(8,10,23)            119.8883         -DE/DX =    0.0                 !
 ! A33   A(11,10,23)           119.6784         -DE/DX =    0.0                 !
 ! A34   A(10,11,12)           120.1837         -DE/DX =    0.0                 !
 ! A35   A(10,11,24)           119.7234         -DE/DX =    0.0                 !
 ! A36   A(12,11,24)           120.093          -DE/DX =    0.0                 !
 ! A37   A(11,12,13)           119.6955         -DE/DX =    0.0                 !
 ! A38   A(11,12,25)           120.1549         -DE/DX =    0.0                 !
 ! A39   A(13,12,25)           120.1495         -DE/DX =    0.0                 !
 ! A40   A(12,13,14)           119.9615         -DE/DX =    0.0                 !
 ! A41   A(12,13,26)           120.1688         -DE/DX =    0.0                 !
 ! A42   A(14,13,26)           119.8693         -DE/DX =    0.0                 !
 ! A43   A(8,14,13)            120.6714         -DE/DX =    0.0                 !
 ! A44   A(8,14,27)            119.3878         -DE/DX =    0.0                 !
 ! A45   A(13,14,27)           119.9406         -DE/DX =    0.0                 !
 ! A46   A(9,15,16)            125.2231         -DE/DX =    0.0001              !
 ! A47   A(9,15,28)            113.132          -DE/DX =    0.0002              !
 ! A48   A(16,15,28)           121.4759         -DE/DX =    0.0002              !
 ! A49   A(9,29,30)            109.2766         -DE/DX =    0.0                 !
 ! A50   A(9,29,31)            110.234          -DE/DX =    0.0                 !
 ! A51   A(9,29,32)            111.0976         -DE/DX =    0.0                 !
 ! A52   A(30,29,31)           108.825          -DE/DX =    0.0                 !
 ! A53   A(30,29,32)           108.8116         -DE/DX =    0.0                 !
 ! A54   A(31,29,32)           108.5507         -DE/DX =    0.0                 !
 ! D1    D(6,1,2,3)              0.1723         -DE/DX =    0.0                 !
 ! D2    D(6,1,2,18)          -179.6821         -DE/DX =    0.0                 !
 ! D3    D(17,1,2,3)           179.9276         -DE/DX =    0.0                 !
 ! D4    D(17,1,2,18)            0.0733         -DE/DX =    0.0                 !
 ! D5    D(2,1,6,5)             -0.4174         -DE/DX =    0.0                 !
 ! D6    D(2,1,6,21)           179.5238         -DE/DX =    0.0                 !
 ! D7    D(17,1,6,5)           179.8272         -DE/DX =    0.0                 !
 ! D8    D(17,1,6,21)           -0.2316         -DE/DX =    0.0                 !
 ! D9    D(1,2,3,4)              0.3449         -DE/DX =    0.0                 !
 ! D10   D(1,2,3,19)          -179.3144         -DE/DX =    0.0                 !
 ! D11   D(18,2,3,4)          -179.7998         -DE/DX =    0.0                 !
 ! D12   D(18,2,3,19)            0.5409         -DE/DX =    0.0                 !
 ! D13   D(2,3,4,5)             -0.6051         -DE/DX =    0.0                 !
 ! D14   D(2,3,4,7)           -178.4118         -DE/DX =    0.0                 !
 ! D15   D(19,3,4,5)           179.0487         -DE/DX =    0.0                 !
 ! D16   D(19,3,4,7)             1.242          -DE/DX =    0.0                 !
 ! D17   D(3,4,5,6)              0.3591         -DE/DX =    0.0                 !
 ! D18   D(3,4,5,20)          -179.7219         -DE/DX =    0.0                 !
 ! D19   D(7,4,5,6)            178.2769         -DE/DX =    0.0                 !
 ! D20   D(7,4,5,20)            -1.8041         -DE/DX =    0.0                 !
 ! D21   D(3,4,7,8)           -127.1087         -DE/DX =    0.0                 !
 ! D22   D(3,4,7,9)             -1.1693         -DE/DX =    0.0001              !
 ! D23   D(3,4,7,22)           114.2395         -DE/DX =    0.0                 !
 ! D24   D(5,4,7,8)             55.0714         -DE/DX =    0.0                 !
 ! D25   D(5,4,7,9)           -178.9892         -DE/DX =    0.0                 !
 ! D26   D(5,4,7,22)           -63.5803         -DE/DX =    0.0                 !
 ! D27   D(4,5,6,1)              0.1508         -DE/DX =    0.0                 !
 ! D28   D(4,5,6,21)          -179.7906         -DE/DX =    0.0                 !
 ! D29   D(20,5,6,1)          -179.7679         -DE/DX =    0.0                 !
 ! D30   D(20,5,6,21)            0.2907         -DE/DX =    0.0                 !
 ! D31   D(4,7,8,10)            29.8172         -DE/DX =    0.0                 !
 ! D32   D(4,7,8,14)          -153.2207         -DE/DX =    0.0                 !
 ! D33   D(9,7,8,10)           -97.7865         -DE/DX =    0.0                 !
 ! D34   D(9,7,8,14)            79.1756         -DE/DX =    0.0                 !
 ! D35   D(22,7,8,10)          148.201          -DE/DX =    0.0                 !
 ! D36   D(22,7,8,14)          -34.8369         -DE/DX =    0.0                 !
 ! D37   D(4,7,9,15)            80.3437         -DE/DX =    0.0008              !
 ! D38   D(4,7,9,29)           -80.2832         -DE/DX =   -0.0008              !
 ! D39   D(8,7,9,15)          -151.4252         -DE/DX =    0.0008              !
 ! D40   D(8,7,9,29)            47.9478         -DE/DX =   -0.0008              !
 ! D41   D(22,7,9,15)          -36.0528         -DE/DX =    0.0008              !
 ! D42   D(22,7,9,29)          163.3202         -DE/DX =   -0.0008              !
 ! D43   D(7,8,10,11)          176.9517         -DE/DX =    0.0                 !
 ! D44   D(7,8,10,23)           -3.1223         -DE/DX =    0.0                 !
 ! D45   D(14,8,10,11)           0.0036         -DE/DX =    0.0                 !
 ! D46   D(14,8,10,23)         179.9296         -DE/DX =    0.0                 !
 ! D47   D(7,8,14,13)         -177.1595         -DE/DX =    0.0                 !
 ! D48   D(7,8,14,27)            2.6927         -DE/DX =    0.0                 !
 ! D49   D(10,8,14,13)          -0.0968         -DE/DX =    0.0                 !
 ! D50   D(10,8,14,27)         179.7553         -DE/DX =    0.0                 !
 ! D51   D(7,9,15,16)           20.2877         -DE/DX =   -0.0076              !
 ! D52   D(7,9,15,28)         -164.3998         -DE/DX =   -0.001               !
 ! D53   D(29,9,15,16)        -179.5781         -DE/DX =   -0.0057              !
 ! D54   D(29,9,15,28)          -4.2656         -DE/DX =    0.0009              !
 ! D55   D(7,9,29,30)          166.4866         -DE/DX =    0.0008              !
 ! D56   D(7,9,29,31)          -73.9596         -DE/DX =    0.0008              !
 ! D57   D(7,9,29,32)           46.4145         -DE/DX =    0.0008              !
 ! D58   D(15,9,29,30)           6.2939         -DE/DX =   -0.0008              !
 ! D59   D(15,9,29,31)         125.8477         -DE/DX =   -0.0008              !
 ! D60   D(15,9,29,32)        -113.7782         -DE/DX =   -0.0008              !
 ! D61   D(8,10,11,12)           0.101          -DE/DX =    0.0                 !
 ! D62   D(8,10,11,24)        -179.9313         -DE/DX =    0.0                 !
 ! D63   D(23,10,11,12)       -179.8252         -DE/DX =    0.0                 !
 ! D64   D(23,10,11,24)          0.1426         -DE/DX =    0.0                 !
 ! D65   D(10,11,12,13)         -0.1123         -DE/DX =    0.0                 !
 ! D66   D(10,11,12,25)        179.7555         -DE/DX =    0.0                 !
 ! D67   D(24,11,12,13)        179.92           -DE/DX =    0.0                 !
 ! D68   D(24,11,12,25)         -0.2121         -DE/DX =    0.0                 !
 ! D69   D(11,12,13,14)          0.0197         -DE/DX =    0.0                 !
 ! D70   D(11,12,13,26)        179.785          -DE/DX =    0.0                 !
 ! D71   D(25,12,13,14)       -179.8482         -DE/DX =    0.0                 !
 ! D72   D(25,12,13,26)         -0.0828         -DE/DX =    0.0                 !
 ! D73   D(12,13,14,8)           0.0856         -DE/DX =    0.0                 !
 ! D74   D(12,13,14,27)       -179.7658         -DE/DX =    0.0                 !
 ! D75   D(26,13,14,8)        -179.6805         -DE/DX =    0.0                 !
 ! D76   D(26,13,14,27)          0.4682         -DE/DX =    0.0                 !
 --------------------------------------------------------------------------------
 Iteration  1 RMS(Cart)=  0.01692917 RMS(Int)=  0.02000227
[truncated: 6,810,444 more chars]
