# Supplementary material for: Rotational Barriers in N-Benzhydrylformamides: An NMR and DFT Study
Source: Molecules. 2023 Jan 5;28(2):535. doi: 10.3390/molecules28020535 (PMC9863877; doi:10.3390/molecules28020535)
Supplement: Supplementary file 1 [file molecules-28-00535-s001.zip › Supplementary_Materials/Quantum_chemistry_output_files/Gaussian_output_files/PES_scans/BHFA_oBr_scan_Aryl.log]

 Entering Gaussian System, Link 0=g16
 Initial command:
 /home/aikhl/g16/l1.exe "/home/aikhl/works/aikhl/Gau-20610.inp" -scrdir="/home/aikhl/works/aikhl/"
 Entering Link 1 = /home/aikhl/g16/l1.exe PID=     20612.
  
 Copyright (c) 1988,1990,1992,1993,1995,1998,2003,2009,2016,
            Gaussian, Inc.  All Rights Reserved.
  
 This is part of the Gaussian(R) 16 program.  It is based on
 the Gaussian(R) 09 system (copyright 2009, Gaussian, Inc.),
 the Gaussian(R) 03 system (copyright 2003, Gaussian, Inc.),
 the Gaussian(R) 98 system (copyright 1998, Gaussian, Inc.),
 the Gaussian(R) 94 system (copyright 1995, Gaussian, Inc.),
 the Gaussian 92(TM) system (copyright 1992, Gaussian, Inc.),
 the Gaussian 90(TM) system (copyright 1990, Gaussian, Inc.),
 the Gaussian 88(TM) system (copyright 1988, Gaussian, Inc.),
 the Gaussian 86(TM) system (copyright 1986, Carnegie Mellon
 University), and the Gaussian 82(TM) system (copyright 1983,
 Carnegie Mellon University). Gaussian is a federally registered
 trademark of Gaussian, Inc.
  
 This software contains proprietary and confidential information,
 including trade secrets, belonging to Gaussian, Inc.
  
 This software is provided under written license and may be
 used, copied, transmitted, or stored only in accord with that
 written license.
  
 The following legend is applicable only to US Government
 contracts under FAR:
  
                    RESTRICTED RIGHTS LEGEND
  
 Use, reproduction and disclosure by the US Government is
 subject to restrictions as set forth in subparagraphs (a)
 and (c) of the Commercial Computer Software - Restricted
 Rights clause in FAR 52.227-19.
  
 Gaussian, Inc.
 340 Quinnipiac St., Bldg. 40, Wallingford CT 06492
  
  
 ---------------------------------------------------------------
 Warning -- This program may not be used in any manner that
 competes with the business of Gaussian, Inc. or will provide
 assistance to any competitor of Gaussian, Inc.  The licensee
 of this program is prohibited from giving any competitor of
 Gaussian, Inc. access to this program.  By using this program,
 the user acknowledges that Gaussian, Inc. is engaged in the
 business of creating and licensing software in the field of
 computational chemistry and represents and warrants to the
 licensee that it is not a competitor of Gaussian, Inc. and that
 it will not use this program in any manner prohibited above.
 ---------------------------------------------------------------
  

 Cite this work as:
 Gaussian 16, Revision A.03,
 M. J. Frisch, G. W. Trucks, H. B. Schlegel, G. E. Scuseria, 
 M. A. Robb, J. R. Cheeseman, G. Scalmani, V. Barone, 
 G. A. Petersson, H. Nakatsuji, X. Li, M. Caricato, A. V. Marenich, 
 J. Bloino, B. G. Janesko, R. Gomperts, B. Mennucci, H. P. Hratchian, 
 J. V. Ortiz, A. F. Izmaylov, J. L. Sonnenberg, D. Williams-Young, 
 F. Ding, F. Lipparini, F. Egidi, J. Goings, B. Peng, A. Petrone, 
 T. Henderson, D. Ranasinghe, V. G. Zakrzewski, J. Gao, N. Rega, 
 G. Zheng, W. Liang, M. Hada, M. Ehara, K. Toyota, R. Fukuda, 
 J. Hasegawa, M. Ishida, T. Nakajima, Y. Honda, O. Kitao, H. Nakai, 
 T. Vreven, K. Throssell, J. A. Montgomery, Jr., J. E. Peralta, 
 F. Ogliaro, M. J. Bearpark, J. J. Heyd, E. N. Brothers, K. N. Kudin, 
 V. N. Staroverov, T. A. Keith, R. Kobayashi, J. Normand, 
 K. Raghavachari, A. P. Rendell, J. C. Burant, S. S. Iyengar, 
 J. Tomasi, M. Cossi, J. M. Millam, M. Klene, C. Adamo, R. Cammi, 
 J. W. Ochterski, R. L. Martin, K. Morokuma, O. Farkas, 
 J. B. Foresman, and D. J. Fox, Gaussian, Inc., Wallingford CT, 2016.
 
 ******************************************
 Gaussian 16:  ES64L-G16RevA.03 25-Dec-2016
                15-Nov-2005 
 ******************************************
 %NProcShared=8
 Will use up to    8 processors via shared memory.
 %Mem=5GB
 ----------------------------------------------------------------------
 # opt=(ModRedundant,loose,MaxCycles=80) M062X/gen pseudo=read scrf=(so
 lvent=dimethylsulfoxide,IEFPCM) nosymm integral(grid=SuperFine)
 ----------------------------------------------------------------------
 1/6=80,7=-1,18=120,19=15,26=6,38=1/1,3;
 2/9=110,12=2,15=1,17=6,18=5,40=1/2;
 3/5=7,11=2,16=1,17=8,25=1,30=1,70=2201,71=1,72=21,74=-55,75=-7/1,2,3;
 4//1;
 5/5=2,38=5,53=21/2;
 6/7=2,8=2,9=2,10=2,28=1/1;
 7/30=1/1,2,3,16;
 1/6=80,7=-1,18=20,19=15,26=6/3(2);
 2/9=110,15=1/2;
 99//99;
 2/9=110,15=1/2;
 3/5=7,6=1,11=2,16=1,17=8,25=1,30=1,70=2205,71=1,72=21,74=-55,75=-7,82=7/1,2,3;
 4/5=5,16=3,69=1/1;
 5/5=2,38=5,53=21/2;
 7/30=1/1,2,3,16;
 1/6=80,7=-1,18=20,19=15,26=6/3(-5);
 2/9=110,15=1/2;
 6/7=2,8=2,9=2,10=2,19=2,28=1/1;
 99/9=1/99;
 ---------------------
 BHFA_oBr_scan_Aryl
 ---------------------
 Symbolic Z-matrix:
 Charge =  0 Multiplicity = 1
 C                     2.20766  -0.32588  -0.07995 
 N                     0.90522  -0.67099  -0.04535 
 O                     2.64882   0.62749  -0.6988 
 C                    -0.10459   0.06523  -0.79451 
 C                    -1.29728  -0.84817  -1.03547 
 C                    -0.49064   1.37554  -0.12343 
 C                    -2.40427  -0.84561  -0.18949 
 C                    -3.46055  -1.72691  -0.41318 
 C                    -3.41805  -2.61129  -1.48598 
 C                    -2.31265  -2.61672  -2.33523 
 C                    -1.25809  -1.74004  -2.10836 
 C                    -0.21316   1.61727   1.22238 
 C                    -0.59742   2.80179   1.84182 
 C                    -1.27068   3.77888   1.11786 
 C                    -1.55838   3.56701  -0.22681 
 C                    -1.16911   2.37467  -0.81962 
 H                     2.84978  -0.9949    0.50973 
 H                     0.62641  -1.47424   0.49979 
 H                     0.34472   0.30838  -1.76118 
 H                    -2.44999  -0.15186   0.64367 
 H                    -4.31831  -1.7168    0.24971 
 H                    -4.24296  -3.29197  -1.66327 
 H                    -2.27527  -3.29989  -3.17616 
 H                    -0.39858  -1.73979  -2.77208 
 H                     0.31442   0.8598    1.79055 
 H                    -0.36878   2.95911   2.88924 
 H                    -1.5718    4.70688   1.58931 
 H                    -2.07907   4.31852  -0.80703 
 Br                   -1.60281   2.1343   -2.70076 
 
 The following ModRedundant input section has been read:
 D       2       4       6      16 S  17 -20.00                                
 

 GradGradGradGradGradGradGradGradGradGradGradGradGradGradGradGradGradGrad
 Berny optimization.
 Initialization pass.
                           ----------------------------
                           !    Initial Parameters    !
                           ! (Angstroms and Degrees)  !
 --------------------------                            --------------------------
 ! Name  Definition              Value          Derivative Info.                !
 --------------------------------------------------------------------------------
 ! R1    R(1,2)                  1.3478         estimate D2E/DX2                !
 ! R2    R(1,3)                  1.2192         estimate D2E/DX2                !
 ! R3    R(1,17)                 1.0989         estimate D2E/DX2                !
 ! R4    R(2,4)                  1.457          estimate D2E/DX2                !
 ! R5    R(2,18)                 1.01           estimate D2E/DX2                !
 ! R6    R(4,5)                  1.5215         estimate D2E/DX2                !
 ! R7    R(4,6)                  1.5219         estimate D2E/DX2                !
 ! R8    R(4,19)                 1.0934         estimate D2E/DX2                !
 ! R9    R(5,7)                  1.3932         estimate D2E/DX2                !
 ! R10   R(5,11)                 1.3957         estimate D2E/DX2                !
 ! R11   R(6,12)                 1.3952         estimate D2E/DX2                !
 ! R12   R(6,16)                 1.394          estimate D2E/DX2                !
 ! R13   R(7,8)                  1.3937         estimate D2E/DX2                !
 ! R14   R(7,20)                 1.0851         estimate D2E/DX2                !
 ! R15   R(8,9)                  1.391          estimate D2E/DX2                !
 ! R16   R(8,21)                 1.0841         estimate D2E/DX2                !
 ! R17   R(9,10)                 1.394          estimate D2E/DX2                !
 ! R18   R(9,22)                 1.0841         estimate D2E/DX2                !
 ! R19   R(10,11)                1.39           estimate D2E/DX2                !
 ! R20   R(10,23)                1.0841         estimate D2E/DX2                !
 ! R21   R(11,24)                1.0859         estimate D2E/DX2                !
 ! R22   R(12,13)                1.3908         estimate D2E/DX2                !
 ! R23   R(12,25)                1.0839         estimate D2E/DX2                !
 ! R24   R(13,14)                1.39           estimate D2E/DX2                !
 ! R25   R(13,26)                1.0836         estimate D2E/DX2                !
 ! R26   R(14,15)                1.3913         estimate D2E/DX2                !
 ! R27   R(14,27)                1.0836         estimate D2E/DX2                !
 ! R28   R(15,16)                1.3873         estimate D2E/DX2                !
 ! R29   R(15,28)                1.0828         estimate D2E/DX2                !
 ! R30   R(16,29)                1.9454         estimate D2E/DX2                !
 ! A1    A(2,1,3)              124.2567         estimate D2E/DX2                !
 ! A2    A(2,1,17)             113.2652         estimate D2E/DX2                !
 ! A3    A(3,1,17)             122.478          estimate D2E/DX2                !
 ! A4    A(1,2,4)              121.8119         estimate D2E/DX2                !
 ! A5    A(1,2,18)             118.9627         estimate D2E/DX2                !
 ! A6    A(4,2,18)             119.2122         estimate D2E/DX2                !
 ! A7    A(2,4,5)              108.7459         estimate D2E/DX2                !
 ! A8    A(2,4,6)              112.5881         estimate D2E/DX2                !
 ! A9    A(2,4,19)             106.389          estimate D2E/DX2                !
 ! A10   A(5,4,6)              112.8208         estimate D2E/DX2                !
 ! A11   A(5,4,19)             108.3985         estimate D2E/DX2                !
 ! A12   A(6,4,19)             107.6151         estimate D2E/DX2                !
 ! A13   A(4,5,7)              121.7073         estimate D2E/DX2                !
 ! A14   A(4,5,11)             118.904          estimate D2E/DX2                !
 ! A15   A(7,5,11)             119.3565         estimate D2E/DX2                !
 ! A16   A(4,6,12)             121.6037         estimate D2E/DX2                !
 ! A17   A(4,6,16)             121.3531         estimate D2E/DX2                !
 ! A18   A(12,6,16)            117.0231         estimate D2E/DX2                !
 ! A19   A(5,7,8)              120.2355         estimate D2E/DX2                !
 ! A20   A(5,7,20)             120.0567         estimate D2E/DX2                !
 ! A21   A(8,7,20)             119.7066         estimate D2E/DX2                !
 ! A22   A(7,8,9)              120.1762         estimate D2E/DX2                !
 ! A23   A(7,8,21)             119.7099         estimate D2E/DX2                !
 ! A24   A(9,8,21)             120.1131         estimate D2E/DX2                !
 ! A25   A(8,9,10)             119.7739         estimate D2E/DX2                !
 ! A26   A(8,9,22)             120.138          estimate D2E/DX2                !
 ! A27   A(10,9,22)            120.0877         estimate D2E/DX2                !
 ! A28   A(9,10,11)            119.9818         estimate D2E/DX2                !
 ! A29   A(9,10,23)            120.157          estimate D2E/DX2                !
 ! A30   A(11,10,23)           119.8604         estimate D2E/DX2                !
 ! A31   A(5,11,10)            120.4755         estimate D2E/DX2                !
 ! A32   A(5,11,24)            119.4655         estimate D2E/DX2                !
 ! A33   A(10,11,24)           120.0574         estimate D2E/DX2                !
 ! A34   A(6,12,13)            121.4802         estimate D2E/DX2                !
 ! A35   A(6,12,25)            118.7728         estimate D2E/DX2                !
 ! A36   A(13,12,25)           119.747          estimate D2E/DX2                !
 ! A37   A(12,13,14)           120.0343         estimate D2E/DX2                !
 ! A38   A(12,13,26)           119.7272         estimate D2E/DX2                !
 ! A39   A(14,13,26)           120.2385         estimate D2E/DX2                !
 ! A40   A(13,14,15)           119.7678         estimate D2E/DX2                !
 ! A41   A(13,14,27)           120.6648         estimate D2E/DX2                !
 ! A42   A(15,14,27)           119.5671         estimate D2E/DX2                !
 ! A43   A(14,15,16)           119.0668         estimate D2E/DX2                !
 ! A44   A(14,15,28)           120.7713         estimate D2E/DX2                !
 ! A45   A(16,15,28)           120.1619         estimate D2E/DX2                !
 ! A46   A(6,16,15)            122.6268         estimate D2E/DX2                !
 ! A47   A(6,16,29)            120.1897         estimate D2E/DX2                !
 ! A48   A(15,16,29)           117.183          estimate D2E/DX2                !
 ! D1    D(3,1,2,4)              1.7607         estimate D2E/DX2                !
 ! D2    D(3,1,2,18)          -179.5667         estimate D2E/DX2                !
 ! D3    D(17,1,2,4)          -178.1328         estimate D2E/DX2                !
 ! D4    D(17,1,2,18)            0.5398         estimate D2E/DX2                !
 ! D5    D(1,2,4,5)            156.4622         estimate D2E/DX2                !
 ! D6    D(1,2,4,6)            -77.7496         estimate D2E/DX2                !
 ! D7    D(1,2,4,19)            39.8959         estimate D2E/DX2                !
 ! D8    D(18,2,4,5)           -22.2071         estimate D2E/DX2                !
 ! D9    D(18,2,4,6)           103.5811         estimate D2E/DX2                !
 ! D10   D(18,2,4,19)         -138.7734         estimate D2E/DX2                !
 ! D11   D(2,4,5,7)             95.0189         estimate D2E/DX2                !
 ! D12   D(2,4,5,11)           -82.9025         estimate D2E/DX2                !
 ! D13   D(6,4,5,7)            -30.6339         estimate D2E/DX2                !
 ! D14   D(6,4,5,11)           151.4447         estimate D2E/DX2                !
 ! D15   D(19,4,5,7)          -149.7102         estimate D2E/DX2                !
 ! D16   D(19,4,5,11)           32.3684         estimate D2E/DX2                !
 ! D17   D(2,4,6,12)           -18.0787         estimate D2E/DX2                !
 ! D18   D(2,4,6,16)           163.601          Scan                            !
 ! D19   D(5,4,6,12)           105.4728         estimate D2E/DX2                !
 ! D20   D(5,4,6,16)           -72.8474         estimate D2E/DX2                !
 ! D21   D(19,4,6,12)         -134.9972         estimate D2E/DX2                !
 ! D22   D(19,4,6,16)           46.6825         estimate D2E/DX2                !
 ! D23   D(4,5,7,8)           -177.8391         estimate D2E/DX2                !
 ! D24   D(4,5,7,20)             2.5499         estimate D2E/DX2                !
 ! D25   D(11,5,7,8)             0.0731         estimate D2E/DX2                !
 ! D26   D(11,5,7,20)         -179.5379         estimate D2E/DX2                !
 ! D27   D(4,5,11,10)          178.1001         estimate D2E/DX2                !
 ! D28   D(4,5,11,24)           -2.3639         estimate D2E/DX2                !
 ! D29   D(7,5,11,10)            0.129          estimate D2E/DX2                !
 ! D30   D(7,5,11,24)          179.6651         estimate D2E/DX2                !
 ! D31   D(4,6,12,13)         -178.3356         estimate D2E/DX2                !
 ! D32   D(4,6,12,25)            1.6864         estimate D2E/DX2                !
 ! D33   D(16,6,12,13)           0.0541         estimate D2E/DX2                !
 ! D34   D(16,6,12,25)        -179.9239         estimate D2E/DX2                !
 ! D35   D(4,6,16,15)          178.6161         estimate D2E/DX2                !
 ! D36   D(4,6,16,29)           -1.6224         estimate D2E/DX2                !
 ! D37   D(12,6,16,15)           0.222          estimate D2E/DX2                !
 ! D38   D(12,6,16,29)         179.9835         estimate D2E/DX2                !
 ! D39   D(5,7,8,9)             -0.2437         estimate D2E/DX2                !
 ! D40   D(5,7,8,21)          -179.9258         estimate D2E/DX2                !
 ! D41   D(20,7,8,9)           179.3687         estimate D2E/DX2                !
 ! D42   D(20,7,8,21)           -0.3133         estimate D2E/DX2                !
 ! D43   D(7,8,9,10)             0.2114         estimate D2E/DX2                !
 ! D44   D(7,8,9,22)          -179.5922         estimate D2E/DX2                !
 ! D45   D(21,8,9,10)          179.8921         estimate D2E/DX2                !
 ! D46   D(21,8,9,22)            0.0885         estimate D2E/DX2                !
 ! D47   D(8,9,10,11)           -0.0098         estimate D2E/DX2                !
 ! D48   D(8,9,10,23)         -179.6894         estimate D2E/DX2                !
 ! D49   D(22,9,10,11)         179.7939         estimate D2E/DX2                !
 ! D50   D(22,9,10,23)           0.1142         estimate D2E/DX2                !
 ! D51   D(9,10,11,5)           -0.1611         estimate D2E/DX2                !
 ! D52   D(9,10,11,24)        -179.6943         estimate D2E/DX2                !
 ! D53   D(23,10,11,5)         179.5196         estimate D2E/DX2                !
 ! D54   D(23,10,11,24)         -0.0137         estimate D2E/DX2                !
 ! D55   D(6,12,13,14)          -0.172          estimate D2E/DX2                !
 ! D56   D(6,12,13,26)         179.8924         estimate D2E/DX2                !
 ! D57   D(25,12,13,14)        179.8058         estimate D2E/DX2                !
 ! D58   D(25,12,13,26)         -0.1298         estimate D2E/DX2                !
 ! D59   D(12,13,14,15)          0.0186         estimate D2E/DX2                !
 ! D60   D(12,13,14,27)       -179.7896         estimate D2E/DX2                !
 ! D61   D(26,13,14,15)        179.9538         estimate D2E/DX2                !
 ! D62   D(26,13,14,27)          0.1456         estimate D2E/DX2                !
 ! D63   D(13,14,15,16)          0.2453         estimate D2E/DX2                !
 ! D64   D(13,14,15,28)       -179.7903         estimate D2E/DX2                !
 ! D65   D(27,14,15,16)       -179.9443         estimate D2E/DX2                !
 ! D66   D(27,14,15,28)          0.02           estimate D2E/DX2                !
 ! D67   D(14,15,16,6)          -0.3739         estimate D2E/DX2                !
 ! D68   D(14,15,16,29)        179.8578         estimate D2E/DX2                !
 ! D69   D(28,15,16,6)         179.6615         estimate D2E/DX2                !
 ! D70   D(28,15,16,29)         -0.1068         estimate D2E/DX2                !
 --------------------------------------------------------------------------------
 Trust Radius=3.00D-01 FncErr=5.00D-06 GrdErr=5.00D-06 EigMax=2.50D+02 EigMin=1.00D-04
 Number of optimizations in scan=  18
 Number of steps in this run=     80 maximum allowed number of steps=    174.
 GradGradGradGradGradGradGradGradGradGradGradGradGradGradGradGradGradGrad

                          Input orientation:                          
 ---------------------------------------------------------------------
 Center     Atomic      Atomic             Coordinates (Angstroms)
 Number     Number       Type             X           Y           Z
 ---------------------------------------------------------------------
      1          6           0        2.207658   -0.325880   -0.079949
      2          7           0        0.905216   -0.670989   -0.045345
      3          8           0        2.648823    0.627490   -0.698795
      4          6           0       -0.104589    0.065234   -0.794511
      5          6           0       -1.297279   -0.848170   -1.035468
      6          6           0       -0.490641    1.375539   -0.123427
      7          6           0       -2.404265   -0.845606   -0.189493
      8          6           0       -3.460553   -1.726913   -0.413184
      9          6           0       -3.418045   -2.611293   -1.485979
     10          6           0       -2.312652   -2.616720   -2.335228
     11          6           0       -1.258086   -1.740037   -2.108363
     12          6           0       -0.213158    1.617267    1.222383
     13          6           0       -0.597416    2.801785    1.841820
     14          6           0       -1.270676    3.778875    1.117858
     15          6           0       -1.558383    3.567010   -0.226809
     16          6           0       -1.169106    2.374671   -0.819619
     17          1           0        2.849782   -0.994898    0.509726
     18          1           0        0.626405   -1.474244    0.499787
     19          1           0        0.344715    0.308383   -1.761181
     20          1           0       -2.449986   -0.151858    0.643666
     21          1           0       -4.318309   -1.716799    0.249714
     22          1           0       -4.242955   -3.291974   -1.663270
     23          1           0       -2.275271   -3.299892   -3.176162
     24          1           0       -0.398584   -1.739788   -2.772077
     25          1           0        0.314419    0.859803    1.790547
     26          1           0       -0.368784    2.959110    2.889240
     27          1           0       -1.571800    4.706878    1.589306
     28          1           0       -2.079070    4.318521   -0.807027
     29         35           0       -1.602809    2.134296   -2.700763
 ---------------------------------------------------------------------
                    Distance matrix (angstroms):
                    1          2          3          4          5
     1  C    0.000000
     2  N    1.347833   0.000000
     3  O    1.219226   2.270068   0.000000
     4  C    2.451541   1.457045   2.811863   0.000000
     5  C    3.670203   2.421306   4.226422   1.521472   0.000000
     6  C    3.190225   2.478465   3.278240   1.521936   2.535225
     7  C    4.642408   3.317218   5.288015   2.546406   1.393233
     8  C    5.848295   4.506686   6.553569   3.823571   2.416440
     9  C    6.232862   4.952857   6.922157   4.315196   2.794497
    10  C    5.546840   4.402739   6.149719   3.800293   2.418290
    11  C    4.257427   3.174710   4.780795   2.513119   1.395732
    12  C    3.366339   2.844997   3.586296   2.547245   3.514483
    13  C    4.619949   4.228410   4.660510   3.831688   4.700081
    14  C    5.512038   5.088107   5.347329   4.336824   5.103633
    15  C    5.418415   4.905393   5.154040   3.833828   4.496212
    16  C    4.386641   3.765416   4.200455   2.543094   3.232603
    17  H    1.098920   2.048013   2.032990   3.399003   4.428010
    18  H    2.038429   1.010011   3.153420   2.139989   2.539594
    19  H    2.588317   2.053637   2.557226   1.093365   2.135514
    20  H    4.716731   3.464335   5.329863   2.759777   2.152458
    21  H    6.680687   5.335353   7.411902   4.692705   3.396002
    22  H    7.274272   5.999242   7.986802   5.399228   3.878572
    23  H    6.207087   5.179637   6.768189   4.659205   3.398526
    24  H    4.004895   3.205822   4.380547   2.693567   2.149057
    25  H    2.913581   2.462289   3.420561   2.736683   3.674385
    26  H    5.123016   4.838645   5.236067   4.691944   5.546243
    27  H    6.511480   6.142406   6.300037   5.420346   6.150070
    28  H    6.362008   5.863560   5.999033   4.689262   5.230495
    29  Br   5.238396   4.605546   4.935050   3.187394   3.429528
                    6          7          8          9         10
     6  C    0.000000
     7  C    2.932543   0.000000
     8  C    4.304596   1.393730   0.000000
     9  C    5.130407   2.413768   1.390980   0.000000
    10  C    4.914257   2.783777   2.409084   1.393968   0.000000
    11  C    3.773030   2.407446   2.779328   2.410782   1.390018
    12  C    1.395218   3.586096   4.940060   5.957117   5.915329
    13  C    2.430591   4.549109   5.813063   6.952094   7.053365
    14  C    2.815185   4.937612   6.119914   7.226715   7.342558
    15  C    2.439940   4.493116   5.628375   6.573833   6.576691
    16  C    1.394010   3.506118   4.715815   5.510136   5.340295
    17  H    4.144669   5.302472   6.419341   6.773568   6.113493
    18  H    3.123692   3.171002   4.195305   4.646905   4.240356
    19  H    2.125766   3.370280   4.521017   4.770598   3.993414
    20  H    2.600078   1.085141   2.149180   3.394311   3.868878
    21  H    4.934859   2.148359   1.084104   2.150169   3.393294
    22  H    6.183579   3.396692   2.150415   1.084083   2.152572
    23  H    5.862060   3.867861   3.393111   2.153328   1.084109
    24  H    4.090120   3.389994   3.865255   3.395690   2.150233
    25  H    2.139486   3.770971   5.079168   6.059325   6.000811
    26  H    3.405688   5.300721   6.513359   7.711674   7.884388
    27  H    3.898741   5.889584   6.997930   8.149946   8.341817
    28  H    3.413438   5.211075   6.213765   7.090568   7.105458
    29  Br   2.907798   3.978520   4.857280   5.224117   4.817639
                   11         12         13         14         15
    11  C    0.000000
    12  C    4.843267   0.000000
    13  C    6.055459   1.390841   0.000000
    14  C    6.392734   2.408697   1.390002   0.000000
    15  C    5.638721   2.776920   2.405879   1.391327   0.000000
    16  C    4.312725   2.378502   2.755452   2.394979   1.387311
    17  H    4.927900   4.088140   5.298344   6.335370   6.386345
    18  H    3.228684   3.283969   4.645774   5.619269   5.542155
    19  H    2.624030   3.305458   4.481772   4.789851   4.073663
    20  H    3.393612   2.910003   3.686678   4.131137   3.922074
    21  H    3.863422   5.377206   6.066090   6.343830   5.980209
    22  H    3.393532   6.976167   7.918934   8.158800   7.504399
    23  H    2.146627   6.912160   8.076249   8.340070   7.507793
    24  H    1.085937   5.221103   6.477149   6.807920   5.998802
    25  H    4.943019   1.083928   2.146012   3.389103   3.860840
    26  H    6.917288   2.145501   1.083565   2.150167   3.390347
    27  H    7.438675   3.395031   2.154662   1.083572   2.144237
    28  H    6.250889   3.859651   3.392960   2.156363   1.082837
    29  Br   3.934492   4.193987   4.700151   4.170949   2.859212
                   16         17         18         19         20
    16  C    0.000000
    17  H    5.410417   0.000000
    18  H    4.447341   2.274484   0.000000
    19  H    2.729055   3.623661   2.892937   0.000000
    20  H    3.188292   5.368072   3.351654   3.715571   0.000000
    21  H    5.272673   7.209041   4.956971   5.467070   2.468779
    22  H    6.501628   7.765654   5.629709   5.832570   4.289175
    23  H    6.243201   6.720486   5.026462   4.678263   4.952952
    24  H    4.618936   4.677283   3.438926   2.401959   4.289181
    25  H    3.362832   3.392416   2.685363   3.594406   3.159229
    26  H    3.838974   5.626316   5.133665   5.400171   4.364874
    27  H    3.377021   7.295624   6.650220   5.851970   5.027202
    28  H    2.146333   7.366128   6.525602   4.781877   4.714486
    29  Br   1.945400   6.318596   5.313612   2.830128   4.138770
                   21         22         23         24         25
    21  H    0.000000
    22  H    2.479186   0.000000
    23  H    4.291482   2.482073   0.000000
    24  H    4.949343   4.291611   2.473694   0.000000
    25  H    5.520436   7.066524   6.976945   5.299414   0.000000
    26  H    6.665581   8.649312   8.921822   7.357380   2.465965
    27  H    7.113469   9.038581   9.344138   7.871315   4.289325
    28  H    6.523494   7.958341   7.980696   6.587000   4.943573
    29  Br   5.559693   6.123003   5.496236   4.057557   5.046975
                   26         27         28         29
    26  H    0.000000
    27  H    2.488327   0.000000
    28  H    4.293654   2.480031   0.000000
    29  Br   5.783707   5.002383   2.929829   0.000000
 Symmetry turned off by external request.
 Stoichiometry    C14H12BrNO
 Framework group  C1[X(C14H12BrNO)]
 Deg. of freedom    81
 Full point group                 C1      NOp   1
 Rotational constants (GHZ):           0.4228647           0.3259006           0.2644814
 General basis read from cards:  (5D, 7F)
 ======================================================================================================
                                       Pseudopotential Parameters
 ======================================================================================================
  Center     Atomic      Valence      Angular      Power
  Number     Number     Electrons     Momentum     of R      Exponent        Coefficient   SO-Coeffient
 ======================================================================================================
    1          6
                                   No pseudopotential on this center.
    2          7
                                   No pseudopotential on this center.
    3          8
                                   No pseudopotential on this center.
    4          6
                                   No pseudopotential on this center.
    5          6
                                   No pseudopotential on this center.
    6          6
                                   No pseudopotential on this center.
    7          6
                                   No pseudopotential on this center.
    8          6
                                   No pseudopotential on this center.
    9          6
                                   No pseudopotential on this center.
   10          6
                                   No pseudopotential on this center.
   11          6
                                   No pseudopotential on this center.
   12          6
                                   No pseudopotential on this center.
   13          6
                                   No pseudopotential on this center.
   14          6
                                   No pseudopotential on this center.
   15          6
                                   No pseudopotential on this center.
   16          6
                                   No pseudopotential on this center.
   17          1
                                   No pseudopotential on this center.
   18          1
                                   No pseudopotential on this center.
   19          1
                                   No pseudopotential on this center.
   20          1
                                   No pseudopotential on this center.
   21          1
                                   No pseudopotential on this center.
   22          1
                                   No pseudopotential on this center.
   23          1
                                   No pseudopotential on this center.
   24          1
                                   No pseudopotential on this center.
   25          1
                                   No pseudopotential on this center.
   26          1
                                   No pseudopotential on this center.
   27          1
                                   No pseudopotential on this center.
   28          1
                                   No pseudopotential on this center.
   29         35            7
                                      F and up 
                                                     1      213.6143969      -28.00000000    0.00000000
                                                     2       41.0585380     -134.92688520    0.00000000
                                                     2        8.7086530      -41.92719130    0.00000000
                                                     2        2.6074661       -5.93364200    0.00000000
                                      S - F
                                                     0       54.1980682        3.00000000    0.00000000
                                                     1       32.9053558       27.34306420    0.00000000
                                                     2       13.6744890      118.80288470    0.00000000
                                                     2        3.0341152       43.43548760    0.00000000
                                      P - F
                                                     0       54.2563340        5.00000000    0.00000000
                                                     1       26.0095593       25.05042520    0.00000000
                                                     2       28.2012995       92.61574630    0.00000000
                                                     2        9.4341061       95.82490160    0.00000000
                                                     2        2.5321764       26.26849830    0.00000000
                                      D - F
                                                     0       87.6328721        3.00000000    0.00000000
                                                     1       61.7373377       22.55335570    0.00000000
                                                     2       32.4385104      178.12419880    0.00000000
                                                     2        8.7537199       76.99241620    0.00000000
                                                     2        1.6633189        9.48182700    0.00000000
 ======================================================================================================
   396 basis functions,   648 primitive gaussians,   412 cartesian basis functions
    59 alpha electrons       59 beta electrons
       nuclear repulsion energy      1099.2374463375 Hartrees.
 NAtoms=   29 NActive=   29 NUniq=   29 SFac= 1.00D+00 NAtFMM=   60 NAOKFM=F Big=F
 Integral buffers will be    131072 words long.
 Raffenetti 2 integral format.
 Two-electron integral symmetry is turned off.
 ------------------------------------------------------------------------------
 Polarizable Continuum Model (PCM)
 =================================
 Model                : PCM.
 Atomic radii         : UFF (Universal Force Field).
 Polarization charges : Total charges.
 Charge compensation  : None.
 Solution method      : On-the-fly selection.
 Cavity type          : Scaled VdW (van der Waals Surface) (Alpha=1.100).
 Cavity algorithm     : GePol (No added spheres)
                        Default sphere list used, NSphG=   29.
                        Lebedev-Laikov grids with approx.  5.0 points / Ang**2.
                        Smoothing algorithm: York/Karplus (Gamma=1.0000).
                        Polarization charges: spherical gaussians, with
                                              point-specific exponents (IZeta= 3).
                        Self-potential: point-specific (ISelfS= 7).
                        Self-field    : sphere-specific E.n sum rule (ISelfD= 2).
 1st derivatives      : Analytical E(r).r(x)/FMM algorithm (CHGder, D1EAlg=3).
                        Cavity 1st derivative terms included.
 Solvent              : DiMethylSulfoxide, Eps=  46.826000 Eps(inf)=   2.007889
 ------------------------------------------------------------------------------
 One-electron integrals computed using PRISM.
   1 Symmetry operations used in ECPInt.
 ECPInt:  NShTT=    9316 NPrTT=   38001 LenC2=    8731 LenP2D=   23928.
 LDataN:  DoStor=T MaxTD1= 5 Len=  102
 NBasis=   396 RedAO= T EigKep=  1.29D-06  NBF=   396
 NBsUse=   395 1.00D-06 EigRej=  7.57D-07 NBFU=   395
 ExpMin= 4.38D-02 ExpMax= 8.59D+03 ExpMxC= 1.30D+03 IAcc=3 IRadAn=         7 AccDes= 0.00D+00
 Harris functional with IExCor= 1009 and IRadAn=       7 diagonalized for initial guess.
 HarFok:  IExCor= 1009 AccDes= 0.00D+00 IRadAn=         7 IDoV= 1 UseB2=F ITyADJ=14
 ICtDFT=  3500011 ScaDFX=  1.000000  1.000000  1.000000  1.000000
 FoFCou: FMM=F IPFlag=           0 FMFlag=      100000 FMFlg1=           0
         NFxFlg=           0 DoJE=T BraDBF=F KetDBF=T FulRan=T
         wScrn=  0.000000 ICntrl=       500 IOpCl=  0 I1Cent=   200000004 NGrid=           0
         NMat0=    1 NMatS0=      1 NMatT0=    0 NMatD0=    1 NMtDS0=    0 NMtDT0=    0
 Symmetry not used in FoFCou.
 Requested convergence on RMS density matrix=1.00D-08 within 128 cycles.
 Requested convergence on MAX density matrix=1.00D-06.
 Requested convergence on             energy=1.00D-06.
 No special actions if energy rises.
 Inv3:  Mode=1 IEnd=    16737132.
 Iteration    1 A*A^-1 deviation from unit magnitude is 6.88D-15 for    429.
 Iteration    1 A*A^-1 deviation from orthogonality  is 3.39D-15 for    544    492.
 Iteration    1 A^-1*A deviation from unit magnitude is 4.88D-15 for    492.
 Iteration    1 A^-1*A deviation from orthogonality  is 1.23D-14 for   1854   1827.
 Error on total polarization charges =  0.01744
 SCF Done:  E(RM062X) =  -683.716605861     A.U. after   16 cycles
            NFock= 16  Conv=0.53D-08     -V/T= 2.0172

 **********************************************************************

            Population analysis using the SCF density.

 **********************************************************************

 Alpha  occ. eigenvalues --  -19.61076 -14.78904 -10.65443 -10.61568 -10.60873
 Alpha  occ. eigenvalues --  -10.57776 -10.56672 -10.56535 -10.56007 -10.55953
 Alpha  occ. eigenvalues --  -10.55734 -10.55399 -10.55393 -10.55282 -10.55249
 Alpha  occ. eigenvalues --  -10.55163  -1.17939  -1.06004  -0.99373  -0.97483
 Alpha  occ. eigenvalues --   -0.90639  -0.89258  -0.86070  -0.85385  -0.82079
 Alpha  occ. eigenvalues --   -0.79533  -0.71948  -0.70486  -0.69507  -0.68972
 Alpha  occ. eigenvalues --   -0.67342  -0.63584  -0.60570  -0.58942  -0.57339
 Alpha  occ. eigenvalues --   -0.54900  -0.53771  -0.53422  -0.52568  -0.51451
 Alpha  occ. eigenvalues --   -0.50501  -0.49946  -0.49055  -0.48757  -0.47289
 Alpha  occ. eigenvalues --   -0.46078  -0.44684  -0.43279  -0.41627  -0.41301
 Alpha  occ. eigenvalues --   -0.40751  -0.38150  -0.36059  -0.35572  -0.33954
 Alpha  occ. eigenvalues --   -0.32383  -0.31875  -0.31081  -0.30592
 Alpha virt. eigenvalues --   -0.00527  -0.00023   0.00535   0.00926   0.01280
 Alpha virt. eigenvalues --    0.01690   0.02425   0.02585   0.02813   0.03707
 Alpha virt. eigenvalues --    0.04073   0.04216   0.04614   0.05215   0.05458
 Alpha virt. eigenvalues --    0.06031   0.06516   0.06929   0.07491   0.07853
 Alpha virt. eigenvalues --    0.08473   0.09001   0.09496   0.10388   0.10773
 Alpha virt. eigenvalues --    0.11222   0.12086   0.12338   0.12749   0.13450
 Alpha virt. eigenvalues --    0.13924   0.14297   0.14774   0.15029   0.15373
 Alpha virt. eigenvalues --    0.15724   0.15959   0.16521   0.17385   0.17438
 Alpha virt. eigenvalues --    0.17665   0.18380   0.18637   0.19078   0.19211
 Alpha virt. eigenvalues --    0.19593   0.20150   0.20720   0.20826   0.21086
 Alpha virt. eigenvalues --    0.21322   0.22089   0.22408   0.22578   0.22933
 Alpha virt. eigenvalues --    0.23186   0.23522   0.23744   0.23899   0.24170
 Alpha virt. eigenvalues --    0.24547   0.24774   0.24954   0.25531   0.25982
 Alpha virt. eigenvalues --    0.26392   0.26577   0.27323   0.27600   0.27675
 Alpha virt. eigenvalues --    0.28362   0.28875   0.29116   0.29471   0.30241
 Alpha virt. eigenvalues --    0.30993   0.31518   0.32588   0.33131   0.33388
 Alpha virt. eigenvalues --    0.33838   0.34114   0.34897   0.35312   0.36109
 Alpha virt. eigenvalues --    0.36892   0.37262   0.38833   0.39043   0.39959
 Alpha virt. eigenvalues --    0.40530   0.40885   0.41777   0.44479   0.46505
 Alpha virt. eigenvalues --    0.49132   0.49913   0.50941   0.54029   0.55044
 Alpha virt. eigenvalues --    0.55233   0.55474   0.57091   0.57369   0.57599
 Alpha virt. eigenvalues --    0.58022   0.58299   0.58593   0.59592   0.60133
 Alpha virt. eigenvalues --    0.60280   0.60855   0.61547   0.62013   0.63965
 Alpha virt. eigenvalues --    0.64941   0.65501   0.66348   0.66542   0.67546
 Alpha virt. eigenvalues --    0.68166   0.68606   0.69273   0.70174   0.71191
 Alpha virt. eigenvalues --    0.71936   0.73237   0.73609   0.73671   0.74447
 Alpha virt. eigenvalues --    0.74908   0.75103   0.75631   0.76497   0.77324
 Alpha virt. eigenvalues --    0.77681   0.78356   0.78714   0.79468   0.79727
 Alpha virt. eigenvalues --    0.80177   0.81787   0.82894   0.83983   0.85783
 Alpha virt. eigenvalues --    0.86662   0.86931   0.87600   0.87843   0.89002
 Alpha virt. eigenvalues --    0.89479   0.89981   0.90295   0.90974   0.92283
 Alpha virt. eigenvalues --    0.93223   0.94097   0.95310   0.97175   0.98298
 Alpha virt. eigenvalues --    0.99811   1.00973   1.01985   1.03425   1.03892
 Alpha virt. eigenvalues --    1.06065   1.06678   1.08064   1.08498   1.09831
 Alpha virt. eigenvalues --    1.10680   1.14203   1.15947   1.16600   1.18369
 Alpha virt. eigenvalues --    1.21906   1.23099   1.23898   1.24223   1.25332
 Alpha virt. eigenvalues --    1.26762   1.27910   1.28440   1.29320   1.31972
 Alpha virt. eigenvalues --    1.32515   1.35088   1.36359   1.39021   1.42010
 Alpha virt. eigenvalues --    1.43014   1.43770   1.47199   1.49764   1.52788
 Alpha virt. eigenvalues --    1.54209   1.55297   1.56409   1.58279   1.58668
 Alpha virt. eigenvalues --    1.60005   1.62247   1.63607   1.65873   1.66918
 Alpha virt. eigenvalues --    1.69361   1.72379   1.76495   1.78198   1.80224
 Alpha virt. eigenvalues --    1.80880   1.81414   1.82806   1.84223   1.85072
 Alpha virt. eigenvalues --    1.86999   1.87681   1.89633   1.90839   1.92164
 Alpha virt. eigenvalues --    1.93918   1.95660   1.96245   1.96836   1.98337
 Alpha virt. eigenvalues --    2.00452   2.01023   2.01636   2.02980   2.03302
 Alpha virt. eigenvalues --    2.05322   2.06012   2.12502   2.17946   2.22326
 Alpha virt. eigenvalues --    2.23603   2.25839   2.29582   2.30315   2.31520
 Alpha virt. eigenvalues --    2.32092   2.33743   2.35089   2.35209   2.36383
 Alpha virt. eigenvalues --    2.36554   2.40088   2.44628   2.45401   2.46540
 Alpha virt. eigenvalues --    2.49851   2.50621   2.54006   2.57329   2.63659
 Alpha virt. eigenvalues --    2.67226   2.69759   2.73027   2.73711   2.75069
 Alpha virt. eigenvalues --    2.77171   2.78562   2.82128   2.83193   2.83604
 Alpha virt. eigenvalues --    2.84779   2.88568   2.89633   2.90991   2.93196
 Alpha virt. eigenvalues --    2.94485   2.96642   2.98739   2.99922   3.00364
 Alpha virt. eigenvalues --    3.03602   3.05098   3.09109   3.13696   3.14635
 Alpha virt. eigenvalues --    3.20337   3.22990   3.26724   3.31392   3.34389
 Alpha virt. eigenvalues --    3.36148   3.36337   3.36624   3.37038   3.38812
 Alpha virt. eigenvalues --    3.40603   3.41243   3.41539   3.44243   3.45072
 Alpha virt. eigenvalues --    3.49665   3.58966   3.61295   3.62930   3.64746
 Alpha virt. eigenvalues --    3.68047   3.70825   3.71549   3.72935   3.92315
 Alpha virt. eigenvalues --    3.96000   3.98850   4.03742   4.06231   4.06978
 Alpha virt. eigenvalues --    4.14421   4.36706   4.59678   4.80224   4.81374
 Alpha virt. eigenvalues --    4.96632   5.17294   5.30650   5.83078  20.64943
 Alpha virt. eigenvalues --   23.41626  23.46283  23.84691  23.91711  23.92461
 Alpha virt. eigenvalues --   23.93279  23.96172  23.97360  24.11121  24.11627
 Alpha virt. eigenvalues --   24.12282  24.12785  24.21488  24.22531  35.61865
 Alpha virt. eigenvalues --   50.07936
          Condensed to atoms (all electrons):
               1          2          3          4          5          6
     1  C    5.080985   0.156363   0.464464  -0.193883  -0.506793   0.325236
     2  N    0.156363   8.076355  -0.197509  -0.468708  -1.018325  -0.479421
     3  O    0.464464  -0.197509   8.019259   0.030722   0.134442  -0.014685
     4  C   -0.193883  -0.468708   0.030722  19.852304  -7.923693   4.118385
     5  C   -0.506793  -1.018325   0.134442  -7.923693  27.688008  -6.499557
     6  C    0.325236  -0.479421  -0.014685   4.118385  -6.499557  22.578376
     7  C   -0.073101   0.665340  -0.084023   0.597957  -8.589617  -0.398282
     8  C   -0.026935   0.048257  -0.002251   0.377534   0.625715  -0.073063
     9  C   -0.008464   0.047419  -0.001909  -1.078078  -2.475161  -0.399005
    10  C   -0.037620   0.053210  -0.009112  -1.980754   2.738928  -0.705821
    11  C    0.052014  -0.062135   0.012921  -0.242479  -2.784523  -0.779359
    12  C    0.327466   1.399152  -0.080918  -3.602531  -2.787809  -1.315084
    13  C    0.006554  -0.194405   0.023434   1.702003  -0.659292   0.676439
    14  C    0.026766   0.026091   0.014675  -1.232724   0.406447  -0.902331
    15  C   -0.032397  -0.109210  -0.007603   0.777697   0.163397  -0.664182
    16  C   -0.127679  -0.804471   0.134315  -4.679079   6.571759 -10.285662
    17  H    0.437754  -0.202885  -0.049201   0.054681   0.015346   0.029672
    18  H   -0.028121   0.186103   0.000893   0.057361   0.154498   0.043018
    19  H    0.038770  -0.010966  -0.000786   0.507594  -0.297448   0.111568
    20  H    0.001328   0.000079   0.000137   0.018167   0.151240   0.020209
    21  H    0.000058   0.000404  -0.000000   0.008044  -0.012253   0.001937
    22  H   -0.000009  -0.000016   0.000000   0.005952   0.067935   0.001282
    23  H    0.000091   0.000391  -0.000002   0.003639  -0.039487  -0.000498
    24  H    0.000182   0.003280  -0.000116   0.076995   0.037587   0.015940
    25  H    0.010557   0.037179   0.002705   0.030145  -0.062432   0.005692
    26  H    0.000237   0.000490  -0.000037  -0.010823  -0.001517   0.005432
    27  H   -0.000036  -0.000087  -0.000005   0.010443   0.000704   0.065945
    28  H    0.000084   0.000203   0.000007  -0.001481  -0.002319   0.037529
    29  Br  -0.000986   0.005424  -0.002286   0.387589  -0.229823  -0.236490
               7          8          9         10         11         12
     1  C   -0.073101  -0.026935  -0.008464  -0.037620   0.052014   0.327466
     2  N    0.665340   0.048257   0.047419   0.053210  -0.062135   1.399152
     3  O   -0.084023  -0.002251  -0.001909  -0.009112   0.012921  -0.080918
     4  C    0.597957   0.377534  -1.078078  -1.980754  -0.242479  -3.602531
     5  C   -8.589617   0.625715  -2.475161   2.738928  -2.784523  -2.787809
     6  C   -0.398282  -0.073063  -0.399005  -0.705821  -0.779359  -1.315084
     7  C   27.606936  -6.402302   2.738775  -1.066393  -4.872513  -1.066419
     8  C   -6.402302  15.634313  -1.456426   2.218657  -3.863411   0.122936
     9  C    2.738775  -1.456426   8.191164  -0.364101   1.038210  -0.159057
    10  C   -1.066393   2.218657  -0.364101   9.960379  -4.310906  -0.218869
    11  C   -4.872513  -3.863411   1.038210  -4.310906  20.912103  -0.032386
    12  C   -1.066419   0.122936  -0.159057  -0.218869  -0.032386  30.781960
    13  C    0.578835   0.065882   0.025948   0.013131  -0.048108  -6.809804
    14  C   -0.520932  -0.011782  -0.033064  -0.008391  -0.038526   2.912338
    15  C    0.096322  -0.032080   0.007446   0.093934   0.120644  -2.194306
    16  C   -2.552951  -0.664207  -0.173178   0.041304   0.274050 -11.335286
    17  H   -0.015928  -0.001969   0.000070  -0.001516   0.004908  -0.017400
    18  H   -0.070660  -0.002127  -0.001798  -0.006380   0.007055  -0.093484
    19  H    0.065510  -0.005779   0.005028   0.000232   0.029895   0.034092
    20  H    0.130670  -0.087898  -0.036174  -0.017031   0.032737   0.030724
    21  H   -0.003486   0.266913   0.083243  -0.036026   0.020825   0.001166
    22  H   -0.117436   0.126676   0.212895   0.130140  -0.095859  -0.000139
    23  H    0.036891  -0.058804   0.106274   0.206985   0.072781  -0.000035
    24  H   -0.047138   0.013687  -0.032913   0.033051   0.219531   0.003668
    25  H    0.003509   0.006741  -0.000313   0.000206   0.004045   0.434106
    26  H    0.002343   0.000681   0.000025  -0.000023  -0.000481  -0.018131
    27  H   -0.001296   0.000063  -0.000026   0.000023   0.000207  -0.077297
    28  H    0.005374  -0.000134   0.000184  -0.000230  -0.000822   0.011972
    29  Br   0.147969   0.020606   0.010943  -0.045824   0.169205  -0.247369
              13         14         15         16         17         18
     1  C    0.006554   0.026766  -0.032397  -0.127679   0.437754  -0.028121
     2  N   -0.194405   0.026091  -0.109210  -0.804471  -0.202885   0.186103
     3  O    0.023434   0.014675  -0.007603   0.134315  -0.049201   0.000893
     4  C    1.702003  -1.232724   0.777697  -4.679079   0.054681   0.057361
     5  C   -0.659292   0.406447   0.163397   6.571759   0.015346   0.154498
     6  C    0.676439  -0.902331  -0.664182 -10.285662   0.029672   0.043018
     7  C    0.578835  -0.520932   0.096322  -2.552951  -0.015928  -0.070660
     8  C    0.065882  -0.011782  -0.032080  -0.664207  -0.001969  -0.002127
     9  C    0.025948  -0.033064   0.007446  -0.173178   0.000070  -0.001798
    10  C    0.013131  -0.008391   0.093934   0.041304  -0.001516  -0.006380
    11  C   -0.048108  -0.038526   0.120644   0.274050   0.004908   0.007055
    12  C   -6.809804   2.912338  -2.194306 -11.335286  -0.017400  -0.093484
    13  C    9.961139  -1.244215   1.148636   0.961896   0.000822   0.008335
    14  C   -1.244215   7.555712  -0.834468  -0.224173   0.000525  -0.001000
    15  C    1.148636  -0.834468   8.192038  -0.686675  -0.000585   0.004472
    16  C    0.961896  -0.224173  -0.686675  29.775415   0.011760   0.035877
    17  H    0.000822   0.000525  -0.000585   0.011760   0.498996   0.009024
    18  H    0.008335  -0.001000   0.004472   0.035877   0.009024   0.295509
    19  H   -0.019217  -0.000531  -0.005338  -0.132564  -0.000003  -0.000925
    20  H   -0.005246   0.012392  -0.006385   0.063900   0.000005  -0.000217
    21  H    0.000546  -0.000093  -0.000822  -0.002313   0.000000   0.000008
    22  H    0.000018  -0.000006  -0.000019  -0.000231   0.000000  -0.000004
    23  H    0.000028  -0.000010   0.000016  -0.000197   0.000000   0.000004
    24  H    0.000431   0.000267  -0.000223   0.001170   0.000005   0.000283
    25  H   -0.043745  -0.007706   0.002239  -0.083335  -0.000339  -0.004002
    26  H    0.295110   0.067845  -0.031363   0.022929  -0.000003  -0.000006
    27  H    0.088122   0.240008   0.103111  -0.098671  -0.000000   0.000000
    28  H   -0.025666   0.056609   0.321815  -0.066378   0.000000  -0.000001
    29  Br   0.066828  -0.051279  -0.115588   0.387537  -0.000003  -0.000009
              19         20         21         22         23         24
     1  C    0.038770   0.001328   0.000058  -0.000009   0.000091   0.000182
     2  N   -0.010966   0.000079   0.000404  -0.000016   0.000391   0.003280
     3  O   -0.000786   0.000137  -0.000000   0.000000  -0.000002  -0.000116
     4  C    0.507594   0.018167   0.008044   0.005952   0.003639   0.076995
     5  C   -0.297448   0.151240  -0.012253   0.067935  -0.039487   0.037587
     6  C    0.111568   0.020209   0.001937   0.001282  -0.000498   0.015940
     7  C    0.065510   0.130670  -0.003486  -0.117436   0.036891  -0.047138
     8  C   -0.005779  -0.087898   0.266913   0.126676  -0.058804   0.013687
     9  C    0.005028  -0.036174   0.083243   0.212895   0.106274  -0.032913
    10  C    0.000232  -0.017031  -0.036026   0.130140   0.206985   0.033051
    11  C    0.029895   0.032737   0.020825  -0.095859   0.072781   0.219531
    12  C    0.034092   0.030724   0.001166  -0.000139  -0.000035   0.003668
    13  C   -0.019217  -0.005246   0.000546   0.000018   0.000028   0.000431
    14  C   -0.000531   0.012392  -0.000093  -0.000006  -0.000010   0.000267
    15  C   -0.005338  -0.006385  -0.000822  -0.000019   0.000016  -0.000223
    16  C   -0.132564   0.063900  -0.002313  -0.000231  -0.000197   0.001170
    17  H   -0.000003   0.000005   0.000000   0.000000   0.000000   0.000005
    18  H   -0.000925  -0.000217   0.000008  -0.000004   0.000004   0.000283
    19  H    0.365115  -0.000449   0.000017  -0.000004   0.000004   0.001125
    20  H   -0.000449   0.400307  -0.004154  -0.000252   0.000052  -0.000122
    21  H    0.000017  -0.004154   0.407304  -0.004980  -0.000151   0.000055
    22  H   -0.000004  -0.000252  -0.004980   0.407286  -0.004967  -0.000167
    23  H    0.000004   0.000052  -0.000151  -0.004967   0.407366  -0.004260
    24  H    0.001125  -0.000122   0.000055  -0.000167  -0.004260   0.403224
    25  H   -0.000291  -0.000235  -0.000000   0.000000  -0.000000   0.000008
    26  H    0.000022  -0.000035   0.000000   0.000000  -0.000000   0.000000
    27  H   -0.000001  -0.000013  -0.000000   0.000000  -0.000000   0.000000
    28  H   -0.000007  -0.000040   0.000000  -0.000000  -0.000000  -0.000000
    29  Br   0.003512   0.001034  -0.000029   0.000001  -0.000018  -0.001663
              25         26         27         28         29
     1  C    0.010557   0.000237  -0.000036   0.000084  -0.000986
     2  N    0.037179   0.000490  -0.000087   0.000203   0.005424
     3  O    0.002705  -0.000037  -0.000005   0.000007  -0.002286
     4  C    0.030145  -0.010823   0.010443  -0.001481   0.387589
     5  C   -0.062432  -0.001517   0.000704  -0.002319  -0.229823
     6  C    0.005692   0.005432   0.065945   0.037529  -0.236490
     7  C    0.003509   0.002343  -0.001296   0.005374   0.147969
     8  C    0.006741   0.000681   0.000063  -0.000134   0.020606
     9  C   -0.000313   0.000025  -0.000026   0.000184   0.010943
    10  C    0.000206  -0.000023   0.000023  -0.000230  -0.045824
    11  C    0.004045  -0.000481   0.000207  -0.000822   0.169205
    12  C    0.434106  -0.018131  -0.077297   0.011972  -0.247369
    13  C   -0.043745   0.295110   0.088122  -0.025666   0.066828
    14  C   -0.007706   0.067845   0.240008   0.056609  -0.051279
    15  C    0.002239  -0.031363   0.103111   0.321815  -0.115588
    16  C   -0.083335   0.022929  -0.098671  -0.066378   0.387537
    17  H   -0.000339  -0.000003  -0.000000   0.000000  -0.000003
    18  H   -0.004002  -0.000006   0.000000  -0.000001  -0.000009
    19  H   -0.000291   0.000022  -0.000001  -0.000007   0.003512
    20  H   -0.000235  -0.000035  -0.000013  -0.000040   0.001034
    21  H   -0.000000   0.000000  -0.000000   0.000000  -0.000029
    22  H    0.000000   0.000000   0.000000  -0.000000   0.000001
    23  H   -0.000000  -0.000000  -0.000000  -0.000000  -0.000018
    24  H    0.000008   0.000000   0.000000  -0.000000  -0.001663
    25  H    0.395614  -0.003345  -0.000204   0.000042  -0.000212
    26  H   -0.003345   0.400751  -0.004740  -0.000152   0.000036
    27  H   -0.000204  -0.004740   0.400215  -0.004762  -0.000091
    28  H    0.000042  -0.000152  -0.004762   0.387620  -0.004353
    29  Br  -0.000212   0.000036  -0.000091  -0.004353   6.528210
 Mulliken charges:
               1
     1  C    0.107114
     2  N   -0.157602
     3  O   -0.387530
     4  C   -1.202981
     5  C    1.134042
     6  C    0.716780
     7  C   -0.793952
     8  C   -0.839494
     9  C   -0.247960
    10  C   -0.681184
    11  C    0.160381
    12  C   -0.003257
    13  C   -0.574435
    14  C   -0.208445
    15  C   -0.310524
    16  C   -0.364862
    17  H    0.226264
    18  H    0.406293
    19  H    0.311824
    20  H    0.295269
    21  H    0.273786
    22  H    0.271902
    23  H    0.273905
    24  H    0.276114
    25  H    0.273373
    26  H    0.274756
    27  H    0.278388
    28  H    0.284904
    29  Br   0.207131
 Sum of Mulliken charges =  -0.00000
 Mulliken charges with hydrogens summed into heavy atoms:
               1
     1  C    0.333379
     2  N    0.248691
     3  O   -0.387530
     4  C   -0.891157
     5  C    1.134042
     6  C    0.716780
     7  C   -0.498684
     8  C   -0.565707
     9  C    0.023942
    10  C   -0.407279
    11  C    0.436495
    12  C    0.270115
    13  C   -0.299679
    14  C    0.069944
    15  C   -0.025620
    16  C   -0.364862
    29  Br   0.207131
 Electronic spatial extent (au):  <R**2>=           4428.7866
 Charge=             -0.0000 electrons
 Dipole moment (field-independent basis, Debye):
    X=             -2.9724    Y=             -3.4387    Z=              4.1043  Tot=              6.1241
 Quadrupole moment (field-independent basis, Debye-Ang):
   XX=           -114.8171   YY=            -98.3703   ZZ=           -104.8986
   XY=             -6.6128   XZ=              2.9517   YZ=             10.8279
 Traceless Quadrupole moment (field-independent basis, Debye-Ang):
   XX=             -8.7885   YY=              7.6584   ZZ=              1.1301
   XY=             -6.6128   XZ=              2.9517   YZ=             10.8279
 Octapole moment (field-independent basis, Debye-Ang**2):
  XXX=            270.2297  YYY=           -144.1161  ZZZ=            233.9069  XYY=             65.6603
  XXY=           -101.9606  XXZ=             98.3887  XZZ=            106.3580  YZZ=            -71.2641
  YYZ=             85.0735  XYZ=            -12.9124
 Hexadecapole moment (field-independent basis, Debye-Ang**3):
 XXXX=          -2410.2905 YYYY=          -2742.6841 ZZZZ=          -1550.8947 XXXY=             34.1069
 XXXZ=           -406.6592 YYYX=           -128.3447 YYYZ=            -36.8036 ZZZX=           -418.9579
 ZZZY=            -70.0616 XXYY=           -808.0846 XXZZ=           -702.5474 YYZZ=           -696.6311
 XXYZ=            -16.0672 YYXZ=           -109.0985 ZZXY=             11.4663
 N-N= 1.099237446337D+03 E-N=-3.783377905759D+03  KE= 6.721699202513D+02
   1 Symmetry operations used in ECPInt.
 ECPInt:  NShTT=    9316 NPrTT=   38001 LenC2=    8731 LenP2D=   23928.
 LDataN:  DoStor=T MaxTD1= 6 Len=  172
 D1PCM: PCM CHGder 1st derivatives, ID1Alg=3 FixD1E=F DoIter=F DoCFld=F I1PDM=0.
 Calling FoFJK, ICntrl=      2127 FMM=F ISym2X=0 I1Cent= 0 IOpClX= 0 NMat=1 NMatS=1 NMatT=0.
 -------------------------------------------------------------------
 Center     Atomic                   Forces (Hartrees/Bohr)
 Number     Number              X              Y              Z
 -------------------------------------------------------------------
      1        6           0.000011633    0.000001645    0.000001946
      2        7          -0.000016166   -0.000010744   -0.000003019
      3        8           0.000004822    0.000006714   -0.000008431
      4        6          -0.000002761    0.000001717    0.000004486
      5        6           0.000002659    0.000000592   -0.000011107
      6        6           0.000004465    0.000000937    0.000002111
      7        6          -0.000003594   -0.000003677    0.000007015
      8        6           0.000001069    0.000001176    0.000005686
      9        6           0.000001048   -0.000000028    0.000000190
     10        6          -0.000005200    0.000000145    0.000003961
     11        6          -0.000005982    0.000002293    0.000002945
     12        6           0.000003114   -0.000009814   -0.000011563
     13        6          -0.000003184    0.000012989   -0.000002631
     14        6           0.000007445   -0.000006773    0.000011826
     15        6           0.000002221   -0.000013653   -0.000011967
     16        6          -0.000007079    0.000017561   -0.000001161
     17        1           0.000004844   -0.000000343   -0.000004937
     18        1           0.000001609    0.000002923    0.000001639
     19        1          -0.000000889   -0.000001048   -0.000001654
     20        1           0.000000228   -0.000000215    0.000001358
     21        1          -0.000000191   -0.000000558    0.000004658
     22        1          -0.000003018   -0.000000937    0.000004553
     23        1          -0.000003253   -0.000000721    0.000001409
     24        1          -0.000002441    0.000000416   -0.000001803
     25        1           0.000005588   -0.000002323   -0.000001127
     26        1           0.000004528   -0.000002435    0.000000332
     27        1           0.000001582    0.000001926   -0.000001782
     28        1          -0.000000792    0.000002807    0.000000880
     29       35          -0.000002306   -0.000000571    0.000006185
 -------------------------------------------------------------------
 Cartesian Forces:  Max     0.000017561 RMS     0.000005560

 GradGradGradGradGradGradGradGradGradGradGradGradGradGradGradGradGradGrad
 Berny optimization.
 FormGI is forming the generalized inverse of G from B-inverse, IUseBI=4.
 Internal  Forces:  Max     0.000021522 RMS     0.000003331
 Search for a local minimum.
 Step number   1 out of a maximum of   80 on scan point     1 out of    18
 All quantities printed in internal units (Hartrees-Bohrs-Radians)
 Mixed Optimization -- En-DIIS/RFO-DIIS
 Second derivative matrix not updated -- first step.
 ITU=  0
     Eigenvalues ---    0.00482   0.00937   0.01145   0.01487   0.01514
     Eigenvalues ---    0.02162   0.02167   0.02175   0.02180   0.02182
     Eigenvalues ---    0.02182   0.02187   0.02191   0.02196   0.02203
     Eigenvalues ---    0.02205   0.02210   0.02213   0.02216   0.02223
     Eigenvalues ---    0.02235   0.02382   0.02382   0.03752   0.05774
     Eigenvalues ---    0.06778   0.15997   0.15999   0.16000   0.16000
     Eigenvalues ---    0.16000   0.16000   0.16000   0.16000   0.16000
     Eigenvalues ---    0.16000   0.16000   0.16201   0.17647   0.18488
     Eigenvalues ---    0.22000   0.22000   0.22000   0.22000   0.22001
     Eigenvalues ---    0.22492   0.23475   0.24481   0.24983   0.24989
     Eigenvalues ---    0.25000   0.30181   0.30225   0.33802   0.34427
     Eigenvalues ---    0.35286   0.35380   0.35502   0.35503   0.35506
     Eigenvalues ---    0.35524   0.35566   0.35567   0.35654   0.37337
     Eigenvalues ---    0.42420   0.42524   0.42660   0.42843   0.45971
     Eigenvalues ---    0.46514   0.46657   0.46700   0.46897   0.46903
     Eigenvalues ---    0.47168   0.47209   0.47584   0.55485   0.95727
     Eigenvalues --- 1000.000001000.000001000.000001000.000001000.00000
     Eigenvalues --- 1000.000001000.000001000.000001000.000001000.00000
     Eigenvalues --- 1000.000001000.000001000.000001000.000001000.00000
     Eigenvalues --- 1000.000001000.000001000.000001000.000001000.00000
     Eigenvalues --- 1000.000001000.000001000.000001000.000001000.00000
     Eigenvalues --- 1000.000001000.000001000.000001000.000001000.00000
     Eigenvalues --- 1000.000001000.000001000.000001000.000001000.00000
     Eigenvalues --- 1000.000001000.000001000.000001000.000001000.00000
     Eigenvalues --- 1000.000001000.000001000.000001000.000001000.00000
     Eigenvalues --- 1000.000001000.000001000.000001000.000001000.00000
     Eigenvalues --- 1000.000001000.000001000.000001000.000001000.00000
     Eigenvalues --- 1000.000001000.000001000.000001000.000001000.00000
     Eigenvalues --- 1000.000001000.000001000.000001000.000001000.00000
     Eigenvalues --- 1000.000001000.000001000.00000
 RFO step:  Lambda=-1.43369958D-08 EMin= 4.81916163D-03
 Linear search not attempted -- first point.
 Iteration  1 RMS(Cart)=  0.00035966 RMS(Int)=  0.00000004
 Iteration  2 RMS(Cart)=  0.00000007 RMS(Int)=  0.00000000
 Iteration  1 RMS(Cart)=  0.00000000 RMS(Int)=  0.00000000
 Variable       Old X    -DE/DX   Delta X   Delta X   Delta X     New X
                                 (Linear)    (Quad)   (Total)
    R1        2.54703   0.00002   0.00000   0.00004   0.00004   2.54707
    R2        2.30400   0.00001   0.00000   0.00001   0.00001   2.30401
    R3        2.07666   0.00000   0.00000   0.00001   0.00001   2.07666
    R4        2.75342   0.00001   0.00000   0.00001   0.00001   2.75343
    R5        1.90864  -0.00000   0.00000  -0.00000  -0.00000   1.90864
    R6        2.87517   0.00001   0.00000   0.00002   0.00002   2.87518
    R7        2.87604  -0.00000   0.00000  -0.00001  -0.00001   2.87603
    R8        2.06616   0.00000   0.00000   0.00000   0.00000   2.06616
    R9        2.63283   0.00001   0.00000   0.00002   0.00002   2.63285
   R10        2.63755  -0.00000   0.00000  -0.00000  -0.00000   2.63755
   R11        2.63658  -0.00001   0.00000  -0.00002  -0.00002   2.63656
   R12        2.63430   0.00001   0.00000   0.00001   0.00001   2.63431
   R13        2.63377  -0.00000   0.00000  -0.00000  -0.00000   2.63377
   R14        2.05062  -0.00000   0.00000  -0.00000  -0.00000   2.05062
   R15        2.62857   0.00000   0.00000   0.00000   0.00000   2.62857
   R16        2.04866   0.00000   0.00000   0.00000   0.00000   2.04866
   R17        2.63422  -0.00000   0.00000  -0.00001  -0.00001   2.63421
   R18        2.04862   0.00000   0.00000   0.00000   0.00000   2.04862
   R19        2.62675   0.00000   0.00000   0.00000   0.00000   2.62676
   R20        2.04867   0.00000   0.00000   0.00000   0.00000   2.04867
   R21        2.05212   0.00000   0.00000   0.00000   0.00000   2.05213
   R22        2.62831   0.00001   0.00000   0.00001   0.00001   2.62832
   R23        2.04833   0.00000   0.00000   0.00001   0.00001   2.04834
   R24        2.62672  -0.00001   0.00000  -0.00001  -0.00001   2.62671
   R25        2.04764   0.00000   0.00000   0.00000   0.00000   2.04764
   R26        2.62923   0.00001   0.00000   0.00002   0.00002   2.62924
   R27        2.04765   0.00000   0.00000   0.00000   0.00000   2.04766
   R28        2.62164  -0.00001   0.00000  -0.00003  -0.00003   2.62161
   R29        2.04627   0.00000   0.00000   0.00001   0.00001   2.04627
   R30        3.67627  -0.00001   0.00000  -0.00003  -0.00003   3.67624
    A1        2.16869   0.00000   0.00000   0.00001   0.00001   2.16869
    A2        1.97685   0.00000   0.00000   0.00001   0.00001   1.97687
    A3        2.13764  -0.00000   0.00000  -0.00002  -0.00002   2.13762
    A4        2.12602  -0.00000   0.00000  -0.00001  -0.00001   2.12601
    A5        2.07629  -0.00000   0.00000  -0.00000  -0.00000   2.07629
    A6        2.08065   0.00000   0.00000   0.00001   0.00001   2.08066
    A7        1.89797   0.00000   0.00000   0.00003   0.00003   1.89800
    A8        1.96503  -0.00001   0.00000  -0.00004  -0.00004   1.96499
    A9        1.85684   0.00000   0.00000   0.00001   0.00001   1.85685
   A10        1.96909   0.00000   0.00000   0.00002   0.00002   1.96911
   A11        1.89191  -0.00000   0.00000   0.00000   0.00000   1.89191
   A12        1.87824   0.00000   0.00000  -0.00001  -0.00001   1.87823
   A13        2.12419   0.00000   0.00000   0.00000   0.00000   2.12419
   A14        2.07527   0.00000   0.00000   0.00001   0.00001   2.07528
   A15        2.08316  -0.00000   0.00000  -0.00001  -0.00001   2.08315
   A16        2.12239  -0.00001   0.00000  -0.00004  -0.00004   2.12234
   A17        2.11801   0.00001   0.00000   0.00003   0.00003   2.11804
   A18        2.04244   0.00000   0.00000   0.00001   0.00001   2.04245
   A19        2.09851   0.00000   0.00000   0.00001   0.00001   2.09851
   A20        2.09539   0.00000   0.00000   0.00000   0.00000   2.09539
   A21        2.08927  -0.00000   0.00000  -0.00001  -0.00001   2.08927
   A22        2.09747  -0.00000   0.00000  -0.00000  -0.00000   2.09747
   A23        2.08933   0.00000   0.00000   0.00001   0.00001   2.08934
   A24        2.09637  -0.00000   0.00000  -0.00000  -0.00000   2.09637
   A25        2.09045  -0.00000   0.00000  -0.00000  -0.00000   2.09045
   A26        2.09680  -0.00000   0.00000  -0.00000  -0.00000   2.09680
   A27        2.09593   0.00000   0.00000   0.00000   0.00000   2.09593
   A28        2.09408   0.00000   0.00000   0.00000   0.00000   2.09408
   A29        2.09714  -0.00000   0.00000   0.00000   0.00000   2.09714
   A30        2.09196  -0.00000   0.00000  -0.00000  -0.00000   2.09196
   A31        2.10269   0.00000   0.00000   0.00001   0.00001   2.10270
   A32        2.08507  -0.00000   0.00000  -0.00000  -0.00000   2.08506
   A33        2.09540  -0.00000   0.00000  -0.00000  -0.00000   2.09539
   A34        2.12023  -0.00000   0.00000  -0.00001  -0.00001   2.12022
   A35        2.07298  -0.00000   0.00000  -0.00000  -0.00000   2.07297
   A36        2.08998   0.00000   0.00000   0.00001   0.00001   2.08999
   A37        2.09499  -0.00000   0.00000  -0.00000  -0.00000   2.09499
   A38        2.08963  -0.00000   0.00000  -0.00001  -0.00001   2.08962
   A39        2.09856   0.00000   0.00000   0.00002   0.00002   2.09857
   A40        2.09034   0.00000   0.00000   0.00001   0.00001   2.09035
   A41        2.10600   0.00000   0.00000   0.00002   0.00002   2.10601
   A42        2.08684  -0.00000   0.00000  -0.00002  -0.00002   2.08682
   A43        2.07811  -0.00000   0.00000  -0.00000  -0.00000   2.07810
   A44        2.10786  -0.00000   0.00000  -0.00001  -0.00001   2.10785
   A45        2.09722   0.00000   0.00000   0.00001   0.00001   2.09723
   A46        2.14024  -0.00000   0.00000  -0.00000  -0.00000   2.14024
   A47        2.09771  -0.00000   0.00000  -0.00000  -0.00000   2.09770
   A48        2.04523   0.00000   0.00000   0.00001   0.00001   2.04524
    D1        0.03073  -0.00000   0.00000  -0.00009  -0.00009   0.03064
    D2       -3.13403   0.00000   0.00000   0.00011   0.00011  -3.13392
    D3       -3.10900  -0.00000   0.00000  -0.00007  -0.00007  -3.10907
    D4        0.00942   0.00000   0.00000   0.00013   0.00013   0.00955
    D5        2.73078   0.00000   0.00000   0.00014   0.00014   2.73092
    D6       -1.35699   0.00000   0.00000   0.00015   0.00015  -1.35684
    D7        0.69632   0.00000   0.00000   0.00012   0.00012   0.69643
    D8       -0.38759  -0.00000   0.00000  -0.00006  -0.00006  -0.38765
    D9        1.80783   0.00000   0.00000  -0.00005  -0.00005   1.80778
   D10       -2.42205  -0.00000   0.00000  -0.00008  -0.00008  -2.42214
   D11        1.65839  -0.00001   0.00000  -0.00056  -0.00056   1.65783
   D12       -1.44692  -0.00000   0.00000  -0.00050  -0.00050  -1.44743
   D13       -0.53466  -0.00000   0.00000  -0.00054  -0.00054  -0.53520
   D14        2.64321  -0.00000   0.00000  -0.00048  -0.00048   2.64273
   D15       -2.61294  -0.00000   0.00000  -0.00054  -0.00054  -2.61347
   D16        0.56494  -0.00000   0.00000  -0.00048  -0.00048   0.56446
   D17       -0.31553  -0.00000   0.00000  -0.00001  -0.00001  -0.31554
   D18        2.85538  -0.00000   0.00000   0.00000   0.00000   2.85538
   D19        1.84085   0.00000   0.00000   0.00001   0.00001   1.84085
   D20       -1.27143   0.00000   0.00000   0.00002   0.00002  -1.27141
   D21       -2.35615   0.00000   0.00000   0.00001   0.00001  -2.35614
   D22        0.81476   0.00000   0.00000   0.00002   0.00002   0.81478
   D23       -3.10388   0.00000   0.00000   0.00006   0.00006  -3.10382
   D24        0.04450   0.00000   0.00000   0.00005   0.00005   0.04455
   D25        0.00128   0.00000   0.00000   0.00000   0.00000   0.00128
   D26       -3.13353   0.00000   0.00000  -0.00001  -0.00001  -3.13353
   D27        3.10843  -0.00000   0.00000  -0.00004  -0.00004   3.10839
   D28       -0.04126  -0.00000   0.00000  -0.00005  -0.00005  -0.04131
   D29        0.00225   0.00000   0.00000   0.00001   0.00001   0.00226
   D30        3.13575  -0.00000   0.00000   0.00000   0.00000   3.13575
   D31       -3.11254   0.00000   0.00000   0.00003   0.00003  -3.11251
   D32        0.02943   0.00000   0.00000   0.00003   0.00003   0.02946
   D33        0.00094   0.00000   0.00000   0.00002   0.00002   0.00097
   D34       -3.14026   0.00000   0.00000   0.00002   0.00002  -3.14024
   D35        3.11744  -0.00000   0.00000  -0.00001  -0.00001   3.11743
   D36       -0.02832   0.00000   0.00000   0.00002   0.00002  -0.02830
   D37        0.00388  -0.00000   0.00000  -0.00000  -0.00000   0.00387
   D38        3.14131   0.00000   0.00000   0.00003   0.00003   3.14134
   D39       -0.00425  -0.00000   0.00000  -0.00001  -0.00001  -0.00427
   D40       -3.14030  -0.00000   0.00000  -0.00001  -0.00001  -3.14030
   D41        3.13057  -0.00000   0.00000  -0.00001  -0.00001   3.13057
   D42       -0.00547  -0.00000   0.00000  -0.00000  -0.00000  -0.00547
   D43        0.00369   0.00000   0.00000   0.00001   0.00001   0.00370
   D44       -3.13447   0.00000   0.00000   0.00000   0.00000  -3.13447
   D45        3.13971   0.00000   0.00000   0.00001   0.00001   3.13972
   D46        0.00155  -0.00000   0.00000  -0.00000  -0.00000   0.00154
   D47       -0.00017  -0.00000   0.00000  -0.00000  -0.00000  -0.00017
   D48       -3.13617  -0.00000   0.00000  -0.00001  -0.00001  -3.13619
   D49        3.13800   0.00000   0.00000   0.00001   0.00001   3.13800
   D50        0.00199  -0.00000   0.00000  -0.00000  -0.00000   0.00199
   D51       -0.00281  -0.00000   0.00000  -0.00001  -0.00001  -0.00282
   D52       -3.13626   0.00000   0.00000  -0.00000  -0.00000  -3.13626
   D53        3.13321   0.00000   0.00000   0.00000   0.00000   3.13321
   D54       -0.00024   0.00000   0.00000   0.00001   0.00001  -0.00023
   D55       -0.00300  -0.00000   0.00000  -0.00002  -0.00002  -0.00302
   D56        3.13972  -0.00000   0.00000  -0.00003  -0.00003   3.13969
   D57        3.13820  -0.00000   0.00000  -0.00002  -0.00002   3.13818
   D58       -0.00226  -0.00000   0.00000  -0.00003  -0.00003  -0.00229
   D59        0.00032   0.00000   0.00000   0.00001   0.00001   0.00033
   D60       -3.13792   0.00000   0.00000   0.00002   0.00002  -3.13790
   D61        3.14079   0.00000   0.00000   0.00001   0.00001   3.14080
   D62        0.00254   0.00000   0.00000   0.00002   0.00002   0.00256
   D63        0.00428   0.00000   0.00000   0.00001   0.00001   0.00429
   D64       -3.13793   0.00000   0.00000   0.00001   0.00001  -3.13792
   D65       -3.14062   0.00000   0.00000   0.00000   0.00000  -3.14062
   D66        0.00035   0.00000   0.00000   0.00000   0.00000   0.00035
   D67       -0.00653  -0.00000   0.00000  -0.00002  -0.00002  -0.00654
   D68        3.13911  -0.00000   0.00000  -0.00005  -0.00005   3.13907
   D69        3.13568  -0.00000   0.00000  -0.00002  -0.00002   3.13567
   D70       -0.00186  -0.00000   0.00000  -0.00005  -0.00005  -0.00191
         Item               Value     Threshold  Converged?
 Maximum Force            0.000022     0.002500     YES
 RMS     Force            0.000003     0.001667     YES
 Maximum Displacement     0.001285     0.010000     YES
 RMS     Displacement     0.000360     0.006667     YES
 Predicted change in Energy=-7.168498D-09
 Optimization completed.
    -- Stationary point found.
                           ----------------------------
                           !   Optimized Parameters   !
                           ! (Angstroms and Degrees)  !
 --------------------------                            --------------------------
 ! Name  Definition              Value          Derivative Info.                !
 --------------------------------------------------------------------------------
 ! R1    R(1,2)                  1.3478         -DE/DX =    0.0                 !
 ! R2    R(1,3)                  1.2192         -DE/DX =    0.0                 !
 ! R3    R(1,17)                 1.0989         -DE/DX =    0.0                 !
 ! R4    R(2,4)                  1.457          -DE/DX =    0.0                 !
 ! R5    R(2,18)                 1.01           -DE/DX =    0.0                 !
 ! R6    R(4,5)                  1.5215         -DE/DX =    0.0                 !
 ! R7    R(4,6)                  1.5219         -DE/DX =    0.0                 !
 ! R8    R(4,19)                 1.0934         -DE/DX =    0.0                 !
 ! R9    R(5,7)                  1.3932         -DE/DX =    0.0                 !
 ! R10   R(5,11)                 1.3957         -DE/DX =    0.0                 !
 ! R11   R(6,12)                 1.3952         -DE/DX =    0.0                 !
 ! R12   R(6,16)                 1.394          -DE/DX =    0.0                 !
 ! R13   R(7,8)                  1.3937         -DE/DX =    0.0                 !
 ! R14   R(7,20)                 1.0851         -DE/DX =    0.0                 !
 ! R15   R(8,9)                  1.391          -DE/DX =    0.0                 !
 ! R16   R(8,21)                 1.0841         -DE/DX =    0.0                 !
 ! R17   R(9,10)                 1.394          -DE/DX =    0.0                 !
 ! R18   R(9,22)                 1.0841         -DE/DX =    0.0                 !
 ! R19   R(10,11)                1.39           -DE/DX =    0.0                 !
 ! R20   R(10,23)                1.0841         -DE/DX =    0.0                 !
 ! R21   R(11,24)                1.0859         -DE/DX =    0.0                 !
 ! R22   R(12,13)                1.3908         -DE/DX =    0.0                 !
 ! R23   R(12,25)                1.0839         -DE/DX =    0.0                 !
 ! R24   R(13,14)                1.39           -DE/DX =    0.0                 !
 ! R25   R(13,26)                1.0836         -DE/DX =    0.0                 !
 ! R26   R(14,15)                1.3913         -DE/DX =    0.0                 !
 ! R27   R(14,27)                1.0836         -DE/DX =    0.0                 !
 ! R28   R(15,16)                1.3873         -DE/DX =    0.0                 !
 ! R29   R(15,28)                1.0828         -DE/DX =    0.0                 !
 ! R30   R(16,29)                1.9454         -DE/DX =    0.0                 !
 ! A1    A(2,1,3)              124.2567         -DE/DX =    0.0                 !
 ! A2    A(2,1,17)             113.2652         -DE/DX =    0.0                 !
 ! A3    A(3,1,17)             122.478          -DE/DX =    0.0                 !
 ! A4    A(1,2,4)              121.8119         -DE/DX =    0.0                 !
 ! A5    A(1,2,18)             118.9627         -DE/DX =    0.0                 !
 ! A6    A(4,2,18)             119.2122         -DE/DX =    0.0                 !
 ! A7    A(2,4,5)              108.7459         -DE/DX =    0.0                 !
 ! A8    A(2,4,6)              112.5881         -DE/DX =    0.0                 !
 ! A9    A(2,4,19)             106.389          -DE/DX =    0.0                 !
 ! A10   A(5,4,6)              112.8208         -DE/DX =    0.0                 !
 ! A11   A(5,4,19)             108.3985         -DE/DX =    0.0                 !
 ! A12   A(6,4,19)             107.6151         -DE/DX =    0.0                 !
 ! A13   A(4,5,7)              121.7073         -DE/DX =    0.0                 !
 ! A14   A(4,5,11)             118.904          -DE/DX =    0.0                 !
 ! A15   A(7,5,11)             119.3565         -DE/DX =    0.0                 !
 ! A16   A(4,6,12)             121.6037         -DE/DX =    0.0                 !
 ! A17   A(4,6,16)             121.3531         -DE/DX =    0.0                 !
 ! A18   A(12,6,16)            117.0231         -DE/DX =    0.0                 !
 ! A19   A(5,7,8)              120.2355         -DE/DX =    0.0                 !
 ! A20   A(5,7,20)             120.0567         -DE/DX =    0.0                 !
 ! A21   A(8,7,20)             119.7066         -DE/DX =    0.0                 !
 ! A22   A(7,8,9)              120.1762         -DE/DX =    0.0                 !
 ! A23   A(7,8,21)             119.7099         -DE/DX =    0.0                 !
 ! A24   A(9,8,21)             120.1131         -DE/DX =    0.0                 !
 ! A25   A(8,9,10)             119.7739         -DE/DX =    0.0                 !
 ! A26   A(8,9,22)             120.138          -DE/DX =    0.0                 !
 ! A27   A(10,9,22)            120.0877         -DE/DX =    0.0                 !
 ! A28   A(9,10,11)            119.9818         -DE/DX =    0.0                 !
 ! A29   A(9,10,23)            120.157          -DE/DX =    0.0                 !
 ! A30   A(11,10,23)           119.8604         -DE/DX =    0.0                 !
 ! A31   A(5,11,10)            120.4755         -DE/DX =    0.0                 !
 ! A32   A(5,11,24)            119.4655         -DE/DX =    0.0                 !
 ! A33   A(10,11,24)           120.0574         -DE/DX =    0.0                 !
 ! A34   A(6,12,13)            121.4802         -DE/DX =    0.0                 !
 ! A35   A(6,12,25)            118.7728         -DE/DX =    0.0                 !
 ! A36   A(13,12,25)           119.747          -DE/DX =    0.0                 !
 ! A37   A(12,13,14)           120.0343         -DE/DX =    0.0                 !
 ! A38   A(12,13,26)           119.7272         -DE/DX =    0.0                 !
 ! A39   A(14,13,26)           120.2385         -DE/DX =    0.0                 !
 ! A40   A(13,14,15)           119.7678         -DE/DX =    0.0                 !
 ! A41   A(13,14,27)           120.6648         -DE/DX =    0.0                 !
 ! A42   A(15,14,27)           119.5671         -DE/DX =    0.0                 !
 ! A43   A(14,15,16)           119.0668         -DE/DX =    0.0                 !
 ! A44   A(14,15,28)           120.7713         -DE/DX =    0.0                 !
 ! A45   A(16,15,28)           120.1619         -DE/DX =    0.0                 !
 ! A46   A(6,16,15)            122.6268         -DE/DX =    0.0                 !
 ! A47   A(6,16,29)            120.1897         -DE/DX =    0.0                 !
 ! A48   A(15,16,29)           117.183          -DE/DX =    0.0                 !
 ! D1    D(3,1,2,4)              1.7607         -DE/DX =    0.0                 !
 ! D2    D(3,1,2,18)          -179.5667         -DE/DX =    0.0                 !
 ! D3    D(17,1,2,4)          -178.1328         -DE/DX =    0.0                 !
 ! D4    D(17,1,2,18)            0.5398         -DE/DX =    0.0                 !
 ! D5    D(1,2,4,5)            156.4622         -DE/DX =    0.0                 !
 ! D6    D(1,2,4,6)            -77.7496         -DE/DX =    0.0                 !
 ! D7    D(1,2,4,19)            39.8959         -DE/DX =    0.0                 !
 ! D8    D(18,2,4,5)           -22.2071         -DE/DX =    0.0                 !
 ! D9    D(18,2,4,6)           103.5811         -DE/DX =    0.0                 !
 ! D10   D(18,2,4,19)         -138.7734         -DE/DX =    0.0                 !
 ! D11   D(2,4,5,7)             95.0189         -DE/DX =    0.0                 !
 ! D12   D(2,4,5,11)           -82.9025         -DE/DX =    0.0                 !
 ! D13   D(6,4,5,7)            -30.6339         -DE/DX =    0.0                 !
 ! D14   D(6,4,5,11)           151.4447         -DE/DX =    0.0                 !
 ! D15   D(19,4,5,7)          -149.7102         -DE/DX =    0.0                 !
 ! D16   D(19,4,5,11)           32.3684         -DE/DX =    0.0                 !
 ! D17   D(2,4,6,12)           -18.0787         -DE/DX =    0.0                 !
 ! D18   D(2,4,6,16)           163.601          -DE/DX =    0.0                 !
 ! D19   D(5,4,6,12)           105.4728         -DE/DX =    0.0                 !
 ! D20   D(5,4,6,16)           -72.8474         -DE/DX =    0.0                 !
 ! D21   D(19,4,6,12)         -134.9972         -DE/DX =    0.0                 !
 ! D22   D(19,4,6,16)           46.6825         -DE/DX =    0.0                 !
 ! D23   D(4,5,7,8)           -177.8391         -DE/DX =    0.0                 !
 ! D24   D(4,5,7,20)             2.5499         -DE/DX =    0.0                 !
 ! D25   D(11,5,7,8)             0.0731         -DE/DX =    0.0                 !
 ! D26   D(11,5,7,20)         -179.5379         -DE/DX =    0.0                 !
 ! D27   D(4,5,11,10)          178.1001         -DE/DX =    0.0                 !
 ! D28   D(4,5,11,24)           -2.3639         -DE/DX =    0.0                 !
 ! D29   D(7,5,11,10)            0.129          -DE/DX =    0.0                 !
 ! D30   D(7,5,11,24)          179.6651         -DE/DX =    0.0                 !
 ! D31   D(4,6,12,13)         -178.3356         -DE/DX =    0.0                 !
 ! D32   D(4,6,12,25)            1.6864         -DE/DX =    0.0                 !
 ! D33   D(16,6,12,13)           0.0541         -DE/DX =    0.0                 !
 ! D34   D(16,6,12,25)        -179.9239         -DE/DX =    0.0                 !
 ! D35   D(4,6,16,15)          178.6161         -DE/DX =    0.0                 !
 ! D36   D(4,6,16,29)           -1.6224         -DE/DX =    0.0                 !
 ! D37   D(12,6,16,15)           0.222          -DE/DX =    0.0                 !
 ! D38   D(12,6,16,29)         179.9835         -DE/DX =    0.0                 !
 ! D39   D(5,7,8,9)             -0.2437         -DE/DX =    0.0                 !
 ! D40   D(5,7,8,21)          -179.9258         -DE/DX =    0.0                 !
 ! D41   D(20,7,8,9)           179.3687         -DE/DX =    0.0                 !
 ! D42   D(20,7,8,21)           -0.3133         -DE/DX =    0.0                 !
 ! D43   D(7,8,9,10)             0.2114         -DE/DX =    0.0                 !
 ! D44   D(7,8,9,22)          -179.5922         -DE/DX =    0.0                 !
 ! D45   D(21,8,9,10)          179.8921         -DE/DX =    0.0                 !
 ! D46   D(21,8,9,22)            0.0885         -DE/DX =    0.0                 !
 ! D47   D(8,9,10,11)           -0.0098         -DE/DX =    0.0                 !
 ! D48   D(8,9,10,23)         -179.6894         -DE/DX =    0.0                 !
 ! D49   D(22,9,10,11)         179.7939         -DE/DX =    0.0                 !
 ! D50   D(22,9,10,23)           0.1142         -DE/DX =    0.0                 !
 ! D51   D(9,10,11,5)           -0.1611         -DE/DX =    0.0                 !
 ! D52   D(9,10,11,24)        -179.6943         -DE/DX =    0.0                 !
 ! D53   D(23,10,11,5)         179.5196         -DE/DX =    0.0                 !
 ! D54   D(23,10,11,24)         -0.0137         -DE/DX =    0.0                 !
 ! D55   D(6,12,13,14)          -0.172          -DE/DX =    0.0                 !
 ! D56   D(6,12,13,26)         179.8924         -DE/DX =    0.0                 !
 ! D57   D(25,12,13,14)        179.8058         -DE/DX =    0.0                 !
 ! D58   D(25,12,13,26)         -0.1298         -DE/DX =    0.0                 !
 ! D59   D(12,13,14,15)          0.0186         -DE/DX =    0.0                 !
 ! D60   D(12,13,14,27)       -179.7896         -DE/DX =    0.0                 !
 ! D61   D(26,13,14,15)        179.9538         -DE/DX =    0.0                 !
 ! D62   D(26,13,14,27)          0.1456         -DE/DX =    0.0                 !
 ! D63   D(13,14,15,16)          0.2453         -DE/DX =    0.0                 !
 ! D64   D(13,14,15,28)       -179.7903         -DE/DX =    0.0                 !
 ! D65   D(27,14,15,16)       -179.9443         -DE/DX =    0.0                 !
 ! D66   D(27,14,15,28)          0.02           -DE/DX =    0.0                 !
 ! D67   D(14,15,16,6)          -0.3739         -DE/DX =    0.0                 !
 ! D68   D(14,15,16,29)        179.8578         -DE/DX =    0.0                 !
 ! D69   D(28,15,16,6)         179.6615         -DE/DX =    0.0                 !
 ! D70   D(28,15,16,29)         -0.1068         -DE/DX =    0.0                 !
 --------------------------------------------------------------------------------
 Iteration  1 RMS(Cart)=  0.03456117 RMS(Int)=  0.02391709
 Iteration  2 RMS(Cart)=  0.01297435 RMS(Int)=  0.02301931
 Iteration  3 RMS(Cart)=  0.00478339 RMS(Int)=  0.02283572
 Iteration  4 RMS(Cart)=  0.00176938 RMS(Int)=  0.02278892
 Iteration  5 RMS(Cart)=  0.00065484 RMS(Int)=  0.02277453
 Iteration  6 RMS(Cart)=  0.00024238 RMS(Int)=  0.02276960
 Iteration  7 RMS(Cart)=  0.00008972 RMS(Int)=  0.02276783
 Iteration  8 RMS(Cart)=  0.00003321 RMS(Int)=  0.02276719
 Iteration  9 RMS(Cart)=  0.00001229 RMS(Int)=  0.02276695
 Iteration 10 RMS(Cart)=  0.00000455 RMS(Int)=  0.02276686
 Iteration 11 RMS(Cart)=  0.00000168 RMS(Int)=  0.02276683
 Iteration 12 RMS(Cart)=  0.00000062 RMS(Int)=  0.02276681
 Iteration  1 RMS(Cart)=  0.03473302 RMS(Int)=  0.01507823
 Iteration  2 RMS(Cart)=  0.02716438 RMS(Int)=  0.01627683
 Iteration  3 RMS(Cart)=  0.01714683 RMS(Int)=  0.01873415
 Iteration  4 RMS(Cart)=  0.01082763 RMS(Int)=  0.02073439
 Iteration  5 RMS(Cart)=  0.00684017 RMS(Int)=  0.02212596
 Iteration  6 RMS(Cart)=  0.00432263 RMS(Int)=  0.02304643
 Iteration  7 RMS(Cart)=  0.00273234 RMS(Int)=  0.02364257
 Iteration  8 RMS(Cart)=  0.00172740 RMS(Int)=  0.02402470
 Iteration  9 RMS(Cart)=  0.00109219 RMS(Int)=  0.02426830
 Iteration 10 RMS(Cart)=  0.00069061 RMS(Int)=  0.02442309
 Iteration 11 RMS(Cart)=  0.00043671 RMS(Int)=  0.02452128
 Iteration 12 RMS(Cart)=  0.00027616 RMS(Int)=  0.02458349
 Iteration 13 RMS(Cart)=  0.00017464 RMS(Int)=  0.02462288
 Iteration 14 RMS(Cart)=  0.00011044 RMS(Int)=  0.02464781
 Iteration 15 RMS(Cart)=  0.00006984 RMS(Int)=  0.02466358
 Iteration 16 RMS(Cart)=  0.00004417 RMS(Int)=  0.02467355
 Iteration 17 RMS(Cart)=  0.00002793 RMS(Int)=  0.02467986
 Iteration 18 RMS(Cart)=  0.00001766 RMS(Int)=  0.02468385
 Iteration 19 RMS(Cart)=  0.00001117 RMS(Int)=  0.02468638
 Iteration 20 RMS(Cart)=  0.00000706 RMS(Int)=  0.02468797
 Iteration 21 RMS(Cart)=  0.00000447 RMS(Int)=  0.02468898
 Iteration 22 RMS(Cart)=  0.00000283 RMS(Int)=  0.02468962
 Iteration 23 RMS(Cart)=  0.00000179 RMS(Int)=  0.02469003
 Iteration 24 RMS(Cart)=  0.00000113 RMS(Int)=  0.02469028
 Iteration 25 RMS(Cart)=  0.00000071 RMS(Int)=  0.02469044
 GradGradGradGradGradGradGradGradGradGradGradGradGradGradGradGradGradGrad

                          Input orientation:                          
 ---------------------------------------------------------------------
 Center     Atomic      Atomic             Coordinates (Angstroms)
 Number     Number       Type             X           Y           Z
 ---------------------------------------------------------------------
      1          6           0        2.220043   -0.079197   -0.192059
      2          7           0        0.980134   -0.590021   -0.042185
      3          8           0        2.481279    0.903563   -0.867171
      4          6           0       -0.175448   -0.015841   -0.722415
      5          6           0       -1.367748   -0.921074   -0.994393
      6          6           0       -0.563902    1.301158   -0.065976
      7          6           0       -2.482563   -0.934551   -0.158829
      8          6           0       -3.538527   -1.808419   -0.411532
      9          6           0       -3.487853   -2.669229   -1.503023
     10          6           0       -2.374617   -2.658542   -2.341932
     11          6           0       -1.320407   -1.789370   -2.086166
     12          6           0       -0.351265    1.531220    1.294112
     13          6           0       -0.664932    2.751737    1.883275
     14          6           0       -1.173075    3.788972    1.108587
     15          6           0       -1.352641    3.605283   -0.258907
     16          6           0       -1.037497    2.376131   -0.820285
     17          1           0        2.990417   -0.639769    0.358057
     18          1           0        0.853784   -1.405100    0.542689
     19          1           0        0.303794    0.237416   -1.672023
     20          1           0       -2.534620   -0.259083    0.688882
     21          1           0       -4.402394   -1.810903    0.243476
     22          1           0       -4.312473   -3.344046   -1.702805
     23          1           0       -2.330806   -3.323257   -3.197257
     24          1           0       -0.454765   -1.776523   -2.741747
     25          1           0        0.062217    0.732124    1.899801
     26          1           0       -0.503206    2.892356    2.945649
     27          1           0       -1.414092    4.746555    1.555286
     28          1           0       -1.726462    4.409287   -0.882414
     29         35           0       -1.287774    2.188924   -2.741298
 ---------------------------------------------------------------------
                    Distance matrix (angstroms):
                    1          2          3          4          5
     1  C    0.000000
     2  N    1.349361   0.000000
     3  O    1.220590   2.272627   0.000000
     4  C    2.454316   1.458686   2.815041   0.000000
     5  C    3.771570   2.555161   4.261514   1.521512   0.000000
     6  C    3.109924   2.441552   3.173818   1.521938   2.538985
     7  C    4.779878   3.481749   5.340425   2.546456   1.393256
     8  C    6.016602   4.694594   6.618197   3.823649   2.416483
     9  C    6.403668   5.140044   6.985677   4.315303   2.794565
    10  C    5.690858   4.563109   6.200261   3.800401   2.418355
    11  C    4.364300   3.302845   4.815668   2.513196   1.395760
    12  C    3.378427   2.838658   3.617790   2.547684   3.504888
    13  C    4.543598   4.192970   4.569393   3.832585   4.718524
    14  C    5.307321   5.013598   5.058014   4.338713   5.161875
    15  C    5.132634   4.805142   4.729505   3.835774   4.585747
    16  C    4.127331   3.670740   3.814766   2.544452   3.318273
    17  H    1.100157   2.050343   2.035259   3.402853   4.571855
    18  H    2.040720   1.011136   3.156957   2.142393   2.744468
    19  H    2.441832   1.948963   2.415156   1.093419   2.143673
    20  H    4.838929   3.605202   5.378875   2.759823   2.152496
    21  H    6.858948   5.526641   7.482434   4.692789   3.396055
    22  H    7.457570   6.193060   8.055777   5.399360   3.878665
    23  H    6.345500   5.327981   6.815532   4.659336   3.398613
    24  H    4.066500   3.279383   4.395140   2.693645   2.149087
    25  H    3.112930   2.522291   3.679320   2.737144   3.626875
    26  H    5.107976   4.822282   5.234505   4.692518   5.551001
    27  H    6.288723   6.063273   5.984213   5.422414   6.214904
    28  H    6.016476   5.746715   5.476808   4.691802   5.343591
    29  Br   4.893647   4.489004   4.401167   3.189694   3.567935
                    6          7          8          9         10
     6  C    0.000000
     7  C    2.947589   0.000000
     8  C    4.317091   1.393759   0.000000
     9  C    5.136007   2.413829   1.391012   0.000000
    10  C    4.913032   2.783835   2.409116   1.393979   0.000000
    11  C    3.768929   2.407478   2.779356   2.410815   1.390048
    12  C    1.395702   3.568402   4.921489   5.941879   5.904987
    13  C    2.431865   4.589411   5.858218   6.987329   7.074356
    14  C    2.817784   5.062882   6.263938   7.340781   7.410818
    15  C    2.443015   4.679405   5.840339   6.743623   6.679740
    16  C    1.396008   3.672377   4.892105   5.650312   5.426899
    17  H    4.071878   5.505232   6.677209   7.039198   6.336322
    18  H    3.115147   3.441620   4.512826   4.963141   4.507186
    19  H    2.112777   3.380391   4.531855   4.780557   4.001154
    20  H    2.624480   1.085164   2.149228   3.394393   3.868958
    21  H    4.951233   2.148393   1.084116   2.150202   3.393333
    22  H    6.189420   3.396778   2.150471   1.084108   2.152600
    23  H    5.857652   3.867944   3.393167   2.153355   1.084134
    24  H    4.079679   3.390037   3.865295   3.395730   2.150265
    25  H    2.140118   3.673100   4.976141   5.979248   5.952065
    26  H    3.406682   5.310448   6.525422   7.722048   7.891334
    27  H    3.901547   6.029493   7.165841   8.285384   8.422967
    28  H    3.417394   5.445354   6.493473   7.320727   7.245999
    29  Br   2.910235   4.225254   5.145139   5.474972   4.983839
                   11         12         13         14         15
    11  C    0.000000
    12  C    4.836510   0.000000
    13  C    6.066940   1.391101   0.000000
    14  C    6.430089   2.409821   1.390757   0.000000
    15  C    5.695804   2.777834   2.406331   1.391412   0.000000
    16  C    4.362784   2.378122   2.754836   2.394796   1.387543
    17  H    5.087142   4.093438   5.214421   6.124680   6.104365
    18  H    3.433023   3.261710   4.624172   5.604175   5.533065
    19  H    2.630096   3.301664   4.460985   4.746207   4.010387
    20  H    3.393668   2.887651   3.739966   4.291469   4.150747
    21  H    3.863462   5.355863   6.121703   6.521926   6.236060
    22  H    3.393588   6.959950   7.957581   8.284907   7.690163
    23  H    2.146681   6.903400   8.092743   8.394309   7.589161
    24  H    1.085950   5.219199   6.476121   6.805570   5.994540
    25  H    4.915029   1.084610   2.146592   3.390617   3.862239
    26  H    6.921382   2.145542   1.083775   2.151149   3.391016
    27  H    7.482463   3.396497   2.155948   1.083787   2.144196
    28  H    6.327499   3.861568   3.394606   2.157571   1.083940
    29  Br   4.032008   4.194540   4.700145   4.170722   2.858766
                   16         17         18         19         20
    16  C    0.000000
    17  H    5.168001   0.000000
    18  H    4.442110   2.277065   0.000000
    19  H    2.664323   3.479744   2.811635   0.000000
    20  H    3.385752   5.548010   3.579946   3.725181   0.000000
    21  H    5.475890   7.485876   5.280304   5.478407   2.468828
    22  H    6.650168   8.055586   5.957513   5.842751   4.289280
    23  H    6.309173   6.939509   5.273342   4.684639   4.953057
    24  H    4.612605   4.771821   3.554965   2.403263   4.289247
    25  H    3.363182   3.582377   2.652557   3.614003   3.031894
    26  H    3.838517   5.601512   5.107227   5.387286   4.376210
    27  H    3.376991   7.060138   6.634114   5.805083   5.202177
    28  H    2.147617   7.020021   6.518872   4.706372   4.991570
    29  Br   1.946273   5.992532   5.318633   2.735841   4.394713
                   21         22         23         24         25
    21  H    0.000000
    22  H    2.479238   0.000000
    23  H    4.291542   2.482100   0.000000
    24  H    4.949395   4.291671   2.473743   0.000000
    25  H    5.398439   6.980820   6.939213   5.301373   0.000000
    26  H    6.680273   8.660909   8.928004   7.358482   2.465786
    27  H    7.324687   9.190951   9.410042   7.869902   4.291134
    28  H    6.864328   8.214297   8.094193   6.583205   4.945869
    29  Br   5.882886   6.390699   5.628495   4.051997   5.048222
                   26         27         28         29
    26  H    0.000000
    27  H    2.490156   0.000000
    28  H    4.295521   2.480666   0.000000
    29  Br   5.783747   5.001806   2.928807   0.000000
 Symmetry turned off by external request.
 Stoichiometry    C14H12BrNO
 Framework group  C1[X(C14H12BrNO)]
 Deg. of freedom    81
 Full point group                 C1      NOp   1
 Rotational constants (GHZ):           0.4408950           0.3053924           0.2687362
 Basis read from rwf:  (5D, 7F)
 Pseudo-potential data read from rwf file.
   396 basis functions,   648 primitive gaussians,   412 cartesian basis functions
    59 alpha electrons       59 beta electrons
       nuclear repulsion energy      1096.9778086915 Hartrees.
 NAtoms=   29 NActive=   29 NUniq=   29 SFac= 1.00D+00 NAtFMM=   60 NAOKFM=F Big=F
 Integral buffers will be    131072 words long.
 Raffenetti 2 integral format.
 Two-electron integral symmetry is turned off.
 ------------------------------------------------------------------------------
 Polarizable Continuum Model (PCM)
 =================================
 Model                : PCM.
 Atomic radii         : UFF (Universal Force Field).
 Polarization charges : Total charges.
 Charge compensation  : None.
 Solution method      : On-the-fly selection.
 Cavity type          : Scaled VdW (van der Waals Surface) (Alpha=1.100).
 Cavity algorithm     : GePol (No added spheres)
                        Default sphere list used, NSphG=   29.
                        Lebedev-Laikov grids with approx.  5.0 points / Ang**2.
                        Smoothing algorithm: York/Karplus (Gamma=1.0000).
                        Polarization charges: spherical gaussians, with
                                              point-specific exponents (IZeta= 3).
                        Self-potential: point-specific (ISelfS= 7).
                        Self-field    : sphere-specific E.n sum rule (ISelfD= 2).
 1st derivatives      : Analytical E(r).r(x)/FMM algorithm (CHGder, D1EAlg=3).
                        Cavity 1st derivative terms included.
 Solvent              : DiMethylSulfoxide, Eps=  46.826000 Eps(inf)=   2.007889
 ------------------------------------------------------------------------------
 One-electron integrals computed using PRISM.
   1 Symmetry operations used in ECPInt.
 ECPInt:  NShTT=    9316 NPrTT=   38001 LenC2=    8721 LenP2D=   23890.
 LDataN:  DoStor=T MaxTD1= 5 Len=  102
 NBasis=   396 RedAO= T EigKep=  1.21D-06  NBF=   396
 NBsUse=   395 1.00D-06 EigRej=  8.65D-07 NBFU=   395
 Initial guess from the checkpoint file:  "/home/aikhl/works/aikhl/Gau-20612.chk"
 B after Tr=     0.045838    0.008101    0.026120
         Rot=    0.999900    0.001192    0.012175    0.007088 Ang=   1.62 deg.
 ExpMin= 4.38D-02 ExpMax= 8.59D+03 ExpMxC= 1.30D+03 IAcc=3 IRadAn=         5 AccDes= 0.00D+00
 Harris functional with IExCor= 1009 and IRadAn=       5 diagonalized for initial guess.
 HarFok:  IExCor= 1009 AccDes= 0.00D+00 IRadAn=         5 IDoV= 1 UseB2=F ITyADJ=14
 ICtDFT=  3500011 ScaDFX=  1.000000  1.000000  1.000000  1.000000
 FoFCou: FMM=F IPFlag=           0 FMFlag=      100000 FMFlg1=           0
         NFxFlg=           0 DoJE=T BraDBF=F KetDBF=T FulRan=T
         wScrn=  0.000000 ICntrl=       500 IOpCl=  0 I1Cent=   200000004 NGrid=           0
         NMat0=    1 NMatS0=      1 NMatT0=    0 NMatD0=    1 NMtDS0=    0 NMtDT0=    0
 Symmetry not used in FoFCou.
 Requested convergence on RMS density matrix=1.00D-08 within 128 cycles.
 Requested convergence on MAX density matrix=1.00D-06.
 Requested convergence on             energy=1.00D-06.
 No special actions if energy rises.
 Inv3:  Mode=1 IEnd=    17308812.
 Iteration    1 A*A^-1 deviation from unit magnitude is 5.88D-15 for    987.
 Iteration    1 A*A^-1 deviation from orthogonality  is 5.82D-15 for   1622    987.
 Iteration    1 A^-1*A deviation from unit magnitude is 5.00D-15 for    987.
 Iteration    1 A^-1*A deviation from orthogonality  is 1.05D-14 for   1897   1863.
 Error on total polarization charges =  0.01748
 SCF Done:  E(RM062X) =  -683.710200537     A.U. after   15 cycles
            NFock= 15  Conv=0.46D-08     -V/T= 2.0172
   1 Symmetry operations used in ECPInt.
 ECPInt:  NShTT=    9316 NPrTT=   38001 LenC2=    8721 LenP2D=   23890.
 LDataN:  DoStor=T MaxTD1= 6 Len=  172
 D1PCM: PCM CHGder 1st derivatives, ID1Alg=3 FixD1E=F DoIter=F DoCFld=F I1PDM=0.
 Calling FoFJK, ICntrl=      2127 FMM=F ISym2X=0 I1Cent= 0 IOpClX= 0 NMat=1 NMatS=1 NMatT=0.
 -------------------------------------------------------------------
 Center     Atomic                   Forces (Hartrees/Bohr)
 Number     Number              X              Y              Z
 -------------------------------------------------------------------
      1        6          -0.001855593    0.000172687   -0.001076857
      2        7          -0.009853714   -0.018899865    0.010449400
      3        8          -0.000222274   -0.001427900    0.000720645
      4        6           0.013477532    0.017773515   -0.009778049
      5        6           0.011269123   -0.005721814    0.007024733
      6        6           0.005450102    0.006483798   -0.004165399
      7        6          -0.000489253    0.000278750    0.000673496
      8        6          -0.000186270    0.000852420   -0.000233190
      9        6           0.000424874   -0.000126929    0.000016753
     10        6          -0.000304517    0.000291846   -0.000448924
     11        6           0.000265268   -0.000270294   -0.000477583
     12        6          -0.003800345   -0.001206201    0.000890051
     13        6          -0.000068551   -0.000496697   -0.000062490
     14        6           0.000648951    0.000021557   -0.000382153
     15        6          -0.000332469    0.000544104    0.000026752
     16        6          -0.003588206   -0.002394662    0.001589336
     17        1          -0.001182988    0.000470018   -0.000310500
     18        1           0.002040211    0.000638566    0.000600673
     19        1          -0.011344701    0.004027133   -0.005935165
     20        1           0.000224956   -0.000274660    0.000022962
     21        1           0.000058963    0.000034090   -0.000022012
     22        1           0.000055058   -0.000035219    0.000059438
     23        1          -0.000011977    0.000036522    0.000049487
     24        1          -0.000016702   -0.000143943    0.000198117
     25        1          -0.000064089    0.000085954   -0.000031404
     26        1          -0.000040522    0.000041049   -0.000127917
     27        1          -0.000011782   -0.000198849    0.000062697
     28        1           0.000356062   -0.000498964    0.000476120
     29       35          -0.000897146   -0.000056012    0.000190982
 -------------------------------------------------------------------
 Cartesian Forces:  Max     0.018899865 RMS     0.004410236

 GradGradGradGradGradGradGradGradGradGradGradGradGradGradGradGradGradGrad
 Berny optimization.
 FormGI is forming the generalized inverse of G from B-inverse, IUseBI=4.
 Internal  Forces:  Max     0.022586781 RMS     0.003073659
 Search for a local minimum.
 Step number   1 out of a maximum of   80 on scan point     2 out of    18
 All quantities printed in internal units (Hartrees-Bohrs-Radians)
 Mixed Optimization -- RFO/linear search
 Second derivative matrix not updated -- first step.
 ITU=  0
     Eigenvalues ---    0.00482   0.00937   0.01153   0.01487   0.01514
     Eigenvalues ---    0.02162   0.02169   0.02175   0.02180   0.02182
     Eigenvalues ---    0.02182   0.02187   0.02191   0.02196   0.02203
     Eigenvalues ---    0.02205   0.02211   0.02214   0.02216   0.02223
     Eigenvalues ---    0.02235   0.02382   0.02382   0.03259   0.05820
     Eigenvalues ---    0.06818   0.15997   0.15997   0.15999   0.15999
     Eigenvalues ---    0.16000   0.16000   0.16000   0.16000   0.16000
     Eigenvalues ---    0.16000   0.16000   0.16201   0.17710   0.20324
     Eigenvalues ---    0.21998   0.22000   0.22000   0.22000   0.22001
     Eigenvalues ---    0.22478   0.23475   0.24438   0.24865   0.24983
     Eigenvalues ---    0.25000   0.30181   0.30225   0.33802   0.34427
     Eigenvalues ---    0.35286   0.35380   0.35502   0.35503   0.35506
     Eigenvalues ---    0.35524   0.35566   0.35567   0.35654   0.37337
     Eigenvalues ---    0.42420   0.42524   0.42656   0.42834   0.45971
     Eigenvalues ---    0.46514   0.46651   0.46700   0.46896   0.46903
     Eigenvalues ---    0.47168   0.47209   0.47584   0.55485   0.95727
     Eigenvalues --- 1000.000001000.000001000.000001000.000001000.00000
     Eigenvalues --- 1000.000001000.000001000.000001000.000001000.00000
     Eigenvalues --- 1000.000001000.000001000.000001000.000001000.00000
     Eigenvalues --- 1000.000001000.000001000.000001000.000001000.00000
     Eigenvalues --- 1000.000001000.000001000.000001000.000001000.00000
     Eigenvalues --- 1000.000001000.000001000.000001000.000001000.00000
     Eigenvalues --- 1000.000001000.000001000.000001000.000001000.00000
     Eigenvalues --- 1000.000001000.000001000.000001000.000001000.00000
     Eigenvalues --- 1000.000001000.000001000.000001000.000001000.00000
     Eigenvalues --- 1000.000001000.000001000.000001000.000001000.00000
     Eigenvalues --- 1000.000001000.000001000.000001000.000001000.00000
     Eigenvalues --- 1000.000001000.000001000.000001000.000001000.00000
     Eigenvalues --- 1000.000001000.000001000.000001000.000001000.00000
     Eigenvalues --- 1000.000001000.000001000.00000
 RFO step:  Lambda=-8.58491590D-03 EMin= 4.81916163D-03
 Linear search not attempted -- first point.
 Iteration  1 RMS(Cart)=  0.10132468 RMS(Int)=  0.00236053
 Iteration  2 RMS(Cart)=  0.00440680 RMS(Int)=  0.00076393
 Iteration  3 RMS(Cart)=  0.00000533 RMS(Int)=  0.00076392
 Iteration  4 RMS(Cart)=  0.00000001 RMS(Int)=  0.00076392
 Iteration  1 RMS(Cart)=  0.00008060 RMS(Int)=  0.00003020
 Iteration  2 RMS(Cart)=  0.00005063 RMS(Int)=  0.00003354
 Iteration  3 RMS(Cart)=  0.00003181 RMS(Int)=  0.00003843
 Iteration  4 RMS(Cart)=  0.00001998 RMS(Int)=  0.00004223
 Iteration  5 RMS(Cart)=  0.00001255 RMS(Int)=  0.00004484
 Iteration  6 RMS(Cart)=  0.00000788 RMS(Int)=  0.00004654
 Iteration  7 RMS(Cart)=  0.00000495 RMS(Int)=  0.00004764
 Iteration  8 RMS(Cart)=  0.00000311 RMS(Int)=  0.00004834
 Iteration  9 RMS(Cart)=  0.00000195 RMS(Int)=  0.00004878
 Iteration 10 RMS(Cart)=  0.00000123 RMS(Int)=  0.00004906
 Iteration 11 RMS(Cart)=  0.00000077 RMS(Int)=  0.00004923
 Variable       Old X    -DE/DX   Delta X   Delta X   Delta X     New X
                                 (Linear)    (Quad)   (Total)
    R1        2.54992  -0.00322   0.00000  -0.00572  -0.00572   2.54421
    R2        2.30658  -0.00160   0.00000  -0.00165  -0.00165   2.30493
    R3        2.07900  -0.00122   0.00000  -0.00353  -0.00353   2.07547
    R4        2.75652   0.00357   0.00000   0.00935   0.00935   2.76587
    R5        1.91077  -0.00042   0.00000  -0.00090  -0.00090   1.90987
    R6        2.87524  -0.00705   0.00000  -0.02269  -0.02269   2.85255
    R7        2.87605   0.00195   0.00000   0.00628   0.00628   2.88233
    R8        2.06626   0.00111   0.00000   0.00316   0.00316   2.06942
    R9        2.63287   0.00023   0.00000   0.00050   0.00050   2.63337
   R10        2.63760   0.00036   0.00000   0.00078   0.00079   2.63839
   R11        2.63749  -0.00008   0.00000  -0.00017  -0.00017   2.63732
   R12        2.63807  -0.00125   0.00000  -0.00261  -0.00261   2.63547
   R13        2.63382  -0.00046   0.00000  -0.00099  -0.00099   2.63284
   R14        2.05066  -0.00016   0.00000  -0.00045  -0.00045   2.05021
   R15        2.62863   0.00029   0.00000   0.00057   0.00056   2.62920
   R16        2.04868  -0.00006   0.00000  -0.00017  -0.00017   2.04851
   R17        2.63424  -0.00000   0.00000  -0.00001  -0.00002   2.63422
   R18        2.04867  -0.00003   0.00000  -0.00009  -0.00009   2.04858
   R19        2.62681  -0.00012   0.00000  -0.00024  -0.00024   2.62657
   R20        2.04872  -0.00006   0.00000  -0.00017  -0.00017   2.04855
   R21        2.05215  -0.00013   0.00000  -0.00037  -0.00037   2.05178
   R22        2.62880  -0.00083   0.00000  -0.00176  -0.00176   2.62704
   R23        2.04962  -0.00011   0.00000  -0.00029  -0.00029   2.04933
   R24        2.62815  -0.00051   0.00000  -0.00109  -0.00109   2.62706
   R25        2.04804  -0.00013   0.00000  -0.00035  -0.00035   2.04769
   R26        2.62939  -0.00038   0.00000  -0.00080  -0.00080   2.62859
   R27        2.04806  -0.00015   0.00000  -0.00040  -0.00040   2.04766
   R28        2.62208   0.00019   0.00000   0.00041   0.00042   2.62249
   R29        2.04835  -0.00077   0.00000  -0.00210  -0.00210   2.04625
   R30        3.67792  -0.00007   0.00000  -0.00040  -0.00040   3.67753
    A1        2.16869   0.00043   0.00000   0.00190   0.00190   2.17059
    A2        1.97687  -0.00066   0.00000  -0.00359  -0.00359   1.97328
    A3        2.13762   0.00023   0.00000   0.00169   0.00169   2.13931
    A4        2.12602  -0.00239   0.00000  -0.01045  -0.01045   2.11558
    A5        2.07628  -0.00084   0.00000  -0.00682  -0.00682   2.06947
    A6        2.08065   0.00322   0.00000   0.01727   0.01727   2.09793
    A7        2.06005  -0.02259   0.00000  -0.11526  -0.11412   1.94592
    A8        1.91951   0.01128   0.00000   0.03840   0.03454   1.95405
    A9        1.72030   0.01262   0.00000   0.12191   0.12121   1.84151
   A10        1.97353   0.00539   0.00000  -0.00075  -0.00191   1.97161
   A11        1.90289  -0.00067   0.00000  -0.01584  -0.01245   1.89043
   A12        1.86088  -0.00434   0.00000  -0.00572  -0.00907   1.85181
   A13        2.12418  -0.00073   0.00000  -0.00269  -0.00276   2.12143
   A14        2.07529   0.00033   0.00000   0.00140   0.00134   2.07663
   A15        2.08315   0.00042   0.00000   0.00190   0.00187   2.08501
   A16        2.12241  -0.00219   0.00000  -0.00769  -0.00783   2.11458
   A17        2.11750   0.00231   0.00000   0.00981   0.00969   2.12720
   A18        2.03902   0.00009   0.00000   0.00055   0.00037   2.03939
   A19        2.09850  -0.00028   0.00000  -0.00126  -0.00124   2.09726
   A20        2.09538   0.00004   0.00000   0.00004   0.00003   2.09542
   A21        2.08928   0.00024   0.00000   0.00118   0.00117   2.09045
   A22        2.09748  -0.00003   0.00000  -0.00023  -0.00023   2.09725
   A23        2.08933  -0.00002   0.00000  -0.00009  -0.00010   2.08923
   A24        2.09636   0.00005   0.00000   0.00034   0.00034   2.09670
   A25        2.09044   0.00033   0.00000   0.00136   0.00135   2.09179
   A26        2.09682  -0.00017   0.00000  -0.00073  -0.00072   2.09609
   A27        2.09592  -0.00016   0.00000  -0.00064  -0.00064   2.09529
   A28        2.09407  -0.00014   0.00000  -0.00061  -0.00061   2.09347
   A29        2.09713   0.00006   0.00000   0.00026   0.00026   2.09739
   A30        2.09197   0.00008   0.00000   0.00036   0.00035   2.09232
   A31        2.10271  -0.00028   0.00000  -0.00115  -0.00114   2.10157
   A32        2.08506   0.00014   0.00000   0.00056   0.00055   2.08561
   A33        2.09539   0.00014   0.00000   0.00056   0.00055   2.09594
   A34        2.12115   0.00032   0.00000   0.00155   0.00151   2.12265
   A35        2.07239  -0.00013   0.00000  -0.00057  -0.00057   2.07182
   A36        2.08962  -0.00019   0.00000  -0.00091  -0.00091   2.08871
   A37        2.09535  -0.00022   0.00000  -0.00090  -0.00093   2.09441
   A38        2.08903   0.00017   0.00000   0.00081   0.00083   2.08986
   A39        2.09877   0.00005   0.00000   0.00008   0.00009   2.09886
   A40        2.08995   0.00001   0.00000   0.00017   0.00011   2.09006
   A41        2.10671  -0.00012   0.00000  -0.00069  -0.00071   2.10600
   A42        2.08636   0.00013   0.00000   0.00077   0.00076   2.08711
   A43        2.07746   0.00013   0.00000   0.00081   0.00079   2.07825
   A44        2.10821  -0.00012   0.00000  -0.00077  -0.00076   2.10746
   A45        2.09749  -0.00000   0.00000  -0.00002  -0.00001   2.09747
   A46        2.14192  -0.00024   0.00000  -0.00068  -0.00073   2.14119
   A47        2.09772   0.00053   0.00000   0.00190   0.00188   2.09960
   A48        2.04354  -0.00029   0.00000  -0.00127  -0.00129   2.04225
    D1        0.03061  -0.00024   0.00000  -0.00717  -0.00716   0.02344
    D2       -3.13393  -0.00020   0.00000  -0.00632  -0.00632  -3.14025
    D3       -3.10911  -0.00021   0.00000  -0.00630  -0.00630  -3.11541
    D4        0.00954  -0.00017   0.00000  -0.00545  -0.00545   0.00409
    D5        2.69867  -0.00049   0.00000   0.00555   0.00357   2.70224
    D6       -1.28485  -0.00251   0.00000  -0.06666  -0.06811  -1.35296
    D7        0.65694   0.00176   0.00000  -0.00665  -0.00322   0.65373
    D8       -0.41993  -0.00048   0.00000   0.00501   0.00303  -0.41690
    D9        1.87974  -0.00251   0.00000  -0.06720  -0.06866   1.81109
   D10       -2.46165   0.00177   0.00000  -0.00719  -0.00376  -2.46541
   D11        1.70894  -0.00058   0.00000  -0.03294  -0.03218   1.67676
   D12       -1.39632  -0.00105   0.00000  -0.05263  -0.05185  -1.44817
   D13       -0.56626  -0.00057   0.00000   0.02613   0.02454  -0.54172
   D14        2.61166  -0.00104   0.00000   0.00644   0.00487   2.61653
   D15       -2.63292   0.00196   0.00000   0.04439   0.04519  -2.58773
   D16        0.54501   0.00149   0.00000   0.02470   0.02551   0.57052
   D17       -0.53320   0.01066   0.00000  -0.03195  -0.03178  -0.56498
   D18        2.50631   0.01328   0.00000   0.00000   0.00000   2.50631
   D19        1.81080  -0.00587   0.00000  -0.16057  -0.16160   1.64920
   D20       -1.43287  -0.00325   0.00000  -0.12862  -0.12982  -1.56269
   D21       -2.38146  -0.00641   0.00000  -0.18438  -0.18389  -2.56535
   D22        0.65805  -0.00379   0.00000  -0.15243  -0.15211   0.50594
   D23       -3.10382  -0.00066   0.00000  -0.02404  -0.02402  -3.12784
   D24        0.04455  -0.00051   0.00000  -0.01946  -0.01945   0.02511
   D25        0.00128  -0.00019   0.00000  -0.00427  -0.00427  -0.00299
   D26       -3.13353  -0.00004   0.00000   0.00031   0.00031  -3.13323
   D27        3.10839   0.00058   0.00000   0.02177   0.02179   3.13018
   D28       -0.04131   0.00046   0.00000   0.01800   0.01803  -0.02328
   D29        0.00226   0.00014   0.00000   0.00265   0.00264   0.00490
   D30        3.13575   0.00002   0.00000  -0.00112  -0.00113   3.13462
   D31        3.10285   0.00110   0.00000   0.00441   0.00417   3.10702
   D32       -0.04610   0.00146   0.00000   0.01380   0.01357  -0.03252
   D33        0.05896  -0.00154   0.00000  -0.02671  -0.02663   0.03233
   D34       -3.08999  -0.00118   0.00000  -0.01733  -0.01723  -3.10722
   D35       -3.09858  -0.00083   0.00000  -0.00346  -0.00353  -3.10211
   D36        0.04662  -0.00049   0.00000   0.01146   0.01144   0.05806
   D37       -0.05439   0.00153   0.00000   0.02653   0.02646  -0.02794
   D38        3.09080   0.00187   0.00000   0.04145   0.04143   3.13223
   D39       -0.00427   0.00019   0.00000   0.00547   0.00547   0.00121
   D40       -3.14030   0.00008   0.00000   0.00203   0.00202  -3.13828
   D41        3.13057   0.00004   0.00000   0.00090   0.00091   3.13147
   D42       -0.00547  -0.00007   0.00000  -0.00254  -0.00254  -0.00801
   D43        0.00370  -0.00014   0.00000  -0.00497  -0.00498  -0.00128
   D44       -3.13447  -0.00010   0.00000  -0.00319  -0.00319  -3.13766
   D45        3.13972  -0.00002   0.00000  -0.00152  -0.00152   3.13820
   D46        0.00154   0.00001   0.00000   0.00027   0.00027   0.00181
   D47       -0.00017   0.00009   0.00000   0.00334   0.00334   0.00317
   D48       -3.13619   0.00004   0.00000   0.00202   0.00203  -3.13416
   D49        3.13800   0.00005   0.00000   0.00155   0.00155   3.13955
   D50        0.00199   0.00000   0.00000   0.00023   0.00023   0.00222
   D51       -0.00282  -0.00009   0.00000  -0.00219  -0.00218  -0.00500
   D52       -3.13626   0.00003   0.00000   0.00160   0.00161  -3.13465
   D53        3.13321  -0.00004   0.00000  -0.00087  -0.00087   3.13234
   D54       -0.00023   0.00008   0.00000   0.00291   0.00292   0.00269
   D55       -0.02749   0.00057   0.00000   0.00803   0.00796  -0.01953
   D56        3.12348   0.00048   0.00000   0.00899   0.00897   3.13244
   D57        3.12153   0.00021   0.00000  -0.00145  -0.00153   3.12000
   D58       -0.01069   0.00011   0.00000  -0.00049  -0.00053  -0.01122
   D59       -0.01189   0.00052   0.00000   0.01248   0.01248   0.00058
   D60       -3.13359  -0.00012   0.00000  -0.00200  -0.00198  -3.13557
   D61        3.12028   0.00062   0.00000   0.01152   0.01147   3.13175
   D62       -0.00142  -0.00003   0.00000  -0.00297  -0.00299  -0.00441
   D63        0.01684  -0.00056   0.00000  -0.01291  -0.01288   0.00396
   D64       -3.11746  -0.00072   0.00000  -0.01580  -0.01579  -3.13325
   D65        3.13877   0.00008   0.00000   0.00138   0.00140   3.14017
   D66        0.00447  -0.00008   0.00000  -0.00150  -0.00151   0.00296
   D67        0.01744  -0.00049   0.00000  -0.00711  -0.00711   0.01033
   D68       -3.12765  -0.00082   0.00000  -0.02158  -0.02161   3.13392
   D69       -3.13140  -0.00033   0.00000  -0.00424  -0.00422  -3.13562
   D70        0.00670  -0.00066   0.00000  -0.01871  -0.01872  -0.01203
         Item               Value     Threshold  Converged?
 Maximum Force            0.016419     0.002500     NO 
 RMS     Force            0.002500     0.001667     NO 
 Maximum Displacement     0.395056     0.010000     NO 
 RMS     Displacement     0.102154     0.006667     NO 
 Predicted change in Energy=-5.003779D-03
 GradGradGradGradGradGradGradGradGradGradGradGradGradGradGradGradGradGrad

                          Input orientation:                          
 ---------------------------------------------------------------------
 Center     Atomic      Atomic             Coordinates (Angstroms)
 Number     Number       Type             X           Y           Z
 ---------------------------------------------------------------------
      1          6           0        2.209816   -0.182999   -0.233358
      2          7           0        0.941637   -0.613016   -0.093972
      3          8           0        2.541423    0.774654   -0.912065
      4          6           0       -0.163316    0.044067   -0.793645
      5          6           0       -1.325185   -0.897297   -0.999791
      6          6           0       -0.568554    1.350882   -0.119522
      7          6           0       -2.406399   -0.924418   -0.121074
      8          6           0       -3.455981   -1.816553   -0.329844
      9          6           0       -3.429116   -2.685780   -1.415877
     10          6           0       -2.349432   -2.661760   -2.297270
     11          6           0       -1.301708   -1.772979   -2.086963
     12          6           0       -0.466549    1.512105    1.262989
     13          6           0       -0.794730    2.712309    1.882971
     14          6           0       -1.214903    3.796300    1.120726
     15          6           0       -1.305740    3.674082   -0.261902
     16          6           0       -0.977362    2.463126   -0.854897
     17          1           0        2.933460   -0.787718    0.329578
     18          1           0        0.765588   -1.417058    0.492506
     19          1           0        0.234683    0.319719   -1.775906
     20          1           0       -2.438311   -0.242912    0.722485
     21          1           0       -4.294842   -1.829173    0.356645
     22          1           0       -4.248085   -3.376978   -1.579358
     23          1           0       -2.326422   -3.331940   -3.149022
     24          1           0       -0.462686   -1.747840   -2.775638
     25          1           0       -0.120149    0.676193    1.860739
     26          1           0       -0.712260    2.801250    2.959753
     27          1           0       -1.468035    4.738491    1.592247
     28          1           0       -1.623759    4.510321   -0.871892
     29         35           0       -1.138481    2.354725   -2.791247
 ---------------------------------------------------------------------
                    Distance matrix (angstroms):
                    1          2          3          4          5
     1  C    0.000000
     2  N    1.346336   0.000000
     3  O    1.219715   2.270290   0.000000
     4  C    2.448925   1.463633   2.804174   0.000000
     5  C    3.686987   2.457602   4.213523   1.509504   0.000000
     6  C    3.175703   2.477544   3.260693   1.525263   2.530153
     7  C    4.676724   3.362596   5.290884   2.534115   1.393522
     8  C    5.897377   4.565433   6.559130   3.810336   2.415398
     9  C    6.281705   5.014705   6.919231   4.301707   2.792547
    10  C    5.584867   4.459037   6.135813   3.789656   2.417822
    11  C    4.277229   3.217161   4.758200   2.504050   1.396178
    12  C    3.503621   2.887987   3.784519   2.544962   3.415062
    13  C    4.678563   4.240408   4.764100   3.831771   4.649834
    14  C    5.421905   5.056502   5.231880   4.341648   5.151564
    15  C    5.218910   4.843358   4.861076   3.842512   4.630591
    16  C    4.188841   3.704621   3.903339   2.553091   3.381482
    17  H    1.098291   2.043838   2.033808   3.397575   4.462655
    18  H    2.033612   1.010660   3.151192   2.156834   2.620770
    19  H    2.556038   2.049068   2.504842   1.095091   2.125246
    20  H    4.745767   3.496802   5.339002   2.748929   2.152557
    21  H    6.735619   5.394702   7.424557   4.679926   3.395169
    22  H    7.329236   6.064575   7.986159   5.385743   3.876604
    23  H    6.244548   5.235083   6.750111   4.650189   3.398405
    24  H    4.006767   3.232845   4.342873   2.688652   2.149641
    25  H    3.248412   2.571058   3.844749   2.728956   3.480031
    26  H    5.257397   4.870094   5.448350   4.689498   5.452790
    27  H    6.409405   6.106429   6.169224   5.425162   6.204931
    28  H    6.093543   5.782300   5.595137   4.699622   5.417365
    29  Br   4.918733   4.517707   4.423759   3.206323   3.717503
                    6          7          8          9         10
     6  C    0.000000
     7  C    2.924837   0.000000
     8  C    4.291167   1.393238   0.000000
     9  C    5.114488   2.413475   1.391310   0.000000
    10  C    4.900552   2.785217   2.410308   1.393968   0.000000
    11  C    3.763888   2.409381   2.780334   2.410275   1.389924
    12  C    1.395612   3.408122   4.749083   5.794425   5.800159
    13  C    2.431998   4.454150   5.699947   6.852864   6.983704
    14  C    2.817099   5.024630   6.215360   7.304413   7.394349
    15  C    2.441511   4.730485   5.897053   6.803545   6.736091
    16  C    1.394628   3.749147   4.973418   5.730360   5.497952
    17  H    4.127882   5.360585   6.505251   6.865248   6.190422
    18  H    3.133051   3.268130   4.319432   4.779866   4.362967
    19  H    2.109999   3.355840   4.502860   4.752480   3.979785
    20  H    2.597142   1.084924   2.149278   3.394391   3.870096
    21  H    4.921860   2.147793   1.084027   2.150602   3.394272
    22  H    6.166257   3.396093   2.150265   1.084062   2.152165
    23  H    5.847803   3.869241   3.394122   2.153427   1.084044
    24  H    4.082676   3.391571   3.866062   3.395347   2.150325
    25  H    2.139557   3.422934   4.705339   5.743547   5.779331
    26  H    3.406780   5.122714   6.298695   7.525619   7.756359
    27  H    3.900654   5.990370   7.114419   8.247087   8.406480
    28  H    3.414904   5.541899   6.609099   7.439025   7.348268
    29  Br   2.910435   4.414774   5.369253   5.704853   5.184163
                   11         12         13         14         15
    11  C    0.000000
    12  C    4.765653   0.000000
    13  C    6.011257   1.390169   0.000000
    14  C    6.427571   2.407865   1.390179   0.000000
    15  C    5.744680   2.775550   2.405540   1.390989   0.000000
    16  C    4.423548   2.377144   2.755244   2.395175   1.387764
    17  H    4.974641   4.209573   5.344401   6.232820   6.182907
    18  H    3.324763   3.269832   4.628138   5.612139   5.547905
    19  H    2.614697   3.338921   4.491276   4.751672   3.989594
    20  H    3.394992   2.694453   3.575110   4.239169   4.194589
    21  H    3.864354   5.161534   5.933423   6.458777   6.293104
    22  H    3.392877   6.803094   7.809788   8.242970   7.753098
    23  H    2.146711   6.811002   8.012489   8.383199   7.646019
    24  H    1.085754   5.190160   6.458004   6.817988   6.035466
    25  H    4.793628   1.084457   2.145069   3.388388   3.859867
    26  H    6.836692   2.145059   1.083592   2.150533   3.390150
    27  H    7.480875   3.394252   2.154825   1.083573   2.144102
    28  H    6.407806   3.858257   3.392551   2.155810   1.082829
    29  Br   4.190538   4.195036   4.700462   4.169833   2.857667
                   16         17         18         19         20
    16  C    0.000000
    17  H    5.221638   0.000000
    18  H    4.461973   2.263247   0.000000
    19  H    2.628974   3.597621   2.905847   0.000000
    20  H    3.456175   5.413605   3.420011   3.701811   0.000000
    21  H    5.558538   7.302994   5.079000   5.448129   2.469164
    22  H    6.732703   7.869110   5.768086   5.813726   4.289071
    23  H    6.376971   6.800006   5.146652   4.666832   4.954107
    24  H    4.656863   4.700852   3.506970   2.400123   4.290077
    25  H    3.361938   3.716452   2.652978   3.671262   2.741214
    26  H    3.838771   5.752373   5.105435   5.429656   4.153497
    27  H    3.377359   7.176801   6.639976   5.811131   5.149009
    28  H    2.146887   7.090909   6.534859   4.672493   5.079247
    29  Br   1.946063   6.016245   5.351155   2.656642   4.558902
                   21         22         23         24         25
    21  H    0.000000
    22  H    2.479111   0.000000
    23  H    4.292165   2.481665   0.000000
    24  H    4.950073   4.291202   2.474328   0.000000
    25  H    5.095804   6.730700   6.784576   5.243020   0.000000
    26  H    6.407174   8.442516   8.805604   7.324699   2.464609
    27  H    7.256153   9.145960   9.399378   7.884264   4.288490
    28  H    6.988074   8.342486   8.196348   6.643562   4.942535
    29  Br   6.113661   6.632551   5.820427   4.157882   5.049301
                   26         27         28         29
    26  H    0.000000
    27  H    2.488809   0.000000
    28  H    4.293397   2.479575   0.000000
    29  Br   5.784034   5.000596   2.926774   0.000000
 Symmetry turned off by external request.
 Stoichiometry    C14H12BrNO
 Framework group  C1[X(C14H12BrNO)]
 Deg. of freedom    81
 Full point group                 C1      NOp   1
 Rotational constants (GHZ):           0.4333981           0.2972009           0.2681495
 Basis read from rwf:  (5D, 7F)
 Pseudo-potential data read from rwf file.
   396 basis functions,   648 primitive gaussians,   412 cartesian basis functions
    59 alpha electrons       59 beta electrons
       nuclear repulsion energy      1096.5452481253 Hartrees.
 NAtoms=   29 NActive=   29 NUniq=   29 SFac= 1.00D+00 NAtFMM=   60 NAOKFM=F Big=F
 Integral buffers will be    131072 words long.
 Raffenetti 2 integral format.
 Two-electron integral symmetry is turned off.
 ------------------------------------------------------------------------------
 Polarizable Continuum Model (PCM)
 =================================
 Model                : PCM.
 Atomic radii         : UFF (Universal Force Field).
 Polarization charges : Total charges.
 Charge compensation  : None.
 Solution method      : On-the-fly selection.
 Cavity type          : Scaled VdW (van der Waals Surface) (Alpha=1.100).
 Cavity algorithm     : GePol (No added spheres)
                        Default sphere list used, NSphG=   29.
                        Lebedev-Laikov grids with approx.  5.0 points / Ang**2.
                        Smoothing algorithm: York/Karplus (Gamma=1.0000).
                        Polarization charges: spherical gaussians, with
                                              point-specific exponents (IZeta= 3).
                        Self-potential: point-specific (ISelfS= 7).
                        Self-field    : sphere-specific E.n sum rule (ISelfD= 2).
 1st derivatives      : Analytical E(r).r(x)/FMM algorithm (CHGder, D1EAlg=3).
                        Cavity 1st derivative terms included.
 Solvent              : DiMethylSulfoxide, Eps=  46.826000 Eps(inf)=   2.007889
 ------------------------------------------------------------------------------
 One-electron integrals computed using PRISM.
   1 Symmetry operations used in ECPInt.
 ECPInt:  NShTT=    9316 NPrTT=   38001 LenC2=    8740 LenP2D=   23906.
 LDataN:  DoStor=T MaxTD1= 5 Len=  102
 NBasis=   396 RedAO= T EigKep=  1.12D-06  NBF=   396
 NBsUse=   395 1.00D-06 EigRej=  8.94D-07 NBFU=   395
 Initial guess from the checkpoint file:  "/home/aikhl/works/aikhl/Gau-20612.chk"
 B after Tr=     0.039708    0.042877   -0.012414
         Rot=    0.999966   -0.001828    0.006041    0.005298 Ang=  -0.94 deg.
 ExpMin= 4.38D-02 ExpMax= 8.59D+03 ExpMxC= 1.30D+03 IAcc=3 IRadAn=         5 AccDes= 0.00D+00
 Harris functional with IExCor= 1009 and IRadAn=       5 diagonalized for initial guess.
 HarFok:  IExCor= 1009 AccDes= 0.00D+00 IRadAn=         5 IDoV= 1 UseB2=F ITyADJ=14
 ICtDFT=  3500011 ScaDFX=  1.000000  1.000000  1.000000  1.000000
 FoFCou: FMM=F IPFlag=           0 FMFlag=      100000 FMFlg1=           0
         NFxFlg=           0 DoJE=T BraDBF=F KetDBF=T FulRan=T
         wScrn=  0.000000 ICntrl=       500 IOpCl=  0 I1Cent=   200000004 NGrid=           0
         NMat0=    1 NMatS0=      1 NMatT0=    0 NMatD0=    1 NMtDS0=    0 NMtDT0=    0
 Symmetry not used in FoFCou.
 Requested convergence on RMS density matrix=1.00D-08 within 128 cycles.
 Requested convergence on MAX density matrix=1.00D-06.
 Requested convergence on             energy=1.00D-06.
 No special actions if energy rises.
 Inv3:  Mode=1 IEnd=    17193708.
 Iteration    1 A*A^-1 deviation from unit magnitude is 6.66D-15 for    999.
 Iteration    1 A*A^-1 deviation from orthogonality  is 4.06D-15 for   1553    978.
 Iteration    1 A^-1*A deviation from unit magnitude is 5.22D-15 for    999.
 Iteration    1 A^-1*A deviation from orthogonality  is 4.14D-15 for   1929   1848.
 Error on total polarization charges =  0.01752
 SCF Done:  E(RM062X) =  -683.714523930     A.U. after   17 cycles
            NFock= 17  Conv=0.38D-08     -V/T= 2.0172
   1 Symmetry operations used in ECPInt.
 ECPInt:  NShTT=    9316 NPrTT=   38001 LenC2=    8740 LenP2D=   23906.
 LDataN:  DoStor=T MaxTD1= 6 Len=  172
 D1PCM: PCM CHGder 1st derivatives, ID1Alg=3 FixD1E=F DoIter=F DoCFld=F I1PDM=0.
 Calling FoFJK, ICntrl=      2127 FMM=F ISym2X=0 I1Cent= 0 IOpClX= 0 NMat=1 NMatS=1 NMatT=0.
 -------------------------------------------------------------------
 Center     Atomic                   Forces (Hartrees/Bohr)
 Number     Number              X              Y              Z
 -------------------------------------------------------------------
      1        6           0.000358178    0.000587782   -0.000126061
      2        7          -0.005710937   -0.001394113   -0.000404845
      3        8           0.000201152   -0.000031337    0.000278937
      4        6           0.006324158    0.008374307   -0.001398287
      5        6          -0.001472321   -0.002693077    0.000714280
      6        6           0.007900063    0.002736011   -0.001562554
      7        6          -0.000988937   -0.000713893   -0.000383239
      8        6           0.000084451   -0.000574722    0.000231861
      9        6          -0.000054511    0.000004916   -0.000013814
     10        6          -0.000007216   -0.000307822    0.000223307
     11        6          -0.000593605    0.000137493    0.000014024
     12        6          -0.001299458   -0.000418808    0.000712988
     13        6           0.000329173   -0.000644582    0.000443253
     14        6          -0.000285327    0.000103247   -0.000622527
     15        6          -0.000064432    0.000267462    0.000513971
     16        6          -0.003199342   -0.002367039    0.000612603
     17        1           0.000646583    0.000032200    0.000015530
     18        1          -0.001208515    0.000421661   -0.000640358
     19        1          -0.000148701   -0.002893290    0.002029710
     20        1          -0.000453589   -0.000426583   -0.000338757
     21        1          -0.000082639   -0.000069993   -0.000021943
     22        1          -0.000060121    0.000038836   -0.000050965
     23        1          -0.000030263   -0.000029906    0.000002468
     24        1           0.000120524   -0.000012688    0.000041578
     25        1           0.000315902   -0.000210079    0.000087756
     26        1          -0.000084896   -0.000011557   -0.000008970
     27        1           0.000101932    0.000021338   -0.000012614
     28        1           0.000082296   -0.000015150   -0.000019306
     29       35          -0.000719601    0.000089388   -0.000318026
 -------------------------------------------------------------------
 Cartesian Forces:  Max     0.008374307 RMS     0.001757336

 GradGradGradGradGradGradGradGradGradGradGradGradGradGradGradGradGradGrad
 Berny optimization.
 Using GEDIIS/GDIIS optimizer.
 FormGI is forming the generalized inverse of G from B-inverse, IUseBI=4.
 Internal  Forces:  Max     0.005560571 RMS     0.001095817
 Search for a local minimum.
 Step number   2 out of a maximum of   80 on scan point     2 out of    18
 All quantities printed in internal units (Hartrees-Bohrs-Radians)
 Mixed Optimization -- En-DIIS/RFO-DIIS
 Update second derivatives using D2CorX and points    1    2
 DE= -4.32D-03 DEPred=-5.00D-03 R= 8.64D-01
 TightC=F SS=  1.41D+00  RLast= 3.94D-01 DXNew= 5.0454D-01 1.1829D+00
 Trust test= 8.64D-01 RLast= 3.94D-01 DXMaxT set to 5.05D-01
 ITU=  1  0
 Use linear search instead of GDIIS.
     Eigenvalues ---    0.00482   0.00944   0.01197   0.01497   0.01505
     Eigenvalues ---    0.02157   0.02168   0.02175   0.02178   0.02181
     Eigenvalues ---    0.02186   0.02188   0.02191   0.02195   0.02197
     Eigenvalues ---    0.02203   0.02210   0.02213   0.02216   0.02223
     Eigenvalues ---    0.02234   0.02382   0.02384   0.03812   0.06401
     Eigenvalues ---    0.06776   0.15436   0.15999   0.15999   0.16000
     Eigenvalues ---    0.16000   0.16000   0.16000   0.16000   0.16000
     Eigenvalues ---    0.16000   0.16006   0.16173   0.16254   0.19392
     Eigenvalues ---    0.21995   0.22000   0.22000   0.22000   0.22047
     Eigenvalues ---    0.22483   0.23571   0.24473   0.24862   0.24996
     Eigenvalues ---    0.25280   0.30183   0.31536   0.33813   0.34635
     Eigenvalues ---    0.35287   0.35383   0.35502   0.35503   0.35506
     Eigenvalues ---    0.35527   0.35566   0.35567   0.35653   0.38261
     Eigenvalues ---    0.42432   0.42557   0.42655   0.42845   0.45970
     Eigenvalues ---    0.46514   0.46654   0.46706   0.46881   0.46908
     Eigenvalues ---    0.47172   0.47214   0.47588   0.55608   0.95718
     Eigenvalues --- 1000.000001000.000001000.000001000.000001000.00000
     Eigenvalues --- 1000.000001000.000001000.000001000.000001000.00000
     Eigenvalues --- 1000.000001000.000001000.000001000.000001000.00000
     Eigenvalues --- 1000.000001000.000001000.000001000.000001000.00000
     Eigenvalues --- 1000.000001000.000001000.000001000.000001000.00000
     Eigenvalues --- 1000.000001000.000001000.000001000.000001000.00000
     Eigenvalues --- 1000.000001000.000001000.000001000.000001000.00000
     Eigenvalues --- 1000.000001000.000001000.000001000.000001000.00000
     Eigenvalues --- 1000.000001000.000001000.000001000.000001000.00000
     Eigenvalues --- 1000.000001000.000001000.000001000.000001000.00000
     Eigenvalues --- 1000.000001000.000001000.000001000.000001000.00000
     Eigenvalues --- 1000.000001000.000001000.000001000.000001000.00000
     Eigenvalues --- 1000.000001000.000001000.000001000.000001000.00000
     Eigenvalues --- 1000.000001000.000001000.00000
 RFO step:  Lambda=-7.82895140D-04 EMin= 4.81953139D-03
 Quartic linear search produced a step of  0.00996.
 Iteration  1 RMS(Cart)=  0.03789804 RMS(Int)=  0.00030009
 Iteration  2 RMS(Cart)=  0.00073816 RMS(Int)=  0.00005456
 Iteration  3 RMS(Cart)=  0.00000018 RMS(Int)=  0.00005456
 Iteration  1 RMS(Cart)=  0.00000135 RMS(Int)=  0.00000050
 Iteration  2 RMS(Cart)=  0.00000085 RMS(Int)=  0.00000056
 Variable       Old X    -DE/DX   Delta X   Delta X   Delta X     New X
                                 (Linear)    (Quad)   (Total)
    R1        2.54421   0.00130  -0.00006   0.00196   0.00190   2.54611
    R2        2.30493  -0.00013  -0.00002  -0.00026  -0.00027   2.30466
    R3        2.07547   0.00042  -0.00004   0.00100   0.00096   2.07643
    R4        2.76587  -0.00455   0.00009  -0.01161  -0.01152   2.75435
    R5        1.90987  -0.00049  -0.00001  -0.00115  -0.00116   1.90871
    R6        2.85255   0.00556  -0.00023   0.01692   0.01669   2.86924
    R7        2.88233  -0.00128   0.00006  -0.00382  -0.00376   2.87857
    R8        2.06942  -0.00260   0.00003  -0.00740  -0.00737   2.06206
    R9        2.63337   0.00126   0.00001   0.00287   0.00288   2.63625
   R10        2.63839   0.00031   0.00001   0.00080   0.00081   2.63920
   R11        2.63732   0.00056  -0.00000   0.00122   0.00123   2.63855
   R12        2.63547  -0.00080  -0.00003  -0.00195  -0.00196   2.63351
   R13        2.63284   0.00044  -0.00001   0.00093   0.00091   2.63375
   R14        2.05021  -0.00052  -0.00000  -0.00151  -0.00152   2.04869
   R15        2.62920  -0.00038   0.00001  -0.00083  -0.00083   2.62836
   R16        2.04851   0.00005  -0.00000   0.00013   0.00013   2.04864
   R17        2.63422  -0.00040  -0.00000  -0.00097  -0.00097   2.63325
   R18        2.04858   0.00003  -0.00000   0.00007   0.00007   2.04865
   R19        2.62657   0.00022  -0.00000   0.00040   0.00040   2.62697
   R20        2.04855   0.00002  -0.00000   0.00004   0.00003   2.04858
   R21        2.05178   0.00007  -0.00000   0.00017   0.00016   2.05194
   R22        2.62704  -0.00048  -0.00002  -0.00113  -0.00115   2.62589
   R23        2.04933   0.00031  -0.00000   0.00086   0.00086   2.05018
   R24        2.62706   0.00041  -0.00001   0.00082   0.00080   2.62786
   R25        2.04769  -0.00002  -0.00000  -0.00007  -0.00008   2.04762
   R26        2.62859  -0.00017  -0.00001  -0.00043  -0.00045   2.62814
   R27        2.04766  -0.00001  -0.00000  -0.00006  -0.00006   2.04759
   R28        2.62249   0.00035   0.00000   0.00074   0.00075   2.62324
   R29        2.04625  -0.00002  -0.00002  -0.00022  -0.00024   2.04601
   R30        3.67753   0.00037  -0.00000   0.00228   0.00227   3.67980
    A1        2.17059   0.00008   0.00002   0.00049   0.00051   2.17110
    A2        1.97328   0.00047  -0.00004   0.00276   0.00272   1.97601
    A3        2.13931  -0.00055   0.00002  -0.00324  -0.00323   2.13608
    A4        2.11558   0.00072  -0.00010   0.00258   0.00247   2.11805
    A5        2.06947   0.00093  -0.00007   0.00600   0.00593   2.07540
    A6        2.09793  -0.00164   0.00017  -0.00844  -0.00828   2.08965
    A7        1.94592  -0.00432  -0.00114  -0.02650  -0.02767   1.91826
    A8        1.95405  -0.00006   0.00034  -0.00049  -0.00005   1.95400
    A9        1.84151   0.00136   0.00121  -0.00394  -0.00291   1.83859
   A10        1.97161   0.00307  -0.00002   0.01919   0.01908   1.99069
   A11        1.89043  -0.00056  -0.00012  -0.00456  -0.00502   1.88541
   A12        1.85181   0.00065  -0.00009   0.01688   0.01670   1.86851
   A13        2.12143   0.00342  -0.00003   0.01339   0.01331   2.13474
   A14        2.07663  -0.00190   0.00001  -0.00773  -0.00776   2.06886
   A15        2.08501  -0.00152   0.00002  -0.00589  -0.00588   2.07913
   A16        2.11458  -0.00198  -0.00008  -0.00804  -0.00826   2.10632
   A17        2.12720   0.00159   0.00010   0.00765   0.00761   2.13481
   A18        2.03939   0.00049   0.00000   0.00205   0.00197   2.04137
   A19        2.09726   0.00053  -0.00001   0.00258   0.00257   2.09983
   A20        2.09542   0.00022   0.00000   0.00172   0.00171   2.09713
   A21        2.09045  -0.00075   0.00001  -0.00424  -0.00424   2.08621
   A22        2.09725   0.00019  -0.00000   0.00074   0.00074   2.09799
   A23        2.08923   0.00001  -0.00000   0.00026   0.00026   2.08949
   A24        2.09670  -0.00020   0.00000  -0.00100  -0.00100   2.09570
   A25        2.09179  -0.00024   0.00001  -0.00145  -0.00145   2.09035
   A26        2.09609   0.00012  -0.00001   0.00075   0.00074   2.09684
   A27        2.09529   0.00011  -0.00001   0.00071   0.00070   2.09599
   A28        2.09347   0.00017  -0.00001   0.00026   0.00026   2.09372
   A29        2.09739  -0.00012   0.00000  -0.00036  -0.00036   2.09703
   A30        2.09232  -0.00005   0.00000   0.00010   0.00011   2.09243
   A31        2.10157   0.00086  -0.00001   0.00377   0.00377   2.10534
   A32        2.08561  -0.00050   0.00001  -0.00227  -0.00229   2.08332
   A33        2.09594  -0.00036   0.00001  -0.00142  -0.00143   2.09451
   A34        2.12265   0.00001   0.00002   0.00028   0.00029   2.12295
   A35        2.07182  -0.00008  -0.00001  -0.00059  -0.00061   2.07121
   A36        2.08871   0.00007  -0.00001   0.00030   0.00027   2.08898
   A37        2.09441  -0.00036  -0.00001  -0.00158  -0.00160   2.09281
   A38        2.08986   0.00020   0.00001   0.00094   0.00095   2.09081
   A39        2.09886   0.00017   0.00000   0.00066   0.00067   2.09953
   A40        2.09006   0.00017   0.00000   0.00088   0.00086   2.09092
   A41        2.10600  -0.00009  -0.00001  -0.00047  -0.00048   2.10552
   A42        2.08711  -0.00009   0.00001  -0.00038  -0.00037   2.08674
   A43        2.07825   0.00021   0.00001   0.00098   0.00100   2.07924
   A44        2.10746  -0.00007  -0.00001  -0.00028  -0.00029   2.10716
   A45        2.09747  -0.00014  -0.00000  -0.00069  -0.00069   2.09678
   A46        2.14119  -0.00049  -0.00001  -0.00216  -0.00220   2.13899
   A47        2.09960   0.00081   0.00002   0.00331   0.00325   2.10286
   A48        2.04225  -0.00033  -0.00001  -0.00147  -0.00156   2.04069
    D1        0.02344   0.00012  -0.00007   0.00288   0.00279   0.02624
    D2       -3.14025   0.00022  -0.00006   0.01045   0.01041  -3.12984
    D3       -3.11541  -0.00001  -0.00006  -0.00269  -0.00277  -3.11818
    D4        0.00409   0.00009  -0.00005   0.00488   0.00484   0.00893
    D5        2.70224  -0.00060   0.00004   0.01577   0.01577   2.71801
    D6       -1.35296  -0.00003  -0.00068   0.01970   0.01904  -1.33392
    D7        0.65373   0.00149  -0.00003   0.03721   0.03716   0.69088
    D8       -0.41690  -0.00074   0.00003   0.00790   0.00792  -0.40898
    D9        1.81109  -0.00017  -0.00068   0.01182   0.01118   1.82227
   D10       -2.46541   0.00136  -0.00004   0.02934   0.02930  -2.43611
   D11        1.67676  -0.00017  -0.00032  -0.00323  -0.00370   1.67306
   D12       -1.44817   0.00011  -0.00052   0.01282   0.01221  -1.43596
   D13       -0.54172   0.00100   0.00024   0.00378   0.00402  -0.53770
   D14        2.61653   0.00128   0.00005   0.01983   0.01993   2.63646
   D15       -2.58773  -0.00126   0.00045  -0.02547  -0.02496  -2.61269
   D16        0.57052  -0.00098   0.00025  -0.00942  -0.00905   0.56147
   D17       -0.56498   0.00241  -0.00032  -0.02902  -0.02933  -0.59431
   D18        2.50631   0.00417   0.00000   0.00000   0.00000   2.50631
   D19        1.64920  -0.00100  -0.00161  -0.04976  -0.05147   1.59773
   D20       -1.56269   0.00076  -0.00129  -0.02073  -0.02215  -1.58483
   D21       -2.56535   0.00045  -0.00183  -0.03381  -0.03553  -2.60088
   D22        0.50594   0.00221  -0.00152  -0.00478  -0.00620   0.49974
   D23       -3.12784   0.00045  -0.00024   0.02069   0.02052  -3.10732
   D24        0.02511   0.00030  -0.00019   0.01467   0.01452   0.03963
   D25       -0.00299   0.00017  -0.00004   0.00455   0.00451   0.00152
   D26       -3.13323   0.00002   0.00000  -0.00147  -0.00149  -3.13472
   D27        3.13018  -0.00036   0.00022  -0.01846  -0.01814   3.11204
   D28       -0.02328  -0.00016   0.00018  -0.01018  -0.00991  -0.03319
   D29        0.00490  -0.00013   0.00003  -0.00294  -0.00294   0.00196
   D30        3.13462   0.00007  -0.00001   0.00534   0.00529   3.13991
   D31        3.10702   0.00089   0.00004   0.01077   0.01069   3.11771
   D32       -0.03252   0.00113   0.00014   0.01972   0.01975  -0.01277
   D33        0.03233  -0.00084  -0.00027  -0.01710  -0.01736   0.01497
   D34       -3.10722  -0.00060  -0.00017  -0.00815  -0.00830  -3.11552
   D35       -3.10211  -0.00076  -0.00004  -0.01090  -0.01109  -3.11320
   D36        0.05806  -0.00038   0.00011   0.01022   0.01025   0.06830
   D37       -0.02794   0.00083   0.00026   0.01653   0.01680  -0.01114
   D38        3.13223   0.00121   0.00041   0.03766   0.03814  -3.11282
   D39        0.00121  -0.00014   0.00005  -0.00488  -0.00482  -0.00362
   D40       -3.13828  -0.00007   0.00002  -0.00214  -0.00213  -3.14041
   D41        3.13147   0.00002   0.00001   0.00116   0.00118   3.13266
   D42       -0.00801   0.00009  -0.00003   0.00390   0.00388  -0.00413
   D43       -0.00128   0.00007  -0.00005   0.00357   0.00350   0.00222
   D44       -3.13766   0.00007  -0.00003   0.00297   0.00293  -3.13473
   D45        3.13820   0.00000  -0.00002   0.00082   0.00080   3.13899
   D46        0.00181   0.00000   0.00000   0.00022   0.00023   0.00204
   D47        0.00317  -0.00004   0.00003  -0.00196  -0.00192   0.00124
   D48       -3.13416  -0.00004   0.00002  -0.00258  -0.00254  -3.13670
   D49        3.13955  -0.00004   0.00002  -0.00136  -0.00136   3.13820
   D50        0.00222  -0.00004   0.00000  -0.00198  -0.00197   0.00025
   D51       -0.00500   0.00006  -0.00002   0.00164   0.00165  -0.00335
   D52       -3.13465  -0.00013   0.00002  -0.00668  -0.00663  -3.14128
   D53        3.13234   0.00007  -0.00001   0.00226   0.00226   3.13460
   D54        0.00269  -0.00013   0.00003  -0.00606  -0.00602  -0.00333
   D55       -0.01953   0.00037   0.00008   0.00685   0.00689  -0.01264
   D56        3.13244   0.00025   0.00009   0.00527   0.00535   3.13779
   D57        3.12000   0.00012  -0.00002  -0.00219  -0.00226   3.11774
   D58       -0.01122   0.00000  -0.00001  -0.00376  -0.00380  -0.01502
   D59        0.00058   0.00020   0.00012   0.00503   0.00516   0.00575
   D60       -3.13557  -0.00004  -0.00002   0.00000  -0.00000  -3.13557
   D61        3.13175   0.00032   0.00011   0.00662   0.00671   3.13846
   D62       -0.00441   0.00008  -0.00003   0.00159   0.00155  -0.00286
   D63        0.00396  -0.00022  -0.00013  -0.00575  -0.00586  -0.00190
   D64       -3.13325  -0.00038  -0.00016  -0.01041  -0.01056   3.13937
   D65        3.14017   0.00001   0.00001  -0.00077  -0.00075   3.13942
   D66        0.00296  -0.00015  -0.00002  -0.00543  -0.00546  -0.00249
   D67        0.01033  -0.00031  -0.00007  -0.00539  -0.00549   0.00484
   D68        3.13392  -0.00067  -0.00022  -0.02582  -0.02606   3.10787
   D69       -3.13562  -0.00015  -0.00004  -0.00076  -0.00081  -3.13643
   D70       -0.01203  -0.00051  -0.00019  -0.02119  -0.02138  -0.03341
         Item               Value     Threshold  Converged?
 Maximum Force            0.005561     0.002500     NO 
 RMS     Force            0.000944     0.001667     YES
 Maximum Displacement     0.127916     0.010000     NO 
 RMS     Displacement     0.037749     0.006667     NO 
 Predicted change in Energy=-3.982943D-04
 GradGradGradGradGradGradGradGradGradGradGradGradGradGradGradGradGradGrad

                          Input orientation:                          
 ---------------------------------------------------------------------
 Center     Atomic      Atomic             Coordinates (Angstroms)
 Number     Number       Type             X           Y           Z
 ---------------------------------------------------------------------
      1          6           0        2.183677   -0.189835   -0.237153
      2          7           0        0.908019   -0.606623   -0.117513
      3          8           0        2.534124    0.776047   -0.894125
      4          6           0       -0.179415    0.070316   -0.812967
      5          6           0       -1.343342   -0.885240   -1.006693
      6          6           0       -0.558524    1.381816   -0.137241
      7          6           0       -2.425567   -0.930122   -0.127530
      8          6           0       -3.452408   -1.852113   -0.322443
      9          6           0       -3.407683   -2.732218   -1.398515
     10          6           0       -2.330302   -2.691466   -2.281296
     11          6           0       -1.304802   -1.774076   -2.083259
     12          6           0       -0.482524    1.516361    1.250443
     13          6           0       -0.796623    2.711958    1.885082
     14          6           0       -1.183752    3.815510    1.132701
     15          6           0       -1.261351    3.715029   -0.252245
     16          6           0       -0.946592    2.507784   -0.860912
     17          1           0        2.896325   -0.809528    0.324523
     18          1           0        0.709632   -1.412903    0.457599
     19          1           0        0.219154    0.320952   -1.797358
     20          1           0       -2.475657   -0.243644    0.710062
     21          1           0       -4.289425   -1.877867    0.366033
     22          1           0       -4.210117   -3.444668   -1.552750
     23          1           0       -2.291360   -3.371493   -3.124647
     24          1           0       -0.465055   -1.741487   -2.770874
     25          1           0       -0.159498    0.664216    1.839114
     26          1           0       -0.730669    2.782158    2.964343
     27          1           0       -1.425928    4.755127    1.614913
     28          1           0       -1.563027    4.564075   -0.852541
     29         35           0       -1.132712    2.421735   -2.797352
 ---------------------------------------------------------------------
                    Distance matrix (angstroms):
                    1          2          3          4          5
     1  C    0.000000
     2  N    1.347342   0.000000
     3  O    1.219571   2.271370   0.000000
     4  C    2.446108   1.457538   2.804984   0.000000
     5  C    3.676363   2.436575   4.219869   1.518336   0.000000
     6  C    3.162237   2.470836   3.241034   1.523273   2.551751
     7  C    4.669601   3.349261   5.300681   2.552626   1.395046
     8  C    5.876725   4.539445   6.562972   3.827379   2.418925
     9  C    6.251063   4.978394   6.918627   4.314949   2.797562
    10  C    5.550918   4.417607   6.132743   3.796018   2.420983
    11  C    4.252930   3.181774   4.759676   2.506376   1.396607
    12  C    3.497525   2.883050   3.774573   2.537830   3.406370
    13  C    4.669740   4.234285   4.750328   3.826053   4.647698
    14  C    5.409147   5.049138   5.212385   4.338293   5.167158
    15  C    5.207342   4.837457   4.843063   3.843036   4.662444
    16  C    4.179092   3.700237   3.887853   2.555799   3.419251
    17  H    1.098802   2.046931   2.032324   3.395318   4.444395
    18  H    2.037494   1.010048   3.153954   2.145852   2.576292
    19  H    2.560175   2.038826   2.526268   1.091193   2.126369
    20  H    4.754945   3.502270   5.358273   2.773250   2.154304
    21  H    6.716721   5.372458   7.429137   4.698685   3.398395
    22  H    7.294199   6.025755   7.983296   5.398978   3.881656
    23  H    6.203751   5.188775   6.742597   4.652980   3.400870
    24  H    3.980346   3.195869   4.342262   2.682839   2.148693
    25  H    3.245113   2.565738   3.839101   2.717839   3.449771
    26  H    5.251261   4.864872   5.437935   4.682525   5.440065
    27  H    6.396253   6.098932   6.149013   5.421794   6.220400
    28  H    6.084091   5.777755   5.580102   4.702108   5.455920
    29  Br   4.936938   4.529577   4.447049   3.221137   3.766551
                    6          7          8          9         10
     6  C    0.000000
     7  C    2.971700   0.000000
     8  C    4.343634   1.393722   0.000000
     9  C    5.160794   2.414023   1.390870   0.000000
    10  C    4.932322   2.783904   2.408473   1.393454   0.000000
    11  C    3.782007   2.406917   2.778268   2.410191   1.390134
    12  C    1.396260   3.414601   4.758234   5.798617   5.795971
    13  C    2.432233   4.468647   5.723382   6.873042   6.993417
    14  C    2.815408   5.064711   6.275841   7.363808   7.437116
    15  C    2.439482   4.790446   5.983203   6.891130   6.804622
    16  C    1.393593   3.813714   5.057446   5.814087   5.564562
    17  H    4.117183   5.342418   6.466217   6.812203   6.135928
    18  H    3.126101   3.225667   4.257223   4.705107   4.286895
    19  H    2.118067   3.368689   4.514194   4.757612   3.976001
    20  H    2.652440   1.084122   2.146458   3.392311   3.867969
    21  H    4.979803   2.148439   1.084094   2.149655   3.392412
    22  H    6.215525   3.396883   2.150352   1.084101   2.152162
    23  H    5.875480   3.867947   3.392476   2.152760   1.084063
    24  H    4.086537   3.389571   3.864108   3.394698   2.149719
    25  H    2.140129   3.397745   4.674130   5.706901   5.740277
    26  H    3.407406   5.119901   6.299785   7.523914   7.748298
    27  H    3.898930   6.029713   7.177435   8.310742   8.452815
    28  H    3.412837   5.608549   6.709563   7.545644   7.434577
    29  Br   2.913299   4.475977   5.456366   5.804780   5.276870
                   11         12         13         14         15
    11  C    0.000000
    12  C    4.755701   0.000000
    13  C    6.010863   1.389560   0.000000
    14  C    6.449846   2.406588   1.390601   0.000000
    15  C    5.786603   2.774668   2.406302   1.390753   0.000000
    16  C    4.467301   2.378255   2.757655   2.396014   1.388160
    17  H    4.937331   4.205201   5.336110   6.220221   6.171754
    18  H    3.262568   3.260434   4.617466   5.601514   5.539344
    19  H    2.606400   3.348201   4.506559   4.771302   4.012359
    20  H    3.393489   2.713339   3.596583   4.280697   4.251078
    21  H    3.862354   5.176433   5.964367   6.530507   6.389991
    22  H    3.393107   6.809160   7.834199   8.311481   7.851611
    23  H    2.146981   6.804735   8.021222   8.426435   7.715594
    24  H    1.085841   5.175410   6.451437   6.828955   6.062272
    25  H    4.758361   1.084911   2.145062   3.388033   3.859446
    26  H    6.824016   2.145058   1.083552   2.151282   3.390916
    27  H    7.504774   3.393000   2.154890   1.083540   2.143635
    28  H    6.461696   3.857277   3.392976   2.155315   1.082702
    29  Br   4.259621   4.198462   4.703442   4.170195   2.857748
                   16         17         18         19         20
    16  C    0.000000
    17  H    5.213236   0.000000
    18  H    4.455708   2.272311   0.000000
    19  H    2.649176   3.598278   2.886460   0.000000
    20  H    3.518004   5.415446   3.402495   3.723967   0.000000
    21  H    5.649236   7.264852   5.021469   5.462815   2.465522
    22  H    6.823557   7.808306   5.689772   5.818778   4.286634
    23  H    6.441956   6.735912   5.067002   4.658168   4.952009
    24  H    4.683603   4.663573   3.451217   2.381078   4.289868
    25  H    3.362797   3.715368   2.641665   3.672212   2.731952
    26  H    3.841157   5.746647   5.094779   5.443666   4.157192
    27  H    3.377873   7.163265   6.629071   5.831964   5.187330
    28  H    2.146717   7.081449   6.527305   4.698186   5.137001
    29  Br   1.947265   6.034923   5.356620   2.690877   4.605398
                   21         22         23         24         25
    21  H    0.000000
    22  H    2.478484   0.000000
    23  H    4.290458   2.481500   0.000000
    24  H    4.948191   4.290704   2.473351   0.000000
    25  H    5.068378   6.692921   6.743197   5.208912   0.000000
    26  H    6.413407   8.442989   8.796532   7.309353   2.465372
    27  H    7.331843   9.220761   9.447452   7.897113   4.288317
    28  H    7.100478   8.463885   8.286506   6.681741   4.942045
    29  Br   6.201485   6.740486   5.917016   4.216501   5.053002
                   26         27         28         29
    26  H    0.000000
    27  H    2.489368   0.000000
    28  H    4.293792   2.478634   0.000000
    29  Br   5.786940   4.999877   2.925249   0.000000
 Symmetry turned off by external request.
 Stoichiometry    C14H12BrNO
 Framework group  C1[X(C14H12BrNO)]
 Deg. of freedom    81
 Full point group                 C1      NOp   1
 Rotational constants (GHZ):           0.4355635           0.2928306           0.2641528
 Basis read from rwf:  (5D, 7F)
 Pseudo-potential data read from rwf file.
   396 basis functions,   648 primitive gaussians,   412 cartesian basis functions
    59 alpha electrons       59 beta electrons
       nuclear repulsion energy      1095.4307188996 Hartrees.
 NAtoms=   29 NActive=   29 NUniq=   29 SFac= 1.00D+00 NAtFMM=   60 NAOKFM=F Big=F
 Integral buffers will be    131072 words long.
 Raffenetti 2 integral format.
 Two-electron integral symmetry is turned off.
 ------------------------------------------------------------------------------
 Polarizable Continuum Model (PCM)
 =================================
 Model                : PCM.
 Atomic radii         : UFF (Universal Force Field).
 Polarization charges : Total charges.
 Charge compensation  : None.
 Solution method      : On-the-fly selection.
 Cavity type          : Scaled VdW (van der Waals Surface) (Alpha=1.100).
 Cavity algorithm     : GePol (No added spheres)
                        Default sphere list used, NSphG=   29.
                        Lebedev-Laikov grids with approx.  5.0 points / Ang**2.
                        Smoothing algorithm: York/Karplus (Gamma=1.0000).
                        Polarization charges: spherical gaussians, with
                                              point-specific exponents (IZeta= 3).
                        Self-potential: point-specific (ISelfS= 7).
                        Self-field    : sphere-specific E.n sum rule (ISelfD= 2).
 1st derivatives      : Analytical E(r).r(x)/FMM algorithm (CHGder, D1EAlg=3).
                        Cavity 1st derivative terms included.
 Solvent              : DiMethylSulfoxide, Eps=  46.826000 Eps(inf)=   2.007889
 ------------------------------------------------------------------------------
 One-electron integrals computed using PRISM.
   1 Symmetry operations used in ECPInt.
 ECPInt:  NShTT=    9316 NPrTT=   38001 LenC2=    8735 LenP2D=   23890.
 LDataN:  DoStor=T MaxTD1= 5 Len=  102
 NBasis=   396 RedAO= T EigKep=  1.16D-06  NBF=   396
 NBsUse=   395 1.00D-06 EigRej=  9.04D-07 NBFU=   395
 Initial guess from the checkpoint file:  "/home/aikhl/works/aikhl/Gau-20612.chk"
 B after Tr=     0.002354    0.026373   -0.008227
         Rot=    0.999999   -0.001609   -0.000103    0.000399 Ang=  -0.19 deg.
 ExpMin= 4.38D-02 ExpMax= 8.59D+03 ExpMxC= 1.30D+03 IAcc=3 IRadAn=         5 AccDes= 0.00D+00
 Harris functional with IExCor= 1009 and IRadAn=       5 diagonalized for initial guess.
 HarFok:  IExCor= 1009 AccDes= 0.00D+00 IRadAn=         5 IDoV= 1 UseB2=F ITyADJ=14
 ICtDFT=  3500011 ScaDFX=  1.000000  1.000000  1.000000  1.000000
 FoFCou: FMM=F IPFlag=           0 FMFlag=      100000 FMFlg1=           0
         NFxFlg=           0 DoJE=T BraDBF=F KetDBF=T FulRan=T
         wScrn=  0.000000 ICntrl=       500 IOpCl=  0 I1Cent=   200000004 NGrid=           0
         NMat0=    1 NMatS0=      1 NMatT0=    0 NMatD0=    1 NMtDS0=    0 NMtDT0=    0
 Symmetry not used in FoFCou.
 Requested convergence on RMS density matrix=1.00D-08 within 128 cycles.
 Requested convergence on MAX density matrix=1.00D-06.
 Requested convergence on             energy=1.00D-06.
 No special actions if energy rises.
 Inv3:  Mode=1 IEnd=    17136300.
 Iteration    1 A*A^-1 deviation from unit magnitude is 7.77D-15 for    254.
 Iteration    1 A*A^-1 deviation from orthogonality  is 2.73D-15 for   1713    211.
 Iteration    1 A^-1*A deviation from unit magnitude is 7.55D-15 for    574.
 Iteration    1 A^-1*A deviation from orthogonality  is 2.29D-15 for   1067    123.
 Error on total polarization charges =  0.01757
 SCF Done:  E(RM062X) =  -683.714901193     A.U. after   14 cycles
            NFock= 14  Conv=0.45D-08     -V/T= 2.0172
   1 Symmetry operations used in ECPInt.
 ECPInt:  NShTT=    9316 NPrTT=   38001 LenC2=    8735 LenP2D=   23890.
 LDataN:  DoStor=T MaxTD1= 6 Len=  172
 D1PCM: PCM CHGder 1st derivatives, ID1Alg=3 FixD1E=F DoIter=F DoCFld=F I1PDM=0.
 Calling FoFJK, ICntrl=      2127 FMM=F ISym2X=0 I1Cent= 0 IOpClX= 0 NMat=1 NMatS=1 NMatT=0.
 -------------------------------------------------------------------
 Center     Atomic                   Forces (Hartrees/Bohr)
 Number     Number              X              Y              Z
 -------------------------------------------------------------------
      1        6           0.000358226    0.000306773    0.001247551
      2        7          -0.001111788   -0.001522095    0.001506322
      3        8          -0.000371176   -0.000152505   -0.000330089
      4        6           0.001340695    0.003277019   -0.001767319
      5        6          -0.001925104   -0.000092609    0.000326542
      6        6           0.004320368    0.000558539   -0.000919298
      7        6           0.000694933    0.000065065   -0.000435945
      8        6           0.000107050    0.000014554   -0.000045261
      9        6          -0.000082029   -0.000074727    0.000012114
     10        6           0.000152753   -0.000031079    0.000002670
     11        6           0.000203885    0.000128757   -0.000020777
     12        6           0.000056708   -0.000174507    0.000554432
     13        6           0.000236253   -0.000364857    0.000153861
     14        6          -0.000237074    0.000116247   -0.000439328
     15        6           0.000080122    0.000258462    0.000427802
     16        6          -0.003920339   -0.001949232    0.000299083
     17        1           0.000105008   -0.000191561   -0.000177768
     18        1          -0.000184767   -0.000105492   -0.000208793
     19        1          -0.000344230   -0.000369127   -0.000410037
     20        1          -0.000075032    0.000383604    0.000136503
     21        1           0.000057502    0.000080154    0.000050623
     22        1           0.000021101   -0.000009213    0.000030821
     23        1           0.000059038    0.000047679   -0.000034563
     24        1          -0.000017015   -0.000006850   -0.000148763
     25        1           0.000100806    0.000046334   -0.000057119
     26        1          -0.000114584   -0.000002252   -0.000010519
     27        1           0.000079656    0.000059945   -0.000014050
     28        1           0.000081556    0.000088152   -0.000045264
     29       35           0.000327479   -0.000385179    0.000316568
 -------------------------------------------------------------------
 Cartesian Forces:  Max     0.004320368 RMS     0.000893837

 GradGradGradGradGradGradGradGradGradGradGradGradGradGradGradGradGradGrad
 Berny optimization.
 Using GEDIIS/GDIIS optimizer.
 FormGI is forming the generalized inverse of G from B-inverse, IUseBI=4.
 Internal  Forces:  Max     0.003018217 RMS     0.000506433
 Search for a local minimum.
 Step number   3 out of a maximum of   80 on scan point     2 out of    18
 All quantities printed in internal units (Hartrees-Bohrs-Radians)
 Mixed Optimization -- En-DIIS/RFO-DIIS
 Swapping is turned off.
 Update second derivatives using D2CorX and points    1    2    3
 DE= -3.77D-04 DEPred=-3.98D-04 R= 9.47D-01
 TightC=F SS=  1.41D+00  RLast= 1.34D-01 DXNew= 8.4853D-01 4.0219D-01
 Trust test= 9.47D-01 RLast= 1.34D-01 DXMaxT set to 5.05D-01
 ITU=  1  1  0
     Eigenvalues ---    0.00481   0.00881   0.01185   0.01491   0.01507
     Eigenvalues ---    0.02111   0.02170   0.02173   0.02178   0.02183
     Eigenvalues ---    0.02185   0.02187   0.02191   0.02195   0.02203
     Eigenvalues ---    0.02207   0.02211   0.02215   0.02222   0.02231
     Eigenvalues ---    0.02267   0.02382   0.02449   0.03759   0.06193
     Eigenvalues ---    0.06859   0.15869   0.15999   0.16000   0.16000
     Eigenvalues ---    0.16000   0.16000   0.16000   0.16000   0.16000
     Eigenvalues ---    0.16001   0.16036   0.16229   0.17271   0.19328
     Eigenvalues ---    0.21993   0.22000   0.22000   0.22033   0.22098
     Eigenvalues ---    0.22537   0.23686   0.24455   0.24819   0.25016
     Eigenvalues ---    0.26085   0.30123   0.31277   0.33808   0.34597
     Eigenvalues ---    0.35287   0.35430   0.35502   0.35503   0.35506
     Eigenvalues ---    0.35529   0.35566   0.35567   0.35655   0.39060
     Eigenvalues ---    0.42421   0.42647   0.42687   0.43395   0.45961
     Eigenvalues ---    0.46519   0.46578   0.46806   0.46900   0.46990
     Eigenvalues ---    0.47194   0.47363   0.47639   0.55611   0.95715
     Eigenvalues --- 1000.000001000.000001000.000001000.000001000.00000
     Eigenvalues --- 1000.000001000.000001000.000001000.000001000.00000
     Eigenvalues --- 1000.000001000.000001000.000001000.000001000.00000
     Eigenvalues --- 1000.000001000.000001000.000001000.000001000.00000
     Eigenvalues --- 1000.000001000.000001000.000001000.000001000.00000
     Eigenvalues --- 1000.000001000.000001000.000001000.000001000.00000
     Eigenvalues --- 1000.000001000.000001000.000001000.000001000.00000
     Eigenvalues --- 1000.000001000.000001000.000001000.000001000.00000
     Eigenvalues --- 1000.000001000.000001000.000001000.000001000.00000
     Eigenvalues --- 1000.000001000.000001000.000001000.000001000.00000
     Eigenvalues --- 1000.000001000.000001000.000001000.000001000.00000
     Eigenvalues --- 1000.000001000.000001000.000001000.000001000.00000
     Eigenvalues --- 1000.000001000.000001000.000001000.000001000.00000
     Eigenvalues --- 1000.000001000.000001000.00000
 En-DIIS/RFO-DIIS/Sim-DIIS IScMMF=       -3 using points:     3    2
 RFO step:  Lambda=-9.52629628D-05.
 DidBck=F Rises=F RFO-DIIS coefs:    1.23606   -0.23606
 Iteration  1 RMS(Cart)=  0.01519105 RMS(Int)=  0.00007401
 Iteration  2 RMS(Cart)=  0.00011706 RMS(Int)=  0.00001638
 Iteration  3 RMS(Cart)=  0.00000001 RMS(Int)=  0.00001638
 Iteration  1 RMS(Cart)=  0.00000124 RMS(Int)=  0.00000046
 Iteration  2 RMS(Cart)=  0.00000078 RMS(Int)=  0.00000052
 Variable       Old X    -DE/DX   Delta X   Delta X   Delta X     New X
                                 (Linear)    (Quad)   (Total)
    R1        2.54611   0.00001   0.00045  -0.00026   0.00019   2.54630
    R2        2.30466  -0.00005  -0.00006  -0.00002  -0.00009   2.30457
    R3        2.07643   0.00009   0.00023   0.00010   0.00033   2.07676
    R4        2.75435   0.00085  -0.00272   0.00371   0.00099   2.75533
    R5        1.90871   0.00000  -0.00027   0.00015  -0.00012   1.90860
    R6        2.86924   0.00031   0.00394  -0.00132   0.00262   2.87186
    R7        2.87857  -0.00164  -0.00089  -0.00459  -0.00548   2.87309
    R8        2.06206   0.00016  -0.00174   0.00141  -0.00033   2.06173
    R9        2.63625  -0.00089   0.00068  -0.00224  -0.00156   2.63470
   R10        2.63920  -0.00005   0.00019  -0.00025  -0.00005   2.63915
   R11        2.63855   0.00033   0.00029   0.00050   0.00079   2.63934
   R12        2.63351  -0.00122  -0.00046  -0.00229  -0.00274   2.63077
   R13        2.63375  -0.00010   0.00022  -0.00036  -0.00014   2.63361
   R14        2.04869   0.00035  -0.00036   0.00113   0.00077   2.04947
   R15        2.62836   0.00016  -0.00020   0.00046   0.00027   2.62863
   R16        2.04864  -0.00002   0.00003  -0.00006  -0.00003   2.04861
   R17        2.63325   0.00015  -0.00023   0.00049   0.00026   2.63350
   R18        2.04865  -0.00001   0.00002  -0.00005  -0.00003   2.04862
   R19        2.62697  -0.00015   0.00009  -0.00033  -0.00024   2.62673
   R20        2.04858   0.00000   0.00001  -0.00000   0.00000   2.04859
   R21        2.05194   0.00008   0.00004   0.00020   0.00024   2.05218
   R22        2.62589  -0.00009  -0.00027   0.00002  -0.00026   2.62563
   R23        2.05018  -0.00004   0.00020  -0.00021  -0.00001   2.05017
   R24        2.62786   0.00047   0.00019   0.00090   0.00108   2.62894
   R25        2.04762  -0.00002  -0.00002  -0.00004  -0.00006   2.04756
   R26        2.62814  -0.00016  -0.00011  -0.00026  -0.00037   2.62777
   R27        2.04759   0.00003  -0.00001   0.00008   0.00007   2.04766
   R28        2.62324   0.00023   0.00018   0.00030   0.00048   2.62372
   R29        2.04601   0.00007  -0.00006   0.00021   0.00016   2.04617
   R30        3.67980  -0.00033   0.00054  -0.00222  -0.00168   3.67812
    A1        2.17110  -0.00065   0.00012  -0.00282  -0.00277   2.16833
    A2        1.97601   0.00035   0.00064   0.00117   0.00175   1.97775
    A3        2.13608   0.00030  -0.00076   0.00171   0.00088   2.13695
    A4        2.11805   0.00035   0.00058   0.00113   0.00170   2.11975
    A5        2.07540   0.00004   0.00140  -0.00029   0.00111   2.07650
    A6        2.08965  -0.00038  -0.00195  -0.00079  -0.00275   2.08690
    A7        1.91826  -0.00066  -0.00653   0.00598  -0.00056   1.91770
    A8        1.95400   0.00042  -0.00001   0.00054   0.00055   1.95455
    A9        1.83859   0.00107  -0.00069   0.00320   0.00246   1.84106
   A10        1.99069  -0.00100   0.00450  -0.00833  -0.00385   1.98685
   A11        1.88541  -0.00023  -0.00118  -0.00198  -0.00325   1.88217
   A12        1.86851   0.00060   0.00394   0.00122   0.00514   1.87365
   A13        2.13474  -0.00038   0.00314  -0.00312   0.00001   2.13475
   A14        2.06886  -0.00013  -0.00183   0.00061  -0.00124   2.06763
   A15        2.07913   0.00050  -0.00139   0.00252   0.00112   2.08025
   A16        2.10632   0.00023  -0.00195   0.00206   0.00007   2.10639
   A17        2.13481  -0.00061   0.00180  -0.00312  -0.00136   2.13345
   A18        2.04137   0.00041   0.00047   0.00103   0.00147   2.04284
   A19        2.09983  -0.00018   0.00061  -0.00126  -0.00065   2.09918
   A20        2.09713   0.00004   0.00040  -0.00008   0.00032   2.09745
   A21        2.08621   0.00014  -0.00100   0.00132   0.00032   2.08653
   A22        2.09799   0.00003   0.00017   0.00010   0.00028   2.09826
   A23        2.08949  -0.00013   0.00006  -0.00078  -0.00072   2.08877
   A24        2.09570   0.00009  -0.00024   0.00068   0.00044   2.09614
   A25        2.09035  -0.00005  -0.00034   0.00024  -0.00010   2.09025
   A26        2.09684   0.00002   0.00018  -0.00018   0.00000   2.09684
   A27        2.09599   0.00003   0.00017  -0.00007   0.00009   2.09608
   A28        2.09372  -0.00012   0.00006  -0.00032  -0.00026   2.09347
   A29        2.09703   0.00014  -0.00009   0.00069   0.00061   2.09763
   A30        2.09243  -0.00003   0.00003  -0.00038  -0.00035   2.09208
   A31        2.10534  -0.00019   0.00089  -0.00129  -0.00040   2.10494
   A32        2.08332   0.00019  -0.00054   0.00124   0.00070   2.08402
   A33        2.09451   0.00000  -0.00034   0.00005  -0.00029   2.09422
   A34        2.12295  -0.00032   0.00007  -0.00126  -0.00119   2.12176
   A35        2.07121   0.00013  -0.00015   0.00050   0.00035   2.07156
   A36        2.08898   0.00019   0.00006   0.00076   0.00082   2.08979
   A37        2.09281  -0.00009  -0.00038   0.00015  -0.00023   2.09258
   A38        2.09081   0.00008   0.00022   0.00010   0.00033   2.09114
   A39        2.09953   0.00001   0.00016  -0.00026  -0.00010   2.09943
   A40        2.09092   0.00006   0.00020   0.00035   0.00055   2.09146
   A41        2.10552  -0.00001  -0.00011  -0.00004  -0.00015   2.10538
   A42        2.08674  -0.00005  -0.00009  -0.00031  -0.00040   2.08634
   A43        2.07924  -0.00017   0.00024  -0.00093  -0.00070   2.07855
   A44        2.10716   0.00008  -0.00007   0.00042   0.00035   2.10752
   A45        2.09678   0.00009  -0.00016   0.00051   0.00034   2.09712
   A46        2.13899   0.00012  -0.00052   0.00065   0.00011   2.13910
   A47        2.10286  -0.00091   0.00077  -0.00366  -0.00292   2.09994
   A48        2.04069   0.00080  -0.00037   0.00345   0.00305   2.04374
    D1        0.02624  -0.00033   0.00066  -0.01447  -0.01382   0.01242
    D2       -3.12984  -0.00025   0.00246  -0.01036  -0.00789  -3.13773
    D3       -3.11818   0.00021  -0.00065   0.00767   0.00701  -3.11117
    D4        0.00893   0.00029   0.00114   0.01178   0.01293   0.02186
    D5        2.71801   0.00072   0.00372   0.01858   0.02230   2.74031
    D6       -1.33392  -0.00081   0.00449   0.01269   0.01719  -1.31673
    D7        0.69088   0.00073   0.00877   0.01628   0.02504   0.71592
    D8       -0.40898   0.00063   0.00187   0.01444   0.01631  -0.39267
    D9        1.82227  -0.00090   0.00264   0.00854   0.01120   1.83347
   D10       -2.43611   0.00064   0.00692   0.01214   0.01905  -2.41706
   D11        1.67306  -0.00044  -0.00087   0.01559   0.01468   1.68775
   D12       -1.43596  -0.00042   0.00288   0.01522   0.01809  -1.41787
   D13       -0.53770   0.00033   0.00095   0.01644   0.01740  -0.52030
   D14        2.63646   0.00035   0.00471   0.01608   0.02080   2.65727
   D15       -2.61269   0.00035  -0.00589   0.02142   0.01554  -2.59715
   D16        0.56147   0.00038  -0.00214   0.02106   0.01894   0.58041
   D17       -0.59431   0.00184  -0.00692   0.00100  -0.00592  -0.60023
   D18        2.50631   0.00302   0.00000   0.00000  -0.00000   2.50631
   D19        1.59773   0.00047  -0.01215   0.00283  -0.00934   1.58839
   D20       -1.58483   0.00165  -0.00523   0.00183  -0.00342  -1.58826
   D21       -2.60088  -0.00001  -0.00839  -0.00385  -0.01221  -2.61310
   D22        0.49974   0.00117  -0.00146  -0.00484  -0.00629   0.49344
   D23       -3.10732   0.00011   0.00484   0.00218   0.00704  -3.10028
   D24        0.03963   0.00015   0.00343   0.00491   0.00835   0.04797
   D25        0.00152   0.00008   0.00106   0.00251   0.00357   0.00509
   D26       -3.13472   0.00012  -0.00035   0.00523   0.00488  -3.12984
   D27        3.11204  -0.00013  -0.00428  -0.00316  -0.00742   3.10462
   D28       -0.03319  -0.00010  -0.00234  -0.00290  -0.00522  -0.03841
   D29        0.00196  -0.00009  -0.00069  -0.00340  -0.00410  -0.00214
   D30        3.13991  -0.00006   0.00125  -0.00314  -0.00190   3.13801
   D31        3.11771   0.00059   0.00252   0.00044   0.00294   3.12066
   D32       -0.01277   0.00069   0.00466   0.00026   0.00490  -0.00788
   D33        0.01497  -0.00051  -0.00410   0.00148  -0.00261   0.01235
   D34       -3.11552  -0.00041  -0.00196   0.00130  -0.00066  -3.11618
   D35       -3.11320  -0.00054  -0.00262   0.00344   0.00079  -3.11241
   D36        0.06830  -0.00087   0.00242  -0.01017  -0.00776   0.06054
   D37       -0.01114   0.00060   0.00397   0.00250   0.00647  -0.00466
   D38       -3.11282   0.00026   0.00900  -0.01111  -0.00208  -3.11490
   D39       -0.00362  -0.00001  -0.00114   0.00041  -0.00073  -0.00434
   D40       -3.14041  -0.00001  -0.00050  -0.00008  -0.00058  -3.14099
   D41        3.13266  -0.00005   0.00028  -0.00231  -0.00202   3.13063
   D42       -0.00413  -0.00005   0.00092  -0.00279  -0.00188  -0.00601
   D43        0.00222  -0.00005   0.00083  -0.00246  -0.00164   0.00058
   D44       -3.13473  -0.00002   0.00069  -0.00123  -0.00054  -3.13527
   D45        3.13899  -0.00005   0.00019  -0.00198  -0.00179   3.13720
   D46        0.00204  -0.00002   0.00005  -0.00075  -0.00069   0.00135
   D47        0.00124   0.00003  -0.00045   0.00158   0.00112   0.00236
   D48       -3.13670   0.00004  -0.00060   0.00218   0.00158  -3.13512
   D49        3.13820   0.00000  -0.00032   0.00034   0.00002   3.13822
   D50        0.00025   0.00002  -0.00047   0.00094   0.00048   0.00074
   D51       -0.00335   0.00004   0.00039   0.00138   0.00177  -0.00158
   D52       -3.14128   0.00001  -0.00156   0.00111  -0.00044   3.14146
   D53        3.13460   0.00003   0.00053   0.00078   0.00132   3.13592
   D54       -0.00333  -0.00001  -0.00142   0.00052  -0.00090  -0.00422
   D55       -0.01264   0.00016   0.00163  -0.00282  -0.00120  -0.01383
   D56        3.13779   0.00010   0.00126  -0.00234  -0.00108   3.13672
   D57        3.11774   0.00007  -0.00053  -0.00263  -0.00318   3.11456
   D58       -0.01502   0.00001  -0.00090  -0.00215  -0.00306  -0.01807
   D59        0.00575   0.00013   0.00122   0.00020   0.00142   0.00716
   D60       -3.13557   0.00006  -0.00000   0.00392   0.00392  -3.13165
   D61        3.13846   0.00019   0.00158  -0.00028   0.00130   3.13976
   D62       -0.00286   0.00012   0.00037   0.00344   0.00380   0.00094
   D63       -0.00190  -0.00004  -0.00138   0.00363   0.00226   0.00035
   D64        3.13937  -0.00009  -0.00249   0.00526   0.00277  -3.14104
   D65        3.13942   0.00003  -0.00018  -0.00005  -0.00022   3.13920
   D66       -0.00249  -0.00002  -0.00129   0.00158   0.00030  -0.00220
   D67        0.00484  -0.00034  -0.00130  -0.00509  -0.00639  -0.00155
   D68        3.10787  -0.00005  -0.00615   0.00792   0.00177   3.10964
   D69       -3.13643  -0.00029  -0.00019  -0.00671  -0.00691   3.13985
   D70       -0.03341  -0.00000  -0.00505   0.00630   0.00126  -0.03215
         Item               Value     Threshold  Converged?
 Maximum Force            0.001636     0.002500     YES
 RMS     Force            0.000303     0.001667     YES
 Maximum Displacement     0.062354     0.010000     NO 
 RMS     Displacement     0.015209     0.006667     NO 
 Predicted change in Energy=-4.786316D-05
 GradGradGradGradGradGradGradGradGradGradGradGradGradGradGradGradGradGrad

                          Input orientation:                          
 ---------------------------------------------------------------------
 Center     Atomic      Atomic             Coordinates (Angstroms)
 Number     Number       Type             X           Y           Z
 ---------------------------------------------------------------------
      1          6           0        2.184407   -0.177977   -0.234809
      2          7           0        0.910774   -0.605640   -0.132029
      3          8           0        2.531363    0.794545   -0.883704
      4          6           0       -0.178364    0.074964   -0.822316
      5          6           0       -1.345944   -0.879114   -1.012176
      6          6           0       -0.556251    1.380608   -0.141118
      7          6           0       -2.431962   -0.911041   -0.138450
      8          6           0       -3.456669   -1.837049   -0.324828
      9          6           0       -3.405813   -2.733186   -1.387495
     10          6           0       -2.324998   -2.703053   -2.266713
     11          6           0       -1.302032   -1.781189   -2.077429
     12          6           0       -0.484911    1.506513    1.248044
     13          6           0       -0.802259    2.698455    1.887622
     14          6           0       -1.186273    3.806271    1.138861
     15          6           0       -1.259108    3.713239   -0.246668
     16          6           0       -0.945259    2.507693   -0.859734
     17          1           0        2.899774   -0.805878    0.314500
     18          1           0        0.712155   -1.420382    0.430836
     19          1           0        0.213324    0.324498   -1.809553
     20          1           0       -2.487726   -0.210648    0.687713
     21          1           0       -4.296858   -1.852964    0.360049
     22          1           0       -4.206506   -3.449060   -1.534649
     23          1           0       -2.281326   -3.394284   -3.100673
     24          1           0       -0.459410   -1.757171   -2.762070
     25          1           0       -0.161497    0.651683    1.832586
     26          1           0       -0.741378    2.763181    2.967494
     27          1           0       -1.427477    4.744305    1.624708
     28          1           0       -1.555764    4.566235   -0.844008
     29         35           0       -1.119410    2.426245   -2.796593
 ---------------------------------------------------------------------
                    Distance matrix (angstroms):
                    1          2          3          4          5
     1  C    0.000000
     2  N    1.347442   0.000000
     3  O    1.219525   2.269767   0.000000
     4  C    2.447822   1.458060   2.804315   0.000000
     5  C    3.682292   2.437667   4.225062   1.519722   0.000000
     6  C    3.154230   2.469296   3.229282   1.520373   2.547293
     7  C    4.675204   3.356664   5.300851   2.553152   1.394221
     8  C    5.880677   4.541817   6.564614   3.827607   2.417695
     9  C    6.253666   4.973486   6.924503   4.315271   2.796696
    10  C    5.553321   4.407520   6.142487   3.796274   2.420571
    11  C    4.256852   3.172224   4.770146   2.506639   1.396578
    12  C    3.487350   2.883353   3.761536   2.535684   3.397232
    13  C    4.658191   4.234444   4.734782   3.823050   4.637178
    14  C    5.396543   5.047546   5.194428   4.334137   5.158031
    15  C    5.196104   4.834692   4.826206   3.838805   4.656528
    16  C    4.171110   3.696925   3.875868   2.551019   3.413832
    17  H    1.098977   2.048317   2.032922   3.397524   4.448770
    18  H    2.038180   1.009986   3.153321   2.144638   2.571191
    19  H    2.572444   2.040999   2.539970   1.091020   2.125043
    20  H    4.762451   3.518209   5.354532   2.773971   2.154098
    21  H    6.720582   5.377489   7.428379   4.698604   3.396951
    22  H    7.296118   6.019878   7.989417   5.399268   3.880775
    23  H    6.204884   5.174832   6.754496   4.652853   3.400417
    24  H    3.983801   3.181280   4.357090   2.682974   2.149199
    25  H    3.235076   2.567165   3.827550   2.716872   3.440774
    26  H    5.240741   4.866785   5.423844   4.680401   5.428590
    27  H    6.382191   6.097167   6.129042   5.417652   6.211493
    28  H    6.071865   5.773994   5.561639   4.697788   5.451984
    29  Br   4.925435   4.518171   4.432802   3.211208   3.763091
                    6          7          8          9         10
     6  C    0.000000
     7  C    2.961411   0.000000
     8  C    4.335838   1.393647   0.000000
     9  C    5.157205   2.414272   1.391010   0.000000
    10  C    4.931826   2.784286   2.408643   1.393590   0.000000
    11  C    3.781858   2.406977   2.777984   2.410021   1.390008
    12  C    1.396679   3.399698   4.741801   5.783838   5.784452
    13  C    2.431671   4.448524   5.701897   6.856210   6.982372
    14  C    2.814092   5.043441   6.256529   7.353457   7.434106
    15  C    2.438507   4.771925   5.970016   6.889574   6.810691
    16  C    1.392142   3.797142   5.046791   5.813749   5.570920
    17  H    4.114902   5.351975   6.471199   6.809679   6.128635
    18  H    3.127543   3.235581   4.257198   4.689077   4.259849
    19  H    2.119267   3.364027   4.510603   4.756649   3.977202
    20  H    2.636219   1.084531   2.146922   3.393018   3.868747
    21  H    4.969839   2.147919   1.084078   2.150037   3.392751
    22  H    6.212245   3.397045   2.150465   1.084084   2.152328
    23  H    5.876602   3.868327   3.392894   2.153254   1.084065
    24  H    4.089551   3.389732   3.863948   3.394607   2.149533
    25  H    2.140717   3.388525   4.659011   5.687868   5.721822
    26  H    3.407235   5.099498   6.274895   7.501680   7.732043
    27  H    3.897645   6.008383   7.157691   8.300606   8.450553
    28  H    3.411935   5.591609   6.699630   7.549809   7.447037
    29  Br   2.908961   4.463854   5.454180   5.816608   5.295650
                   11         12         13         14         15
    11  C    0.000000
    12  C    4.747150   0.000000
    13  C    6.003217   1.389423   0.000000
    14  C    6.448072   2.406807   1.391174   0.000000
    15  C    5.791569   2.775462   2.407009   1.390558   0.000000
    16  C    4.472648   2.378448   2.757681   2.395574   1.388414
    17  H    4.932314   4.204134   5.334802   6.216692   6.167141
    18  H    3.237054   3.266115   4.623904   5.605642   5.540664
    19  H    2.608060   3.351655   4.509566   4.772291   4.011762
    20  H    3.393889   2.697013   3.569798   4.246522   4.216569
    21  H    3.862050   5.158058   5.938107   6.504555   6.370137
    22  H    3.392989   6.793479   7.816187   8.301162   7.851406
    23  H    2.146654   6.793840   8.012003   8.427383   7.727041
    24  H    1.085966   5.170425   6.449014   6.833555   6.073891
    25  H    4.744249   1.084906   2.145433   3.388635   3.860204
    26  H    6.812993   2.145111   1.083522   2.151713   3.391386
    27  H    7.503574   3.393171   2.155347   1.083575   2.143244
    28  H    6.471128   3.858148   3.393843   2.155421   1.082784
    29  Br   4.272359   4.196139   4.702824   4.170940   2.859718
                   16         17         18         19         20
    16  C    0.000000
    17  H    5.209881   0.000000
    18  H    4.454477   2.275264   0.000000
    19  H    2.647794   3.606434   2.883189   0.000000
    20  H    3.487574   5.433115   3.430551   3.717309   0.000000
    21  H    5.633509   7.272549   5.028155   5.458045   2.465264
    22  H    6.824526   7.804164   5.672027   5.818093   4.287239
    23  H    6.452923   6.723619   5.032770   4.660430   4.952778
    24  H    4.695104   4.653424   3.417695   2.386043   4.290315
    25  H    3.362685   3.714895   2.649834   3.675965   2.732341
    26  H    3.841161   5.747568   5.103879   5.447827   4.134101
    27  H    3.377487   7.158650   6.633756   5.832759   5.153023
    28  H    2.147221   7.074854   6.527500   4.696199   5.102287
    29  Br   1.946377   6.023234   5.344854   2.677269   4.578851
                   21         22         23         24         25
    21  H    0.000000
    22  H    2.479025   0.000000
    23  H    4.291227   2.482287   0.000000
    24  H    4.948011   4.290662   2.472685   0.000000
    25  H    5.053992   6.672066   6.723137   5.196364   0.000000
    26  H    6.383495   8.418334   8.781143   7.303492   2.466313
    27  H    7.304565   9.210634   9.449599   7.902542   4.288995
    28  H    7.083041   8.470441   8.305953   6.698240   4.942859
    29  Br   6.194529   6.755877   5.943153   4.235299   5.049353
                   26         27         28         29
    26  H    0.000000
    27  H    2.489711   0.000000
    28  H    4.294389   2.478452   0.000000
    29  Br   5.786288   5.001621   2.929599   0.000000
 Symmetry turned off by external request.
 Stoichiometry    C14H12BrNO
 Framework group  C1[X(C14H12BrNO)]
 Deg. of freedom    81
 Full point group                 C1      NOp   1
 Rotational constants (GHZ):           0.4365933           0.2927255           0.2647401
 Basis read from rwf:  (5D, 7F)
 Pseudo-potential data read from rwf file.
   396 basis functions,   648 primitive gaussians,   412 cartesian basis functions
    59 alpha electrons       59 beta electrons
       nuclear repulsion energy      1096.0873436921 Hartrees.
 NAtoms=   29 NActive=   29 NUniq=   29 SFac= 1.00D+00 NAtFMM=   60 NAOKFM=F Big=F
 Integral buffers will be    131072 words long.
 Raffenetti 2 integral format.
 Two-electron integral symmetry is turned off.
 ------------------------------------------------------------------------------
 Polarizable Continuum Model (PCM)
 =================================
 Model                : PCM.
 Atomic radii         : UFF (Universal Force Field).
 Polarization charges : Total charges.
 Charge compensation  : None.
 Solution method      : On-the-fly selection.
 Cavity type          : Scaled VdW (van der Waals Surface) (Alpha=1.100).
 Cavity algorithm     : GePol (No added spheres)
                        Default sphere list used, NSphG=   29.
                        Lebedev-Laikov grids with approx.  5.0 points / Ang**2.
                        Smoothing algorithm: York/Karplus (Gamma=1.0000).
                        Polarization charges: spherical gaussians, with
                                              point-specific exponents (IZeta= 3).
                        Self-potential: point-specific (ISelfS= 7).
                        Self-field    : sphere-specific E.n sum rule (ISelfD= 2).
 1st derivatives      : Analytical E(r).r(x)/FMM algorithm (CHGder, D1EAlg=3).
                        Cavity 1st derivative terms included.
 Solvent              : DiMethylSulfoxide, Eps=  46.826000 Eps(inf)=   2.007889
 ------------------------------------------------------------------------------
 One-electron integrals computed using PRISM.
   1 Symmetry operations used in ECPInt.
 ECPInt:  NShTT=    9316 NPrTT=   38001 LenC2=    8737 LenP2D=   23897.
 LDataN:  DoStor=T MaxTD1= 5 Len=  102
 NBasis=   396 RedAO= T EigKep=  1.15D-06  NBF=   396
 NBsUse=   395 1.00D-06 EigRej=  8.88D-07 NBFU=   395
 Initial guess from the checkpoint file:  "/home/aikhl/works/aikhl/Gau-20612.chk"
 B after Tr=     0.002290    0.002812    0.003222
         Rot=    1.000000   -0.000129    0.000733    0.000162 Ang=  -0.09 deg.
 ExpMin= 4.38D-02 ExpMax= 8.59D+03 ExpMxC= 1.30D+03 IAcc=3 IRadAn=         5 AccDes= 0.00D+00
 Harris functional with IExCor= 1009 and IRadAn=       5 diagonalized for initial guess.
 HarFok:  IExCor= 1009 AccDes= 0.00D+00 IRadAn=         5 IDoV= 1 UseB2=F ITyADJ=14
 ICtDFT=  3500011 ScaDFX=  1.000000  1.000000  1.000000  1.000000
 FoFCou: FMM=F IPFlag=           0 FMFlag=      100000 FMFlg1=           0
         NFxFlg=           0 DoJE=T BraDBF=F KetDBF=T FulRan=T
         wScrn=  0.000000 ICntrl=       500 IOpCl=  0 I1Cent=   200000004 NGrid=           0
         NMat0=    1 NMatS0=      1 NMatT0=    0 NMatD0=    1 NMtDS0=    0 NMtDT0=    0
 Symmetry not used in FoFCou.
 Requested convergence on RMS density matrix=1.00D-08 within 128 cycles.
 Requested convergence on MAX density matrix=1.00D-06.
 Requested convergence on             energy=1.00D-06.
 No special actions if energy rises.
 Inv3:  Mode=1 IEnd=    17222448.
 Iteration    1 A*A^-1 deviation from unit magnitude is 8.22D-15 for   1016.
 Iteration    1 A*A^-1 deviation from orthogonality  is 2.95D-15 for   1544    979.
 Iteration    1 A^-1*A deviation from unit magnitude is 6.00D-15 for   1016.
 Iteration    1 A^-1*A deviation from orthogonality  is 3.26D-15 for   1872   1845.
 Error on total polarization charges =  0.01757
 SCF Done:  E(RM062X) =  -683.714937604     A.U. after   14 cycles
            NFock= 14  Conv=0.28D-08     -V/T= 2.0172
   1 Symmetry operations used in ECPInt.
 ECPInt:  NShTT=    9316 NPrTT=   38001 LenC2=    8737 LenP2D=   23897.
 LDataN:  DoStor=T MaxTD1= 6 Len=  172
 D1PCM: PCM CHGder 1st derivatives, ID1Alg=3 FixD1E=F DoIter=F DoCFld=F I1PDM=0.
 Calling FoFJK, ICntrl=      2127 FMM=F ISym2X=0 I1Cent= 0 IOpClX= 0 NMat=1 NMatS=1 NMatT=0.
 -------------------------------------------------------------------
 Center     Atomic                   Forces (Hartrees/Bohr)
 Number     Number              X              Y              Z
 -------------------------------------------------------------------
      1        6           0.000097774   -0.001017262   -0.001292004
      2        7          -0.001507596   -0.001546540    0.002235483
      3        8          -0.000059555    0.000519883    0.000449318
      4        6           0.000996914    0.001738305   -0.002082615
      5        6          -0.000597176    0.000036051    0.000312257
      6        6           0.004300186    0.000738919    0.000001928
      7        6           0.000265787    0.000175095   -0.000042906
      8        6          -0.000095811   -0.000103275   -0.000179084
      9        6          -0.000097660    0.000061179    0.000104776
     10        6           0.000045290    0.000076458   -0.000062835
     11        6           0.000265516   -0.000119471    0.000005501
     12        6           0.000180708    0.000155767    0.000356713
     13        6           0.000121557   -0.000230111   -0.000066276
     14        6          -0.000080051    0.000058542   -0.000259253
     15        6          -0.000080266    0.000150162    0.000271479
     16        6          -0.003451675   -0.001076460    0.000088002
     17        1          -0.000173213    0.000359187    0.000495928
     18        1          -0.000040906   -0.000101113   -0.000003715
     19        1           0.000004603   -0.000079903   -0.000214663
     20        1          -0.000032212   -0.000018709   -0.000029819
     21        1           0.000006554    0.000015120    0.000013105
     22        1           0.000024024   -0.000028932    0.000042182
     23        1           0.000001681    0.000016873   -0.000012490
     24        1          -0.000031440    0.000014625   -0.000029267
     25        1          -0.000008049    0.000019656   -0.000063301
     26        1          -0.000041913    0.000028381   -0.000002036
     27        1           0.000011050    0.000006776    0.000013197
     28        1          -0.000001991    0.000013055   -0.000013403
     29       35          -0.000022132    0.000137744   -0.000036201
 -------------------------------------------------------------------
 Cartesian Forces:  Max     0.004300186 RMS     0.000795072

 GradGradGradGradGradGradGradGradGradGradGradGradGradGradGradGradGradGrad
 Berny optimization.
 Using GEDIIS/GDIIS optimizer.
 FormGI is forming the generalized inverse of G from B-inverse, IUseBI=4.
 Internal  Forces:  Max     0.002985330 RMS     0.000427232
 Search for a local minimum.
 Step number   4 out of a maximum of   80 on scan point     2 out of    18
 All quantities printed in internal units (Hartrees-Bohrs-Radians)
 Mixed Optimization -- En-DIIS/RFO-DIIS
 Swapping is turned off.
 Update second derivatives using D2CorX and points    1    2    3    4
 DE= -3.64D-05 DEPred=-4.79D-05 R= 7.61D-01
 TightC=F SS=  1.41D+00  RLast= 7.49D-02 DXNew= 8.4853D-01 2.2458D-01
 Trust test= 7.61D-01 RLast= 7.49D-02 DXMaxT set to 5.05D-01
 ITU=  1  1  1  0
     Eigenvalues ---    0.00348   0.00697   0.01218   0.01481   0.01505
     Eigenvalues ---    0.02063   0.02170   0.02171   0.02180   0.02184
     Eigenvalues ---    0.02184   0.02188   0.02191   0.02195   0.02203
     Eigenvalues ---    0.02208   0.02211   0.02214   0.02221   0.02230
     Eigenvalues ---    0.02256   0.02385   0.03630   0.04884   0.06185
     Eigenvalues ---    0.06877   0.15835   0.15998   0.15999   0.16000
     Eigenvalues ---    0.16000   0.16000   0.16000   0.16000   0.16000
     Eigenvalues ---    0.16020   0.16074   0.16241   0.17012   0.19246
     Eigenvalues ---    0.21880   0.21999   0.22000   0.22017   0.22129
     Eigenvalues ---    0.22514   0.23520   0.24447   0.24615   0.25062
     Eigenvalues ---    0.27169   0.29794   0.31579   0.33825   0.34635
     Eigenvalues ---    0.35287   0.35483   0.35502   0.35505   0.35506
     Eigenvalues ---    0.35530   0.35566   0.35567   0.35653   0.39261
     Eigenvalues ---    0.42421   0.42653   0.42826   0.43892   0.45987
     Eigenvalues ---    0.46293   0.46589   0.46764   0.46848   0.46990
     Eigenvalues ---    0.47201   0.47535   0.47633   0.55681   0.95768
     Eigenvalues --- 1000.000001000.000001000.000001000.000001000.00000
     Eigenvalues --- 1000.000001000.000001000.000001000.000001000.00000
     Eigenvalues --- 1000.000001000.000001000.000001000.000001000.00000
     Eigenvalues --- 1000.000001000.000001000.000001000.000001000.00000
     Eigenvalues --- 1000.000001000.000001000.000001000.000001000.00000
     Eigenvalues --- 1000.000001000.000001000.000001000.000001000.00000
     Eigenvalues --- 1000.000001000.000001000.000001000.000001000.00000
     Eigenvalues --- 1000.000001000.000001000.000001000.000001000.00000
     Eigenvalues --- 1000.000001000.000001000.000001000.000001000.00000
     Eigenvalues --- 1000.000001000.000001000.000001000.000001000.00000
     Eigenvalues --- 1000.000001000.000001000.000001000.000001000.00000
     Eigenvalues --- 1000.000001000.000001000.000001000.000001000.00000
     Eigenvalues --- 1000.000001000.000001000.000001000.000001000.00000
     Eigenvalues --- 1000.000001000.000001000.00000
 En-DIIS/RFO-DIIS/Sim-DIIS IScMMF=       -3 using points:     4    3    2
 RFO step:  Lambda=-6.73277822D-05.
 DidBck=F Rises=F RFO-DIIS coefs:    1.76164   -0.59573   -0.16591
 Iteration  1 RMS(Cart)=  0.01882426 RMS(Int)=  0.00014409
 Iteration  2 RMS(Cart)=  0.00022046 RMS(Int)=  0.00002598
 Iteration  3 RMS(Cart)=  0.00000002 RMS(Int)=  0.00002598
 Iteration  1 RMS(Cart)=  0.00000168 RMS(Int)=  0.00000063
 Iteration  2 RMS(Cart)=  0.00000105 RMS(Int)=  0.00000070
 Iteration  3 RMS(Cart)=  0.00000066 RMS(Int)=  0.00000080
 Variable       Old X    -DE/DX   Delta X   Delta X   Delta X     New X
                                 (Linear)    (Quad)   (Total)
    R1        2.54630  -0.00015   0.00046  -0.00048  -0.00002   2.54628
    R2        2.30457   0.00016  -0.00011   0.00016   0.00005   2.30462
    R3        2.07676  -0.00007   0.00041  -0.00033   0.00009   2.07685
    R4        2.75533   0.00048  -0.00116   0.00220   0.00105   2.75638
    R5        1.90860   0.00009  -0.00028   0.00029   0.00000   1.90860
    R6        2.87186   0.00009   0.00476  -0.00204   0.00272   2.87458
    R7        2.87309  -0.00009  -0.00480   0.00085  -0.00395   2.86914
    R8        2.06173   0.00018  -0.00147   0.00126  -0.00021   2.06152
    R9        2.63470  -0.00022  -0.00071  -0.00051  -0.00121   2.63348
   R10        2.63915   0.00004   0.00009  -0.00000   0.00009   2.63924
   R11        2.63934   0.00021   0.00081   0.00017   0.00098   2.64032
   R12        2.63077   0.00031  -0.00241   0.00109  -0.00132   2.62945
   R13        2.63361   0.00012   0.00004   0.00011   0.00015   2.63376
   R14        2.04947  -0.00003   0.00034  -0.00001   0.00033   2.04979
   R15        2.62863  -0.00008   0.00006  -0.00007  -0.00000   2.62863
   R16        2.04861   0.00000  -0.00000  -0.00001  -0.00001   2.04860
   R17        2.63350   0.00009   0.00004   0.00024   0.00027   2.63378
   R18        2.04862  -0.00000  -0.00001  -0.00002  -0.00003   2.04860
   R19        2.62673  -0.00005  -0.00012  -0.00010  -0.00021   2.62652
   R20        2.04859   0.00000   0.00001  -0.00000   0.00000   2.04859
   R21        2.05218  -0.00000   0.00021  -0.00006   0.00015   2.05233
   R22        2.62563  -0.00015  -0.00039  -0.00012  -0.00051   2.62512
   R23        2.05017  -0.00005   0.00013  -0.00021  -0.00008   2.05010
   R24        2.62894   0.00009   0.00096  -0.00011   0.00085   2.62978
   R25        2.04756  -0.00000  -0.00005   0.00001  -0.00005   2.04751
   R26        2.62777  -0.00022  -0.00035  -0.00032  -0.00068   2.62710
   R27        2.04766   0.00001   0.00004   0.00002   0.00006   2.04772
   R28        2.62372   0.00017   0.00049   0.00015   0.00064   2.62436
   R29        2.04617   0.00002   0.00008   0.00003   0.00011   2.04628
   R30        3.67812   0.00003  -0.00090   0.00011  -0.00079   3.67732
    A1        2.16833   0.00003  -0.00202   0.00054  -0.00165   2.16668
    A2        1.97775  -0.00007   0.00178  -0.00066   0.00096   1.97871
    A3        2.13695   0.00007   0.00013   0.00082   0.00079   2.13774
    A4        2.11975  -0.00012   0.00171  -0.00098   0.00071   2.12046
    A5        2.07650   0.00009   0.00183  -0.00042   0.00139   2.07789
    A6        2.08690   0.00003  -0.00347   0.00142  -0.00206   2.08484
    A7        1.91770  -0.00117  -0.00501   0.00359  -0.00144   1.91627
    A8        1.95455   0.00035   0.00041   0.00058   0.00100   1.95555
    A9        1.84106   0.00108   0.00139   0.00026   0.00160   1.84266
   A10        1.98685  -0.00022   0.00024  -0.00201  -0.00178   1.98506
   A11        1.88217  -0.00013  -0.00331  -0.00009  -0.00345   1.87872
   A12        1.87365   0.00022   0.00669  -0.00238   0.00429   1.87794
   A13        2.13475   0.00018   0.00222  -0.00085   0.00135   2.13611
   A14        2.06763  -0.00031  -0.00223   0.00004  -0.00220   2.06543
   A15        2.08025   0.00013  -0.00012   0.00093   0.00080   2.08106
   A16        2.10639  -0.00027  -0.00132  -0.00010  -0.00145   2.10494
   A17        2.13345   0.00041   0.00023   0.00065   0.00084   2.13430
   A18        2.04284  -0.00010   0.00145  -0.00072   0.00070   2.04354
   A19        2.09918  -0.00008  -0.00007  -0.00050  -0.00057   2.09861
   A20        2.09745   0.00007   0.00053   0.00006   0.00059   2.09805
   A21        2.08653   0.00001  -0.00046   0.00043  -0.00003   2.08650
   A22        2.09826   0.00003   0.00033  -0.00000   0.00033   2.09859
   A23        2.08877  -0.00003  -0.00051  -0.00009  -0.00059   2.08818
   A24        2.09614   0.00000   0.00017   0.00009   0.00027   2.09641
   A25        2.09025  -0.00001  -0.00032   0.00018  -0.00014   2.09011
   A26        2.09684  -0.00000   0.00012  -0.00012   0.00000   2.09684
   A27        2.09608   0.00001   0.00019  -0.00005   0.00014   2.09622
   A28        2.09347  -0.00001  -0.00015  -0.00002  -0.00017   2.09330
   A29        2.09763   0.00002   0.00040   0.00006   0.00046   2.09809
   A30        2.09208  -0.00001  -0.00025  -0.00004  -0.00029   2.09179
   A31        2.10494  -0.00006   0.00032  -0.00058  -0.00026   2.10468
   A32        2.08402   0.00005   0.00015   0.00035   0.00050   2.08452
   A33        2.09422   0.00001  -0.00046   0.00022  -0.00024   2.09398
   A34        2.12176   0.00001  -0.00086   0.00024  -0.00062   2.12114
   A35        2.07156  -0.00005   0.00017  -0.00023  -0.00007   2.07148
   A36        2.08979   0.00004   0.00067   0.00002   0.00068   2.09048
   A37        2.09258   0.00007  -0.00044   0.00033  -0.00011   2.09247
   A38        2.09114   0.00001   0.00041   0.00001   0.00042   2.09156
   A39        2.09943  -0.00007   0.00003  -0.00033  -0.00030   2.09913
   A40        2.09146   0.00004   0.00056  -0.00016   0.00039   2.09185
   A41        2.10538  -0.00003  -0.00019   0.00001  -0.00018   2.10520
   A42        2.08634  -0.00001  -0.00037   0.00014  -0.00022   2.08612
   A43        2.07855   0.00004  -0.00037   0.00009  -0.00028   2.07827
   A44        2.10752  -0.00001   0.00022  -0.00005   0.00017   2.10769
   A45        2.09712  -0.00002   0.00015  -0.00005   0.00010   2.09722
   A46        2.13910  -0.00005  -0.00028   0.00019  -0.00009   2.13901
   A47        2.09994   0.00028  -0.00168   0.00082  -0.00087   2.09907
   A48        2.04374  -0.00023   0.00206  -0.00100   0.00105   2.04479
    D1        0.01242   0.00061  -0.01006   0.02076   0.01068   0.02310
    D2       -3.13773   0.00068  -0.00428   0.02290   0.01862  -3.11910
    D3       -3.11117  -0.00064   0.00488  -0.02246  -0.01759  -3.12877
    D4        0.02186  -0.00057   0.01065  -0.02032  -0.00965   0.01221
    D5        2.74031   0.00041   0.01960   0.00534   0.02493   2.76524
    D6       -1.31673  -0.00054   0.01625   0.00596   0.02221  -1.29453
    D7        0.71592   0.00054   0.02524   0.00357   0.02880   0.74472
    D8       -0.39267   0.00033   0.01374   0.00320   0.01694  -0.37573
    D9        1.83347  -0.00061   0.01039   0.00382   0.01422   1.84768
   D10       -2.41706   0.00047   0.01937   0.00143   0.02081  -2.39626
   D11        1.68775  -0.00033   0.01057   0.01108   0.02163   1.70937
   D12       -1.41787  -0.00037   0.01580   0.00711   0.02289  -1.39498
   D13       -0.52030   0.00032   0.01392   0.00893   0.02284  -0.49746
   D14        2.65727   0.00029   0.01915   0.00495   0.02411   2.68138
   D15       -2.59715   0.00027   0.00769   0.01320   0.02091  -2.57624
   D16        0.58041   0.00023   0.01293   0.00923   0.02218   0.60259
   D17       -0.60023   0.00188  -0.00937   0.00597  -0.00340  -0.60363
   D18        2.50631   0.00299  -0.00000   0.00000  -0.00000   2.50631
   D19        1.58839   0.00040  -0.01566   0.00970  -0.00597   1.58242
   D20       -1.58826   0.00150  -0.00628   0.00374  -0.00257  -1.59083
   D21       -2.61310   0.00025  -0.01520   0.00675  -0.00844  -2.62154
   D22        0.49344   0.00136  -0.00582   0.00079  -0.00504   0.48840
   D23       -3.10028  -0.00004   0.00877  -0.00539   0.00340  -3.09688
   D24        0.04797  -0.00001   0.00877  -0.00363   0.00515   0.05312
   D25        0.00509  -0.00002   0.00347  -0.00141   0.00206   0.00715
   D26       -3.12984   0.00001   0.00347   0.00035   0.00381  -3.12604
   D27        3.10462   0.00005  -0.00866   0.00514  -0.00350   3.10113
   D28       -0.03841   0.00001  -0.00562   0.00237  -0.00323  -0.04164
   D29       -0.00214   0.00002  -0.00361   0.00133  -0.00228  -0.00443
   D30        3.13801  -0.00002  -0.00057  -0.00144  -0.00201   3.13599
   D31        3.12066   0.00061   0.00402  -0.00130   0.00269   3.12335
   D32       -0.00788   0.00064   0.00701  -0.00359   0.00340  -0.00447
   D33        0.01235  -0.00045  -0.00487   0.00433  -0.00054   0.01181
   D34       -3.11618  -0.00042  -0.00188   0.00205   0.00017  -3.11601
   D35       -3.11241  -0.00062  -0.00124   0.00077  -0.00050  -3.11291
   D36        0.06054  -0.00066  -0.00421   0.00014  -0.00409   0.05645
   D37       -0.00466   0.00045   0.00772  -0.00498   0.00275  -0.00192
   D38       -3.11490   0.00040   0.00475  -0.00561  -0.00084  -3.11574
   D39       -0.00434   0.00002  -0.00135   0.00122  -0.00013  -0.00447
   D40       -3.14099   0.00001  -0.00079   0.00052  -0.00027  -3.14126
   D41        3.13063  -0.00001  -0.00134  -0.00052  -0.00186   3.12877
   D42       -0.00601  -0.00003  -0.00079  -0.00122  -0.00200  -0.00801
   D43        0.00058  -0.00002  -0.00067  -0.00093  -0.00161  -0.00103
   D44       -3.13527  -0.00003   0.00007  -0.00123  -0.00115  -3.13643
   D45        3.13720  -0.00001  -0.00123  -0.00023  -0.00147   3.13574
   D46        0.00135  -0.00002  -0.00049  -0.00053  -0.00101   0.00034
   D47        0.00236   0.00002   0.00053   0.00086   0.00139   0.00375
   D48       -3.13512   0.00002   0.00078   0.00076   0.00155  -3.13357
   D49        3.13822   0.00003  -0.00021   0.00115   0.00094   3.13916
   D50        0.00074   0.00002   0.00004   0.00105   0.00109   0.00183
   D51       -0.00158  -0.00002   0.00162  -0.00107   0.00056  -0.00102
   D52        3.14146   0.00003  -0.00144   0.00172   0.00029  -3.14143
   D53        3.13592  -0.00002   0.00138  -0.00097   0.00041   3.13633
   D54       -0.00422   0.00003  -0.00168   0.00181   0.00014  -0.00409
   D55       -0.01383   0.00020   0.00023  -0.00121  -0.00099  -0.01483
   D56        3.13672   0.00010   0.00007  -0.00182  -0.00176   3.13496
   D57        3.11456   0.00016  -0.00279   0.00109  -0.00171   3.11285
   D58       -0.01807   0.00007  -0.00296   0.00048  -0.00248  -0.02055
   D59        0.00716   0.00008   0.00194  -0.00152   0.00042   0.00758
   D60       -3.13165  -0.00004   0.00299  -0.00055   0.00244  -3.12921
   D61        3.13976   0.00018   0.00210  -0.00090   0.00119   3.14095
   D62        0.00094   0.00006   0.00315   0.00007   0.00322   0.00416
   D63        0.00035  -0.00009   0.00075   0.00094   0.00169   0.00204
   D64       -3.14104  -0.00015   0.00036   0.00173   0.00210  -3.13894
   D65        3.13920   0.00003  -0.00029  -0.00002  -0.00031   3.13888
   D66       -0.00220  -0.00003  -0.00068   0.00077   0.00009  -0.00210
   D67       -0.00155  -0.00018  -0.00578   0.00243  -0.00335  -0.00490
   D68        3.10964  -0.00013  -0.00297   0.00306   0.00009   3.10974
   D69        3.13985  -0.00012  -0.00539   0.00163  -0.00376   3.13609
   D70       -0.03215  -0.00007  -0.00259   0.00227  -0.00031  -0.03246
         Item               Value     Threshold  Converged?
 Maximum Force            0.000677     0.002500     YES
 RMS     Force            0.000146     0.001667     YES
 Maximum Displacement     0.066345     0.010000     NO 
 RMS     Displacement     0.018814     0.006667     NO 
 Predicted change in Energy=-3.353559D-05
 GradGradGradGradGradGradGradGradGradGradGradGradGradGradGradGradGradGrad

                          Input orientation:                          
 ---------------------------------------------------------------------
 Center     Atomic      Atomic             Coordinates (Angstroms)
 Number     Number       Type             X           Y           Z
 ---------------------------------------------------------------------
      1          6           0        2.183193   -0.165620   -0.236138
      2          7           0        0.912954   -0.606888   -0.150395
      3          8           0        2.521780    0.829653   -0.854274
      4          6           0       -0.179189    0.077537   -0.833284
      5          6           0       -1.349745   -0.876302   -1.017481
      6          6           0       -0.553607    1.379144   -0.147121
      7          6           0       -2.442545   -0.892701   -0.152854
      8          6           0       -3.465884   -1.821671   -0.332493
      9          6           0       -3.406456   -2.735743   -1.379318
     10          6           0       -2.319000   -2.719455   -2.250911
     11          6           0       -1.297676   -1.794557   -2.068509
     12          6           0       -0.479868    1.497194    1.243126
     13          6           0       -0.797226    2.685309    1.889205
     14          6           0       -1.182424    3.797221    1.146317
     15          6           0       -1.256831    3.711839   -0.239262
     16          6           0       -0.945241    2.508730   -0.859002
     17          1           0        2.899257   -0.787763    0.318876
     18          1           0        0.716000   -1.430809    0.399550
     19          1           0        0.204389    0.325414   -1.823995
     20          1           0       -2.506162   -0.177272    0.659980
     21          1           0       -4.311641   -1.825572    0.345662
     22          1           0       -4.205662   -3.454473   -1.520402
     23          1           0       -2.268738   -3.423564   -3.073654
     24          1           0       -0.450069   -1.781198   -2.747392
     25          1           0       -0.154029    0.639512    1.822043
     26          1           0       -0.736384    2.744484    2.969372
     27          1           0       -1.421513    4.733165    1.637281
     28          1           0       -1.552498    4.568548   -0.831867
     29         35           0       -1.120585    2.435640   -2.795664
 ---------------------------------------------------------------------
                    Distance matrix (angstroms):
                    1          2          3          4          5
     1  C    0.000000
     2  N    1.347434   0.000000
     3  O    1.219550   2.268792   0.000000
     4  C    2.448787   1.458613   2.803810   0.000000
     5  C    3.687440   2.438079   4.233866   1.521163   0.000000
     6  C    3.143930   2.468833   3.203125   1.518285   2.545269
     7  C    4.683272   3.367651   5.301228   2.554825   1.393579
     8  C    5.887603   4.547866   6.569162   3.828857   2.416812
     9  C    6.257522   4.969868   6.937702   4.316012   2.796160
    10  C    5.554380   4.395525   6.162785   3.796265   2.420335
    11  C    4.257637   3.158576   4.790520   2.506298   1.396626
    12  C    3.470600   2.882536   3.722175   2.533241   3.391240
    13  C    4.639803   4.233585   4.688916   3.820260   4.630245
    14  C    5.379840   5.046608   5.150723   4.331437   5.152847
    15  C    5.183480   4.833970   4.791986   3.836968   4.654599
    16  C    4.162596   3.696226   3.852214   2.549156   3.412796
    17  H    1.099022   2.048983   2.033422   3.398977   4.455076
    18  H    2.038985   1.009988   3.153189   2.143910   2.565688
    19  H    2.584197   2.042594   2.562209   1.090910   2.123657
    20  H    4.774224   3.540004   5.346687   2.776611   2.154023
    21  H    6.728804   5.387732   7.428708   4.699883   3.395895
    22  H    7.299546   6.015471   8.003495   5.399974   3.880227
    23  H    6.203660   5.157739   6.779717   4.652224   3.400139
    24  H    3.981276   3.159308   4.385468   2.681806   2.149615
    25  H    3.216668   2.565634   3.789298   2.714260   3.433704
    26  H    5.221871   4.866720   5.376103   4.677955   5.420452
    27  H    6.364095   6.096039   6.082336   5.414973   6.206370
    28  H    6.059921   5.773041   5.529881   4.696292   5.451785
    29  Br   4.922670   4.515496   4.428884   3.209020   3.766087
                    6          7          8          9         10
     6  C    0.000000
     7  C    2.954556   0.000000
     8  C    4.331389   1.393728   0.000000
     9  C    5.156487   2.414569   1.391009   0.000000
    10  C    4.933666   2.784625   2.408669   1.393736   0.000000
    11  C    3.783880   2.407032   2.777700   2.409932   1.389896
    12  C    1.397197   3.393002   4.734314   5.775803   5.776749
    13  C    2.431469   4.436129   5.689512   6.846834   6.976233
    14  C    2.813448   5.027039   6.242837   7.348794   7.436399
    15  C    2.438130   4.755542   5.958887   6.891439   6.821765
    16  C    1.391444   3.782896   5.038177   5.816598   5.581984
    17  H    4.103037   5.363617   6.481379   6.814728   6.129066
    18  H    3.131547   3.251326   4.263427   4.675668   4.230458
    19  H    2.120568   3.358985   4.506158   4.754643   3.977560
    20  H    2.624179   1.084705   2.147118   3.393382   3.869239
    21  H    4.963452   2.147623   1.084072   2.150192   3.392909
    22  H    6.211865   3.397270   2.150452   1.084070   2.152530
    23  H    5.879819   3.868662   3.393109   2.153665   1.084067
    24  H    4.093885   3.389840   3.863744   3.394555   2.149354
    25  H    2.141103   3.388983   4.654872   5.676209   5.706025
    26  H    3.407358   5.088064   6.261170   7.488210   7.720794
    27  H    3.897026   5.991449   7.143202   8.296051   8.453701
    28  H    3.411592   5.574809   6.689194   7.555762   7.464329
    29  Br   2.907306   4.450829   5.449068   5.828761   5.320523
                   11         12         13         14         15
    11  C    0.000000
    12  C    4.740397   0.000000
    13  C    5.998595   1.389155   0.000000
    14  C    6.451075   2.406882   1.391622   0.000000
    15  C    5.802431   2.775932   2.407359   1.390200   0.000000
    16  C    4.483904   2.378806   2.757849   2.395364   1.388754
    17  H    4.932290   4.182553   5.309627   6.194099   6.150691
    18  H    3.206013   3.273366   4.631560   5.611949   5.544995
    19  H    2.609648   3.353879   4.512226   4.774876   4.014276
    20  H    3.394216   2.692539   3.553284   4.217274   4.182661
    21  H    3.861757   5.150602   5.922980   6.484508   6.351136
    22  H    3.392953   6.785104   7.806394   8.296893   7.854486
    23  H    2.146379   6.785905   8.007100   8.433740   7.744140
    24  H    1.086046   5.164589   6.447343   6.842227   6.092211
    25  H    4.729590   1.084865   2.145576   3.389001   3.860614
    26  H    6.804277   2.145101   1.083497   2.151915   3.391457
    27  H    7.507288   3.393165   2.155671   1.083606   2.142812
    28  H    6.487166   3.858672   3.394298   2.155252   1.082844
    29  Br   4.295891   4.195596   4.702647   4.170963   2.860496
                   16         17         18         19         20
    16  C    0.000000
    17  H    5.199464   0.000000
    18  H    4.456865   2.277417   0.000000
    19  H    2.649477   3.618477   2.879274   0.000000
    20  H    3.458090   5.450468   3.467204   3.710783   0.000000
    21  H    5.618722   7.285247   5.043403   5.452401   2.464841
    22  H    6.828440   7.808596   5.657225   5.816207   4.287472
    23  H    6.469037   6.720483   4.994285   4.661850   4.953262
    24  H    4.713247   4.648322   3.374275   2.391400   4.290720
    25  H    3.362736   3.690417   2.658321   3.677052   2.747737
    26  H    3.841309   5.720121   5.113363   5.450993   4.123356
    27  H    3.377333   7.133575   6.640446   5.835431   5.122888
    28  H    2.147638   7.059207   6.531061   4.698421   5.065362
    29  Br   1.945957   6.020782   5.341523   2.674462   4.548473
                   21         22         23         24         25
    21  H    0.000000
    22  H    2.479263   0.000000
    23  H    4.291707   2.482986   0.000000
    24  H    4.947796   4.290668   2.472118   0.000000
    25  H    5.053918   6.659459   6.704359   5.179499   0.000000
    26  H    6.368025   8.403633   8.769897   7.296929   2.467065
    27  H    7.282730   9.206513   9.457427   7.912395   4.289365
    28  H    7.062876   8.478339   8.331415   6.723382   4.943306
    29  Br   6.181318   6.770335   5.977107   4.270088   5.048121
                   26         27         28         29
    26  H    0.000000
    27  H    2.489724   0.000000
    28  H    4.294493   2.478093   0.000000
    29  Br   5.786073   5.002017   2.931270   0.000000
 Symmetry turned off by external request.
 Stoichiometry    C14H12BrNO
 Framework group  C1[X(C14H12BrNO)]
 Deg. of freedom    81
 Full point group                 C1      NOp   1
 Rotational constants (GHZ):           0.4377455           0.2927849           0.2644977
 Basis read from rwf:  (5D, 7F)
 Pseudo-potential data read from rwf file.
   396 basis functions,   648 primitive gaussians,   412 cartesian basis functions
    59 alpha electrons       59 beta electrons
       nuclear repulsion energy      1096.6474994131 Hartrees.
 NAtoms=   29 NActive=   29 NUniq=   29 SFac= 1.00D+00 NAtFMM=   60 NAOKFM=F Big=F
 Integral buffers will be    131072 words long.
 Raffenetti 2 integral format.
 Two-electron integral symmetry is turned off.
 ------------------------------------------------------------------------------
 Polarizable Continuum Model (PCM)
 =================================
 Model                : PCM.
 Atomic radii         : UFF (Universal Force Field).
 Polarization charges : Total charges.
 Charge compensation  : None.
 Solution method      : On-the-fly selection.
 Cavity type          : Scaled VdW (van der Waals Surface) (Alpha=1.100).
 Cavity algorithm     : GePol (No added spheres)
                        Default sphere list used, NSphG=   29.
                        Lebedev-Laikov grids with approx.  5.0 points / Ang**2.
                        Smoothing algorithm: York/Karplus (Gamma=1.0000).
                        Polarization charges: spherical gaussians, with
                                              point-specific exponents (IZeta= 3).
                        Self-potential: point-specific (ISelfS= 7).
                        Self-field    : sphere-specific E.n sum rule (ISelfD= 2).
 1st derivatives      : Analytical E(r).r(x)/FMM algorithm (CHGder, D1EAlg=3).
                        Cavity 1st derivative terms included.
 Solvent              : DiMethylSulfoxide, Eps=  46.826000 Eps(inf)=   2.007889
 ------------------------------------------------------------------------------
 One-electron integrals computed using PRISM.
   1 Symmetry operations used in ECPInt.
 ECPInt:  NShTT=    9316 NPrTT=   38001 LenC2=    8735 LenP2D=   23906.
 LDataN:  DoStor=T MaxTD1= 5 Len=  102
 NBasis=   396 RedAO= T EigKep=  1.16D-06  NBF=   396
 NBsUse=   395 1.00D-06 EigRej=  8.61D-07 NBFU=   395
 Initial guess from the checkpoint file:  "/home/aikhl/works/aikhl/Gau-20612.chk"
 B after Tr=    -0.000423    0.005839    0.000666
         Rot=    1.000000   -0.000440    0.000107   -0.000331 Ang=  -0.06 deg.
 ExpMin= 4.38D-02 ExpMax= 8.59D+03 ExpMxC= 1.30D+03 IAcc=3 IRadAn=         5 AccDes= 0.00D+00
 Harris functional with IExCor= 1009 and IRadAn=       5 diagonalized for initial guess.
 HarFok:  IExCor= 1009 AccDes= 0.00D+00 IRadAn=         5 IDoV= 1 UseB2=F ITyADJ=14
 ICtDFT=  3500011 ScaDFX=  1.000000  1.000000  1.000000  1.000000
 FoFCou: FMM=F IPFlag=           0 FMFlag=      100000 FMFlg1=           0
         NFxFlg=           0 DoJE=T BraDBF=F KetDBF=T FulRan=T
         wScrn=  0.000000 ICntrl=       500 IOpCl=  0 I1Cent=   200000004 NGrid=           0
         NMat0=    1 NMatS0=      1 NMatT0=    0 NMatD0=    1 NMtDS0=    0 NMtDT0=    0
 Symmetry not used in FoFCou.
 Requested convergence on RMS density matrix=1.00D-08 within 128 cycles.
 Requested convergence on MAX density matrix=1.00D-06.
 Requested convergence on             energy=1.00D-06.
 No special actions if energy rises.
 Inv3:  Mode=1 IEnd=    17179347.
 Iteration    1 A*A^-1 deviation from unit magnitude is 7.33D-15 for   2379.
 Iteration    1 A*A^-1 deviation from orthogonality  is 2.71D-15 for    459    413.
 Iteration    1 A^-1*A deviation from unit magnitude is 6.88D-15 for   2379.
 Iteration    1 A^-1*A deviation from orthogonality  is 1.79D-15 for   2369   2231.
 Error on total polarization charges =  0.01757
 SCF Done:  E(RM062X) =  -683.714937489     A.U. after   14 cycles
            NFock= 14  Conv=0.36D-08     -V/T= 2.0172
   1 Symmetry operations used in ECPInt.
 ECPInt:  NShTT=    9316 NPrTT=   38001 LenC2=    8735 LenP2D=   23906.
 LDataN:  DoStor=T MaxTD1= 6 Len=  172
 D1PCM: PCM CHGder 1st derivatives, ID1Alg=3 FixD1E=F DoIter=F DoCFld=F I1PDM=0.
 Calling FoFJK, ICntrl=      2127 FMM=F ISym2X=0 I1Cent= 0 IOpClX= 0 NMat=1 NMatS=1 NMatT=0.
 -------------------------------------------------------------------
 Center     Atomic                   Forces (Hartrees/Bohr)
 Number     Number              X              Y              Z
 -------------------------------------------------------------------
      1        6          -0.000700683    0.001213937    0.001455222
      2        7          -0.001705618   -0.002026578    0.001721014
      3        8           0.000340574   -0.000367824   -0.000722544
      4        6           0.000582676    0.000409201   -0.002570774
      5        6           0.000473222    0.000256472    0.000248634
      6        6           0.004360136    0.001042689    0.000843049
      7        6          -0.000073121    0.000291275    0.000117632
      8        6          -0.000187211   -0.000174446   -0.000215795
      9        6          -0.000088797    0.000140093    0.000161830
     10        6           0.000029425    0.000121711   -0.000083689
     11        6           0.000156765   -0.000268127   -0.000034834
     12        6           0.000163750    0.000325415    0.000024923
     13        6          -0.000026376   -0.000039110   -0.000168947
     14        6           0.000085014    0.000032683    0.000012845
     15        6          -0.000127143   -0.000007947    0.000023790
     16        6          -0.003242502   -0.000682993    0.000084351
     17        1          -0.000062507   -0.000314988   -0.000503772
     18        1           0.000138868   -0.000208047   -0.000097325
     19        1           0.000189550    0.000322419   -0.000148190
     20        1           0.000057492   -0.000243467   -0.000069412
     21        1          -0.000023143   -0.000026513   -0.000009864
     22        1           0.000010847   -0.000022717    0.000025157
     23        1          -0.000038290   -0.000013640    0.000009407
     24        1          -0.000023216    0.000013422    0.000071709
     25        1          -0.000095792   -0.000029555   -0.000047242
     26        1           0.000045348    0.000040494    0.000010473
     27        1          -0.000046207   -0.000033136    0.000029585
     28        1          -0.000058406   -0.000044925    0.000002386
     29       35          -0.000134652    0.000294201   -0.000169618
 -------------------------------------------------------------------
 Cartesian Forces:  Max     0.004360136 RMS     0.000798736

 GradGradGradGradGradGradGradGradGradGradGradGradGradGradGradGradGradGrad
 Berny optimization.
 Using GEDIIS/GDIIS optimizer.
 FormGI is forming the generalized inverse of G from B-inverse, IUseBI=4.
 Internal  Forces:  Max     0.002927304 RMS     0.000442437
 Search for a local minimum.
 Step number   5 out of a maximum of   80 on scan point     2 out of    18
 All quantities printed in internal units (Hartrees-Bohrs-Radians)
 Mixed Optimization -- En-DIIS/RFO-DIIS
 Swapping is turned off.
 Update second derivatives using D2CorX and points    1    2    3    4    5
 DE=  1.15D-07 DEPred=-3.35D-05 R=-3.44D-03
 Trust test=-3.44D-03 RLast= 8.50D-02 DXMaxT set to 2.52D-01
 ITU= -1  1  1  1  0
     Eigenvalues ---    0.00239   0.00722   0.01228   0.01494   0.01514
     Eigenvalues ---    0.02155   0.02169   0.02172   0.02182   0.02183
     Eigenvalues ---    0.02187   0.02191   0.02194   0.02200   0.02207
     Eigenvalues ---    0.02209   0.02211   0.02213   0.02224   0.02232
     Eigenvalues ---    0.02331   0.02472   0.03789   0.05946   0.06837
     Eigenvalues ---    0.08235   0.15786   0.15993   0.15999   0.16000
     Eigenvalues ---    0.16000   0.16000   0.16000   0.16000   0.16002
     Eigenvalues ---    0.16023   0.16046   0.16237   0.16764   0.19296
     Eigenvalues ---    0.21884   0.21998   0.22000   0.22018   0.22236
     Eigenvalues ---    0.22590   0.23427   0.24388   0.24557   0.25054
     Eigenvalues ---    0.27208   0.30702   0.32865   0.33885   0.34726
     Eigenvalues ---    0.35290   0.35502   0.35503   0.35505   0.35528
     Eigenvalues ---    0.35566   0.35566   0.35645   0.35739   0.39078
     Eigenvalues ---    0.42421   0.42645   0.42750   0.44640   0.45988
     Eigenvalues ---    0.46253   0.46668   0.46743   0.46839   0.47043
     Eigenvalues ---    0.47193   0.47528   0.49360   0.55810   0.95790
     Eigenvalues --- 1000.000001000.000001000.000001000.000001000.00000
     Eigenvalues --- 1000.000001000.000001000.000001000.000001000.00000
     Eigenvalues --- 1000.000001000.000001000.000001000.000001000.00000
     Eigenvalues --- 1000.000001000.000001000.000001000.000001000.00000
     Eigenvalues --- 1000.000001000.000001000.000001000.000001000.00000
     Eigenvalues --- 1000.000001000.000001000.000001000.000001000.00000
     Eigenvalues --- 1000.000001000.000001000.000001000.000001000.00000
     Eigenvalues --- 1000.000001000.000001000.000001000.000001000.00000
     Eigenvalues --- 1000.000001000.000001000.000001000.000001000.00000
     Eigenvalues --- 1000.000001000.000001000.000001000.000001000.00000
     Eigenvalues --- 1000.000001000.000001000.000001000.000001000.00000
     Eigenvalues --- 1000.000001000.000001000.000001000.000001000.00000
     Eigenvalues --- 1000.000001000.000001000.000001000.000001000.00000
     Eigenvalues --- 1000.000001000.000001000.00000
 En-DIIS/RFO-DIIS/Sim-DIIS IScMMF=       -3 using points:     5    4    3    2
 RFO step:  Lambda=-3.97259656D-05.
 DidBck=F Rises=F RFO-DIIS coefs:    0.81206    0.53008   -0.42970    0.08756
 Iteration  1 RMS(Cart)=  0.00637202 RMS(Int)=  0.00001597
 Iteration  2 RMS(Cart)=  0.00002306 RMS(Int)=  0.00000837
 Iteration  3 RMS(Cart)=  0.00000000 RMS(Int)=  0.00000837
 Iteration  1 RMS(Cart)=  0.00000090 RMS(Int)=  0.00000034
 Variable       Old X    -DE/DX   Delta X   Delta X   Delta X     New X
                                 (Linear)    (Quad)   (Total)
    R1        2.54628  -0.00024  -0.00010  -0.00016  -0.00026   2.54602
    R2        2.30462   0.00016  -0.00001   0.00013   0.00011   2.30473
    R3        2.07685  -0.00012   0.00001  -0.00023  -0.00022   2.07663
    R4        2.75638   0.00018   0.00115  -0.00067   0.00048   2.75686
    R5        1.90860   0.00009   0.00006   0.00009   0.00015   1.90875
    R6        2.87458  -0.00031  -0.00108   0.00024  -0.00083   2.87375
    R7        2.86914   0.00084  -0.00080   0.00249   0.00168   2.87083
    R8        2.06152   0.00027   0.00057  -0.00001   0.00056   2.06208
    R9        2.63348   0.00017  -0.00056   0.00074   0.00018   2.63367
   R10        2.63924   0.00012  -0.00011   0.00024   0.00013   2.63937
   R11        2.64032  -0.00001  -0.00002   0.00002  -0.00000   2.64032
   R12        2.62945   0.00080  -0.00052   0.00168   0.00116   2.63061
   R13        2.63376   0.00022  -0.00016   0.00040   0.00025   2.63401
   R14        2.04979  -0.00022   0.00034  -0.00066  -0.00033   2.04947
   R15        2.62863  -0.00021   0.00016  -0.00040  -0.00023   2.62839
   R16        2.04860   0.00001  -0.00002   0.00003   0.00001   2.04861
   R17        2.63378   0.00006   0.00012  -0.00005   0.00007   2.63385
   R18        2.04860   0.00000  -0.00001   0.00002   0.00000   2.04860
   R19        2.62652  -0.00001  -0.00008   0.00007  -0.00001   2.62651
   R20        2.04859   0.00000  -0.00000   0.00000   0.00000   2.04859
   R21        2.05233  -0.00006   0.00004  -0.00014  -0.00010   2.05223
   R22        2.62512  -0.00008   0.00011  -0.00021  -0.00010   2.62502
   R23        2.05010  -0.00003  -0.00006  -0.00001  -0.00007   2.05003
   R24        2.62978  -0.00015   0.00014  -0.00040  -0.00026   2.62953
   R25        2.04751   0.00002  -0.00000   0.00003   0.00002   2.04754
   R26        2.62710  -0.00010   0.00004  -0.00019  -0.00015   2.62695
   R27        2.04772  -0.00000   0.00002  -0.00002  -0.00001   2.04771
   R28        2.62436   0.00003  -0.00002   0.00007   0.00005   2.62441
   R29        2.04628  -0.00002   0.00005  -0.00008  -0.00002   2.04626
   R30        3.67732   0.00017  -0.00062   0.00122   0.00060   3.67793
    A1        2.16668   0.00036  -0.00068   0.00164   0.00099   2.16767
    A2        1.97871  -0.00027   0.00018  -0.00109  -0.00088   1.97783
    A3        2.13774  -0.00008   0.00043  -0.00053  -0.00007   2.13768
    A4        2.12046  -0.00033   0.00023  -0.00114  -0.00091   2.11955
    A5        2.07789   0.00004  -0.00040   0.00030  -0.00010   2.07779
    A6        2.08484   0.00029   0.00017   0.00084   0.00101   2.08585
    A7        1.91627  -0.00133   0.00250  -0.00101   0.00150   1.91776
    A8        1.95555   0.00019   0.00001  -0.00032  -0.00033   1.95522
    A9        1.84266   0.00115   0.00080  -0.00180  -0.00098   1.84167
   A10        1.98506   0.00016  -0.00265   0.00348   0.00083   1.98589
   A11        1.87872  -0.00003  -0.00002   0.00058   0.00059   1.87931
   A12        1.87794  -0.00002  -0.00051  -0.00129  -0.00180   1.87614
   A13        2.13611   0.00028  -0.00142   0.00183   0.00042   2.13653
   A14        2.06543  -0.00018   0.00067  -0.00095  -0.00028   2.06515
   A15        2.08106  -0.00010   0.00075  -0.00081  -0.00006   2.08100
   A16        2.10494  -0.00021   0.00102  -0.00151  -0.00048   2.10446
   A17        2.13430   0.00055  -0.00129   0.00241   0.00113   2.13543
   A18        2.04354  -0.00031   0.00020  -0.00094  -0.00073   2.04281
   A19        2.09861   0.00000  -0.00034   0.00033  -0.00001   2.09860
   A20        2.09805   0.00003  -0.00015   0.00022   0.00007   2.09811
   A21        2.08650  -0.00003   0.00049  -0.00054  -0.00006   2.08644
   A22        2.09859   0.00001  -0.00003   0.00003  -0.00001   2.09859
   A23        2.08818   0.00003  -0.00016   0.00029   0.00013   2.08831
   A24        2.09641  -0.00004   0.00019  -0.00031  -0.00012   2.09628
   A25        2.09011   0.00003   0.00012  -0.00008   0.00004   2.09015
   A26        2.09684  -0.00001  -0.00006   0.00004  -0.00003   2.09681
   A27        2.09622  -0.00001  -0.00006   0.00005  -0.00001   2.09621
   A28        2.09330   0.00005  -0.00008   0.00015   0.00007   2.09337
   A29        2.09809  -0.00006   0.00015  -0.00032  -0.00016   2.09793
   A30        2.09179   0.00002  -0.00008   0.00017   0.00009   2.09188
   A31        2.10468   0.00001  -0.00042   0.00039  -0.00003   2.10465
   A32        2.08452  -0.00005   0.00034  -0.00046  -0.00012   2.08440
   A33        2.09398   0.00003   0.00007   0.00007   0.00015   2.09413
   A34        2.12114   0.00018  -0.00032   0.00080   0.00048   2.12162
   A35        2.07148  -0.00014   0.00019  -0.00056  -0.00037   2.07112
   A36        2.09048  -0.00004   0.00013  -0.00022  -0.00009   2.09039
   A37        2.09247   0.00011   0.00008   0.00010   0.00018   2.09265
   A38        2.09156  -0.00003  -0.00005   0.00006   0.00001   2.09156
   A39        2.09913  -0.00008  -0.00004  -0.00015  -0.00018   2.09895
   A40        2.09185  -0.00003   0.00004  -0.00026  -0.00022   2.09163
   A41        2.10520  -0.00002   0.00002  -0.00001   0.00001   2.10521
   A42        2.08612   0.00004  -0.00006   0.00028   0.00022   2.08634
   A43        2.07827   0.00011  -0.00027   0.00057   0.00029   2.07856
   A44        2.10769  -0.00004   0.00011  -0.00021  -0.00010   2.10759
   A45        2.09722  -0.00007   0.00016  -0.00036  -0.00020   2.09703
   A46        2.13901  -0.00006   0.00025  -0.00024   0.00000   2.13901
   A47        2.09907   0.00063  -0.00112   0.00250   0.00137   2.10044
   A48        2.04479  -0.00056   0.00098  -0.00242  -0.00144   2.04335
    D1        0.02310  -0.00078  -0.00698  -0.00205  -0.00903   0.01408
    D2       -3.11910  -0.00082  -0.00711  -0.00317  -0.01029  -3.12939
    D3       -3.12877   0.00057   0.00595  -0.00009   0.00586  -3.12290
    D4        0.01221   0.00052   0.00581  -0.00121   0.00460   0.01681
    D5        2.76524   0.00018   0.00156  -0.00298  -0.00141   2.76383
    D6       -1.29453  -0.00051   0.00004   0.00057   0.00061  -1.29392
    D7        0.74472   0.00025  -0.00010  -0.00220  -0.00230   0.74242
    D8       -0.37573   0.00023   0.00170  -0.00185  -0.00015  -0.37588
    D9        1.84768  -0.00046   0.00018   0.00170   0.00188   1.84956
   D10       -2.39626   0.00030   0.00004  -0.00108  -0.00103  -2.39729
   D11        1.70937  -0.00036   0.00128   0.00642   0.00772   1.71709
   D12       -1.39498  -0.00043   0.00082   0.00411   0.00493  -1.39004
   D13       -0.49746   0.00034   0.00131   0.00498   0.00630  -0.49116
   D14        2.68138   0.00028   0.00084   0.00267   0.00351   2.68489
   D15       -2.57624   0.00029   0.00357   0.00409   0.00764  -2.56860
   D16        0.60259   0.00023   0.00311   0.00177   0.00486   0.60745
   D17       -0.60363   0.00185   0.00118   0.00188   0.00306  -0.60057
   D18        2.50631   0.00293  -0.00000   0.00000   0.00000   2.50631
   D19        1.58242   0.00032   0.00243   0.00305   0.00549   1.58791
   D20       -1.59083   0.00140   0.00125   0.00117   0.00243  -1.58839
   D21       -2.62154   0.00037   0.00052   0.00501   0.00551  -2.61603
   D22        0.48840   0.00145  -0.00066   0.00313   0.00245   0.49085
   D23       -3.09688  -0.00013  -0.00003  -0.00428  -0.00431  -3.10119
   D24        0.05312  -0.00013   0.00062  -0.00481  -0.00420   0.04892
   D25        0.00715  -0.00007   0.00044  -0.00195  -0.00151   0.00564
   D26       -3.12604  -0.00007   0.00108  -0.00248  -0.00139  -3.12743
   D27        3.10113   0.00014  -0.00029   0.00468   0.00438   3.10551
   D28       -0.04164   0.00008  -0.00031   0.00297   0.00264  -0.03899
   D29       -0.00443   0.00007  -0.00072   0.00239   0.00167  -0.00275
   D30        3.13599   0.00001  -0.00074   0.00067  -0.00006   3.13593
   D31        3.12335   0.00059  -0.00044  -0.00024  -0.00065   3.12270
   D32       -0.00447   0.00060  -0.00069  -0.00160  -0.00228  -0.00675
   D33        0.01181  -0.00045   0.00073   0.00149   0.00222   0.01403
   D34       -3.11601  -0.00044   0.00047   0.00012   0.00059  -3.11542
   D35       -3.11291  -0.00065   0.00133  -0.00226  -0.00091  -3.11382
   D36        0.05645  -0.00059  -0.00279   0.00479   0.00203   0.05849
   D37       -0.00192   0.00039   0.00023  -0.00409  -0.00386  -0.00578
   D38       -3.11574   0.00045  -0.00389   0.00297  -0.00092  -3.11666
   D39       -0.00447   0.00003   0.00020   0.00044   0.00064  -0.00383
   D40       -3.14126   0.00001   0.00004   0.00023   0.00027  -3.14099
   D41        3.12877   0.00003  -0.00045   0.00097   0.00052   3.12929
   D42       -0.00801   0.00001  -0.00060   0.00076   0.00015  -0.00786
   D43       -0.00103   0.00001  -0.00057   0.00066   0.00009  -0.00093
   D44       -3.13643  -0.00002  -0.00022  -0.00029  -0.00051  -3.13694
   D45        3.13574   0.00002  -0.00041   0.00087   0.00047   3.13620
   D46        0.00034  -0.00000  -0.00007  -0.00008  -0.00014   0.00019
   D47        0.00375  -0.00000   0.00029  -0.00023   0.00006   0.00382
   D48       -3.13357  -0.00001   0.00047  -0.00059  -0.00012  -3.13369
   D49        3.13916   0.00002  -0.00005   0.00072   0.00067   3.13983
   D50        0.00183   0.00002   0.00013   0.00036   0.00049   0.00232
   D51       -0.00102  -0.00004   0.00036  -0.00131  -0.00095  -0.00197
   D52       -3.14143   0.00002   0.00037   0.00042   0.00079  -3.14064
   D53        3.13633  -0.00003   0.00018  -0.00095  -0.00077   3.13555
   D54       -0.00409   0.00003   0.00019   0.00078   0.00097  -0.00312
   D55       -0.01483   0.00023  -0.00083   0.00098   0.00016  -0.01467
   D56        3.13496   0.00013  -0.00051   0.00006  -0.00045   3.13451
   D57        3.11285   0.00022  -0.00057   0.00236   0.00180   3.11465
   D58       -0.02055   0.00012  -0.00025   0.00144   0.00120  -0.01935
   D59        0.00758   0.00007  -0.00004  -0.00101  -0.00105   0.00653
   D60       -3.12921  -0.00010   0.00088  -0.00245  -0.00157  -3.13078
   D61        3.14095   0.00017  -0.00037  -0.00008  -0.00045   3.14050
   D62        0.00416  -0.00000   0.00056  -0.00153  -0.00096   0.00320
   D63        0.00204  -0.00014   0.00097  -0.00147  -0.00050   0.00154
   D64       -3.13894  -0.00020   0.00148  -0.00183  -0.00034  -3.13928
   D65        3.13888   0.00003   0.00005  -0.00004   0.00001   3.13889
   D66       -0.00210  -0.00003   0.00056  -0.00040   0.00017  -0.00193
   D67       -0.00490  -0.00010  -0.00108   0.00414   0.00306  -0.00184
   D68        3.10974  -0.00015   0.00287  -0.00264   0.00025   3.10999
   D69        3.13609  -0.00004  -0.00158   0.00449   0.00290   3.13899
   D70       -0.03246  -0.00008   0.00236  -0.00228   0.00009  -0.03237
         Item               Value     Threshold  Converged?
 Maximum Force            0.000839     0.002500     YES
 RMS     Force            0.000202     0.001667     YES
 Maximum Displacement     0.021614     0.010000     NO 
 RMS     Displacement     0.006374     0.006667     YES
 Predicted change in Energy=-1.968306D-05
 GradGradGradGradGradGradGradGradGradGradGradGradGradGradGradGradGradGrad

                          Input orientation:                          
 ---------------------------------------------------------------------
 Center     Atomic      Atomic             Coordinates (Angstroms)
 Number     Number       Type             X           Y           Z
 ---------------------------------------------------------------------
      1          6           0        2.183460   -0.162879   -0.236484
      2          7           0        0.914444   -0.606725   -0.148165
      3          8           0        2.521330    0.827147   -0.863491
      4          6           0       -0.179606    0.075561   -0.830687
      5          6           0       -1.349106   -0.878777   -1.015361
      6          6           0       -0.554404    1.378465   -0.145221
      7          6           0       -2.446392   -0.890782   -0.156203
      8          6           0       -3.471320   -1.817496   -0.339409
      9          6           0       -3.408592   -2.734002   -1.383748
     10          6           0       -2.316252   -2.722704   -2.249353
     11          6           0       -1.293303   -1.800316   -2.063409
     12          6           0       -0.474930    1.498901    1.244505
     13          6           0       -0.791327    2.687218    1.890564
     14          6           0       -1.181740    3.797610    1.148379
     15          6           0       -1.261058    3.710737   -0.236756
     16          6           0       -0.948552    2.508052   -0.856915
     17          1           0        2.901791   -0.786672    0.313499
     18          1           0        0.720396   -1.431123    0.402238
     19          1           0        0.204374    0.324675   -1.821258
     20          1           0       -2.512365   -0.173806    0.654847
     21          1           0       -4.320700   -1.817934    0.334224
     22          1           0       -4.208726   -3.451210   -1.527314
     23          1           0       -2.263491   -3.428958   -3.070099
     24          1           0       -0.442276   -1.790305   -2.737973
     25          1           0       -0.146660    0.642036    1.823185
     26          1           0       -0.726221    2.747643    2.970426
     27          1           0       -1.421526    4.733253    1.639572
     28          1           0       -1.561134    4.566172   -0.828963
     29         35           0       -1.131516    2.436019   -2.793231
 ---------------------------------------------------------------------
                    Distance matrix (angstroms):
                    1          2          3          4          5
     1  C    0.000000
     2  N    1.347294   0.000000
     3  O    1.219609   2.269309   0.000000
     4  C    2.448267   1.458868   2.803750   0.000000
     5  C    3.687571   2.439200   4.232436   1.520722   0.000000
     6  C    3.143242   2.469514   3.206244   1.519175   2.546338
     7  C    4.687410   3.372828   5.303753   2.554812   1.393676
     8  C    5.892783   4.553841   6.571199   3.828891   2.417002
     9  C    6.260826   4.973994   6.936601   4.315771   2.796257
    10  C    5.554435   4.396561   6.158267   3.795808   2.420366
    11  C    4.255202   3.157051   4.784851   2.505762   1.396694
    12  C    3.467259   2.881588   3.724577   2.533680   3.394780
    13  C    4.636458   4.232744   4.692374   3.821016   4.633771
    14  C    5.378466   5.047096   5.155968   4.332970   5.155423
    15  C    5.183591   4.835404   4.797327   3.838854   4.655923
    16  C    4.162728   3.697961   3.855588   2.551270   3.414112
    17  H    1.098907   2.048186   2.033339   3.398178   4.454714
    18  H    2.038864   1.010065   3.153604   2.144809   2.568562
    19  H    2.581860   2.042289   2.556967   1.091205   2.123927
    20  H    4.779682   3.546161   5.352134   2.776825   2.154007
    21  H    6.735652   5.395040   7.432654   4.700107   3.396140
    22  H    7.303383   6.019968   8.002415   5.399742   3.880326
    23  H    6.202582   5.157710   6.773335   4.651796   3.400217
    24  H    3.974978   3.154149   4.375808   2.681080   2.149562
    25  H    3.212411   2.563506   3.790866   2.713857   3.437454
    26  H    5.217438   4.865097   5.379016   4.678383   5.424519
    27  H    6.362989   6.096566   6.088440   5.416515   6.208768
    28  H    6.061101   5.775018   5.536065   4.698320   5.452263
    29  Br   4.927504   4.521130   4.433469   3.213950   3.767764
                    6          7          8          9         10
     6  C    0.000000
     7  C    2.954525   0.000000
     8  C    4.331313   1.393859   0.000000
     9  C    5.156813   2.414572   1.390885   0.000000
    10  C    4.934679   2.784627   2.408623   1.393774   0.000000
    11  C    3.785507   2.407135   2.777810   2.410011   1.389891
    12  C    1.397197   3.399887   4.741901   5.782003   5.780956
    13  C    2.431746   4.441912   5.696279   6.852797   6.980799
    14  C    2.814111   5.028151   6.243806   7.350680   7.439502
    15  C    2.438695   4.752419   5.954592   6.889279   6.822987
    16  C    1.392059   3.779761   5.034138   5.814506   5.583036
    17  H    4.104086   5.369778   6.488870   6.818628   6.127349
    18  H    3.133466   3.260731   4.274319   4.683566   4.233243
    19  H    2.120216   3.358020   4.505052   4.753992   3.977855
    20  H    2.623598   1.084532   2.147058   3.393184   3.869072
    21  H    4.963046   2.147827   1.084079   2.150011   3.392829
    22  H    6.212085   3.397286   2.150326   1.084072   2.152561
    23  H    5.881089   3.868667   3.392982   2.153602   1.084068
    24  H    4.095856   3.389860   3.863800   3.394631   2.149396
    25  H    2.140842   3.399452   4.666849   5.685267   5.710881
    26  H    3.407554   5.096364   6.271449   7.496824   7.726511
    27  H    3.897691   5.992072   7.143552   8.297518   8.456688
    28  H    3.412109   5.569079   6.681295   7.550724   7.464277
    29  Br   2.909199   4.444145   5.439515   5.822443   5.320886
                   11         12         13         14         15
    11  C    0.000000
    12  C    4.743086   0.000000
    13  C    6.001987   1.389099   0.000000
    14  C    6.454829   2.406841   1.391485   0.000000
    15  C    5.805981   2.775671   2.407016   1.390121   0.000000
    16  C    4.487373   2.378796   2.757800   2.395526   1.388780
    17  H    4.927067   4.182447   5.309818   6.195797   6.152949
    18  H    3.204795   3.274639   4.632618   5.613778   5.547360
    19  H    2.610988   3.352487   4.511170   4.775075   4.015415
    20  H    3.394195   2.701256   3.560116   4.217378   4.177368
    21  H    3.861876   5.159453   5.930857   6.484617   6.344575
    22  H    3.393013   6.791745   7.812861   8.298636   7.851609
    23  H    2.146431   6.789592   8.011433   8.437360   7.746481
    24  H    1.085994   5.165275   6.449294   6.846557   6.098193
    25  H    4.731331   1.084827   2.145438   3.388865   3.860333
    26  H    6.807717   2.145066   1.083509   2.151693   3.391108
    27  H    7.511061   3.393104   2.155553   1.083603   2.142870
    28  H    6.490591   3.858401   3.393950   2.155112   1.082832
    29  Br   4.301785   4.196738   4.702846   4.170461   2.859590
                   16         17         18         19         20
    16  C    0.000000
    17  H    5.200982   0.000000
    18  H    4.459591   2.276330   0.000000
    19  H    2.650723   3.615016   2.879764   0.000000
    20  H    3.453013   5.459414   3.477844   3.709481   0.000000
    21  H    5.612874   7.295773   5.056372   5.450979   2.464961
    22  H    6.825758   7.813309   5.665700   5.815424   4.287288
    23  H    6.471116   6.716439   4.995204   4.662587   4.953098
    24  H    4.719170   4.636976   3.367751   2.394089   4.290636
    25  H    3.362735   3.689636   2.658733   3.675039   2.761734
    26  H    3.841273   5.719538   5.113743   5.449497   4.133652
    27  H    3.377525   7.135763   6.642165   5.835791   5.122386
    28  H    2.147533   7.062284   6.533666   4.700210   5.057067
    29  Br   1.946274   6.025369   5.347466   2.680879   4.539512
                   21         22         23         24         25
    21  H    0.000000
    22  H    2.479001   0.000000
    23  H    4.291494   2.482865   0.000000
    24  H    4.947861   4.290739   2.472310   0.000000
    25  H    5.068636   6.669399   6.708070   5.177628   0.000000
    26  H    6.380778   8.413279   8.775052   7.297904   2.466907
    27  H    7.281978   9.207773   9.461057   7.916984   4.289179
    28  H    7.051597   8.472063   8.332953   6.730599   4.943023
    29  Br   6.168306   6.762487   5.979631   4.282514   5.049715
                   26         27         28         29
    26  H    0.000000
    27  H    2.489432   0.000000
    28  H    4.294122   2.478119   0.000000
    29  Br   5.786287   5.001113   2.929244   0.000000
 Symmetry turned off by external request.
 Stoichiometry    C14H12BrNO
 Framework group  C1[X(C14H12BrNO)]
 Deg. of freedom    81
 Full point group                 C1      NOp   1
 Rotational constants (GHZ):           0.4373529           0.2929063           0.2643170
 Basis read from rwf:  (5D, 7F)
 Pseudo-potential data read from rwf file.
   396 basis functions,   648 primitive gaussians,   412 cartesian basis functions
    59 alpha electrons       59 beta electrons
       nuclear repulsion energy      1096.4628400305 Hartrees.
 NAtoms=   29 NActive=   29 NUniq=   29 SFac= 1.00D+00 NAtFMM=   60 NAOKFM=F Big=F
 Integral buffers will be    131072 words long.
 Raffenetti 2 integral format.
 Two-electron integral symmetry is turned off.
 ------------------------------------------------------------------------------
 Polarizable Continuum Model (PCM)
 =================================
 Model                : PCM.
 Atomic radii         : UFF (Universal Force Field).
 Polarization charges : Total charges.
 Charge compensation  : None.
 Solution method      : On-the-fly selection.
 Cavity type          : Scaled VdW (van der Waals Surface) (Alpha=1.100).
 Cavity algorithm     : GePol (No added spheres)
                        Default sphere list used, NSphG=   29.
                        Lebedev-Laikov grids with approx.  5.0 points / Ang**2.
                        Smoothing algorithm: York/Karplus (Gamma=1.0000).
                        Polarization charges: spherical gaussians, with
                                              point-specific exponents (IZeta= 3).
                        Self-potential: point-specific (ISelfS= 7).
                        Self-field    : sphere-specific E.n sum rule (ISelfD= 2).
 1st derivatives      : Analytical E(r).r(x)/FMM algorithm (CHGder, D1EAlg=3).
                        Cavity 1st derivative terms included.
 Solvent              : DiMethylSulfoxide, Eps=  46.826000 Eps(inf)=   2.007889
 ------------------------------------------------------------------------------
 One-electron integrals computed using PRISM.
   1 Symmetry operations used in ECPInt.
 ECPInt:  NShTT=    9316 NPrTT=   38001 LenC2=    8737 LenP2D=   23909.
 LDataN:  DoStor=T MaxTD1= 5 Len=  102
 NBasis=   396 RedAO= T EigKep=  1.17D-06  NBF=   396
 NBsUse=   395 1.00D-06 EigRej=  8.52D-07 NBFU=   395
 Initial guess from the checkpoint file:  "/home/aikhl/works/aikhl/Gau-20612.chk"
 B after Tr=    -0.001359    0.000203   -0.002054
         Rot=    1.000000   -0.000206   -0.000687   -0.000316 Ang=  -0.09 deg.
 ExpMin= 4.38D-02 ExpMax= 8.59D+03 ExpMxC= 1.30D+03 IAcc=3 IRadAn=         5 AccDes= 0.00D+00
 Harris functional with IExCor= 1009 and IRadAn=       5 diagonalized for initial guess.
 HarFok:  IExCor= 1009 AccDes= 0.00D+00 IRadAn=         5 IDoV= 1 UseB2=F ITyADJ=14
 ICtDFT=  3500011 ScaDFX=  1.000000  1.000000  1.000000  1.000000
 FoFCou: FMM=F IPFlag=           0 FMFlag=      100000 FMFlg1=           0
         NFxFlg=           0 DoJE=T BraDBF=F KetDBF=T FulRan=T
         wScrn=  0.000000 ICntrl=       500 IOpCl=  0 I1Cent=   200000004 NGrid=           0
         NMat0=    1 NMatS0=      1 NMatT0=    0 NMatD0=    1 NMtDS0=    0 NMtDT0=    0
 Symmetry not used in FoFCou.
 Requested convergence on RMS density matrix=1.00D-08 within 128 cycles.
 Requested convergence on MAX density matrix=1.00D-06.
 Requested convergence on             energy=1.00D-06.
 No special actions if energy rises.
 Inv3:  Mode=1 IEnd=    17164992.
 Iteration    1 A*A^-1 deviation from unit magnitude is 6.77D-15 for   1453.
 Iteration    1 A*A^-1 deviation from orthogonality  is 3.43D-15 for   1810    424.
 Iteration    1 A^-1*A deviation from unit magnitude is 6.55D-15 for   1453.
 Iteration    1 A^-1*A deviation from orthogonality  is 2.92D-15 for   1873   1846.
 Error on total polarization charges =  0.01758
 SCF Done:  E(RM062X) =  -683.714958714     A.U. after   12 cycles
            NFock= 12  Conv=0.81D-08     -V/T= 2.0172
   1 Symmetry operations used in ECPInt.
 ECPInt:  NShTT=    9316 NPrTT=   38001 LenC2=    8737 LenP2D=   23909.
 LDataN:  DoStor=T MaxTD1= 6 Len=  172
 D1PCM: PCM CHGder 1st derivatives, ID1Alg=3 FixD1E=F DoIter=F DoCFld=F I1PDM=0.
 Calling FoFJK, ICntrl=      2127 FMM=F ISym2X=0 I1Cent= 0 IOpClX= 0 NMat=1 NMatS=1 NMatT=0.
 -------------------------------------------------------------------
 Center     Atomic                   Forces (Hartrees/Bohr)
 Number     Number              X              Y              Z
 -------------------------------------------------------------------
      1        6          -0.000167654    0.000043800   -0.000102278
      2        7          -0.002073163   -0.001594615    0.001908858
      3        8           0.000074189   -0.000009444   -0.000020873
      4        6           0.000848869    0.001018419   -0.002591745
      5        6           0.000303994    0.000169407    0.000283019
      6        6           0.004527530    0.001202683    0.000614926
      7        6          -0.000054591    0.000204258   -0.000047042
      8        6          -0.000084774   -0.000127469   -0.000110808
      9        6          -0.000060949    0.000085475    0.000120702
     10        6           0.000082583    0.000063151   -0.000039454
     11        6           0.000017077   -0.000185593   -0.000073307
     12        6           0.000002791    0.000155894   -0.000020889
     13        6          -0.000040061   -0.000014718   -0.000056059
     14        6           0.000063068    0.000039086    0.000042563
     15        6          -0.000032874   -0.000018209   -0.000024005
     16        6          -0.003430679   -0.001057419    0.000218529
     17        1          -0.000035589    0.000018268    0.000019222
     18        1           0.000064092   -0.000048967   -0.000031953
     19        1           0.000053319    0.000228388   -0.000119023
     20        1           0.000059803   -0.000113224    0.000000361
     21        1          -0.000009021   -0.000008386   -0.000002098
     22        1          -0.000002862   -0.000001325   -0.000000275
     23        1          -0.000022492   -0.000012747    0.000009166
     24        1           0.000002915   -0.000002836    0.000051812
     25        1          -0.000063902   -0.000035330   -0.000023856
     26        1           0.000044548    0.000019459    0.000007074
     27        1          -0.000025307   -0.000020816    0.000016960
     28        1          -0.000027343   -0.000031111   -0.000004214
     29       35          -0.000013516    0.000033921   -0.000025313
 -------------------------------------------------------------------
 Cartesian Forces:  Max     0.004527530 RMS     0.000793490

 GradGradGradGradGradGradGradGradGradGradGradGradGradGradGradGradGradGrad
 Berny optimization.
 Using GEDIIS/GDIIS optimizer.
 FormGI is forming the generalized inverse of G from B-inverse, IUseBI=4.
 Internal  Forces:  Max     0.003013978 RMS     0.000409704
 Search for a local minimum.
 Step number   6 out of a maximum of   80 on scan point     2 out of    18
 All quantities printed in internal units (Hartrees-Bohrs-Radians)
 Mixed Optimization -- En-DIIS/RFO-DIIS
 Swapping is turned off.
 Update second derivatives using D2CorX and points    1    2    3    4    5
                                                      6
 DE= -2.12D-05 DEPred=-1.97D-05 R= 1.08D+00
 TightC=F SS=  1.41D+00  RLast= 2.67D-02 DXNew= 4.2426D-01 8.0130D-02
 Trust test= 1.08D+00 RLast= 2.67D-02 DXMaxT set to 2.52D-01
 ITU=  1 -1  1  1  1  0
     Eigenvalues ---    0.00187   0.00799   0.01266   0.01490   0.01507
     Eigenvalues ---    0.02124   0.02169   0.02175   0.02182   0.02184
     Eigenvalues ---    0.02187   0.02191   0.02193   0.02200   0.02207
     Eigenvalues ---    0.02209   0.02211   0.02222   0.02230   0.02232
     Eigenvalues ---    0.02311   0.02377   0.03819   0.06157   0.06904
     Eigenvalues ---    0.09249   0.15874   0.15963   0.15999   0.16000
     Eigenvalues ---    0.16000   0.16000   0.16000   0.16000   0.16002
     Eigenvalues ---    0.16018   0.16058   0.16250   0.17083   0.19284
     Eigenvalues ---    0.21952   0.21997   0.22000   0.22019   0.22174
     Eigenvalues ---    0.22573   0.23553   0.24491   0.24620   0.25107
     Eigenvalues ---    0.28234   0.30476   0.32403   0.33853   0.34620
     Eigenvalues ---    0.35288   0.35502   0.35502   0.35505   0.35528
     Eigenvalues ---    0.35559   0.35567   0.35568   0.35655   0.39022
     Eigenvalues ---    0.42419   0.42658   0.42863   0.44566   0.45977
     Eigenvalues ---    0.46230   0.46643   0.46761   0.46838   0.47060
     Eigenvalues ---    0.47135   0.47550   0.49109   0.55614   0.95786
     Eigenvalues --- 1000.000001000.000001000.000001000.000001000.00000
     Eigenvalues --- 1000.000001000.000001000.000001000.000001000.00000
     Eigenvalues --- 1000.000001000.000001000.000001000.000001000.00000
     Eigenvalues --- 1000.000001000.000001000.000001000.000001000.00000
     Eigenvalues --- 1000.000001000.000001000.000001000.000001000.00000
     Eigenvalues --- 1000.000001000.000001000.000001000.000001000.00000
     Eigenvalues --- 1000.000001000.000001000.000001000.000001000.00000
     Eigenvalues --- 1000.000001000.000001000.000001000.000001000.00000
     Eigenvalues --- 1000.000001000.000001000.000001000.000001000.00000
     Eigenvalues --- 1000.000001000.000001000.000001000.000001000.00000
     Eigenvalues --- 1000.000001000.000001000.000001000.000001000.00000
     Eigenvalues --- 1000.000001000.000001000.000001000.000001000.00000
     Eigenvalues --- 1000.000001000.000001000.000001000.000001000.00000
     Eigenvalues --- 1000.000001000.000001000.00000
 En-DIIS/RFO-DIIS/Sim-DIIS IScMMF=       -3 using points:     6    5    4    3    2
 RFO step:  Lambda=-1.44852664D-05.
 DidBck=F Rises=F RFO-DIIS coefs:    2.06322   -0.85187    0.21651   -0.47714    0.04928
 Iteration  1 RMS(Cart)=  0.01678030 RMS(Int)=  0.00009132
 Iteration  2 RMS(Cart)=  0.00015705 RMS(Int)=  0.00000587
 Iteration  3 RMS(Cart)=  0.00000001 RMS(Int)=  0.00000587
 Iteration  1 RMS(Cart)=  0.00000147 RMS(Int)=  0.00000055
 Iteration  2 RMS(Cart)=  0.00000092 RMS(Int)=  0.00000061
 Variable       Old X    -DE/DX   Delta X   Delta X   Delta X     New X
                                 (Linear)    (Quad)   (Total)
    R1        2.54602  -0.00010  -0.00030   0.00004  -0.00026   2.54576
    R2        2.30473   0.00002   0.00011  -0.00004   0.00007   2.30479
    R3        2.07663  -0.00002  -0.00012   0.00004  -0.00008   2.07655
    R4        2.75686  -0.00002   0.00172  -0.00143   0.00030   2.75716
    R5        1.90875   0.00001   0.00016  -0.00010   0.00006   1.90881
    R6        2.87375  -0.00025  -0.00001  -0.00030  -0.00031   2.87344
    R7        2.87083   0.00033  -0.00120   0.00167   0.00046   2.87129
    R8        2.06208   0.00018   0.00077  -0.00009   0.00068   2.06276
    R9        2.63367   0.00002  -0.00087   0.00061  -0.00026   2.63341
   R10        2.63937   0.00011   0.00009   0.00027   0.00037   2.63973
   R11        2.64032  -0.00004   0.00048  -0.00029   0.00019   2.64051
   R12        2.63061   0.00005  -0.00012   0.00010  -0.00002   2.63059
   R13        2.63401   0.00012   0.00019   0.00022   0.00041   2.63442
   R14        2.04947  -0.00008   0.00013  -0.00037  -0.00024   2.04923
   R15        2.62839  -0.00012  -0.00009  -0.00028  -0.00037   2.62802
   R16        2.04861   0.00000  -0.00001   0.00002   0.00001   2.04863
   R17        2.63385   0.00006   0.00029  -0.00005   0.00024   2.63409
   R18        2.04860   0.00000  -0.00002   0.00002   0.00000   2.04860
   R19        2.62651  -0.00004  -0.00018  -0.00001  -0.00018   2.62633
   R20        2.04859   0.00000   0.00000   0.00001   0.00001   2.04860
   R21        2.05223  -0.00003   0.00002  -0.00009  -0.00007   2.05216
   R22        2.62502  -0.00001  -0.00027   0.00006  -0.00021   2.62481
   R23        2.05003  -0.00000  -0.00014   0.00009  -0.00005   2.04998
   R24        2.62953  -0.00004   0.00033  -0.00025   0.00008   2.62961
   R25        2.04754   0.00001  -0.00000   0.00003   0.00003   2.04757
   R26        2.62695   0.00002  -0.00044   0.00024  -0.00019   2.62675
   R27        2.04771  -0.00000   0.00004  -0.00004   0.00000   2.04772
   R28        2.62441  -0.00001   0.00036  -0.00018   0.00018   2.62460
   R29        2.04626  -0.00001   0.00008  -0.00009  -0.00001   2.04624
   R30        3.67793   0.00003  -0.00036   0.00042   0.00006   3.67799
    A1        2.16767   0.00012  -0.00051   0.00090   0.00036   2.16803
    A2        1.97783  -0.00008  -0.00012  -0.00026  -0.00041   1.97742
    A3        2.13768  -0.00004   0.00063  -0.00057   0.00004   2.13771
    A4        2.11955  -0.00013  -0.00021  -0.00041  -0.00063   2.11892
    A5        2.07779   0.00001   0.00037  -0.00003   0.00034   2.07813
    A6        2.08585   0.00012  -0.00013   0.00043   0.00029   2.08614
    A7        1.91776  -0.00142   0.00241  -0.00197   0.00045   1.91821
    A8        1.95522   0.00033   0.00010  -0.00039  -0.00030   1.95491
    A9        1.84167   0.00118   0.00049  -0.00060  -0.00011   1.84157
   A10        1.98589   0.00001  -0.00208   0.00238   0.00031   1.98620
   A11        1.87931  -0.00001  -0.00124   0.00141   0.00019   1.87950
   A12        1.87614   0.00005   0.00037  -0.00093  -0.00057   1.87557
   A13        2.13653   0.00010   0.00008   0.00093   0.00101   2.13754
   A14        2.06515  -0.00006  -0.00091  -0.00009  -0.00100   2.06415
   A15        2.08100  -0.00004   0.00088  -0.00081   0.00007   2.08107
   A16        2.10446   0.00011  -0.00038   0.00045   0.00008   2.10454
   A17        2.13543  -0.00002   0.00042  -0.00012   0.00031   2.13574
   A18        2.04281  -0.00006  -0.00010  -0.00025  -0.00034   2.04247
   A19        2.09860   0.00000  -0.00054   0.00041  -0.00013   2.09847
   A20        2.09811  -0.00001   0.00025  -0.00014   0.00011   2.09823
   A21        2.08644   0.00001   0.00028  -0.00026   0.00002   2.08646
   A22        2.09859   0.00000   0.00015  -0.00004   0.00010   2.09869
   A23        2.08831   0.00001  -0.00031   0.00026  -0.00004   2.08826
   A24        2.09628  -0.00002   0.00016  -0.00022  -0.00006   2.09623
   A25        2.09015   0.00002   0.00004  -0.00004   0.00000   2.09015
   A26        2.09681  -0.00000  -0.00006   0.00007   0.00001   2.09682
   A27        2.09621  -0.00001   0.00002  -0.00003  -0.00001   2.09620
   A28        2.09337   0.00001  -0.00008   0.00009   0.00001   2.09338
   A29        2.09793  -0.00003   0.00020  -0.00031  -0.00010   2.09783
   A30        2.09188   0.00002  -0.00012   0.00022   0.00010   2.09198
   A31        2.10465   0.00000  -0.00045   0.00040  -0.00005   2.10460
   A32        2.08440  -0.00003   0.00039  -0.00050  -0.00011   2.08429
   A33        2.09413   0.00003   0.00005   0.00010   0.00016   2.09429
   A34        2.12162   0.00005  -0.00014   0.00034   0.00020   2.12182
   A35        2.07112  -0.00006  -0.00023  -0.00026  -0.00049   2.07063
   A36        2.09039   0.00001   0.00038  -0.00008   0.00030   2.09069
   A37        2.09265   0.00002   0.00015  -0.00006   0.00009   2.09274
   A38        2.09156  -0.00000   0.00019  -0.00005   0.00014   2.09170
   A39        2.09895  -0.00002  -0.00033   0.00011  -0.00022   2.09872
   A40        2.09163  -0.00004   0.00003  -0.00020  -0.00017   2.09146
   A41        2.10521   0.00000  -0.00006   0.00000  -0.00006   2.10515
   A42        2.08634   0.00004   0.00003   0.00021   0.00023   2.08657
   A43        2.07856   0.00001  -0.00009   0.00017   0.00008   2.07865
   A44        2.10759   0.00001   0.00010   0.00003   0.00013   2.10773
   A45        2.09703  -0.00003  -0.00001  -0.00021  -0.00022   2.09681
   A46        2.13901   0.00002   0.00014   0.00001   0.00015   2.13916
   A47        2.10044   0.00006  -0.00014   0.00033   0.00019   2.10062
   A48        2.04335  -0.00008   0.00007  -0.00042  -0.00035   2.04300
    D1        0.01408  -0.00002  -0.01339   0.00988  -0.00351   0.01056
    D2       -3.12939  -0.00004  -0.01089   0.00758  -0.00331  -3.13270
    D3       -3.12290  -0.00002   0.00565  -0.00685  -0.00121  -3.12411
    D4        0.01681  -0.00004   0.00815  -0.00915  -0.00100   0.01581
    D5        2.76383   0.00025   0.01253  -0.00655   0.00598   2.76981
    D6       -1.29392  -0.00060   0.01176  -0.00525   0.00650  -1.28741
    D7        0.74242   0.00032   0.01252  -0.00692   0.00560   0.74802
    D8       -0.37588   0.00027   0.01001  -0.00424   0.00578  -0.37010
    D9        1.84956  -0.00058   0.00924  -0.00294   0.00630   1.85586
   D10       -2.39729   0.00034   0.01000  -0.00461   0.00540  -2.39189
   D11        1.71709  -0.00037   0.01924   0.00652   0.02577   1.74286
   D12       -1.39004  -0.00041   0.01722   0.00556   0.02279  -1.36726
   D13       -0.49116   0.00034   0.01877   0.00681   0.02558  -0.46558
   D14        2.68489   0.00030   0.01675   0.00584   0.02259   2.70748
   D15       -2.56860   0.00028   0.02042   0.00556   0.02598  -2.54262
   D16        0.60745   0.00024   0.01841   0.00460   0.02299   0.63044
   D17       -0.60057   0.00187   0.00145  -0.00312  -0.00168  -0.60225
   D18        2.50631   0.00301   0.00000   0.00000   0.00000   2.50631
   D19        1.58791   0.00022   0.00312  -0.00420  -0.00108   1.58683
   D20       -1.58839   0.00136   0.00167  -0.00108   0.00060  -1.58779
   D21       -2.61603   0.00024   0.00060  -0.00163  -0.00104  -2.61707
   D22        0.49085   0.00139  -0.00085   0.00150   0.00064   0.49149
   D23       -3.10119  -0.00006  -0.00187  -0.00182  -0.00370  -3.10489
   D24        0.04892  -0.00008  -0.00052  -0.00386  -0.00438   0.04454
   D25        0.00564  -0.00003   0.00014  -0.00084  -0.00070   0.00494
   D26       -3.12743  -0.00005   0.00149  -0.00287  -0.00139  -3.12882
   D27        3.10551   0.00006   0.00163   0.00192   0.00354   3.10905
   D28       -0.03899   0.00005   0.00038   0.00259   0.00296  -0.03603
   D29       -0.00275   0.00002  -0.00032   0.00095   0.00064  -0.00212
   D30        3.13593   0.00002  -0.00157   0.00162   0.00006   3.13599
   D31        3.12270   0.00058   0.00061   0.00065   0.00127   3.12397
   D32       -0.00675   0.00062  -0.00058   0.00037  -0.00020  -0.00695
   D33        0.01403  -0.00051   0.00198  -0.00232  -0.00034   0.01370
   D34       -3.11542  -0.00046   0.00079  -0.00260  -0.00181  -3.11722
   D35       -3.11382  -0.00062  -0.00019  -0.00217  -0.00235  -3.11617
   D36        0.05849  -0.00066  -0.00253   0.00105  -0.00146   0.05703
   D37       -0.00578   0.00049  -0.00159   0.00087  -0.00072  -0.00650
   D38       -3.11666   0.00045  -0.00392   0.00409   0.00017  -3.11649
   D39       -0.00383   0.00001   0.00058  -0.00027   0.00031  -0.00352
   D40       -3.14099   0.00000   0.00009  -0.00007   0.00001  -3.14098
   D41        3.12929   0.00003  -0.00076   0.00175   0.00099   3.13029
   D42       -0.00786   0.00002  -0.00126   0.00195   0.00069  -0.00717
   D43       -0.00093   0.00001  -0.00112   0.00127   0.00016  -0.00078
   D44       -3.13694  -0.00000  -0.00117   0.00073  -0.00043  -3.13737
   D45        3.13620   0.00002  -0.00062   0.00108   0.00046   3.13666
   D46        0.00019   0.00000  -0.00067   0.00054  -0.00013   0.00006
   D47        0.00382  -0.00001   0.00094  -0.00116  -0.00022   0.00360
   D48       -3.13369  -0.00001   0.00100  -0.00115  -0.00015  -3.13385
   D49        3.13983  -0.00000   0.00099  -0.00062   0.00037   3.14019
   D50        0.00232   0.00000   0.00105  -0.00061   0.00044   0.00275
   D51       -0.00197  -0.00001  -0.00022   0.00005  -0.00018  -0.00215
   D52       -3.14064   0.00000   0.00104  -0.00063   0.00041  -3.14024
   D53        3.13555  -0.00001  -0.00028   0.00004  -0.00025   3.13531
   D54       -0.00312   0.00000   0.00097  -0.00063   0.00034  -0.00278
   D55       -0.01467   0.00023  -0.00090   0.00168   0.00078  -0.01389
   D56        3.13451   0.00015  -0.00157   0.00180   0.00023   3.13474
   D57        3.11465   0.00018   0.00030   0.00195   0.00226   3.11691
   D58       -0.01935   0.00011  -0.00037   0.00207   0.00171  -0.01765
   D59        0.00653   0.00010  -0.00068   0.00051  -0.00018   0.00635
   D60       -3.13078  -0.00006   0.00053  -0.00170  -0.00118  -3.13195
   D61        3.14050   0.00018  -0.00000   0.00038   0.00038   3.14088
   D62        0.00320   0.00001   0.00121  -0.00183  -0.00062   0.00257
   D63        0.00154  -0.00013   0.00108  -0.00192  -0.00084   0.00070
   D64       -3.13928  -0.00020   0.00179  -0.00256  -0.00076  -3.14005
   D65        3.13889   0.00004  -0.00012   0.00027   0.00015   3.13904
   D66       -0.00193  -0.00003   0.00059  -0.00037   0.00023  -0.00171
   D67       -0.00184  -0.00018   0.00009   0.00123   0.00132  -0.00052
   D68        3.10999  -0.00014   0.00233  -0.00188   0.00046   3.11045
   D69        3.13899  -0.00011  -0.00062   0.00187   0.00124   3.14023
   D70       -0.03237  -0.00007   0.00162  -0.00124   0.00039  -0.03198
         Item               Value     Threshold  Converged?
 Maximum Force            0.000328     0.002500     YES
 RMS     Force            0.000058     0.001667     YES
 Maximum Displacement     0.056294     0.010000     NO 
 RMS     Displacement     0.016778     0.006667     NO 
 Predicted change in Energy=-7.097643D-06
 GradGradGradGradGradGradGradGradGradGradGradGradGradGradGradGradGradGrad

                          Input orientation:                          
 ---------------------------------------------------------------------
 Center     Atomic      Atomic             Coordinates (Angstroms)
 Number     Number       Type             X           Y           Z
 ---------------------------------------------------------------------
      1          6           0        2.184477   -0.155704   -0.245298
      2          7           0        0.917866   -0.606052   -0.157460
      3          8           0        2.517429    0.837827   -0.869455
      4          6           0       -0.180194    0.076035   -0.834050
      5          6           0       -1.349339   -0.879036   -1.015817
      6          6           0       -0.553154    1.377587   -0.144485
      7          6           0       -2.457342   -0.874692   -0.170676
      8          6           0       -3.483476   -1.800422   -0.353764
      9          6           0       -3.410839   -2.732165   -1.383613
     10          6           0       -2.307216   -2.737627   -2.235052
     11          6           0       -1.283309   -1.816392   -2.049402
     12          6           0       -0.469229    1.495193    1.245326
     13          6           0       -0.785193    2.681435    1.895161
     14          6           0       -1.180709    3.792781    1.157038
     15          6           0       -1.265242    3.708690   -0.227856
     16          6           0       -0.951818    2.508197   -0.852002
     17          1           0        2.906240   -0.779119    0.300518
     18          1           0        0.728378   -1.434713    0.388168
     19          1           0        0.199535    0.327973   -1.825943
     20          1           0       -2.530634   -0.146431    0.629446
     21          1           0       -4.341358   -1.788145    0.308905
     22          1           0       -4.211619   -3.448722   -1.526826
     23          1           0       -2.246640   -3.456115   -3.044570
     24          1           0       -0.423708   -1.819069   -2.713014
     25          1           0       -0.139013    0.636908    1.820735
     26          1           0       -0.716357    2.739656    2.974929
     27          1           0       -1.421259    4.726535    1.651443
     28          1           0       -1.569964    4.564496   -0.817137
     29         35           0       -1.141715    2.440891   -2.787854
 ---------------------------------------------------------------------
                    Distance matrix (angstroms):
                    1          2          3          4          5
     1  C    0.000000
     2  N    1.347158   0.000000
     3  O    1.219644   2.269433   0.000000
     4  C    2.447857   1.459024   2.803346   0.000000
     5  C    3.688464   2.439572   4.233312   1.520559   0.000000
     6  C    3.139390   2.469593   3.200844   1.519420   2.546660
     7  C    4.697765   3.385908   5.307481   2.555259   1.393540
     8  C    5.902758   4.564741   6.575496   3.829287   2.416983
     9  C    6.264302   4.976092   6.939277   4.315678   2.796273
    10  C    5.549843   4.388753   6.158403   3.795224   2.420418
    11  C    4.247142   3.144764   4.783593   2.505040   1.396887
    12  C    3.462597   2.882199   3.718139   2.534039   3.394749
    13  C    4.631400   4.233347   4.685008   3.821351   4.633466
    14  C    5.374156   5.047935   5.149238   4.333550   5.155154
    15  C    5.180194   4.836105   4.791879   3.839399   4.655662
    16  C    4.159424   3.698196   3.850469   2.551693   3.414412
    17  H    1.098864   2.047761   2.033353   3.397735   4.455633
    18  H    2.038963   1.010097   3.153848   2.145152   2.568434
    19  H    2.583094   2.042605   2.558799   1.091567   2.124191
    20  H    4.795575   3.566879   5.357090   2.777748   2.153848
    21  H    6.749706   5.410571   7.438227   4.700723   3.396108
    22  H    7.307280   6.022255   8.005419   5.399652   3.880343
    23  H    6.193823   5.145130   6.772401   4.651095   3.400342
    24  H    3.957150   3.130828   4.371280   2.679781   2.149635
    25  H    3.208634   2.564214   3.786050   2.713698   3.436423
    26  H    5.212275   4.865830   5.371556   4.678746   5.424173
    27  H    6.358869   6.097550   6.081960   5.417109   6.208211
    28  H    6.058309   5.775728   5.531507   4.698726   5.451623
    29  Br   4.926504   4.521582   4.431636   3.214718   3.768970
                    6          7          8          9         10
     6  C    0.000000
     7  C    2.949471   0.000000
     8  C    4.327855   1.394076   0.000000
     9  C    5.156730   2.414659   1.390687   0.000000
    10  C    4.937833   2.784729   2.408565   1.393902   0.000000
    11  C    3.789899   2.407232   2.777801   2.410041   1.389793
    12  C    1.397300   3.402059   4.743822   5.782296   5.779964
    13  C    2.431876   4.439572   5.694334   6.852112   6.981508
    14  C    2.814418   5.017760   6.234515   7.348694   7.444563
    15  C    2.438865   4.736218   5.940264   6.886507   6.831512
    16  C    1.392046   3.764937   5.022124   5.812985   5.591834
    17  H    4.100831   5.385087   6.503815   6.823208   6.119230
    18  H    3.136093   3.282490   4.292309   4.685691   4.218257
    19  H    2.120267   3.353403   4.501327   4.753409   3.981090
    20  H    2.613815   1.084403   2.147160   3.393109   3.869052
    21  H    4.957612   2.148001   1.084086   2.149804   3.392782
    22  H    6.211964   3.397391   2.150154   1.084072   2.152671
    23  H    5.885836   3.868774   3.392864   2.153658   1.084073
    24  H    4.102769   3.389838   3.863754   3.394702   2.149372
    25  H    2.140609   3.409589   4.674875   5.685362   5.704209
    26  H    3.407728   5.097977   6.272914   7.496529   7.724983
    27  H    3.898002   5.980579   7.132655   8.294709   8.461884
    28  H    3.412147   5.548884   6.662463   7.546587   7.474960
    29  Br   2.909367   4.424204   5.421934   5.820766   5.336762
                   11         12         13         14         15
    11  C    0.000000
    12  C    4.741788   0.000000
    13  C    6.003178   1.388988   0.000000
    14  C    6.461780   2.406846   1.391527   0.000000
    15  C    5.817636   2.775513   2.406846   1.390018   0.000000
    16  C    4.499525   2.378624   2.757659   2.395577   1.388876
    17  H    4.914303   4.178391   5.305186   6.191853   6.149868
    18  H    3.183443   3.279228   4.637306   5.618049   5.550550
    19  H    2.616689   3.352960   4.511662   4.775787   4.016056
    20  H    3.394233   2.706220   3.556041   4.197385   4.147065
    21  H    3.861875   5.162419   5.927872   6.469603   6.321851
    22  H    3.393021   6.792099   7.812120   8.296319   7.848376
    23  H    2.146406   6.788066   8.012883   8.446077   7.760893
    24  H    1.085957   5.162834   6.451394   6.858806   6.118849
    25  H    4.722929   1.084801   2.145502   3.388976   3.860177
    26  H    6.806093   2.145061   1.083525   2.151609   3.390890
    27  H    7.518323   3.393061   2.155555   1.083604   2.142922
    28  H    6.505104   3.858236   3.393869   2.155094   1.082825
    29  Br   4.323172   4.196798   4.702723   4.170288   2.859399
                   16         17         18         19         20
    16  C    0.000000
    17  H    5.198015   0.000000
    18  H    4.461796   2.276086   0.000000
    19  H    2.650953   3.615762   2.879066   0.000000
    20  H    3.425552   5.483438   3.512698   3.702408   0.000000
    21  H    5.594215   7.317504   5.082658   5.445663   2.465094
    22  H    6.823971   7.818560   5.668069   5.814738   4.287231
    23  H    6.485132   6.701349   4.971970   4.667777   4.953086
    24  H    4.739990   4.609926   3.330519   2.405227   4.290559
    25  H    3.362425   3.686428   2.663875   3.675366   2.784357
    26  H    3.841148   5.714671   5.118980   5.450087   4.137921
    27  H    3.377667   7.131934   6.646638   5.836655   5.101077
    28  H    2.147483   7.059729   6.536486   4.700739   5.020789
    29  Br   1.946307   6.024320   5.348333   2.681165   4.505693
                   21         22         23         24         25
    21  H    0.000000
    22  H    2.478761   0.000000
    23  H    4.291360   2.482891   0.000000
    24  H    4.947821   4.290814   2.472434   0.000000
    25  H    5.081950   6.669682   6.698218   5.164083   0.000000
    26  H    6.383517   8.413006   8.772896   7.295225   2.467193
    27  H    7.264327   9.204473   9.470457   7.930229   4.289274
    28  H    7.021726   8.467211   8.351619   6.757082   4.942867
    29  Br   6.141040   6.760328   6.005118   4.320694   5.049639
                   26         27         28         29
    26  H    0.000000
    27  H    2.489215   0.000000
    28  H    4.294001   2.478357   0.000000
    29  Br   5.786178   5.000967   2.928621   0.000000
 Symmetry turned off by external request.
 Stoichiometry    C14H12BrNO
 Framework group  C1[X(C14H12BrNO)]
 Deg. of freedom    81
 Full point group                 C1      NOp   1
 Rotational constants (GHZ):           0.4375944           0.2929016           0.2643468
 Basis read from rwf:  (5D, 7F)
 Pseudo-potential data read from rwf file.
   396 basis functions,   648 primitive gaussians,   412 cartesian basis functions
    59 alpha electrons       59 beta electrons
       nuclear repulsion energy      1096.5740902716 Hartrees.
 NAtoms=   29 NActive=   29 NUniq=   29 SFac= 1.00D+00 NAtFMM=   60 NAOKFM=F Big=F
 Integral buffers will be    131072 words long.
 Raffenetti 2 integral format.
 Two-electron integral symmetry is turned off.
 ------------------------------------------------------------------------------
 Polarizable Continuum Model (PCM)
 =================================
 Model                : PCM.
 Atomic radii         : UFF (Universal Force Field).
 Polarization charges : Total charges.
 Charge compensation  : None.
 Solution method      : On-the-fly selection.
 Cavity type          : Scaled VdW (van der Waals Surface) (Alpha=1.100).
 Cavity algorithm     : GePol (No added spheres)
                        Default sphere list used, NSphG=   29.
                        Lebedev-Laikov grids with approx.  5.0 points / Ang**2.
                        Smoothing algorithm: York/Karplus (Gamma=1.0000).
                        Polarization charges: spherical gaussians, with
                                              point-specific exponents (IZeta= 3).
                        Self-potential: point-specific (ISelfS= 7).
                        Self-field    : sphere-specific E.n sum rule (ISelfD= 2).
 1st derivatives      : Analytical E(r).r(x)/FMM algorithm (CHGder, D1EAlg=3).
                        Cavity 1st derivative terms included.
 Solvent              : DiMethylSulfoxide, Eps=  46.826000 Eps(inf)=   2.007889
 ------------------------------------------------------------------------------
 One-electron integrals computed using PRISM.
   1 Symmetry operations used in ECPInt.
 ECPInt:  NShTT=    9316 NPrTT=   38001 LenC2=    8734 LenP2D=   23906.
 LDataN:  DoStor=T MaxTD1= 5 Len=  102
 NBasis=   396 RedAO= T EigKep=  1.17D-06  NBF=   396
 NBsUse=   395 1.00D-06 EigRej=  8.19D-07 NBFU=   395
 Initial guess from the checkpoint file:  "/home/aikhl/works/aikhl/Gau-20612.chk"
 B after Tr=    -0.000306    0.002261   -0.002357
         Rot=    0.999999   -0.000556   -0.000822   -0.000428 Ang=  -0.12 deg.
 ExpMin= 4.38D-02 ExpMax= 8.59D+03 ExpMxC= 1.30D+03 IAcc=3 IRadAn=         5 AccDes= 0.00D+00
 Harris functional with IExCor= 1009 and IRadAn=       5 diagonalized for initial guess.
 HarFok:  IExCor= 1009 AccDes= 0.00D+00 IRadAn=         5 IDoV= 1 UseB2=F ITyADJ=14
 ICtDFT=  3500011 ScaDFX=  1.000000  1.000000  1.000000  1.000000
 FoFCou: FMM=F IPFlag=           0 FMFlag=      100000 FMFlg1=           0
         NFxFlg=           0 DoJE=T BraDBF=F KetDBF=T FulRan=T
         wScrn=  0.000000 ICntrl=       500 IOpCl=  0 I1Cent=   200000004 NGrid=           0
         NMat0=    1 NMatS0=      1 NMatT0=    0 NMatD0=    1 NMtDS0=    0 NMtDT0=    0
 Symmetry not used in FoFCou.
 Requested convergence on RMS density matrix=1.00D-08 within 128 cycles.
 Requested convergence on MAX density matrix=1.00D-06.
 Requested convergence on             energy=1.00D-06.
 No special actions if energy rises.
 Inv3:  Mode=1 IEnd=    17208075.
 Iteration    1 A*A^-1 deviation from unit magnitude is 5.22D-15 for    413.
 Iteration    1 A*A^-1 deviation from orthogonality  is 3.97D-15 for   1760    412.
 Iteration    1 A^-1*A deviation from unit magnitude is 4.88D-15 for    972.
 Iteration    1 A^-1*A deviation from orthogonality  is 9.64D-15 for   1877   1849.
 Error on total polarization charges =  0.01759
 SCF Done:  E(RM062X) =  -683.714965262     A.U. after   13 cycles
            NFock= 13  Conv=0.67D-08     -V/T= 2.0172
   1 Symmetry operations used in ECPInt.
 ECPInt:  NShTT=    9316 NPrTT=   38001 LenC2=    8734 LenP2D=   23906.
 LDataN:  DoStor=T MaxTD1= 6 Len=  172
 D1PCM: PCM CHGder 1st derivatives, ID1Alg=3 FixD1E=F DoIter=F DoCFld=F I1PDM=0.
 Calling FoFJK, ICntrl=      2127 FMM=F ISym2X=0 I1Cent= 0 IOpClX= 0 NMat=1 NMatS=1 NMatT=0.
 -------------------------------------------------------------------
 Center     Atomic                   Forces (Hartrees/Bohr)
 Number     Number              X              Y              Z
 -------------------------------------------------------------------
      1        6           0.000045028   -0.000213340   -0.000360871
      2        7          -0.002276187   -0.001432660    0.001895045
      3        8          -0.000013070    0.000030305    0.000124530
      4        6           0.001053495    0.001287042   -0.002590906
      5        6           0.000284217    0.000090859    0.000234997
      6        6           0.004481710    0.001201489    0.000614098
      7        6          -0.000097383    0.000103734   -0.000138908
      8        6          -0.000024423   -0.000063881   -0.000037167
      9        6          -0.000035134    0.000033733    0.000094685
     10        6           0.000110865    0.000047545   -0.000014251
     11        6          -0.000093084   -0.000154235   -0.000065586
     12        6          -0.000026017   -0.000007570   -0.000136023
     13        6          -0.000040394    0.000052447    0.000001010
     14        6           0.000022272   -0.000011495    0.000080224
     15        6           0.000032945   -0.000022881   -0.000097777
     16        6          -0.003471743   -0.001087743    0.000234653
     17        1           0.000013400    0.000061034    0.000087192
     18        1           0.000051177    0.000033359    0.000018778
     19        1          -0.000037433    0.000168547    0.000011834
     20        1           0.000034779   -0.000046182    0.000020744
     21        1          -0.000001579    0.000000968    0.000001621
     22        1          -0.000010159    0.000009405   -0.000017711
     23        1          -0.000013617   -0.000010473    0.000010418
     24        1           0.000024600   -0.000006340    0.000036269
     25        1          -0.000022309   -0.000036968    0.000010682
     26        1           0.000041492   -0.000005034   -0.000000556
     27        1          -0.000003807   -0.000010608    0.000001672
     28        1          -0.000010660   -0.000014382    0.000001960
     29       35          -0.000018981    0.000003324   -0.000020659
 -------------------------------------------------------------------
 Cartesian Forces:  Max     0.004481710 RMS     0.000802637

 GradGradGradGradGradGradGradGradGradGradGradGradGradGradGradGradGradGrad
 Berny optimization.
 Using GEDIIS/GDIIS optimizer.
 FormGI is forming the generalized inverse of G from B-inverse, IUseBI=4.
 Internal  Forces:  Max     0.003034735 RMS     0.000410646
 Search for a local minimum.
 Step number   7 out of a maximum of   80 on scan point     2 out of    18
 All quantities printed in internal units (Hartrees-Bohrs-Radians)
 Mixed Optimization -- En-DIIS/RFO-DIIS
 Swapping is turned off.
 Update second derivatives using D2CorX and points    1    2    3    4    5
                                                      6    7
 DE= -6.55D-06 DEPred=-7.10D-06 R= 9.23D-01
 TightC=F SS=  1.41D+00  RLast= 6.24D-02 DXNew= 4.2426D-01 1.8711D-01
 Trust test= 9.23D-01 RLast= 6.24D-02 DXMaxT set to 2.52D-01
 ITU=  1  1 -1  1  1  1  0
     Eigenvalues ---    0.00016   0.00876   0.01304   0.01478   0.01530
     Eigenvalues ---    0.02163   0.02174   0.02176   0.02183   0.02185
     Eigenvalues ---    0.02190   0.02191   0.02199   0.02202   0.02207
     Eigenvalues ---    0.02210   0.02215   0.02230   0.02237   0.02283
     Eigenvalues ---    0.02340   0.02741   0.04185   0.06272   0.06885
     Eigenvalues ---    0.11079   0.15843   0.15981   0.15999   0.16000
     Eigenvalues ---    0.16000   0.16000   0.16000   0.16000   0.16012
     Eigenvalues ---    0.16046   0.16220   0.16280   0.17794   0.19323
     Eigenvalues ---    0.21975   0.22000   0.22000   0.22028   0.22421
     Eigenvalues ---    0.23163   0.23831   0.24600   0.24933   0.26063
     Eigenvalues ---    0.28739   0.30508   0.32971   0.33954   0.35191
     Eigenvalues ---    0.35328   0.35502   0.35503   0.35506   0.35533
     Eigenvalues ---    0.35566   0.35567   0.35654   0.36192   0.40166
     Eigenvalues ---    0.42418   0.42766   0.43108   0.45432   0.46102
     Eigenvalues ---    0.46342   0.46722   0.46820   0.46980   0.47090
     Eigenvalues ---    0.47334   0.47642   0.52174   0.57959   0.96278
     Eigenvalues --- 1000.000001000.000001000.000001000.000001000.00000
     Eigenvalues --- 1000.000001000.000001000.000001000.000001000.00000
     Eigenvalues --- 1000.000001000.000001000.000001000.000001000.00000
     Eigenvalues --- 1000.000001000.000001000.000001000.000001000.00000
     Eigenvalues --- 1000.000001000.000001000.000001000.000001000.00000
     Eigenvalues --- 1000.000001000.000001000.000001000.000001000.00000
     Eigenvalues --- 1000.000001000.000001000.000001000.000001000.00000
     Eigenvalues --- 1000.000001000.000001000.000001000.000001000.00000
     Eigenvalues --- 1000.000001000.000001000.000001000.000001000.00000
     Eigenvalues --- 1000.000001000.000001000.000001000.000001000.00000
     Eigenvalues --- 1000.000001000.000001000.000001000.000001000.00000
     Eigenvalues --- 1000.000001000.000001000.000001000.000001000.00000
     Eigenvalues --- 1000.000001000.000001000.000001000.000001000.00000
     Eigenvalues --- 1000.000001000.000001000.00000
 En-DIIS/RFO-DIIS/Sim-DIIS IScMMF=       -3 using points:     7    6    5    4    3    2
 RFO step:  Lambda=-1.08950189D-04.
 DIIS inversion failure, remove point   6.
 RFO-DIIS uses    5 points instead of    6
 DidBck=F Rises=F RFO-DIIS coefs:    3.00000   -0.70795   -0.91309   -0.22287   -0.15609
                  RFO-DIIS coefs:    0.00000
 Iteration  1 RMS(Cart)=  0.11400420 RMS(Int)=  0.00423044
 Iteration  2 RMS(Cart)=  0.00740127 RMS(Int)=  0.00002326
 Iteration  3 RMS(Cart)=  0.00002708 RMS(Int)=  0.00001806
 Iteration  4 RMS(Cart)=  0.00000000 RMS(Int)=  0.00001806
 Iteration  1 RMS(Cart)=  0.00000235 RMS(Int)=  0.00000088
 Iteration  2 RMS(Cart)=  0.00000147 RMS(Int)=  0.00000098
 Iteration  3 RMS(Cart)=  0.00000092 RMS(Int)=  0.00000112
 Variable       Old X    -DE/DX   Delta X   Delta X   Delta X     New X
                                 (Linear)    (Quad)   (Total)
    R1        2.54576   0.00001  -0.00083  -0.00064  -0.00148   2.54428
    R2        2.30479  -0.00004   0.00028   0.00010   0.00038   2.30517
    R3        2.07655   0.00002  -0.00036  -0.00006  -0.00042   2.07613
    R4        2.75716  -0.00010   0.00176   0.00033   0.00210   2.75925
    R5        1.90881  -0.00003   0.00029   0.00003   0.00032   1.90913
    R6        2.87344  -0.00016  -0.00025  -0.00037  -0.00062   2.87282
    R7        2.87129   0.00013   0.00075   0.00047   0.00122   2.87251
    R8        2.06276   0.00001   0.00196   0.00171   0.00367   2.06643
    R9        2.63341   0.00001  -0.00098  -0.00101  -0.00199   2.63142
   R10        2.63973   0.00009   0.00092   0.00141   0.00234   2.64207
   R11        2.64051  -0.00012   0.00088   0.00048   0.00137   2.64188
   R12        2.63059  -0.00002   0.00053  -0.00079  -0.00027   2.63032
   R13        2.63442   0.00004   0.00118   0.00135   0.00252   2.63695
   R14        2.04923  -0.00002  -0.00066  -0.00068  -0.00135   2.04788
   R15        2.62802  -0.00007  -0.00101  -0.00129  -0.00231   2.62571
   R16        2.04863   0.00000   0.00003   0.00004   0.00007   2.04869
   R17        2.63409   0.00004   0.00072   0.00087   0.00158   2.63568
   R18        2.04860   0.00000  -0.00001   0.00001   0.00000   2.04860
   R19        2.62633  -0.00008  -0.00050  -0.00083  -0.00133   2.62500
   R20        2.04860  -0.00000   0.00002   0.00003   0.00005   2.04865
   R21        2.05216  -0.00000  -0.00017  -0.00015  -0.00032   2.05184
   R22        2.62481   0.00002  -0.00079  -0.00070  -0.00148   2.62333
   R23        2.04998   0.00003  -0.00022  -0.00001  -0.00023   2.04975
   R24        2.62961  -0.00002   0.00032   0.00045   0.00077   2.63037
   R25        2.04757   0.00000   0.00006   0.00007   0.00014   2.04770
   R26        2.62675   0.00007  -0.00090  -0.00051  -0.00140   2.62535
   R27        2.04772  -0.00001   0.00003  -0.00001   0.00002   2.04774
   R28        2.62460  -0.00005   0.00075   0.00057   0.00132   2.62591
   R29        2.04624  -0.00001   0.00001  -0.00005  -0.00004   2.04620
   R30        3.67799   0.00002   0.00034   0.00011   0.00044   3.67843
    A1        2.16803   0.00001   0.00094   0.00053   0.00140   2.16943
    A2        1.97742   0.00002  -0.00132  -0.00051  -0.00190   1.97553
    A3        2.13771  -0.00003   0.00042   0.00001   0.00037   2.13809
    A4        2.11892   0.00001  -0.00190  -0.00133  -0.00324   2.11568
    A5        2.07813  -0.00006   0.00124   0.00103   0.00227   2.08040
    A6        2.08614   0.00004   0.00068   0.00030   0.00097   2.08711
    A7        1.91821  -0.00148   0.00219  -0.00107   0.00112   1.91933
    A8        1.95491   0.00033  -0.00057  -0.00120  -0.00178   1.95313
    A9        1.84157   0.00120  -0.00049   0.00097   0.00047   1.84203
   A10        1.98620   0.00004   0.00041   0.00154   0.00196   1.98816
   A11        1.87950  -0.00004  -0.00067   0.00020  -0.00046   1.87904
   A12        1.87557   0.00008  -0.00104  -0.00040  -0.00145   1.87412
   A13        2.13754   0.00009   0.00309   0.00416   0.00719   2.14473
   A14        2.06415  -0.00003  -0.00338  -0.00384  -0.00728   2.05687
   A15        2.08107  -0.00006   0.00054  -0.00007   0.00044   2.08151
   A16        2.10454  -0.00000  -0.00100  -0.00031  -0.00133   2.10321
   A17        2.13574  -0.00002   0.00219   0.00102   0.00320   2.13894
   A18        2.04247   0.00005  -0.00114  -0.00051  -0.00165   2.04081
   A19        2.09847   0.00003  -0.00059  -0.00028  -0.00086   2.09762
   A20        2.09823  -0.00002   0.00059   0.00038   0.00096   2.09918
   A21        2.08646  -0.00001   0.00000  -0.00008  -0.00008   2.08638
   A22        2.09869  -0.00000   0.00036   0.00039   0.00076   2.09944
   A23        2.08826   0.00000  -0.00025  -0.00028  -0.00054   2.08772
   A24        2.09623  -0.00000  -0.00011  -0.00010  -0.00021   2.09602
   A25        2.09015   0.00000  -0.00001  -0.00009  -0.00011   2.09005
   A26        2.09682   0.00001  -0.00002   0.00015   0.00013   2.09695
   A27        2.09620  -0.00001   0.00004  -0.00005  -0.00001   2.09619
   A28        2.09338   0.00001   0.00000  -0.00003  -0.00002   2.09335
   A29        2.09783  -0.00002  -0.00015  -0.00031  -0.00046   2.09737
   A30        2.09198   0.00001   0.00015   0.00033   0.00048   2.09246
   A31        2.10460   0.00003  -0.00030   0.00008  -0.00020   2.10440
   A32        2.08429  -0.00004  -0.00008  -0.00056  -0.00064   2.08365
   A33        2.09429   0.00001   0.00037   0.00048   0.00084   2.09512
   A34        2.12182  -0.00000   0.00060   0.00038   0.00098   2.12280
   A35        2.07063  -0.00001  -0.00143  -0.00150  -0.00294   2.06768
   A36        2.09069   0.00001   0.00088   0.00115   0.00201   2.09270
   A37        2.09274  -0.00001   0.00034   0.00011   0.00044   2.09318
   A38        2.09170  -0.00001   0.00049   0.00041   0.00090   2.09260
   A39        2.09872   0.00002  -0.00081  -0.00051  -0.00132   2.09740
   A40        2.09146  -0.00001  -0.00039  -0.00036  -0.00077   2.09069
   A41        2.10515   0.00000  -0.00020  -0.00026  -0.00046   2.10469
   A42        2.08657   0.00001   0.00060   0.00063   0.00123   2.08780
   A43        2.07865  -0.00001   0.00033   0.00010   0.00043   2.07907
   A44        2.10773   0.00001   0.00026   0.00053   0.00079   2.10852
   A45        2.09681  -0.00000  -0.00059  -0.00063  -0.00122   2.09559
   A46        2.13916  -0.00002   0.00028   0.00032   0.00059   2.13975
   A47        2.10062   0.00003   0.00135   0.00019   0.00154   2.10216
   A48        2.04300  -0.00001  -0.00169  -0.00056  -0.00226   2.04074
    D1        0.01056   0.00013  -0.01680  -0.00332  -0.02012  -0.00955
    D2       -3.13270   0.00010  -0.01409  -0.00360  -0.01769   3.13280
    D3       -3.12411  -0.00009  -0.00041  -0.00852  -0.00894  -3.13305
    D4        0.01581  -0.00012   0.00230  -0.00881  -0.00650   0.00931
    D5        2.76981   0.00020   0.02306   0.01755   0.04061   2.81042
    D6       -1.28741  -0.00066   0.02489   0.01783   0.04272  -1.24469
    D7        0.74802   0.00031   0.02305   0.01731   0.04036   0.78838
    D8       -0.37010   0.00023   0.02033   0.01784   0.03817  -0.33194
    D9        1.85586  -0.00063   0.02216   0.01811   0.04028   1.89614
   D10       -2.39189   0.00034   0.02031   0.01760   0.03791  -2.35398
   D11        1.74286  -0.00037   0.07200   0.10278   0.17478   1.91765
   D12       -1.36726  -0.00039   0.06345   0.09335   0.15681  -1.21045
   D13       -0.46558   0.00037   0.07066   0.10406   0.17473  -0.29086
   D14        2.70748   0.00035   0.06211   0.09464   0.15675   2.86423
   D15       -2.54262   0.00027   0.07218   0.10348   0.17566  -2.36696
   D16        0.63044   0.00025   0.06362   0.09406   0.15769   0.78813
   D17       -0.60225   0.00190  -0.00162  -0.00782  -0.00944  -0.61169
   D18        2.50631   0.00303   0.00000   0.00000   0.00000   2.50631
   D19        1.58683   0.00019   0.00122  -0.00902  -0.00781   1.57903
   D20       -1.58779   0.00133   0.00284  -0.00120   0.00164  -1.58615
   D21       -2.61707   0.00023  -0.00007  -0.00810  -0.00818  -2.62526
   D22        0.49149   0.00136   0.00155  -0.00028   0.00126   0.49275
   D23       -3.10489  -0.00002  -0.01058  -0.01022  -0.02087  -3.12576
   D24        0.04454  -0.00004  -0.01093  -0.01338  -0.02437   0.02017
   D25        0.00494  -0.00000  -0.00202  -0.00077  -0.00278   0.00216
   D26       -3.12882  -0.00002  -0.00237  -0.00393  -0.00628  -3.13510
   D27        3.10905   0.00002   0.01026   0.00935   0.01953   3.12858
   D28       -0.03603   0.00004   0.00730   0.00976   0.01700  -0.01903
   D29       -0.00212  -0.00001   0.00193   0.00016   0.00209  -0.00002
   D30        3.13599   0.00001  -0.00103   0.00057  -0.00043   3.13556
   D31        3.12397   0.00056   0.00317   0.00395   0.00711   3.13108
   D32       -0.00695   0.00063  -0.00129   0.00045  -0.00085  -0.00780
   D33        0.01370  -0.00052   0.00158  -0.00349  -0.00191   0.01179
   D34       -3.11722  -0.00045  -0.00289  -0.00700  -0.00986  -3.12709
   D35       -3.11617  -0.00058  -0.00595  -0.00655  -0.01251  -3.12868
   D36        0.05703  -0.00064  -0.00306  -0.00467  -0.00772   0.04931
   D37       -0.00650   0.00052  -0.00439   0.00101  -0.00338  -0.00988
   D38       -3.11649   0.00046  -0.00150   0.00289   0.00141  -3.11508
   D39       -0.00352   0.00000   0.00129   0.00049   0.00177  -0.00176
   D40       -3.14098  -0.00000   0.00018  -0.00026  -0.00008  -3.14105
   D41        3.13029   0.00002   0.00164   0.00363   0.00524   3.13553
   D42       -0.00717   0.00002   0.00053   0.00288   0.00340  -0.00377
   D43       -0.00078   0.00001  -0.00043   0.00041  -0.00002  -0.00079
   D44       -3.13737   0.00001  -0.00205  -0.00083  -0.00288  -3.14025
   D45        3.13666   0.00001   0.00068   0.00116   0.00183   3.13849
   D46        0.00006   0.00001  -0.00094  -0.00008  -0.00103  -0.00097
   D47        0.00360  -0.00001   0.00034  -0.00102  -0.00068   0.00292
   D48       -3.13385  -0.00001   0.00037  -0.00054  -0.00017  -3.13402
   D49        3.14019  -0.00001   0.00196   0.00022   0.00218  -3.14081
   D50        0.00275  -0.00001   0.00199   0.00070   0.00269   0.00544
   D51       -0.00215   0.00001  -0.00109   0.00074  -0.00037  -0.00252
   D52       -3.14024  -0.00001   0.00187   0.00033   0.00218  -3.13806
   D53        3.13531   0.00001  -0.00113   0.00025  -0.00088   3.13443
   D54       -0.00278  -0.00001   0.00184  -0.00016   0.00167  -0.00111
   D55       -0.01389   0.00022   0.00120   0.00300   0.00419  -0.00970
   D56        3.13474   0.00016  -0.00096   0.00180   0.00084   3.13557
   D57        3.11691   0.00015   0.00570   0.00652   0.01222   3.12913
   D58       -0.01765   0.00009   0.00354   0.00532   0.00887  -0.00878
   D59        0.00635   0.00011  -0.00133   0.00010  -0.00123   0.00512
   D60       -3.13195  -0.00004  -0.00284  -0.00291  -0.00574  -3.13769
   D61        3.14088   0.00017   0.00083   0.00131   0.00214  -3.14017
   D62        0.00257   0.00002  -0.00067  -0.00170  -0.00237   0.00020
   D63        0.00070  -0.00011  -0.00134  -0.00251  -0.00385  -0.00315
   D64       -3.14005  -0.00019  -0.00074  -0.00286  -0.00359   3.13955
   D65        3.13904   0.00004   0.00015   0.00046   0.00062   3.13966
   D66       -0.00171  -0.00004   0.00075   0.00011   0.00087  -0.00084
   D67       -0.00052  -0.00021   0.00433   0.00197   0.00629   0.00578
   D68        3.11045  -0.00015   0.00157   0.00015   0.00173   3.11218
   D69        3.14023  -0.00013   0.00373   0.00231   0.00604  -3.13691
   D70       -0.03198  -0.00008   0.00097   0.00050   0.00148  -0.03051
         Item               Value     Threshold  Converged?
 Maximum Force            0.000163     0.002500     YES
 RMS     Force            0.000043     0.001667     YES
 Maximum Displacement     0.367711     0.010000     NO 
 RMS     Displacement     0.114901     0.006667     NO 
 Predicted change in Energy=-5.227917D-05
 GradGradGradGradGradGradGradGradGradGradGradGradGradGradGradGradGradGrad

                          Input orientation:                          
 ---------------------------------------------------------------------
 Center     Atomic      Atomic             Coordinates (Angstroms)
 Number     Number       Type             X           Y           Z
 ---------------------------------------------------------------------
      1          6           0        2.186529   -0.109360   -0.305055
      2          7           0        0.935140   -0.599282   -0.222998
      3          8           0        2.488164    0.908659   -0.905620
      4          6           0       -0.188019    0.083179   -0.859196
      5          6           0       -1.355310   -0.877320   -1.020363
      6          6           0       -0.547044    1.374365   -0.141884
      7          6           0       -2.530338   -0.770007   -0.280892
      8          6           0       -3.559690   -1.694726   -0.461179
      9          6           0       -3.421044   -2.727346   -1.380468
     10          6           0       -2.247330   -2.837482   -2.125831
     11          6           0       -1.221888   -1.918212   -1.944211
     12          6           0       -0.431108    1.469883    1.248047
     13          6           0       -0.740785    2.641278    1.925577
     14          6           0       -1.167837    3.760980    1.217499
     15          6           0       -1.288061    3.698740   -0.165164
     16          6           0       -0.973957    2.513305   -0.818613
     17          1           0        2.929388   -0.731134    0.213180
     18          1           0        0.773417   -1.454753    0.289496
     19          1           0        0.161213    0.351769   -1.860022
     20          1           0       -2.653643    0.033886    0.435305
     21          1           0       -4.470776   -1.602182    0.119061
     22          1           0       -4.222704   -3.443732   -1.519558
     23          1           0       -2.134725   -3.636349   -2.849986
     24          1           0       -0.308782   -2.000457   -2.525936
     25          1           0       -0.087271    0.601201    1.799134
     26          1           0       -0.646075    2.682498    3.004240
     27          1           0       -1.408916    4.681913    1.735174
     28          1           0       -1.620558    4.559172   -0.732231
     29         35           0       -1.213388    2.481313   -2.750109
 ---------------------------------------------------------------------
                    Distance matrix (angstroms):
                    1          2          3          4          5
     1  C    0.000000
     2  N    1.346377   0.000000
     3  O    1.219846   2.269745   0.000000
     4  C    2.445940   1.460133   2.800988   0.000000
     5  C    3.694056   2.441159   4.239715   1.520230   0.000000
     6  C    3.114560   2.469561   3.164279   1.520064   2.548549
     7  C    4.762969   3.470164   5.328562   2.559066   1.392489
     8  C    5.962951   4.632518   6.599370   3.832430   2.416636
     9  C    6.281340   4.984449   6.954477   4.315463   2.796342
    10  C    5.515159   4.331100   6.160146   3.791488   2.420742
    11  C    4.192384   3.058582   4.778532   2.500342   1.398125
    12  C    3.429017   2.883063   3.670886   2.534268   3.392520
    13  C    4.594659   4.233950   4.630741   3.821568   4.629982
    14  C    5.343170   5.050686   5.099972   4.335773   5.153348
    15  C    5.156933   4.839313   4.753178   3.842402   4.655771
    16  C    4.138935   3.699676   3.816902   2.554380   3.417963
    17  H    1.098640   2.045644   2.033547   3.395780   4.461125
    18  H    2.039721   1.010266   3.155057   2.146879   2.565275
    19  H    2.594700   2.045314   2.575988   1.093507   2.124978
    20  H    4.898563   3.703192   5.385303   2.785223   2.152890
    21  H    6.835796   5.508788   7.468678   4.705256   3.395562
    22  H    7.326071   6.031196   8.022218   5.399432   3.880415
    23  H    6.131033   5.054594   6.768217   4.646267   3.401066
    24  H    3.838638   2.968865   4.348712   2.670982   2.150212
    25  H    3.178471   2.564274   3.747412   2.710206   3.426880
    26  H    5.173929   4.866763   5.315728   4.678933   5.419663
    27  H    6.328195   6.100824   6.033115   5.419382   6.204912
    28  H    6.039170   5.779321   5.498900   4.701362   5.450580
    29  Br   4.924359   4.526868   4.424576   3.221488   3.780553
                    6          7          8          9         10
     6  C    0.000000
     7  C    2.924227   0.000000
     8  C    4.312458   1.395412   0.000000
     9  C    5.159263   2.415285   1.389467   0.000000
    10  C    4.956477   2.785381   2.408162   1.394739   0.000000
    11  C    3.813772   2.407706   2.777525   2.410142   1.389091
    12  C    1.398024   3.429508   4.766993   5.784941   5.764989
    13  C    2.432489   4.439354   5.695942   6.850974   6.978567
    14  C    2.815890   4.963005   6.188993   7.343347   7.475483
    15  C    2.439747   4.639648   5.859812   6.879037   6.891052
    16  C    1.391906   3.673092   4.951898   5.811053   5.653425
    17  H    4.079801   5.482174   6.594801   6.844893   6.058555
    18  H    3.151764   3.421844   4.404192   4.690605   4.107390
    19  H    2.121162   3.316095   4.471020   4.747998   4.005378
    20  H    2.562770   1.083691   2.147721   3.392689   3.869013
    21  H    4.931895   2.148902   1.084122   2.148609   3.392524
    22  H    6.214702   3.398118   2.149134   1.084073   2.153418
    23  H    5.912850   3.869454   3.392171   2.154156   1.084099
    24  H    4.138828   3.389623   3.863301   3.395090   2.149107
    25  H    2.139328   3.489311   4.736875   5.683584   5.647631
    26  H    3.408683   5.124678   6.297489   7.496168   7.704013
    27  H    3.899493   5.919927   7.078935   8.285711   8.494209
    28  H    3.412322   5.425086   6.553239   7.533612   7.552844
    29  Br   2.910703   4.289811   5.308826   5.820635   5.454204
                   11         12         13         14         15
    11  C    0.000000
    12  C    4.721761   0.000000
    13  C    5.999639   1.388205   0.000000
    14  C    6.500196   2.406829   1.391933   0.000000
    15  C    5.892328   2.774767   2.406020   1.389275   0.000000
    16  C    4.578950   2.377919   2.757050   2.395837   1.389573
    17  H    4.826654   4.148296   5.270260   6.162386   6.128115
    18  H    3.030756   3.305026   4.663373   5.642121   5.569102
    19  H    2.659488   3.355759   4.515110   4.781237   4.021834
    20  H    3.394511   2.768086   3.560678   4.087869   3.956833
    21  H    3.861636   5.199145   5.931550   6.393705   6.189525
    22  H    3.392998   6.795547   7.811535   8.290450   7.839733
    23  H    2.146088   6.765338   8.009849   8.497045   7.856757
    24  H    1.085786   5.128467   6.445798   6.924265   6.246045
    25  H    4.652680   1.084680   2.145923   3.389709   3.859418
    26  H    6.781243   2.144962   1.083597   2.151233   3.389692
    27  H    7.558737   3.392718   2.155654   1.083617   2.143017
    28  H    6.601844   3.857460   3.393561   2.154882   1.082803
    29  Br   4.472736   4.197643   4.702232   4.169117   2.858259
                   16         17         18         19         20
    16  C    0.000000
    17  H    5.179487   0.000000
    18  H    4.475121   2.275448   0.000000
    19  H    2.654314   3.624036   2.873804   0.000000
    20  H    3.246718   5.639578   3.739258   3.645956   0.000000
    21  H    5.481260   7.451847   5.249033   5.402779   2.465502
    22  H    6.821435   7.843022   5.673618   5.808655   4.286873
    23  H    6.579674   6.593065   4.803436   4.707064   4.953085
    24  H    4.871495   4.427153   3.065226   2.489439   4.290207
    25  H    3.360797   3.659317   2.691977   3.676056   2.961104
    26  H    3.840617   5.676868   5.147974   5.453903   4.200583
    27  H    3.378444   7.102002   6.671674   5.843021   4.984291
    28  H    2.147353   7.041530   6.553041   4.706257   4.786295
    29  Br   1.946542   6.021918   5.355298   2.686399   4.267446
                   21         22         23         24         25
    21  H    0.000000
    22  H    2.477483   0.000000
    23  H    4.290713   2.483304   0.000000
    24  H    4.947406   4.291226   2.472896   0.000000
    25  H    5.185813   6.669108   6.615377   5.052121   0.000000
    26  H    6.427369   8.413544   8.741617   7.254425   2.469076
    27  H    7.174724   9.194390   9.525964   8.001339   4.289878
    28  H    6.841836   8.452073   8.480320   6.925812   4.942096
    29  Br   5.959668   6.758432   6.187458   4.577645   5.049612
                   26         27         28         29
    26  H    0.000000
    27  H    2.487995   0.000000
    28  H    4.293336   2.479505   0.000000
    29  Br   5.785746   4.999864   2.924913   0.000000
 Symmetry turned off by external request.
 Stoichiometry    C14H12BrNO
 Framework group  C1[X(C14H12BrNO)]
 Deg. of freedom    81
 Full point group                 C1      NOp   1
 Rotational constants (GHZ):           0.4396442           0.2930410           0.2636175
 Basis read from rwf:  (5D, 7F)
 Pseudo-potential data read from rwf file.
   396 basis functions,   648 primitive gaussians,   412 cartesian basis functions
    59 alpha electrons       59 beta electrons
       nuclear repulsion energy      1097.3309768878 Hartrees.
 NAtoms=   29 NActive=   29 NUniq=   29 SFac= 1.00D+00 NAtFMM=   60 NAOKFM=F Big=F
 Integral buffers will be    131072 words long.
 Raffenetti 2 integral format.
 Two-electron integral symmetry is turned off.
 ------------------------------------------------------------------------------
 Polarizable Continuum Model (PCM)
 =================================
 Model                : PCM.
 Atomic radii         : UFF (Universal Force Field).
 Polarization charges : Total charges.
 Charge compensation  : None.
 Solution method      : On-the-fly selection.
 Cavity type          : Scaled VdW (van der Waals Surface) (Alpha=1.100).
 Cavity algorithm     : GePol (No added spheres)
                        Default sphere list used, NSphG=   29.
                        Lebedev-Laikov grids with approx.  5.0 points / Ang**2.
                        Smoothing algorithm: York/Karplus (Gamma=1.0000).
                        Polarization charges: spherical gaussians, with
                                              point-specific exponents (IZeta= 3).
                        Self-potential: point-specific (ISelfS= 7).
                        Self-field    : sphere-specific E.n sum rule (ISelfD= 2).
 1st derivatives      : Analytical E(r).r(x)/FMM algorithm (CHGder, D1EAlg=3).
                        Cavity 1st derivative terms included.
 Solvent              : DiMethylSulfoxide, Eps=  46.826000 Eps(inf)=   2.007889
 ------------------------------------------------------------------------------
 One-electron integrals computed using PRISM.
   1 Symmetry operations used in ECPInt.
 ECPInt:  NShTT=    9316 NPrTT=   38001 LenC2=    8729 LenP2D=   23916.
 LDataN:  DoStor=T MaxTD1= 5 Len=  102
 NBasis=   396 RedAO= T EigKep=  1.20D-06  NBF=   396
 NBsUse=   395 1.00D-06 EigRej=  5.77D-07 NBFU=   395
 Initial guess from the checkpoint file:  "/home/aikhl/works/aikhl/Gau-20612.chk"
 B after Tr=    -0.002991    0.018002   -0.017299
         Rot=    0.999971   -0.004089   -0.005772   -0.002955 Ang=  -0.88 deg.
 ExpMin= 4.38D-02 ExpMax= 8.59D+03 ExpMxC= 1.30D+03 IAcc=3 IRadAn=         5 AccDes= 0.00D+00
 Harris functional with IExCor= 1009 and IRadAn=       5 diagonalized for initial guess.
 HarFok:  IExCor= 1009 AccDes= 0.00D+00 IRadAn=         5 IDoV= 1 UseB2=F ITyADJ=14
 ICtDFT=  3500011 ScaDFX=  1.000000  1.000000  1.000000  1.000000
 FoFCou: FMM=F IPFlag=           0 FMFlag=      100000 FMFlg1=           0
         NFxFlg=           0 DoJE=T BraDBF=F KetDBF=T FulRan=T
         wScrn=  0.000000 ICntrl=       500 IOpCl=  0 I1Cent=   200000004 NGrid=           0
         NMat0=    1 NMatS0=      1 NMatT0=    0 NMatD0=    1 NMtDS0=    0 NMtDT0=    0
 Symmetry not used in FoFCou.
 Requested convergence on RMS density matrix=1.00D-08 within 128 cycles.
 Requested convergence on MAX density matrix=1.00D-06.
 Requested convergence on             energy=1.00D-06.
 No special actions if energy rises.
 Inv3:  Mode=1 IEnd=    16993200.
 Iteration    1 A*A^-1 deviation from unit magnitude is 7.22D-15 for   2378.
 Iteration    1 A*A^-1 deviation from orthogonality  is 3.21D-15 for   1796    422.
 Iteration    1 A^-1*A deviation from unit magnitude is 7.22D-15 for   2378.
 Iteration    1 A^-1*A deviation from orthogonality  is 3.07D-15 for   1867   1840.
 Error on total polarization charges =  0.01756
 SCF Done:  E(RM062X) =  -683.715012518     A.U. after   16 cycles
            NFock= 16  Conv=0.42D-08     -V/T= 2.0172
   1 Symmetry operations used in ECPInt.
 ECPInt:  NShTT=    9316 NPrTT=   38001 LenC2=    8729 LenP2D=   23916.
 LDataN:  DoStor=T MaxTD1= 6 Len=  172
 D1PCM: PCM CHGder 1st derivatives, ID1Alg=3 FixD1E=F DoIter=F DoCFld=F I1PDM=0.
 Calling FoFJK, ICntrl=      2127 FMM=F ISym2X=0 I1Cent= 0 IOpClX= 0 NMat=1 NMatS=1 NMatT=0.
 -------------------------------------------------------------------
 Center     Atomic                   Forces (Hartrees/Bohr)
 Number     Number              X              Y              Z
 -------------------------------------------------------------------
      1        6           0.001163559   -0.001341600   -0.001842473
      2        7          -0.003479890   -0.000445121    0.001751755
      3        8          -0.000376879    0.000145706    0.000919928
      4        6           0.001777161    0.002310170   -0.002651675
      5        6           0.000823833   -0.000579273   -0.000050352
      6        6           0.004125393    0.001341334    0.000921665
      7        6          -0.000434049   -0.000357182   -0.000618979
      8        6           0.000294870    0.000484008    0.000411192
      9        6           0.000114092   -0.000297800   -0.000230135
     10        6           0.000102395   -0.000068579    0.000233452
     11        6          -0.000730782    0.000001912   -0.000161836
     12        6          -0.000355048   -0.000939508   -0.000921865
     13        6          -0.000159851    0.000519007    0.000315109
     14        6          -0.000047783   -0.000295169    0.000415367
     15        6           0.000325061   -0.000132433   -0.000606233
     16        6          -0.003599662   -0.001169855    0.000317855
     17        1           0.000274946    0.000254526    0.000405073
     18        1           0.000029762    0.000443866    0.000371373
     19        1          -0.000387729   -0.000030262    0.000691964
     20        1          -0.000011484    0.000367723    0.000220402
     21        1           0.000042775    0.000038883    0.000022223
     22        1          -0.000029682    0.000049098   -0.000104603
     23        1           0.000032208   -0.000024941    0.000050200
     24        1           0.000116844   -0.000042635   -0.000061318
     25        1           0.000164610    0.000041507    0.000187090
     26        1           0.000051256   -0.000131983   -0.000035355
     27        1           0.000086454    0.000039724   -0.000078223
     28        1           0.000070739    0.000059002    0.000044365
     29       35           0.000016882   -0.000240127    0.000084033
 -------------------------------------------------------------------
 Cartesian Forces:  Max     0.004125393 RMS     0.000960265

 GradGradGradGradGradGradGradGradGradGradGradGradGradGradGradGradGradGrad
 Berny optimization.
 Using GEDIIS/GDIIS optimizer.
 FormGI is forming the generalized inverse of G from B-inverse, IUseBI=4.
 Internal  Forces:  Max     0.002955501 RMS     0.000479907
 Search for a local minimum.
 Step number   8 out of a maximum of   80 on scan point     2 out of    18
 All quantities printed in internal units (Hartrees-Bohrs-Radians)
 Mixed Optimization -- En-DIIS/RFO-DIIS
 Swapping is turned off.
 Update second derivatives using D2CorX and points    4    5    6    7    8
 DE= -4.73D-05 DEPred=-5.23D-05 R= 9.04D-01
 TightC=F SS=  1.41D+00  RLast= 4.24D-01 DXNew= 4.2426D-01 1.2710D+00
 Trust test= 9.04D-01 RLast= 4.24D-01 DXMaxT set to 4.24D-01
 ITU=  1  1  1 -1  1  1  1  0
     Eigenvalues ---    0.00020   0.00871   0.01335   0.01490   0.01519
     Eigenvalues ---    0.02162   0.02173   0.02175   0.02183   0.02186
     Eigenvalues ---    0.02191   0.02191   0.02200   0.02203   0.02208
     Eigenvalues ---    0.02211   0.02215   0.02229   0.02233   0.02280
     Eigenvalues ---    0.02335   0.02730   0.04212   0.06275   0.06877
     Eigenvalues ---    0.10471   0.15846   0.15990   0.16000   0.16000
     Eigenvalues ---    0.16000   0.16000   0.16000   0.16002   0.16012
     Eigenvalues ---    0.16052   0.16234   0.16331   0.17514   0.19330
     Eigenvalues ---    0.21987   0.21999   0.22005   0.22056   0.22421
     Eigenvalues ---    0.23067   0.23836   0.24743   0.24986   0.26917
     Eigenvalues ---    0.28942   0.30452   0.33259   0.33982   0.35196
     Eigenvalues ---    0.35327   0.35502   0.35503   0.35506   0.35553
     Eigenvalues ---    0.35566   0.35569   0.35655   0.36629   0.40152
     Eigenvalues ---    0.42421   0.42780   0.43046   0.45437   0.46074
     Eigenvalues ---    0.46344   0.46730   0.46796   0.47015   0.47144
     Eigenvalues ---    0.47436   0.47721   0.52644   0.59638   0.96372
     Eigenvalues --- 1000.000001000.000001000.000001000.000001000.00000
     Eigenvalues --- 1000.000001000.000001000.000001000.000001000.00000
     Eigenvalues --- 1000.000001000.000001000.000001000.000001000.00000
     Eigenvalues --- 1000.000001000.000001000.000001000.000001000.00000
     Eigenvalues --- 1000.000001000.000001000.000001000.000001000.00000
     Eigenvalues --- 1000.000001000.000001000.000001000.000001000.00000
     Eigenvalues --- 1000.000001000.000001000.000001000.000001000.00000
     Eigenvalues --- 1000.000001000.000001000.000001000.000001000.00000
     Eigenvalues --- 1000.000001000.000001000.000001000.000001000.00000
     Eigenvalues --- 1000.000001000.000001000.000001000.000001000.00000
     Eigenvalues --- 1000.000001000.000001000.000001000.000001000.00000
     Eigenvalues --- 1000.000001000.000001000.000001000.000001000.00000
     Eigenvalues --- 1000.000001000.000001000.000001000.000001000.00000
     Eigenvalues --- 1000.000001000.000001000.00000
 En-DIIS/RFO-DIIS/Sim-DIIS IScMMF=       -3 using points:     8    7    6    5    4    3    2
 RFO step:  Lambda=-6.59000566D-05.
 DIIS inversion failure, remove point   7.
 DIIS inversion failure, remove point   6.
 DIIS inversion failure, remove point   5.
 DIIS inversion failure, remove point   4.
 RFO-DIIS uses    3 points instead of    7
 DidBck=F Rises=F RFO-DIIS coefs:    2.06443   -1.60728    0.54285    0.00000    0.00000
                  RFO-DIIS coefs:    0.00000    0.00000
 Iteration  1 RMS(Cart)=  0.11566139 RMS(Int)=  0.00438989
 Iteration  2 RMS(Cart)=  0.00771895 RMS(Int)=  0.00002946
 Iteration  3 RMS(Cart)=  0.00003038 RMS(Int)=  0.00002467
 Iteration  4 RMS(Cart)=  0.00000000 RMS(Int)=  0.00002467
 Iteration  1 RMS(Cart)=  0.00000186 RMS(Int)=  0.00000070
 Iteration  2 RMS(Cart)=  0.00000116 RMS(Int)=  0.00000077
 Iteration  3 RMS(Cart)=  0.00000073 RMS(Int)=  0.00000089
 Variable       Old X    -DE/DX   Delta X   Delta X   Delta X     New X
                                 (Linear)    (Quad)   (Total)
    R1        2.54428   0.00068  -0.00143   0.00079  -0.00064   2.54364
    R2        2.30517  -0.00042   0.00037  -0.00019   0.00018   2.30536
    R3        2.07613   0.00023  -0.00041   0.00030  -0.00011   2.07602
    R4        2.75925  -0.00070   0.00207  -0.00101   0.00106   2.76031
    R5        1.90913  -0.00019   0.00031  -0.00012   0.00019   1.90931
    R6        2.87282   0.00005  -0.00049   0.00038  -0.00011   2.87270
    R7        2.87251  -0.00063   0.00105  -0.00062   0.00043   2.87294
    R8        2.06643  -0.00076   0.00353  -0.00137   0.00216   2.06859
    R9        2.63142  -0.00001  -0.00198   0.00019  -0.00177   2.62965
   R10        2.64207   0.00009   0.00229   0.00002   0.00233   2.64440
   R11        2.64188  -0.00066   0.00135  -0.00079   0.00056   2.64244
   R12        2.63032  -0.00051  -0.00027  -0.00003  -0.00030   2.63002
   R13        2.63695  -0.00047   0.00246  -0.00073   0.00173   2.63868
   R14        2.04788   0.00042  -0.00130   0.00079  -0.00051   2.04737
   R15        2.62571   0.00034  -0.00225   0.00063  -0.00164   2.62408
   R16        2.04869  -0.00002   0.00007  -0.00004   0.00003   2.04873
   R17        2.63568  -0.00011   0.00155  -0.00028   0.00126   2.63693
   R18        2.04860   0.00000   0.00000  -0.00000  -0.00000   2.04860
   R19        2.62500  -0.00011  -0.00131   0.00015  -0.00116   2.62384
   R20        2.04865  -0.00001   0.00005  -0.00002   0.00003   2.04868
   R21        2.05184   0.00013  -0.00030   0.00021  -0.00009   2.05175
   R22        2.62333   0.00031  -0.00146   0.00042  -0.00104   2.62229
   R23        2.04975   0.00011  -0.00022   0.00002  -0.00019   2.04956
   R24        2.63037  -0.00003   0.00077  -0.00016   0.00061   2.63098
   R25        2.04770  -0.00003   0.00013  -0.00005   0.00008   2.04778
   R26        2.62535   0.00047  -0.00139   0.00052  -0.00088   2.62447
   R27        2.04774  -0.00002   0.00002  -0.00002  -0.00000   2.04774
   R28        2.62591  -0.00031   0.00130  -0.00037   0.00093   2.62684
   R29        2.04620   0.00000  -0.00004   0.00001  -0.00003   2.04618
   R30        3.67843  -0.00008   0.00044  -0.00022   0.00022   3.67865
    A1        2.16943  -0.00038   0.00129  -0.00041   0.00086   2.17029
    A2        1.97553   0.00046  -0.00180   0.00107  -0.00074   1.97478
    A3        2.13809  -0.00006   0.00038  -0.00053  -0.00017   2.13791
    A4        2.11568   0.00073  -0.00311   0.00179  -0.00132   2.11436
    A5        2.08040  -0.00044   0.00224  -0.00122   0.00101   2.08141
    A6        2.08711  -0.00028   0.00087  -0.00057   0.00030   2.08741
    A7        1.91933  -0.00152   0.00095  -0.00007   0.00088   1.92022
    A8        1.95313   0.00046  -0.00173  -0.00013  -0.00186   1.95127
    A9        1.84203   0.00115   0.00056  -0.00016   0.00039   1.84242
   A10        1.98816  -0.00022   0.00192  -0.00214  -0.00022   1.98794
   A11        1.87904  -0.00001  -0.00060   0.00067   0.00007   1.87911
   A12        1.87412   0.00029  -0.00123   0.00209   0.00086   1.87498
   A13        2.14473  -0.00074   0.00710  -0.00305   0.00393   2.14865
   A14        2.05687   0.00088  -0.00721   0.00340  -0.00394   2.05293
   A15        2.08151  -0.00014   0.00043  -0.00031   0.00007   2.08158
   A16        2.10321  -0.00024  -0.00146  -0.00071  -0.00220   2.10101
   A17        2.13894  -0.00033   0.00324  -0.00014   0.00306   2.14200
   A18        2.04081   0.00059  -0.00157   0.00089  -0.00070   2.04012
   A19        2.09762   0.00018  -0.00084   0.00045  -0.00036   2.09726
   A20        2.09918  -0.00015   0.00096  -0.00050   0.00044   2.09962
   A21        2.08638  -0.00002  -0.00010   0.00005  -0.00007   2.08630
   A22        2.09944  -0.00003   0.00075  -0.00013   0.00062   2.10006
   A23        2.08772  -0.00004  -0.00055  -0.00010  -0.00065   2.08707
   A24        2.09602   0.00007  -0.00019   0.00023   0.00004   2.09605
   A25        2.09005  -0.00006  -0.00011  -0.00017  -0.00030   2.08974
   A26        2.09695   0.00007   0.00013   0.00015   0.00028   2.09723
   A27        2.09619  -0.00000  -0.00001   0.00002   0.00002   2.09621
   A28        2.09335   0.00001  -0.00003   0.00020   0.00017   2.09352
   A29        2.09737   0.00001  -0.00043  -0.00005  -0.00049   2.09688
   A30        2.09246  -0.00001   0.00046  -0.00015   0.00031   2.09277
   A31        2.10440   0.00005  -0.00019  -0.00003  -0.00019   2.10420
   A32        2.08365  -0.00001  -0.00062   0.00029  -0.00035   2.08330
   A33        2.09512  -0.00005   0.00081  -0.00025   0.00054   2.09567
   A34        2.12280  -0.00022   0.00093  -0.00038   0.00055   2.12334
   A35        2.06768   0.00028  -0.00287   0.00104  -0.00184   2.06584
   A36        2.09270  -0.00006   0.00198  -0.00066   0.00130   2.09400
   A37        2.09318  -0.00018   0.00042  -0.00025   0.00017   2.09336
   A38        2.09260  -0.00006   0.00088  -0.00037   0.00051   2.09310
   A39        2.09740   0.00024  -0.00129   0.00061  -0.00068   2.09672
   A40        2.09069   0.00009  -0.00072   0.00037  -0.00036   2.09033
   A41        2.10469   0.00002  -0.00046   0.00008  -0.00038   2.10431
   A42        2.08780  -0.00011   0.00118  -0.00044   0.00074   2.08854
   A43        2.07907  -0.00016   0.00041  -0.00023   0.00018   2.07925
   A44        2.10852   0.00002   0.00077  -0.00021   0.00056   2.10908
   A45        2.09559   0.00015  -0.00118   0.00044  -0.00074   2.09485
   A46        2.13975  -0.00011   0.00055  -0.00037   0.00018   2.13993
   A47        2.10216  -0.00036   0.00154  -0.00020   0.00133   2.10349
   A48        2.04074   0.00048  -0.00222   0.00064  -0.00158   2.03916
    D1       -0.00955   0.00092  -0.01951   0.01096  -0.00854  -0.01810
    D2        3.13280   0.00080  -0.01703   0.00610  -0.01092   3.12187
    D3       -3.13305  -0.00035  -0.00886   0.00346  -0.00540  -3.13845
    D4        0.00931  -0.00047  -0.00638  -0.00140  -0.00778   0.00153
    D5        2.81042   0.00002   0.03998  -0.01672   0.02326   2.83368
    D6       -1.24469  -0.00110   0.04194  -0.01971   0.02224  -1.22245
    D7        0.78838   0.00015   0.03992  -0.01737   0.02254   0.81092
    D8       -0.33194   0.00014   0.03749  -0.01184   0.02565  -0.30629
    D9        1.89614  -0.00098   0.03945  -0.01483   0.02463   1.92076
   D10       -2.35398   0.00027   0.03743  -0.01250   0.02493  -2.32905
   D11        1.91765  -0.00029   0.17205   0.00566   0.17772   2.09536
   D12       -1.21045  -0.00033   0.15454   0.00197   0.15651  -1.05394
   D13       -0.29086   0.00050   0.17210   0.00757   0.17966  -0.11119
   D14        2.86423   0.00046   0.15458   0.00388   0.15846   3.02269
   D15       -2.36696   0.00028   0.17288   0.00579   0.17867  -2.18829
   D16        0.78813   0.00024   0.15536   0.00210   0.15747   0.94560
   D17       -0.61169   0.00186  -0.00914  -0.00217  -0.01132  -0.62301
   D18        2.50631   0.00296  -0.00000   0.00000  -0.00000   2.50631
   D19        1.57903   0.00001  -0.00772  -0.00411  -0.01184   1.56718
   D20       -1.58615   0.00110   0.00142  -0.00194  -0.00052  -1.58668
   D21       -2.62526   0.00006  -0.00815  -0.00315  -0.01130  -2.63655
   D22        0.49275   0.00115   0.00099  -0.00097   0.00002   0.49277
   D23       -3.12576   0.00007  -0.02021  -0.00083  -0.02114   3.13629
   D24        0.02017   0.00004  -0.02356  -0.00105  -0.02470  -0.00452
   D25        0.00216   0.00012  -0.00258   0.00294   0.00037   0.00252
   D26       -3.13510   0.00008  -0.00593   0.00271  -0.00319  -3.13829
   D27        3.12858  -0.00013   0.01886  -0.00091   0.01784  -3.13677
   D28       -0.01903   0.00001   0.01649   0.00121   0.01761  -0.00141
   D29       -0.00002  -0.00016   0.00188  -0.00444  -0.00255  -0.00257
   D30        3.13556  -0.00002  -0.00049  -0.00232  -0.00278   3.13278
   D31        3.13108   0.00044   0.00688  -0.00070   0.00614   3.13722
   D32       -0.00780   0.00064  -0.00079   0.00289   0.00208  -0.00572
   D33        0.01179  -0.00058  -0.00185  -0.00275  -0.00459   0.00719
   D34       -3.12709  -0.00038  -0.00952   0.00084  -0.00865  -3.13574
   D35       -3.12868  -0.00037  -0.01204   0.00280  -0.00926  -3.13794
   D36        0.04931  -0.00056  -0.00742   0.00035  -0.00708   0.04223
   D37       -0.00988   0.00068  -0.00321   0.00488   0.00167  -0.00821
   D38       -3.11508   0.00048   0.00141   0.00243   0.00385  -3.11123
   D39       -0.00176  -0.00003   0.00171  -0.00072   0.00098  -0.00078
   D40       -3.14105  -0.00002  -0.00009  -0.00067  -0.00075   3.14138
   D41        3.13553   0.00000   0.00504  -0.00049   0.00451   3.14004
   D42       -0.00377   0.00001   0.00324  -0.00044   0.00278  -0.00098
   D43       -0.00079  -0.00000  -0.00010  -0.00007  -0.00016  -0.00095
   D44       -3.14025   0.00004  -0.00282   0.00027  -0.00254   3.14039
   D45        3.13849  -0.00002   0.00170  -0.00012   0.00158   3.14007
   D46       -0.00097   0.00003  -0.00102   0.00022  -0.00081  -0.00177
   D47        0.00292  -0.00004  -0.00060  -0.00141  -0.00201   0.00091
   D48       -3.13402  -0.00001  -0.00010  -0.00020  -0.00031  -3.13433
   D49       -3.14081  -0.00009   0.00212  -0.00175   0.00038  -3.14043
   D50        0.00544  -0.00005   0.00262  -0.00054   0.00207   0.00751
   D51       -0.00252   0.00013  -0.00030   0.00369   0.00338   0.00086
   D52       -3.13806  -0.00001   0.00210   0.00155   0.00361  -3.13445
   D53        3.13443   0.00010  -0.00080   0.00248   0.00168   3.13611
   D54       -0.00111  -0.00005   0.00160   0.00034   0.00191   0.00081
   D55       -0.00970   0.00018   0.00403  -0.00027   0.00376  -0.00594
   D56        3.13557   0.00020   0.00077   0.00153   0.00229   3.13786
   D57        3.12913  -0.00002   0.01179  -0.00391   0.00788   3.13701
   D58       -0.00878   0.00000   0.00852  -0.00211   0.00641  -0.00236
   D59        0.00512   0.00015  -0.00121   0.00137   0.00016   0.00528
   D60       -3.13769   0.00007  -0.00547   0.00251  -0.00296  -3.14065
   D61       -3.14017   0.00013   0.00207  -0.00044   0.00163  -3.13853
   D62        0.00020   0.00005  -0.00219   0.00070  -0.00148  -0.00128
   D63       -0.00315  -0.00006  -0.00364   0.00065  -0.00299  -0.00613
   D64        3.13955  -0.00016  -0.00341   0.00013  -0.00328   3.13627
   D65        3.13966   0.00002   0.00058  -0.00048   0.00010   3.13976
   D66       -0.00084  -0.00008   0.00080  -0.00100  -0.00019  -0.00102
   D67        0.00578  -0.00038   0.00598  -0.00391   0.00207   0.00785
   D68        3.11218  -0.00020   0.00159  -0.00156   0.00003   3.11220
   D69       -3.13691  -0.00028   0.00576  -0.00340   0.00236  -3.13455
   D70       -0.03051  -0.00010   0.00136  -0.00105   0.00032  -0.03019
         Item               Value     Threshold  Converged?
 Maximum Force            0.000918     0.002500     YES
 RMS     Force            0.000269     0.001667     YES
 Maximum Displacement     0.435822     0.010000     NO 
 RMS     Displacement     0.116744     0.006667     NO 
 Predicted change in Energy=-3.760243D-05
 GradGradGradGradGradGradGradGradGradGradGradGradGradGradGradGradGradGrad

                          Input orientation:                          
 ---------------------------------------------------------------------
 Center     Atomic      Atomic             Coordinates (Angstroms)
 Number     Number       Type             X           Y           Z
 ---------------------------------------------------------------------
      1          6           0        2.190760   -0.071817   -0.377205
      2          7           0        0.950557   -0.587282   -0.287683
      3          8           0        2.465052    0.964527   -0.959451
      4          6           0       -0.195598    0.094056   -0.884113
      5          6           0       -1.360478   -0.872541   -1.024345
      6          6           0       -0.542676    1.372917   -0.138903
      7          6           0       -2.592455   -0.672536   -0.409008
      8          6           0       -3.623092   -1.598040   -0.584968
      9          6           0       -3.427684   -2.723237   -1.374880
     10          6           0       -2.194807   -2.927332   -1.995778
     11          6           0       -1.169862   -2.007119   -1.820962
     12          6           0       -0.399351    1.442969    1.250289
     13          6           0       -0.703376    2.598134    1.956510
     14          6           0       -1.157124    3.727126    1.279849
     15          6           0       -1.309337    3.689189   -0.100074
     16          6           0       -0.996722    2.519789   -0.783490
     17          1           0        2.952797   -0.692318    0.113879
     18          1           0        0.813175   -1.461479    0.199904
     19          1           0        0.123462    0.378169   -1.891953
     20          1           0       -2.759342    0.201648    0.208855
     21          1           0       -4.579052   -1.432941   -0.100984
     22          1           0       -4.229304   -3.440652   -1.508794
     23          1           0       -2.037168   -3.800027   -2.619359
     24          1           0       -0.211945   -2.160524   -2.308493
     25          1           0       -0.041778    0.564489    1.776334
     26          1           0       -0.585150    2.620258    3.033452
     27          1           0       -1.396660    4.634828    1.821073
     28          1           0       -1.665612    4.555466   -0.643274
     29         35           0       -1.282629    2.524083   -2.709031
 ---------------------------------------------------------------------
                    Distance matrix (angstroms):
                    1          2          3          4          5
     1  C    0.000000
     2  N    1.346039   0.000000
     3  O    1.219941   2.270040   0.000000
     4  C    2.445235   1.460693   2.800439   0.000000
     5  C    3.697463   2.442320   4.244256   1.520170   0.000000
     6  C    3.100922   2.468656   3.144283   1.520292   2.548506
     7  C    4.820894   3.546114   5.344282   2.560920   1.391550
     8  C    6.014432   4.693429   6.616078   3.834109   2.416366
     9  C    6.292241   4.991322   6.963945   4.315596   2.796658
    10  C    5.477859   4.276300   6.159126   3.789646   2.421148
    11  C    4.138068   2.977089   4.773414   2.498361   1.399357
    12  C    3.413500   2.882625   3.649200   2.533131   3.385160
    13  C    4.577213   4.233057   4.605479   3.820652   4.621997
    14  C    5.327862   5.051098   5.076079   4.336641   5.148552
    15  C    5.145158   4.840509   4.733744   3.844491   4.654704
    16  C    4.128139   3.700218   3.799169   2.556581   3.420267
    17  H    1.098584   2.044810   2.033487   3.395109   4.464569
    18  H    2.040087   1.010364   3.155680   2.147651   2.563279
    19  H    2.602051   2.046916   2.587744   1.094651   2.125816
    20  H    4.992170   3.825221   5.407515   2.789075   2.152089
    21  H    6.910810   5.597014   7.490275   4.707406   3.394976
    22  H    7.338035   6.038526   8.032545   5.399552   3.880728
    23  H    6.066480   4.968395   6.762120   4.643957   3.401788
    24  H    3.723649   2.812503   4.330378   2.666881   2.151062
    25  H    3.166518   2.563488   3.732124   2.706095   3.412891
    26  H    5.156115   4.865865   5.290412   4.677688   5.409851
    27  H    6.313043   6.101370   6.009596   5.420257   6.199098
    28  H    6.029440   5.780887   5.482445   4.703523   5.449916
    29  Br   4.923469   4.531076   4.420222   3.227537   3.792266
                    6          7          8          9         10
     6  C    0.000000
     7  C    2.908337   0.000000
     8  C    4.302850   1.396328   0.000000
     9  C    5.160367   2.415759   1.388601   0.000000
    10  C    4.966856   2.785690   2.407779   1.395405   0.000000
    11  C    3.827182   2.408007   2.777294   2.410306   1.388476
    12  C    1.398321   3.469630   4.796709   5.780968   5.732377
    13  C    2.432640   4.456633   5.708917   6.843757   6.955266
    14  C    2.816505   4.926402   6.157592   7.335544   7.489214
    15  C    2.440162   4.557025   5.791664   6.872534   6.939459
    16  C    1.391749   3.588529   4.888123   5.809358   5.707554
    17  H    4.067853   5.569885   6.674657   6.859415   5.995312
    18  H    3.160210   3.548453   4.507232   4.696473   4.002212
    19  H    2.122840   3.267922   4.432864   4.743071   4.038748
    20  H    2.531089   1.083422   2.148278   3.392617   3.869060
    21  H    4.915954   2.149339   1.084139   2.147864   3.392355
    22  H    6.215969   3.398716   2.148526   1.084072   2.154026
    23  H    5.928366   3.869780   3.391555   2.154470   1.084113
    24  H    4.159532   3.389540   3.863011   3.395476   2.148843
    25  H    2.138361   3.579372   4.803967   5.674826   5.572897
    26  H    3.409032   5.169361   6.333727   7.487745   7.658975
    27  H    3.900110   5.879736   7.042349   8.275282   8.508328
    28  H    3.412330   5.314690   6.457614   7.524604   7.622440
    29  Br   2.911748   4.150196   5.194354   5.823709   5.573036
                   11         12         13         14         15
    11  C    0.000000
    12  C    4.682881   0.000000
    13  C    5.974551   1.387655   0.000000
    14  C    6.518953   2.406754   1.392257   0.000000
    15  C    5.952212   2.774357   2.405645   1.388811   0.000000
    16  C    4.647496   2.377530   2.756771   2.395987   1.390065
    17  H    4.740108   4.133736   5.252615   6.146740   6.116304
    18  H    2.883411   3.318034   4.676115   5.654200   5.578927
    19  H    2.714281   3.358693   4.519134   4.787039   4.028225
    20  H    3.394887   2.862695   3.608939   4.017851   3.789577
    21  H    3.861422   5.250400   5.958499   6.343704   6.076779
    22  H    3.393030   6.791968   7.804322   8.282020   7.832326
    23  H    2.145735   6.719050   7.978349   8.522695   7.935042
    24  H    1.085737   5.068058   6.409101   6.959453   6.348270
    25  H    4.563582   1.084578   2.146133   3.390098   3.858933
    26  H    6.732001   2.144808   1.083638   2.151148   3.389107
    27  H    7.578345   3.392401   2.155715   1.083616   2.143050
    28  H    6.685824   3.857024   3.393512   2.154787   1.082790
    29  Br   4.618785   4.198238   4.701945   4.168240   2.857419
                   16         17         18         19         20
    16  C    0.000000
    17  H    5.169294   0.000000
    18  H    4.482554   2.275301   0.000000
    19  H    2.658955   3.629661   2.869822   0.000000
    20  H    3.076581   5.782450   3.940679   3.571430   0.000000
    21  H    5.378008   7.571224   5.400690   5.348020   2.465608
    22  H    6.819275   7.859325   5.680085   5.803169   4.286893
    23  H    6.662809   6.482916   4.641283   4.759702   4.953154
    24  H    4.984661   4.247247   2.798498   2.594410   4.290237
    25  H    3.359734   3.648397   2.705665   3.676731   3.158133
    26  H    3.840381   5.658103   5.161868   5.457903   4.307567
    27  H    3.378918   7.085956   6.684050   5.849485   4.910115
    28  H    2.147337   7.031516   6.561933   4.712728   4.569256
    29  Br   1.946657   6.021038   5.360878   2.692519   4.011040
                   21         22         23         24         25
    21  H    0.000000
    22  H    2.476924   0.000000
    23  H    4.290277   2.483539   0.000000
    24  H    4.947130   4.291553   2.473065   0.000000
    25  H    5.301029   6.660976   6.507896   4.913295   0.000000
    26  H    6.496488   8.405146   8.676560   7.178547   2.470179
    27  H    7.116160   9.182878   9.553767   8.039507   4.290147
    28  H    6.681559   8.441537   8.594023   7.070405   4.941583
    29  Br   5.772898   6.760291   6.369595   4.822068   5.049577
                   26         27         28         29
    26  H    0.000000
    27  H    2.487349   0.000000
    28  H    4.293104   2.480250   0.000000
    29  Br   5.785486   4.999009   2.922421   0.000000
 Symmetry turned off by external request.
 Stoichiometry    C14H12BrNO
 Framework group  C1[X(C14H12BrNO)]
 Deg. of freedom    81
 Full point group                 C1      NOp   1
 Rotational constants (GHZ):           0.4411620           0.2937380           0.2624701
 Basis read from rwf:  (5D, 7F)
 Pseudo-potential data read from rwf file.
   396 basis functions,   648 primitive gaussians,   412 cartesian basis functions
    59 alpha electrons       59 beta electrons
       nuclear repulsion energy      1097.9709098954 Hartrees.
 NAtoms=   29 NActive=   29 NUniq=   29 SFac= 1.00D+00 NAtFMM=   60 NAOKFM=F Big=F
 Integral buffers will be    131072 words long.
 Raffenetti 2 integral format.
 Two-electron integral symmetry is turned off.
 ------------------------------------------------------------------------------
 Polarizable Continuum Model (PCM)
 =================================
 Model                : PCM.
 Atomic radii         : UFF (Universal Force Field).
 Polarization charges : Total charges.
 Charge compensation  : None.
 Solution method      : On-the-fly selection.
 Cavity type          : Scaled VdW (van der Waals Surface) (Alpha=1.100).
 Cavity algorithm     : GePol (No added spheres)
                        Default sphere list used, NSphG=   29.
                        Lebedev-Laikov grids with approx.  5.0 points / Ang**2.
                        Smoothing algorithm: York/Karplus (Gamma=1.0000).
                        Polarization charges: spherical gaussians, with
                                              point-specific exponents (IZeta= 3).
                        Self-potential: point-specific (ISelfS= 7).
                        Self-field    : sphere-specific E.n sum rule (ISelfD= 2).
 1st derivatives      : Analytical E(r).r(x)/FMM algorithm (CHGder, D1EAlg=3).
                        Cavity 1st derivative terms included.
 Solvent              : DiMethylSulfoxide, Eps=  46.826000 Eps(inf)=   2.007889
 ------------------------------------------------------------------------------
 One-electron integrals computed using PRISM.
   1 Symmetry operations used in ECPInt.
 ECPInt:  NShTT=    9316 NPrTT=   38001 LenC2=    8728 LenP2D=   23921.
 LDataN:  DoStor=T MaxTD1= 5 Len=  102
 NBasis=   396 RedAO= T EigKep=  1.23D-06  NBF=   396
 NBsUse=   395 1.00D-06 EigRej=  4.07D-07 NBFU=   395
 Initial guess from the checkpoint file:  "/home/aikhl/works/aikhl/Gau-20612.chk"
 B after Tr=    -0.001210    0.017150   -0.019459
         Rot=    0.999968   -0.004313   -0.006047   -0.002806 Ang=  -0.91 deg.
 ExpMin= 4.38D-02 ExpMax= 8.59D+03 ExpMxC= 1.30D+03 IAcc=3 IRadAn=         5 AccDes= 0.00D+00
 Harris functional with IExCor= 1009 and IRadAn=       5 diagonalized for initial guess.
 HarFok:  IExCor= 1009 AccDes= 0.00D+00 IRadAn=         5 IDoV= 1 UseB2=F ITyADJ=14
 ICtDFT=  3500011 ScaDFX=  1.000000  1.000000  1.000000  1.000000
 FoFCou: FMM=F IPFlag=           0 FMFlag=      100000 FMFlg1=           0
         NFxFlg=           0 DoJE=T BraDBF=F KetDBF=T FulRan=T
         wScrn=  0.000000 ICntrl=       500 IOpCl=  0 I1Cent=   200000004 NGrid=           0
         NMat0=    1 NMatS0=      1 NMatT0=    0 NMatD0=    1 NMtDS0=    0 NMtDT0=    0
 Symmetry not used in FoFCou.
 Requested convergence on RMS density matrix=1.00D-08 within 128 cycles.
 Requested convergence on MAX density matrix=1.00D-06.
 Requested convergence on             energy=1.00D-06.
 No special actions if energy rises.
 Inv3:  Mode=1 IEnd=    16808067.
 Iteration    1 A*A^-1 deviation from unit magnitude is 5.44D-15 for    744.
 Iteration    1 A*A^-1 deviation from orthogonality  is 2.71D-15 for    744    703.
 Iteration    1 A^-1*A deviation from unit magnitude is 5.55D-15 for    718.
 Iteration    1 A^-1*A deviation from orthogonality  is 2.66D-15 for   1839    742.
 Error on total polarization charges =  0.01756
 SCF Done:  E(RM062X) =  -683.715026420     A.U. after   16 cycles
            NFock= 16  Conv=0.64D-08     -V/T= 2.0172
   1 Symmetry operations used in ECPInt.
 ECPInt:  NShTT=    9316 NPrTT=   38001 LenC2=    8728 LenP2D=   23921.
 LDataN:  DoStor=T MaxTD1= 6 Len=  172
 D1PCM: PCM CHGder 1st derivatives, ID1Alg=3 FixD1E=F DoIter=F DoCFld=F I1PDM=0.
 Calling FoFJK, ICntrl=      2127 FMM=F ISym2X=0 I1Cent= 0 IOpClX= 0 NMat=1 NMatS=1 NMatT=0.
 -------------------------------------------------------------------
 Center     Atomic                   Forces (Hartrees/Bohr)
 Number     Number              X              Y              Z
 -------------------------------------------------------------------
      1        6           0.001653310   -0.001711699   -0.002465855
      2        7          -0.003934558    0.000187054    0.001560550
      3        8          -0.000572021    0.000130600    0.001258614
      4        6           0.002100226    0.002882159   -0.002445928
      5        6           0.001581493   -0.001487161   -0.000736000
      6        6           0.003433498    0.001380458    0.001039096
      7        6          -0.000749133   -0.000676085   -0.000608945
      8        6           0.000499492    0.001022448    0.000645805
      9        6           0.000416017   -0.000645848   -0.000343556
     10        6          -0.000321338   -0.000043134    0.000204442
     11        6          -0.000996693    0.000257415   -0.000010328
     12        6          -0.000543547   -0.001480914   -0.001334509
     13        6          -0.000227576    0.000824273    0.000477433
     14        6          -0.000037954   -0.000469126    0.000639895
     15        6           0.000405085   -0.000240812   -0.000873384
     16        6          -0.003267035   -0.001038460    0.000292993
     17        1           0.000365929    0.000293376    0.000475289
     18        1          -0.000010207    0.000680704    0.000686182
     19        1          -0.000590733   -0.000050434    0.000955755
     20        1          -0.000075752    0.000572278    0.000310739
     21        1           0.000060314    0.000057660    0.000032901
     22        1          -0.000016865    0.000051128   -0.000131293
     23        1           0.000064836   -0.000030266    0.000080828
     24        1           0.000052326   -0.000159783   -0.000121929
     25        1           0.000348415    0.000132362    0.000351298
     26        1           0.000023589   -0.000202652   -0.000056015
     27        1           0.000124781    0.000078516   -0.000130079
     28        1           0.000113968    0.000098578    0.000087576
     29       35           0.000100134   -0.000412635    0.000158425
 -------------------------------------------------------------------
 Cartesian Forces:  Max     0.003934558 RMS     0.001060199

 GradGradGradGradGradGradGradGradGradGradGradGradGradGradGradGradGradGrad
 Berny optimization.
 Using GEDIIS/GDIIS optimizer.
 FormGI is forming the generalized inverse of G from B-inverse, IUseBI=4.
 Internal  Forces:  Max     0.002640179 RMS     0.000561126
 Search for a local minimum.
 Step number   9 out of a maximum of   80 on scan point     2 out of    18
 All quantities printed in internal units (Hartrees-Bohrs-Radians)
 Mixed Optimization -- En-DIIS/RFO-DIIS
 Swapping is turned off.
 Update second derivatives using D2CorX and points    8    9
 DE= -1.39D-05 DEPred=-3.76D-05 R= 3.70D-01
 Trust test= 3.70D-01 RLast= 4.20D-01 DXMaxT set to 4.24D-01
 ITU=  0  1  1  1 -1  1  1  1  0
     Eigenvalues ---    0.00066   0.00800   0.01320   0.01468   0.01510
     Eigenvalues ---    0.02162   0.02174   0.02177   0.02184   0.02188
     Eigenvalues ---    0.02191   0.02195   0.02200   0.02202   0.02210
     Eigenvalues ---    0.02211   0.02215   0.02230   0.02235   0.02274
     Eigenvalues ---    0.02339   0.02580   0.04067   0.06269   0.06892
     Eigenvalues ---    0.09067   0.15833   0.15994   0.16000   0.16000
     Eigenvalues ---    0.16000   0.16000   0.16000   0.16009   0.16022
     Eigenvalues ---    0.16076   0.16162   0.16255   0.17390   0.19302
     Eigenvalues ---    0.21984   0.21999   0.22005   0.22031   0.22392
     Eigenvalues ---    0.22938   0.23785   0.24703   0.25102   0.26260
     Eigenvalues ---    0.29168   0.30508   0.32968   0.33913   0.35073
     Eigenvalues ---    0.35306   0.35502   0.35503   0.35506   0.35555
     Eigenvalues ---    0.35566   0.35570   0.35654   0.35858   0.39637
     Eigenvalues ---    0.42419   0.42710   0.42985   0.45046   0.46041
     Eigenvalues ---    0.46468   0.46666   0.46796   0.46995   0.47100
     Eigenvalues ---    0.47205   0.47562   0.50158   0.56135   0.95958
     Eigenvalues --- 1000.000001000.000001000.000001000.000001000.00000
     Eigenvalues --- 1000.000001000.000001000.000001000.000001000.00000
     Eigenvalues --- 1000.000001000.000001000.000001000.000001000.00000
     Eigenvalues --- 1000.000001000.000001000.000001000.000001000.00000
     Eigenvalues --- 1000.000001000.000001000.000001000.000001000.00000
     Eigenvalues --- 1000.000001000.000001000.000001000.000001000.00000
     Eigenvalues --- 1000.000001000.000001000.000001000.000001000.00000
     Eigenvalues --- 1000.000001000.000001000.000001000.000001000.00000
     Eigenvalues --- 1000.000001000.000001000.000001000.000001000.00000
     Eigenvalues --- 1000.000001000.000001000.000001000.000001000.00000
     Eigenvalues --- 1000.000001000.000001000.000001000.000001000.00000
     Eigenvalues --- 1000.000001000.000001000.000001000.000001000.00000
     Eigenvalues --- 1000.000001000.000001000.000001000.000001000.00000
     Eigenvalues --- 1000.000001000.000001000.00000
 En-DIIS/RFO-DIIS/Sim-DIIS IScMMF=       -3 using points:     9    8    7    6    5    4    3    2
 RFO step:  Lambda=-1.54466475D-04.
 DidBck=T Rises=F RFO-DIIS coefs:    0.61433   -1.00904    1.61221   -0.58666    0.12370
                  RFO-DIIS coefs:    0.11892    0.09504    0.03150
 Iteration  1 RMS(Cart)=  0.13737874 RMS(Int)=  0.02216914
 Iteration  2 RMS(Cart)=  0.07494817 RMS(Int)=  0.00180885
 Iteration  3 RMS(Cart)=  0.00309870 RMS(Int)=  0.00001780
 Iteration  4 RMS(Cart)=  0.00000477 RMS(Int)=  0.00001761
 Iteration  5 RMS(Cart)=  0.00000000 RMS(Int)=  0.00001761
 Iteration  1 RMS(Cart)=  0.00000001 RMS(Int)=  0.00000000
 Variable       Old X    -DE/DX   Delta X   Delta X   Delta X     New X
                                 (Linear)    (Quad)   (Total)
    R1        2.54364   0.00089   0.00227  -0.00013   0.00214   2.54578
    R2        2.30536  -0.00062  -0.00062  -0.00000  -0.00062   2.30473
    R3        2.07602   0.00030   0.00060  -0.00002   0.00058   2.07660
    R4        2.76031  -0.00114  -0.00346  -0.00033  -0.00379   2.75652
    R5        1.90931  -0.00026  -0.00051  -0.00001  -0.00051   1.90880
    R6        2.87270   0.00036  -0.00037   0.00077   0.00040   2.87310
    R7        2.87294  -0.00091  -0.00061  -0.00007  -0.00067   2.87226
    R8        2.06859  -0.00107  -0.00568   0.00008  -0.00560   2.06299
    R9        2.62965   0.00026   0.00374   0.00023   0.00396   2.63361
   R10        2.64440  -0.00005  -0.00417  -0.00001  -0.00419   2.64022
   R11        2.64244  -0.00081  -0.00246   0.00017  -0.00230   2.64015
   R12        2.63002  -0.00080   0.00078  -0.00007   0.00071   2.63073
   R13        2.63868  -0.00091  -0.00424  -0.00008  -0.00432   2.63436
   R14        2.04737   0.00065   0.00201  -0.00008   0.00193   2.04930
   R15        2.62408   0.00059   0.00384  -0.00013   0.00373   2.62780
   R16        2.04873  -0.00003  -0.00011   0.00001  -0.00010   2.04863
   R17        2.63693  -0.00036  -0.00274  -0.00012  -0.00285   2.63408
   R18        2.04860  -0.00001   0.00001  -0.00001  -0.00000   2.04860
   R19        2.62384   0.00006   0.00233   0.00007   0.00241   2.62625
   R20        2.04868  -0.00001  -0.00008   0.00001  -0.00007   2.04861
   R21        2.05175   0.00012   0.00043  -0.00012   0.00031   2.05206
   R22        2.62229   0.00052   0.00265  -0.00001   0.00264   2.62493
   R23        2.04956   0.00018   0.00040   0.00010   0.00050   2.05006
   R24        2.63098  -0.00008  -0.00156   0.00004  -0.00152   2.62947
   R25        2.04778  -0.00006  -0.00020  -0.00001  -0.00021   2.04757
   R26        2.62447   0.00068   0.00254  -0.00005   0.00249   2.62697
   R27        2.04774  -0.00003  -0.00005   0.00000  -0.00005   2.04769
   R28        2.62684  -0.00047  -0.00242   0.00004  -0.00238   2.62446
   R29        2.04618  -0.00000   0.00003  -0.00001   0.00002   2.04620
   R30        3.67865  -0.00017  -0.00058   0.00003  -0.00055   3.67810
    A1        2.17029  -0.00061  -0.00183  -0.00021  -0.00203   2.16826
    A2        1.97478   0.00066   0.00263   0.00002   0.00265   1.97744
    A3        2.13791  -0.00002  -0.00062   0.00019  -0.00043   2.13748
    A4        2.11436   0.00103   0.00476  -0.00008   0.00469   2.11904
    A5        2.08141  -0.00060  -0.00412   0.00025  -0.00387   2.07755
    A6        2.08741  -0.00043  -0.00066  -0.00017  -0.00083   2.08658
    A7        1.92022  -0.00135  -0.00107  -0.00029  -0.00136   1.91885
    A8        1.95127   0.00045   0.00294  -0.00066   0.00228   1.95356
    A9        1.84242   0.00114  -0.00107   0.00104  -0.00002   1.84239
   A10        1.98794  -0.00040  -0.00256   0.00025  -0.00231   1.98563
   A11        1.87911   0.00000   0.00186  -0.00021   0.00166   1.88077
   A12        1.87498   0.00032  -0.00000  -0.00004  -0.00004   1.87494
   A13        2.14865  -0.00179  -0.01222  -0.00045  -0.01258   2.13608
   A14        2.05293   0.00207   0.01250   0.00079   0.01339   2.06632
   A15        2.08158  -0.00027  -0.00076  -0.00034  -0.00106   2.08052
   A16        2.10101  -0.00017   0.00350  -0.00015   0.00339   2.10440
   A17        2.14200  -0.00069  -0.00627  -0.00000  -0.00623   2.13577
   A18        2.04012   0.00087   0.00235   0.00016   0.00252   2.04264
   A19        2.09726   0.00031   0.00145   0.00018   0.00161   2.09887
   A20        2.09962  -0.00020  -0.00175   0.00021  -0.00152   2.09811
   A21        2.08630  -0.00011   0.00027  -0.00039  -0.00010   2.08620
   A22        2.10006  -0.00005  -0.00141   0.00003  -0.00138   2.09868
   A23        2.08707  -0.00006   0.00118  -0.00003   0.00114   2.08822
   A24        2.09605   0.00011   0.00022   0.00001   0.00023   2.09628
   A25        2.08974  -0.00009   0.00034  -0.00007   0.00028   2.09003
   A26        2.09723   0.00008  -0.00030   0.00004  -0.00027   2.09697
   A27        2.09621   0.00001  -0.00005   0.00003  -0.00003   2.09618
   A28        2.09352   0.00005   0.00001   0.00006   0.00007   2.09359
   A29        2.09688   0.00002   0.00069   0.00001   0.00070   2.09758
   A30        2.09277  -0.00006  -0.00069  -0.00006  -0.00075   2.09201
   A31        2.10420   0.00006   0.00036   0.00013   0.00047   2.10467
   A32        2.08330   0.00014   0.00091   0.00031   0.00123   2.08453
   A33        2.09567  -0.00020  -0.00126  -0.00045  -0.00169   2.09398
   A34        2.12334  -0.00039  -0.00141  -0.00017  -0.00159   2.12175
   A35        2.06584   0.00055   0.00484   0.00027   0.00511   2.07096
   A36        2.09400  -0.00016  -0.00349  -0.00010  -0.00358   2.09042
   A37        2.09336  -0.00024  -0.00063   0.00005  -0.00058   2.09278
   A38        2.09310  -0.00008  -0.00159   0.00001  -0.00158   2.09152
   A39        2.09672   0.00033   0.00219  -0.00005   0.00214   2.09886
   A40        2.09033   0.00013   0.00106   0.00003   0.00110   2.09143
   A41        2.10431   0.00005   0.00085   0.00003   0.00087   2.10518
   A42        2.08854  -0.00018  -0.00191  -0.00006  -0.00197   2.08657
   A43        2.07925  -0.00022  -0.00063   0.00002  -0.00061   2.07864
   A44        2.10908  -0.00001  -0.00134  -0.00003  -0.00137   2.10771
   A45        2.09485   0.00023   0.00197   0.00001   0.00198   2.09683
   A46        2.13993  -0.00014  -0.00079  -0.00009  -0.00088   2.13905
   A47        2.10349  -0.00069  -0.00264  -0.00000  -0.00264   2.10085
   A48        2.03916   0.00084   0.00362   0.00008   0.00371   2.04287
    D1       -0.01810   0.00122   0.03296  -0.00070   0.03227   0.01417
    D2        3.12187   0.00110   0.02806   0.00072   0.02877  -3.13254
    D3       -3.13845  -0.00041   0.01564  -0.00074   0.01490  -3.12354
    D4        0.00153  -0.00054   0.01073   0.00068   0.01141   0.01293
    D5        2.83368  -0.00006  -0.07323   0.00044  -0.07278   2.76090
    D6       -1.22245  -0.00130  -0.07520   0.00004  -0.07516  -1.29761
    D7        0.81092  -0.00002  -0.07432   0.00026  -0.07405   0.73686
    D8       -0.30629   0.00007  -0.06829  -0.00098  -0.06927  -0.37555
    D9        1.92076  -0.00117  -0.07025  -0.00138  -0.07164   1.84912
   D10       -2.32905   0.00011  -0.06938  -0.00116  -0.07054  -2.39959
   D11        2.09536  -0.00042  -0.31660  -0.00075  -0.31735   1.77801
   D12       -1.05394  -0.00046  -0.28422  -0.00040  -0.28461  -1.33855
   D13       -0.11119   0.00039  -0.31768   0.00018  -0.31750  -0.42870
   D14        3.02269   0.00035  -0.28529   0.00053  -0.28476   2.73793
   D15       -2.18829   0.00023  -0.31739   0.00022  -0.31718  -2.50547
   D16        0.94560   0.00019  -0.28500   0.00057  -0.28444   0.66116
   D17       -0.62301   0.00168   0.01855  -0.00019   0.01836  -0.60465
   D18        2.50631   0.00264   0.00000   0.00000  -0.00000   2.50631
   D19        1.56718  -0.00011   0.01746  -0.00093   0.01654   1.58372
   D20       -1.58668   0.00085  -0.00109  -0.00074  -0.00183  -1.58850
   D21       -2.63655  -0.00013   0.01825  -0.00106   0.01719  -2.61937
   D22        0.49277   0.00084  -0.00030  -0.00087  -0.00118   0.49159
   D23        3.13629   0.00013   0.03568   0.00023   0.03597  -3.11093
   D24       -0.00452   0.00006   0.04133  -0.00082   0.04056   0.03604
   D25        0.00252   0.00016   0.00305  -0.00013   0.00291   0.00543
   D26       -3.13829   0.00009   0.00870  -0.00118   0.00751  -3.13078
   D27       -3.13677  -0.00013  -0.03260   0.00123  -0.03130   3.11512
   D28       -0.00141  -0.00001  -0.02907  -0.00006  -0.02908  -0.03049
   D29       -0.00257  -0.00018  -0.00124   0.00157   0.00032  -0.00225
   D30        3.13278  -0.00005   0.00228   0.00028   0.00254   3.13532
   D31        3.13722   0.00037  -0.01314   0.00107  -0.01203   3.12519
   D32       -0.00572   0.00064  -0.00090   0.00117   0.00030  -0.00543
   D33        0.00719  -0.00053   0.00455   0.00090   0.00544   0.01264
   D34       -3.13574  -0.00026   0.01679   0.00100   0.01777  -3.11797
   D35       -3.13794  -0.00026   0.02121  -0.00123   0.02001  -3.11793
   D36        0.04223  -0.00052   0.01409  -0.00077   0.01334   0.05556
   D37       -0.00821   0.00067   0.00332  -0.00105   0.00226  -0.00595
   D38       -3.11123   0.00041  -0.00381  -0.00059  -0.00441  -3.11564
   D39       -0.00078  -0.00006  -0.00273  -0.00042  -0.00314  -0.00392
   D40        3.14138  -0.00005   0.00051  -0.00044   0.00006   3.14144
   D41        3.14004   0.00001  -0.00835   0.00062  -0.00771   3.13234
   D42       -0.00098   0.00002  -0.00511   0.00060  -0.00450  -0.00549
   D43       -0.00095  -0.00002   0.00058  -0.00046   0.00011  -0.00084
   D44        3.14039   0.00005   0.00535   0.00011   0.00545  -3.13735
   D45        3.14007  -0.00004  -0.00268  -0.00043  -0.00310   3.13696
   D46       -0.00177   0.00004   0.00209   0.00013   0.00223   0.00046
   D47        0.00091   0.00001   0.00122   0.00188   0.00310   0.00402
   D48       -3.13433  -0.00001  -0.00013   0.00010  -0.00002  -3.13435
   D49       -3.14043  -0.00007  -0.00354   0.00132  -0.00223   3.14052
   D50        0.00751  -0.00008  -0.00490  -0.00046  -0.00536   0.00215
   D51        0.00086   0.00010  -0.00089  -0.00245  -0.00333  -0.00247
   D52       -3.13445  -0.00003  -0.00444  -0.00115  -0.00557  -3.14002
   D53        3.13611   0.00011   0.00047  -0.00067  -0.00020   3.13591
   D54        0.00081  -0.00002  -0.00308   0.00063  -0.00245  -0.00164
   D55       -0.00594   0.00013  -0.00700  -0.00016  -0.00716  -0.01310
   D56        3.13786   0.00019  -0.00144  -0.00051  -0.00194   3.13592
   D57        3.13701  -0.00013  -0.01937  -0.00026  -0.01962   3.11739
   D58       -0.00236  -0.00008  -0.01380  -0.00061  -0.01441  -0.01677
   D59        0.00528   0.00015   0.00156  -0.00047   0.00109   0.00637
   D60       -3.14065   0.00013   0.00838  -0.00006   0.00831  -3.13234
   D61       -3.13853   0.00010  -0.00404  -0.00012  -0.00415   3.14050
   D62       -0.00128   0.00007   0.00278   0.00029   0.00307   0.00179
   D63       -0.00613  -0.00002   0.00600   0.00033   0.00633   0.00019
   D64        3.13627  -0.00011   0.00570   0.00038   0.00609  -3.14083
   D65        3.13976   0.00001  -0.00074  -0.00008  -0.00083   3.13893
   D66       -0.00102  -0.00008  -0.00104  -0.00002  -0.00107  -0.00209
   D67        0.00785  -0.00041  -0.00862   0.00046  -0.00815  -0.00031
   D68        3.11220  -0.00019  -0.00184   0.00001  -0.00182   3.11038
   D69       -3.13455  -0.00032  -0.00832   0.00040  -0.00792   3.14072
   D70       -0.03019  -0.00010  -0.00154  -0.00005  -0.00159  -0.03178
         Item               Value     Threshold  Converged?
 Maximum Force            0.002066     0.002500     YES
 RMS     Force            0.000436     0.001667     YES
 Maximum Displacement     0.731539     0.010000     NO 
 RMS     Displacement     0.208464     0.006667     NO 
 Predicted change in Energy=-1.381253D-04
 GradGradGradGradGradGradGradGradGradGradGradGradGradGradGradGradGradGrad

                          Input orientation:                          
 ---------------------------------------------------------------------
 Center     Atomic      Atomic             Coordinates (Angstroms)
 Number     Number       Type             X           Y           Z
 ---------------------------------------------------------------------
      1          6           0        2.190485   -0.152854   -0.267326
      2          7           0        0.924119   -0.601312   -0.167000
      3          8           0        2.519280    0.838988   -0.896291
      4          6           0       -0.178438    0.078163   -0.838152
      5          6           0       -1.345688   -0.879460   -1.017154
      6          6           0       -0.552584    1.376771   -0.142569
      7          6           0       -2.468285   -0.850606   -0.191811
      8          6           0       -3.497158   -1.773632   -0.372904
      9          6           0       -3.413184   -2.727223   -1.381519
     10          6           0       -2.295346   -2.757233   -2.213678
     11          6           0       -1.268529   -1.838955   -2.029785
     12          6           0       -0.466152    1.488917    1.247344
     13          6           0       -0.784399    2.671611    1.902645
     14          6           0       -1.185694    3.784409    1.169987
     15          6           0       -1.273747    3.705375   -0.215099
     16          6           0       -0.957390    2.508617   -0.844756
     17          1           0        2.916017   -0.774530    0.275519
     18          1           0        0.739092   -1.428655    0.382142
     19          1           0        0.196644    0.335186   -1.830641
     20          1           0       -2.549742   -0.106489    0.592837
     21          1           0       -4.365848   -1.742287    0.274891
     22          1           0       -4.216005   -3.441746   -1.523445
     23          1           0       -2.225670   -3.493331   -3.006473
     24          1           0       -0.398193   -1.861071   -2.678793
     25          1           0       -0.131888    0.629533    1.818844
     26          1           0       -0.712409    2.725825    2.982417
     27          1           0       -1.428414    4.715300    1.668681
     28          1           0       -1.583682    4.562186   -0.800142
     29         35           0       -1.152590    2.448306   -2.780372
 ---------------------------------------------------------------------
                    Distance matrix (angstroms):
                    1          2          3          4          5
     1  C    0.000000
     2  N    1.347169   0.000000
     3  O    1.219612   2.269553   0.000000
     4  C    2.447654   1.458685   2.803555   0.000000
     5  C    3.687102   2.439703   4.231507   1.520380   0.000000
     6  C    3.143206   2.468615   3.208373   1.519936   2.546466
     7  C    4.711337   3.401641   5.312892   2.554166   1.393645
     8  C    5.915011   4.578692   6.580064   3.828773   2.417318
     9  C    6.266571   4.980637   6.938835   4.316134   2.796699
    10  C    5.540195   4.381991   6.152149   3.796425   2.420651
    11  C    4.232491   3.132001   4.775320   2.506716   1.397142
    12  C    3.470931   2.881368   3.732343   2.534226   3.392749
    13  C    4.640723   4.232551   4.701791   3.821666   4.631455
    14  C    5.382052   5.047117   5.164478   4.333987   5.153722
    15  C    5.185515   4.835337   4.802838   3.839866   4.655017
    16  C    4.162448   3.697443   3.857143   2.552238   3.414610
    17  H    1.098889   2.047800   2.033218   3.397499   4.454677
    18  H    2.038631   1.010093   3.153674   2.145105   2.570205
    19  H    2.580221   2.043025   2.553716   1.091688   2.125068
    20  H    4.817861   3.590252   5.367161   2.775771   2.153904
    21  H    6.767998   5.429626   7.445780   4.699713   3.396353
    22  H    7.310114   6.027344   8.005128   5.400123   3.880768
    23  H    6.177713   5.132987   6.762870   4.652778   3.400600
    24  H    3.928668   3.105577   4.356522   2.682700   2.149966
    25  H    3.218330   2.563923   3.800595   2.714001   3.434131
    26  H    5.222491   4.864863   5.389651   4.678887   5.421779
    27  H    6.367376   6.096761   6.098292   5.417536   6.206601
    28  H    6.062989   5.775089   5.541277   4.699215   5.451170
    29  Br   4.925199   4.521350   4.429706   3.215396   3.770975
                    6          7          8          9         10
     6  C    0.000000
     7  C    2.938289   0.000000
     8  C    4.318403   1.394041   0.000000
     9  C    5.153716   2.414525   1.390573   0.000000
    10  C    4.941325   2.784435   2.408375   1.393897   0.000000
    11  C    3.796716   2.407155   2.777825   2.410148   1.389750
    12  C    1.397107   3.398981   4.738821   5.776829   5.775328
    13  C    2.431717   4.430376   5.683078   6.844242   6.978497
    14  C    2.814312   4.998289   6.214113   7.339839   7.448059
    15  C    2.438798   4.710035   5.915064   6.878666   6.841293
    16  C    1.392124   3.740791   5.001072   5.808016   5.602967
    17  H    4.102937   5.405080   6.522842   6.827706   6.106187
    18  H    3.132756   3.309204   4.316818   4.694483   4.208470
    19  H    2.120337   3.345700   4.496252   4.755094   3.989961
    20  H    2.594132   1.084444   2.147002   3.392913   3.868810
    21  H    4.944064   2.147941   1.084086   2.149736   3.392650
    22  H    6.208508   3.397320   2.150138   1.084070   2.152652
    23  H    5.892288   3.868485   3.392600   2.153505   1.084075
    24  H    4.115810   3.389897   3.863724   3.394600   2.149100
    25  H    2.140675   3.419400   4.680171   5.681288   5.693151
    26  H    3.407496   5.094083   6.265630   7.488247   7.718096
    27  H    3.897882   5.960040   7.110135   8.284575   8.465402
    28  H    3.412101   5.518234   6.632234   7.537941   7.488554
    29  Br   2.909673   4.394829   5.396079   5.818348   5.359540
                   11         12         13         14         15
    11  C    0.000000
    12  C    4.739000   0.000000
    13  C    6.003631   1.389051   0.000000
    14  C    6.470519   2.406866   1.391454   0.000000
    15  C    5.833756   2.775542   2.406859   1.390130   0.000000
    16  C    4.516910   2.378652   2.757663   2.395612   1.388806
    17  H    4.894676   4.184102   5.311921   6.197421   6.153404
    18  H    3.164851   3.273135   4.630889   5.612622   5.546754
    19  H    2.629311   3.353265   4.512067   4.776166   4.016242
    20  H    3.394273   2.704634   3.542580   4.163270   4.100150
    21  H    3.861899   5.156934   5.912601   6.438861   6.283168
    22  H    3.393071   6.786023   7.803022   8.285812   7.839005
    23  H    2.146392   6.783337   8.011443   8.455168   7.779415
    24  H    1.085903   5.161550   6.456310   6.877842   6.149936
    25  H    4.711404   1.084844   2.145432   3.388918   3.860256
    26  H    6.802106   2.145008   1.083526   2.151627   3.390977
    27  H    7.527448   3.393084   2.155496   1.083591   2.143011
    28  H    6.525791   3.858245   3.393845   2.155166   1.082802
    29  Br   4.354013   4.196918   4.702773   4.170323   2.859288
                   16         17         18         19         20
    16  C    0.000000
    17  H    5.199745   0.000000
    18  H    4.459309   2.275577   0.000000
    19  H    2.650955   3.614190   2.881283   0.000000
    20  H    3.382460   5.515568   3.550907   3.689303   0.000000
    21  H    5.562497   7.345891   5.115690   5.437416   2.464785
    22  H    6.818065   7.824068   5.677744   5.816447   4.287076
    23  H    6.504224   6.678345   4.953323   4.680569   4.952853
    24  H    4.771852   4.570833   3.293892   2.428320   4.290838
    25  H    3.362614   3.693639   2.656850   3.676046   2.809063
    26  H    3.841152   5.722347   5.111554   5.450418   4.136168
    27  H    3.377674   7.138152   6.640892   5.837077   5.066011
    28  H    2.147413   7.062923   6.533242   4.700959   4.966910
    29  Br   1.946368   6.023181   5.348904   2.680988   4.456181
                   21         22         23         24         25
    21  H    0.000000
    22  H    2.478837   0.000000
    23  H    4.291139   2.482632   0.000000
    24  H    4.947793   4.290577   2.472108   0.000000
    25  H    5.092714   6.665300   6.683234   5.148084   0.000000
    26  H    6.375134   8.403387   8.765538   7.292986   2.466850
    27  H    7.229910   9.192266   9.480206   7.950506   4.289176
    28  H    6.974419   8.456668   8.376838   6.796540   4.942930
    29  Br   6.100879   6.757003   6.041993   4.376091   5.050005
                   26         27         28         29
    26  H    0.000000
    27  H    2.489293   0.000000
    28  H    4.294076   2.478435   0.000000
    29  Br   5.786234   5.000941   2.928419   0.000000
 Symmetry turned off by external request.
 Stoichiometry    C14H12BrNO
 Framework group  C1[X(C14H12BrNO)]
 Deg. of freedom    81
 Full point group                 C1      NOp   1
 Rotational constants (GHZ):           0.4372164           0.2927087           0.2647748
 Basis read from rwf:  (5D, 7F)
 Pseudo-potential data read from rwf file.
   396 basis functions,   648 primitive gaussians,   412 cartesian basis functions
    59 alpha electrons       59 beta electrons
       nuclear repulsion energy      1096.6112999984 Hartrees.
 NAtoms=   29 NActive=   29 NUniq=   29 SFac= 1.00D+00 NAtFMM=   60 NAOKFM=F Big=F
 Integral buffers will be    131072 words long.
 Raffenetti 2 integral format.
 Two-electron integral symmetry is turned off.
 ------------------------------------------------------------------------------
 Polarizable Continuum Model (PCM)
 =================================
 Model                : PCM.
 Atomic radii         : UFF (Universal Force Field).
 Polarization charges : Total charges.
 Charge compensation  : None.
 Solution method      : On-the-fly selection.
 Cavity type          : Scaled VdW (van der Waals Surface) (Alpha=1.100).
 Cavity algorithm     : GePol (No added spheres)
                        Default sphere list used, NSphG=   29.
                        Lebedev-Laikov grids with approx.  5.0 points / Ang**2.
                        Smoothing algorithm: York/Karplus (Gamma=1.0000).
                        Polarization charges: spherical gaussians, with
                                              point-specific exponents (IZeta= 3).
                        Self-potential: point-specific (ISelfS= 7).
                        Self-field    : sphere-specific E.n sum rule (ISelfD= 2).
 1st derivatives      : Analytical E(r).r(x)/FMM algorithm (CHGder, D1EAlg=3).
                        Cavity 1st derivative terms included.
 Solvent              : DiMethylSulfoxide, Eps=  46.826000 Eps(inf)=   2.007889
 ------------------------------------------------------------------------------
 One-electron integrals computed using PRISM.
   1 Symmetry operations used in ECPInt.
 ECPInt:  NShTT=    9316 NPrTT=   38001 LenC2=    8736 LenP2D=   23905.
 LDataN:  DoStor=T MaxTD1= 5 Len=  102
 NBasis=   396 RedAO= T EigKep=  1.17D-06  NBF=   396
 NBsUse=   395 1.00D-06 EigRej=  7.73D-07 NBFU=   395
 Initial guess from the checkpoint file:  "/home/aikhl/works/aikhl/Gau-20612.chk"
 B after Tr=     0.004652   -0.032888    0.032155
         Rot=    0.999900    0.007644    0.010608    0.005320 Ang=   1.62 deg.
 ExpMin= 4.38D-02 ExpMax= 8.59D+03 ExpMxC= 1.30D+03 IAcc=3 IRadAn=         5 AccDes= 0.00D+00
 Harris functional with IExCor= 1009 and IRadAn=       5 diagonalized for initial guess.
 HarFok:  IExCor= 1009 AccDes= 0.00D+00 IRadAn=         5 IDoV= 1 UseB2=F ITyADJ=14
 ICtDFT=  3500011 ScaDFX=  1.000000  1.000000  1.000000  1.000000
 FoFCou: FMM=F IPFlag=           0 FMFlag=      100000 FMFlg1=           0
         NFxFlg=           0 DoJE=T BraDBF=F KetDBF=T FulRan=T
         wScrn=  0.000000 ICntrl=       500 IOpCl=  0 I1Cent=   200000004 NGrid=           0
         NMat0=    1 NMatS0=      1 NMatT0=    0 NMatD0=    1 NMtDS0=    0 NMtDT0=    0
 Symmetry not used in FoFCou.
 Requested convergence on RMS density matrix=1.00D-08 within 128 cycles.
 Requested convergence on MAX density matrix=1.00D-06.
 Requested convergence on             energy=1.00D-06.
 No special actions if energy rises.
 Inv3:  Mode=1 IEnd=    17179347.
 Iteration    1 A*A^-1 deviation from unit magnitude is 7.33D-15 for    492.
 Iteration    1 A*A^-1 deviation from orthogonality  is 2.92D-15 for   1565    331.
 Iteration    1 A^-1*A deviation from unit magnitude is 6.88D-15 for   2378.
 Iteration    1 A^-1*A deviation from orthogonality  is 3.37D-15 for   1878   1849.
 Error on total polarization charges =  0.01761
 SCF Done:  E(RM062X) =  -683.714977640     A.U. after   17 cycles
            NFock= 17  Conv=0.51D-08     -V/T= 2.0172
   1 Symmetry operations used in ECPInt.
 ECPInt:  NShTT=    9316 NPrTT=   38001 LenC2=    8736 LenP2D=   23905.
 LDataN:  DoStor=T MaxTD1= 6 Len=  172
 D1PCM: PCM CHGder 1st derivatives, ID1Alg=3 FixD1E=F DoIter=F DoCFld=F I1PDM=0.
 Calling FoFJK, ICntrl=      2127 FMM=F ISym2X=0 I1Cent= 0 IOpClX= 0 NMat=1 NMatS=1 NMatT=0.
 -------------------------------------------------------------------
 Center     Atomic                   Forces (Hartrees/Bohr)
 Number     Number              X              Y              Z
 -------------------------------------------------------------------
      1        6           0.000026305   -0.000018697    0.000010093
      2        7          -0.002004722   -0.001674645    0.001626897
      3        8          -0.000000257    0.000003946   -0.000018084
      4        6           0.001091604    0.001610314   -0.002301086
      5        6          -0.000297008    0.000167292    0.000352665
      6        6           0.004432481    0.001117755    0.000214529
      7        6           0.000013584    0.000017185   -0.000116746
      8        6          -0.000059885   -0.000169485   -0.000042317
      9        6          -0.000120675    0.000067597    0.000100339
     10        6           0.000243568   -0.000019200    0.000076443
     11        6           0.000011972    0.000021682   -0.000050261
     12        6           0.000099866    0.000055498   -0.000013757
     13        6           0.000036517    0.000004221    0.000020790
     14        6          -0.000024485   -0.000008462   -0.000019989
     15        6           0.000032631    0.000038001    0.000001079
     16        6          -0.003434080   -0.001168302    0.000286727
     17        1           0.000003572    0.000002962   -0.000013411
     18        1           0.000003893    0.000007396   -0.000017050
     19        1           0.000005183    0.000005056    0.000031591
     20        1          -0.000039607   -0.000065337   -0.000109632
     21        1          -0.000007327    0.000003322    0.000001957
     22        1          -0.000012289    0.000005711   -0.000015935
     23        1          -0.000001596    0.000021925   -0.000017230
     24        1           0.000086768    0.000022949    0.000029116
     25        1          -0.000061904   -0.000031632   -0.000033384
     26        1           0.000001866   -0.000001354    0.000000941
     27        1          -0.000000813    0.000000380    0.000002461
     28        1           0.000005132    0.000008030   -0.000003408
     29       35          -0.000030294   -0.000024108    0.000016662
 -------------------------------------------------------------------
 Cartesian Forces:  Max     0.004432481 RMS     0.000781808

 GradGradGradGradGradGradGradGradGradGradGradGradGradGradGradGradGradGrad
 Berny optimization.
 Using GEDIIS/GDIIS optimizer.
 FormGI is forming the generalized inverse of G from B-inverse, IUseBI=4.
 Internal  Forces:  Max     0.002986479 RMS     0.000416465
 Search for a local minimum.
 Step number  10 out of a maximum of   80 on scan point     2 out of    18
 All quantities printed in internal units (Hartrees-Bohrs-Radians)
 Mixed Optimization -- En-DIIS/RFO-DIIS
 Swapping is turned off.
 Update second derivatives using D2CorX and points    1    2    3    4    5
                                                      6    7    8    9   10
 DE=  4.88D-05 DEPred=-1.38D-04 R=-3.53D-01
 Trust test=-3.53D-01 RLast= 7.66D-01 DXMaxT set to 2.12D-01
 ITU= -1  0  1  1  1 -1  1  1  1  0
     Eigenvalues ---    0.00003   0.00370   0.01308   0.01491   0.01542
     Eigenvalues ---    0.02139   0.02169   0.02177   0.02183   0.02186
     Eigenvalues ---    0.02189   0.02194   0.02201   0.02203   0.02210
     Eigenvalues ---    0.02212   0.02217   0.02231   0.02268   0.02285
     Eigenvalues ---    0.02341   0.03478   0.04299   0.06596   0.07213
     Eigenvalues ---    0.11072   0.15740   0.15991   0.15999   0.15999
     Eigenvalues ---    0.16000   0.16000   0.16000   0.16007   0.16036
     Eigenvalues ---    0.16059   0.16258   0.16430   0.18258   0.19324
     Eigenvalues ---    0.21907   0.22000   0.22003   0.22019   0.22427
     Eigenvalues ---    0.22987   0.23490   0.24604   0.26248   0.28229
     Eigenvalues ---    0.29846   0.32208   0.33249   0.33909   0.35280
     Eigenvalues ---    0.35486   0.35502   0.35503   0.35506   0.35565
     Eigenvalues ---    0.35566   0.35621   0.35652   0.38666   0.42311
     Eigenvalues ---    0.42440   0.42906   0.43567   0.45628   0.46069
     Eigenvalues ---    0.46611   0.46761   0.46939   0.47122   0.47220
     Eigenvalues ---    0.47541   0.50051   0.54425   0.95138   4.56150
     Eigenvalues --- 1000.000001000.000001000.000001000.000001000.00000
     Eigenvalues --- 1000.000001000.000001000.000001000.000001000.00000
     Eigenvalues --- 1000.000001000.000001000.000001000.000001000.00000
     Eigenvalues --- 1000.000001000.000001000.000001000.000001000.00000
     Eigenvalues --- 1000.000001000.000001000.000001000.000001000.00000
     Eigenvalues --- 1000.000001000.000001000.000001000.000001000.00000
     Eigenvalues --- 1000.000001000.000001000.000001000.000001000.00000
     Eigenvalues --- 1000.000001000.000001000.000001000.000001000.00000
     Eigenvalues --- 1000.000001000.000001000.000001000.000001000.00000
     Eigenvalues --- 1000.000001000.000001000.000001000.000001000.00000
     Eigenvalues --- 1000.000001000.000001000.000001000.000001000.00000
     Eigenvalues --- 1000.000001000.000001000.000001000.000001000.00000
     Eigenvalues --- 1000.000001000.000001000.000001000.000001000.00000
     Eigenvalues --- 1000.000001000.000001000.00000
 Eigenvalue     1 is   3.30D-05 Eigenvector:
                          D15       D13       D11       D16       D14
   1                    0.44037   0.42899   0.41554   0.36483   0.35345
                          D12       D24       D7        D27       D23
   1                    0.34000  -0.11792  -0.08949   0.08620  -0.08434
 En-DIIS/RFO-DIIS/Sim-DIIS IScMMF=       -3 using points:    10    9    8    7    6    5    4    3    2
 RFO step:  Lambda=-1.54282735D-04.
 DIIS inversion failure, remove point   9.
 DIIS inversion failure, remove point   8.
 DIIS inversion failure, remove point   7.
 DIIS inversion failure, remove point   6.
 DIIS inversion failure, remove point   5.
 DIIS inversion failure, remove point   4.
 RFO-DIIS uses    3 points instead of    9
 EnCoef did   100 forward-backward iterations
 EnCoef did   100 forward-backward iterations
 EnCoef did   100 forward-backward iterations
 EnCoef did    40 forward-backward iterations
 DidBck=T Rises=T En-DIIS coefs:    0.41898    0.55158    0.00000    0.00000    0.00000
                  En-DIIS coefs:    0.00000    0.02944    0.00000    0.00000
 Iteration  1 RMS(Cart)=  0.14341027 RMS(Int)=  0.04630867
 Iteration  2 RMS(Cart)=  0.13990960 RMS(Int)=  0.00862701
 Iteration  3 RMS(Cart)=  0.02167698 RMS(Int)=  0.00022005
 Iteration  4 RMS(Cart)=  0.00031295 RMS(Int)=  0.00017061
 Iteration  5 RMS(Cart)=  0.00000012 RMS(Int)=  0.00017061
 Iteration  1 RMS(Cart)=  0.00001778 RMS(Int)=  0.00000669
 Iteration  2 RMS(Cart)=  0.00001116 RMS(Int)=  0.00000743
 Iteration  3 RMS(Cart)=  0.00000701 RMS(Int)=  0.00000851
 Iteration  4 RMS(Cart)=  0.00000440 RMS(Int)=  0.00000935
 Iteration  5 RMS(Cart)=  0.00000277 RMS(Int)=  0.00000993
 Iteration  6 RMS(Cart)=  0.00000174 RMS(Int)=  0.00001030
 Iteration  7 RMS(Cart)=  0.00000109 RMS(Int)=  0.00001055
 Iteration  8 RMS(Cart)=  0.00000068 RMS(Int)=  0.00001070
 Variable       Old X    -DE/DX   Delta X   Delta X   Delta X     New X
                                 (Linear)    (Quad)   (Total)
    R1        2.54578   0.00002  -0.00116  -0.00156  -0.00272   2.54306
    R2        2.30473   0.00001   0.00034  -0.00041  -0.00007   2.30466
    R3        2.07660  -0.00000  -0.00031   0.00000  -0.00031   2.07629
    R4        2.75652   0.00003   0.00206  -0.00722  -0.00516   2.75135
    R5        1.90880  -0.00001   0.00028   0.00003   0.00031   1.90911
    R6        2.87310   0.00006  -0.00026  -0.01293  -0.01319   2.85992
    R7        2.87226  -0.00005   0.00040   0.01909   0.01949   2.89175
    R8        2.06299  -0.00003   0.00305   0.00756   0.01061   2.07360
    R9        2.63361  -0.00004  -0.00215   0.00324   0.00122   2.63482
   R10        2.64022  -0.00008   0.00228   0.00515   0.00753   2.64775
   R11        2.64015  -0.00004   0.00124  -0.00393  -0.00266   2.63749
   R12        2.63073  -0.00010  -0.00039   0.00027  -0.00010   2.63063
   R13        2.63436   0.00014   0.00236   0.00103   0.00341   2.63777
   R14        2.04930  -0.00012  -0.00106  -0.00127  -0.00233   2.04697
   R15        2.62780  -0.00008  -0.00203  -0.00360  -0.00574   2.62206
   R16        2.04863   0.00001   0.00005   0.00010   0.00015   2.04878
   R17        2.63408   0.00010   0.00155   0.00031   0.00174   2.63582
   R18        2.04860   0.00001   0.00000   0.00003   0.00004   2.04863
   R19        2.62625  -0.00013  -0.00131  -0.00071  -0.00204   2.62420
   R20        2.04861  -0.00000   0.00004   0.00011   0.00015   2.04875
   R21        2.05206   0.00005  -0.00017  -0.00189  -0.00206   2.05000
   R22        2.62493   0.00001  -0.00144   0.00157   0.00014   2.62507
   R23        2.05006  -0.00001  -0.00027   0.00066   0.00038   2.05044
   R24        2.62947   0.00002   0.00082  -0.00238  -0.00159   2.62788
   R25        2.04757   0.00000   0.00012   0.00039   0.00051   2.04808
   R26        2.62697   0.00000  -0.00135   0.00292   0.00155   2.62851
   R27        2.04769   0.00000   0.00003  -0.00031  -0.00029   2.04740
   R28        2.62446   0.00002   0.00129  -0.00207  -0.00078   2.62368
   R29        2.04620   0.00001  -0.00001  -0.00073  -0.00074   2.04546
   R30        3.67810  -0.00001   0.00030   0.00093   0.00123   3.67933
    A1        2.16826  -0.00001   0.00112   0.00674   0.00787   2.17613
    A2        1.97744   0.00001  -0.00145  -0.00389  -0.00534   1.97210
    A3        2.13748  -0.00000   0.00022  -0.00277  -0.00254   2.13494
    A4        2.11904   0.00001  -0.00256  -0.00451  -0.00726   2.11178
    A5        2.07755  -0.00000   0.00210  -0.00541  -0.00349   2.07406
    A6        2.08658  -0.00000   0.00047   0.00976   0.01003   2.09662
    A7        1.91885  -0.00159   0.00072   0.01163   0.01230   1.93115
    A8        1.95356   0.00040  -0.00123  -0.01485  -0.01613   1.93743
    A9        1.84239   0.00111  -0.00003   0.00464   0.00416   1.84656
   A10        1.98563   0.00024   0.00131  -0.00214  -0.00073   1.98490
   A11        1.88077  -0.00013  -0.00088   0.02237   0.02139   1.90216
   A12        1.87494   0.00007  -0.00002  -0.02042  -0.02047   1.85447
   A13        2.13608   0.00080   0.00690  -0.01338  -0.00742   2.12865
   A14        2.06632  -0.00079  -0.00735   0.02013   0.01178   2.07810
   A15        2.08052  -0.00001   0.00058  -0.00546  -0.00528   2.07524
   A16        2.10440  -0.00004  -0.00181   0.01093   0.00887   2.11326
   A17        2.13577   0.00005   0.00337  -0.00856  -0.00543   2.13033
   A18        2.04264   0.00002  -0.00139  -0.00156  -0.00311   2.03953
   A19        2.09887  -0.00002  -0.00088   0.00362   0.00289   2.10175
   A20        2.09811   0.00004   0.00082  -0.00247  -0.00196   2.09615
   A21        2.08620  -0.00002   0.00007  -0.00101  -0.00125   2.08495
   A22        2.09868  -0.00001   0.00075  -0.00054   0.00028   2.09896
   A23        2.08822   0.00000  -0.00061   0.00112   0.00047   2.08868
   A24        2.09628   0.00000  -0.00013  -0.00057  -0.00074   2.09554
   A25        2.09003  -0.00003  -0.00015  -0.00016  -0.00039   2.08963
   A26        2.09697   0.00002   0.00014   0.00090   0.00108   2.09805
   A27        2.09618   0.00001   0.00001  -0.00073  -0.00068   2.09550
   A28        2.09359   0.00001  -0.00004   0.00184   0.00179   2.09538
   A29        2.09758   0.00001  -0.00038  -0.00358  -0.00397   2.09361
   A30        2.09201  -0.00002   0.00042   0.00177   0.00218   2.09419
   A31        2.10467   0.00006  -0.00025   0.00071   0.00068   2.10535
   A32        2.08453  -0.00010  -0.00069   0.00052  -0.00030   2.08423
   A33        2.09398   0.00004   0.00094  -0.00126  -0.00045   2.09352
   A34        2.12175   0.00001   0.00088   0.00123   0.00212   2.12387
   A35        2.07096  -0.00004  -0.00280   0.00044  -0.00240   2.06856
   A36        2.09042   0.00004   0.00195  -0.00159   0.00032   2.09075
   A37        2.09278  -0.00002   0.00031   0.00117   0.00147   2.09425
   A38        2.09152   0.00001   0.00086  -0.00164  -0.00077   2.09075
   A39        2.09886   0.00001  -0.00116   0.00045  -0.00070   2.09816
   A40        2.09143  -0.00000  -0.00061  -0.00248  -0.00318   2.08825
   A41        2.10518  -0.00000  -0.00048   0.00044  -0.00008   2.10511
   A42        2.08657   0.00000   0.00108   0.00208   0.00312   2.08969
   A43        2.07864  -0.00002   0.00033   0.00039   0.00070   2.07934
   A44        2.10771   0.00001   0.00075   0.00091   0.00167   2.10938
   A45        2.09683   0.00001  -0.00108  -0.00129  -0.00237   2.09446
   A46        2.13905   0.00002   0.00049   0.00142   0.00192   2.14097
   A47        2.10085  -0.00003   0.00143  -0.00125   0.00015   2.10100
   A48        2.04287   0.00002  -0.00202  -0.00036  -0.00241   2.04046
    D1        0.01417  -0.00000  -0.01785   0.02160   0.00366   0.01783
    D2       -3.13254  -0.00002  -0.01602  -0.01639  -0.03233   3.11832
    D3       -3.12354   0.00001  -0.00786   0.00106  -0.00688  -3.13042
    D4        0.01293  -0.00000  -0.00603  -0.03692  -0.04286  -0.02993
    D5        2.76090   0.00009   0.03954  -0.08394  -0.04441   2.71648
    D6       -1.29761  -0.00053   0.04089  -0.08901  -0.04817  -1.34578
    D7        0.73686   0.00041   0.04023  -0.11826  -0.07813   0.65873
    D8       -0.37555   0.00010   0.03770  -0.04572  -0.00792  -0.38348
    D9        1.84912  -0.00052   0.03906  -0.05079  -0.01168   1.83745
   D10       -2.39959   0.00042   0.03839  -0.08004  -0.04164  -2.44123
   D11        1.77801  -0.00024   0.17239   0.27740   0.44981   2.22782
   D12       -1.33855  -0.00021   0.15465   0.21718   0.37166  -0.96688
   D13       -0.42870   0.00033   0.17243   0.28949   0.46200   0.03331
   D14        2.73793   0.00036   0.15470   0.22927   0.38386   3.12179
   D15       -2.50547   0.00018   0.17225   0.30112   0.47355  -2.03192
   D16        0.66116   0.00022   0.15451   0.24090   0.39540   1.05656
   D17       -0.60465   0.00189  -0.01000  -0.03218  -0.04219  -0.64684
   D18        2.50631   0.00299   0.00000   0.00000   0.00000   2.50631
   D19        1.58372   0.00027  -0.00899  -0.03038  -0.03937   1.54435
   D20       -1.58850   0.00136   0.00101   0.00180   0.00282  -1.58568
   D21       -2.61937   0.00030  -0.00930  -0.01761  -0.02704  -2.64640
   D22        0.49159   0.00139   0.00070   0.01457   0.01515   0.50675
   D23       -3.11093   0.00005  -0.01953  -0.06779  -0.08673   3.08553
   D24        0.03604   0.00006  -0.02202  -0.09860  -0.12011  -0.08407
   D25        0.00543   0.00001  -0.00162  -0.00674  -0.00847  -0.00304
   D26       -3.13078   0.00002  -0.00411  -0.03755  -0.04185   3.11055
   D27        3.11512  -0.00005   0.01695   0.07067   0.08807  -3.07999
   D28       -0.03049   0.00000   0.01581   0.06207   0.07822   0.04773
   D29       -0.00225  -0.00003  -0.00017   0.01255   0.01238   0.01013
   D30        3.13532   0.00002  -0.00132   0.00395   0.00253   3.13785
   D31        3.12519   0.00053   0.00650   0.01621   0.02287  -3.13513
   D32       -0.00543   0.00058  -0.00024   0.00835   0.00823   0.00281
   D33        0.01264  -0.00050  -0.00301  -0.01416  -0.01716  -0.00452
   D34       -3.11797  -0.00046  -0.00975  -0.02202  -0.03179   3.13342
   D35       -3.11793  -0.00054  -0.01087  -0.03189  -0.04254   3.12272
   D36        0.05556  -0.00060  -0.00721  -0.02422  -0.03123   0.02433
   D37       -0.00595   0.00051  -0.00121  -0.00057  -0.00183  -0.00778
   D38       -3.11564   0.00046   0.00245   0.00710   0.00947  -3.10616
   D39       -0.00392   0.00001   0.00172  -0.00251  -0.00066  -0.00458
   D40        3.14144   0.00001  -0.00001  -0.00576  -0.00574   3.13570
   D41        3.13234  -0.00001   0.00420   0.02808   0.03250  -3.11835
   D42       -0.00549   0.00000   0.00247   0.02484   0.02742   0.02193
   D43       -0.00084   0.00001  -0.00002   0.00607   0.00603   0.00519
   D44       -3.13735   0.00001  -0.00294   0.00271  -0.00028  -3.13763
   D45        3.13696   0.00000   0.00172   0.00933   0.01113  -3.13509
   D46        0.00046   0.00000  -0.00120   0.00597   0.00482   0.00528
   D47        0.00402  -0.00003  -0.00176  -0.00032  -0.00215   0.00187
   D48       -3.13435   0.00000  -0.00001  -0.01007  -0.01005   3.13878
   D49        3.14052  -0.00003   0.00116   0.00305   0.00416  -3.13850
   D50        0.00215   0.00000   0.00291  -0.00670  -0.00374  -0.00159
   D51       -0.00247   0.00005   0.00186  -0.00905  -0.00714  -0.00961
   D52       -3.14002  -0.00001   0.00302  -0.00041   0.00276  -3.13726
   D53        3.13591   0.00001   0.00011   0.00066   0.00076   3.13667
   D54       -0.00164  -0.00005   0.00127   0.00930   0.01066   0.00902
   D55       -0.01310   0.00021   0.00393   0.01422   0.01817   0.00507
   D56        3.13592   0.00013   0.00109   0.01676   0.01787  -3.12940
   D57        3.11739   0.00016   0.01074   0.02218   0.03297  -3.13282
   D58       -0.01677   0.00008   0.00791   0.02472   0.03267   0.01589
   D59        0.00637   0.00010  -0.00058   0.00077   0.00018   0.00654
   D60       -3.13234  -0.00004  -0.00457  -0.01629  -0.02084   3.13001
   D61        3.14050   0.00018   0.00227  -0.00179   0.00049   3.14099
   D62        0.00179   0.00004  -0.00172  -0.01885  -0.02053  -0.01874
   D63        0.00019  -0.00010  -0.00349  -0.01496  -0.01844  -0.01824
   D64       -3.14083  -0.00018  -0.00336  -0.01690  -0.02023   3.12213
   D65        3.13893   0.00004   0.00047   0.00191   0.00239   3.14132
   D66       -0.00209  -0.00004   0.00059  -0.00003   0.00060  -0.00150
   D67       -0.00031  -0.00022   0.00446   0.01505   0.01956   0.01926
   D68        3.11038  -0.00017   0.00098   0.00760   0.00866   3.11905
   D69        3.14072  -0.00014   0.00434   0.01698   0.02134  -3.12112
   D70       -0.03178  -0.00009   0.00086   0.00953   0.01044  -0.02133
         Item               Value     Threshold  Converged?
 Maximum Force            0.000798     0.002500     YES
 RMS     Force            0.000109     0.001667     YES
 Maximum Displacement     1.065584     0.010000     NO 
 RMS     Displacement     0.291624     0.006667     NO 
 Predicted change in Energy=-1.897358D-04
 GradGradGradGradGradGradGradGradGradGradGradGradGradGradGradGradGradGrad

                          Input orientation:                          
 ---------------------------------------------------------------------
 Center     Atomic      Atomic             Coordinates (Angstroms)
 Number     Number       Type             X           Y           Z
 ---------------------------------------------------------------------
      1          6           0        2.229991   -0.091250   -0.515926
      2          7           0        0.988810   -0.562110   -0.295135
      3          8           0        2.488938    0.897819   -1.180797
      4          6           0       -0.175380    0.091425   -0.875959
      5          6           0       -1.325538   -0.883646   -1.005422
      6          6           0       -0.531283    1.364548   -0.105149
      7          6           0       -2.592627   -0.602242   -0.496170
      8          6           0       -3.647360   -1.495349   -0.691824
      9          6           0       -3.445788   -2.670947   -1.400762
     10          6           0       -2.181501   -2.961409   -1.913329
     11          6           0       -1.129509   -2.077554   -1.712043
     12          6           0       -0.397627    1.427693    1.282700
     13          6           0       -0.724142    2.574215    1.995823
     14          6           0       -1.203571    3.695550    1.327567
     15          6           0       -1.360658    3.658345   -0.053983
     16          6           0       -1.013241    2.504151   -0.743021
     17          1           0        3.009719   -0.689857   -0.025122
     18          1           0        0.877108   -1.402670    0.254047
     19          1           0        0.132701    0.415166   -1.878134
     20          1           0       -2.759100    0.301217    0.077760
     21          1           0       -4.626348   -1.266971   -0.285816
     22          1           0       -4.266438   -3.362236   -1.555367
     23          1           0       -2.019241   -3.880151   -2.465573
     24          1           0       -0.147887   -2.303252   -2.114910
     25          1           0       -0.031564    0.551865    1.808295
     26          1           0       -0.597645    2.593259    3.072042
     27          1           0       -1.471411    4.591421    1.874851
     28          1           0       -1.749107    4.513596   -0.591812
     29         35           0       -1.295699    2.509178   -2.669436
 ---------------------------------------------------------------------
                    Distance matrix (angstroms):
                    1          2          3          4          5
     1  C    0.000000
     2  N    1.345730   0.000000
     3  O    1.219576   2.272922   0.000000
     4  C    2.439018   1.455954   2.800320   0.000000
     5  C    3.675498   2.442150   4.213622   1.513402   0.000000
     6  C    3.148448   2.461460   3.239845   1.530247   2.548668
     7  C    4.849654   3.587298   5.342397   2.543323   1.394288
     8  C    6.045303   4.745774   6.604583   3.821832   2.421442
     9  C    6.297003   5.033415   6.928597   4.312967   2.801107
    10  C    5.445348   4.292559   6.102725   3.797427   2.423648
    11  C    4.081954   2.965043   4.714683   2.512742   1.401127
    12  C    3.527977   2.893283   3.831690   2.548493   3.382131
    13  C    4.705368   4.244905   4.819243   3.835690   4.618003
    14  C    5.433937   5.056418   5.268189   4.347692   5.140696
    15  C    5.212065   4.836361   4.869251   3.847525   4.640706
    16  C    4.160077   3.689277   3.877785   2.557524   3.412265
    17  H    1.098723   2.042866   2.031628   3.388094   4.448932
    18  H    2.035430   1.010258   3.154208   2.148713   2.589845
    19  H    2.551607   2.047895   2.504214   1.097304   2.138925
    20  H    5.039596   3.864092   5.429715   2.762101   2.152274
    21  H    6.960220   5.659232   7.490968   4.690908   3.400017
    22  H    7.347338   6.086585   7.995216   5.396862   3.885195
    23  H    6.017713   4.976803   6.693529   4.658338   3.404748
    24  H    3.619946   2.763193   4.251149   2.696337   2.152465
    25  H    3.306090   2.589694   3.925212   2.727253   3.413512
    26  H    5.298644   4.879659   5.521608   4.692994   5.407810
    27  H    6.429899   6.109042   6.218041   5.431078   6.188183
    28  H    6.086345   5.774685   5.601943   4.702441   5.429613
    29  Br   4.881631   4.504341   4.374472   3.212040   3.779033
                    6          7          8          9         10
     6  C    0.000000
     7  C    2.875812   0.000000
     8  C    4.270027   1.395845   0.000000
     9  C    5.143751   2.413652   1.387536   0.000000
    10  C    4.970577   2.782631   2.406273   1.394817   0.000000
    11  C    3.845524   2.407407   2.778378   2.411256   1.388669
    12  C    1.395699   3.478942   4.796216   5.769845   5.714983
    13  C    2.431989   4.448723   5.685948   6.815854   6.931702
    14  C    2.817485   4.870987   6.082392   7.280358   7.468257
    15  C    2.439669   4.457115   5.674188   6.798641   6.924745
    16  C    1.392071   3.493576   4.789280   5.756001   5.710237
    17  H    4.094591   5.622796   6.738695   6.891348   5.972775
    18  H    3.125713   3.639034   4.623210   4.799411   4.059837
    19  H    2.117942   3.220613   4.398438   4.749480   4.093657
    20  H    2.475337   1.083211   2.146839   3.389886   3.865590
    21  H    4.871046   2.149915   1.084166   2.146620   3.390751
    22  H    6.196531   3.397221   2.148076   1.084089   2.153081
    23  H    5.940748   3.866783   3.388840   2.151983   1.084154
    24  H    4.199867   3.389765   3.863185   3.394313   2.146950
    25  H    2.138092   3.633395   4.849295   5.686958   5.551199
    26  H    3.407151   5.188768   6.339098   7.471932   7.629997
    27  H    3.900890   5.818332   6.954951   8.207910   8.479373
    28  H    3.411223   5.185795   6.302443   7.426357   7.603228
    29  Br   2.910340   4.010741   5.047524   5.750315   5.593181
                   11         12         13         14         15
    11  C    0.000000
    12  C    4.668072   0.000000
    13  C    5.962512   1.389125   0.000000
    14  C    6.524834   2.407226   1.390615   0.000000
    15  C    5.975210   2.773077   2.404619   1.390950   0.000000
    16  C    4.684501   2.375140   2.754951   2.396454   1.388393
    17  H    4.680237   4.219529   5.355380   6.230038   6.165053
    18  H    2.889203   3.270173   4.627461   5.610127   5.542233
    19  H    2.799002   3.361150   4.516992   4.777349   4.009471
    20  H    3.393746   2.880517   3.603684   3.937409   3.639135
    21  H    3.862519   5.253907   5.931930   6.240595   5.914153
    22  H    3.393416   6.779804   7.771760   8.216132   7.745080
    23  H    2.146808   6.697193   7.952369   8.511433   7.942192
    24  H    1.084816   5.052334   6.404676   6.996481   6.423307
    25  H    4.529030   1.085047   2.145864   3.389315   3.858081
    26  H    6.707224   2.144830   1.083795   2.150671   3.389488
    27  H    7.580101   3.393055   2.154568   1.083439   2.145529
    28  H    6.714319   3.855268   3.392286   2.156577   1.082408
    29  Br   4.688532   4.194702   4.700590   4.170372   2.857516
                   16         17         18         19         20
    16  C    0.000000
    17  H    5.186644   0.000000
    18  H    4.453181   2.265848   0.000000
    19  H    2.639228   3.596104   2.899115   0.000000
    20  H    2.928246   5.854236   4.019492   3.492995   0.000000
    21  H    5.242608   7.662280   5.531536   5.292788   2.465363
    22  H    6.757048   7.900995   5.793957   5.807354   4.284864
    23  H    6.688687   6.436165   4.682209   4.840009   4.949725
[truncated: 8,190,644 more chars]
