# Supplementary material for: Rotational Barriers in N-Benzhydrylformamides: An NMR and DFT Study
Source: Molecules. 2023 Jan 5;28(2):535. doi: 10.3390/molecules28020535 (PMC9863877; doi:10.3390/molecules28020535)
Supplement: Supplementary file 1 [file molecules-28-00535-s001.zip › Supplementary_Materials/Quantum_chemistry_output_files/Gaussian_output_files/PES_scans/BHFA_oBr_scan_Formyl.log]

 Entering Gaussian System, Link 0=g16
 Initial command:
 /home/aikhl/g16/l1.exe "/home/aikhl/works/aikhl/Gau-15488.inp" -scrdir="/home/aikhl/works/aikhl/"
 Entering Link 1 = /home/aikhl/g16/l1.exe PID=     15490.
  
 Copyright (c) 1988,1990,1992,1993,1995,1998,2003,2009,2016,
            Gaussian, Inc.  All Rights Reserved.
  
 This is part of the Gaussian(R) 16 program.  It is based on
 the Gaussian(R) 09 system (copyright 2009, Gaussian, Inc.),
 the Gaussian(R) 03 system (copyright 2003, Gaussian, Inc.),
 the Gaussian(R) 98 system (copyright 1998, Gaussian, Inc.),
 the Gaussian(R) 94 system (copyright 1995, Gaussian, Inc.),
 the Gaussian 92(TM) system (copyright 1992, Gaussian, Inc.),
 the Gaussian 90(TM) system (copyright 1990, Gaussian, Inc.),
 the Gaussian 88(TM) system (copyright 1988, Gaussian, Inc.),
 the Gaussian 86(TM) system (copyright 1986, Carnegie Mellon
 University), and the Gaussian 82(TM) system (copyright 1983,
 Carnegie Mellon University). Gaussian is a federally registered
 trademark of Gaussian, Inc.
  
 This software contains proprietary and confidential information,
 including trade secrets, belonging to Gaussian, Inc.
  
 This software is provided under written license and may be
 used, copied, transmitted, or stored only in accord with that
 written license.
  
 The following legend is applicable only to US Government
 contracts under FAR:
  
                    RESTRICTED RIGHTS LEGEND
  
 Use, reproduction and disclosure by the US Government is
 subject to restrictions as set forth in subparagraphs (a)
 and (c) of the Commercial Computer Software - Restricted
 Rights clause in FAR 52.227-19.
  
 Gaussian, Inc.
 340 Quinnipiac St., Bldg. 40, Wallingford CT 06492
  
  
 ---------------------------------------------------------------
 Warning -- This program may not be used in any manner that
 competes with the business of Gaussian, Inc. or will provide
 assistance to any competitor of Gaussian, Inc.  The licensee
 of this program is prohibited from giving any competitor of
 Gaussian, Inc. access to this program.  By using this program,
 the user acknowledges that Gaussian, Inc. is engaged in the
 business of creating and licensing software in the field of
 computational chemistry and represents and warrants to the
 licensee that it is not a competitor of Gaussian, Inc. and that
 it will not use this program in any manner prohibited above.
 ---------------------------------------------------------------
  

 Cite this work as:
 Gaussian 16, Revision A.03,
 M. J. Frisch, G. W. Trucks, H. B. Schlegel, G. E. Scuseria, 
 M. A. Robb, J. R. Cheeseman, G. Scalmani, V. Barone, 
 G. A. Petersson, H. Nakatsuji, X. Li, M. Caricato, A. V. Marenich, 
 J. Bloino, B. G. Janesko, R. Gomperts, B. Mennucci, H. P. Hratchian, 
 J. V. Ortiz, A. F. Izmaylov, J. L. Sonnenberg, D. Williams-Young, 
 F. Ding, F. Lipparini, F. Egidi, J. Goings, B. Peng, A. Petrone, 
 T. Henderson, D. Ranasinghe, V. G. Zakrzewski, J. Gao, N. Rega, 
 G. Zheng, W. Liang, M. Hada, M. Ehara, K. Toyota, R. Fukuda, 
 J. Hasegawa, M. Ishida, T. Nakajima, Y. Honda, O. Kitao, H. Nakai, 
 T. Vreven, K. Throssell, J. A. Montgomery, Jr., J. E. Peralta, 
 F. Ogliaro, M. J. Bearpark, J. J. Heyd, E. N. Brothers, K. N. Kudin, 
 V. N. Staroverov, T. A. Keith, R. Kobayashi, J. Normand, 
 K. Raghavachari, A. P. Rendell, J. C. Burant, S. S. Iyengar, 
 J. Tomasi, M. Cossi, J. M. Millam, M. Klene, C. Adamo, R. Cammi, 
 J. W. Ochterski, R. L. Martin, K. Morokuma, O. Farkas, 
 J. B. Foresman, and D. J. Fox, Gaussian, Inc., Wallingford CT, 2016.
 
 ******************************************
 Gaussian 16:  ES64L-G16RevA.03 25-Dec-2016
                17-Nov-2005 
 ******************************************
 %NProcShared=8
 Will use up to    8 processors via shared memory.
 %Mem=5GB
 ----------------------------------------------------------------------
 # opt=(ModRedundant,loose,MaxCycles=80) M062X/gen pseudo=read scrf=(so
 lvent=dimethylsulfoxide,IEFPCM) nosymm integral(grid=SuperFine)
 ----------------------------------------------------------------------
 1/6=80,7=-1,18=120,19=15,26=6,38=1/1,3;
 2/9=110,12=2,15=1,17=6,18=5,40=1/2;
 3/5=7,11=2,16=1,17=8,25=1,30=1,70=2201,71=1,72=21,74=-55,75=-7/1,2,3;
 4//1;
 5/5=2,38=5,53=21/2;
 6/7=2,8=2,9=2,10=2,28=1/1;
 7/30=1/1,2,3,16;
 1/6=80,7=-1,18=20,19=15,26=6/3(2);
 2/9=110,15=1/2;
 99//99;
 2/9=110,15=1/2;
 3/5=7,6=1,11=2,16=1,17=8,25=1,30=1,70=2205,71=1,72=21,74=-55,75=-7,82=7/1,2,3;
 4/5=5,16=3,69=1/1;
 5/5=2,38=5,53=21/2;
 7/30=1/1,2,3,16;
 1/6=80,7=-1,18=20,19=15,26=6/3(-5);
 2/9=110,15=1/2;
 6/7=2,8=2,9=2,10=2,19=2,28=1/1;
 99/9=1/99;
 ---------------------
 BHFA_oBr_scan_Formyl
 ---------------------
 Symbolic Z-matrix:
 Charge =  0 Multiplicity = 1
 C                     2.20766  -0.32588  -0.07995 
 N                     0.90522  -0.67099  -0.04535 
 O                     2.64882   0.62749  -0.6988 
 C                    -0.10459   0.06523  -0.79451 
 C                    -1.29728  -0.84817  -1.03547 
 C                    -0.49064   1.37554  -0.12343 
 C                    -2.40427  -0.84561  -0.18949 
 C                    -3.46055  -1.72691  -0.41318 
 C                    -3.41805  -2.61129  -1.48598 
 C                    -2.31265  -2.61672  -2.33523 
 C                    -1.25809  -1.74004  -2.10836 
 C                    -0.21316   1.61727   1.22238 
 C                    -0.59742   2.80179   1.84182 
 C                    -1.27068   3.77888   1.11786 
 C                    -1.55838   3.56701  -0.22681 
 C                    -1.16911   2.37467  -0.81962 
 H                     2.84978  -0.9949    0.50973 
 H                     0.62641  -1.47424   0.49979 
 H                     0.34472   0.30838  -1.76118 
 H                    -2.44999  -0.15186   0.64367 
 H                    -4.31831  -1.7168    0.24971 
 H                    -4.24296  -3.29197  -1.66327 
 H                    -2.27527  -3.29989  -3.17616 
 H                    -0.39858  -1.73979  -2.77208 
 H                     0.31442   0.8598    1.79055 
 H                    -0.36878   2.95911   2.88924 
 H                    -1.5718    4.70688   1.58931 
 H                    -2.07907   4.31852  -0.80703 
 Br                   -1.60281   2.1343   -2.70076 
 
 The following ModRedundant input section has been read:
 D       3       1       2       4 S  17 20.000                                
 

 GradGradGradGradGradGradGradGradGradGradGradGradGradGradGradGradGradGrad
 Berny optimization.
 Initialization pass.
                           ----------------------------
                           !    Initial Parameters    !
                           ! (Angstroms and Degrees)  !
 --------------------------                            --------------------------
 ! Name  Definition              Value          Derivative Info.                !
 --------------------------------------------------------------------------------
 ! R1    R(1,2)                  1.3478         estimate D2E/DX2                !
 ! R2    R(1,3)                  1.2192         estimate D2E/DX2                !
 ! R3    R(1,17)                 1.0989         estimate D2E/DX2                !
 ! R4    R(2,4)                  1.457          estimate D2E/DX2                !
 ! R5    R(2,18)                 1.01           estimate D2E/DX2                !
 ! R6    R(4,5)                  1.5215         estimate D2E/DX2                !
 ! R7    R(4,6)                  1.5219         estimate D2E/DX2                !
 ! R8    R(4,19)                 1.0934         estimate D2E/DX2                !
 ! R9    R(5,7)                  1.3932         estimate D2E/DX2                !
 ! R10   R(5,11)                 1.3957         estimate D2E/DX2                !
 ! R11   R(6,12)                 1.3952         estimate D2E/DX2                !
 ! R12   R(6,16)                 1.394          estimate D2E/DX2                !
 ! R13   R(7,8)                  1.3937         estimate D2E/DX2                !
 ! R14   R(7,20)                 1.0851         estimate D2E/DX2                !
 ! R15   R(8,9)                  1.391          estimate D2E/DX2                !
 ! R16   R(8,21)                 1.0841         estimate D2E/DX2                !
 ! R17   R(9,10)                 1.394          estimate D2E/DX2                !
 ! R18   R(9,22)                 1.0841         estimate D2E/DX2                !
 ! R19   R(10,11)                1.39           estimate D2E/DX2                !
 ! R20   R(10,23)                1.0841         estimate D2E/DX2                !
 ! R21   R(11,24)                1.0859         estimate D2E/DX2                !
 ! R22   R(12,13)                1.3908         estimate D2E/DX2                !
 ! R23   R(12,25)                1.0839         estimate D2E/DX2                !
 ! R24   R(13,14)                1.39           estimate D2E/DX2                !
 ! R25   R(13,26)                1.0836         estimate D2E/DX2                !
 ! R26   R(14,15)                1.3913         estimate D2E/DX2                !
 ! R27   R(14,27)                1.0836         estimate D2E/DX2                !
 ! R28   R(15,16)                1.3873         estimate D2E/DX2                !
 ! R29   R(15,28)                1.0828         estimate D2E/DX2                !
 ! R30   R(16,29)                1.9454         estimate D2E/DX2                !
 ! A1    A(2,1,3)              124.2567         estimate D2E/DX2                !
 ! A2    A(2,1,17)             113.2652         estimate D2E/DX2                !
 ! A3    A(3,1,17)             122.478          estimate D2E/DX2                !
 ! A4    A(1,2,4)              121.8119         estimate D2E/DX2                !
 ! A5    A(1,2,18)             118.9627         estimate D2E/DX2                !
 ! A6    A(4,2,18)             119.2122         estimate D2E/DX2                !
 ! A7    A(2,4,5)              108.7459         estimate D2E/DX2                !
 ! A8    A(2,4,6)              112.5881         estimate D2E/DX2                !
 ! A9    A(2,4,19)             106.389          estimate D2E/DX2                !
 ! A10   A(5,4,6)              112.8208         estimate D2E/DX2                !
 ! A11   A(5,4,19)             108.3985         estimate D2E/DX2                !
 ! A12   A(6,4,19)             107.6151         estimate D2E/DX2                !
 ! A13   A(4,5,7)              121.7073         estimate D2E/DX2                !
 ! A14   A(4,5,11)             118.904          estimate D2E/DX2                !
 ! A15   A(7,5,11)             119.3565         estimate D2E/DX2                !
 ! A16   A(4,6,12)             121.6037         estimate D2E/DX2                !
 ! A17   A(4,6,16)             121.3531         estimate D2E/DX2                !
 ! A18   A(12,6,16)            117.0231         estimate D2E/DX2                !
 ! A19   A(5,7,8)              120.2355         estimate D2E/DX2                !
 ! A20   A(5,7,20)             120.0567         estimate D2E/DX2                !
 ! A21   A(8,7,20)             119.7066         estimate D2E/DX2                !
 ! A22   A(7,8,9)              120.1762         estimate D2E/DX2                !
 ! A23   A(7,8,21)             119.7099         estimate D2E/DX2                !
 ! A24   A(9,8,21)             120.1131         estimate D2E/DX2                !
 ! A25   A(8,9,10)             119.7739         estimate D2E/DX2                !
 ! A26   A(8,9,22)             120.138          estimate D2E/DX2                !
 ! A27   A(10,9,22)            120.0877         estimate D2E/DX2                !
 ! A28   A(9,10,11)            119.9818         estimate D2E/DX2                !
 ! A29   A(9,10,23)            120.157          estimate D2E/DX2                !
 ! A30   A(11,10,23)           119.8604         estimate D2E/DX2                !
 ! A31   A(5,11,10)            120.4755         estimate D2E/DX2                !
 ! A32   A(5,11,24)            119.4655         estimate D2E/DX2                !
 ! A33   A(10,11,24)           120.0574         estimate D2E/DX2                !
 ! A34   A(6,12,13)            121.4802         estimate D2E/DX2                !
 ! A35   A(6,12,25)            118.7728         estimate D2E/DX2                !
 ! A36   A(13,12,25)           119.747          estimate D2E/DX2                !
 ! A37   A(12,13,14)           120.0343         estimate D2E/DX2                !
 ! A38   A(12,13,26)           119.7272         estimate D2E/DX2                !
 ! A39   A(14,13,26)           120.2385         estimate D2E/DX2                !
 ! A40   A(13,14,15)           119.7678         estimate D2E/DX2                !
 ! A41   A(13,14,27)           120.6648         estimate D2E/DX2                !
 ! A42   A(15,14,27)           119.5671         estimate D2E/DX2                !
 ! A43   A(14,15,16)           119.0668         estimate D2E/DX2                !
 ! A44   A(14,15,28)           120.7713         estimate D2E/DX2                !
 ! A45   A(16,15,28)           120.1619         estimate D2E/DX2                !
 ! A46   A(6,16,15)            122.6268         estimate D2E/DX2                !
 ! A47   A(6,16,29)            120.1897         estimate D2E/DX2                !
 ! A48   A(15,16,29)           117.183          estimate D2E/DX2                !
 ! D1    D(3,1,2,4)              1.7607         Scan                            !
 ! D2    D(3,1,2,18)          -179.5667         estimate D2E/DX2                !
 ! D3    D(17,1,2,4)          -178.1328         estimate D2E/DX2                !
 ! D4    D(17,1,2,18)            0.5398         estimate D2E/DX2                !
 ! D5    D(1,2,4,5)            156.4622         estimate D2E/DX2                !
 ! D6    D(1,2,4,6)            -77.7496         estimate D2E/DX2                !
 ! D7    D(1,2,4,19)            39.8959         estimate D2E/DX2                !
 ! D8    D(18,2,4,5)           -22.2071         estimate D2E/DX2                !
 ! D9    D(18,2,4,6)           103.5811         estimate D2E/DX2                !
 ! D10   D(18,2,4,19)         -138.7734         estimate D2E/DX2                !
 ! D11   D(2,4,5,7)             95.0189         estimate D2E/DX2                !
 ! D12   D(2,4,5,11)           -82.9025         estimate D2E/DX2                !
 ! D13   D(6,4,5,7)            -30.6339         estimate D2E/DX2                !
 ! D14   D(6,4,5,11)           151.4447         estimate D2E/DX2                !
 ! D15   D(19,4,5,7)          -149.7102         estimate D2E/DX2                !
 ! D16   D(19,4,5,11)           32.3684         estimate D2E/DX2                !
 ! D17   D(2,4,6,12)           -18.0787         estimate D2E/DX2                !
 ! D18   D(2,4,6,16)           163.601          estimate D2E/DX2                !
 ! D19   D(5,4,6,12)           105.4728         estimate D2E/DX2                !
 ! D20   D(5,4,6,16)           -72.8474         estimate D2E/DX2                !
 ! D21   D(19,4,6,12)         -134.9972         estimate D2E/DX2                !
 ! D22   D(19,4,6,16)           46.6825         estimate D2E/DX2                !
 ! D23   D(4,5,7,8)           -177.8391         estimate D2E/DX2                !
 ! D24   D(4,5,7,20)             2.5499         estimate D2E/DX2                !
 ! D25   D(11,5,7,8)             0.0731         estimate D2E/DX2                !
 ! D26   D(11,5,7,20)         -179.5379         estimate D2E/DX2                !
 ! D27   D(4,5,11,10)          178.1001         estimate D2E/DX2                !
 ! D28   D(4,5,11,24)           -2.3639         estimate D2E/DX2                !
 ! D29   D(7,5,11,10)            0.129          estimate D2E/DX2                !
 ! D30   D(7,5,11,24)          179.6651         estimate D2E/DX2                !
 ! D31   D(4,6,12,13)         -178.3356         estimate D2E/DX2                !
 ! D32   D(4,6,12,25)            1.6864         estimate D2E/DX2                !
 ! D33   D(16,6,12,13)           0.0541         estimate D2E/DX2                !
 ! D34   D(16,6,12,25)        -179.9239         estimate D2E/DX2                !
 ! D35   D(4,6,16,15)          178.6161         estimate D2E/DX2                !
 ! D36   D(4,6,16,29)           -1.6224         estimate D2E/DX2                !
 ! D37   D(12,6,16,15)           0.222          estimate D2E/DX2                !
 ! D38   D(12,6,16,29)         179.9835         estimate D2E/DX2                !
 ! D39   D(5,7,8,9)             -0.2437         estimate D2E/DX2                !
 ! D40   D(5,7,8,21)          -179.9258         estimate D2E/DX2                !
 ! D41   D(20,7,8,9)           179.3687         estimate D2E/DX2                !
 ! D42   D(20,7,8,21)           -0.3133         estimate D2E/DX2                !
 ! D43   D(7,8,9,10)             0.2114         estimate D2E/DX2                !
 ! D44   D(7,8,9,22)          -179.5922         estimate D2E/DX2                !
 ! D45   D(21,8,9,10)          179.8921         estimate D2E/DX2                !
 ! D46   D(21,8,9,22)            0.0885         estimate D2E/DX2                !
 ! D47   D(8,9,10,11)           -0.0098         estimate D2E/DX2                !
 ! D48   D(8,9,10,23)         -179.6894         estimate D2E/DX2                !
 ! D49   D(22,9,10,11)         179.7939         estimate D2E/DX2                !
 ! D50   D(22,9,10,23)           0.1142         estimate D2E/DX2                !
 ! D51   D(9,10,11,5)           -0.1611         estimate D2E/DX2                !
 ! D52   D(9,10,11,24)        -179.6943         estimate D2E/DX2                !
 ! D53   D(23,10,11,5)         179.5196         estimate D2E/DX2                !
 ! D54   D(23,10,11,24)         -0.0137         estimate D2E/DX2                !
 ! D55   D(6,12,13,14)          -0.172          estimate D2E/DX2                !
 ! D56   D(6,12,13,26)         179.8924         estimate D2E/DX2                !
 ! D57   D(25,12,13,14)        179.8058         estimate D2E/DX2                !
 ! D58   D(25,12,13,26)         -0.1298         estimate D2E/DX2                !
 ! D59   D(12,13,14,15)          0.0186         estimate D2E/DX2                !
 ! D60   D(12,13,14,27)       -179.7896         estimate D2E/DX2                !
 ! D61   D(26,13,14,15)        179.9538         estimate D2E/DX2                !
 ! D62   D(26,13,14,27)          0.1456         estimate D2E/DX2                !
 ! D63   D(13,14,15,16)          0.2453         estimate D2E/DX2                !
 ! D64   D(13,14,15,28)       -179.7903         estimate D2E/DX2                !
 ! D65   D(27,14,15,16)       -179.9443         estimate D2E/DX2                !
 ! D66   D(27,14,15,28)          0.02           estimate D2E/DX2                !
 ! D67   D(14,15,16,6)          -0.3739         estimate D2E/DX2                !
 ! D68   D(14,15,16,29)        179.8578         estimate D2E/DX2                !
 ! D69   D(28,15,16,6)         179.6615         estimate D2E/DX2                !
 ! D70   D(28,15,16,29)         -0.1068         estimate D2E/DX2                !
 --------------------------------------------------------------------------------
 Trust Radius=3.00D-01 FncErr=5.00D-06 GrdErr=5.00D-06 EigMax=2.50D+02 EigMin=1.00D-04
 Number of optimizations in scan=  18
 Number of steps in this run=     80 maximum allowed number of steps=    174.
 GradGradGradGradGradGradGradGradGradGradGradGradGradGradGradGradGradGrad

                          Input orientation:                          
 ---------------------------------------------------------------------
 Center     Atomic      Atomic             Coordinates (Angstroms)
 Number     Number       Type             X           Y           Z
 ---------------------------------------------------------------------
      1          6           0        2.207658   -0.325880   -0.079949
      2          7           0        0.905216   -0.670989   -0.045345
      3          8           0        2.648823    0.627490   -0.698795
      4          6           0       -0.104589    0.065234   -0.794511
      5          6           0       -1.297279   -0.848170   -1.035468
      6          6           0       -0.490641    1.375539   -0.123427
      7          6           0       -2.404265   -0.845606   -0.189493
      8          6           0       -3.460553   -1.726913   -0.413184
      9          6           0       -3.418045   -2.611293   -1.485979
     10          6           0       -2.312652   -2.616720   -2.335228
     11          6           0       -1.258086   -1.740037   -2.108363
     12          6           0       -0.213158    1.617267    1.222383
     13          6           0       -0.597416    2.801785    1.841820
     14          6           0       -1.270676    3.778875    1.117858
     15          6           0       -1.558383    3.567010   -0.226809
     16          6           0       -1.169106    2.374671   -0.819619
     17          1           0        2.849782   -0.994898    0.509726
     18          1           0        0.626405   -1.474244    0.499787
     19          1           0        0.344715    0.308383   -1.761181
     20          1           0       -2.449986   -0.151858    0.643666
     21          1           0       -4.318309   -1.716799    0.249714
     22          1           0       -4.242955   -3.291974   -1.663270
     23          1           0       -2.275271   -3.299892   -3.176162
     24          1           0       -0.398584   -1.739788   -2.772077
     25          1           0        0.314419    0.859803    1.790547
     26          1           0       -0.368784    2.959110    2.889240
     27          1           0       -1.571800    4.706878    1.589306
     28          1           0       -2.079070    4.318521   -0.807027
     29         35           0       -1.602809    2.134296   -2.700763
 ---------------------------------------------------------------------
                    Distance matrix (angstroms):
                    1          2          3          4          5
     1  C    0.000000
     2  N    1.347833   0.000000
     3  O    1.219226   2.270068   0.000000
     4  C    2.451541   1.457045   2.811863   0.000000
     5  C    3.670203   2.421306   4.226422   1.521472   0.000000
     6  C    3.190225   2.478465   3.278240   1.521936   2.535225
     7  C    4.642408   3.317218   5.288015   2.546406   1.393233
     8  C    5.848295   4.506686   6.553569   3.823571   2.416440
     9  C    6.232862   4.952857   6.922157   4.315196   2.794497
    10  C    5.546840   4.402739   6.149719   3.800293   2.418290
    11  C    4.257427   3.174710   4.780795   2.513119   1.395732
    12  C    3.366339   2.844997   3.586296   2.547245   3.514483
    13  C    4.619949   4.228410   4.660510   3.831688   4.700081
    14  C    5.512038   5.088107   5.347329   4.336824   5.103633
    15  C    5.418415   4.905393   5.154040   3.833828   4.496212
    16  C    4.386641   3.765416   4.200455   2.543094   3.232603
    17  H    1.098920   2.048013   2.032990   3.399003   4.428010
    18  H    2.038429   1.010011   3.153420   2.139989   2.539594
    19  H    2.588317   2.053637   2.557226   1.093365   2.135514
    20  H    4.716731   3.464335   5.329863   2.759777   2.152458
    21  H    6.680687   5.335353   7.411902   4.692705   3.396002
    22  H    7.274272   5.999242   7.986802   5.399228   3.878572
    23  H    6.207087   5.179637   6.768189   4.659205   3.398526
    24  H    4.004895   3.205822   4.380547   2.693567   2.149057
    25  H    2.913581   2.462289   3.420561   2.736683   3.674385
    26  H    5.123016   4.838645   5.236067   4.691944   5.546243
    27  H    6.511480   6.142406   6.300037   5.420346   6.150070
    28  H    6.362008   5.863560   5.999033   4.689262   5.230495
    29  Br   5.238396   4.605546   4.935050   3.187394   3.429528
                    6          7          8          9         10
     6  C    0.000000
     7  C    2.932543   0.000000
     8  C    4.304596   1.393730   0.000000
     9  C    5.130407   2.413768   1.390980   0.000000
    10  C    4.914257   2.783777   2.409084   1.393968   0.000000
    11  C    3.773030   2.407446   2.779328   2.410782   1.390018
    12  C    1.395218   3.586096   4.940060   5.957117   5.915329
    13  C    2.430591   4.549109   5.813063   6.952094   7.053365
    14  C    2.815185   4.937612   6.119914   7.226715   7.342558
    15  C    2.439940   4.493116   5.628375   6.573833   6.576691
    16  C    1.394010   3.506118   4.715815   5.510136   5.340295
    17  H    4.144669   5.302472   6.419341   6.773568   6.113493
    18  H    3.123692   3.171002   4.195305   4.646905   4.240356
    19  H    2.125766   3.370280   4.521017   4.770598   3.993414
    20  H    2.600078   1.085141   2.149180   3.394311   3.868878
    21  H    4.934859   2.148359   1.084104   2.150169   3.393294
    22  H    6.183579   3.396692   2.150415   1.084083   2.152572
    23  H    5.862060   3.867861   3.393111   2.153328   1.084109
    24  H    4.090120   3.389994   3.865255   3.395690   2.150233
    25  H    2.139486   3.770971   5.079168   6.059325   6.000811
    26  H    3.405688   5.300721   6.513359   7.711674   7.884388
    27  H    3.898741   5.889584   6.997930   8.149946   8.341817
    28  H    3.413438   5.211075   6.213765   7.090568   7.105458
    29  Br   2.907798   3.978520   4.857280   5.224117   4.817639
                   11         12         13         14         15
    11  C    0.000000
    12  C    4.843267   0.000000
    13  C    6.055459   1.390841   0.000000
    14  C    6.392734   2.408697   1.390002   0.000000
    15  C    5.638721   2.776920   2.405879   1.391327   0.000000
    16  C    4.312725   2.378502   2.755452   2.394979   1.387311
    17  H    4.927900   4.088140   5.298344   6.335370   6.386345
    18  H    3.228684   3.283969   4.645774   5.619269   5.542155
    19  H    2.624030   3.305458   4.481772   4.789851   4.073663
    20  H    3.393612   2.910003   3.686678   4.131137   3.922074
    21  H    3.863422   5.377206   6.066090   6.343830   5.980209
    22  H    3.393532   6.976167   7.918934   8.158800   7.504399
    23  H    2.146627   6.912160   8.076249   8.340070   7.507793
    24  H    1.085937   5.221103   6.477149   6.807920   5.998802
    25  H    4.943019   1.083928   2.146012   3.389103   3.860840
    26  H    6.917288   2.145501   1.083565   2.150167   3.390347
    27  H    7.438675   3.395031   2.154662   1.083572   2.144237
    28  H    6.250889   3.859651   3.392960   2.156363   1.082837
    29  Br   3.934492   4.193987   4.700151   4.170949   2.859212
                   16         17         18         19         20
    16  C    0.000000
    17  H    5.410417   0.000000
    18  H    4.447341   2.274484   0.000000
    19  H    2.729055   3.623661   2.892937   0.000000
    20  H    3.188292   5.368072   3.351654   3.715571   0.000000
    21  H    5.272673   7.209041   4.956971   5.467070   2.468779
    22  H    6.501628   7.765654   5.629709   5.832570   4.289175
    23  H    6.243201   6.720486   5.026462   4.678263   4.952952
    24  H    4.618936   4.677283   3.438926   2.401959   4.289181
    25  H    3.362832   3.392416   2.685363   3.594406   3.159229
    26  H    3.838974   5.626316   5.133665   5.400171   4.364874
    27  H    3.377021   7.295624   6.650220   5.851970   5.027202
    28  H    2.146333   7.366128   6.525602   4.781877   4.714486
    29  Br   1.945400   6.318596   5.313612   2.830128   4.138770
                   21         22         23         24         25
    21  H    0.000000
    22  H    2.479186   0.000000
    23  H    4.291482   2.482073   0.000000
    24  H    4.949343   4.291611   2.473694   0.000000
    25  H    5.520436   7.066524   6.976945   5.299414   0.000000
    26  H    6.665581   8.649312   8.921822   7.357380   2.465965
    27  H    7.113469   9.038581   9.344138   7.871315   4.289325
    28  H    6.523494   7.958341   7.980696   6.587000   4.943573
    29  Br   5.559693   6.123003   5.496236   4.057557   5.046975
                   26         27         28         29
    26  H    0.000000
    27  H    2.488327   0.000000
    28  H    4.293654   2.480031   0.000000
    29  Br   5.783707   5.002383   2.929829   0.000000
 Symmetry turned off by external request.
 Stoichiometry    C14H12BrNO
 Framework group  C1[X(C14H12BrNO)]
 Deg. of freedom    81
 Full point group                 C1      NOp   1
 Rotational constants (GHZ):           0.4228647           0.3259006           0.2644814
 General basis read from cards:  (5D, 7F)
 ======================================================================================================
                                       Pseudopotential Parameters
 ======================================================================================================
  Center     Atomic      Valence      Angular      Power
  Number     Number     Electrons     Momentum     of R      Exponent        Coefficient   SO-Coeffient
 ======================================================================================================
    1          6
                                   No pseudopotential on this center.
    2          7
                                   No pseudopotential on this center.
    3          8
                                   No pseudopotential on this center.
    4          6
                                   No pseudopotential on this center.
    5          6
                                   No pseudopotential on this center.
    6          6
                                   No pseudopotential on this center.
    7          6
                                   No pseudopotential on this center.
    8          6
                                   No pseudopotential on this center.
    9          6
                                   No pseudopotential on this center.
   10          6
                                   No pseudopotential on this center.
   11          6
                                   No pseudopotential on this center.
   12          6
                                   No pseudopotential on this center.
   13          6
                                   No pseudopotential on this center.
   14          6
                                   No pseudopotential on this center.
   15          6
                                   No pseudopotential on this center.
   16          6
                                   No pseudopotential on this center.
   17          1
                                   No pseudopotential on this center.
   18          1
                                   No pseudopotential on this center.
   19          1
                                   No pseudopotential on this center.
   20          1
                                   No pseudopotential on this center.
   21          1
                                   No pseudopotential on this center.
   22          1
                                   No pseudopotential on this center.
   23          1
                                   No pseudopotential on this center.
   24          1
                                   No pseudopotential on this center.
   25          1
                                   No pseudopotential on this center.
   26          1
                                   No pseudopotential on this center.
   27          1
                                   No pseudopotential on this center.
   28          1
                                   No pseudopotential on this center.
   29         35            7
                                      F and up 
                                                     1      213.6143969      -28.00000000    0.00000000
                                                     2       41.0585380     -134.92688520    0.00000000
                                                     2        8.7086530      -41.92719130    0.00000000
                                                     2        2.6074661       -5.93364200    0.00000000
                                      S - F
                                                     0       54.1980682        3.00000000    0.00000000
                                                     1       32.9053558       27.34306420    0.00000000
                                                     2       13.6744890      118.80288470    0.00000000
                                                     2        3.0341152       43.43548760    0.00000000
                                      P - F
                                                     0       54.2563340        5.00000000    0.00000000
                                                     1       26.0095593       25.05042520    0.00000000
                                                     2       28.2012995       92.61574630    0.00000000
                                                     2        9.4341061       95.82490160    0.00000000
                                                     2        2.5321764       26.26849830    0.00000000
                                      D - F
                                                     0       87.6328721        3.00000000    0.00000000
                                                     1       61.7373377       22.55335570    0.00000000
                                                     2       32.4385104      178.12419880    0.00000000
                                                     2        8.7537199       76.99241620    0.00000000
                                                     2        1.6633189        9.48182700    0.00000000
 ======================================================================================================
   396 basis functions,   648 primitive gaussians,   412 cartesian basis functions
    59 alpha electrons       59 beta electrons
       nuclear repulsion energy      1099.2374463375 Hartrees.
 NAtoms=   29 NActive=   29 NUniq=   29 SFac= 1.00D+00 NAtFMM=   60 NAOKFM=F Big=F
 Integral buffers will be    131072 words long.
 Raffenetti 2 integral format.
 Two-electron integral symmetry is turned off.
 ------------------------------------------------------------------------------
 Polarizable Continuum Model (PCM)
 =================================
 Model                : PCM.
 Atomic radii         : UFF (Universal Force Field).
 Polarization charges : Total charges.
 Charge compensation  : None.
 Solution method      : On-the-fly selection.
 Cavity type          : Scaled VdW (van der Waals Surface) (Alpha=1.100).
 Cavity algorithm     : GePol (No added spheres)
                        Default sphere list used, NSphG=   29.
                        Lebedev-Laikov grids with approx.  5.0 points / Ang**2.
                        Smoothing algorithm: York/Karplus (Gamma=1.0000).
                        Polarization charges: spherical gaussians, with
                                              point-specific exponents (IZeta= 3).
                        Self-potential: point-specific (ISelfS= 7).
                        Self-field    : sphere-specific E.n sum rule (ISelfD= 2).
 1st derivatives      : Analytical E(r).r(x)/FMM algorithm (CHGder, D1EAlg=3).
                        Cavity 1st derivative terms included.
 Solvent              : DiMethylSulfoxide, Eps=  46.826000 Eps(inf)=   2.007889
 ------------------------------------------------------------------------------
 One-electron integrals computed using PRISM.
   1 Symmetry operations used in ECPInt.
 ECPInt:  NShTT=    9316 NPrTT=   38001 LenC2=    8731 LenP2D=   23928.
 LDataN:  DoStor=T MaxTD1= 5 Len=  102
 NBasis=   396 RedAO= T EigKep=  1.29D-06  NBF=   396
 NBsUse=   395 1.00D-06 EigRej=  7.57D-07 NBFU=   395
 ExpMin= 4.38D-02 ExpMax= 8.59D+03 ExpMxC= 1.30D+03 IAcc=3 IRadAn=         7 AccDes= 0.00D+00
 Harris functional with IExCor= 1009 and IRadAn=       7 diagonalized for initial guess.
 HarFok:  IExCor= 1009 AccDes= 0.00D+00 IRadAn=         7 IDoV= 1 UseB2=F ITyADJ=14
 ICtDFT=  3500011 ScaDFX=  1.000000  1.000000  1.000000  1.000000
 FoFCou: FMM=F IPFlag=           0 FMFlag=      100000 FMFlg1=           0
         NFxFlg=           0 DoJE=T BraDBF=F KetDBF=T FulRan=T
         wScrn=  0.000000 ICntrl=       500 IOpCl=  0 I1Cent=   200000004 NGrid=           0
         NMat0=    1 NMatS0=      1 NMatT0=    0 NMatD0=    1 NMtDS0=    0 NMtDT0=    0
 Symmetry not used in FoFCou.
 Requested convergence on RMS density matrix=1.00D-08 within 128 cycles.
 Requested convergence on MAX density matrix=1.00D-06.
 Requested convergence on             energy=1.00D-06.
 No special actions if energy rises.
 Inv3:  Mode=1 IEnd=    16737132.
 Iteration    1 A*A^-1 deviation from unit magnitude is 7.11D-15 for    492.
 Iteration    1 A*A^-1 deviation from orthogonality  is 3.50D-15 for    508    492.
 Iteration    1 A^-1*A deviation from unit magnitude is 5.11D-15 for    492.
 Iteration    1 A^-1*A deviation from orthogonality  is 1.25D-14 for   1854   1827.
 Error on total polarization charges =  0.01744
 SCF Done:  E(RM062X) =  -683.716605861     A.U. after   16 cycles
            NFock= 16  Conv=0.57D-08     -V/T= 2.0172

 **********************************************************************

            Population analysis using the SCF density.

 **********************************************************************

 Alpha  occ. eigenvalues --  -19.61076 -14.78904 -10.65443 -10.61568 -10.60873
 Alpha  occ. eigenvalues --  -10.57776 -10.56672 -10.56535 -10.56007 -10.55953
 Alpha  occ. eigenvalues --  -10.55734 -10.55399 -10.55393 -10.55282 -10.55249
 Alpha  occ. eigenvalues --  -10.55163  -1.17939  -1.06004  -0.99373  -0.97483
 Alpha  occ. eigenvalues --   -0.90639  -0.89258  -0.86070  -0.85385  -0.82079
 Alpha  occ. eigenvalues --   -0.79533  -0.71948  -0.70486  -0.69507  -0.68972
 Alpha  occ. eigenvalues --   -0.67342  -0.63584  -0.60570  -0.58942  -0.57339
 Alpha  occ. eigenvalues --   -0.54900  -0.53771  -0.53422  -0.52568  -0.51451
 Alpha  occ. eigenvalues --   -0.50501  -0.49946  -0.49055  -0.48757  -0.47289
 Alpha  occ. eigenvalues --   -0.46078  -0.44684  -0.43279  -0.41627  -0.41301
 Alpha  occ. eigenvalues --   -0.40751  -0.38150  -0.36059  -0.35572  -0.33954
 Alpha  occ. eigenvalues --   -0.32383  -0.31875  -0.31081  -0.30592
 Alpha virt. eigenvalues --   -0.00527  -0.00023   0.00535   0.00926   0.01280
 Alpha virt. eigenvalues --    0.01690   0.02425   0.02585   0.02813   0.03707
 Alpha virt. eigenvalues --    0.04073   0.04216   0.04614   0.05215   0.05458
 Alpha virt. eigenvalues --    0.06031   0.06516   0.06929   0.07491   0.07853
 Alpha virt. eigenvalues --    0.08473   0.09001   0.09496   0.10388   0.10773
 Alpha virt. eigenvalues --    0.11222   0.12086   0.12338   0.12749   0.13450
 Alpha virt. eigenvalues --    0.13924   0.14297   0.14774   0.15029   0.15373
 Alpha virt. eigenvalues --    0.15724   0.15959   0.16521   0.17385   0.17438
 Alpha virt. eigenvalues --    0.17665   0.18380   0.18637   0.19078   0.19211
 Alpha virt. eigenvalues --    0.19593   0.20150   0.20720   0.20826   0.21086
 Alpha virt. eigenvalues --    0.21322   0.22089   0.22408   0.22578   0.22933
 Alpha virt. eigenvalues --    0.23186   0.23522   0.23744   0.23899   0.24170
 Alpha virt. eigenvalues --    0.24547   0.24774   0.24954   0.25531   0.25982
 Alpha virt. eigenvalues --    0.26392   0.26577   0.27323   0.27600   0.27675
 Alpha virt. eigenvalues --    0.28362   0.28875   0.29116   0.29471   0.30241
 Alpha virt. eigenvalues --    0.30993   0.31518   0.32588   0.33131   0.33388
 Alpha virt. eigenvalues --    0.33838   0.34114   0.34897   0.35312   0.36109
 Alpha virt. eigenvalues --    0.36892   0.37262   0.38833   0.39043   0.39959
 Alpha virt. eigenvalues --    0.40530   0.40885   0.41777   0.44479   0.46505
 Alpha virt. eigenvalues --    0.49132   0.49913   0.50941   0.54029   0.55044
 Alpha virt. eigenvalues --    0.55233   0.55474   0.57091   0.57369   0.57599
 Alpha virt. eigenvalues --    0.58022   0.58299   0.58593   0.59592   0.60133
 Alpha virt. eigenvalues --    0.60280   0.60855   0.61547   0.62013   0.63965
 Alpha virt. eigenvalues --    0.64941   0.65501   0.66348   0.66542   0.67546
 Alpha virt. eigenvalues --    0.68166   0.68606   0.69273   0.70174   0.71191
 Alpha virt. eigenvalues --    0.71936   0.73237   0.73609   0.73671   0.74447
 Alpha virt. eigenvalues --    0.74908   0.75103   0.75631   0.76497   0.77324
 Alpha virt. eigenvalues --    0.77681   0.78356   0.78714   0.79468   0.79727
 Alpha virt. eigenvalues --    0.80177   0.81787   0.82894   0.83983   0.85783
 Alpha virt. eigenvalues --    0.86662   0.86931   0.87600   0.87843   0.89002
 Alpha virt. eigenvalues --    0.89479   0.89981   0.90295   0.90974   0.92283
 Alpha virt. eigenvalues --    0.93223   0.94097   0.95310   0.97175   0.98298
 Alpha virt. eigenvalues --    0.99811   1.00973   1.01985   1.03425   1.03892
 Alpha virt. eigenvalues --    1.06065   1.06678   1.08064   1.08498   1.09831
 Alpha virt. eigenvalues --    1.10680   1.14203   1.15947   1.16600   1.18369
 Alpha virt. eigenvalues --    1.21906   1.23099   1.23898   1.24223   1.25332
 Alpha virt. eigenvalues --    1.26762   1.27910   1.28440   1.29320   1.31972
 Alpha virt. eigenvalues --    1.32515   1.35088   1.36359   1.39021   1.42010
 Alpha virt. eigenvalues --    1.43014   1.43770   1.47199   1.49764   1.52788
 Alpha virt. eigenvalues --    1.54209   1.55297   1.56409   1.58279   1.58668
 Alpha virt. eigenvalues --    1.60005   1.62247   1.63607   1.65873   1.66918
 Alpha virt. eigenvalues --    1.69361   1.72379   1.76495   1.78198   1.80224
 Alpha virt. eigenvalues --    1.80880   1.81414   1.82806   1.84223   1.85072
 Alpha virt. eigenvalues --    1.86999   1.87681   1.89633   1.90839   1.92164
 Alpha virt. eigenvalues --    1.93918   1.95660   1.96245   1.96836   1.98337
 Alpha virt. eigenvalues --    2.00452   2.01023   2.01636   2.02980   2.03302
 Alpha virt. eigenvalues --    2.05322   2.06012   2.12502   2.17946   2.22326
 Alpha virt. eigenvalues --    2.23603   2.25839   2.29582   2.30315   2.31520
 Alpha virt. eigenvalues --    2.32092   2.33743   2.35089   2.35209   2.36383
 Alpha virt. eigenvalues --    2.36554   2.40088   2.44628   2.45401   2.46540
 Alpha virt. eigenvalues --    2.49851   2.50621   2.54006   2.57329   2.63659
 Alpha virt. eigenvalues --    2.67226   2.69759   2.73027   2.73711   2.75069
 Alpha virt. eigenvalues --    2.77171   2.78562   2.82128   2.83193   2.83604
 Alpha virt. eigenvalues --    2.84779   2.88568   2.89633   2.90991   2.93196
 Alpha virt. eigenvalues --    2.94485   2.96642   2.98739   2.99922   3.00364
 Alpha virt. eigenvalues --    3.03602   3.05098   3.09109   3.13696   3.14635
 Alpha virt. eigenvalues --    3.20337   3.22990   3.26724   3.31392   3.34389
 Alpha virt. eigenvalues --    3.36148   3.36337   3.36624   3.37038   3.38812
 Alpha virt. eigenvalues --    3.40603   3.41243   3.41539   3.44243   3.45072
 Alpha virt. eigenvalues --    3.49665   3.58966   3.61295   3.62930   3.64746
 Alpha virt. eigenvalues --    3.68047   3.70825   3.71549   3.72935   3.92315
 Alpha virt. eigenvalues --    3.96000   3.98850   4.03742   4.06231   4.06978
 Alpha virt. eigenvalues --    4.14421   4.36706   4.59678   4.80224   4.81374
 Alpha virt. eigenvalues --    4.96632   5.17294   5.30650   5.83078  20.64943
 Alpha virt. eigenvalues --   23.41626  23.46283  23.84691  23.91711  23.92461
 Alpha virt. eigenvalues --   23.93279  23.96172  23.97360  24.11121  24.11627
 Alpha virt. eigenvalues --   24.12282  24.12785  24.21488  24.22531  35.61865
 Alpha virt. eigenvalues --   50.07936
          Condensed to atoms (all electrons):
               1          2          3          4          5          6
     1  C    5.080985   0.156363   0.464464  -0.193883  -0.506793   0.325236
     2  N    0.156363   8.076355  -0.197509  -0.468708  -1.018325  -0.479421
     3  O    0.464464  -0.197509   8.019259   0.030722   0.134442  -0.014685
     4  C   -0.193883  -0.468708   0.030722  19.852304  -7.923693   4.118385
     5  C   -0.506793  -1.018325   0.134442  -7.923693  27.688008  -6.499557
     6  C    0.325236  -0.479421  -0.014685   4.118385  -6.499557  22.578377
     7  C   -0.073101   0.665340  -0.084023   0.597957  -8.589617  -0.398282
     8  C   -0.026935   0.048257  -0.002251   0.377534   0.625715  -0.073063
     9  C   -0.008464   0.047419  -0.001909  -1.078078  -2.475161  -0.399005
    10  C   -0.037620   0.053210  -0.009112  -1.980754   2.738928  -0.705821
    11  C    0.052014  -0.062135   0.012921  -0.242479  -2.784523  -0.779359
    12  C    0.327466   1.399152  -0.080918  -3.602531  -2.787809  -1.315085
    13  C    0.006554  -0.194405   0.023434   1.702003  -0.659292   0.676438
    14  C    0.026766   0.026091   0.014675  -1.232724   0.406447  -0.902331
    15  C   -0.032397  -0.109210  -0.007603   0.777697   0.163398  -0.664182
    16  C   -0.127679  -0.804471   0.134315  -4.679079   6.571759 -10.285662
    17  H    0.437754  -0.202885  -0.049201   0.054681   0.015346   0.029672
    18  H   -0.028121   0.186103   0.000893   0.057361   0.154498   0.043018
    19  H    0.038770  -0.010966  -0.000786   0.507594  -0.297448   0.111568
    20  H    0.001328   0.000079   0.000137   0.018167   0.151240   0.020209
    21  H    0.000058   0.000404  -0.000000   0.008044  -0.012253   0.001937
    22  H   -0.000009  -0.000016   0.000000   0.005952   0.067935   0.001282
    23  H    0.000091   0.000391  -0.000002   0.003639  -0.039487  -0.000498
    24  H    0.000182   0.003280  -0.000116   0.076995   0.037587   0.015940
    25  H    0.010557   0.037179   0.002705   0.030145  -0.062432   0.005692
    26  H    0.000237   0.000490  -0.000037  -0.010823  -0.001517   0.005432
    27  H   -0.000036  -0.000087  -0.000005   0.010443   0.000704   0.065945
    28  H    0.000084   0.000203   0.000007  -0.001481  -0.002319   0.037529
    29  Br  -0.000986   0.005424  -0.002286   0.387589  -0.229823  -0.236490
               7          8          9         10         11         12
     1  C   -0.073101  -0.026935  -0.008464  -0.037620   0.052014   0.327466
     2  N    0.665340   0.048257   0.047419   0.053210  -0.062135   1.399152
     3  O   -0.084023  -0.002251  -0.001909  -0.009112   0.012921  -0.080918
     4  C    0.597957   0.377534  -1.078078  -1.980754  -0.242479  -3.602531
     5  C   -8.589617   0.625715  -2.475161   2.738928  -2.784523  -2.787809
     6  C   -0.398282  -0.073063  -0.399005  -0.705821  -0.779359  -1.315085
     7  C   27.606936  -6.402303   2.738775  -1.066393  -4.872513  -1.066419
     8  C   -6.402303  15.634314  -1.456427   2.218657  -3.863412   0.122936
     9  C    2.738775  -1.456427   8.191164  -0.364101   1.038210  -0.159057
    10  C   -1.066393   2.218657  -0.364101   9.960380  -4.310906  -0.218869
    11  C   -4.872513  -3.863412   1.038210  -4.310906  20.912102  -0.032386
    12  C   -1.066419   0.122936  -0.159057  -0.218869  -0.032386  30.781961
    13  C    0.578835   0.065882   0.025948   0.013131  -0.048108  -6.809804
    14  C   -0.520931  -0.011782  -0.033064  -0.008391  -0.038526   2.912338
    15  C    0.096322  -0.032080   0.007446   0.093934   0.120644  -2.194306
    16  C   -2.552950  -0.664207  -0.173178   0.041304   0.274050 -11.335287
    17  H   -0.015928  -0.001969   0.000070  -0.001516   0.004908  -0.017400
    18  H   -0.070660  -0.002127  -0.001798  -0.006380   0.007055  -0.093484
    19  H    0.065510  -0.005779   0.005028   0.000232   0.029895   0.034092
    20  H    0.130670  -0.087898  -0.036174  -0.017031   0.032737   0.030724
    21  H   -0.003486   0.266913   0.083243  -0.036026   0.020825   0.001166
    22  H   -0.117436   0.126676   0.212895   0.130140  -0.095859  -0.000139
    23  H    0.036891  -0.058804   0.106274   0.206985   0.072781  -0.000035
    24  H   -0.047138   0.013687  -0.032913   0.033051   0.219531   0.003668
    25  H    0.003509   0.006741  -0.000313   0.000206   0.004045   0.434106
    26  H    0.002343   0.000681   0.000025  -0.000023  -0.000481  -0.018131
    27  H   -0.001296   0.000063  -0.000026   0.000023   0.000207  -0.077297
    28  H    0.005374  -0.000134   0.000184  -0.000230  -0.000822   0.011972
    29  Br   0.147969   0.020606   0.010943  -0.045824   0.169205  -0.247369
              13         14         15         16         17         18
     1  C    0.006554   0.026766  -0.032397  -0.127679   0.437754  -0.028121
     2  N   -0.194405   0.026091  -0.109210  -0.804471  -0.202885   0.186103
     3  O    0.023434   0.014675  -0.007603   0.134315  -0.049201   0.000893
     4  C    1.702003  -1.232724   0.777697  -4.679079   0.054681   0.057361
     5  C   -0.659292   0.406447   0.163398   6.571759   0.015346   0.154498
     6  C    0.676438  -0.902331  -0.664182 -10.285662   0.029672   0.043018
     7  C    0.578835  -0.520931   0.096322  -2.552950  -0.015928  -0.070660
     8  C    0.065882  -0.011782  -0.032080  -0.664207  -0.001969  -0.002127
     9  C    0.025948  -0.033064   0.007446  -0.173178   0.000070  -0.001798
    10  C    0.013131  -0.008391   0.093934   0.041304  -0.001516  -0.006380
    11  C   -0.048108  -0.038526   0.120644   0.274050   0.004908   0.007055
    12  C   -6.809804   2.912338  -2.194306 -11.335287  -0.017400  -0.093484
    13  C    9.961139  -1.244215   1.148636   0.961896   0.000822   0.008335
    14  C   -1.244215   7.555712  -0.834468  -0.224173   0.000525  -0.001000
    15  C    1.148636  -0.834468   8.192038  -0.686675  -0.000585   0.004472
    16  C    0.961896  -0.224173  -0.686675  29.775415   0.011760   0.035877
    17  H    0.000822   0.000525  -0.000585   0.011760   0.498996   0.009024
    18  H    0.008335  -0.001000   0.004472   0.035877   0.009024   0.295509
    19  H   -0.019217  -0.000531  -0.005338  -0.132564  -0.000003  -0.000925
    20  H   -0.005246   0.012392  -0.006385   0.063900   0.000005  -0.000217
    21  H    0.000546  -0.000093  -0.000822  -0.002313   0.000000   0.000008
    22  H    0.000018  -0.000006  -0.000019  -0.000231   0.000000  -0.000004
    23  H    0.000028  -0.000010   0.000016  -0.000197   0.000000   0.000004
    24  H    0.000431   0.000267  -0.000223   0.001170   0.000005   0.000283
    25  H   -0.043745  -0.007706   0.002239  -0.083335  -0.000339  -0.004002
    26  H    0.295110   0.067845  -0.031363   0.022929  -0.000003  -0.000006
    27  H    0.088122   0.240008   0.103111  -0.098671  -0.000000   0.000000
    28  H   -0.025666   0.056609   0.321815  -0.066378   0.000000  -0.000001
    29  Br   0.066828  -0.051279  -0.115588   0.387537  -0.000003  -0.000009
              19         20         21         22         23         24
     1  C    0.038770   0.001328   0.000058  -0.000009   0.000091   0.000182
     2  N   -0.010966   0.000079   0.000404  -0.000016   0.000391   0.003280
     3  O   -0.000786   0.000137  -0.000000   0.000000  -0.000002  -0.000116
     4  C    0.507594   0.018167   0.008044   0.005952   0.003639   0.076995
     5  C   -0.297448   0.151240  -0.012253   0.067935  -0.039487   0.037587
     6  C    0.111568   0.020209   0.001937   0.001282  -0.000498   0.015940
     7  C    0.065510   0.130670  -0.003486  -0.117436   0.036891  -0.047138
     8  C   -0.005779  -0.087898   0.266913   0.126676  -0.058804   0.013687
     9  C    0.005028  -0.036174   0.083243   0.212895   0.106274  -0.032913
    10  C    0.000232  -0.017031  -0.036026   0.130140   0.206985   0.033051
    11  C    0.029895   0.032737   0.020825  -0.095859   0.072781   0.219531
    12  C    0.034092   0.030724   0.001166  -0.000139  -0.000035   0.003668
    13  C   -0.019217  -0.005246   0.000546   0.000018   0.000028   0.000431
    14  C   -0.000531   0.012392  -0.000093  -0.000006  -0.000010   0.000267
    15  C   -0.005338  -0.006385  -0.000822  -0.000019   0.000016  -0.000223
    16  C   -0.132564   0.063900  -0.002313  -0.000231  -0.000197   0.001170
    17  H   -0.000003   0.000005   0.000000   0.000000   0.000000   0.000005
    18  H   -0.000925  -0.000217   0.000008  -0.000004   0.000004   0.000283
    19  H    0.365115  -0.000449   0.000017  -0.000004   0.000004   0.001125
    20  H   -0.000449   0.400307  -0.004154  -0.000252   0.000052  -0.000122
    21  H    0.000017  -0.004154   0.407304  -0.004980  -0.000151   0.000055
    22  H   -0.000004  -0.000252  -0.004980   0.407286  -0.004967  -0.000167
    23  H    0.000004   0.000052  -0.000151  -0.004967   0.407366  -0.004260
    24  H    0.001125  -0.000122   0.000055  -0.000167  -0.004260   0.403224
    25  H   -0.000291  -0.000235  -0.000000   0.000000  -0.000000   0.000008
    26  H    0.000022  -0.000035   0.000000   0.000000  -0.000000   0.000000
    27  H   -0.000001  -0.000013  -0.000000   0.000000  -0.000000   0.000000
    28  H   -0.000007  -0.000040   0.000000  -0.000000  -0.000000  -0.000000
    29  Br   0.003512   0.001034  -0.000029   0.000001  -0.000018  -0.001663
              25         26         27         28         29
     1  C    0.010557   0.000237  -0.000036   0.000084  -0.000986
     2  N    0.037179   0.000490  -0.000087   0.000203   0.005424
     3  O    0.002705  -0.000037  -0.000005   0.000007  -0.002286
     4  C    0.030145  -0.010823   0.010443  -0.001481   0.387589
     5  C   -0.062432  -0.001517   0.000704  -0.002319  -0.229823
     6  C    0.005692   0.005432   0.065945   0.037529  -0.236490
     7  C    0.003509   0.002343  -0.001296   0.005374   0.147969
     8  C    0.006741   0.000681   0.000063  -0.000134   0.020606
     9  C   -0.000313   0.000025  -0.000026   0.000184   0.010943
    10  C    0.000206  -0.000023   0.000023  -0.000230  -0.045824
    11  C    0.004045  -0.000481   0.000207  -0.000822   0.169205
    12  C    0.434106  -0.018131  -0.077297   0.011972  -0.247369
    13  C   -0.043745   0.295110   0.088122  -0.025666   0.066828
    14  C   -0.007706   0.067845   0.240008   0.056609  -0.051279
    15  C    0.002239  -0.031363   0.103111   0.321815  -0.115588
    16  C   -0.083335   0.022929  -0.098671  -0.066378   0.387537
    17  H   -0.000339  -0.000003  -0.000000   0.000000  -0.000003
    18  H   -0.004002  -0.000006   0.000000  -0.000001  -0.000009
    19  H   -0.000291   0.000022  -0.000001  -0.000007   0.003512
    20  H   -0.000235  -0.000035  -0.000013  -0.000040   0.001034
    21  H   -0.000000   0.000000  -0.000000   0.000000  -0.000029
    22  H    0.000000   0.000000   0.000000  -0.000000   0.000001
    23  H   -0.000000  -0.000000  -0.000000  -0.000000  -0.000018
    24  H    0.000008   0.000000   0.000000  -0.000000  -0.001663
    25  H    0.395614  -0.003345  -0.000204   0.000042  -0.000212
    26  H   -0.003345   0.400751  -0.004740  -0.000152   0.000036
    27  H   -0.000204  -0.004740   0.400215  -0.004762  -0.000091
    28  H    0.000042  -0.000152  -0.004762   0.387620  -0.004353
    29  Br  -0.000212   0.000036  -0.000091  -0.004353   6.528210
 Mulliken charges:
               1
     1  C    0.107114
     2  N   -0.157602
     3  O   -0.387530
     4  C   -1.202981
     5  C    1.134042
     6  C    0.716780
     7  C   -0.793952
     8  C   -0.839494
     9  C   -0.247960
    10  C   -0.681184
    11  C    0.160381
    12  C   -0.003257
    13  C   -0.574435
    14  C   -0.208445
    15  C   -0.310524
    16  C   -0.364862
    17  H    0.226264
    18  H    0.406293
    19  H    0.311824
    20  H    0.295269
    21  H    0.273786
    22  H    0.271902
    23  H    0.273905
    24  H    0.276114
    25  H    0.273373
    26  H    0.274756
    27  H    0.278388
    28  H    0.284904
    29  Br   0.207131
 Sum of Mulliken charges =  -0.00000
 Mulliken charges with hydrogens summed into heavy atoms:
               1
     1  C    0.333379
     2  N    0.248691
     3  O   -0.387530
     4  C   -0.891157
     5  C    1.134042
     6  C    0.716780
     7  C   -0.498684
     8  C   -0.565707
     9  C    0.023942
    10  C   -0.407279
    11  C    0.436495
    12  C    0.270115
    13  C   -0.299679
    14  C    0.069944
    15  C   -0.025620
    16  C   -0.364862
    29  Br   0.207131
 Electronic spatial extent (au):  <R**2>=           4428.7866
 Charge=              0.0000 electrons
 Dipole moment (field-independent basis, Debye):
    X=             -2.9724    Y=             -3.4387    Z=              4.1043  Tot=              6.1241
 Quadrupole moment (field-independent basis, Debye-Ang):
   XX=           -114.8171   YY=            -98.3703   ZZ=           -104.8986
   XY=             -6.6128   XZ=              2.9517   YZ=             10.8279
 Traceless Quadrupole moment (field-independent basis, Debye-Ang):
   XX=             -8.7885   YY=              7.6584   ZZ=              1.1301
   XY=             -6.6128   XZ=              2.9517   YZ=             10.8279
 Octapole moment (field-independent basis, Debye-Ang**2):
  XXX=            270.2297  YYY=           -144.1161  ZZZ=            233.9069  XYY=             65.6603
  XXY=           -101.9606  XXZ=             98.3887  XZZ=            106.3580  YZZ=            -71.2641
  YYZ=             85.0735  XYZ=            -12.9124
 Hexadecapole moment (field-independent basis, Debye-Ang**3):
 XXXX=          -2410.2905 YYYY=          -2742.6841 ZZZZ=          -1550.8947 XXXY=             34.1069
 XXXZ=           -406.6592 YYYX=           -128.3447 YYYZ=            -36.8036 ZZZX=           -418.9579
 ZZZY=            -70.0616 XXYY=           -808.0846 XXZZ=           -702.5474 YYZZ=           -696.6311
 XXYZ=            -16.0672 YYXZ=           -109.0985 ZZXY=             11.4663
 N-N= 1.099237446337D+03 E-N=-3.783377905759D+03  KE= 6.721699202513D+02
   1 Symmetry operations used in ECPInt.
 ECPInt:  NShTT=    9316 NPrTT=   38001 LenC2=    8731 LenP2D=   23928.
 LDataN:  DoStor=T MaxTD1= 6 Len=  172
 D1PCM: PCM CHGder 1st derivatives, ID1Alg=3 FixD1E=F DoIter=F DoCFld=F I1PDM=0.
 Calling FoFJK, ICntrl=      2127 FMM=F ISym2X=0 I1Cent= 0 IOpClX= 0 NMat=1 NMatS=1 NMatT=0.
 -------------------------------------------------------------------
 Center     Atomic                   Forces (Hartrees/Bohr)
 Number     Number              X              Y              Z
 -------------------------------------------------------------------
      1        6           0.000011633    0.000001645    0.000001946
      2        7          -0.000016166   -0.000010744   -0.000003019
      3        8           0.000004822    0.000006714   -0.000008431
      4        6          -0.000002761    0.000001717    0.000004486
      5        6           0.000002659    0.000000592   -0.000011107
      6        6           0.000004465    0.000000937    0.000002111
      7        6          -0.000003594   -0.000003677    0.000007015
      8        6           0.000001069    0.000001176    0.000005686
      9        6           0.000001048   -0.000000028    0.000000190
     10        6          -0.000005200    0.000000145    0.000003961
     11        6          -0.000005982    0.000002293    0.000002945
     12        6           0.000003114   -0.000009814   -0.000011563
     13        6          -0.000003184    0.000012989   -0.000002631
     14        6           0.000007445   -0.000006774    0.000011826
     15        6           0.000002221   -0.000013653   -0.000011967
     16        6          -0.000007079    0.000017561   -0.000001161
     17        1           0.000004844   -0.000000343   -0.000004937
     18        1           0.000001609    0.000002923    0.000001639
     19        1          -0.000000889   -0.000001048   -0.000001654
     20        1           0.000000228   -0.000000215    0.000001358
     21        1          -0.000000191   -0.000000558    0.000004658
     22        1          -0.000003018   -0.000000937    0.000004553
     23        1          -0.000003253   -0.000000721    0.000001409
     24        1          -0.000002441    0.000000416   -0.000001803
     25        1           0.000005588   -0.000002323   -0.000001127
     26        1           0.000004528   -0.000002435    0.000000332
     27        1           0.000001582    0.000001926   -0.000001782
     28        1          -0.000000792    0.000002807    0.000000880
     29       35          -0.000002306   -0.000000571    0.000006185
 -------------------------------------------------------------------
 Cartesian Forces:  Max     0.000017561 RMS     0.000005560

 GradGradGradGradGradGradGradGradGradGradGradGradGradGradGradGradGradGrad
 Berny optimization.
 FormGI is forming the generalized inverse of G from B-inverse, IUseBI=4.
 Internal  Forces:  Max     0.000021522 RMS     0.000003331
 Search for a local minimum.
 Step number   1 out of a maximum of   80 on scan point     1 out of    18
 All quantities printed in internal units (Hartrees-Bohrs-Radians)
 Mixed Optimization -- En-DIIS/RFO-DIIS
 Second derivative matrix not updated -- first step.
 ITU=  0
     Eigenvalues ---    0.00476   0.00482   0.00937   0.01460   0.01487
     Eigenvalues ---    0.01658   0.02162   0.02167   0.02175   0.02180
     Eigenvalues ---    0.02182   0.02182   0.02187   0.02191   0.02196
     Eigenvalues ---    0.02203   0.02205   0.02210   0.02213   0.02216
     Eigenvalues ---    0.02223   0.02235   0.02382   0.04801   0.06101
     Eigenvalues ---    0.06809   0.15996   0.15999   0.16000   0.16000
     Eigenvalues ---    0.16000   0.16000   0.16000   0.16000   0.16000
     Eigenvalues ---    0.16000   0.16000   0.16201   0.18483   0.19086
     Eigenvalues ---    0.22000   0.22000   0.22000   0.22000   0.22001
     Eigenvalues ---    0.22492   0.23475   0.24482   0.24983   0.24989
     Eigenvalues ---    0.25000   0.30181   0.30225   0.33802   0.34427
     Eigenvalues ---    0.35286   0.35380   0.35502   0.35503   0.35506
     Eigenvalues ---    0.35524   0.35566   0.35567   0.35654   0.37337
     Eigenvalues ---    0.42420   0.42524   0.42660   0.42843   0.45971
     Eigenvalues ---    0.46514   0.46657   0.46700   0.46897   0.46903
     Eigenvalues ---    0.47168   0.47209   0.47584   0.55485   0.95727
     Eigenvalues --- 1000.000001000.000001000.000001000.000001000.00000
     Eigenvalues --- 1000.000001000.000001000.000001000.000001000.00000
     Eigenvalues --- 1000.000001000.000001000.000001000.000001000.00000
     Eigenvalues --- 1000.000001000.000001000.000001000.000001000.00000
     Eigenvalues --- 1000.000001000.000001000.000001000.000001000.00000
     Eigenvalues --- 1000.000001000.000001000.000001000.000001000.00000
     Eigenvalues --- 1000.000001000.000001000.000001000.000001000.00000
     Eigenvalues --- 1000.000001000.000001000.000001000.000001000.00000
     Eigenvalues --- 1000.000001000.000001000.000001000.000001000.00000
     Eigenvalues --- 1000.000001000.000001000.000001000.000001000.00000
     Eigenvalues --- 1000.000001000.000001000.000001000.000001000.00000
     Eigenvalues --- 1000.000001000.000001000.000001000.000001000.00000
     Eigenvalues --- 1000.000001000.000001000.000001000.000001000.00000
     Eigenvalues --- 1000.000001000.000001000.00000
 RFO step:  Lambda=-1.40894496D-08 EMin= 4.75776792D-03
 Linear search not attempted -- first point.
 Iteration  1 RMS(Cart)=  0.00036282 RMS(Int)=  0.00000004
 Iteration  2 RMS(Cart)=  0.00000007 RMS(Int)=  0.00000000
 Iteration  1 RMS(Cart)=  0.00000000 RMS(Int)=  0.00000000
 Variable       Old X    -DE/DX   Delta X   Delta X   Delta X     New X
                                 (Linear)    (Quad)   (Total)
    R1        2.54703   0.00002   0.00000   0.00004   0.00004   2.54707
    R2        2.30400   0.00001   0.00000   0.00001   0.00001   2.30401
    R3        2.07666   0.00000   0.00000   0.00001   0.00001   2.07666
    R4        2.75342   0.00001   0.00000   0.00001   0.00001   2.75343
    R5        1.90864  -0.00000   0.00000  -0.00000  -0.00000   1.90864
    R6        2.87517   0.00001   0.00000   0.00002   0.00002   2.87518
    R7        2.87604  -0.00000   0.00000  -0.00001  -0.00001   2.87603
    R8        2.06616   0.00000   0.00000   0.00000   0.00000   2.06616
    R9        2.63283   0.00001   0.00000   0.00002   0.00002   2.63285
   R10        2.63755  -0.00000   0.00000  -0.00000  -0.00000   2.63755
   R11        2.63658  -0.00001   0.00000  -0.00002  -0.00002   2.63656
   R12        2.63430   0.00001   0.00000   0.00001   0.00001   2.63431
   R13        2.63377  -0.00000   0.00000  -0.00000  -0.00000   2.63377
   R14        2.05062  -0.00000   0.00000  -0.00000  -0.00000   2.05062
   R15        2.62857   0.00000   0.00000   0.00000   0.00000   2.62857
   R16        2.04866   0.00000   0.00000   0.00000   0.00000   2.04866
   R17        2.63422  -0.00000   0.00000  -0.00001  -0.00001   2.63421
   R18        2.04862   0.00000   0.00000   0.00000   0.00000   2.04862
   R19        2.62675   0.00000   0.00000   0.00000   0.00000   2.62676
   R20        2.04867   0.00000   0.00000   0.00000   0.00000   2.04867
   R21        2.05212   0.00000   0.00000   0.00000   0.00000   2.05213
   R22        2.62831   0.00001   0.00000   0.00001   0.00001   2.62832
   R23        2.04833   0.00000   0.00000   0.00001   0.00001   2.04834
   R24        2.62672  -0.00001   0.00000  -0.00001  -0.00001   2.62671
   R25        2.04764   0.00000   0.00000   0.00000   0.00000   2.04764
   R26        2.62923   0.00001   0.00000   0.00002   0.00002   2.62924
   R27        2.04765   0.00000   0.00000   0.00000   0.00000   2.04766
   R28        2.62164  -0.00001   0.00000  -0.00003  -0.00003   2.62161
   R29        2.04627   0.00000   0.00000   0.00001   0.00001   2.04627
   R30        3.67627  -0.00001   0.00000  -0.00003  -0.00003   3.67624
    A1        2.16869   0.00000   0.00000   0.00001   0.00001   2.16869
    A2        1.97685   0.00000   0.00000   0.00001   0.00001   1.97687
    A3        2.13764  -0.00000   0.00000  -0.00002  -0.00002   2.13762
    A4        2.12602  -0.00000   0.00000  -0.00001  -0.00001   2.12601
    A5        2.07629  -0.00000   0.00000  -0.00000  -0.00000   2.07629
    A6        2.08065   0.00000   0.00000   0.00001   0.00001   2.08066
    A7        1.89797   0.00000   0.00000   0.00003   0.00003   1.89800
    A8        1.96503  -0.00001   0.00000  -0.00004  -0.00004   1.96499
    A9        1.85684   0.00000   0.00000   0.00001   0.00001   1.85684
   A10        1.96909   0.00000   0.00000   0.00002   0.00002   1.96911
   A11        1.89191  -0.00000   0.00000   0.00000   0.00000   1.89191
   A12        1.87824   0.00000   0.00000  -0.00001  -0.00001   1.87823
   A13        2.12419   0.00000   0.00000   0.00000   0.00000   2.12419
   A14        2.07527   0.00000   0.00000   0.00001   0.00001   2.07528
   A15        2.08316  -0.00000   0.00000  -0.00001  -0.00001   2.08315
   A16        2.12239  -0.00001   0.00000  -0.00004  -0.00004   2.12234
   A17        2.11801   0.00001   0.00000   0.00003   0.00003   2.11804
   A18        2.04244   0.00000   0.00000   0.00001   0.00001   2.04245
   A19        2.09851   0.00000   0.00000   0.00001   0.00001   2.09851
   A20        2.09539   0.00000   0.00000   0.00000   0.00000   2.09539
   A21        2.08927  -0.00000   0.00000  -0.00001  -0.00001   2.08927
   A22        2.09747  -0.00000   0.00000  -0.00000  -0.00000   2.09747
   A23        2.08933   0.00000   0.00000   0.00001   0.00001   2.08934
   A24        2.09637  -0.00000   0.00000  -0.00000  -0.00000   2.09637
   A25        2.09045  -0.00000   0.00000  -0.00000  -0.00000   2.09045
   A26        2.09680  -0.00000   0.00000  -0.00000  -0.00000   2.09680
   A27        2.09593   0.00000   0.00000   0.00000   0.00000   2.09593
   A28        2.09408   0.00000   0.00000   0.00000   0.00000   2.09408
   A29        2.09714  -0.00000   0.00000   0.00000   0.00000   2.09714
   A30        2.09196  -0.00000   0.00000  -0.00000  -0.00000   2.09196
   A31        2.10269   0.00000   0.00000   0.00001   0.00001   2.10270
   A32        2.08507  -0.00000   0.00000  -0.00000  -0.00000   2.08506
   A33        2.09540  -0.00000   0.00000  -0.00000  -0.00000   2.09539
   A34        2.12023  -0.00000   0.00000  -0.00001  -0.00001   2.12022
   A35        2.07298  -0.00000   0.00000  -0.00000  -0.00000   2.07297
   A36        2.08998   0.00000   0.00000   0.00001   0.00001   2.08999
   A37        2.09499  -0.00000   0.00000  -0.00000  -0.00000   2.09499
   A38        2.08963  -0.00000   0.00000  -0.00001  -0.00001   2.08962
   A39        2.09856   0.00000   0.00000   0.00002   0.00002   2.09857
   A40        2.09034   0.00000   0.00000   0.00001   0.00001   2.09035
   A41        2.10600   0.00000   0.00000   0.00002   0.00002   2.10601
   A42        2.08684  -0.00000   0.00000  -0.00002  -0.00002   2.08682
   A43        2.07811  -0.00000   0.00000  -0.00000  -0.00000   2.07810
   A44        2.10786  -0.00000   0.00000  -0.00001  -0.00001   2.10785
   A45        2.09722   0.00000   0.00000   0.00001   0.00001   2.09723
   A46        2.14024  -0.00000   0.00000  -0.00000  -0.00000   2.14024
   A47        2.09771  -0.00000   0.00000  -0.00000  -0.00000   2.09770
   A48        2.04523   0.00000   0.00000   0.00001   0.00001   2.04524
    D1        0.03073  -0.00000   0.00000   0.00000   0.00000   0.03073
    D2       -3.13403   0.00000   0.00000   0.00016   0.00016  -3.13387
    D3       -3.10900  -0.00000   0.00000  -0.00005  -0.00005  -3.10905
    D4        0.00942   0.00000   0.00000   0.00011   0.00011   0.00953
    D5        2.73078   0.00000   0.00000   0.00011   0.00011   2.73089
    D6       -1.35699   0.00000   0.00000   0.00013   0.00013  -1.35686
    D7        0.69632   0.00000   0.00000   0.00009   0.00009   0.69641
    D8       -0.38759  -0.00000   0.00000  -0.00004  -0.00004  -0.38763
    D9        1.80783   0.00000   0.00000  -0.00003  -0.00003   1.80780
   D10       -2.42205  -0.00000   0.00000  -0.00006  -0.00006  -2.42212
   D11        1.65839  -0.00001   0.00000  -0.00056  -0.00056   1.65783
   D12       -1.44692  -0.00000   0.00000  -0.00050  -0.00050  -1.44742
   D13       -0.53466  -0.00000   0.00000  -0.00054  -0.00054  -0.53520
   D14        2.64321  -0.00000   0.00000  -0.00048  -0.00048   2.64272
   D15       -2.61294  -0.00000   0.00000  -0.00054  -0.00054  -2.61347
   D16        0.56494  -0.00000   0.00000  -0.00048  -0.00048   0.56446
   D17       -0.31553  -0.00000   0.00000  -0.00004  -0.00004  -0.31557
   D18        2.85538  -0.00000   0.00000  -0.00004  -0.00004   2.85534
   D19        1.84085   0.00000   0.00000  -0.00002  -0.00002   1.84083
   D20       -1.27143   0.00000   0.00000  -0.00002  -0.00002  -1.27144
   D21       -2.35615   0.00000   0.00000  -0.00002  -0.00002  -2.35616
   D22        0.81476   0.00000   0.00000  -0.00001  -0.00001   0.81475
   D23       -3.10388   0.00000   0.00000   0.00006   0.00006  -3.10382
   D24        0.04450   0.00000   0.00000   0.00005   0.00005   0.04455
   D25        0.00128   0.00000   0.00000   0.00000   0.00000   0.00128
   D26       -3.13353   0.00000   0.00000  -0.00001  -0.00001  -3.13353
   D27        3.10843  -0.00000   0.00000  -0.00004  -0.00004   3.10839
   D28       -0.04126  -0.00000   0.00000  -0.00005  -0.00005  -0.04131
   D29        0.00225   0.00000   0.00000   0.00001   0.00001   0.00226
   D30        3.13575  -0.00000   0.00000   0.00000   0.00000   3.13575
   D31       -3.11254   0.00000   0.00000   0.00003   0.00003  -3.11252
   D32        0.02943   0.00000   0.00000   0.00003   0.00003   0.02946
   D33        0.00094   0.00000   0.00000   0.00002   0.00002   0.00097
   D34       -3.14026   0.00000   0.00000   0.00002   0.00002  -3.14024
   D35        3.11744  -0.00000   0.00000  -0.00001  -0.00001   3.11743
   D36       -0.02832   0.00000   0.00000   0.00002   0.00002  -0.02829
   D37        0.00388  -0.00000   0.00000  -0.00001  -0.00001   0.00387
   D38        3.14131   0.00000   0.00000   0.00003   0.00003   3.14133
   D39       -0.00425  -0.00000   0.00000  -0.00001  -0.00001  -0.00427
   D40       -3.14030  -0.00000   0.00000  -0.00001  -0.00001  -3.14030
   D41        3.13057  -0.00000   0.00000  -0.00001  -0.00001   3.13057
   D42       -0.00547  -0.00000   0.00000  -0.00000  -0.00000  -0.00547
   D43        0.00369   0.00000   0.00000   0.00001   0.00001   0.00370
   D44       -3.13447   0.00000   0.00000   0.00000   0.00000  -3.13447
   D45        3.13971   0.00000   0.00000   0.00001   0.00001   3.13972
   D46        0.00155  -0.00000   0.00000  -0.00000  -0.00000   0.00154
   D47       -0.00017  -0.00000   0.00000  -0.00000  -0.00000  -0.00017
   D48       -3.13617  -0.00000   0.00000  -0.00001  -0.00001  -3.13619
   D49        3.13800   0.00000   0.00000   0.00001   0.00001   3.13800
   D50        0.00199  -0.00000   0.00000  -0.00000  -0.00000   0.00199
   D51       -0.00281  -0.00000   0.00000  -0.00001  -0.00001  -0.00282
   D52       -3.13626   0.00000   0.00000  -0.00000  -0.00000  -3.13626
   D53        3.13321   0.00000   0.00000   0.00000   0.00000   3.13321
   D54       -0.00024   0.00000   0.00000   0.00001   0.00001  -0.00023
   D55       -0.00300  -0.00000   0.00000  -0.00002  -0.00002  -0.00303
   D56        3.13972  -0.00000   0.00000  -0.00003  -0.00003   3.13968
   D57        3.13820  -0.00000   0.00000  -0.00002  -0.00002   3.13818
   D58       -0.00226  -0.00000   0.00000  -0.00003  -0.00003  -0.00229
   D59        0.00032   0.00000   0.00000   0.00000   0.00000   0.00033
   D60       -3.13792   0.00000   0.00000   0.00002   0.00002  -3.13790
   D61        3.14079   0.00000   0.00000   0.00001   0.00001   3.14080
   D62        0.00254   0.00000   0.00000   0.00002   0.00002   0.00256
   D63        0.00428   0.00000   0.00000   0.00001   0.00001   0.00430
   D64       -3.13793   0.00000   0.00000   0.00002   0.00002  -3.13792
   D65       -3.14062   0.00000   0.00000   0.00000   0.00000  -3.14062
   D66        0.00035   0.00000   0.00000   0.00000   0.00000   0.00035
   D67       -0.00653  -0.00000   0.00000  -0.00001  -0.00001  -0.00654
   D68        3.13911  -0.00000   0.00000  -0.00005  -0.00005   3.13907
   D69        3.13568  -0.00000   0.00000  -0.00001  -0.00001   3.13567
   D70       -0.00186  -0.00000   0.00000  -0.00005  -0.00005  -0.00191
         Item               Value     Threshold  Converged?
 Maximum Force            0.000022     0.002500     YES
 RMS     Force            0.000003     0.001667     YES
 Maximum Displacement     0.001313     0.010000     YES
 RMS     Displacement     0.000363     0.006667     YES
 Predicted change in Energy=-7.044723D-09
 Optimization completed.
    -- Stationary point found.
                           ----------------------------
                           !   Optimized Parameters   !
                           ! (Angstroms and Degrees)  !
 --------------------------                            --------------------------
 ! Name  Definition              Value          Derivative Info.                !
 --------------------------------------------------------------------------------
 ! R1    R(1,2)                  1.3478         -DE/DX =    0.0                 !
 ! R2    R(1,3)                  1.2192         -DE/DX =    0.0                 !
 ! R3    R(1,17)                 1.0989         -DE/DX =    0.0                 !
 ! R4    R(2,4)                  1.457          -DE/DX =    0.0                 !
 ! R5    R(2,18)                 1.01           -DE/DX =    0.0                 !
 ! R6    R(4,5)                  1.5215         -DE/DX =    0.0                 !
 ! R7    R(4,6)                  1.5219         -DE/DX =    0.0                 !
 ! R8    R(4,19)                 1.0934         -DE/DX =    0.0                 !
 ! R9    R(5,7)                  1.3932         -DE/DX =    0.0                 !
 ! R10   R(5,11)                 1.3957         -DE/DX =    0.0                 !
 ! R11   R(6,12)                 1.3952         -DE/DX =    0.0                 !
 ! R12   R(6,16)                 1.394          -DE/DX =    0.0                 !
 ! R13   R(7,8)                  1.3937         -DE/DX =    0.0                 !
 ! R14   R(7,20)                 1.0851         -DE/DX =    0.0                 !
 ! R15   R(8,9)                  1.391          -DE/DX =    0.0                 !
 ! R16   R(8,21)                 1.0841         -DE/DX =    0.0                 !
 ! R17   R(9,10)                 1.394          -DE/DX =    0.0                 !
 ! R18   R(9,22)                 1.0841         -DE/DX =    0.0                 !
 ! R19   R(10,11)                1.39           -DE/DX =    0.0                 !
 ! R20   R(10,23)                1.0841         -DE/DX =    0.0                 !
 ! R21   R(11,24)                1.0859         -DE/DX =    0.0                 !
 ! R22   R(12,13)                1.3908         -DE/DX =    0.0                 !
 ! R23   R(12,25)                1.0839         -DE/DX =    0.0                 !
 ! R24   R(13,14)                1.39           -DE/DX =    0.0                 !
 ! R25   R(13,26)                1.0836         -DE/DX =    0.0                 !
 ! R26   R(14,15)                1.3913         -DE/DX =    0.0                 !
 ! R27   R(14,27)                1.0836         -DE/DX =    0.0                 !
 ! R28   R(15,16)                1.3873         -DE/DX =    0.0                 !
 ! R29   R(15,28)                1.0828         -DE/DX =    0.0                 !
 ! R30   R(16,29)                1.9454         -DE/DX =    0.0                 !
 ! A1    A(2,1,3)              124.2567         -DE/DX =    0.0                 !
 ! A2    A(2,1,17)             113.2652         -DE/DX =    0.0                 !
 ! A3    A(3,1,17)             122.478          -DE/DX =    0.0                 !
 ! A4    A(1,2,4)              121.8119         -DE/DX =    0.0                 !
 ! A5    A(1,2,18)             118.9627         -DE/DX =    0.0                 !
 ! A6    A(4,2,18)             119.2122         -DE/DX =    0.0                 !
 ! A7    A(2,4,5)              108.7459         -DE/DX =    0.0                 !
 ! A8    A(2,4,6)              112.5881         -DE/DX =    0.0                 !
 ! A9    A(2,4,19)             106.389          -DE/DX =    0.0                 !
 ! A10   A(5,4,6)              112.8208         -DE/DX =    0.0                 !
 ! A11   A(5,4,19)             108.3985         -DE/DX =    0.0                 !
 ! A12   A(6,4,19)             107.6151         -DE/DX =    0.0                 !
 ! A13   A(4,5,7)              121.7073         -DE/DX =    0.0                 !
 ! A14   A(4,5,11)             118.904          -DE/DX =    0.0                 !
 ! A15   A(7,5,11)             119.3565         -DE/DX =    0.0                 !
 ! A16   A(4,6,12)             121.6037         -DE/DX =    0.0                 !
 ! A17   A(4,6,16)             121.3531         -DE/DX =    0.0                 !
 ! A18   A(12,6,16)            117.0231         -DE/DX =    0.0                 !
 ! A19   A(5,7,8)              120.2355         -DE/DX =    0.0                 !
 ! A20   A(5,7,20)             120.0567         -DE/DX =    0.0                 !
 ! A21   A(8,7,20)             119.7066         -DE/DX =    0.0                 !
 ! A22   A(7,8,9)              120.1762         -DE/DX =    0.0                 !
 ! A23   A(7,8,21)             119.7099         -DE/DX =    0.0                 !
 ! A24   A(9,8,21)             120.1131         -DE/DX =    0.0                 !
 ! A25   A(8,9,10)             119.7739         -DE/DX =    0.0                 !
 ! A26   A(8,9,22)             120.138          -DE/DX =    0.0                 !
 ! A27   A(10,9,22)            120.0877         -DE/DX =    0.0                 !
 ! A28   A(9,10,11)            119.9818         -DE/DX =    0.0                 !
 ! A29   A(9,10,23)            120.157          -DE/DX =    0.0                 !
 ! A30   A(11,10,23)           119.8604         -DE/DX =    0.0                 !
 ! A31   A(5,11,10)            120.4755         -DE/DX =    0.0                 !
 ! A32   A(5,11,24)            119.4655         -DE/DX =    0.0                 !
 ! A33   A(10,11,24)           120.0574         -DE/DX =    0.0                 !
 ! A34   A(6,12,13)            121.4802         -DE/DX =    0.0                 !
 ! A35   A(6,12,25)            118.7728         -DE/DX =    0.0                 !
 ! A36   A(13,12,25)           119.747          -DE/DX =    0.0                 !
 ! A37   A(12,13,14)           120.0343         -DE/DX =    0.0                 !
 ! A38   A(12,13,26)           119.7272         -DE/DX =    0.0                 !
 ! A39   A(14,13,26)           120.2385         -DE/DX =    0.0                 !
 ! A40   A(13,14,15)           119.7678         -DE/DX =    0.0                 !
 ! A41   A(13,14,27)           120.6648         -DE/DX =    0.0                 !
 ! A42   A(15,14,27)           119.5671         -DE/DX =    0.0                 !
 ! A43   A(14,15,16)           119.0668         -DE/DX =    0.0                 !
 ! A44   A(14,15,28)           120.7713         -DE/DX =    0.0                 !
 ! A45   A(16,15,28)           120.1619         -DE/DX =    0.0                 !
 ! A46   A(6,16,15)            122.6268         -DE/DX =    0.0                 !
 ! A47   A(6,16,29)            120.1897         -DE/DX =    0.0                 !
 ! A48   A(15,16,29)           117.183          -DE/DX =    0.0                 !
 ! D1    D(3,1,2,4)              1.7607         -DE/DX =    0.0                 !
 ! D2    D(3,1,2,18)          -179.5667         -DE/DX =    0.0                 !
 ! D3    D(17,1,2,4)          -178.1328         -DE/DX =    0.0                 !
 ! D4    D(17,1,2,18)            0.5398         -DE/DX =    0.0                 !
 ! D5    D(1,2,4,5)            156.4622         -DE/DX =    0.0                 !
 ! D6    D(1,2,4,6)            -77.7496         -DE/DX =    0.0                 !
 ! D7    D(1,2,4,19)            39.8959         -DE/DX =    0.0                 !
 ! D8    D(18,2,4,5)           -22.2071         -DE/DX =    0.0                 !
 ! D9    D(18,2,4,6)           103.5811         -DE/DX =    0.0                 !
 ! D10   D(18,2,4,19)         -138.7734         -DE/DX =    0.0                 !
 ! D11   D(2,4,5,7)             95.0189         -DE/DX =    0.0                 !
 ! D12   D(2,4,5,11)           -82.9025         -DE/DX =    0.0                 !
 ! D13   D(6,4,5,7)            -30.6339         -DE/DX =    0.0                 !
 ! D14   D(6,4,5,11)           151.4447         -DE/DX =    0.0                 !
 ! D15   D(19,4,5,7)          -149.7102         -DE/DX =    0.0                 !
 ! D16   D(19,4,5,11)           32.3684         -DE/DX =    0.0                 !
 ! D17   D(2,4,6,12)           -18.0787         -DE/DX =    0.0                 !
 ! D18   D(2,4,6,16)           163.601          -DE/DX =    0.0                 !
 ! D19   D(5,4,6,12)           105.4728         -DE/DX =    0.0                 !
 ! D20   D(5,4,6,16)           -72.8474         -DE/DX =    0.0                 !
 ! D21   D(19,4,6,12)         -134.9972         -DE/DX =    0.0                 !
 ! D22   D(19,4,6,16)           46.6825         -DE/DX =    0.0                 !
 ! D23   D(4,5,7,8)           -177.8391         -DE/DX =    0.0                 !
 ! D24   D(4,5,7,20)             2.5499         -DE/DX =    0.0                 !
 ! D25   D(11,5,7,8)             0.0731         -DE/DX =    0.0                 !
 ! D26   D(11,5,7,20)         -179.5379         -DE/DX =    0.0                 !
 ! D27   D(4,5,11,10)          178.1001         -DE/DX =    0.0                 !
 ! D28   D(4,5,11,24)           -2.3639         -DE/DX =    0.0                 !
 ! D29   D(7,5,11,10)            0.129          -DE/DX =    0.0                 !
 ! D30   D(7,5,11,24)          179.6651         -DE/DX =    0.0                 !
 ! D31   D(4,6,12,13)         -178.3356         -DE/DX =    0.0                 !
 ! D32   D(4,6,12,25)            1.6864         -DE/DX =    0.0                 !
 ! D33   D(16,6,12,13)           0.0541         -DE/DX =    0.0                 !
 ! D34   D(16,6,12,25)        -179.9239         -DE/DX =    0.0                 !
 ! D35   D(4,6,16,15)          178.6161         -DE/DX =    0.0                 !
 ! D36   D(4,6,16,29)           -1.6224         -DE/DX =    0.0                 !
 ! D37   D(12,6,16,15)           0.222          -DE/DX =    0.0                 !
 ! D38   D(12,6,16,29)         179.9835         -DE/DX =    0.0                 !
 ! D39   D(5,7,8,9)             -0.2437         -DE/DX =    0.0                 !
 ! D40   D(5,7,8,21)          -179.9258         -DE/DX =    0.0                 !
 ! D41   D(20,7,8,9)           179.3687         -DE/DX =    0.0                 !
 ! D42   D(20,7,8,21)           -0.3133         -DE/DX =    0.0                 !
 ! D43   D(7,8,9,10)             0.2114         -DE/DX =    0.0                 !
 ! D44   D(7,8,9,22)          -179.5922         -DE/DX =    0.0                 !
 ! D45   D(21,8,9,10)          179.8921         -DE/DX =    0.0                 !
 ! D46   D(21,8,9,22)            0.0885         -DE/DX =    0.0                 !
 ! D47   D(8,9,10,11)           -0.0098         -DE/DX =    0.0                 !
 ! D48   D(8,9,10,23)         -179.6894         -DE/DX =    0.0                 !
 ! D49   D(22,9,10,11)         179.7939         -DE/DX =    0.0                 !
 ! D50   D(22,9,10,23)           0.1142         -DE/DX =    0.0                 !
 ! D51   D(9,10,11,5)           -0.1611         -DE/DX =    0.0                 !
 ! D52   D(9,10,11,24)        -179.6943         -DE/DX =    0.0                 !
 ! D53   D(23,10,11,5)         179.5196         -DE/DX =    0.0                 !
 ! D54   D(23,10,11,24)         -0.0137         -DE/DX =    0.0                 !
 ! D55   D(6,12,13,14)          -0.172          -DE/DX =    0.0                 !
 ! D56   D(6,12,13,26)         179.8924         -DE/DX =    0.0                 !
 ! D57   D(25,12,13,14)        179.8058         -DE/DX =    0.0                 !
 ! D58   D(25,12,13,26)         -0.1298         -DE/DX =    0.0                 !
 ! D59   D(12,13,14,15)          0.0186         -DE/DX =    0.0                 !
 ! D60   D(12,13,14,27)       -179.7896         -DE/DX =    0.0                 !
 ! D61   D(26,13,14,15)        179.9538         -DE/DX =    0.0                 !
 ! D62   D(26,13,14,27)          0.1456         -DE/DX =    0.0                 !
 ! D63   D(13,14,15,16)          0.2453         -DE/DX =    0.0                 !
 ! D64   D(13,14,15,28)       -179.7903         -DE/DX =    0.0                 !
 ! D65   D(27,14,15,16)       -179.9443         -DE/DX =    0.0                 !
 ! D66   D(27,14,15,28)          0.02           -DE/DX =    0.0                 !
 ! D67   D(14,15,16,6)          -0.3739         -DE/DX =    0.0                 !
 ! D68   D(14,15,16,29)        179.8578         -DE/DX =    0.0                 !
 ! D69   D(28,15,16,6)         179.6615         -DE/DX =    0.0                 !
 ! D70   D(28,15,16,29)         -0.1068         -DE/DX =    0.0                 !
 --------------------------------------------------------------------------------
 Iteration  1 RMS(Cart)=  0.01393111 RMS(Int)=  0.02051654
 Iteration  2 RMS(Cart)=  0.00852194 RMS(Int)=  0.01825307
 Iteration  3 RMS(Cart)=  0.00211715 RMS(Int)=  0.01815476
 Iteration  4 RMS(Cart)=  0.00005809 RMS(Int)=  0.01815471
 Iteration  5 RMS(Cart)=  0.00000305 RMS(Int)=  0.01815471
 Iteration  6 RMS(Cart)=  0.00000015 RMS(Int)=  0.01815471
 Iteration  1 RMS(Cart)=  0.00986189 RMS(Int)=  0.00729194
 Iteration  2 RMS(Cart)=  0.00402668 RMS(Int)=  0.00811619
 Iteration  3 RMS(Cart)=  0.00163264 RMS(Int)=  0.00884700
 Iteration  4 RMS(Cart)=  0.00066033 RMS(Int)=  0.00919019
 Iteration  5 RMS(Cart)=  0.00026683 RMS(Int)=  0.00933554
 Iteration  6 RMS(Cart)=  0.00010778 RMS(Int)=  0.00939528
 Iteration  7 RMS(Cart)=  0.00004353 RMS(Int)=  0.00941957
 Iteration  8 RMS(Cart)=  0.00001758 RMS(Int)=  0.00942940
 Iteration  9 RMS(Cart)=  0.00000710 RMS(Int)=  0.00943338
 Iteration 10 RMS(Cart)=  0.00000287 RMS(Int)=  0.00943498
 Iteration 11 RMS(Cart)=  0.00000116 RMS(Int)=  0.00943563
 Iteration 12 RMS(Cart)=  0.00000047 RMS(Int)=  0.00943589
 GradGradGradGradGradGradGradGradGradGradGradGradGradGradGradGradGradGrad

                          Input orientation:                          
 ---------------------------------------------------------------------
 Center     Atomic      Atomic             Coordinates (Angstroms)
 Number     Number       Type             X           Y           Z
 ---------------------------------------------------------------------
      1          6           0        2.215703   -0.361517   -0.134433
      2          7           0        0.906132   -0.668126   -0.044775
      3          8           0        2.628861    0.727301   -0.503153
      4          6           0       -0.104312    0.066241   -0.794915
      5          6           0       -1.296833   -0.848034   -1.033457
      6          6           0       -0.490428    1.377751   -0.126240
      7          6           0       -2.403124   -0.844605   -0.186562
      8          6           0       -3.459208   -1.726737   -0.407954
      9          6           0       -3.417207   -2.612813   -1.479371
     10          6           0       -2.312520   -2.619114   -2.329527
     11          6           0       -1.258148   -1.741609   -2.104945
     12          6           0       -0.212328    1.622175    1.218945
     13          6           0       -0.596649    2.807779    1.836277
     14          6           0       -1.270566    3.783249    1.110755
     15          6           0       -1.558879    3.568687   -0.233364
     16          6           0       -1.169548    2.375324   -0.824040
     17          1           0        2.853218   -1.065375    0.418722
     18          1           0        0.625336   -1.498390    0.457337
     19          1           0        0.344421    0.307622   -1.762293
     20          1           0       -2.448464   -0.149546    0.645524
     21          1           0       -4.316416   -1.715944    0.255643
     22          1           0       -4.241965   -3.294143   -1.654879
     23          1           0       -2.275533   -3.303622   -3.169394
     24          1           0       -0.399198   -1.742050   -2.769377
     25          1           0        0.315787    0.865976    1.788303
     26          1           0       -0.367547    2.967189    2.883281
     27          1           0       -1.571740    4.712085    1.580530
     28          1           0       -2.080075    4.318925   -0.814777
     29         35           0       -1.604169    2.131122   -2.704462
 ---------------------------------------------------------------------
                    Distance matrix (angstroms):
                    1          2          3          4          5
     1  C    0.000000
     2  N    1.347970   0.000000
     3  O    1.221547   2.263873   0.000000
     4  C    2.449833   1.457053   2.827076   0.000000
     5  C    3.658257   2.421345   4.263094   1.521482   0.000000
     6  C    3.216872   2.478433   3.208599   1.521930   2.535242
     7  C    4.644314   3.316990   5.281287   2.546423   1.393242
     8  C    5.843222   4.506523   6.564750   3.823589   2.416451
     9  C    6.213442   4.952891   6.975980   4.315215   2.794507
    10  C    5.515431   4.402973   6.241104   3.800309   2.418294
    11  C    4.225542   3.175023   4.875457   2.513133   1.395729
    12  C    3.414966   2.844894   3.440752   2.547200   3.514455
    13  C    4.673057   4.228313   4.495024   3.831658   4.700064
    14  C    5.557305   5.088025   5.210474   4.336804   5.103637
    15  C    5.450115   4.905347   5.067882   3.833828   4.496248
    16  C    4.407469   3.765408   4.152934   2.543117   3.232661
    17  H    1.099010   2.040534   2.028270   3.391232   4.402156
    18  H    2.042533   1.010099   3.144893   2.132743   2.517968
    19  H    2.568924   2.053649   2.642012   1.093365   2.135523
    20  H    4.733679   3.463921   5.278972   2.759796   2.152467
    21  H    6.682455   5.335090   7.401492   4.692726   3.396017
    22  H    7.253518   5.999275   8.044050   5.399249   3.878585
    23  H    6.167509   5.179968   6.885510   4.659219   3.398528
    24  H    3.960620   3.206347   4.516925   2.693581   2.149054
    25  H    2.968726   2.462144   3.258883   2.736618   3.674330
    26  H    5.182669   4.838521   5.046136   4.691899   5.546200
    27  H    6.559516   6.142324   6.153477   5.420327   6.150075
    28  H    6.389297   5.863533   5.930510   4.689281   5.230560
    29  Br   5.235428   4.605576   4.973430   3.187423   3.429589
                    6          7          8          9         10
     6  C    0.000000
     7  C    2.932731   0.000000
     8  C    4.304749   1.393730   0.000000
     9  C    5.130458   2.413769   1.390981   0.000000
    10  C    4.914206   2.783773   2.409081   1.393965   0.000000
    11  C    3.772939   2.407443   2.779328   2.410783   1.390019
    12  C    1.395208   3.586090   4.940065   5.957120   5.915319
    13  C    2.430584   4.549191   5.813145   6.952114   7.053319
    14  C    2.815171   4.937889   6.120177   7.226785   7.342442
    15  C    2.439931   4.493560   5.628787   6.573953   6.576531
    16  C    1.394016   3.506570   4.716203   5.510258   5.340158
    17  H    4.176819   5.295681   6.400586   6.731682   6.054075
    18  H    3.139694   3.164429   4.181431   4.618975   4.201623
    19  H    2.125752   3.370395   4.521111   4.770622   3.993354
    20  H    2.600415   1.085140   2.149174   3.394308   3.868873
    21  H    4.935075   2.148363   1.084105   2.150168   3.393291
    22  H    6.183637   3.396694   2.150417   1.084085   2.152574
    23  H    5.861965   3.867859   3.393110   2.153326   1.084110
    24  H    4.089946   3.389995   3.865257   3.395691   2.150234
    25  H    2.139480   3.770763   5.079005   6.059283   6.000865
    26  H    3.405676   5.300687   6.513336   7.711652   7.884356
    27  H    3.898728   5.889874   6.998216   8.150023   8.341690
    28  H    3.413439   5.211627   6.214301   7.090740   7.105272
    29  Br   2.907784   3.979082   4.857796   5.224258   4.817373
                   11         12         13         14         15
    11  C    0.000000
    12  C    4.843245   0.000000
    13  C    6.055390   1.390849   0.000000
    14  C    6.392568   2.408695   1.389996   0.000000
    15  C    5.638484   2.776925   2.405885   1.391336   0.000000
    16  C    4.312506   2.378507   2.755453   2.394971   1.387297
    17  H    4.871295   4.154618   5.377022   6.402629   6.431667
    18  H    3.189350   3.319586   4.683782   5.649522   5.560857
    19  H    2.623925   3.305420   4.481753   4.789840   4.073663
    20  H    3.393611   2.910002   3.686853   4.131677   3.922890
    21  H    3.863424   5.377223   6.066230   6.344253   5.980842
    22  H    3.393536   6.976176   7.918962   8.158886   7.504539
    23  H    2.146627   6.912149   8.076176   8.339866   7.507496
    24  H    1.085939   5.221077   6.477036   6.807616   5.998346
    25  H    4.943091   1.083933   2.146029   3.389110   3.860849
    26  H    6.917250   2.145500   1.083566   2.150174   3.390361
    27  H    7.438496   3.395039   2.154667   1.083573   2.144233
    28  H    6.250614   3.859659   3.392964   2.156369   1.082841
    29  Br   3.934106   4.193968   4.700135   4.170934   2.859191
                   16         17         18         19         20
    16  C    0.000000
    17  H    5.437418   0.000000
    18  H    4.457488   2.269901   0.000000
    19  H    2.729069   3.596666   2.875300   0.000000
    20  H    3.189077   5.384980   3.361999   3.715750   0.000000
    21  H    5.273232   7.200936   4.950648   5.467202   2.468776
    22  H    6.501761   7.720677   5.601500   5.832597   4.289172
    23  H    6.242941   6.647436   4.982678   4.678159   4.952948
    24  H    4.618501   4.604354   3.394220   2.401738   4.289185
    25  H    3.362840   3.470508   2.730846   3.594345   3.158847
    26  H    3.838977   5.719173   5.178070   5.400144   4.364838
    27  H    3.377005   7.369470   6.682716   5.851960   5.027757
    28  H    2.146329   7.406051   6.540541   4.781896   4.715445
    29  Br   1.945383   6.311906   5.304811   2.830165   4.139647
                   21         22         23         24         25
    21  H    0.000000
    22  H    2.479184   0.000000
    23  H    4.291480   2.482075   0.000000
    24  H    4.949346   4.291614   2.473692   0.000000
    25  H    5.520205   7.066485   6.977051   5.299572   0.000000
    26  H    6.665567   8.649295   8.921791   7.357342   2.465972
    27  H    7.113939   9.038676   9.343910   7.870985   4.289345
    28  H    6.524314   7.958540   7.980329   6.586443   4.943586
    29  Br   5.560434   6.123160   5.495755   4.056800   5.046955
                   26         27         28         29
    26  H    0.000000
    27  H    2.488354   0.000000
    28  H    4.293667   2.480015   0.000000
    29  Br   5.783693   5.002357   2.929826   0.000000
 Symmetry turned off by external request.
 Stoichiometry    C14H12BrNO
 Framework group  C1[X(C14H12BrNO)]
 Deg. of freedom    81
 Full point group                 C1      NOp   1
 Rotational constants (GHZ):           0.4245374           0.3266891           0.2632160
 Basis read from rwf:  (5D, 7F)
 Pseudo-potential data read from rwf file.
   396 basis functions,   648 primitive gaussians,   412 cartesian basis functions
    59 alpha electrons       59 beta electrons
       nuclear repulsion energy      1099.7050083051 Hartrees.
 NAtoms=   29 NActive=   29 NUniq=   29 SFac= 1.00D+00 NAtFMM=   60 NAOKFM=F Big=F
 Integral buffers will be    131072 words long.
 Raffenetti 2 integral format.
 Two-electron integral symmetry is turned off.
 ------------------------------------------------------------------------------
 Polarizable Continuum Model (PCM)
 =================================
 Model                : PCM.
 Atomic radii         : UFF (Universal Force Field).
 Polarization charges : Total charges.
 Charge compensation  : None.
 Solution method      : On-the-fly selection.
 Cavity type          : Scaled VdW (van der Waals Surface) (Alpha=1.100).
 Cavity algorithm     : GePol (No added spheres)
                        Default sphere list used, NSphG=   29.
                        Lebedev-Laikov grids with approx.  5.0 points / Ang**2.
                        Smoothing algorithm: York/Karplus (Gamma=1.0000).
                        Polarization charges: spherical gaussians, with
                                              point-specific exponents (IZeta= 3).
                        Self-potential: point-specific (ISelfS= 7).
                        Self-field    : sphere-specific E.n sum rule (ISelfD= 2).
 1st derivatives      : Analytical E(r).r(x)/FMM algorithm (CHGder, D1EAlg=3).
                        Cavity 1st derivative terms included.
 Solvent              : DiMethylSulfoxide, Eps=  46.826000 Eps(inf)=   2.007889
 ------------------------------------------------------------------------------
 One-electron integrals computed using PRISM.
   1 Symmetry operations used in ECPInt.
 ECPInt:  NShTT=    9316 NPrTT=   38001 LenC2=    8735 LenP2D=   23933.
 LDataN:  DoStor=T MaxTD1= 5 Len=  102
 NBasis=   396 RedAO= T EigKep=  1.27D-06  NBF=   396
 NBsUse=   395 1.00D-06 EigRej=  7.41D-07 NBFU=   395
 Initial guess from the checkpoint file:  "/home/aikhl/works/aikhl/Gau-15490.chk"
 B after Tr=    -0.009197    0.012785    0.025373
         Rot=    0.999995    0.000753    0.002913   -0.000927 Ang=   0.36 deg.
 ExpMin= 4.38D-02 ExpMax= 8.59D+03 ExpMxC= 1.30D+03 IAcc=3 IRadAn=         5 AccDes= 0.00D+00
 Harris functional with IExCor= 1009 and IRadAn=       5 diagonalized for initial guess.
 HarFok:  IExCor= 1009 AccDes= 0.00D+00 IRadAn=         5 IDoV= 1 UseB2=F ITyADJ=14
 ICtDFT=  3500011 ScaDFX=  1.000000  1.000000  1.000000  1.000000
 FoFCou: FMM=F IPFlag=           0 FMFlag=      100000 FMFlg1=           0
         NFxFlg=           0 DoJE=T BraDBF=F KetDBF=T FulRan=T
         wScrn=  0.000000 ICntrl=       500 IOpCl=  0 I1Cent=   200000004 NGrid=           0
         NMat0=    1 NMatS0=      1 NMatT0=    0 NMatD0=    1 NMtDS0=    0 NMtDT0=    0
 Symmetry not used in FoFCou.
 Requested convergence on RMS density matrix=1.00D-08 within 128 cycles.
 Requested convergence on MAX density matrix=1.00D-06.
 Requested convergence on             energy=1.00D-06.
 No special actions if energy rises.
 Inv3:  Mode=1 IEnd=    16836483.
 Iteration    1 A*A^-1 deviation from unit magnitude is 7.11D-15 for    511.
 Iteration    1 A*A^-1 deviation from orthogonality  is 3.25D-15 for   2364   2223.
 Iteration    1 A^-1*A deviation from unit magnitude is 6.55D-15 for    851.
 Iteration    1 A^-1*A deviation from orthogonality  is 1.30D-14 for   1888   1835.
 Error on total polarization charges =  0.01748
 SCF Done:  E(RM062X) =  -683.711393368     A.U. after   15 cycles
            NFock= 15  Conv=0.59D-08     -V/T= 2.0172
   1 Symmetry operations used in ECPInt.
 ECPInt:  NShTT=    9316 NPrTT=   38001 LenC2=    8735 LenP2D=   23933.
 LDataN:  DoStor=T MaxTD1= 6 Len=  172
 D1PCM: PCM CHGder 1st derivatives, ID1Alg=3 FixD1E=F DoIter=F DoCFld=F I1PDM=0.
 Calling FoFJK, ICntrl=      2127 FMM=F ISym2X=0 I1Cent= 0 IOpClX= 0 NMat=1 NMatS=1 NMatT=0.
 -------------------------------------------------------------------
 Center     Atomic                   Forces (Hartrees/Bohr)
 Number     Number              X              Y              Z
 -------------------------------------------------------------------
      1        6          -0.003394925    0.019154000    0.036397995
      2        7          -0.001928360   -0.006669592   -0.009792097
      3        8           0.002705212   -0.008280243   -0.016398405
      4        6          -0.000884618    0.002880186    0.002239369
      5        6          -0.000132582    0.000185041   -0.000195032
      6        6          -0.000625902    0.000075991   -0.000301400
      7        6          -0.000004232    0.000055287    0.000029267
      8        6           0.000016108   -0.000026733    0.000003187
      9        6           0.000002986    0.000009326    0.000008222
     10        6           0.000014039   -0.000006784   -0.000024164
     11        6          -0.000046393   -0.000003048    0.000016190
     12        6          -0.000077619   -0.000092301    0.000027272
     13        6           0.000004373   -0.000248070   -0.000062974
     14        6          -0.000046961    0.000115807   -0.000135570
     15        6          -0.000019722    0.000158886    0.000047493
     16        6           0.000146323   -0.000117695    0.000317449
     17        1           0.002504718   -0.004830950   -0.008342953
     18        1           0.001651939   -0.002425645   -0.003273128
     19        1          -0.000186833    0.000313107   -0.000150350
     20        1           0.000017036    0.000001218   -0.000016845
     21        1           0.000005273    0.000000176    0.000006083
     22        1           0.000002011   -0.000000941    0.000003381
     23        1          -0.000005771    0.000005148   -0.000000604
     24        1           0.000006543   -0.000013342   -0.000020352
     25        1           0.000326225   -0.000278267   -0.000286915
     26        1           0.000025662    0.000017324    0.000009484
     27        1          -0.000008132    0.000016741   -0.000004759
     28        1          -0.000021024    0.000014271    0.000011008
     29       35          -0.000045372   -0.000008898   -0.000110852
 -------------------------------------------------------------------
 Cartesian Forces:  Max     0.036397995 RMS     0.005170686

 GradGradGradGradGradGradGradGradGradGradGradGradGradGradGradGradGradGrad
 Berny optimization.
 FormGI is forming the generalized inverse of G from B-inverse, IUseBI=4.
 Internal  Forces:  Max     0.017916280 RMS     0.002436883
 Search for a local minimum.
 Step number   1 out of a maximum of   80 on scan point     2 out of    18
 All quantities printed in internal units (Hartrees-Bohrs-Radians)
 Mixed Optimization -- RFO/linear search
 Second derivative matrix not updated -- first step.
 ITU=  0
     Eigenvalues ---    0.00476   0.00482   0.00937   0.01460   0.01487
     Eigenvalues ---    0.01716   0.02162   0.02167   0.02175   0.02180
     Eigenvalues ---    0.02182   0.02182   0.02187   0.02191   0.02196
     Eigenvalues ---    0.02203   0.02205   0.02210   0.02213   0.02216
     Eigenvalues ---    0.02223   0.02235   0.02568   0.04801   0.06101
     Eigenvalues ---    0.06809   0.15871   0.15999   0.16000   0.16000
     Eigenvalues ---    0.16000   0.16000   0.16000   0.16000   0.16000
     Eigenvalues ---    0.16000   0.16000   0.16201   0.18484   0.19086
     Eigenvalues ---    0.22000   0.22000   0.22000   0.22022   0.22131
     Eigenvalues ---    0.22492   0.23475   0.24482   0.24983   0.24989
     Eigenvalues ---    0.25000   0.30181   0.30225   0.33802   0.34427
     Eigenvalues ---    0.35286   0.35380   0.35502   0.35503   0.35506
     Eigenvalues ---    0.35524   0.35566   0.35567   0.35654   0.37337
     Eigenvalues ---    0.42420   0.42524   0.42660   0.42843   0.45971
     Eigenvalues ---    0.46514   0.46657   0.46700   0.46897   0.46903
     Eigenvalues ---    0.47168   0.47209   0.47584   0.55485   0.95727
     Eigenvalues --- 1000.000001000.000001000.000001000.000001000.00000
     Eigenvalues --- 1000.000001000.000001000.000001000.000001000.00000
     Eigenvalues --- 1000.000001000.000001000.000001000.000001000.00000
     Eigenvalues --- 1000.000001000.000001000.000001000.000001000.00000
     Eigenvalues --- 1000.000001000.000001000.000001000.000001000.00000
     Eigenvalues --- 1000.000001000.000001000.000001000.000001000.00000
     Eigenvalues --- 1000.000001000.000001000.000001000.000001000.00000
     Eigenvalues --- 1000.000001000.000001000.000001000.000001000.00000
     Eigenvalues --- 1000.000001000.000001000.000001000.000001000.00000
     Eigenvalues --- 1000.000001000.000001000.000001000.000001000.00000
     Eigenvalues --- 1000.000001000.000001000.000001000.000001000.00000
     Eigenvalues --- 1000.000001000.000001000.000001000.000001000.00000
     Eigenvalues --- 1000.000001000.000001000.000001000.000001000.00000
     Eigenvalues --- 1000.000001000.000001000.00000
 RFO step:  Lambda=-9.21169023D-03 EMin= 4.75776792D-03
 Linear search not attempted -- first point.
 Iteration  1 RMS(Cart)=  0.05623859 RMS(Int)=  0.01348848
 Iteration  2 RMS(Cart)=  0.02054772 RMS(Int)=  0.00341230
 Iteration  3 RMS(Cart)=  0.00100411 RMS(Int)=  0.00327733
 Iteration  4 RMS(Cart)=  0.00000788 RMS(Int)=  0.00327732
 Iteration  5 RMS(Cart)=  0.00000015 RMS(Int)=  0.00327732
 Iteration  1 RMS(Cart)=  0.00000698 RMS(Int)=  0.00000497
 Iteration  2 RMS(Cart)=  0.00000276 RMS(Int)=  0.00000553
 Iteration  3 RMS(Cart)=  0.00000109 RMS(Int)=  0.00000601
 Iteration  4 RMS(Cart)=  0.00000043 RMS(Int)=  0.00000623
 Variable       Old X    -DE/DX   Delta X   Delta X   Delta X     New X
                                 (Linear)    (Quad)   (Total)
    R1        2.54729   0.00236   0.00000   0.00418   0.00418   2.55148
    R2        2.30839  -0.00152   0.00000  -0.00157  -0.00157   2.30682
    R3        2.07683   0.00035   0.00000   0.00101   0.00101   2.07783
    R4        2.75343   0.00189   0.00000   0.00493   0.00493   2.75836
    R5        1.90881  -0.00009   0.00000  -0.00019  -0.00019   1.90862
    R6        2.87518   0.00000   0.00000   0.00000   0.00000   2.87519
    R7        2.87603  -0.00043   0.00000  -0.00137  -0.00137   2.87466
    R8        2.06616   0.00012   0.00000   0.00035   0.00035   2.06651
    R9        2.63285  -0.00002   0.00000  -0.00005  -0.00005   2.63280
   R10        2.63755   0.00002   0.00000   0.00004   0.00004   2.63759
   R11        2.63656  -0.00046   0.00000  -0.00102  -0.00102   2.63554
   R12        2.63431  -0.00016   0.00000  -0.00037  -0.00037   2.63394
   R13        2.63377  -0.00000   0.00000  -0.00000  -0.00000   2.63377
   R14        2.05062  -0.00001   0.00000  -0.00004  -0.00004   2.05058
   R15        2.62857   0.00000   0.00000   0.00001   0.00001   2.62858
   R16        2.04866  -0.00000   0.00000  -0.00000  -0.00000   2.04866
   R17        2.63421   0.00000   0.00000   0.00001   0.00001   2.63422
   R18        2.04862  -0.00000   0.00000  -0.00000  -0.00000   2.04862
   R19        2.62676  -0.00001   0.00000  -0.00003  -0.00003   2.62673
   R20        2.04867  -0.00000   0.00000  -0.00001  -0.00001   2.04866
   R21        2.05213   0.00002   0.00000   0.00005   0.00005   2.05218
   R22        2.62832  -0.00012   0.00000  -0.00026  -0.00026   2.62806
   R23        2.04834   0.00020   0.00000   0.00055   0.00055   2.04889
   R24        2.62671   0.00023   0.00000   0.00050   0.00050   2.62721
   R25        2.04764   0.00002   0.00000   0.00005   0.00005   2.04769
   R26        2.62924  -0.00001   0.00000   0.00002   0.00002   2.62926
   R27        2.04766   0.00001   0.00000   0.00004   0.00004   2.04770
   R28        2.62161   0.00014   0.00000   0.00030   0.00030   2.62191
   R29        2.04627   0.00001   0.00000   0.00004   0.00004   2.04631
   R30        3.67624   0.00012   0.00000   0.00069   0.00069   3.67693
    A1        2.15485   0.00611   0.00000   0.04020   0.01817   2.17302
    A2        1.96536   0.00265   0.00000   0.04139   0.01933   1.98469
    A3        2.12538  -0.00135   0.00000   0.01881  -0.00333   2.12205
    A4        2.12333   0.00119   0.00000  -0.00108  -0.00732   2.11601
    A5        2.08300  -0.00198   0.00000  -0.01753  -0.02389   2.05911
    A6        2.06851   0.00083   0.00000  -0.00662  -0.01318   2.05533
    A7        1.89800   0.00038   0.00000   0.00108   0.00107   1.89907
    A8        1.96499  -0.00052   0.00000  -0.00343  -0.00344   1.96156
    A9        1.85684   0.00034   0.00000   0.00495   0.00495   1.86179
   A10        1.96911  -0.00013   0.00000  -0.00218  -0.00219   1.96692
   A11        1.89191  -0.00017   0.00000  -0.00060  -0.00060   1.89131
   A12        1.87823   0.00013   0.00000   0.00070   0.00070   1.87893
   A13        2.12419  -0.00009   0.00000  -0.00036  -0.00036   2.12383
   A14        2.07528   0.00008   0.00000   0.00030   0.00030   2.07557
   A15        2.08315   0.00002   0.00000   0.00006   0.00006   2.08321
   A16        2.12234  -0.00124   0.00000  -0.00472  -0.00472   2.11762
   A17        2.11804   0.00098   0.00000   0.00386   0.00386   2.12190
   A18        2.04245   0.00026   0.00000   0.00089   0.00089   2.04334
   A19        2.09851  -0.00002   0.00000  -0.00007  -0.00007   2.09844
   A20        2.09539  -0.00001   0.00000  -0.00008  -0.00008   2.09531
   A21        2.08927   0.00003   0.00000   0.00015   0.00015   2.08942
   A22        2.09747   0.00001   0.00000   0.00002   0.00002   2.09749
   A23        2.08934  -0.00001   0.00000  -0.00004  -0.00004   2.08930
   A24        2.09636   0.00000   0.00000   0.00001   0.00001   2.09638
   A25        2.09045   0.00001   0.00000   0.00004   0.00004   2.09049
   A26        2.09680  -0.00000   0.00000  -0.00002  -0.00002   2.09679
   A27        2.09593  -0.00001   0.00000  -0.00003  -0.00003   2.09590
   A28        2.09408  -0.00002   0.00000  -0.00006  -0.00006   2.09402
   A29        2.09714   0.00001   0.00000   0.00003   0.00003   2.09716
   A30        2.09196   0.00001   0.00000   0.00004   0.00004   2.09199
   A31        2.10270   0.00000   0.00000   0.00001   0.00001   2.10271
   A32        2.08506   0.00002   0.00000   0.00010   0.00010   2.08516
   A33        2.09539  -0.00002   0.00000  -0.00011  -0.00011   2.09529
   A34        2.12022  -0.00003   0.00000  -0.00027  -0.00027   2.11995
   A35        2.07297  -0.00040   0.00000  -0.00233  -0.00233   2.07064
   A36        2.08999   0.00043   0.00000   0.00260   0.00260   2.09259
   A37        2.09499  -0.00003   0.00000  -0.00009  -0.00009   2.09490
   A38        2.08962   0.00002   0.00000   0.00008   0.00008   2.08970
   A39        2.09857   0.00001   0.00000   0.00001   0.00001   2.09859
   A40        2.09035  -0.00001   0.00000   0.00012   0.00012   2.09047
   A41        2.10601   0.00002   0.00000   0.00002   0.00002   2.10603
   A42        2.08682  -0.00001   0.00000  -0.00015  -0.00015   2.08667
   A43        2.07810  -0.00009   0.00000  -0.00025  -0.00025   2.07786
   A44        2.10785   0.00003   0.00000   0.00002   0.00002   2.10787
   A45        2.09723   0.00006   0.00000   0.00023   0.00023   2.09746
   A46        2.14024  -0.00010   0.00000  -0.00041  -0.00041   2.13983
   A47        2.09770   0.00007   0.00000   0.00029   0.00029   2.09799
   A48        2.04524   0.00003   0.00000   0.00012   0.00012   2.04535
    D1        0.37979  -0.01792   0.00000   0.00000   0.00000   0.37980
    D2       -2.90241  -0.01753   0.00000  -0.21179  -0.21023  -3.11264
    D3       -3.04918   0.00934   0.00000   0.37703   0.37539  -2.67379
    D4       -0.04820   0.00973   0.00000   0.16524   0.16516   0.11696
    D5        2.67268   0.00005   0.00000  -0.11270  -0.11254   2.56014
    D6       -1.41508  -0.00021   0.00000  -0.11719  -0.11703  -1.53211
    D7        0.63819  -0.00012   0.00000  -0.11515  -0.11499   0.52320
    D8       -0.32943  -0.00012   0.00000   0.09824   0.09809  -0.23134
    D9        1.86600  -0.00038   0.00000   0.09376   0.09360   1.95960
   D10       -2.36392  -0.00029   0.00000   0.09580   0.09564  -2.26828
   D11        1.65783  -0.00034   0.00000  -0.00428  -0.00428   1.65355
   D12       -1.44742  -0.00034   0.00000  -0.00418  -0.00418  -1.45161
   D13       -0.53520   0.00014   0.00000   0.00094   0.00094  -0.53426
   D14        2.64272   0.00015   0.00000   0.00104   0.00104   2.64377
   D15       -2.61347   0.00017   0.00000   0.00181   0.00181  -2.61166
   D16        0.56446   0.00017   0.00000   0.00191   0.00191   0.56637
   D17       -0.31557   0.00021   0.00000   0.01189   0.01189  -0.30368
   D18        2.85534   0.00017   0.00000   0.01031   0.01031   2.86565
   D19        1.84083   0.00021   0.00000   0.00895   0.00896   1.84978
   D20       -1.27144   0.00017   0.00000   0.00737   0.00738  -1.26407
   D21       -2.35616   0.00000   0.00000   0.00736   0.00735  -2.34881
   D22        0.81475  -0.00004   0.00000   0.00578   0.00578   0.82053
   D23       -3.10382   0.00001   0.00000   0.00052   0.00052  -3.10330
   D24        0.04455   0.00000   0.00000   0.00016   0.00016   0.04472
   D25        0.00128   0.00001   0.00000   0.00042   0.00042   0.00170
   D26       -3.13353   0.00000   0.00000   0.00007   0.00007  -3.13347
   D27        3.10839  -0.00001   0.00000  -0.00020  -0.00020   3.10819
   D28       -0.04131  -0.00001   0.00000  -0.00018  -0.00018  -0.04149
   D29        0.00226  -0.00000   0.00000  -0.00009  -0.00009   0.00217
   D30        3.13575  -0.00000   0.00000  -0.00007  -0.00007   3.13567
   D31       -3.11252  -0.00003   0.00000  -0.00057  -0.00057  -3.11309
   D32        0.02946   0.00008   0.00000   0.00289   0.00289   0.03235
   D33        0.00097   0.00003   0.00000   0.00099   0.00099   0.00196
   D34       -3.14024   0.00014   0.00000   0.00446   0.00445  -3.13579
   D35        3.11743  -0.00001   0.00000   0.00054   0.00054   3.11797
   D36       -0.02829   0.00002   0.00000   0.00115   0.00115  -0.02714
   D37        0.00387  -0.00002   0.00000  -0.00087  -0.00088   0.00299
   D38        3.14133   0.00000   0.00000  -0.00026  -0.00027   3.14107
   D39       -0.00427  -0.00001   0.00000  -0.00044  -0.00044  -0.00471
   D40       -3.14030  -0.00001   0.00000  -0.00029  -0.00029  -3.14059
   D41        3.13057  -0.00000   0.00000  -0.00009  -0.00009   3.13048
   D42       -0.00547   0.00000   0.00000   0.00006   0.00006  -0.00541
   D43        0.00370   0.00000   0.00000   0.00013   0.00013   0.00383
   D44       -3.13447   0.00000   0.00000   0.00014   0.00014  -3.13433
   D45        3.13972  -0.00000   0.00000  -0.00002  -0.00002   3.13970
   D46        0.00154  -0.00000   0.00000  -0.00001  -0.00001   0.00153
   D47       -0.00017   0.00001   0.00000   0.00019   0.00019   0.00002
   D48       -3.13619   0.00000   0.00000   0.00007   0.00007  -3.13611
   D49        3.13800   0.00001   0.00000   0.00019   0.00019   3.13819
   D50        0.00199   0.00000   0.00000   0.00006   0.00006   0.00206
   D51       -0.00282  -0.00001   0.00000  -0.00022  -0.00022  -0.00303
   D52       -3.13626  -0.00001   0.00000  -0.00023  -0.00023  -3.13649
   D53        3.13321  -0.00000   0.00000  -0.00009  -0.00009   3.13312
   D54       -0.00023  -0.00000   0.00000  -0.00011  -0.00011  -0.00034
   D55       -0.00303  -0.00002   0.00000  -0.00054  -0.00054  -0.00356
   D56        3.13968   0.00003   0.00000   0.00103   0.00103   3.14072
   D57        3.13818  -0.00013   0.00000  -0.00404  -0.00404   3.13414
   D58       -0.00229  -0.00008   0.00000  -0.00247  -0.00247  -0.00476
   D59        0.00033  -0.00000   0.00000  -0.00009  -0.00009   0.00024
   D60       -3.13790   0.00001   0.00000   0.00042   0.00042  -3.13749
   D61        3.14080  -0.00005   0.00000  -0.00167  -0.00167   3.13913
   D62        0.00256  -0.00004   0.00000  -0.00116  -0.00116   0.00141
   D63        0.00430   0.00001   0.00000   0.00021   0.00021   0.00451
   D64       -3.13792  -0.00000   0.00000   0.00003   0.00003  -3.13789
   D65       -3.14062  -0.00001   0.00000  -0.00029  -0.00029  -3.14091
   D66        0.00035  -0.00002   0.00000  -0.00047  -0.00047  -0.00012
   D67       -0.00654   0.00000   0.00000   0.00029   0.00029  -0.00625
   D68        3.13907  -0.00002   0.00000  -0.00030  -0.00030   3.13876
   D69        3.13567   0.00001   0.00000   0.00047   0.00047   3.13614
   D70       -0.00191  -0.00001   0.00000  -0.00012  -0.00012  -0.00203
         Item               Value     Threshold  Converged?
 Maximum Force            0.012575     0.002500     NO 
 RMS     Force            0.001522     0.001667     YES
 Maximum Displacement     0.563316     0.010000     NO 
 RMS     Displacement     0.072475     0.006667     NO 
 Predicted change in Energy=-5.999228D-03
 GradGradGradGradGradGradGradGradGradGradGradGradGradGradGradGradGradGrad

                          Input orientation:                          
 ---------------------------------------------------------------------
 Center     Atomic      Atomic             Coordinates (Angstroms)
 Number     Number       Type             X           Y           Z
 ---------------------------------------------------------------------
      1          6           0        2.219130   -0.412560   -0.136028
      2          7           0        0.898607   -0.640212    0.029479
      3          8           0        2.690513    0.607172   -0.613618
      4          6           0       -0.098328    0.084513   -0.752512
      5          6           0       -1.284232   -0.833929   -1.007476
      6          6           0       -0.502805    1.398227   -0.100882
      7          6           0       -2.406816   -0.825811   -0.182374
      8          6           0       -3.456631   -1.711980   -0.417050
      9          6           0       -3.392206   -2.606409   -1.480386
     10          6           0       -2.271292   -2.617175   -2.308994
     11          6           0       -1.223079   -1.735886   -2.070893
     12          6           0       -0.240634    1.650891    1.245418
     13          6           0       -0.638900    2.837111    1.852332
     14          6           0       -1.310593    3.804955    1.114140
     15          6           0       -1.582466    3.582012   -0.232049
     16          6           0       -1.179376    2.387792   -0.812043
     17          1           0        2.851997   -1.274302    0.120628
     18          1           0        0.617961   -1.510040    0.459279
     19          1           0        0.367505    0.320492   -1.713329
     20          1           0       -2.469488   -0.124197    0.643033
     21          1           0       -4.326534   -1.697704    0.229746
     22          1           0       -4.212110   -3.290807   -1.666376
     23          1           0       -2.216794   -3.308179   -3.142559
     24          1           0       -0.351360   -1.740008   -2.718514
     25          1           0        0.289183    0.900502    1.821402
     26          1           0       -0.421244    3.003841    2.900662
     27          1           0       -1.622278    4.734514    1.575606
     28          1           0       -2.101582    4.326201   -0.823057
     29         35           0       -1.591547    2.130776   -2.696187
 ---------------------------------------------------------------------
                    Distance matrix (angstroms):
                    1          2          3          4          5
     1  C    0.000000
     2  N    1.350185   0.000000
     3  O    1.220717   2.276064   0.000000
     4  C    2.449029   1.459662   2.840792   0.000000
     5  C    3.634627   2.424373   4.246233   1.521483   0.000000
     6  C    3.269421   2.477131   3.329556   1.521206   2.532797
     7  C    4.644599   3.317401   5.312455   2.546147   1.393218
     8  C    5.829385   4.507346   6.573012   3.823365   2.416380
     9  C    6.173116   4.955471   6.933820   4.315147   2.794438
    10  C    5.453989   4.407391   6.155504   3.800464   2.418306
    11  C    4.164576   3.180191   4.788505   2.513374   1.395751
    12  C    3.495234   2.832936   3.624498   2.542738   3.512686
    13  C    4.762591   4.216455   4.705160   3.828084   4.698031
    14  C    5.639973   5.081000   5.405535   4.335397   5.101098
    15  C    5.515247   4.904212   5.220499   3.834847   4.493414
    16  C    4.455200   3.767622   4.264507   2.545055   3.229346
    17  H    1.099542   2.055752   2.026115   3.363506   4.309865
    18  H    2.030417   1.009996   3.151059   2.126995   2.495363
    19  H    2.540424   2.059708   2.586100   1.093552   2.135217
    20  H    4.761641   3.462194   5.360941   2.759259   2.152379
    21  H    6.680651   5.334837   7.433886   4.692425   3.395943
    22  H    7.210209   6.001750   7.996796   5.399179   3.878513
    23  H    6.091080   5.185132   6.768100   4.659461   3.398553
    24  H    3.877985   3.213009   4.380962   2.694079   2.149157
    25  H    3.046368   2.440529   3.432455   2.727826   3.672389
    26  H    5.278718   4.823362   5.270410   4.687476   5.544978
    27  H    6.646689   6.134578   6.358287   5.418954   6.147694
    28  H    6.449528   5.864572   6.069532   4.691474   5.227716
    29  Br   5.248259   4.616112   4.999450   3.192924   3.425735
                    6          7          8          9         10
     6  C    0.000000
     7  C    2.928864   0.000000
     8  C    4.300981   1.393729   0.000000
     9  C    5.127259   2.413785   1.390985   0.000000
    10  C    4.911900   2.783858   2.409120   1.393970   0.000000
    11  C    3.771260   2.407483   2.779303   2.410730   1.390005
    12  C    1.394667   3.586779   4.941188   5.957098   5.913865
    13  C    2.429806   4.547808   5.812395   6.951232   7.051991
    14  C    2.814452   4.932205   6.114458   7.222899   7.340609
    15  C    2.439629   4.484520   5.618992   6.567348   6.574048
    16  C    1.393821   3.497189   4.706383   5.503212   5.336931
    17  H    4.294901   5.286594   6.346610   6.582388   5.827046
    18  H    3.166689   3.166886   4.172653   4.587566   4.151731
    19  H    2.125779   3.369673   4.520542   4.770371   3.993490
    20  H    2.595964   1.085120   2.149251   3.394362   3.868938
    21  H    4.931025   2.148338   1.084103   2.150178   3.393324
    22  H    6.180352   3.396697   2.150409   1.084083   2.152559
    23  H    5.860018   3.867939   3.393147   2.153344   1.084107
    24  H    4.089431   3.390083   3.865259   3.395638   2.150179
    25  H    2.137791   3.776730   5.085947   6.062414   5.999188
    26  H    3.404984   5.302249   6.516115   7.713307   7.884099
    27  H    3.898031   5.884148   6.992339   8.146219   8.340184
    28  H    3.413306   5.200660   6.201663   7.082293   7.102625
    29  Br   2.908194   3.965517   4.841464   5.211666   4.811965
                   11         12         13         14         15
    11  C    0.000000
    12  C    4.840803   0.000000
    13  C    6.053533   1.390712   0.000000
    14  C    6.391636   2.408743   1.390260   0.000000
    15  C    5.638311   2.777166   2.406208   1.391346   0.000000
    16  C    4.311767   2.378531   2.755521   2.394943   1.387457
    17  H    4.649954   4.402985   5.664705   6.641768   6.585790
    18  H    3.137230   3.368484   4.734767   5.691866   5.590064
    19  H    2.624215   3.300602   4.478857   4.790832   4.078491
    20  H    3.393593   2.912318   3.685486   4.123496   3.910060
    21  H    3.863396   5.379522   6.065969   6.336980   5.968129
    22  H    3.393482   6.976499   7.918366   8.154748   7.497197
    23  H    2.146635   6.910277   8.074854   8.338906   7.506542
    24  H    1.085967   5.217586   6.474977   6.808522   6.001835
    25  H    4.938364   1.084226   2.147731   3.390480   3.861376
    26  H    6.915513   2.145444   1.083591   2.150439   3.390663
    27  H    7.437902   3.395099   2.154935   1.083595   2.144170
    28  H    6.251221   3.859923   3.393307   2.156407   1.082862
    29  Br   3.934188   4.194223   4.700582   4.171379   2.859745
                   16         17         18         19         20
    16  C    0.000000
    17  H    5.525648   0.000000
    18  H    4.476581   2.271822   0.000000
    19  H    2.734755   3.475553   2.851983   0.000000
    20  H    3.176748   5.469356   3.389199   3.714663   0.000000
    21  H    5.261293   7.191835   4.953376   5.466503   2.468876
    22  H    6.494139   7.560508   5.569481   5.832372   4.289233
    23  H    6.241124   6.362208   4.923655   4.678521   4.953009
    24  H    4.621577   4.305706   3.330291   2.402670   4.289208
    25  H    3.362102   3.767017   2.788223   3.582857   3.169989
    26  H    3.839071   6.061783   5.235974   5.395498   4.367702
    27  H    3.377001   7.631643   6.727504   5.853197   5.019415
    28  H    2.146629   7.536188   6.565213   4.789017   4.700088
    29  Br   1.945749   6.266904   5.300418   2.842714   4.123842
                   21         22         23         24         25
    21  H    0.000000
    22  H    2.479183   0.000000
    23  H    4.291511   2.482076   0.000000
    24  H    4.949347   4.291545   2.473625   0.000000
    25  H    5.530722   7.070594   6.973795   5.290881   0.000000
    26  H    6.670053   8.651653   8.921105   7.354191   2.468511
    27  H    7.106178   9.034570   9.343417   7.872365   4.291124
    28  H    6.507399   7.948857   7.979795   6.592035   4.944121
    29  Br   5.540622   6.109126   5.492942   4.064668   5.045724
                   26         27         28         29
    26  H    0.000000
    27  H    2.488671   0.000000
    28  H    4.293979   2.479927   0.000000
    29  Br   5.784166   5.002860   2.930639   0.000000
 Symmetry turned off by external request.
 Stoichiometry    C14H12BrNO
 Framework group  C1[X(C14H12BrNO)]
 Deg. of freedom    81
 Full point group                 C1      NOp   1
 Rotational constants (GHZ):           0.4196373           0.3259698           0.2641351
 Basis read from rwf:  (5D, 7F)
 Pseudo-potential data read from rwf file.
   396 basis functions,   648 primitive gaussians,   412 cartesian basis functions
    59 alpha electrons       59 beta electrons
       nuclear repulsion energy      1098.0839315564 Hartrees.
 NAtoms=   29 NActive=   29 NUniq=   29 SFac= 1.00D+00 NAtFMM=   60 NAOKFM=F Big=F
 Integral buffers will be    131072 words long.
 Raffenetti 2 integral format.
 Two-electron integral symmetry is turned off.
 ------------------------------------------------------------------------------
 Polarizable Continuum Model (PCM)
 =================================
 Model                : PCM.
 Atomic radii         : UFF (Universal Force Field).
 Polarization charges : Total charges.
 Charge compensation  : None.
 Solution method      : On-the-fly selection.
 Cavity type          : Scaled VdW (van der Waals Surface) (Alpha=1.100).
 Cavity algorithm     : GePol (No added spheres)
                        Default sphere list used, NSphG=   29.
                        Lebedev-Laikov grids with approx.  5.0 points / Ang**2.
                        Smoothing algorithm: York/Karplus (Gamma=1.0000).
                        Polarization charges: spherical gaussians, with
                                              point-specific exponents (IZeta= 3).
                        Self-potential: point-specific (ISelfS= 7).
                        Self-field    : sphere-specific E.n sum rule (ISelfD= 2).
 1st derivatives      : Analytical E(r).r(x)/FMM algorithm (CHGder, D1EAlg=3).
                        Cavity 1st derivative terms included.
 Solvent              : DiMethylSulfoxide, Eps=  46.826000 Eps(inf)=   2.007889
 ------------------------------------------------------------------------------
 One-electron integrals computed using PRISM.
   1 Symmetry operations used in ECPInt.
 ECPInt:  NShTT=    9316 NPrTT=   38001 LenC2=    8732 LenP2D=   23916.
 LDataN:  DoStor=T MaxTD1= 5 Len=  102
 NBasis=   396 RedAO= T EigKep=  1.28D-06  NBF=   396
 NBsUse=   395 1.00D-06 EigRej=  6.73D-07 NBFU=   395
 Initial guess from the checkpoint file:  "/home/aikhl/works/aikhl/Gau-15490.chk"
 B after Tr=     0.003839    0.001674    0.017651
         Rot=    0.999999    0.000954    0.000715    0.000741 Ang=   0.16 deg.
 ExpMin= 4.38D-02 ExpMax= 8.59D+03 ExpMxC= 1.30D+03 IAcc=3 IRadAn=         5 AccDes= 0.00D+00
 Harris functional with IExCor= 1009 and IRadAn=       5 diagonalized for initial guess.
 HarFok:  IExCor= 1009 AccDes= 0.00D+00 IRadAn=         5 IDoV= 1 UseB2=F ITyADJ=14
 ICtDFT=  3500011 ScaDFX=  1.000000  1.000000  1.000000  1.000000
 FoFCou: FMM=F IPFlag=           0 FMFlag=      100000 FMFlg1=           0
         NFxFlg=           0 DoJE=T BraDBF=F KetDBF=T FulRan=T
         wScrn=  0.000000 ICntrl=       500 IOpCl=  0 I1Cent=   200000004 NGrid=           0
         NMat0=    1 NMatS0=      1 NMatT0=    0 NMatD0=    1 NMtDS0=    0 NMtDT0=    0
 Symmetry not used in FoFCou.
 Requested convergence on RMS density matrix=1.00D-08 within 128 cycles.
 Requested convergence on MAX density matrix=1.00D-06.
 Requested convergence on             energy=1.00D-06.
 No special actions if energy rises.
 Inv3:  Mode=1 IEnd=    16950387.
 Iteration    1 A*A^-1 deviation from unit magnitude is 6.00D-15 for    748.
 Iteration    1 A*A^-1 deviation from orthogonality  is 3.33D-15 for   1839    748.
 Iteration    1 A^-1*A deviation from unit magnitude is 4.88D-15 for   2357.
 Iteration    1 A^-1*A deviation from orthogonality  is 6.10D-15 for   1894   1839.
 Error on total polarization charges =  0.01745
 SCF Done:  E(RM062X) =  -683.713301473     A.U. after   15 cycles
            NFock= 15  Conv=0.23D-08     -V/T= 2.0172
   1 Symmetry operations used in ECPInt.
 ECPInt:  NShTT=    9316 NPrTT=   38001 LenC2=    8732 LenP2D=   23916.
 LDataN:  DoStor=T MaxTD1= 6 Len=  172
 D1PCM: PCM CHGder 1st derivatives, ID1Alg=3 FixD1E=F DoIter=F DoCFld=F I1PDM=0.
 Calling FoFJK, ICntrl=      2127 FMM=F ISym2X=0 I1Cent= 0 IOpClX= 0 NMat=1 NMatS=1 NMatT=0.
 -------------------------------------------------------------------
 Center     Atomic                   Forces (Hartrees/Bohr)
 Number     Number              X              Y              Z
 -------------------------------------------------------------------
      1        6           0.004342966    0.000310563   -0.007183161
      2        7          -0.000337673   -0.003936308   -0.002767948
      3        8          -0.003557139   -0.003206564   -0.000038551
      4        6          -0.001522041    0.005298947    0.004083796
      5        6           0.000091526   -0.000179790    0.000220771
      6        6          -0.000311117    0.000035180   -0.000669567
      7        6          -0.000177654   -0.000119496    0.000114201
      8        6           0.000074032    0.000149286    0.000058270
      9        6           0.000090748   -0.000003820   -0.000105177
     10        6          -0.000115337   -0.000056592   -0.000002911
     11        6           0.000128521    0.000076483    0.000026898
     12        6           0.000348700    0.000031843    0.000591939
     13        6          -0.000101486    0.000242705   -0.000084522
     14        6           0.000058255   -0.000055308    0.000147109
     15        6           0.000051698   -0.000074279   -0.000121407
     16        6          -0.000224059    0.000175594    0.000142821
     17        1          -0.000084582    0.002552735    0.007815293
     18        1           0.000707351   -0.001325380   -0.001934918
     19        1           0.000543378    0.000158775   -0.000075341
     20        1           0.000006327   -0.000029930   -0.000009720
     21        1           0.000007916   -0.000000802   -0.000000737
     22        1           0.000007729   -0.000003617    0.000006644
     23        1          -0.000005662    0.000010936    0.000007285
     24        1           0.000014347   -0.000005778   -0.000014097
     25        1          -0.000112032    0.000029091   -0.000317495
     26        1          -0.000037039    0.000017191    0.000011772
     27        1          -0.000012142    0.000001930   -0.000000924
     28        1           0.000016556    0.000001238   -0.000002085
     29       35           0.000107911   -0.000094832    0.000101763
 -------------------------------------------------------------------
 Cartesian Forces:  Max     0.007815293 RMS     0.001658834

 GradGradGradGradGradGradGradGradGradGradGradGradGradGradGradGradGradGrad
 Berny optimization.
 Using GEDIIS/GDIIS optimizer.
 FormGI is forming the generalized inverse of G from B-inverse, IUseBI=4.
 Internal  Forces:  Max     0.008882107 RMS     0.001081150
 Search for a local minimum.
 Step number   2 out of a maximum of   80 on scan point     2 out of    18
 All quantities printed in internal units (Hartrees-Bohrs-Radians)
 Mixed Optimization -- RFO/linear search
 Update second derivatives using D2CorX and points    1    2
 DE= -1.91D-03 DEPred=-6.00D-03 R= 3.18D-01
 Trust test= 3.18D-01 RLast= 5.31D-01 DXMaxT set to 3.00D-01
 ITU=  0  0
 Use linear search instead of GDIIS.
     Eigenvalues ---    0.00476   0.00482   0.00937   0.01460   0.01487
     Eigenvalues ---    0.01790   0.02162   0.02167   0.02175   0.02180
     Eigenvalues ---    0.02182   0.02182   0.02187   0.02191   0.02196
     Eigenvalues ---    0.02203   0.02205   0.02210   0.02213   0.02216
     Eigenvalues ---    0.02223   0.02235   0.04833   0.05534   0.06123
     Eigenvalues ---    0.06781   0.15282   0.15981   0.15999   0.16000
     Eigenvalues ---    0.16000   0.16000   0.16000   0.16000   0.16000
     Eigenvalues ---    0.16000   0.16016   0.16201   0.18474   0.19052
     Eigenvalues ---    0.22000   0.22000   0.22000   0.22136   0.22401
     Eigenvalues ---    0.22493   0.23475   0.24483   0.24975   0.24986
     Eigenvalues ---    0.25003   0.30181   0.30225   0.33802   0.34427
     Eigenvalues ---    0.35286   0.35380   0.35502   0.35503   0.35506
     Eigenvalues ---    0.35525   0.35566   0.35567   0.35654   0.37285
     Eigenvalues ---    0.42420   0.42524   0.42661   0.42842   0.45971
     Eigenvalues ---    0.46514   0.46657   0.46700   0.46897   0.46903
     Eigenvalues ---    0.47168   0.47210   0.47584   0.55419   0.95743
     Eigenvalues --- 1000.000001000.000001000.000001000.000001000.00000
     Eigenvalues --- 1000.000001000.000001000.000001000.000001000.00000
     Eigenvalues --- 1000.000001000.000001000.000001000.000001000.00000
     Eigenvalues --- 1000.000001000.000001000.000001000.000001000.00000
     Eigenvalues --- 1000.000001000.000001000.000001000.000001000.00000
     Eigenvalues --- 1000.000001000.000001000.000001000.000001000.00000
     Eigenvalues --- 1000.000001000.000001000.000001000.000001000.00000
     Eigenvalues --- 1000.000001000.000001000.000001000.000001000.00000
     Eigenvalues --- 1000.000001000.000001000.000001000.000001000.00000
     Eigenvalues --- 1000.000001000.000001000.000001000.000001000.00000
     Eigenvalues --- 1000.000001000.000001000.000001000.000001000.00000
     Eigenvalues --- 1000.000001000.000001000.000001000.000001000.00000
     Eigenvalues --- 1000.000001000.000001000.000001000.000001000.00000
     Eigenvalues --- 1000.000001000.000001000.00000
 RFO step:  Lambda=-4.79128917D-04 EMin= 4.75766633D-03
 Quartic linear search produced a step of -0.36672.
 Iteration  1 RMS(Cart)=  0.02324506 RMS(Int)=  0.00169595
 Iteration  2 RMS(Cart)=  0.00155697 RMS(Int)=  0.00072265
 Iteration  3 RMS(Cart)=  0.00000255 RMS(Int)=  0.00072265
 Iteration  4 RMS(Cart)=  0.00000000 RMS(Int)=  0.00072265
 Iteration  1 RMS(Cart)=  0.00002894 RMS(Int)=  0.00002061
 Iteration  2 RMS(Cart)=  0.00001144 RMS(Int)=  0.00002294
 Iteration  3 RMS(Cart)=  0.00000452 RMS(Int)=  0.00002495
 Iteration  4 RMS(Cart)=  0.00000179 RMS(Int)=  0.00002587
 Iteration  5 RMS(Cart)=  0.00000071 RMS(Int)=  0.00002625
 Variable       Old X    -DE/DX   Delta X   Delta X   Delta X     New X
                                 (Linear)    (Quad)   (Total)
    R1        2.55148   0.00056  -0.00153   0.00241   0.00087   2.55235
    R2        2.30682  -0.00404   0.00058  -0.00330  -0.00272   2.30410
    R3        2.07783  -0.00023  -0.00037   0.00001  -0.00036   2.07748
    R4        2.75836   0.00132  -0.00181   0.00431   0.00250   2.76087
    R5        1.90862   0.00012   0.00007   0.00008   0.00015   1.90877
    R6        2.87519  -0.00006  -0.00000  -0.00012  -0.00012   2.87506
    R7        2.87466   0.00025   0.00050  -0.00008   0.00043   2.87509
    R8        2.06651   0.00033  -0.00013   0.00075   0.00062   2.06714
    R9        2.63280   0.00010   0.00002   0.00012   0.00013   2.63293
   R10        2.63759  -0.00003  -0.00002  -0.00001  -0.00003   2.63756
   R11        2.63554   0.00033   0.00037   0.00002   0.00039   2.63593
   R12        2.63394  -0.00008   0.00014  -0.00027  -0.00013   2.63381
   R13        2.63377  -0.00013   0.00000  -0.00018  -0.00018   2.63359
   R14        2.05058  -0.00003   0.00001  -0.00007  -0.00005   2.05053
   R15        2.62858   0.00009  -0.00000   0.00012   0.00012   2.62870
   R16        2.04866  -0.00001   0.00000  -0.00002  -0.00002   2.04864
   R17        2.63422  -0.00008  -0.00000  -0.00011  -0.00011   2.63411
   R18        2.04862  -0.00001   0.00000  -0.00001  -0.00001   2.04861
   R19        2.62673   0.00003   0.00001   0.00003   0.00004   2.62677
   R20        2.04866  -0.00001   0.00000  -0.00002  -0.00002   2.04864
   R21        2.05218   0.00002  -0.00002   0.00006   0.00004   2.05222
   R22        2.62806   0.00021   0.00009   0.00019   0.00028   2.62835
   R23        2.04889  -0.00025  -0.00020  -0.00019  -0.00040   2.04849
   R24        2.62721  -0.00008  -0.00018   0.00011  -0.00007   2.62714
   R25        2.04769   0.00001  -0.00002   0.00003   0.00001   2.04770
   R26        2.62926   0.00008  -0.00001   0.00010   0.00009   2.62935
   R27        2.04770   0.00001  -0.00001   0.00003   0.00001   2.04771
   R28        2.62191  -0.00011  -0.00011  -0.00003  -0.00014   2.62177
   R29        2.04631  -0.00000  -0.00001   0.00001  -0.00000   2.04631
   R30        3.67693  -0.00011  -0.00025  -0.00011  -0.00037   3.67657
    A1        2.17302  -0.00268  -0.00666  -0.00120  -0.00339   2.16963
    A2        1.98469   0.00098  -0.00709   0.00389   0.00128   1.98596
    A3        2.12205   0.00217   0.00122  -0.00180   0.00390   2.12595
    A4        2.11601   0.00083   0.00268  -0.00155   0.00346   2.11947
    A5        2.05911  -0.00148   0.00876  -0.01579  -0.00469   2.05441
    A6        2.05533   0.00130   0.00483  -0.00554   0.00177   2.05710
    A7        1.89907  -0.00074  -0.00039  -0.00169  -0.00208   1.89699
    A8        1.96156   0.00093   0.00126   0.00190   0.00316   1.96472
    A9        1.86179  -0.00025  -0.00181   0.00006  -0.00176   1.86003
   A10        1.96692  -0.00003   0.00080  -0.00050   0.00031   1.96723
   A11        1.89131   0.00036   0.00022   0.00089   0.00111   1.89242
   A12        1.87893  -0.00029  -0.00026  -0.00062  -0.00088   1.87805
   A13        2.12383   0.00021   0.00013   0.00037   0.00050   2.12433
   A14        2.07557  -0.00027  -0.00011  -0.00055  -0.00066   2.07491
   A15        2.08321   0.00005  -0.00002   0.00017   0.00015   2.08336
   A16        2.11762   0.00025   0.00173  -0.00143   0.00030   2.11793
   A17        2.12190  -0.00015  -0.00142   0.00129  -0.00013   2.12178
   A18        2.04334  -0.00010  -0.00033   0.00017  -0.00015   2.04319
   A19        2.09844  -0.00006   0.00003  -0.00018  -0.00016   2.09828
   A20        2.09531   0.00003   0.00003   0.00005   0.00008   2.09539
   A21        2.08942   0.00002  -0.00006   0.00013   0.00007   2.08949
   A22        2.09749   0.00001  -0.00001   0.00003   0.00002   2.09751
   A23        2.08930  -0.00000   0.00001  -0.00002  -0.00001   2.08929
   A24        2.09638  -0.00001  -0.00000  -0.00001  -0.00001   2.09637
   A25        2.09049   0.00005  -0.00002   0.00014   0.00013   2.09062
   A26        2.09679  -0.00002   0.00001  -0.00005  -0.00004   2.09675
   A27        2.09590  -0.00003   0.00001  -0.00009  -0.00008   2.09582
   A28        2.09402  -0.00003   0.00002  -0.00013  -0.00010   2.09391
   A29        2.09716   0.00002  -0.00001   0.00007   0.00006   2.09722
   A30        2.09199   0.00001  -0.00001   0.00006   0.00004   2.09204
   A31        2.10271  -0.00002  -0.00000  -0.00004  -0.00004   2.10267
   A32        2.08516   0.00001  -0.00004   0.00008   0.00004   2.08520
   A33        2.09529   0.00001   0.00004  -0.00004  -0.00000   2.09529
   A34        2.11995  -0.00007   0.00010  -0.00025  -0.00015   2.11980
   A35        2.07064  -0.00020   0.00085  -0.00188  -0.00102   2.06962
   A36        2.09259   0.00027  -0.00095   0.00212   0.00117   2.09376
   A37        2.09490   0.00001   0.00003   0.00005   0.00008   2.09498
   A38        2.08970   0.00003  -0.00003   0.00013   0.00010   2.08980
   A39        2.09859  -0.00004  -0.00000  -0.00018  -0.00018   2.09840
   A40        2.09047   0.00001  -0.00005   0.00005   0.00001   2.09048
   A41        2.10603   0.00001  -0.00001   0.00005   0.00004   2.10608
   A42        2.08667  -0.00002   0.00005  -0.00011  -0.00005   2.08662
   A43        2.07786  -0.00000   0.00009  -0.00019  -0.00010   2.07776
   A44        2.10787   0.00001  -0.00001   0.00007   0.00006   2.10793
   A45        2.09746  -0.00000  -0.00008   0.00012   0.00004   2.09750
   A46        2.13983   0.00015   0.00015   0.00016   0.00031   2.14014
   A47        2.09799  -0.00033  -0.00011  -0.00067  -0.00078   2.09722
   A48        2.04535   0.00018  -0.00004   0.00051   0.00047   2.04582
    D1        0.37980  -0.00266  -0.00000   0.00000   0.00000   0.37980
    D2       -3.11264  -0.00034   0.07709  -0.07465   0.00203  -3.11061
    D3       -2.67379  -0.00888  -0.13766  -0.01115  -0.14872  -2.82251
    D4        0.11696  -0.00656  -0.06057  -0.08579  -0.14669  -0.02973
    D5        2.56014   0.00078   0.04127  -0.04787  -0.00659   2.55355
    D6       -1.53211   0.00086   0.04292  -0.04842  -0.00550  -1.53761
    D7        0.52320   0.00087   0.04217  -0.04809  -0.00591   0.51729
    D8       -0.23134  -0.00100  -0.03597   0.02861  -0.00737  -0.23871
    D9        1.95960  -0.00092  -0.03432   0.02805  -0.00628   1.95332
   D10       -2.26828  -0.00091  -0.03507   0.02839  -0.00669  -2.27497
   D11        1.65355   0.00035   0.00157  -0.00303  -0.00146   1.65209
   D12       -1.45161   0.00035   0.00153  -0.00276  -0.00123  -1.45283
   D13       -0.53426  -0.00028  -0.00034  -0.00387  -0.00421  -0.53848
   D14        2.64377  -0.00028  -0.00038  -0.00359  -0.00398   2.63979
   D15       -2.61166  -0.00015  -0.00066  -0.00338  -0.00405  -2.61571
   D16        0.56637  -0.00014  -0.00070  -0.00311  -0.00381   0.56255
   D17       -0.30368   0.00017  -0.00436   0.01555   0.01119  -0.29249
   D18        2.86565   0.00016  -0.00378   0.01397   0.01019   2.87584
   D19        1.84978  -0.00012  -0.00328   0.01439   0.01111   1.86089
   D20       -1.26407  -0.00013  -0.00271   0.01281   0.01010  -1.25396
   D21       -2.34881   0.00013  -0.00270   0.01479   0.01209  -2.33671
   D22        0.82053   0.00011  -0.00212   0.01321   0.01109   0.83162
   D23       -3.10330  -0.00001  -0.00019  -0.00019  -0.00038  -3.10369
   D24        0.04472  -0.00001  -0.00006  -0.00016  -0.00022   0.04450
   D25        0.00170  -0.00002  -0.00015  -0.00048  -0.00064   0.00106
   D26       -3.13347  -0.00002  -0.00002  -0.00045  -0.00047  -3.13394
   D27        3.10819   0.00002   0.00007   0.00031   0.00039   3.10858
   D28       -0.04149   0.00001   0.00007   0.00003   0.00009  -0.04140
   D29        0.00217   0.00002   0.00003   0.00058   0.00061   0.00278
   D30        3.13567   0.00001   0.00003   0.00029   0.00031   3.13599
   D31       -3.11309   0.00001   0.00021  -0.00022  -0.00001  -3.11310
   D32        0.03235  -0.00002  -0.00106   0.00092  -0.00014   0.03221
   D33        0.00196   0.00002  -0.00036   0.00131   0.00095   0.00291
   D34       -3.13579  -0.00000  -0.00163   0.00246   0.00083  -3.13496
   D35        3.11797   0.00002  -0.00020   0.00087   0.00067   3.11864
   D36       -0.02714  -0.00002  -0.00042   0.00015  -0.00027  -0.02741
   D37        0.00299  -0.00000   0.00032  -0.00062  -0.00030   0.00269
   D38        3.14107  -0.00004   0.00010  -0.00134  -0.00125   3.13982
   D39       -0.00471   0.00001   0.00016   0.00013   0.00029  -0.00442
   D40       -3.14059   0.00001   0.00011  -0.00000   0.00010  -3.14049
   D41        3.13048   0.00001   0.00003   0.00009   0.00013   3.13060
   D42       -0.00541  -0.00000  -0.00002  -0.00004  -0.00006  -0.00547
   D43        0.00383   0.00000  -0.00005   0.00014   0.00009   0.00392
   D44       -3.13433  -0.00001  -0.00005  -0.00017  -0.00022  -3.13455
   D45        3.13970   0.00001   0.00001   0.00027   0.00028   3.13997
   D46        0.00153  -0.00000   0.00000  -0.00004  -0.00003   0.00150
   D47        0.00002  -0.00001  -0.00007  -0.00005  -0.00012  -0.00010
   D48       -3.13611  -0.00000  -0.00003  -0.00011  -0.00014  -3.13625
   D49        3.13819   0.00001  -0.00007   0.00026   0.00019   3.13838
   D50        0.00206   0.00001  -0.00002   0.00019   0.00017   0.00222
   D51       -0.00303  -0.00001   0.00008  -0.00031  -0.00023  -0.00327
   D52       -3.13649   0.00001   0.00009  -0.00002   0.00006  -3.13643
   D53        3.13312  -0.00001   0.00003  -0.00025  -0.00021   3.13290
   D54       -0.00034   0.00000   0.00004   0.00004   0.00009  -0.00026
   D55       -0.00356  -0.00002   0.00020  -0.00094  -0.00074  -0.00430
   D56        3.14072  -0.00003  -0.00038  -0.00038  -0.00076   3.13996
   D57        3.13414   0.00000   0.00148  -0.00210  -0.00062   3.13352
   D58       -0.00476  -0.00001   0.00091  -0.00155  -0.00064  -0.00540
   D59        0.00024  -0.00000   0.00003  -0.00019  -0.00015   0.00009
   D60       -3.13749  -0.00000  -0.00015   0.00023   0.00007  -3.13741
   D61        3.13913   0.00001   0.00061  -0.00074  -0.00013   3.13900
   D62        0.00141   0.00001   0.00042  -0.00033   0.00010   0.00150
   D63        0.00451   0.00003  -0.00008   0.00086   0.00078   0.00529
   D64       -3.13789   0.00002  -0.00001   0.00054   0.00053  -3.13736
   D65       -3.14091   0.00002   0.00011   0.00045   0.00056  -3.14035
   D66       -0.00012   0.00001   0.00017   0.00013   0.00031   0.00018
   D67       -0.00625  -0.00002  -0.00011  -0.00045  -0.00056  -0.00681
   D68        3.13876   0.00001   0.00011   0.00025   0.00036   3.13913
   D69        3.13614  -0.00002  -0.00017  -0.00014  -0.00031   3.13583
   D70       -0.00203   0.00002   0.00004   0.00057   0.00061  -0.00142
         Item               Value     Threshold  Converged?
 Maximum Force            0.008415     0.002500     NO 
 RMS     Force            0.001047     0.001667     YES
 Maximum Displacement     0.230176     0.010000     NO 
 RMS     Displacement     0.023180     0.006667     NO 
 Predicted change in Energy=-1.148219D-03
 GradGradGradGradGradGradGradGradGradGradGradGradGradGradGradGradGradGrad

                          Input orientation:                          
 ---------------------------------------------------------------------
 Center     Atomic      Atomic             Coordinates (Angstroms)
 Number     Number       Type             X           Y           Z
 ---------------------------------------------------------------------
      1          6           0        2.220595   -0.428293   -0.149367
      2          7           0        0.898427   -0.645923    0.020203
      3          8           0        2.693927    0.588028   -0.628615
      4          6           0       -0.099894    0.084282   -0.757383
      5          6           0       -1.286365   -0.833442   -1.011911
      6          6           0       -0.502765    1.397793   -0.103827
      7          6           0       -2.406240   -0.829792   -0.182985
      8          6           0       -3.456293   -1.715282   -0.418589
      9          6           0       -3.394739   -2.604738   -1.486340
     10          6           0       -2.276445   -2.611320   -2.318422
     11          6           0       -1.227877   -1.730655   -2.079463
     12          6           0       -0.227164    1.654610    1.239217
     13          6           0       -0.624002    2.840700    1.847662
     14          6           0       -1.306865    3.804359    1.114329
     15          6           0       -1.591290    3.577632   -0.228681
     16          6           0       -1.190052    2.383488   -0.809935
     17          1           0        2.856576   -1.234892    0.242432
     18          1           0        0.617063   -1.514032    0.453189
     19          1           0        0.365774    0.321987   -1.718229
     20          1           0       -2.466583   -0.132154    0.645921
     21          1           0       -4.324132   -1.704557    0.231027
     22          1           0       -4.214838   -3.288752   -1.672853
     23          1           0       -2.224213   -3.298503   -3.155270
     24          1           0       -0.358132   -1.731390   -2.729783
     25          1           0        0.311815    0.907184    1.810135
     26          1           0       -0.396536    3.010631    2.893399
     27          1           0       -1.617465    4.733709    1.576960
     28          1           0       -2.118808    4.318738   -0.816108
     29         35           0       -1.618879    2.120386   -2.689315
 ---------------------------------------------------------------------
                    Distance matrix (angstroms):
                    1          2          3          4          5
     1  C    0.000000
     2  N    1.350646   0.000000
     3  O    1.219275   2.273196   0.000000
     4  C    2.452975   1.460987   2.841792   0.000000
     5  C    3.634129   2.423580   4.243845   1.521419   0.000000
     6  C    3.279231   2.481028   3.339157   1.521431   2.533191
     7  C    4.644344   3.316009   5.312298   2.546506   1.393288
     8  C    5.827167   4.505514   6.570735   3.823431   2.416249
     9  C    6.168985   4.953575   6.928298   4.314883   2.794247
    10  C    5.449199   4.405879   6.147836   3.800065   2.418281
    11  C    4.160934   3.179058   4.781401   2.512814   1.395736
    12  C    3.501167   2.836442   3.627556   2.543331   3.518506
    13  C    4.771391   4.220656   4.713293   3.828679   4.702681
    14  C    5.652897   5.085807   5.421160   4.335788   5.102011
    15  C    5.530298   4.909078   5.240302   3.835007   4.490435
    16  C    4.469338   3.772029   4.282739   2.545104   3.224703
    17  H    1.099354   2.056847   2.026873   3.388299   4.347241
    18  H    2.028107   1.010077   3.146796   2.129347   2.496550
    19  H    2.542560   2.059785   2.584248   1.093881   2.136227
    20  H    4.763383   3.461037   5.364138   2.759950   2.152470
    21  H    6.678847   5.332943   7.432906   4.692663   3.395845
    22  H    7.205416   5.999705   7.990675   5.398907   3.878317
    23  H    6.085218   5.183695   6.758492   4.658952   3.398540
    24  H    3.873814   3.212413   4.371461   2.693272   2.149188
    25  H    3.044107   2.441334   3.424006   2.727420   3.680747
    26  H    5.285263   4.827274   5.274899   4.688254   5.551589
    27  H    6.660119   6.139515   6.374899   5.419350   6.148581
    28  H    6.466008   5.869496   6.092271   4.691490   5.222668
    29  Br   5.262001   4.618526   5.019452   3.191457   3.413115
                    6          7          8          9         10
     6  C    0.000000
     7  C    2.931146   0.000000
     8  C    4.302748   1.393633   0.000000
     9  C    5.127876   2.413773   1.391048   0.000000
    10  C    4.911554   2.784022   2.409210   1.393910   0.000000
    11  C    3.770426   2.407638   2.779312   2.410624   1.390025
    12  C    1.394875   3.597677   4.952955   5.966929   5.920685
    13  C    2.430018   4.557676   5.823636   6.960270   7.057716
    14  C    2.814612   4.936294   6.118522   7.224903   7.340627
    15  C    2.439707   4.482367   5.615090   6.561695   6.568074
    16  C    1.393752   3.492469   4.699884   5.495504   5.329530
    17  H    4.282068   5.295500   6.365536   6.629033   5.899190
    18  H    3.169071   3.164374   4.170459   4.587589   4.154306
    19  H    2.125562   3.371591   4.521916   4.770843   3.993225
    20  H    2.599893   1.085092   2.149186   3.394361   3.869076
    21  H    4.933513   2.148239   1.084094   2.150220   3.393365
    22  H    6.181022   3.396648   2.150436   1.084077   2.152449
    23  H    5.859172   3.868094   3.393234   2.153316   1.084096
    24  H    4.087585   3.390251   3.865291   3.395566   2.150214
    25  H    2.137168   3.791759   5.103252   6.077737   6.010320
    26  H    3.405275   5.315251   6.531893   7.726818   7.893255
    27  H    3.898196   5.888303   6.996641   8.148332   8.340127
    28  H    3.413335   5.195269   6.193245   7.071897   7.092778
    29  Br   2.907335   3.950339   4.821269   5.189184   4.791556
                   11         12         13         14         15
    11  C    0.000000
    12  C    4.845108   0.000000
    13  C    6.056753   1.390862   0.000000
    14  C    6.390847   2.408895   1.390222   0.000000
    15  C    5.633416   2.777333   2.406224   1.391394   0.000000
    16  C    4.305729   2.378537   2.755408   2.394851   1.387382
    17  H    4.724377   4.341918   5.594786   6.594581   6.570072
    18  H    3.140868   3.372069   4.737983   5.694197   5.591673
    19  H    2.623652   3.297566   4.476511   4.790409   4.080206
    20  H    3.393717   2.925666   3.698263   4.130434   3.910701
    21  H    3.863397   5.393107   6.079790   6.342892   5.965005
    22  H    3.393366   6.987025   7.928323   8.157016   7.491052
    23  H    2.146671   6.916144   8.079593   8.337965   7.499784
    24  H    1.085989   5.218726   6.475159   6.806012   5.996824
    25  H    4.945484   1.084016   2.148406   3.390854   3.861330
    26  H    6.921002   2.145647   1.083597   2.150300   3.390620
    27  H    7.437016   3.395270   2.154932   1.083601   2.144187
    28  H    6.243795   3.860085   3.393333   2.156484   1.082859
    29  Br   3.918587   4.193707   4.700297   4.171430   2.859904
                   16         17         18         19         20
    16  C    0.000000
    17  H    5.529498   0.000000
    18  H    4.477925   2.266662   0.000000
    19  H    2.737769   3.531595   2.854675   0.000000
    20  H    3.174508   5.451134   3.384613   3.717216   0.000000
    21  H    5.255299   7.196061   4.949855   5.468244   2.468821
    22  H    6.486005   7.608650   5.569286   5.832794   4.289197
    23  H    6.233387   6.451147   4.927288   4.677720   4.953137
    24  H    4.616289   4.406237   3.336100   2.400757   4.289347
    25  H    3.361524   3.677226   2.792269   3.576971   3.186709
    26  H    3.838965   5.969492   5.239712   5.392313   4.383304
    27  H    3.376905   7.577744   6.729803   5.852760   5.026377
    28  H    2.146582   7.531119   6.566377   4.791762   4.697757
    29  Br   1.945555   6.315277   5.299412   2.848876   4.112948
                   21         22         23         24         25
    21  H    0.000000
    22  H    2.479188   0.000000
    23  H    4.291542   2.481984   0.000000
    24  H    4.949371   4.291463   2.473690   0.000000
    25  H    5.550386   7.087148   6.983874   5.293557   0.000000
    26  H    6.689338   8.666736   8.929277   7.355842   2.469760
    27  H    7.112584   9.037008   9.342301   7.869654   4.291711
    28  H    6.499233   7.937332   7.969012   6.585300   4.944065
    29  Br   5.520597   6.085308   5.472468   4.053060   5.044253
                   26         27         28         29
    26  H    0.000000
    27  H    2.488508   0.000000
    28  H    4.293926   2.479984   0.000000
    29  Br   5.783887   5.003055   2.931140   0.000000
 Symmetry turned off by external request.
 Stoichiometry    C14H12BrNO
 Framework group  C1[X(C14H12BrNO)]
 Deg. of freedom    81
 Full point group                 C1      NOp   1
 Rotational constants (GHZ):           0.4193472           0.3271221           0.2637378
 Basis read from rwf:  (5D, 7F)
 Pseudo-potential data read from rwf file.
   396 basis functions,   648 primitive gaussians,   412 cartesian basis functions
    59 alpha electrons       59 beta electrons
       nuclear repulsion energy      1097.9452713872 Hartrees.
 NAtoms=   29 NActive=   29 NUniq=   29 SFac= 1.00D+00 NAtFMM=   60 NAOKFM=F Big=F
 Integral buffers will be    131072 words long.
 Raffenetti 2 integral format.
 Two-electron integral symmetry is turned off.
 ------------------------------------------------------------------------------
 Polarizable Continuum Model (PCM)
 =================================
 Model                : PCM.
 Atomic radii         : UFF (Universal Force Field).
 Polarization charges : Total charges.
 Charge compensation  : None.
 Solution method      : On-the-fly selection.
 Cavity type          : Scaled VdW (van der Waals Surface) (Alpha=1.100).
 Cavity algorithm     : GePol (No added spheres)
                        Default sphere list used, NSphG=   29.
                        Lebedev-Laikov grids with approx.  5.0 points / Ang**2.
                        Smoothing algorithm: York/Karplus (Gamma=1.0000).
                        Polarization charges: spherical gaussians, with
                                              point-specific exponents (IZeta= 3).
                        Self-potential: point-specific (ISelfS= 7).
                        Self-field    : sphere-specific E.n sum rule (ISelfD= 2).
 1st derivatives      : Analytical E(r).r(x)/FMM algorithm (CHGder, D1EAlg=3).
                        Cavity 1st derivative terms included.
 Solvent              : DiMethylSulfoxide, Eps=  46.826000 Eps(inf)=   2.007889
 ------------------------------------------------------------------------------
 One-electron integrals computed using PRISM.
   1 Symmetry operations used in ECPInt.
 ECPInt:  NShTT=    9316 NPrTT=   38001 LenC2=    8728 LenP2D=   23905.
 LDataN:  DoStor=T MaxTD1= 5 Len=  102
 NBasis=   396 RedAO= T EigKep=  1.29D-06  NBF=   396
 NBsUse=   395 1.00D-06 EigRej=  6.74D-07 NBFU=   395
 Initial guess from the checkpoint file:  "/home/aikhl/works/aikhl/Gau-15490.chk"
 B after Tr=    -0.002826   -0.007297   -0.012416
         Rot=    0.999997   -0.000449   -0.002236   -0.000476 Ang=  -0.27 deg.
 ExpMin= 4.38D-02 ExpMax= 8.59D+03 ExpMxC= 1.30D+03 IAcc=3 IRadAn=         5 AccDes= 0.00D+00
 Harris functional with IExCor= 1009 and IRadAn=       5 diagonalized for initial guess.
 HarFok:  IExCor= 1009 AccDes= 0.00D+00 IRadAn=         5 IDoV= 1 UseB2=F ITyADJ=14
 ICtDFT=  3500011 ScaDFX=  1.000000  1.000000  1.000000  1.000000
 FoFCou: FMM=F IPFlag=           0 FMFlag=      100000 FMFlg1=           0
         NFxFlg=           0 DoJE=T BraDBF=F KetDBF=T FulRan=T
         wScrn=  0.000000 ICntrl=       500 IOpCl=  0 I1Cent=   200000004 NGrid=           0
         NMat0=    1 NMatS0=      1 NMatT0=    0 NMatD0=    1 NMtDS0=    0 NMtDT0=    0
 Symmetry not used in FoFCou.
 Requested convergence on RMS density matrix=1.00D-08 within 128 cycles.
 Requested convergence on MAX density matrix=1.00D-06.
 Requested convergence on             energy=1.00D-06.
 No special actions if energy rises.
 Inv3:  Mode=1 IEnd=    16978923.
 Iteration    1 A*A^-1 deviation from unit magnitude is 5.44D-15 for   2378.
 Iteration    1 A*A^-1 deviation from orthogonality  is 2.48D-15 for   2374   2248.
 Iteration    1 A^-1*A deviation from unit magnitude is 5.00D-15 for   2378.
 Iteration    1 A^-1*A deviation from orthogonality  is 6.49D-15 for   1870   1842.
 Error on total polarization charges =  0.01744
 SCF Done:  E(RM062X) =  -683.714582271     A.U. after   13 cycles
            NFock= 13  Conv=0.85D-08     -V/T= 2.0172
   1 Symmetry operations used in ECPInt.
 ECPInt:  NShTT=    9316 NPrTT=   38001 LenC2=    8728 LenP2D=   23905.
 LDataN:  DoStor=T MaxTD1= 6 Len=  172
 D1PCM: PCM CHGder 1st derivatives, ID1Alg=3 FixD1E=F DoIter=F DoCFld=F I1PDM=0.
 Calling FoFJK, ICntrl=      2127 FMM=F ISym2X=0 I1Cent= 0 IOpClX= 0 NMat=1 NMatS=1 NMatT=0.
 -------------------------------------------------------------------
 Center     Atomic                   Forces (Hartrees/Bohr)
 Number     Number              X              Y              Z
 -------------------------------------------------------------------
      1        6           0.002684636    0.006494398    0.009323242
      2        7           0.000068422   -0.005342031   -0.005784128
      3        8          -0.001722912   -0.003468932   -0.005896997
      4        6          -0.000605663    0.003608289    0.002812364
      5        6          -0.000021332   -0.000107186   -0.000052145
      6        6           0.000265217   -0.000323670    0.000090991
      7        6           0.000022623   -0.000042330    0.000015770
      8        6           0.000034762    0.000033888    0.000020530
      9        6           0.000001394   -0.000004295   -0.000034851
     10        6          -0.000023457   -0.000025045    0.000018944
     11        6          -0.000001371    0.000011314    0.000032584
     12        6           0.000230974    0.000031327    0.000290928
     13        6          -0.000021359    0.000151953   -0.000061659
     14        6           0.000066596   -0.000069217    0.000107923
     15        6           0.000024408   -0.000112342   -0.000046496
     16        6          -0.000152865    0.000071659   -0.000102563
     17        1          -0.001047203   -0.000006926    0.000820268
     18        1           0.000093107   -0.001025793   -0.001467709
     19        1           0.000114761    0.000092209    0.000023455
     20        1           0.000016294    0.000029274    0.000010835
     21        1          -0.000002196   -0.000006526    0.000001470
     22        1          -0.000008640    0.000005128    0.000004201
     23        1          -0.000009142    0.000000642    0.000000801
     24        1          -0.000005812    0.000007268   -0.000007474
     25        1          -0.000063974   -0.000032524   -0.000119166
     26        1          -0.000014272    0.000007170    0.000004038
     27        1          -0.000006512   -0.000009053    0.000004756
     28        1           0.000011090   -0.000014367   -0.000005964
     29       35           0.000072425    0.000045718   -0.000003946
 -------------------------------------------------------------------
 Cartesian Forces:  Max     0.009323242 RMS     0.001777454

 GradGradGradGradGradGradGradGradGradGradGradGradGradGradGradGradGradGrad
 Berny optimization.
 Using GEDIIS/GDIIS optimizer.
 FormGI is forming the generalized inverse of G from B-inverse, IUseBI=4.
 Internal  Forces:  Max     0.007397173 RMS     0.000819765
 Search for a local minimum.
 Step number   3 out of a maximum of   80 on scan point     2 out of    18
 All quantities printed in internal units (Hartrees-Bohrs-Radians)
 Mixed Optimization -- En-DIIS/RFO-DIIS
 Update second derivatives using D2CorX and points    1    2    3
 DE= -1.28D-03 DEPred=-1.15D-03 R= 1.12D+00
 TightC=F SS=  1.41D+00  RLast= 2.12D-01 DXNew= 5.0454D-01 6.3494D-01
 Trust test= 1.12D+00 RLast= 2.12D-01 DXMaxT set to 5.05D-01
 ITU=  1  0  0
 Use linear search instead of GDIIS.
     Eigenvalues ---    0.00477   0.00482   0.00940   0.01432   0.01467
     Eigenvalues ---    0.01488   0.02162   0.02167   0.02175   0.02180
     Eigenvalues ---    0.02182   0.02182   0.02187   0.02191   0.02196
     Eigenvalues ---    0.02203   0.02205   0.02210   0.02213   0.02216
     Eigenvalues ---    0.02223   0.02235   0.04793   0.05298   0.06105
     Eigenvalues ---    0.06809   0.15315   0.15987   0.15999   0.16000
     Eigenvalues ---    0.16000   0.16000   0.16000   0.16000   0.16000
     Eigenvalues ---    0.16000   0.16111   0.16202   0.18575   0.19150
     Eigenvalues ---    0.22000   0.22000   0.22000   0.22191   0.22319
     Eigenvalues ---    0.22493   0.23475   0.24487   0.24976   0.24991
     Eigenvalues ---    0.25010   0.30191   0.30226   0.33802   0.34426
     Eigenvalues ---    0.35286   0.35380   0.35502   0.35503   0.35506
     Eigenvalues ---    0.35523   0.35566   0.35567   0.35654   0.37284
     Eigenvalues ---    0.42421   0.42523   0.42659   0.42843   0.45971
     Eigenvalues ---    0.46514   0.46656   0.46701   0.46897   0.46903
     Eigenvalues ---    0.47168   0.47209   0.47585   0.55450   0.95283
     Eigenvalues --- 1000.000001000.000001000.000001000.000001000.00000
     Eigenvalues --- 1000.000001000.000001000.000001000.000001000.00000
     Eigenvalues --- 1000.000001000.000001000.000001000.000001000.00000
     Eigenvalues --- 1000.000001000.000001000.000001000.000001000.00000
     Eigenvalues --- 1000.000001000.000001000.000001000.000001000.00000
     Eigenvalues --- 1000.000001000.000001000.000001000.000001000.00000
     Eigenvalues --- 1000.000001000.000001000.000001000.000001000.00000
     Eigenvalues --- 1000.000001000.000001000.000001000.000001000.00000
     Eigenvalues --- 1000.000001000.000001000.000001000.000001000.00000
     Eigenvalues --- 1000.000001000.000001000.000001000.000001000.00000
     Eigenvalues --- 1000.000001000.000001000.000001000.000001000.00000
     Eigenvalues --- 1000.000001000.000001000.000001000.000001000.00000
     Eigenvalues --- 1000.000001000.000001000.000001000.000001000.00000
     Eigenvalues --- 1000.000001000.000001000.00000
 RFO step:  Lambda=-2.00989314D-04 EMin= 4.77312876D-03
 Quartic linear search produced a step of  0.09715.
 Iteration  1 RMS(Cart)=  0.00972831 RMS(Int)=  0.00015241
 Iteration  2 RMS(Cart)=  0.00021138 RMS(Int)=  0.00008595
 Iteration  3 RMS(Cart)=  0.00000007 RMS(Int)=  0.00008595
 Iteration  1 RMS(Cart)=  0.00000483 RMS(Int)=  0.00000339
 Iteration  2 RMS(Cart)=  0.00000190 RMS(Int)=  0.00000377
 Iteration  3 RMS(Cart)=  0.00000075 RMS(Int)=  0.00000410
 Variable       Old X    -DE/DX   Delta X   Delta X   Delta X     New X
                                 (Linear)    (Quad)   (Total)
    R1        2.55235  -0.00013   0.00008  -0.00005   0.00004   2.55239
    R2        2.30410  -0.00124  -0.00026  -0.00167  -0.00194   2.30216
    R3        2.07748  -0.00031  -0.00003  -0.00103  -0.00107   2.07641
    R4        2.76087   0.00014   0.00024   0.00073   0.00097   2.76184
    R5        1.90877   0.00023   0.00001   0.00058   0.00059   1.90936
    R6        2.87506   0.00005  -0.00001   0.00018   0.00017   2.87524
    R7        2.87509  -0.00026   0.00004  -0.00107  -0.00103   2.87406
    R8        2.06714   0.00005   0.00006   0.00019   0.00025   2.06739
    R9        2.63293  -0.00004   0.00001  -0.00010  -0.00009   2.63285
   R10        2.63756  -0.00002  -0.00000  -0.00005  -0.00005   2.63751
   R11        2.63593   0.00018   0.00004   0.00043   0.00047   2.63641
   R12        2.63381   0.00006  -0.00001   0.00013   0.00012   2.63393
   R13        2.63359  -0.00003  -0.00002  -0.00009  -0.00010   2.63348
   R14        2.05053   0.00002  -0.00001   0.00008   0.00008   2.05060
   R15        2.62870   0.00002   0.00001   0.00005   0.00006   2.62876
   R16        2.04864   0.00000  -0.00000   0.00000   0.00000   2.04864
   R17        2.63411  -0.00002  -0.00001  -0.00004  -0.00005   2.63406
   R18        2.04861   0.00000  -0.00000   0.00001   0.00001   2.04861
   R19        2.62677   0.00003   0.00000   0.00008   0.00008   2.62684
   R20        2.04864  -0.00000  -0.00000  -0.00000  -0.00000   2.04864
   R21        2.05222   0.00000   0.00000   0.00001   0.00001   2.05224
   R22        2.62835   0.00005   0.00003   0.00013   0.00016   2.62851
   R23        2.04849  -0.00007  -0.00004  -0.00022  -0.00026   2.04823
   R24        2.62714  -0.00009  -0.00001  -0.00022  -0.00022   2.62692
   R25        2.04770   0.00000   0.00000   0.00001   0.00001   2.04771
   R26        2.62935   0.00008   0.00001   0.00019   0.00020   2.62956
   R27        2.04771  -0.00000   0.00000  -0.00001  -0.00001   2.04770
   R28        2.62177  -0.00010  -0.00001  -0.00026  -0.00027   2.62150
   R29        2.04631  -0.00001  -0.00000  -0.00003  -0.00003   2.04627
   R30        3.67657  -0.00002  -0.00004  -0.00010  -0.00013   3.67644
    A1        2.16963  -0.00063  -0.00033  -0.00324  -0.00391   2.16572
    A2        1.98596  -0.00067   0.00012  -0.00618  -0.00639   1.97957
    A3        2.12595   0.00162   0.00038   0.00964   0.00968   2.13563
    A4        2.11947  -0.00012   0.00034  -0.00530  -0.00545   2.11403
    A5        2.05441  -0.00037  -0.00046  -0.00705  -0.00800   2.04641
    A6        2.05710   0.00099   0.00017  -0.00506  -0.00540   2.05170
    A7        1.89699   0.00015  -0.00020   0.00055   0.00035   1.89734
    A8        1.96472  -0.00056   0.00031  -0.00479  -0.00448   1.96023
    A9        1.86003   0.00010  -0.00017   0.00043   0.00025   1.86029
   A10        1.96723   0.00030   0.00003   0.00159   0.00161   1.96885
   A11        1.89242  -0.00001   0.00011   0.00240   0.00250   1.89492
   A12        1.87805   0.00002  -0.00009   0.00002  -0.00007   1.87798
   A13        2.12433  -0.00012   0.00005  -0.00060  -0.00055   2.12378
   A14        2.07491   0.00011  -0.00006   0.00050   0.00044   2.07535
   A15        2.08336   0.00002   0.00001   0.00007   0.00008   2.08345
   A16        2.11793  -0.00003   0.00003  -0.00039  -0.00036   2.11757
   A17        2.12178  -0.00002  -0.00001   0.00012   0.00011   2.12188
   A18        2.04319   0.00004  -0.00001   0.00033   0.00032   2.04351
   A19        2.09828   0.00000  -0.00002  -0.00001  -0.00002   2.09826
   A20        2.09539  -0.00002   0.00001  -0.00017  -0.00016   2.09523
   A21        2.08949   0.00002   0.00001   0.00018   0.00018   2.08968
   A22        2.09751   0.00000   0.00000   0.00001   0.00001   2.09753
   A23        2.08929   0.00001  -0.00000   0.00005   0.00005   2.08934
   A24        2.09637  -0.00001  -0.00000  -0.00006  -0.00006   2.09631
   A25        2.09062  -0.00001   0.00001  -0.00001   0.00000   2.09062
   A26        2.09675  -0.00000  -0.00000  -0.00004  -0.00004   2.09671
   A27        2.09582   0.00001  -0.00001   0.00005   0.00004   2.09586
   A28        2.09391  -0.00001  -0.00001  -0.00001  -0.00002   2.09389
   A29        2.09722  -0.00000   0.00001  -0.00003  -0.00003   2.09720
   A30        2.09204   0.00001   0.00000   0.00004   0.00004   2.09208
   A31        2.10267  -0.00001  -0.00000  -0.00005  -0.00006   2.10261
   A32        2.08520   0.00001   0.00000   0.00003   0.00003   2.08523
   A33        2.09529   0.00001  -0.00000   0.00002   0.00002   2.09531
   A34        2.11980  -0.00005  -0.00001  -0.00022  -0.00024   2.11956
   A35        2.06962  -0.00009  -0.00010  -0.00087  -0.00097   2.06865
   A36        2.09376   0.00014   0.00011   0.00110   0.00121   2.09497
   A37        2.09498  -0.00002   0.00001  -0.00011  -0.00010   2.09487
   A38        2.08980   0.00003   0.00001   0.00018   0.00019   2.08999
   A39        2.09840  -0.00001  -0.00002  -0.00007  -0.00009   2.09832
   A40        2.09048   0.00005   0.00000   0.00018   0.00018   2.09067
   A41        2.10608  -0.00002   0.00000  -0.00009  -0.00008   2.10599
   A42        2.08662  -0.00002  -0.00000  -0.00010  -0.00010   2.08652
   A43        2.07776   0.00005  -0.00001   0.00020   0.00019   2.07795
   A44        2.10793  -0.00001   0.00001   0.00003   0.00003   2.10796
   A45        2.09750  -0.00004   0.00000  -0.00022  -0.00022   2.09728
   A46        2.14014  -0.00007   0.00003  -0.00038  -0.00035   2.13979
   A47        2.09722   0.00005  -0.00008   0.00024   0.00016   2.09738
   A48        2.04582   0.00002   0.00005   0.00013   0.00017   2.04599
    D1        0.37980  -0.00740   0.00000   0.00000  -0.00001   0.37979
    D2       -3.11061  -0.00559   0.00020  -0.05716  -0.05687   3.11570
    D3       -2.82251  -0.00160  -0.01445   0.00432  -0.01016  -2.83267
    D4       -0.02973   0.00020  -0.01425  -0.05284  -0.06703  -0.09676
    D5        2.55355   0.00080  -0.00064  -0.02505  -0.02569   2.52786
    D6       -1.53761   0.00091  -0.00053  -0.02600  -0.02652  -1.56413
    D7        0.51729   0.00068  -0.00057  -0.02836  -0.02892   0.48837
    D8       -0.23871  -0.00075  -0.00072   0.03257   0.03184  -0.20687
    D9        1.95332  -0.00064  -0.00061   0.03163   0.03101   1.98433
   D10       -2.27497  -0.00086  -0.00065   0.02927   0.02861  -2.24637
   D11        1.65209  -0.00021  -0.00014  -0.00454  -0.00468   1.64741
   D12       -1.45283  -0.00020  -0.00012  -0.00359  -0.00371  -1.45654
   D13       -0.53848   0.00019  -0.00041   0.00013  -0.00028  -0.53876
   D14        2.63979   0.00020  -0.00039   0.00108   0.00069   2.64048
   D15       -2.61571  -0.00002  -0.00039  -0.00246  -0.00286  -2.61857
   D16        0.56255  -0.00001  -0.00037  -0.00151  -0.00189   0.56067
   D17       -0.29249  -0.00006   0.00109  -0.00127  -0.00019  -0.29268
   D18        2.87584  -0.00010   0.00099  -0.00443  -0.00344   2.87240
   D19        1.86089  -0.00005   0.00108  -0.00302  -0.00194   1.85895
   D20       -1.25396  -0.00009   0.00098  -0.00618  -0.00520  -1.25916
   D21       -2.33671   0.00013   0.00117   0.00092   0.00209  -2.33462
   D22        0.83162   0.00009   0.00108  -0.00224  -0.00117   0.83045
   D23       -3.10369  -0.00000  -0.00004   0.00027   0.00024  -3.10345
   D24        0.04450   0.00001  -0.00002   0.00069   0.00067   0.04517
   D25        0.00106  -0.00001  -0.00006  -0.00067  -0.00074   0.00032
   D26       -3.13394  -0.00000  -0.00005  -0.00026  -0.00030  -3.13424
   D27        3.10858  -0.00001   0.00004  -0.00040  -0.00036   3.10821
   D28       -0.04140  -0.00001   0.00001  -0.00070  -0.00069  -0.04209
   D29        0.00278   0.00001   0.00006   0.00054   0.00060   0.00338
   D30        3.13599   0.00000   0.00003   0.00025   0.00028   3.13627
   D31       -3.11310  -0.00001  -0.00000  -0.00125  -0.00125  -3.11435
   D32        0.03221  -0.00004  -0.00001  -0.00258  -0.00260   0.02962
   D33        0.00291   0.00002   0.00009   0.00177   0.00186   0.00477
   D34       -3.13496  -0.00000   0.00008   0.00044   0.00052  -3.13445
   D35        3.11864   0.00001   0.00007   0.00115   0.00122   3.11986
   D36       -0.02741  -0.00006  -0.00003  -0.00236  -0.00239  -0.02980
   D37        0.00269  -0.00003  -0.00003  -0.00187  -0.00189   0.00080
   D38        3.13982  -0.00009  -0.00012  -0.00538  -0.00550   3.13432
   D39       -0.00442   0.00000   0.00003   0.00022   0.00025  -0.00417
   D40       -3.14049   0.00000   0.00001   0.00029   0.00030  -3.14019
   D41        3.13060  -0.00001   0.00001  -0.00020  -0.00019   3.13042
   D42       -0.00547  -0.00000  -0.00001  -0.00013  -0.00014  -0.00560
   D43        0.00392   0.00001   0.00001   0.00038   0.00038   0.00431
   D44       -3.13455   0.00000  -0.00002   0.00014   0.00012  -3.13444
   D45        3.13997   0.00000   0.00003   0.00030   0.00033   3.14031
   D46        0.00150   0.00000  -0.00000   0.00007   0.00006   0.00156
   D47       -0.00010  -0.00001  -0.00001  -0.00051  -0.00052  -0.00061
   D48       -3.13625  -0.00000  -0.00001  -0.00019  -0.00020  -3.13646
   D49        3.13838  -0.00001   0.00002  -0.00027  -0.00025   3.13813
   D50        0.00222   0.00000   0.00002   0.00005   0.00007   0.00229
   D51       -0.00327   0.00000  -0.00002   0.00005   0.00002  -0.00325
   D52       -3.13643   0.00001   0.00001   0.00034   0.00035  -3.13608
   D53        3.13290  -0.00000  -0.00002  -0.00027  -0.00029   3.13261
   D54       -0.00026   0.00000   0.00001   0.00003   0.00003  -0.00022
   D55       -0.00430  -0.00000  -0.00007  -0.00037  -0.00044  -0.00474
   D56        3.13996  -0.00002  -0.00007  -0.00117  -0.00125   3.13871
   D57        3.13352   0.00002  -0.00006   0.00098   0.00092   3.13444
   D58       -0.00540   0.00001  -0.00006   0.00018   0.00011  -0.00529
   D59        0.00009  -0.00002  -0.00001  -0.00104  -0.00105  -0.00097
   D60       -3.13741  -0.00001   0.00001  -0.00030  -0.00029  -3.13770
   D61        3.13900   0.00000  -0.00001  -0.00023  -0.00024   3.13876
   D62        0.00150   0.00001   0.00001   0.00051   0.00052   0.00202
   D63        0.00529   0.00002   0.00008   0.00096   0.00104   0.00632
   D64       -3.13736   0.00003   0.00005   0.00192   0.00197  -3.13538
   D65       -3.14035   0.00001   0.00005   0.00023   0.00029  -3.14007
   D66        0.00018   0.00002   0.00003   0.00120   0.00123   0.00141
   D67       -0.00681   0.00001  -0.00005   0.00053   0.00048  -0.00633
   D68        3.13913   0.00007   0.00004   0.00395   0.00398  -3.14008
   D69        3.13583  -0.00001  -0.00003  -0.00043  -0.00046   3.13537
   D70       -0.00142   0.00006   0.00006   0.00299   0.00305   0.00163
         Item               Value     Threshold  Converged?
 Maximum Force            0.001505     0.002500     YES
 RMS     Force            0.000247     0.001667     YES
 Maximum Displacement     0.075715     0.010000     NO 
 RMS     Displacement     0.009763     0.006667     NO 
 Predicted change in Energy=-1.100067D-04
 GradGradGradGradGradGradGradGradGradGradGradGradGradGradGradGradGradGrad

                          Input orientation:                          
 ---------------------------------------------------------------------
 Center     Atomic      Atomic             Coordinates (Angstroms)
 Number     Number       Type             X           Y           Z
 ---------------------------------------------------------------------
      1          6           0        2.216922   -0.435628   -0.161761
      2          7           0        0.895382   -0.638493    0.029745
      3          8           0        2.687316    0.567314   -0.668682
      4          6           0       -0.101779    0.087635   -0.754092
      5          6           0       -1.286165   -0.832585   -1.009859
      6          6           0       -0.505505    1.400467   -0.100966
      7          6           0       -2.406315   -0.831070   -0.181375
      8          6           0       -3.454488   -1.718608   -0.417320
      9          6           0       -3.390652   -2.608230   -1.484839
     10          6           0       -2.271721   -2.613186   -2.316034
     11          6           0       -1.225029   -1.730300   -2.076805
     12          6           0       -0.232197    1.656224    1.243008
     13          6           0       -0.628644    2.842770    1.851013
     14          6           0       -1.308032    3.807693    1.116340
     15          6           0       -1.588426    3.582631   -0.227907
     16          6           0       -1.187881    2.388317   -0.808945
     17          1           0        2.845948   -1.237174    0.249564
     18          1           0        0.617093   -1.519215    0.439350
     19          1           0        0.367796    0.325888   -1.713052
     20          1           0       -2.468354   -0.133131    0.647204
     21          1           0       -4.322741   -1.709406    0.231765
     22          1           0       -4.209404   -3.293778   -1.671648
     23          1           0       -2.217663   -3.300615   -3.152562
     24          1           0       -0.354899   -1.729513   -2.726621
     25          1           0        0.303368    0.906632    1.814034
     26          1           0       -0.404276    3.011745    2.897577
     27          1           0       -1.618518    4.737237    1.578649
     28          1           0       -2.111635    4.325647   -0.816741
     29         35           0       -1.604902    2.130533   -2.691644
 ---------------------------------------------------------------------
                    Distance matrix (angstroms):
                    1          2          3          4          5
     1  C    0.000000
     2  N    1.350665   0.000000
     3  O    1.218250   2.269978   0.000000
     4  C    2.449700   1.461503   2.831331   0.000000
     5  C    3.626080   2.424375   4.226662   1.521510   0.000000
     6  C    3.284288   2.477282   3.348217   1.520886   2.534173
     7  C    4.640159   3.314040   5.304529   2.546156   1.393243
     8  C    5.820329   4.504207   6.558230   3.823165   2.416147
     9  C    6.157565   4.954181   6.905932   4.314901   2.794171
    10  C    5.434203   4.408247   6.117304   3.800362   2.418255
    11  C    4.146153   3.182096   4.750609   2.513195   1.395709
    12  C    3.513887   2.830047   3.655658   2.542810   3.518583
    13  C    4.785018   4.214126   4.745751   3.828175   4.703738
    14  C    5.662562   5.079792   5.445105   4.335019   5.104251
    15  C    5.534569   4.904444   5.250561   3.834317   4.494100
    16  C    4.470592   3.768947   4.284026   2.544752   3.228658
    17  H    1.098790   2.052181   2.030891   3.384012   4.338686
    18  H    2.023598   1.010392   3.141204   2.126746   2.488787
    19  H    2.530943   2.060514   2.555224   1.094015   2.138253
    20  H    4.764214   3.457075   5.366854   2.759175   2.152363
    21  H    6.674171   5.330710   7.425306   4.692312   3.395768
    22  H    7.193500   6.000343   7.967354   5.398931   3.878243
    23  H    6.067832   5.187005   6.722303   4.659385   3.398535
    24  H    3.855762   3.217310   4.331928   2.693876   2.149188
    25  H    3.060575   2.433429   3.458645   2.725834   3.677753
    26  H    5.302321   4.820560   5.315203   4.687921   5.551996
    27  H    6.670693   6.133291   6.401481   5.418576   6.150914
    28  H    6.468009   5.865269   6.097288   4.690863   5.227433
    29  Br   5.252792   4.617887   4.995915   3.191695   3.421997
                    6          7          8          9         10
     6  C    0.000000
     7  C    2.932456   0.000000
     8  C    4.304092   1.393578   0.000000
     9  C    5.129213   2.413760   1.391078   0.000000
    10  C    4.912785   2.784030   2.409216   1.393885   0.000000
    11  C    3.771386   2.407635   2.779301   2.410624   1.390066
    12  C    1.395126   3.597539   4.952710   5.966788   5.920667
    13  C    2.430149   4.559365   5.825538   6.962039   7.059139
    14  C    2.814360   4.940487   6.123675   7.229627   7.344221
    15  C    2.439400   4.489083   5.623273   6.569220   6.573835
    16  C    1.393814   3.498983   4.707198   5.502229   5.334891
    17  H    4.279283   5.285536   6.353897   6.616882   5.887805
    18  H    3.174383   3.162252   4.165503   4.577169   4.139344
    19  H    2.125134   3.373467   4.524239   4.773579   3.996097
    20  H    2.600857   1.085132   2.149281   3.394460   3.869124
    21  H    4.934907   2.148220   1.084094   2.150211   3.393344
    22  H    6.182381   3.396612   2.150441   1.084080   2.152453
    23  H    5.860366   3.868100   3.393233   2.153277   1.084094
    24  H    4.088217   3.390249   3.865287   3.395580   2.150272
    25  H    2.136674   3.787301   5.098265   6.073105   6.006469
    26  H    3.405544   5.315575   6.532119   7.727104   7.893601
    27  H    3.897940   5.892737   7.002329   8.153607   8.344097
    28  H    3.413014   5.204062   6.204500   7.082436   7.100769
    29  Br   2.907452   3.964191   4.838327   5.205877   4.805060
                   11         12         13         14         15
    11  C    0.000000
    12  C    4.845143   0.000000
    13  C    6.057755   1.390946   0.000000
    14  C    6.393155   2.408793   1.390104   0.000000
    15  C    5.637172   2.777407   2.406342   1.391501   0.000000
    16  C    4.309508   2.379034   2.755839   2.394950   1.387237
    17  H    4.714660   4.339776   5.593154   6.592233   6.566748
    18  H    3.125541   3.383869   4.750954   5.704416   5.598069
    19  H    2.626274   3.296676   4.475505   4.789241   4.079073
    20  H    3.393675   2.925265   3.699956   4.134795   3.917522
    21  H    3.863386   5.392831   6.081991   6.348963   5.974397
    22  H    3.393393   6.986839   7.930208   8.162214   7.499260
    23  H    2.146734   6.916167   8.080960   8.341403   7.505240
    24  H    1.085996   5.218834   6.475758   6.807163   5.998669
    25  H    4.942473   1.083877   2.149103   3.391097   3.861266
    26  H    6.921351   2.145844   1.083601   2.150143   3.390690
    27  H    7.439503   3.395170   2.154771   1.083597   2.144217
    28  H    6.248866   3.860139   3.393390   2.156585   1.082842
    29  Br   3.927895   4.194135   4.700648   4.171540   2.859871
                   16         17         18         19         20
    16  C    0.000000
    17  H    5.525975   0.000000
    18  H    4.481627   2.254631   0.000000
    19  H    2.736997   3.526508   2.845942   0.000000
    20  H    3.180831   5.442319   3.388867   3.718233   0.000000
    21  H    5.263246   7.184248   4.947851   5.470454   2.469004
    22  H    6.493078   7.595964   5.558819   5.835620   4.289291
    23  H    6.238345   6.439907   4.910302   4.680632   4.953184
    24  H    4.618210   4.398351   3.318489   2.402974   4.289269
    25  H    3.361433   3.675349   2.805871   3.575158   3.181987
    26  H    3.839402   5.969023   5.255061   5.391458   4.383474
    27  H    3.376903   7.575718   6.740856   5.851559   5.030933
    28  H    2.146306   7.527259   6.571616   4.790514   4.706494
    29  Br   1.945486   6.308900   5.297268   2.847090   4.125243
                   21         22         23         24         25
    21  H    0.000000
    22  H    2.479125   0.000000
    23  H    4.291500   2.481973   0.000000
    24  H    4.949366   4.291516   2.473798   0.000000
    25  H    5.545098   7.082269   6.980230   5.291515   0.000000
    26  H    6.689558   8.666974   8.929639   7.356193   2.471098
    27  H    7.119418   9.042915   9.346144   7.870892   4.292153
    28  H    6.512313   7.949034   7.976665   6.587771   4.943974
    29  Br   5.538781   6.103030   5.485006   4.057547   5.043864
                   26         27         28         29
    26  H    0.000000
    27  H    2.488228   0.000000
    28  H    4.293900   2.480013   0.000000
    29  Br   5.784240   5.003048   2.930967   0.000000
 Symmetry turned off by external request.
 Stoichiometry    C14H12BrNO
 Framework group  C1[X(C14H12BrNO)]
 Deg. of freedom    81
 Full point group                 C1      NOp   1
 Rotational constants (GHZ):           0.4193810           0.3259855           0.2641477
 Basis read from rwf:  (5D, 7F)
 Pseudo-potential data read from rwf file.
   396 basis functions,   648 primitive gaussians,   412 cartesian basis functions
    59 alpha electrons       59 beta electrons
       nuclear repulsion energy      1097.9136518541 Hartrees.
 NAtoms=   29 NActive=   29 NUniq=   29 SFac= 1.00D+00 NAtFMM=   60 NAOKFM=F Big=F
 Integral buffers will be    131072 words long.
 Raffenetti 2 integral format.
 Two-electron integral symmetry is turned off.
 ------------------------------------------------------------------------------
 Polarizable Continuum Model (PCM)
 =================================
 Model                : PCM.
 Atomic radii         : UFF (Universal Force Field).
 Polarization charges : Total charges.
 Charge compensation  : None.
 Solution method      : On-the-fly selection.
 Cavity type          : Scaled VdW (van der Waals Surface) (Alpha=1.100).
 Cavity algorithm     : GePol (No added spheres)
                        Default sphere list used, NSphG=   29.
                        Lebedev-Laikov grids with approx.  5.0 points / Ang**2.
                        Smoothing algorithm: York/Karplus (Gamma=1.0000).
                        Polarization charges: spherical gaussians, with
                                              point-specific exponents (IZeta= 3).
                        Self-potential: point-specific (ISelfS= 7).
                        Self-field    : sphere-specific E.n sum rule (ISelfD= 2).
 1st derivatives      : Analytical E(r).r(x)/FMM algorithm (CHGder, D1EAlg=3).
                        Cavity 1st derivative terms included.
 Solvent              : DiMethylSulfoxide, Eps=  46.826000 Eps(inf)=   2.007889
 ------------------------------------------------------------------------------
 One-electron integrals computed using PRISM.
   1 Symmetry operations used in ECPInt.
 ECPInt:  NShTT=    9316 NPrTT=   38001 LenC2=    8725 LenP2D=   23897.
 LDataN:  DoStor=T MaxTD1= 5 Len=  102
 NBasis=   396 RedAO= T EigKep=  1.29D-06  NBF=   396
 NBsUse=   395 1.00D-06 EigRej=  6.62D-07 NBFU=   395
 Initial guess from the checkpoint file:  "/home/aikhl/works/aikhl/Gau-15490.chk"
 B after Tr=     0.003564    0.000784   -0.003199
         Rot=    1.000000   -0.000159    0.000026    0.000599 Ang=  -0.07 deg.
 ExpMin= 4.38D-02 ExpMax= 8.59D+03 ExpMxC= 1.30D+03 IAcc=3 IRadAn=         5 AccDes= 0.00D+00
 Harris functional with IExCor= 1009 and IRadAn=       5 diagonalized for initial guess.
 HarFok:  IExCor= 1009 AccDes= 0.00D+00 IRadAn=         5 IDoV= 1 UseB2=F ITyADJ=14
 ICtDFT=  3500011 ScaDFX=  1.000000  1.000000  1.000000  1.000000
 FoFCou: FMM=F IPFlag=           0 FMFlag=      100000 FMFlg1=           0
         NFxFlg=           0 DoJE=T BraDBF=F KetDBF=T FulRan=T
         wScrn=  0.000000 ICntrl=       500 IOpCl=  0 I1Cent=   200000004 NGrid=           0
         NMat0=    1 NMatS0=      1 NMatT0=    0 NMatD0=    1 NMtDS0=    0 NMtDT0=    0
 Symmetry not used in FoFCou.
 Requested convergence on RMS density matrix=1.00D-08 within 128 cycles.
 Requested convergence on MAX density matrix=1.00D-06.
 Requested convergence on             energy=1.00D-06.
 No special actions if energy rises.
 Inv3:  Mode=1 IEnd=    17036067.
 Iteration    1 A*A^-1 deviation from unit magnitude is 7.44D-15 for   2375.
 Iteration    1 A*A^-1 deviation from orthogonality  is 4.37D-15 for   1539   1020.
 Iteration    1 A^-1*A deviation from unit magnitude is 6.99D-15 for   2375.
 Iteration    1 A^-1*A deviation from orthogonality  is 3.17D-15 for   1875   1846.
 Error on total polarization charges =  0.01746
 SCF Done:  E(RM062X) =  -683.714722061     A.U. after   13 cycles
            NFock= 13  Conv=0.54D-08     -V/T= 2.0172
   1 Symmetry operations used in ECPInt.
 ECPInt:  NShTT=    9316 NPrTT=   38001 LenC2=    8725 LenP2D=   23897.
 LDataN:  DoStor=T MaxTD1= 6 Len=  172
 D1PCM: PCM CHGder 1st derivatives, ID1Alg=3 FixD1E=F DoIter=F DoCFld=F I1PDM=0.
 Calling FoFJK, ICntrl=      2127 FMM=F ISym2X=0 I1Cent= 0 IOpClX= 0 NMat=1 NMatS=1 NMatT=0.
 -------------------------------------------------------------------
 Center     Atomic                   Forces (Hartrees/Bohr)
 Number     Number              X              Y              Z
 -------------------------------------------------------------------
      1        6           0.001380683    0.006630799    0.009940599
      2        7          -0.000743294   -0.006860079   -0.006387021
      3        8          -0.000133184   -0.002810992   -0.005708784
      4        6          -0.000469702    0.003324051    0.002740326
      5        6           0.000065448    0.000202800   -0.000070956
      6        6           0.000318178   -0.000040465    0.000062245
      7        6          -0.000069866    0.000013218    0.000027324
      8        6           0.000001531    0.000022535    0.000023439
      9        6           0.000025151   -0.000028429   -0.000009310
     10        6          -0.000041138   -0.000012702    0.000012369
     11        6           0.000012599    0.000052617   -0.000036538
     12        6          -0.000063968    0.000015273    0.000103093
     13        6          -0.000031367    0.000020479   -0.000047296
     14        6           0.000026075   -0.000005143    0.000016595
     15        6          -0.000003432   -0.000008894   -0.000004323
     16        6          -0.000005450    0.000068454   -0.000033492
     17        1           0.000114617   -0.000045063    0.000001347
     18        1          -0.000167910   -0.000454142   -0.000673938
     19        1          -0.000140350   -0.000044779    0.000008916
     20        1           0.000011150    0.000002993   -0.000004365
     21        1          -0.000002705   -0.000005349    0.000002818
     22        1          -0.000003266    0.000004518    0.000002657
     23        1          -0.000001898   -0.000000299    0.000002587
     24        1          -0.000003529    0.000004553   -0.000007211
     25        1          -0.000040532    0.000019700   -0.000024653
     26        1           0.000019570    0.000005926   -0.000003536
     27        1          -0.000006912    0.000000616   -0.000000292
     28        1          -0.000016855    0.000005932    0.000013905
     29       35          -0.000029643   -0.000078127    0.000053496
 -------------------------------------------------------------------
 Cartesian Forces:  Max     0.009940599 RMS     0.001836170

 GradGradGradGradGradGradGradGradGradGradGradGradGradGradGradGradGradGrad
 Berny optimization.
 Using GEDIIS/GDIIS optimizer.
 FormGI is forming the generalized inverse of G from B-inverse, IUseBI=4.
 Internal  Forces:  Max     0.007103492 RMS     0.000764873
 Search for a local minimum.
 Step number   4 out of a maximum of   80 on scan point     2 out of    18
 All quantities printed in internal units (Hartrees-Bohrs-Radians)
 Mixed Optimization -- En-DIIS/RFO-DIIS
 Swapping is turned off.
 Update second derivatives using D2CorX and points    1    2    3    4
 DE= -1.40D-04 DEPred=-1.10D-04 R= 1.27D+00
 TightC=F SS=  1.41D+00  RLast= 1.15D-01 DXNew= 8.4853D-01 3.4633D-01
 Trust test= 1.27D+00 RLast= 1.15D-01 DXMaxT set to 5.05D-01
 ITU=  1  1  0  0
     Eigenvalues ---    0.00476   0.00481   0.00794   0.01097   0.01469
     Eigenvalues ---    0.01488   0.02162   0.02171   0.02175   0.02180
     Eigenvalues ---    0.02182   0.02184   0.02187   0.02191   0.02196
     Eigenvalues ---    0.02203   0.02209   0.02211   0.02216   0.02222
     Eigenvalues ---    0.02231   0.02238   0.04870   0.05196   0.06150
     Eigenvalues ---    0.06798   0.15166   0.15990   0.15999   0.16000
     Eigenvalues ---    0.16000   0.16000   0.16000   0.16000   0.16000
     Eigenvalues ---    0.16001   0.16200   0.16649   0.18635   0.19127
     Eigenvalues ---    0.22000   0.22000   0.22000   0.22247   0.22492
     Eigenvalues ---    0.23094   0.23474   0.24504   0.24986   0.25009
     Eigenvalues ---    0.25205   0.30192   0.30261   0.33855   0.34439
     Eigenvalues ---    0.35286   0.35381   0.35502   0.35503   0.35506
     Eigenvalues ---    0.35521   0.35566   0.35567   0.35654   0.37391
     Eigenvalues ---    0.42421   0.42524   0.42656   0.42845   0.45958
     Eigenvalues ---    0.46514   0.46656   0.46703   0.46897   0.46904
     Eigenvalues ---    0.47168   0.47209   0.47586   0.56670   0.95698
     Eigenvalues --- 1000.000001000.000001000.000001000.000001000.00000
     Eigenvalues --- 1000.000001000.000001000.000001000.000001000.00000
     Eigenvalues --- 1000.000001000.000001000.000001000.000001000.00000
     Eigenvalues --- 1000.000001000.000001000.000001000.000001000.00000
     Eigenvalues --- 1000.000001000.000001000.000001000.000001000.00000
     Eigenvalues --- 1000.000001000.000001000.000001000.000001000.00000
     Eigenvalues --- 1000.000001000.000001000.000001000.000001000.00000
     Eigenvalues --- 1000.000001000.000001000.000001000.000001000.00000
     Eigenvalues --- 1000.000001000.000001000.000001000.000001000.00000
     Eigenvalues --- 1000.000001000.000001000.000001000.000001000.00000
     Eigenvalues --- 1000.000001000.000001000.000001000.000001000.00000
     Eigenvalues --- 1000.000001000.000001000.000001000.000001000.00000
     Eigenvalues --- 1000.000001000.000001000.000001000.000001000.00000
     Eigenvalues --- 1000.000001000.000001000.00000
 En-DIIS/RFO-DIIS/Sim-DIIS IScMMF=       -3 using points:     4    3
 RFO step:  Lambda=-6.12984670D-05.
 DidBck=F Rises=F RFO-DIIS coefs:    1.61314   -0.61314
 Iteration  1 RMS(Cart)=  0.00734759 RMS(Int)=  0.00010658
 Iteration  2 RMS(Cart)=  0.00010436 RMS(Int)=  0.00007715
 Iteration  3 RMS(Cart)=  0.00000001 RMS(Int)=  0.00007715
 Iteration  1 RMS(Cart)=  0.00000444 RMS(Int)=  0.00000309
 Iteration  2 RMS(Cart)=  0.00000174 RMS(Int)=  0.00000344
 Iteration  3 RMS(Cart)=  0.00000069 RMS(Int)=  0.00000374
 Variable       Old X    -DE/DX   Delta X   Delta X   Delta X     New X
                                 (Linear)    (Quad)   (Total)
    R1        2.55239   0.00130   0.00002   0.00327   0.00329   2.55568
    R2        2.30216   0.00001  -0.00119   0.00051  -0.00067   2.30149
    R3        2.07641   0.00010  -0.00065   0.00081   0.00016   2.07657
    R4        2.76184   0.00056   0.00060   0.00193   0.00253   2.76437
    R5        1.90936   0.00017   0.00036   0.00027   0.00063   1.91000
    R6        2.87524  -0.00015   0.00011  -0.00072  -0.00061   2.87462
    R7        2.87406   0.00002  -0.00063   0.00050  -0.00013   2.87392
    R8        2.06739  -0.00008   0.00016  -0.00035  -0.00019   2.06720
    R9        2.63285   0.00006  -0.00005   0.00021   0.00016   2.63300
   R10        2.63751  -0.00000  -0.00003   0.00002  -0.00001   2.63749
   R11        2.63641   0.00004   0.00029  -0.00005   0.00024   2.63665
   R12        2.63393   0.00000   0.00007  -0.00005   0.00002   2.63395
   R13        2.63348  -0.00001  -0.00006  -0.00001  -0.00007   2.63341
   R14        2.05060  -0.00000   0.00005  -0.00005   0.00000   2.05060
   R15        2.62876   0.00002   0.00003   0.00004   0.00008   2.62883
   R16        2.04864   0.00000   0.00000   0.00001   0.00001   2.04865
   R17        2.63406  -0.00001  -0.00003  -0.00002  -0.00004   2.63402
   R18        2.04861  -0.00000   0.00000  -0.00001  -0.00000   2.04861
   R19        2.62684   0.00003   0.00005   0.00007   0.00011   2.62696
   R20        2.04864  -0.00000  -0.00000  -0.00000  -0.00001   2.04863
   R21        2.05224   0.00000   0.00001   0.00001   0.00002   2.05225
   R22        2.62851   0.00002   0.00010   0.00002   0.00012   2.62863
   R23        2.04823  -0.00005  -0.00016  -0.00010  -0.00026   2.04797
   R24        2.62692  -0.00001  -0.00014   0.00005  -0.00009   2.62683
   R25        2.04771   0.00000   0.00000   0.00000   0.00000   2.04771
   R26        2.62956  -0.00002   0.00012  -0.00012  -0.00000   2.62956
   R27        2.04770   0.00000  -0.00000   0.00001   0.00001   2.04771
   R28        2.62150  -0.00001  -0.00017   0.00006  -0.00010   2.62139
   R29        2.04627   0.00001  -0.00002   0.00004   0.00002   2.04629
   R30        3.67644  -0.00003  -0.00008  -0.00024  -0.00032   3.67611
    A1        2.16572   0.00055  -0.00240   0.00384   0.00143   2.16715
    A2        1.97957  -0.00001  -0.00392   0.00219  -0.00174   1.97783
    A3        2.13563  -0.00015   0.00594  -0.00557   0.00035   2.13598
    A4        2.11403   0.00007  -0.00334  -0.00053  -0.00438   2.10965
    A5        2.04641  -0.00019  -0.00491   0.00118  -0.00427   2.04214
    A6        2.05170   0.00081  -0.00331  -0.00187  -0.00574   2.04596
    A7        1.89734   0.00025   0.00022   0.00203   0.00224   1.89959
    A8        1.96023  -0.00014  -0.00275   0.00135  -0.00140   1.95884
    A9        1.86029   0.00003   0.00015   0.00079   0.00094   1.86123
   A10        1.96885  -0.00007   0.00099  -0.00111  -0.00012   1.96872
   A11        1.89492  -0.00008   0.00153  -0.00193  -0.00040   1.89452
   A12        1.87798   0.00001  -0.00004  -0.00119  -0.00123   1.87675
   A13        2.12378  -0.00003  -0.00034   0.00007  -0.00027   2.12351
   A14        2.07535   0.00003   0.00027  -0.00008   0.00019   2.07554
   A15        2.08345   0.00001   0.00005   0.00004   0.00009   2.08354
   A16        2.11757   0.00030  -0.00022   0.00166   0.00144   2.11901
   A17        2.12188  -0.00027   0.00007  -0.00144  -0.00138   2.12051
   A18        2.04351  -0.00004   0.00019  -0.00031  -0.00012   2.04339
   A19        2.09826   0.00000  -0.00001   0.00000  -0.00001   2.09825
   A20        2.09523  -0.00001  -0.00010  -0.00003  -0.00013   2.09510
   A21        2.08968   0.00001   0.00011   0.00003   0.00015   2.08982
   A22        2.09753  -0.00001   0.00001  -0.00006  -0.00005   2.09747
   A23        2.08934   0.00001   0.00003   0.00005   0.00008   2.08942
   A24        2.09631  -0.00000  -0.00004   0.00001  -0.00003   2.09628
   A25        2.09062   0.00001   0.00000   0.00006   0.00006   2.09068
   A26        2.09671  -0.00001  -0.00002  -0.00004  -0.00006   2.09664
   A27        2.09586  -0.00000   0.00002  -0.00002   0.00000   2.09586
   A28        2.09389   0.00001  -0.00001   0.00006   0.00005   2.09394
   A29        2.09720  -0.00001  -0.00002  -0.00002  -0.00003   2.09716
   A30        2.09208  -0.00001   0.00003  -0.00004  -0.00001   2.09207
   A31        2.10261  -0.00002  -0.00003  -0.00010  -0.00013   2.10248
   A32        2.08523   0.00001   0.00002   0.00006   0.00008   2.08531
   A33        2.09531   0.00001   0.00001   0.00004   0.00006   2.09536
   A34        2.11956  -0.00003  -0.00014  -0.00006  -0.00021   2.11936
   A35        2.06865   0.00001  -0.00060   0.00028  -0.00032   2.06833
   A36        2.09497   0.00002   0.00074  -0.00022   0.00052   2.09550
   A37        2.09487   0.00004  -0.00006   0.00027   0.00020   2.09508
   A38        2.08999  -0.00002   0.00012  -0.00018  -0.00006   2.08994
   A39        2.09832  -0.00002  -0.00005  -0.00009  -0.00015   2.09817
   A40        2.09067  -0.00000   0.00011  -0.00011   0.00000   2.09067
   A41        2.10599   0.00001  -0.00005   0.00012   0.00007   2.10606
   A42        2.08652  -0.00001  -0.00006  -0.00001  -0.00007   2.08645
   A43        2.07795  -0.00003   0.00011  -0.00027  -0.00015   2.07779
   A44        2.10796   0.00000   0.00002  -0.00002  -0.00000   2.10796
   A45        2.09728   0.00003  -0.00013   0.00029   0.00016   2.09744
   A46        2.13979   0.00006  -0.00022   0.00050   0.00028   2.14007
   A47        2.09738  -0.00014   0.00010  -0.00088  -0.00078   2.09659
   A48        2.04599   0.00008   0.00011   0.00041   0.00052   2.04651
    D1        0.37979  -0.00710  -0.00000   0.00000   0.00000   0.37979
    D2        3.11570  -0.00502  -0.03487  -0.00373  -0.03852   3.07718
    D3       -2.83267  -0.00103  -0.00623   0.00685   0.00058  -2.83210
    D4       -0.09676   0.00106  -0.04110   0.00312  -0.03794  -0.13471
    D5        2.52786   0.00105  -0.01575   0.01076  -0.00496   2.52290
    D6       -1.56413   0.00104  -0.01626   0.01179  -0.00444  -1.56856
    D7        0.48837   0.00100  -0.01773   0.01158  -0.00612   0.48224
    D8       -0.20687  -0.00082   0.01952   0.01382   0.03332  -0.17355
    D9        1.98433  -0.00082   0.01901   0.01485   0.03383   2.01816
   D10       -2.24637  -0.00087   0.01754   0.01464   0.03215  -2.21422
   D11        1.64741  -0.00006  -0.00287  -0.00107  -0.00394   1.64347
   D12       -1.45654  -0.00007  -0.00227  -0.00200  -0.00427  -1.46081
   D13       -0.53876  -0.00002  -0.00017  -0.00356  -0.00373  -0.54249
   D14        2.64048  -0.00003   0.00042  -0.00448  -0.00406   2.63642
   D15       -2.61857   0.00006  -0.00175  -0.00009  -0.00184  -2.62041
   D16        0.56067   0.00006  -0.00116  -0.00102  -0.00217   0.55849
   D17       -0.29268  -0.00006  -0.00011   0.00516   0.00505  -0.28763
   D18        2.87240  -0.00002  -0.00211   0.00979   0.00768   2.88008
   D19        1.85895   0.00011  -0.00119   0.00804   0.00685   1.86580
   D20       -1.25916   0.00014  -0.00319   0.01267   0.00948  -1.24968
   D21       -2.33462  -0.00003   0.00128   0.00418   0.00546  -2.32916
   D22        0.83045   0.00001  -0.00071   0.00880   0.00809   0.83854
   D23       -3.10345   0.00001   0.00014   0.00049   0.00063  -3.10282
   D24        0.04517   0.00000   0.00041  -0.00026   0.00015   0.04532
   D25        0.00032   0.00002  -0.00045   0.00142   0.00097   0.00129
   D26       -3.13424   0.00001  -0.00018   0.00067   0.00048  -3.13376
   D27        3.10821  -0.00001  -0.00022  -0.00052  -0.00075   3.10747
   D28       -0.04209  -0.00000  -0.00042   0.00015  -0.00027  -0.04236
   D29        0.00338  -0.00002   0.00037  -0.00143  -0.00106   0.00232
   D30        3.13627  -0.00001   0.00017  -0.00076  -0.00059   3.13568
   D31       -3.11435   0.00000  -0.00077   0.00096   0.00020  -3.11415
   D32        0.02962   0.00001  -0.00159   0.00224   0.00065   0.03027
   D33        0.00477  -0.00004   0.00114  -0.00348  -0.00234   0.00244
   D34       -3.13445  -0.00003   0.00032  -0.00220  -0.00188  -3.13632
   D35        3.11986  -0.00001   0.00075  -0.00180  -0.00105   3.11881
   D36       -0.02980   0.00005  -0.00146   0.00317   0.00170  -0.02810
   D37        0.00080   0.00002  -0.00116   0.00261   0.00144   0.00224
   D38        3.13432   0.00008  -0.00337   0.00758   0.00420   3.13852
   D39       -0.00417  -0.00000   0.00015  -0.00035  -0.00020  -0.00437
   D40       -3.14019  -0.00001   0.00018  -0.00059  -0.00041  -3.14060
   D41        3.13042   0.00001  -0.00012   0.00040   0.00028   3.13070
   D42       -0.00560   0.00000  -0.00008   0.00016   0.00007  -0.00553
   D43        0.00431  -0.00001   0.00024  -0.00072  -0.00048   0.00383
   D44       -3.13444  -0.00000   0.00007  -0.00010  -0.00003  -3.13447
   D45        3.14031  -0.00001   0.00020  -0.00048  -0.00027   3.14003
   D46        0.00156   0.00000   0.00004   0.00014   0.00018   0.00174
   D47       -0.00061   0.00001  -0.00032   0.00071   0.00039  -0.00022
   D48       -3.13646   0.00001  -0.00012   0.00042   0.00029  -3.13616
   D49        3.13813  -0.00000  -0.00015   0.00009  -0.00006   3.13807
   D50        0.00229  -0.00000   0.00004  -0.00020  -0.00016   0.00214
   D51       -0.00325   0.00001   0.00001   0.00037   0.00039  -0.00286
   D52       -3.13608  -0.00000   0.00021  -0.00031  -0.00009  -3.13617
   D53        3.13261   0.00001  -0.00018   0.00066   0.00048   3.13309
   D54       -0.00022  -0.00000   0.00002  -0.00002   0.00000  -0.00022
   D55       -0.00474   0.00002  -0.00027   0.00177   0.00150  -0.00324
   D56        3.13871   0.00002  -0.00076   0.00186   0.00110   3.13981
   D57        3.13444   0.00001   0.00057   0.00047   0.00103   3.13548
   D58       -0.00529   0.00001   0.00007   0.00056   0.00063  -0.00466
   D59       -0.00097   0.00001  -0.00065   0.00098   0.00033  -0.00063
   D60       -3.13770  -0.00001  -0.00018  -0.00076  -0.00094  -3.13864
   D61        3.13876   0.00001  -0.00015   0.00089   0.00074   3.13950
   D62        0.00202  -0.00001   0.00032  -0.00085  -0.00053   0.00149
   D63        0.00632  -0.00002   0.00064  -0.00184  -0.00121   0.00511
   D64       -3.13538  -0.00003   0.00121  -0.00299  -0.00178  -3.13716
   D65       -3.14007  -0.00000   0.00018  -0.00013   0.00005  -3.14002
   D66        0.00141  -0.00001   0.00075  -0.00128  -0.00053   0.00088
   D67       -0.00633   0.00001   0.00029   0.00001   0.00030  -0.00603
   D68       -3.14008  -0.00005   0.00244  -0.00482  -0.00238   3.14073
   D69        3.13537   0.00002  -0.00028   0.00115   0.00087   3.13624
   D70        0.00163  -0.00004   0.00187  -0.00368  -0.00181  -0.00018
         Item               Value     Threshold  Converged?
 Maximum Force            0.001297     0.002500     YES
 RMS     Force            0.000150     0.001667     YES
 Maximum Displacement     0.031907     0.010000     NO 
 RMS     Displacement     0.007330     0.006667     NO 
 Predicted change in Energy=-3.057467D-05
 GradGradGradGradGradGradGradGradGradGradGradGradGradGradGradGradGradGrad

                          Input orientation:                          
 ---------------------------------------------------------------------
 Center     Atomic      Atomic             Coordinates (Angstroms)
 Number     Number       Type             X           Y           Z
 ---------------------------------------------------------------------
      1          6           0        2.218466   -0.437387   -0.157523
      2          7           0        0.895856   -0.639862    0.039239
      3          8           0        2.688551    0.562234   -0.670399
      4          6           0       -0.100078    0.085922   -0.748959
      5          6           0       -1.285201   -0.831841   -1.008184
      6          6           0       -0.503461    1.399630   -0.097551
      7          6           0       -2.406044   -0.830712   -0.180498
      8          6           0       -3.454991   -1.716590   -0.419001
      9          6           0       -3.391361   -2.603995   -1.488428
     10          6           0       -2.272182   -2.607991   -2.319254
     11          6           0       -1.224658   -1.726662   -2.077582
     12          6           0       -0.227689    1.660342    1.245100
     13          6           0       -0.624923    2.848404    1.849768
     14          6           0       -1.309001    3.808962    1.113814
     15          6           0       -1.593803    3.578024   -0.228508
     16          6           0       -1.191491    2.382879   -0.806479
     17          1           0        2.847375   -1.238051    0.255918
     18          1           0        0.620395   -1.533634    0.422466
     19          1           0        0.371525    0.324244   -1.706791
     20          1           0       -2.467604   -0.134599    0.649652
     21          1           0       -4.323605   -1.708038    0.229619
     22          1           0       -4.210722   -3.288274   -1.677199
     23          1           0       -2.218489   -3.293511   -3.157365
     24          1           0       -0.354265   -1.725172   -2.727061
     25          1           0        0.310643    0.913615    1.817017
     26          1           0       -0.397783    3.021820    2.895010
     27          1           0       -1.620839    4.739192    1.573840
     28          1           0       -2.122173    4.316931   -0.817919
     29         35           0       -1.617845    2.113923   -2.685344
 ---------------------------------------------------------------------
                    Distance matrix (angstroms):
                    1          2          3          4          5
     1  C    0.000000
     2  N    1.352409   0.000000
     3  O    1.217894   2.272086   0.000000
     4  C    2.449346   1.462841   2.830105   0.000000
     5  C    3.626969   2.427130   4.224719   1.521185   0.000000
     6  C    3.284374   2.477161   3.349377   1.520815   2.533739
     7  C    4.641264   3.314703   5.304262   2.545751   1.393325
     8  C    5.821757   4.505463   6.557389   3.822743   2.416176
     9  C    6.159193   4.956997   6.903587   4.314512   2.794114
    10  C    5.436039   4.412763   6.113748   3.800135   2.418210
    11  C    4.147766   3.187263   4.746832   2.513042   1.395701
    12  C    3.514469   2.829734   3.657791   2.543886   3.522300
    13  C    4.786492   4.214118   4.749413   3.828858   4.706173
    14  C    5.664875   5.080172   5.450237   4.335026   5.102989
    15  C    5.537324   4.905166   5.256311   3.833648   4.488879
    16  C    4.472456   3.769513   4.288122   2.543719   3.222405
    17  H    1.098873   2.052610   2.030841   3.383809   4.340639
    18  H    2.022863   1.010727   3.140746   2.124683   2.484063
    19  H    2.528143   2.062291   2.549384   1.093914   2.137598
    20  H    4.764710   3.455540   5.367871   2.758609   2.152358
    21  H    6.675562   5.331042   7.425260   4.691917   3.395847
    22  H    7.195237   6.003114   7.964924   5.398539   3.878185
    23  H    6.069849   5.192232   6.717947   4.659254   3.398503
    24  H    3.857442   3.223835   4.326755   2.693985   2.149236
    25  H    3.060033   2.432336   3.459068   2.727270   3.684440
    26  H    5.303662   4.820461   5.318567   4.688991   5.556360
    27  H    6.673444   6.133757   6.407373   5.418582   6.149464
    28  H    6.471539   5.866261   6.104308   4.689890   5.219826
    29  Br   5.255126   4.617941   5.001278   3.188415   3.406030
                    6          7          8          9         10
     6  C    0.000000
     7  C    2.932768   0.000000
     8  C    4.304148   1.393540   0.000000
     9  C    5.128695   2.413724   1.391118   0.000000
    10  C    4.911757   2.784046   2.409272   1.393862   0.000000
    11  C    3.770192   2.407764   2.779456   2.410688   1.390126
    12  C    1.395254   3.603181   4.958668   5.972065   5.924798
    13  C    2.430176   4.564019   5.830590   6.966017   7.061618
    14  C    2.814460   4.940175   6.122624   7.227303   7.341046
    15  C    2.439548   4.483190   5.615447   6.560180   6.564921
    16  C    1.393824   3.492014   4.698853   5.493032   5.325895
    17  H    4.279066   5.287230   6.356441   6.620452   5.892208
    18  H    3.183944   3.164964   4.165370   4.570708   4.127744
    19  H    2.124078   3.373186   4.523896   4.773005   3.995284
    20  H    2.601928   1.085133   2.149337   3.394500   3.869142
    21  H    4.935396   2.148240   1.084099   2.150233   3.393376
    22  H    6.181870   3.396555   2.150437   1.084077   2.152430
    23  H    5.859126   3.868112   3.393266   2.153233   1.084090
    24  H    4.086681   3.390403   3.865451   3.395658   2.150367
    25  H    2.136480   3.796463   5.108596   6.083122   6.015100
    26  H    3.405597   5.322957   6.540774   7.734716   7.899157
    27  H    3.898046   5.892205   7.000904   8.150744   8.340355
    28  H    3.413182   5.194721   6.191843   7.068213   7.087387
    29  Br   2.906671   3.945426   4.815003   5.180417   4.781072
                   11         12         13         14         15
    11  C    0.000000
    12  C    4.848295   0.000000
    13  C    6.059290   1.391010   0.000000
    14  C    6.390247   2.408950   1.390058   0.000000
    15  C    5.629834   2.777641   2.406305   1.391501   0.000000
    16  C    4.301759   2.379066   2.755606   2.394796   1.387182
    17  H    4.718625   4.339952   5.594312   6.594224   6.569118
    18  H    3.113153   3.405503   4.773915   5.722225   5.608518
    19  H    2.625167   3.295130   4.473635   4.787823   4.078593
    20  H    3.393727   2.931482   3.705949   4.136361   3.913855
    21  H    3.863547   5.399417   6.088210   6.348773   5.966921
    22  H    3.393452   6.992366   7.934499   8.159687   7.489527
    23  H    2.146776   6.919946   8.082943   8.337582   7.495761
    24  H    1.086006   5.220707   6.475972   6.803711   5.991919
    25  H    4.949355   1.083739   2.149364   3.391279   3.861368
    26  H    6.925206   2.145870   1.083603   2.150016   3.390603
    27  H    7.436203   3.395329   2.154777   1.083602   2.144178
    28  H    6.238373   3.860387   3.393359   2.156589   1.082851
    29  Br   3.908205   4.193645   4.700276   4.171588   2.860107
                   16         17         18         19         20
    16  C    0.000000
    17  H    5.527411   0.000000
    18  H    4.486904   2.252676   0.000000
    19  H    2.737072   3.524603   2.836790   0.000000
    20  H    3.175922   5.442576   3.397741   3.718066   0.000000
    21  H    5.255401   7.186413   4.950832   5.470292   2.469185
    22  H    6.483509   7.599809   5.552211   5.835079   4.289331
    23  H    6.229189   6.445029   4.896082   4.679795   4.953197
    24  H    4.611471   4.402948   3.302449   2.401629   4.289325
    25  H    3.361231   3.674467   2.833680   3.573274   3.190634
    26  H    3.839171   5.970122   5.282265   5.389372   4.391898
    27  H    3.376754   7.578212   6.759965   5.850113   5.032392
    28  H    2.146359   7.530429   6.579464   4.790634   4.699916
    29  Br   1.945314   6.310701   5.288938   2.849229   4.110978
                   21         22         23         24         25
    21  H    0.000000
    22  H    2.479081   0.000000
    23  H    4.291492   2.481917   0.000000
    24  H    4.949536   4.291591   2.473900   0.000000
    25  H    5.556001   7.092824   6.988626   5.296597   0.000000
    26  H    6.699846   8.675303   8.934742   7.358227   2.471531
    27  H    7.118894   9.039743   9.341617   7.867017   4.292412
    28  H    6.499530   7.933445   7.962482   6.578550   4.944092
    29  Br   5.515934   6.076438   5.461128   4.041908   5.042922
                   26         27         28         29
    26  H    0.000000
    27  H    2.488116   0.000000
    28  H    4.293795   2.479950   0.000000
    29  Br   5.783872   5.003268   2.931700   0.000000
 Symmetry turned off by external request.
 Stoichiometry    C14H12BrNO
 Framework group  C1[X(C14H12BrNO)]
 Deg. of freedom    81
 Full point group                 C1      NOp   1
 Rotational constants (GHZ):           0.4197656           0.3270985           0.2643354
 Basis read from rwf:  (5D, 7F)
 Pseudo-potential data read from rwf file.
   396 basis functions,   648 primitive gaussians,   412 cartesian basis functions
    59 alpha electrons       59 beta electrons
       nuclear repulsion energy      1098.0237307872 Hartrees.
 NAtoms=   29 NActive=   29 NUniq=   29 SFac= 1.00D+00 NAtFMM=   60 NAOKFM=F Big=F
 Integral buffers will be    131072 words long.
 Raffenetti 2 integral format.
 Two-electron integral symmetry is turned off.
 ------------------------------------------------------------------------------
 Polarizable Continuum Model (PCM)
 =================================
 Model                : PCM.
 Atomic radii         : UFF (Universal Force Field).
 Polarization charges : Total charges.
 Charge compensation  : None.
 Solution method      : On-the-fly selection.
 Cavity type          : Scaled VdW (van der Waals Surface) (Alpha=1.100).
 Cavity algorithm     : GePol (No added spheres)
                        Default sphere list used, NSphG=   29.
                        Lebedev-Laikov grids with approx.  5.0 points / Ang**2.
                        Smoothing algorithm: York/Karplus (Gamma=1.0000).
                        Polarization charges: spherical gaussians, with
                                              point-specific exponents (IZeta= 3).
                        Self-potential: point-specific (ISelfS= 7).
                        Self-field    : sphere-specific E.n sum rule (ISelfD= 2).
 1st derivatives      : Analytical E(r).r(x)/FMM algorithm (CHGder, D1EAlg=3).
                        Cavity 1st derivative terms included.
 Solvent              : DiMethylSulfoxide, Eps=  46.826000 Eps(inf)=   2.007889
 ------------------------------------------------------------------------------
 One-electron integrals computed using PRISM.
   1 Symmetry operations used in ECPInt.
 ECPInt:  NShTT=    9316 NPrTT=   38001 LenC2=    8726 LenP2D=   23894.
 LDataN:  DoStor=T MaxTD1= 5 Len=  102
 NBasis=   396 RedAO= T EigKep=  1.28D-06  NBF=   396
 NBsUse=   395 1.00D-06 EigRej=  6.56D-07 NBFU=   395
 Initial guess from the checkpoint file:  "/home/aikhl/works/aikhl/Gau-15490.chk"
 B after Tr=    -0.002160   -0.004289    0.002459
         Rot=    1.000000    0.000341   -0.000588   -0.000416 Ang=   0.09 deg.
 ExpMin= 4.38D-02 ExpMax= 8.59D+03 ExpMxC= 1.30D+03 IAcc=3 IRadAn=         5 AccDes= 0.00D+00
 Harris functional with IExCor= 1009 and IRadAn=       5 diagonalized for initial guess.
 HarFok:  IExCor= 1009 AccDes= 0.00D+00 IRadAn=         5 IDoV= 1 UseB2=F ITyADJ=14
 ICtDFT=  3500011 ScaDFX=  1.000000  1.000000  1.000000  1.000000
 FoFCou: FMM=F IPFlag=           0 FMFlag=      100000 FMFlg1=           0
         NFxFlg=           0 DoJE=T BraDBF=F KetDBF=T FulRan=T
         wScrn=  0.000000 ICntrl=       500 IOpCl=  0 I1Cent=   200000004 NGrid=           0
         NMat0=    1 NMatS0=      1 NMatT0=    0 NMatD0=    1 NMtDS0=    0 NMtDT0=    0
 Symmetry not used in FoFCou.
 Requested convergence on RMS density matrix=1.00D-08 within 128 cycles.
 Requested convergence on MAX density matrix=1.00D-06.
 Requested convergence on             energy=1.00D-06.
 No special actions if energy rises.
 Inv3:  Mode=1 IEnd=    17078988.
 Iteration    1 A*A^-1 deviation from unit magnitude is 7.11D-15 for    556.
 Iteration    1 A*A^-1 deviation from orthogonality  is 2.54D-15 for   1850    761.
 Iteration    1 A^-1*A deviation from unit magnitude is 6.88D-15 for    556.
 Iteration    1 A^-1*A deviation from orthogonality  is 1.46D-14 for   1878   1850.
 Error on total polarization charges =  0.01746
 SCF Done:  E(RM062X) =  -683.714753506     A.U. after   12 cycles
            NFock= 12  Conv=0.62D-08     -V/T= 2.0172
   1 Symmetry operations used in ECPInt.
 ECPInt:  NShTT=    9316 NPrTT=   38001 LenC2=    8726 LenP2D=   23894.
 LDataN:  DoStor=T MaxTD1= 6 Len=  172
 D1PCM: PCM CHGder 1st derivatives, ID1Alg=3 FixD1E=F DoIter=F DoCFld=F I1PDM=0.
 Calling FoFJK, ICntrl=      2127 FMM=F ISym2X=0 I1Cent= 0 IOpClX= 0 NMat=1 NMatS=1 NMatT=0.
 -------------------------------------------------------------------
 Center     Atomic                   Forces (Hartrees/Bohr)
 Number     Number              X              Y              Z
 -------------------------------------------------------------------
      1        6           0.000711567    0.005911738    0.009720840
      2        7          -0.000440629   -0.006672584   -0.007276753
      3        8          -0.000404132   -0.002589907   -0.005152062
      4        6          -0.000080831    0.003453908    0.002860823
      5        6           0.000122746   -0.000033334    0.000147402
      6        6           0.000046030   -0.000114541    0.000238168
      7        6          -0.000002785   -0.000082951    0.000035544
      8        6           0.000018547    0.000050719    0.000026166
      9        6           0.000008392    0.000005118   -0.000049851
     10        6          -0.000028903   -0.000003780    0.000008886
     11        6           0.000014314   -0.000029538    0.000071080
     12        6           0.000042081    0.000050257   -0.000115678
     13        6          -0.000009832   -0.000014979   -0.000021977
     14        6          -0.000015707   -0.000003063    0.000021336
     15        6           0.000013515    0.000005580   -0.000027642
     16        6          -0.000065177    0.000036112   -0.000039783
     17        1           0.000165010   -0.000030797   -0.000119548
     18        1          -0.000033009   -0.000039031   -0.000125051
     19        1          -0.000077638   -0.000064964   -0.000132603
     20        1           0.000013806    0.000006835    0.000003035
     21        1          -0.000001422   -0.000000033   -0.000000950
     22        1           0.000001115   -0.000005025    0.000004482
     23        1          -0.000004475    0.000001713   -0.000002819
     24        1          -0.000012753    0.000011810   -0.000009926
     25        1           0.000002603   -0.000021051    0.000022416
     26        1           0.000007811   -0.000009926    0.000004921
     27        1           0.000015036    0.000004116    0.000002332
     28        1           0.000003335    0.000002238    0.000001231
     29       35          -0.000008614    0.000175358   -0.000094019
 -------------------------------------------------------------------
 Cartesian Forces:  Max     0.009720840 RMS     0.001798602

 GradGradGradGradGradGradGradGradGradGradGradGradGradGradGradGradGradGrad
 Berny optimization.
 Using GEDIIS/GDIIS optimizer.
 FormGI is forming the generalized inverse of G from B-inverse, IUseBI=4.
 Internal  Forces:  Max     0.006666400 RMS     0.000707987
 Search for a local minimum.
 Step number   5 out of a maximum of   80 on scan point     2 out of    18
 All quantities printed in internal units (Hartrees-Bohrs-Radians)
 Mixed Optimization -- En-DIIS/RFO-DIIS
 Swapping is turned off.
 Update second derivatives using D2CorX and points    1    2    3    4    5
 DE= -3.14D-05 DEPred=-3.06D-05 R= 1.03D+00
 TightC=F SS=  1.41D+00  RLast= 8.28D-02 DXNew= 8.4853D-01 2.4832D-01
 Trust test= 1.03D+00 RLast= 8.28D-02 DXMaxT set to 5.05D-01
 ITU=  1  1  1  0  0
     Eigenvalues ---    0.00435   0.00493   0.00593   0.01372   0.01486
     Eigenvalues ---    0.01520   0.02162   0.02172   0.02175   0.02180
     Eigenvalues ---    0.02183   0.02185   0.02187   0.02191   0.02196
     Eigenvalues ---    0.02203   0.02210   0.02211   0.02216   0.02223
     Eigenvalues ---    0.02234   0.02337   0.04901   0.05245   0.06159
     Eigenvalues ---    0.06781   0.14949   0.15991   0.15999   0.16000
     Eigenvalues ---    0.16000   0.16000   0.16000   0.16000   0.16001
     Eigenvalues ---    0.16001   0.16212   0.17046   0.18711   0.19270
     Eigenvalues ---    0.22000   0.22000   0.22000   0.22264   0.22516
     Eigenvalues ---    0.22893   0.23475   0.24511   0.24992   0.25008
     Eigenvalues ---    0.26350   0.30199   0.30276   0.33867   0.34455
     Eigenvalues ---    0.35286   0.35381   0.35502   0.35503   0.35506
     Eigenvalues ---    0.35528   0.35566   0.35567   0.35654   0.37341
     Eigenvalues ---    0.42422   0.42525   0.42657   0.42956   0.45960
     Eigenvalues ---    0.46514   0.46701   0.46719   0.46903   0.46941
     Eigenvalues ---    0.47167   0.47215   0.47589   0.56107   0.95504
     Eigenvalues --- 1000.000001000.000001000.000001000.000001000.00000
     Eigenvalues --- 1000.000001000.000001000.000001000.000001000.00000
     Eigenvalues --- 1000.000001000.000001000.000001000.000001000.00000
     Eigenvalues --- 1000.000001000.000001000.000001000.000001000.00000
     Eigenvalues --- 1000.000001000.000001000.000001000.000001000.00000
     Eigenvalues --- 1000.000001000.000001000.000001000.000001000.00000
     Eigenvalues --- 1000.000001000.000001000.000001000.000001000.00000
     Eigenvalues --- 1000.000001000.000001000.000001000.000001000.00000
     Eigenvalues --- 1000.000001000.000001000.000001000.000001000.00000
     Eigenvalues --- 1000.000001000.000001000.000001000.000001000.00000
     Eigenvalues --- 1000.000001000.000001000.000001000.000001000.00000
     Eigenvalues --- 1000.000001000.000001000.000001000.000001000.00000
     Eigenvalues --- 1000.000001000.000001000.000001000.000001000.00000
     Eigenvalues --- 1000.000001000.000001000.00000
 En-DIIS/RFO-DIIS/Sim-DIIS IScMMF=       -3 using points:     5    4    3
 RFO step:  Lambda=-1.87011655D-05.
 DidBck=T Rises=F RFO-DIIS coefs:    0.77481    0.57561   -0.35042
 Iteration  1 RMS(Cart)=  0.00610523 RMS(Int)=  0.00005493
 Iteration  2 RMS(Cart)=  0.00001855 RMS(Int)=  0.00005340
 Iteration  3 RMS(Cart)=  0.00000000 RMS(Int)=  0.00005340
 Iteration  1 RMS(Cart)=  0.00000363 RMS(Int)=  0.00000252
 Iteration  2 RMS(Cart)=  0.00000142 RMS(Int)=  0.00000280
 Iteration  3 RMS(Cart)=  0.00000056 RMS(Int)=  0.00000304
 Variable       Old X    -DE/DX   Delta X   Delta X   Delta X     New X
                                 (Linear)    (Quad)   (Total)
    R1        2.55568   0.00030  -0.00073   0.00156   0.00084   2.55652
    R2        2.30149  -0.00011  -0.00053   0.00031  -0.00022   2.30127
    R3        2.07657   0.00007  -0.00041   0.00054   0.00013   2.07670
    R4        2.76437   0.00012  -0.00023   0.00084   0.00061   2.76498
    R5        1.91000  -0.00000   0.00007   0.00004   0.00010   1.91010
    R6        2.87462  -0.00010   0.00020  -0.00047  -0.00027   2.87435
    R7        2.87392   0.00008  -0.00033   0.00045   0.00012   2.87404
    R8        2.06720   0.00007   0.00013  -0.00005   0.00009   2.06728
    R9        2.63300   0.00000  -0.00007   0.00009   0.00002   2.63303
   R10        2.63749  -0.00003  -0.00001  -0.00002  -0.00003   2.63746
   R11        2.63665  -0.00007   0.00011  -0.00015  -0.00004   2.63661
   R12        2.63395   0.00030   0.00004   0.00032   0.00036   2.63431
   R13        2.63341  -0.00004  -0.00002  -0.00004  -0.00006   2.63335
   R14        2.05060   0.00001   0.00003  -0.00002   0.00001   2.05061
   R15        2.62883   0.00003   0.00000   0.00004   0.00004   2.62888
   R16        2.04865  -0.00000  -0.00000   0.00000   0.00000   2.04865
   R17        2.63402  -0.00003  -0.00001  -0.00003  -0.00004   2.63398
   R18        2.04861   0.00000   0.00000  -0.00000   0.00000   2.04861
   R19        2.62696   0.00001   0.00000   0.00003   0.00003   2.62699
   R20        2.04863   0.00000   0.00000   0.00000   0.00000   2.04864
   R21        2.05225  -0.00000   0.00000  -0.00000  -0.00000   2.05225
   R22        2.62863  -0.00003   0.00003  -0.00005  -0.00003   2.62860
   R23        2.04797   0.00003  -0.00003   0.00003  -0.00001   2.04796
   R24        2.62683  -0.00004  -0.00006  -0.00001  -0.00007   2.62676
   R25        2.04771   0.00000   0.00000   0.00001   0.00001   2.04772
   R26        2.62956  -0.00001   0.00007  -0.00008  -0.00001   2.62954
   R27        2.04771   0.00000  -0.00000   0.00001   0.00000   2.04771
   R28        2.62139   0.00001  -0.00007   0.00007  -0.00000   2.62139
   R29        2.04629   0.00000  -0.00002   0.00002   0.00000   2.04629
   R30        3.67611   0.00007   0.00003   0.00015   0.00018   3.67629
    A1        2.16715   0.00007  -0.00169   0.00171   0.00001   2.16716
    A2        1.97783   0.00031  -0.00185   0.00221   0.00035   1.97818
    A3        2.13598  -0.00002   0.00331  -0.00356  -0.00026   2.13573
    A4        2.10965   0.00016  -0.00092   0.00016  -0.00112   2.10852
    A5        2.04214  -0.00031  -0.00184   0.00192  -0.00029   2.04185
    A6        2.04596   0.00100  -0.00060  -0.00044  -0.00143   2.04453
    A7        1.89959  -0.00016  -0.00038  -0.00011  -0.00049   1.89910
    A8        1.95884  -0.00014  -0.00126   0.00021  -0.00104   1.95779
    A9        1.86123   0.00012  -0.00012   0.00087   0.00074   1.86197
   A10        1.96872   0.00018   0.00059  -0.00037   0.00022   1.96894
   A11        1.89452   0.00001   0.00097  -0.00051   0.00046   1.89498
   A12        1.87675  -0.00000   0.00025  -0.00005   0.00020   1.87695
   A13        2.12351  -0.00004  -0.00013  -0.00000  -0.00014   2.12338
   A14        2.07554   0.00005   0.00011   0.00002   0.00013   2.07567
   A15        2.08354  -0.00001   0.00001  -0.00001  -0.00000   2.08354
   A16        2.11901  -0.00024  -0.00045   0.00014  -0.00031   2.11871
   A17        2.12051   0.00031   0.00035   0.00012   0.00047   2.12097
   A18        2.04339  -0.00007   0.00014  -0.00027  -0.00013   2.04326
   A19        2.09825   0.00001  -0.00001   0.00003   0.00002   2.09827
   A20        2.09510  -0.00002  -0.00003  -0.00006  -0.00008   2.09501
   A21        2.08982   0.00001   0.00003   0.00003   0.00006   2.08988
   A22        2.09747  -0.00001   0.00002  -0.00004  -0.00002   2.09745
   A23        2.08942   0.00001  -0.00000   0.00003   0.00003   2.08945
   A24        2.09628  -0.00000  -0.00001   0.00001  -0.00001   2.09627
   A25        2.09068  -0.00000  -0.00001   0.00002   0.00001   2.09069
   A26        2.09664   0.00000  -0.00000  -0.00000  -0.00000   2.09664
   A27        2.09586   0.00000   0.00001  -0.00002  -0.00000   2.09586
   A28        2.09394  -0.00000  -0.00002   0.00002   0.00000   2.09394
   A29        2.09716   0.00000  -0.00000  -0.00000  -0.00001   2.09716
   A30        2.09207   0.00000   0.00002  -0.00002   0.00000   2.09207
   A31        2.10248   0.00001   0.00001  -0.00002  -0.00001   2.10247
   A32        2.08531  -0.00000  -0.00001   0.00001   0.00001   2.08532
   A33        2.09536  -0.00000  -0.00000   0.00000  -0.00000   2.09536
   A34        2.11936   0.00007  -0.00004   0.00015   0.00011   2.11947
   A35        2.06833  -0.00003  -0.00027   0.00015  -0.00012   2.06821
   A36        2.09550  -0.00004   0.00031  -0.00030   0.00001   2.09551
   A37        2.09508   0.00002  -0.00008   0.00012   0.00003   2.09511
   A38        2.08994  -0.00002   0.00008  -0.00012  -0.00004   2.08990
   A39        2.09817  -0.00000   0.00000   0.00000   0.00001   2.09818
   A40        2.09067  -0.00001   0.00006  -0.00011  -0.00005   2.09062
   A41        2.10606   0.00000  -0.00005   0.00007   0.00002   2.10609
   A42        2.08645   0.00001  -0.00002   0.00004   0.00002   2.08647
   A43        2.07779   0.00005   0.00010   0.00000   0.00010   2.07790
   A44        2.10796  -0.00002   0.00001  -0.00007  -0.00006   2.10790
   A45        2.09744  -0.00002  -0.00011   0.00007  -0.00004   2.09739
   A46        2.14007  -0.00006  -0.00019   0.00012  -0.00007   2.14000
   A47        2.09659   0.00033   0.00023   0.00033   0.00057   2.09716
   A48        2.04651  -0.00026  -0.00006  -0.00045  -0.00051   2.04600
    D1        0.37979  -0.00667  -0.00000   0.00000   0.00000   0.37979
    D2        3.07718  -0.00433  -0.01126   0.00392  -0.00726   3.06992
    D3       -2.83210  -0.00107  -0.00369   0.00545   0.00173  -2.83037
    D4       -0.13471   0.00127  -0.01494   0.00938  -0.00553  -0.14024
    D5        2.52290   0.00111  -0.00788   0.01314   0.00527   2.52817
    D6       -1.56856   0.00112  -0.00829   0.01273   0.00445  -1.56411
    D7        0.48224   0.00111  -0.00876   0.01332   0.00458   0.48682
    D8       -0.17355  -0.00091   0.00366   0.00863   0.01227  -0.16129
    D9        2.01816  -0.00090   0.00325   0.00822   0.01145   2.02961
   D10       -2.21422  -0.00091   0.00278   0.00881   0.01158  -2.20264
   D11        1.64347  -0.00009  -0.00075  -0.00170  -0.00245   1.64102
   D12       -1.46081  -0.00008  -0.00034  -0.00187  -0.00221  -1.46302
   D13       -0.54249   0.00008   0.00074  -0.00162  -0.00088  -0.54337
   D14        2.63642   0.00009   0.00116  -0.00180  -0.00065   2.63578
   D15       -2.62041  -0.00003  -0.00059  -0.00099  -0.00158  -2.62199
   D16        0.55849  -0.00002  -0.00017  -0.00117  -0.00134   0.55715
   D17       -0.28763   0.00004  -0.00120  -0.00392  -0.00512  -0.29274
   D18        2.88008  -0.00001  -0.00294  -0.00357  -0.00650   2.87357
   D19        1.86580  -0.00014  -0.00222  -0.00418  -0.00640   1.85940
   D20       -1.24968  -0.00019  -0.00396  -0.00383  -0.00779  -1.25747
   D21       -2.32916  -0.00002  -0.00050  -0.00506  -0.00556  -2.33473
   D22        0.83854  -0.00007  -0.00223  -0.00472  -0.00695   0.83159
   D23       -3.10282  -0.00002  -0.00006  -0.00029  -0.00035  -3.10317
   D24        0.04532  -0.00000   0.00020  -0.00018   0.00002   0.04534
   D25        0.00129  -0.00003  -0.00048  -0.00011  -0.00059   0.00071
   D26       -3.13376  -0.00001  -0.00021   0.00000  -0.00021  -3.13397
   D27        3.10747   0.00002   0.00004   0.00024   0.00028   3.10775
   D28       -0.04236  -0.00001  -0.00018  -0.00004  -0.00022  -0.04258
   D29        0.00232   0.00003   0.00045   0.00007   0.00052   0.00284
   D30        3.13568   0.00000   0.00023  -0.00022   0.00001   3.13569
   D31       -3.11415  -0.00001  -0.00048  -0.00006  -0.00054  -3.11470
   D32        0.03027  -0.00004  -0.00106  -0.00002  -0.00108   0.02919
   D33        0.00244   0.00004   0.00118  -0.00038   0.00079   0.00323
   D34       -3.13632   0.00001   0.00060  -0.00035   0.00026  -3.13607
   D35        3.11881   0.00002   0.00066   0.00016   0.00083   3.11964
   D36       -0.02810  -0.00006  -0.00122   0.00032  -0.00090  -0.02900
   D37        0.00224  -0.00002  -0.00099   0.00049  -0.00050   0.00174
   D38        3.13852  -0.00011  -0.00287   0.00065  -0.00223   3.13629
   D39       -0.00437   0.00001   0.00013   0.00014   0.00027  -0.00410
   D40       -3.14060   0.00001   0.00020   0.00009   0.00029  -3.14031
   D41        3.13070  -0.00001  -0.00013   0.00003  -0.00010   3.13060
   D42       -0.00553  -0.00000  -0.00006  -0.00002  -0.00009  -0.00562
   D43        0.00383   0.00001   0.00024  -0.00013   0.00012   0.00395
   D44       -3.13447  -0.00000   0.00005  -0.00010  -0.00005  -3.13451
   D45        3.14003   0.00001   0.00018  -0.00007   0.00010   3.14014
   D46        0.00174  -0.00000  -0.00002  -0.00004  -0.00006   0.00168
   D47       -0.00022  -0.00001  -0.00027   0.00008  -0.00019  -0.00041
   D48       -3.13616  -0.00000  -0.00014   0.00008  -0.00006  -3.13622
   D49        3.13807  -0.00000  -0.00007   0.00005  -0.00002   3.13805
   D50        0.00214   0.00001   0.00006   0.00005   0.00011   0.00224
   D51       -0.00286  -0.00001  -0.00008  -0.00005  -0.00013  -0.00299
   D52       -3.13617   0.00002   0.00014   0.00023   0.00038  -3.13579
   D53        3.13309  -0.00001  -0.00021  -0.00005  -0.00026   3.13283
   D54       -0.00022   0.00001   0.00001   0.00024   0.00025   0.00003
   D55       -0.00324  -0.00003  -0.00049  -0.00000  -0.00049  -0.00373
   D56        3.13981  -0.00001  -0.00068   0.00040  -0.00028   3.13953
   D57        3.13548  -0.00000   0.00009  -0.00004   0.00005   3.13553
   D58       -0.00466   0.00001  -0.00010   0.00037   0.00026  -0.00440
   D59       -0.00063  -0.00000  -0.00044   0.00030  -0.00014  -0.00078
   D60       -3.13864   0.00002   0.00011   0.00027   0.00038  -3.13826
   D61        3.13950  -0.00002  -0.00025  -0.00010  -0.00035   3.13914
   D62        0.00149   0.00001   0.00030  -0.00013   0.00017   0.00166
   D63        0.00511   0.00002   0.00064  -0.00020   0.00043   0.00555
   D64       -3.13716   0.00004   0.00109  -0.00037   0.00073  -3.13644
   D65       -3.14002  -0.00000   0.00009  -0.00017  -0.00008  -3.14011
   D66        0.00088   0.00001   0.00055  -0.00034   0.00021   0.00109
   D67       -0.00603  -0.00001   0.00010  -0.00021  -0.00011  -0.00614
   D68        3.14073   0.00007   0.00193  -0.00036   0.00157  -3.14088
   D69        3.13624  -0.00002  -0.00036  -0.00004  -0.00040   3.13584
   D70       -0.00018   0.00006   0.00148  -0.00020   0.00128   0.00110
         Item               Value     Threshold  Converged?
 Maximum Force            0.000328     0.002500     YES
 RMS     Force            0.000083     0.001667     YES
 Maximum Displacement     0.027278     0.010000     NO 
 RMS     Displacement     0.006108     0.006667     YES
 Predicted change in Energy=-7.536108D-06
 GradGradGradGradGradGradGradGradGradGradGradGradGradGradGradGradGradGrad

                          Input orientation:                          
 ---------------------------------------------------------------------
 Center     Atomic      Atomic             Coordinates (Angstroms)
 Number     Number       Type             X           Y           Z
 ---------------------------------------------------------------------
      1          6           0        2.217736   -0.431280   -0.156505
      2          7           0        0.895194   -0.639260    0.038000
      3          8           0        2.684738    0.571227   -0.666281
      4          6           0       -0.101391    0.085610   -0.750815
      5          6           0       -1.286037   -0.833086   -1.008068
      6          6           0       -0.504563    1.399247   -0.098989
      7          6           0       -2.405114   -0.833343   -0.177972
      8          6           0       -3.453955   -1.719735   -0.414856
      9          6           0       -3.391866   -2.606539   -1.484901
     10          6           0       -2.274282   -2.609477   -2.317843
     11          6           0       -1.226866   -1.727544   -2.077822
     12          6           0       -0.233334    1.656975    1.245144
     13          6           0       -0.629632    2.845049    1.850371
     14          6           0       -1.307694    3.809029    1.113397
     15          6           0       -1.587271    3.581540   -0.230605
     16          6           0       -1.186387    2.386195   -0.809151
     17          1           0        2.849345   -1.231285    0.254271
     18          1           0        0.622322   -1.537507    0.412666
     19          1           0        0.369357    0.323878   -1.709132
     20          1           0       -2.465445   -0.137616    0.652598
     21          1           0       -4.321302   -1.712084    0.235468
     22          1           0       -4.211143   -3.291270   -1.672395
     23          1           0       -2.221791   -3.294557   -3.156391
     24          1           0       -0.357871   -1.724992   -2.729165
     25          1           0        0.300291    0.907545    1.817929
     26          1           0       -0.406262    3.015851    2.896859
     27          1           0       -1.618431    4.739452    1.573781
     28          1           0       -2.110336    4.323443   -0.820989
     29         35           0       -1.603410    2.124334   -2.691207
 ---------------------------------------------------------------------
                    Distance matrix (angstroms):
                    1          2          3          4          5
     1  C    0.000000
     2  N    1.352851   0.000000
     3  O    1.217777   2.272390   0.000000
     4  C    2.449231   1.463164   2.829396   0.000000
     5  C    3.628090   2.426850   4.225632   1.521042   0.000000
     6  C    3.281014   2.476610   3.343513   1.520877   2.533858
     7  C    4.640351   3.313057   5.302627   2.545538   1.393338
     8  C    5.821937   4.504176   6.557078   3.822542   2.416177
     9  C    6.161496   4.956642   6.906044   4.314369   2.794105
    10  C    5.440051   4.413314   6.118531   3.800070   2.418203
    11  C    4.151753   3.188136   4.751573   2.513001   1.395683
    12  C    3.511862   2.829040   3.653428   2.543708   3.519311
    13  C    4.782195   4.213098   4.742242   3.828801   4.704277
    14  C    5.658757   5.079023   5.439682   4.335240   5.103951
    15  C    5.530488   4.904074   5.244222   3.834056   4.492674
    16  C    4.466785   3.768822   4.277865   2.544270   3.226959
    17  H    1.098942   2.053283   2.030655   3.383970   4.342056
    18  H    2.023126   1.010782   3.140771   2.124137   2.481235
    19  H    2.529312   2.063156   2.551413   1.093959   2.137846
    20  H    4.761625   3.453010   5.363421   2.758288   2.152322
    21  H    6.674813   5.329333   7.423696   4.691707   3.395858
    22  H    7.197774   6.002774   7.967705   5.398398   3.878175
    23  H    6.075120   5.193298   6.724505   4.659230   3.398495
    24  H    3.863421   3.225863   4.334233   2.694054   2.149224
    25  H    3.060627   2.432008   3.459768   2.726788   3.678654
    26  H    5.300105   4.819408   5.312856   4.688793   5.553087
    27  H    6.666823   6.132493   6.396033   5.418800   6.150578
    28  H    6.463833   5.865108   6.090631   4.690417   5.225347
    29  Br   5.249480   4.618338   4.990058   3.190232   3.417604
                    6          7          8          9         10
     6  C    0.000000
     7  C    2.933052   0.000000
     8  C    4.304270   1.393511   0.000000
     9  C    5.128703   2.413704   1.391141   0.000000
    10  C    4.911730   2.784029   2.409279   1.393841   0.000000
    11  C    3.770189   2.407757   2.779468   2.410687   1.390143
    12  C    1.395236   3.597718   4.952794   5.967162   5.921399
    13  C    2.430225   4.560382   5.826260   6.962312   7.059089
    14  C    2.814596   4.942022   6.124477   7.228723   7.341997
    15  C    2.439669   4.490304   5.623342   6.566746   6.569418
    16  C    1.394015   3.499872   4.707015   5.499834   5.330704
    17  H    4.277054   5.287204   6.357508   6.623349   5.896333
    18  H    3.186877   3.163869   4.163417   4.566979   4.122513
    19  H    2.124316   3.373619   4.524292   4.773303   3.995489
    20  H    2.602286   1.085137   2.149351   3.394516   3.869129
    21  H    4.935560   2.148231   1.084099   2.150249   3.393376
    22  H    6.181852   3.396534   2.150456   1.084078   2.152411
    23  H    5.859043   3.868096   3.393274   2.153213   1.084091
    24  H    4.086589   3.390402   3.865461   3.395651   2.150380
    25  H    2.136384   3.785965   5.097283   6.073672   6.008534
    26  H    3.405609   5.316605   6.533120   7.728190   7.894741
    27  H    3.898182   5.894366   7.003208   8.152557   8.341561
    28  H    3.413313   5.205075   6.204051   7.078683   7.094563
    29  Br   2.907372   3.963197   4.835613   5.199511   4.795669
                   11         12         13         14         15
    11  C    0.000000
    12  C    4.846048   0.000000
    13  C    6.057723   1.390997   0.000000
    14  C    6.390935   2.408930   1.390021   0.000000
    15  C    5.632804   2.777576   2.406233   1.391494   0.000000
    16  C    4.305114   2.379117   2.755645   2.394862   1.387182
    17  H    4.722333   4.338985   5.591719   6.589677   6.563684
    18  H    3.107756   3.410261   4.779245   5.727254   5.612552
    19  H    2.625299   3.296685   4.474858   4.788053   4.077597
    20  H    3.393692   2.924720   3.701508   4.138687   3.922163
    21  H    3.863558   5.392726   6.083076   6.351007   5.976171
    22  H    3.393452   6.987140   7.930417   8.161183   7.496598
    23  H    2.146792   6.917019   8.080681   8.338322   7.499571
    24  H    1.086005   5.219994   6.475437   6.803884   5.992788
    25  H    4.944976   1.083736   2.149356   3.391252   3.861300
    26  H    6.922474   2.145835   1.083607   2.149988   3.390548
    27  H    7.437040   3.395314   2.154759   1.083603   2.144187
    28  H    6.242963   3.860322   3.393273   2.156549   1.082852
    29  Br   3.918544   4.194090   4.700384   4.171410   2.859768
                   16         17         18         19         20
    16  C    0.000000
    17  H    5.523057   0.000000
    18  H    4.489955   2.253551   0.000000
    19  H    2.735591   3.524744   2.833862   0.000000
    20  H    3.184701   5.440751   3.398760   3.718447   0.000000
    21  H    5.264486   7.186773   4.949879   5.470731   2.469242
    22  H    6.490604   7.603030   5.548473   5.835377   4.289357
    23  H    6.233181   6.450281   4.890233   4.679923   4.953185
    24  H    4.612456   4.408046   3.296518   2.401498   4.289283
    25  H    3.361274   3.676588   2.838441   3.575696   3.177995
    26  H    3.839214   5.968284   5.287936   5.391054   4.384210
    27  H    3.376810   7.573099   6.765306   5.850309   5.035057
    28  H    2.146334   7.523936   6.583316   4.788966   4.711540
    29  Br   1.945409   6.305795   5.291218   2.845685   4.128021
                   21         22         23         24         25
    21  H    0.000000
    22  H    2.479093   0.000000
    23  H    4.291489   2.481890   0.000000
    24  H    4.949545   4.291584   2.473915   0.000000
    25  H    5.543083   7.082757   6.983010   5.295233   0.000000
    26  H    6.690584   8.668043   8.930803   7.357314   2.471490
    27  H    7.121722   9.041698   9.342584   7.867235   4.292390
    28  H    6.513990   7.944944   7.968717   6.579956   4.944023
    29  Br   5.538093   6.096476   5.473863   4.046000   5.043507
                   26         27         28         29
    26  H    0.000000
    27  H    2.488109   0.000000
    28  H    4.293723   2.479911   0.000000
    29  Br   5.783982   5.002918   2.931001   0.000000
 Symmetry turned off by external request.
 Stoichiometry    C14H12BrNO
 Framework group  C1[X(C14H12BrNO)]
 Deg. of freedom    81
 Full point group                 C1      NOp   1
 Rotational constants (GHZ):           0.4197358           0.3261864           0.2643528
 Basis read from rwf:  (5D, 7F)
 Pseudo-potential data read from rwf file.
   396 basis functions,   648 primitive gaussians,   412 cartesian basis functions
    59 alpha electrons       59 beta electrons
       nuclear repulsion energy      1097.9615651639 Hartrees.
 NAtoms=   29 NActive=   29 NUniq=   29 SFac= 1.00D+00 NAtFMM=   60 NAOKFM=F Big=F
 Integral buffers will be    131072 words long.
 Raffenetti 2 integral format.
 Two-electron integral symmetry is turned off.
 ------------------------------------------------------------------------------
 Polarizable Continuum Model (PCM)
 =================================
 Model                : PCM.
 Atomic radii         : UFF (Universal Force Field).
 Polarization charges : Total charges.
 Charge compensation  : None.
 Solution method      : On-the-fly selection.
 Cavity type          : Scaled VdW (van der Waals Surface) (Alpha=1.100).
 Cavity algorithm     : GePol (No added spheres)
                        Default sphere list used, NSphG=   29.
                        Lebedev-Laikov grids with approx.  5.0 points / Ang**2.
                        Smoothing algorithm: York/Karplus (Gamma=1.0000).
                        Polarization charges: spherical gaussians, with
                                              point-specific exponents (IZeta= 3).
                        Self-potential: point-specific (ISelfS= 7).
                        Self-field    : sphere-specific E.n sum rule (ISelfD= 2).
 1st derivatives      : Analytical E(r).r(x)/FMM algorithm (CHGder, D1EAlg=3).
                        Cavity 1st derivative terms included.
 Solvent              : DiMethylSulfoxide, Eps=  46.826000 Eps(inf)=   2.007889
 ------------------------------------------------------------------------------
 One-electron integrals computed using PRISM.
   1 Symmetry operations used in ECPInt.
 ECPInt:  NShTT=    9316 NPrTT=   38001 LenC2=    8726 LenP2D=   23898.
 LDataN:  DoStor=T MaxTD1= 5 Len=  102
 NBasis=   396 RedAO= T EigKep=  1.28D-06  NBF=   396
 NBsUse=   395 1.00D-06 EigRej=  6.57D-07 NBFU=   395
 Initial guess from the checkpoint file:  "/home/aikhl/works/aikhl/Gau-15490.chk"
 B after Tr=     0.001678    0.003477    0.001176
         Rot=    1.000000    0.000000    0.000838    0.000411 Ang=   0.11 deg.
 ExpMin= 4.38D-02 ExpMax= 8.59D+03 ExpMxC= 1.30D+03 IAcc=3 IRadAn=         5 AccDes= 0.00D+00
 Harris functional with IExCor= 1009 and IRadAn=       5 diagonalized for initial guess.
 HarFok:  IExCor= 1009 AccDes= 0.00D+00 IRadAn=         5 IDoV= 1 UseB2=F ITyADJ=14
 ICtDFT=  3500011 ScaDFX=  1.000000  1.000000  1.000000  1.000000
 FoFCou: FMM=F IPFlag=           0 FMFlag=      100000 FMFlg1=           0
         NFxFlg=           0 DoJE=T BraDBF=F KetDBF=T FulRan=T
         wScrn=  0.000000 ICntrl=       500 IOpCl=  0 I1Cent=   200000004 NGrid=           0
         NMat0=    1 NMatS0=      1 NMatT0=    0 NMatD0=    1 NMtDS0=    0 NMtDT0=    0
 Symmetry not used in FoFCou.
 Requested convergence on RMS density matrix=1.00D-08 within 128 cycles.
 Requested convergence on MAX density matrix=1.00D-06.
 Requested convergence on             energy=1.00D-06.
 No special actions if energy rises.
 Inv3:  Mode=1 IEnd=    17036067.
 Iteration    1 A*A^-1 deviation from unit magnitude is 6.22D-15 for   1023.
 Iteration    1 A*A^-1 deviation from orthogonality  is 3.58D-15 for   1561   1003.
 Iteration    1 A^-1*A deviation from unit magnitude is 6.33D-15 for   2381.
 Iteration    1 A^-1*A deviation from orthogonality  is 9.21D-15 for   1874   1846.
 Error on total polarization charges =  0.01746
 SCF Done:  E(RM062X) =  -683.714760796     A.U. after   12 cycles
            NFock= 12  Conv=0.71D-08     -V/T= 2.0172
   1 Symmetry operations used in ECPInt.
 ECPInt:  NShTT=    9316 NPrTT=   38001 LenC2=    8726 LenP2D=   23898.
 LDataN:  DoStor=T MaxTD1= 6 Len=  172
 D1PCM: PCM CHGder 1st derivatives, ID1Alg=3 FixD1E=F DoIter=F DoCFld=F I1PDM=0.
 Calling FoFJK, ICntrl=      2127 FMM=F ISym2X=0 I1Cent= 0 IOpClX= 0 NMat=1 NMatS=1 NMatT=0.
 -------------------------------------------------------------------
 Center     Atomic                   Forces (Hartrees/Bohr)
 Number     Number              X              Y              Z
 -------------------------------------------------------------------
      1        6           0.000481207    0.005596888    0.009565848
      2        7          -0.000188707   -0.006605782   -0.007456420
      3        8          -0.000415435   -0.002453780   -0.005058094
      4        6          -0.000000697    0.003480100    0.003021242
      5        6           0.000067181    0.000063584    0.000079422
      6        6           0.000065113    0.000032175    0.000035289
      7        6          -0.000054977   -0.000029645    0.000022319
      8        6           0.000015298    0.000031700    0.000026687
      9        6           0.000026038   -0.000010223   -0.000031457
     10        6          -0.000041320   -0.000016800    0.000005539
     11        6           0.000000568    0.000016297    0.000001760
     12        6          -0.000048257    0.000023013   -0.000071101
     13        6           0.000003026   -0.000030239    0.000006730
     14        6          -0.000012819    0.000013754    0.000001875
     15        6          -0.000004061    0.000008840   -0.000009287
     16        6           0.000044915   -0.000023026    0.000017819
     17        1           0.000095697    0.000008917   -0.000058941
     18        1           0.000054579    0.000011954   -0.000026511
     19        1          -0.000092073   -0.000096466   -0.000089140
     20        1           0.000008430   -0.000006931   -0.000002331
     21        1           0.000001154   -0.000000157    0.000000090
     22        1           0.000000152   -0.000001132    0.000001544
     23        1          -0.000001122    0.000001326    0.000000355
     24        1          -0.000007821    0.000003573   -0.000002608
     25        1           0.000016113   -0.000012450    0.000022162
     26        1           0.000008724   -0.000008709    0.000003271
     27        1           0.000009088    0.000000652    0.000002777
     28        1          -0.000001575   -0.000000666    0.000004068
     29       35          -0.000028423    0.000003233   -0.000012905
 -------------------------------------------------------------------
 Cartesian Forces:  Max     0.009565848 RMS     0.001779313

 GradGradGradGradGradGradGradGradGradGradGradGradGradGradGradGradGradGrad
 Berny optimization.
 Using GEDIIS/GDIIS optimizer.
 FormGI is forming the generalized inverse of G from B-inverse, IUseBI=4.
 Internal  Forces:  Max     0.006558702 RMS     0.000692447
 Search for a local minimum.
 Step number   6 out of a maximum of   80 on scan point     2 out of    18
 All quantities printed in internal units (Hartrees-Bohrs-Radians)
 Mixed Optimization -- En-DIIS/RFO-DIIS
 Swapping is turned off.
 Update second derivatives using D2CorX and points    1    2    3    4    5
                                                      6
 DE= -7.29D-06 DEPred=-7.54D-06 R= 9.67D-01
 TightC=F SS=  1.41D+00  RLast= 2.93D-02 DXNew= 8.4853D-01 8.8006D-02
 Trust test= 9.67D-01 RLast= 2.93D-02 DXMaxT set to 5.05D-01
 ITU=  1  1  1  1  0  0
     Eigenvalues ---    0.00300   0.00499   0.00622   0.01457   0.01487
     Eigenvalues ---    0.01560   0.02162   0.02172   0.02175   0.02180
     Eigenvalues ---    0.02183   0.02185   0.02187   0.02191   0.02196
     Eigenvalues ---    0.02203   0.02210   0.02211   0.02216   0.02223
     Eigenvalues ---    0.02234   0.02662   0.05052   0.05248   0.06311
     Eigenvalues ---    0.06830   0.15045   0.15992   0.15999   0.15999
     Eigenvalues ---    0.16000   0.16000   0.16000   0.16000   0.16000
     Eigenvalues ---    0.16001   0.16217   0.17048   0.19003   0.19388
     Eigenvalues ---    0.21996   0.22000   0.22001   0.22122   0.22549
     Eigenvalues ---    0.23282   0.23481   0.24518   0.24993   0.25021
     Eigenvalues ---    0.29033   0.30205   0.30524   0.33874   0.34509
     Eigenvalues ---    0.35286   0.35384   0.35503   0.35503   0.35506
     Eigenvalues ---    0.35528   0.35566   0.35567   0.35654   0.37311
     Eigenvalues ---    0.42422   0.42529   0.42679   0.43632   0.45994
     Eigenvalues ---    0.46510   0.46701   0.46747   0.46899   0.47147
     Eigenvalues ---    0.47210   0.47474   0.47786   0.57232   0.95569
     Eigenvalues --- 1000.000001000.000001000.000001000.000001000.00000
     Eigenvalues --- 1000.000001000.000001000.000001000.000001000.00000
     Eigenvalues --- 1000.000001000.000001000.000001000.000001000.00000
     Eigenvalues --- 1000.000001000.000001000.000001000.000001000.00000
     Eigenvalues --- 1000.000001000.000001000.000001000.000001000.00000
     Eigenvalues --- 1000.000001000.000001000.000001000.000001000.00000
     Eigenvalues --- 1000.000001000.000001000.000001000.000001000.00000
     Eigenvalues --- 1000.000001000.000001000.000001000.000001000.00000
     Eigenvalues --- 1000.000001000.000001000.000001000.000001000.00000
     Eigenvalues --- 1000.000001000.000001000.000001000.000001000.00000
     Eigenvalues --- 1000.000001000.000001000.000001000.000001000.00000
     Eigenvalues --- 1000.000001000.000001000.000001000.000001000.00000
     Eigenvalues --- 1000.000001000.000001000.000001000.000001000.00000
     Eigenvalues --- 1000.000001000.000001000.00000
 En-DIIS/RFO-DIIS/Sim-DIIS IScMMF=       -3 using points:     6    5    4    3
 RFO step:  Lambda=-1.21639923D-05.
 DidBck=F Rises=F RFO-DIIS coefs:    2.56732   -0.89786   -1.15716    0.48770
 Iteration  1 RMS(Cart)=  0.01077798 RMS(Int)=  0.00009288
 Iteration  2 RMS(Cart)=  0.00010333 RMS(Int)=  0.00005938
 Iteration  3 RMS(Cart)=  0.00000001 RMS(Int)=  0.00005938
 Iteration  1 RMS(Cart)=  0.00000416 RMS(Int)=  0.00000289
 Iteration  2 RMS(Cart)=  0.00000163 RMS(Int)=  0.00000321
 Iteration  3 RMS(Cart)=  0.00000064 RMS(Int)=  0.00000349
 Variable       Old X    -DE/DX   Delta X   Delta X   Delta X     New X
                                 (Linear)    (Quad)   (Total)
    R1        2.55652  -0.00000   0.00350  -0.00286   0.00064   2.55715
    R2        2.30127  -0.00006   0.00015  -0.00054  -0.00039   2.30088
    R3        2.07670   0.00003   0.00083  -0.00066   0.00017   2.07687
    R4        2.76498   0.00010   0.00217  -0.00112   0.00106   2.76604
    R5        1.91010  -0.00003   0.00030  -0.00032  -0.00002   1.91008
    R6        2.87435  -0.00006  -0.00092   0.00036  -0.00055   2.87380
    R7        2.87404  -0.00001   0.00060  -0.00066  -0.00007   2.87397
    R8        2.06728   0.00002  -0.00012   0.00024   0.00012   2.06740
    R9        2.63303   0.00004   0.00018  -0.00001   0.00018   2.63321
   R10        2.63746   0.00000  -0.00004   0.00003  -0.00000   2.63745
   R11        2.63661  -0.00005  -0.00012  -0.00007  -0.00019   2.63642
   R12        2.63431  -0.00001   0.00052  -0.00045   0.00008   2.63438
   R13        2.63335  -0.00002  -0.00008  -0.00005  -0.00013   2.63322
   R14        2.05061  -0.00001  -0.00002  -0.00001  -0.00004   2.05058
   R15        2.62888   0.00003   0.00009   0.00004   0.00013   2.62900
   R16        2.04865  -0.00000   0.00001  -0.00002  -0.00001   2.04864
   R17        2.63398  -0.00003  -0.00007  -0.00008  -0.00015   2.63383
   R18        2.04861  -0.00000  -0.00000   0.00000  -0.00000   2.04861
   R19        2.62699   0.00002   0.00009   0.00002   0.00010   2.62709
   R20        2.04864  -0.00000  -0.00000  -0.00000  -0.00000   2.04863
   R21        2.05225  -0.00000   0.00000  -0.00002  -0.00002   2.05223
   R22        2.62860  -0.00002  -0.00004  -0.00004  -0.00008   2.62853
   R23        2.04796   0.00003  -0.00006   0.00016   0.00011   2.04807
   R24        2.62676   0.00001  -0.00006   0.00007   0.00001   2.62677
   R25        2.04772   0.00000   0.00001   0.00001   0.00002   2.04774
   R26        2.62954   0.00000  -0.00012   0.00015   0.00003   2.62958
   R27        2.04771  -0.00000   0.00001  -0.00002  -0.00000   2.04771
   R28        2.62139   0.00001   0.00006  -0.00004   0.00003   2.62142
   R29        2.04629  -0.00000   0.00003  -0.00003  -0.00000   2.04629
   R30        3.67629   0.00002   0.00013   0.00012   0.00025   3.67654
    A1        2.16716   0.00000   0.00288  -0.00389  -0.00100   2.16616
    A2        1.97818   0.00027   0.00250  -0.00107   0.00143   1.97961
    A3        2.13573   0.00006  -0.00489   0.00449  -0.00039   2.13534
    A4        2.10852   0.00018  -0.00204   0.00015  -0.00149   2.10703
    A5        2.04185  -0.00040   0.00058  -0.00066   0.00033   2.04218
    A6        2.04453   0.00110  -0.00344   0.00276  -0.00025   2.04428
    A7        1.89910  -0.00003   0.00056  -0.00125  -0.00068   1.89842
    A8        1.95779  -0.00002  -0.00039  -0.00071  -0.00110   1.95670
    A9        1.86197   0.00006   0.00167   0.00031   0.00198   1.86396
   A10        1.96894   0.00001  -0.00052   0.00026  -0.00026   1.96868
   A11        1.89498  -0.00003  -0.00077   0.00048  -0.00029   1.89470
   A12        1.87695   0.00001  -0.00048   0.00099   0.00052   1.87747
   A13        2.12338   0.00002  -0.00012   0.00016   0.00003   2.12341
   A14        2.07567  -0.00000   0.00012  -0.00006   0.00006   2.07573
   A15        2.08354  -0.00001   0.00001  -0.00011  -0.00009   2.08345
   A16        2.11871   0.00000   0.00066  -0.00058   0.00008   2.11878
   A17        2.12097  -0.00000  -0.00024   0.00024  -0.00000   2.12097
   A18        2.04326  -0.00000  -0.00044   0.00036  -0.00008   2.04317
   A19        2.09827   0.00000   0.00004  -0.00000   0.00003   2.09831
   A20        2.09501  -0.00001  -0.00014   0.00001  -0.00013   2.09489
   A21        2.08988   0.00000   0.00010  -0.00001   0.00009   2.08997
   A22        2.09745   0.00000  -0.00007   0.00007  -0.00001   2.09744
   A23        2.08945   0.00000   0.00008  -0.00004   0.00003   2.08949
   A24        2.09627  -0.00000  -0.00000  -0.00002  -0.00003   2.09624
   A25        2.09069   0.00001   0.00005  -0.00001   0.00004   2.09073
   A26        2.09664  -0.00000  -0.00003   0.00003  -0.00000   2.09664
   A27        2.09586  -0.00000  -0.00002  -0.00001  -0.00004   2.09582
   A28        2.09394  -0.00000   0.00005  -0.00008  -0.00003   2.09391
   A29        2.09716   0.00000  -0.00002   0.00005   0.00003   2.09719
   A30        2.09207  -0.00000  -0.00003   0.00003  -0.00000   2.09207
   A31        2.10247   0.00001  -0.00007   0.00013   0.00006   2.10253
   A32        2.08532  -0.00000   0.00005  -0.00007  -0.00002   2.08530
   A33        2.09536  -0.00001   0.00002  -0.00007  -0.00004   2.09532
   A34        2.11947   0.00002   0.00015  -0.00003   0.00012   2.11959
   A35        2.06821   0.00000   0.00007  -0.00012  -0.00005   2.06816
   A36        2.09551  -0.00002  -0.00022   0.00015  -0.00008   2.09543
   A37        2.09511  -0.00000   0.00024  -0.00022   0.00002   2.09513
   A38        2.08990  -0.00001  -0.00020   0.00008  -0.00011   2.08978
   A39        2.09818   0.00001  -0.00005   0.00014   0.00009   2.09827
   A40        2.09062  -0.00001  -0.00017   0.00008  -0.00009   2.09053
   A41        2.10609   0.00000   0.00013  -0.00010   0.00003   2.10612
   A42        2.08647   0.00001   0.00004   0.00002   0.00006   2.08653
   A43        2.07790  -0.00000  -0.00003   0.00005   0.00002   2.07791
   A44        2.10790   0.00000  -0.00011   0.00009  -0.00002   2.10788
   A45        2.09739   0.00000   0.00014  -0.00015  -0.00000   2.09739
   A46        2.14000   0.00000   0.00025  -0.00024   0.00001   2.14001
   A47        2.09716   0.00002   0.00029  -0.00000   0.00028   2.09744
   A48        2.04600  -0.00003  -0.00053   0.00024  -0.00029   2.04571
    D1        0.37979  -0.00656   0.00001   0.00000   0.00001   0.37980
    D2        3.06992  -0.00416  -0.00943   0.00611  -0.00341   3.06651
    D3       -2.83037  -0.00116   0.00805  -0.00735   0.00075  -2.82962
    D4       -0.14024   0.00123  -0.00138  -0.00124  -0.00267  -0.14291
    D5        2.52817   0.00111   0.01747   0.00606   0.02352   2.55169
    D6       -1.56411   0.00109   0.01694   0.00497   0.02190  -1.54221
    D7        0.48682   0.00113   0.01718   0.00597   0.02314   0.50996
    D8       -0.16129  -0.00091   0.02600   0.00078   0.02680  -0.13449
    D9        2.02961  -0.00094   0.02547  -0.00031   0.02518   2.05479
   D10       -2.20264  -0.00090   0.02572   0.00069   0.02642  -2.17622
   D11        1.64102  -0.00004  -0.00419  -0.00245  -0.00664   1.63438
   D12       -1.46302  -0.00004  -0.00452  -0.00221  -0.00672  -1.46975
   D13       -0.54337   0.00000  -0.00374  -0.00078  -0.00452  -0.54789
   D14        2.63578   0.00000  -0.00407  -0.00053  -0.00460   2.63117
   D15       -2.62199   0.00000  -0.00232  -0.00249  -0.00481  -2.62680
   D16        0.55715  -0.00000  -0.00264  -0.00225  -0.00489   0.55226
   D17       -0.29274   0.00003  -0.00455   0.00302  -0.00153  -0.29427
   D18        2.87357   0.00004  -0.00337   0.00220  -0.00118   2.87239
   D19        1.85940  -0.00002  -0.00450   0.00102  -0.00348   1.85592
   D20       -1.25747  -0.00001  -0.00332   0.00020  -0.00313  -1.26060
   D21       -2.33473  -0.00003  -0.00608   0.00243  -0.00365  -2.33837
   D22        0.83159  -0.00003  -0.00491   0.00161  -0.00330   0.82829
   D23       -3.10317  -0.00000  -0.00024   0.00002  -0.00022  -3.10339
   D24        0.04534  -0.00000  -0.00019  -0.00006  -0.00025   0.04509
   D25        0.00071  -0.00000   0.00009  -0.00022  -0.00013   0.00057
   D26       -3.13397  -0.00000   0.00014  -0.00031  -0.00017  -3.13414
   D27        3.10775   0.00000   0.00011   0.00001   0.00013   3.10788
   D28       -0.04258  -0.00000  -0.00020   0.00002  -0.00017  -0.04276
   D29        0.00284  -0.00000  -0.00020   0.00024   0.00005   0.00288
   D30        3.13569  -0.00000  -0.00051   0.00025  -0.00026   3.13543
   D31       -3.11470   0.00000  -0.00011   0.00023   0.00013  -3.11457
   D32        0.02919   0.00000   0.00002  -0.00002  -0.00000   0.02919
   D33        0.00323  -0.00000  -0.00123   0.00102  -0.00021   0.00302
   D34       -3.13607  -0.00000  -0.00111   0.00077  -0.00034  -3.13640
   D35        3.11964  -0.00000  -0.00000   0.00006   0.00006   3.11970
   D36       -0.02900   0.00001   0.00089  -0.00009   0.00081  -0.02819
   D37        0.00174   0.00000   0.00111  -0.00072   0.00039   0.00214
   D38        3.13629   0.00002   0.00201  -0.00086   0.00114   3.13743
   D39       -0.00410   0.00000   0.00017  -0.00003   0.00014  -0.00396
   D40       -3.14031   0.00000   0.00003   0.00008   0.00011  -3.14020
   D41        3.13060   0.00000   0.00012   0.00005   0.00018   3.13077
   D42       -0.00562   0.00000  -0.00002   0.00017   0.00014  -0.00547
   D43        0.00395  -0.00000  -0.00033   0.00026  -0.00006   0.00388
   D44       -3.13451  -0.00000  -0.00015   0.00006  -0.00009  -3.13460
   D45        3.14014  -0.00000  -0.00018   0.00015  -0.00003   3.14011
   D46        0.00168  -0.00000  -0.00001  -0.00005  -0.00006   0.00162
   D47       -0.00041   0.00000   0.00022  -0.00024  -0.00003  -0.00044
   D48       -3.13622   0.00000   0.00020  -0.00018   0.00003  -3.13620
   D49        3.13805   0.00000   0.00004  -0.00004  -0.00000   3.13805
   D50        0.00224   0.00000   0.00003   0.00002   0.00005   0.00229
   D51       -0.00299   0.00000   0.00005  -0.00001   0.00003  -0.00295
   D52       -3.13579   0.00000   0.00036  -0.00002   0.00034  -3.13545
   D53        3.13283   0.00000   0.00006  -0.00008  -0.00002   3.13282
   D54        0.00003   0.00000   0.00037  -0.00009   0.00029   0.00032
   D55       -0.00373  -0.00000   0.00045  -0.00061  -0.00016  -0.00389
   D56        3.13953   0.00000   0.00090  -0.00077   0.00013   3.13966
   D57        3.13553  -0.00000   0.00032  -0.00036  -0.00003   3.13550
   D58       -0.00440   0.00000   0.00078  -0.00052   0.00026  -0.00414
   D59       -0.00078   0.00000   0.00051  -0.00015   0.00036  -0.00041
   D60       -3.13826   0.00000   0.00012   0.00025   0.00037  -3.13789
   D61        3.13914   0.00000   0.00006   0.00001   0.00007   3.13921
   D62        0.00166   0.00000  -0.00034   0.00041   0.00007   0.00173
   D63        0.00555  -0.00000  -0.00063   0.00045  -0.00019   0.00536
   D64       -3.13644  -0.00001  -0.00101   0.00057  -0.00044  -3.13688
   D65       -3.14011  -0.00000  -0.00024   0.00005  -0.00019  -3.14030
   D66        0.00109  -0.00001  -0.00062   0.00018  -0.00045   0.00065
   D67       -0.00614  -0.00000  -0.00020   0.00000  -0.00020  -0.00633
   D68       -3.14088  -0.00001  -0.00107   0.00014  -0.00093   3.14138
   D69        3.13584   0.00000   0.00018  -0.00013   0.00005   3.13590
   D70        0.00110  -0.00001  -0.00069   0.00002  -0.00068   0.00042
         Item               Value     Threshold  Converged?
 Maximum Force            0.000156     0.002500     YES
 RMS     Force            0.000034     0.001667     YES
 Maximum Displacement     0.064990     0.010000     NO 
 RMS     Displacement     0.010782     0.006667     NO 
 Predicted change in Energy=-5.026916D-06
 GradGradGradGradGradGradGradGradGradGradGradGradGradGradGradGradGradGrad

                          Input orientation:                          
 ---------------------------------------------------------------------
 Center     Atomic      Atomic             Coordinates (Angstroms)
 Number     Number       Type             X           Y           Z
 ---------------------------------------------------------------------
      1          6           0        2.216234   -0.416612   -0.141230
      2          7           0        0.893988   -0.643063    0.036258
      3          8           0        2.675284    0.598774   -0.631890
      4          6           0       -0.101682    0.082406   -0.754198
      5          6           0       -1.287264   -0.835229   -1.009185
      6          6           0       -0.503133    1.396552   -0.102420
      7          6           0       -2.402917   -0.837947   -0.174341
      8          6           0       -3.452901   -1.723300   -0.409624
      9          6           0       -3.395451   -2.606832   -1.482719
     10          6           0       -2.281436   -2.607434   -2.320302
     11          6           0       -1.232820   -1.726395   -2.081931
     12          6           0       -0.233600    1.653159    1.242164
     13          6           0       -0.628467    2.841665    1.847384
     14          6           0       -1.303284    3.807489    1.109830
     15          6           0       -1.581376    3.581078   -0.234680
     16          6           0       -1.182115    2.385124   -0.813123
     17          1           0        2.854369   -1.214464    0.263854
     18          1           0        0.627486   -1.550690    0.392422
     19          1           0        0.367827    0.319409   -1.713508
     20          1           0       -2.459474   -0.144876    0.658687
     21          1           0       -4.317548   -1.717506    0.244297
     22          1           0       -4.215633   -3.290837   -1.668903
     23          1           0       -2.232597   -3.289901   -3.161196
     24          1           0       -0.366718   -1.721807   -2.737090
     25          1           0        0.297547    0.902321    1.815513
     26          1           0       -0.406236    3.011410    2.894295
     27          1           0       -1.612590    4.738430    1.570127
     28          1           0       -2.102261    4.324189   -0.825470
     29         35           0       -1.598632    2.124688   -2.695625
 ---------------------------------------------------------------------
                    Distance matrix (angstroms):
                    1          2          3          4          5
     1  C    0.000000
     2  N    1.353188   0.000000
     3  O    1.217572   2.271914   0.000000
     4  C    2.448976   1.463723   2.827214   0.000000
     5  C    3.633605   2.426466   4.230899   1.520749   0.000000
     6  C    3.268644   2.476128   3.319507   1.520841   2.533363
     7  C    4.638446   3.309368   5.297324   2.545381   1.393433
     8  C    5.823965   4.501241   6.557140   3.822300   2.416222
     9  C    6.171521   4.956104   6.917633   4.314123   2.794149
    10  C    5.456839   4.415365   6.139999   3.799901   2.418288
    11  C    4.168672   3.191182   4.773082   2.512789   1.395681
    12  C    3.492767   2.828127   3.617377   2.543644   3.517222
    13  C    4.760597   4.212052   4.700227   3.828739   4.702505
    14  C    5.638722   5.078186   5.399856   4.335285   5.103461
    15  C    5.514717   4.903489   5.212588   3.834071   4.493343
    16  C    4.455327   3.768497   4.254812   2.544271   3.228028
    17  H    1.099034   2.054602   2.030334   3.384751   4.349433
    18  H    2.023620   1.010773   3.140523   2.124482   2.478438
    19  H    2.535822   2.065158   2.563650   1.094022   2.137425
    20  H    4.751416   3.446928   5.346433   2.758094   2.152315
    21  H    6.673175   5.325206   7.418393   4.691503   3.395917
    22  H    7.208597   6.002208   7.980552   5.398152   3.878219
    23  H    6.096563   5.196633   6.753257   4.659066   3.398562
    24  H    3.887630   3.231799   4.367006   2.693935   2.149204
    25  H    3.041346   2.430988   3.425719   2.726730   3.675544
    26  H    5.276655   4.818104   5.267879   4.688637   5.550675
    27  H    6.645532   6.131570   6.353857   5.418845   6.150151
    28  H    6.449246   5.864612   6.061446   4.690428   5.226621
    29  Br   5.247509   4.619176   4.985357   3.190755   3.420839
                    6          7          8          9         10
     6  C    0.000000
     7  C    2.933826   0.000000
     8  C    4.304531   1.393440   0.000000
     9  C    5.128139   2.413696   1.391208   0.000000
    10  C    4.910526   2.784060   2.409297   1.393763   0.000000
    11  C    3.768780   2.407772   2.779457   2.410643   1.390196
    12  C    1.395135   3.594166   4.949018   5.964043   5.919244
    13  C    2.430185   4.558025   5.823266   6.959304   7.056529
    14  C    2.814677   4.943517   6.125294   7.227862   7.339879
    15  C    2.439724   4.495148   5.627579   6.568006   6.567921
    16  C    1.394055   3.505222   4.711521   5.501530   5.329702
    17  H    4.269002   5.288935   6.363501   6.636976   5.915634
    18  H    3.195216   3.164264   4.162047   4.562413   4.115509
    19  H    2.124715   3.374245   4.524460   4.772674   3.994146
    20  H    2.604333   1.085118   2.149328   3.394540   3.869142
    21  H    4.936328   2.148184   1.084094   2.150289   3.393359
    22  H    6.181273   3.396516   2.150514   1.084078   2.152319
    23  H    5.857474   3.868125   3.393306   2.153161   1.084089
    24  H    4.084636   3.390427   3.865440   3.395577   2.150394
    25  H    2.136310   3.778962   5.090284   6.068832   6.006205
    26  H    3.405504   5.312326   6.528057   7.723878   7.891755
    27  H    3.898263   5.896080   7.004293   8.151768   8.339335
    28  H    3.413366   5.211719   6.210418   7.081198   7.093238
    29  Br   2.907750   3.972525   4.844701   5.204515   4.795838
                   11         12         13         14         15
    11  C    0.000000
    12  C    4.844526   0.000000
    13  C    6.055736   1.390956   0.000000
    14  C    6.388754   2.408915   1.390028   0.000000
    15  C    5.630551   2.777488   2.406192   1.391512   0.000000
    16  C    4.303142   2.379003   2.755587   2.394902   1.387196
    17  H    4.740242   4.326188   5.575832   6.574326   6.551457
    18  H    3.100650   3.424643   4.794488   5.740438   5.622043
    19  H    2.623570   3.297969   4.475973   4.788586   4.077353
    20  H    3.393651   2.920255   3.699326   4.142643   3.930890
    21  H    3.863543   5.388483   6.079905   6.352992   5.982562
    22  H    3.393412   6.983838   7.927144   8.160230   7.497968
    23  H    2.146839   6.915158   8.078070   8.335360   7.496595
    24  H    1.085995   5.219442   6.473885   6.800666   5.988158
    25  H    4.943909   1.083792   2.149320   3.391261   3.861268
    26  H    6.920467   2.145737   1.083615   2.150059   3.390570
    27  H    7.434764   3.395301   2.154782   1.083602   2.144240
    28  H    6.240528   3.860233   3.393242   2.156555   1.082851
    29  Br   3.916795   4.194262   4.700448   4.171396   2.859654
                   16         17         18         19         20
    16  C    0.000000
    17  H    5.514536   0.000000
    18  H    4.496512   2.255789   0.000000
    19  H    2.734994   3.527834   2.828362   0.000000
    20  H    3.193551   5.434780   3.402430   3.719744   0.000000
    21  H    5.270735   7.189564   4.950064   5.471267   2.469276
    22  H    6.492389   7.617860   5.543733   5.834721   4.289387
    23  H    6.230800   6.474228   4.881919   4.678154   4.953197
    24  H    4.607971   4.431530   3.288095   2.398716   4.289246
    25  H    3.361225   3.664118   2.855049   3.577529   3.167970
    26  H    3.839163   5.950527   5.304781   5.392391   4.379026
    27  H    3.376868   7.556256   6.779229   5.850816   5.039306
    28  H    2.146345   7.512089   6.591584   4.788341   4.722591
    29  Br   1.945540   6.303782   5.291506   2.844389   4.140456
                   21         22         23         24         25
    21  H    0.000000
    22  H    2.479131   0.000000
    23  H    4.291483   2.481808   0.000000
    24  H    4.949519   4.291506   2.473922   0.000000
    25  H    5.534557   7.077607   6.981689   5.296554   0.000000
    26  H    6.684572   8.663290   8.928106   7.356452   2.471303
    27  H    7.124165   9.040811   9.339375   7.863776   4.292385
    28  H    6.523341   7.947726   7.965361   6.574227   4.943991
    29  Br   5.549603   6.101701   5.471420   4.039164   5.043813
                   26         27         28         29
    26  H    0.000000
    27  H    2.488235   0.000000
    28  H    4.293779   2.479971   0.000000
    29  Br   5.784055   5.002848   2.930688   0.000000
 Symmetry turned off by external request.
 Stoichiometry    C14H12BrNO
 Framework group  C1[X(C14H12BrNO)]
 Deg. of freedom    81
 Full point group                 C1      NOp   1
 Rotational constants (GHZ):           0.4204178           0.3262745           0.2642112
 Basis read from rwf:  (5D, 7F)
 Pseudo-potential data read from rwf file.
   396 basis functions,   648 primitive gaussians,   412 cartesian basis functions
    59 alpha electrons       59 beta electrons
       nuclear repulsion energy      1098.2518241069 Hartrees.
 NAtoms=   29 NActive=   29 NUniq=   29 SFac= 1.00D+00 NAtFMM=   60 NAOKFM=F Big=F
 Integral buffers will be    131072 words long.
 Raffenetti 2 integral format.
 Two-electron integral symmetry is turned off.
 ------------------------------------------------------------------------------
 Polarizable Continuum Model (PCM)
 =================================
 Model                : PCM.
 Atomic radii         : UFF (Universal Force Field).
 Polarization charges : Total charges.
 Charge compensation  : None.
 Solution method      : On-the-fly selection.
 Cavity type          : Scaled VdW (van der Waals Surface) (Alpha=1.100).
 Cavity algorithm     : GePol (No added spheres)
                        Default sphere list used, NSphG=   29.
                        Lebedev-Laikov grids with approx.  5.0 points / Ang**2.
                        Smoothing algorithm: York/Karplus (Gamma=1.0000).
                        Polarization charges: spherical gaussians, with
                                              point-specific exponents (IZeta= 3).
                        Self-potential: point-specific (ISelfS= 7).
                        Self-field    : sphere-specific E.n sum rule (ISelfD= 2).
 1st derivatives      : Analytical E(r).r(x)/FMM algorithm (CHGder, D1EAlg=3).
                        Cavity 1st derivative terms included.
 Solvent              : DiMethylSulfoxide, Eps=  46.826000 Eps(inf)=   2.007889
 ------------------------------------------------------------------------------
 One-electron integrals computed using PRISM.
   1 Symmetry operations used in ECPInt.
 ECPInt:  NShTT=    9316 NPrTT=   38001 LenC2=    8728 LenP2D=   23904.
 LDataN:  DoStor=T MaxTD1= 5 Len=  102
 NBasis=   396 RedAO= T EigKep=  1.29D-06  NBF=   396
 NBsUse=   395 1.00D-06 EigRej=  6.59D-07 NBFU=   395
 Initial guess from the checkpoint file:  "/home/aikhl/works/aikhl/Gau-15490.chk"
 B after Tr=    -0.002014    0.002930    0.005059
         Rot=    1.000000    0.000307    0.000942   -0.000024 Ang=   0.11 deg.
 ExpMin= 4.38D-02 ExpMax= 8.59D+03 ExpMxC= 1.30D+03 IAcc=3 IRadAn=         5 AccDes= 0.00D+00
 Harris functional with IExCor= 1009 and IRadAn=       5 diagonalized for initial guess.
 HarFok:  IExCor= 1009 AccDes= 0.00D+00 IRadAn=         5 IDoV= 1 UseB2=F ITyADJ=14
 ICtDFT=  3500011 ScaDFX=  1.000000  1.000000  1.000000  1.000000
 FoFCou: FMM=F IPFlag=           0 FMFlag=      100000 FMFlg1=           0
         NFxFlg=           0 DoJE=T BraDBF=F KetDBF=T FulRan=T
         wScrn=  0.000000 ICntrl=       500 IOpCl=  0 I1Cent=   200000004 NGrid=           0
         NMat0=    1 NMatS0=      1 NMatT0=    0 NMatD0=    1 NMtDS0=    0 NMtDT0=    0
 Symmetry not used in FoFCou.
 Requested convergence on RMS density matrix=1.00D-08 within 128 cycles.
 Requested convergence on MAX density matrix=1.00D-06.
 Requested convergence on             energy=1.00D-06.
 No special actions if energy rises.
 Inv3:  Mode=1 IEnd=    16822272.
 Iteration    1 A*A^-1 deviation from unit magnitude is 4.88D-15 for    737.
 Iteration    1 A*A^-1 deviation from orthogonality  is 3.56D-15 for   1569   1022.
 Iteration    1 A^-1*A deviation from unit magnitude is 5.00D-15 for   2364.
 Iteration    1 A^-1*A deviation from orthogonality  is 1.47D-14 for   1861   1833.
 Error on total polarization charges =  0.01746
 SCF Done:  E(RM062X) =  -683.714771439     A.U. after   13 cycles
            NFock= 13  Conv=0.47D-08     -V/T= 2.0172
   1 Symmetry operations used in ECPInt.
 ECPInt:  NShTT=    9316 NPrTT=   38001 LenC2=    8728 LenP2D=   23904.
 LDataN:  DoStor=T MaxTD1= 6 Len=  172
 D1PCM: PCM CHGder 1st derivatives, ID1Alg=3 FixD1E=F DoIter=F DoCFld=F I1PDM=0.
 Calling FoFJK, ICntrl=      2127 FMM=F ISym2X=0 I1Cent= 0 IOpClX= 0 NMat=1 NMatS=1 NMatT=0.
 -------------------------------------------------------------------
 Center     Atomic                   Forces (Hartrees/Bohr)
 Number     Number              X              Y              Z
 -------------------------------------------------------------------
      1        6           0.000061024    0.005232826    0.009578810
      2        7           0.000157991   -0.006382043   -0.007688131
      3        8          -0.000178709   -0.002179115   -0.005200426
      4        6           0.000045937    0.003343599    0.003337230
      5        6          -0.000050775   -0.000031438   -0.000013336
      6        6          -0.000014109    0.000076831   -0.000109589
      7        6          -0.000014522   -0.000009676    0.000002577
      8        6           0.000016795    0.000015778    0.000017318
      9        6           0.000014636   -0.000012872   -0.000014604
     10        6          -0.000029466   -0.000018683    0.000003232
     11        6          -0.000007612    0.000039914    0.000003562
     12        6          -0.000022305    0.000022850    0.000042915
     13        6           0.000017754   -0.000024096    0.000009852
     14        6          -0.000006518    0.000013565   -0.000030168
     15        6          -0.000009623    0.000015666    0.000033005
     16        6           0.000035413   -0.000052801    0.000034692
     17        1          -0.000051957    0.000010935    0.000003052
     18        1           0.000049193    0.000018259   -0.000015725
     19        1          -0.000018109   -0.000074727   -0.000025752
     20        1           0.000003574    0.000003274    0.000005949
     21        1           0.000000670    0.000000134    0.000003185
     22        1          -0.000004092    0.000002654    0.000002757
     23        1           0.000000698    0.000001974    0.000001368
     24        1          -0.000003941    0.000000723   -0.000002242
     25        1          -0.000001039    0.000013254   -0.000002620
     26        1          -0.000000164   -0.000000757   -0.000001080
     27        1           0.000000335   -0.000001160    0.000001948
     28        1           0.000001046    0.000000996    0.000002305
     29       35           0.000007876   -0.000025863    0.000019918
 -------------------------------------------------------------------
 Cartesian Forces:  Max     0.009578810 RMS     0.001772064

 GradGradGradGradGradGradGradGradGradGradGradGradGradGradGradGradGradGrad
 Berny optimization.
 Using GEDIIS/GDIIS optimizer.
 FormGI is forming the generalized inverse of G from B-inverse, IUseBI=4.
 Internal  Forces:  Max     0.006550006 RMS     0.000691697
 Search for a local minimum.
 Step number   7 out of a maximum of   80 on scan point     2 out of    18
 All quantities printed in internal units (Hartrees-Bohrs-Radians)
 Mixed Optimization -- En-DIIS/RFO-DIIS
 Swapping is turned off.
 Update second derivatives using D2CorX and points    1    2    3    4    5
                                                      6    7
 DE= -1.06D-05 DEPred=-5.03D-06 R= 2.12D+00
 TightC=F SS=  1.41D+00  RLast= 6.23D-02 DXNew= 8.4853D-01 1.8698D-01
 Trust test= 2.12D+00 RLast= 6.23D-02 DXMaxT set to 5.05D-01
 ITU=  1  1  1  1  1  0  0
     Eigenvalues ---    0.00187   0.00505   0.00638   0.01139   0.01487
     Eigenvalues ---    0.01535   0.02164   0.02172   0.02175   0.02181
     Eigenvalues ---    0.02183   0.02186   0.02187   0.02191   0.02196
     Eigenvalues ---    0.02203   0.02210   0.02212   0.02216   0.02223
     Eigenvalues ---    0.02234   0.02631   0.05044   0.05342   0.06276
     Eigenvalues ---    0.06857   0.15243   0.15988   0.15998   0.15999
     Eigenvalues ---    0.16000   0.16000   0.16000   0.16000   0.16001
     Eigenvalues ---    0.16001   0.16222   0.17413   0.19289   0.19636
     Eigenvalues ---    0.21996   0.22000   0.22003   0.22218   0.22552
     Eigenvalues ---    0.23402   0.23487   0.24548   0.24993   0.25050
     Eigenvalues ---    0.29743   0.30333   0.30876   0.33932   0.34531
     Eigenvalues ---    0.35286   0.35384   0.35503   0.35503   0.35506
     Eigenvalues ---    0.35533   0.35566   0.35567   0.35654   0.37908
     Eigenvalues ---    0.42422   0.42534   0.42700   0.43752   0.46000
     Eigenvalues ---    0.46504   0.46707   0.46763   0.46894   0.47149
     Eigenvalues ---    0.47213   0.47507   0.48139   0.60641   0.96565
     Eigenvalues --- 1000.000001000.000001000.000001000.000001000.00000
     Eigenvalues --- 1000.000001000.000001000.000001000.000001000.00000
     Eigenvalues --- 1000.000001000.000001000.000001000.000001000.00000
     Eigenvalues --- 1000.000001000.000001000.000001000.000001000.00000
     Eigenvalues --- 1000.000001000.000001000.000001000.000001000.00000
     Eigenvalues --- 1000.000001000.000001000.000001000.000001000.00000
     Eigenvalues --- 1000.000001000.000001000.000001000.000001000.00000
     Eigenvalues --- 1000.000001000.000001000.000001000.000001000.00000
     Eigenvalues --- 1000.000001000.000001000.000001000.000001000.00000
     Eigenvalues --- 1000.000001000.000001000.000001000.000001000.00000
     Eigenvalues --- 1000.000001000.000001000.000001000.000001000.00000
     Eigenvalues --- 1000.000001000.000001000.000001000.000001000.00000
     Eigenvalues --- 1000.000001000.000001000.000001000.000001000.00000
     Eigenvalues --- 1000.000001000.000001000.00000
 En-DIIS/RFO-DIIS/Sim-DIIS IScMMF=       -3 using points:     7    6    5    4    3
 RFO step:  Lambda=-5.86118214D-06.
 DidBck=F Rises=F RFO-DIIS coefs:    1.71883   -0.51394   -0.21002   -0.00845    0.01358
 Iteration  1 RMS(Cart)=  0.00891536 RMS(Int)=  0.00004300
 Iteration  2 RMS(Cart)=  0.00006220 RMS(Int)=  0.00000212
 Iteration  3 RMS(Cart)=  0.00000000 RMS(Int)=  0.00000212
 Iteration  1 RMS(Cart)=  0.00000058 RMS(Int)=  0.00000040
 Variable       Old X    -DE/DX   Delta X   Delta X   Delta X     New X
                                 (Linear)    (Quad)   (Total)
    R1        2.55715  -0.00023   0.00061  -0.00062  -0.00001   2.55714
    R2        2.30088   0.00021  -0.00029   0.00036   0.00007   2.30095
    R3        2.07687  -0.00004   0.00017  -0.00021  -0.00005   2.07683
    R4        2.76604  -0.00012   0.00086  -0.00068   0.00017   2.76621
    R5        1.91008  -0.00003  -0.00000  -0.00006  -0.00006   1.91003
    R6        2.87380   0.00005  -0.00045   0.00040  -0.00005   2.87375
    R7        2.87397   0.00003  -0.00001   0.00017   0.00016   2.87413
    R8        2.06740  -0.00000   0.00010  -0.00004   0.00006   2.06746
    R9        2.63321   0.00000   0.00013  -0.00005   0.00008   2.63329
   R10        2.63745  -0.00002  -0.00001  -0.00005  -0.00006   2.63739
   R11        2.63642   0.00004  -0.00015   0.00020   0.00005   2.63647
   R12        2.63438  -0.00009   0.00013  -0.00026  -0.00014   2.63424
   R13        2.63322  -0.00002  -0.00010  -0.00001  -0.00012   2.63310
   R14        2.05058   0.00001  -0.00003   0.00004   0.00001   2.05059
   R15        2.62900   0.00002   0.00010   0.00001   0.00011   2.62912
   R16        2.04864  -0.00000  -0.00001   0.00000  -0.00000   2.04864
   R17        2.63383  -0.00001  -0.00011   0.00000  -0.00011   2.63372
   R18        2.04861   0.00000   0.00000   0.00000   0.00000   2.04861
   R19        2.62709   0.00002   0.00008   0.00003   0.00010   2.62719
   R20        2.04863  -0.00000  -0.00000  -0.00000  -0.00001   2.04863
   R21        2.05223  -0.00000  -0.00001   0.00001  -0.00001   2.05223
   R22        2.62853  -0.00000  -0.00006   0.00002  -0.00004   2.62849
   R23        2.04807  -0.00001   0.00008  -0.00010  -0.00002   2.04805
   R24        2.62677   0.00002  -0.00000   0.00005   0.00005   2.62682
   R25        2.04774  -0.00000   0.00001  -0.00001  -0.00000   2.04774
   R26        2.62958  -0.00003   0.00002  -0.00008  -0.00007   2.62951
   R27        2.04771   0.00000  -0.00000   0.00000   0.00000   2.04771
   R28        2.62142   0.00002   0.00002   0.00002   0.00005   2.62147
   R29        2.04629   0.00000  -0.00000   0.00000   0.00000   2.04629
   R30        3.67654  -0.00002   0.00022  -0.00021   0.00000   3.67654
    A1        2.16616   0.00018  -0.00067   0.00076   0.00009   2.16626
    A2        1.97961   0.00003   0.00120  -0.00127  -0.00007   1.97955
    A3        2.13534   0.00011  -0.00047   0.00042  -0.00004   2.13529
    A4        2.10703   0.00026  -0.00121   0.00021  -0.00098   2.10605
    A5        2.04218  -0.00046   0.00031  -0.00013   0.00019   2.04237
    A6        2.04428   0.00108  -0.00037   0.00019  -0.00016   2.04412
    A7        1.89842  -0.00004  -0.00061   0.00006  -0.00054   1.89787
    A8        1.95670   0.00012  -0.00093   0.00131   0.00038   1.95707
    A9        1.86396  -0.00003   0.00157  -0.00088   0.00070   1.86465
   A10        1.96868  -0.00006  -0.00016  -0.00015  -0.00031   1.96837
   A11        1.89470   0.00001  -0.00014  -0.00028  -0.00043   1.89427
   A12        1.87747  -0.00001   0.00042  -0.00016   0.00026   1.87772
   A13        2.12341  -0.00001   0.00000  -0.00012  -0.00011   2.12329
   A14        2.07573   0.00001   0.00007   0.00007   0.00014   2.07587
   A15        2.08345   0.00000  -0.00007   0.00004  -0.00003   2.08341
   A16        2.11878   0.00011  -0.00001   0.00056   0.00055   2.11934
   A17        2.12097  -0.00010   0.00010  -0.00052  -0.00042   2.12055
   A18        2.04317  -0.00001  -0.00009  -0.00006  -0.00015   2.04302
   A19        2.09831  -0.00000   0.00003  -0.00003   0.00000   2.09831
   A20        2.09489  -0.00000  -0.00010   0.00001  -0.00009   2.09479
   A21        2.08997   0.00000   0.00007   0.00001   0.00009   2.09006
   A22        2.09744   0.00000  -0.00001   0.00002   0.00001   2.09746
   A23        2.08949  -0.00000   0.00003  -0.00001   0.00001   2.08950
   A24        2.09624  -0.00000  -0.00002  -0.00001  -0.00003   2.09622
   A25        2.09073  -0.00000   0.00003  -0.00001   0.00001   2.09074
   A26        2.09664  -0.00000  -0.00000  -0.00002  -0.00002   2.09662
   A27        2.09582   0.00000  -0.00003   0.00003   0.00000   2.09582
   A28        2.09391  -0.00001  -0.00002  -0.00002  -0.00004   2.09387
   A29        2.09719   0.00001   0.00002   0.00004   0.00006   2.09725
   A30        2.09207  -0.00000  -0.00000  -0.00002  -0.00002   2.09205
   A31        2.10253   0.00000   0.00004   0.00000   0.00004   2.10257
   A32        2.08530  -0.00000  -0.00001   0.00000  -0.00001   2.08529
   A33        2.09532  -0.00000  -0.00003  -0.00000  -0.00004   2.09528
   A34        2.11959  -0.00001   0.00012  -0.00006   0.00006   2.11965
   A35        2.06816   0.00001  -0.00004   0.00005   0.00001   2.06817
   A36        2.09543  -0.00000  -0.00007   0.00000  -0.00007   2.09536
   A37        2.09513  -0.00000   0.00002   0.00002   0.00004   2.09517
   A38        2.08978   0.00000  -0.00009   0.00005  -0.00004   2.08974
   A39        2.09827  -0.00000   0.00007  -0.00007   0.00000   2.09827
   A40        2.09053  -0.00001  -0.00008  -0.00000  -0.00008   2.09045
   A41        2.10612   0.00001   0.00003   0.00002   0.00005   2.10616
   A42        2.08653   0.00000   0.00005  -0.00002   0.00003   2.08656
   A43        2.07791  -0.00001   0.00003  -0.00005  -0.00002   2.07789
   A44        2.10788   0.00000  -0.00002   0.00003   0.00001   2.10789
   A45        2.09739   0.00000  -0.00001   0.00002   0.00001   2.09741
   A46        2.14001   0.00003  -0.00000   0.00016   0.00015   2.14016
   A47        2.09744  -0.00007   0.00032  -0.00042  -0.00010   2.09734
   A48        2.04571   0.00004  -0.00032   0.00026  -0.00005   2.04566
    D1        0.37980  -0.00655   0.00000   0.00000  -0.00000   0.37980
    D2        3.06651  -0.00417  -0.00297   0.00067  -0.00231   3.06420
    D3       -2.82962  -0.00120   0.00103  -0.00134  -0.00031  -2.82993
    D4       -0.14291   0.00117  -0.00195  -0.00066  -0.00261  -0.14553
    D5        2.55169   0.00104   0.01836  -0.00042   0.01794   2.56963
    D6       -1.54221   0.00102   0.01704   0.00037   0.01740  -1.52481
    D7        0.50996   0.00106   0.01800   0.00035   0.01835   0.52831
    D8       -0.13449  -0.00095   0.02117  -0.00101   0.02016  -0.11432
    D9        2.05479  -0.00097   0.01985  -0.00023   0.01962   2.07441
   D10       -2.17622  -0.00093   0.02081  -0.00024   0.02057  -2.15565
   D11        1.63438   0.00004  -0.00519  -0.00063  -0.00582   1.62855
   D12       -1.46975   0.00004  -0.00521  -0.00041  -0.00562  -1.47537
   D13       -0.54789  -0.00005  -0.00341  -0.00227  -0.00568  -0.55357
   D14        2.63117  -0.00005  -0.00343  -0.00205  -0.00548   2.62570
   D15       -2.62680  -0.00002  -0.00373  -0.00179  -0.00552  -2.63233
   D16        0.55226  -0.00002  -0.00375  -0.00156  -0.00532   0.54694
   D17       -0.29427   0.00000  -0.00217  -0.00102  -0.00319  -0.29746
   D18        2.87239   0.00001  -0.00217  -0.00018  -0.00235   2.87004
   D19        1.85592   0.00000  -0.00382  -0.00004  -0.00386   1.85206
   D20       -1.26060   0.00001  -0.00382   0.00080  -0.00302  -1.26362
   D21       -2.33837  -0.00003  -0.00382  -0.00059  -0.00441  -2.34278
   D22        0.82829  -0.00001  -0.00382   0.00025  -0.00357   0.82472
   D23       -3.10339   0.00001  -0.00024   0.00054   0.00030  -3.10309
   D24        0.04509   0.00000  -0.00019   0.00030   0.00012   0.04520
   D25        0.00057   0.00001  -0.00021   0.00031   0.00010   0.00067
   D26       -3.13414   0.00000  -0.00016   0.00008  -0.00009  -3.13422
   D27        3.10788  -0.00001   0.00016  -0.00055  -0.00039   3.10749
   D28       -0.04276  -0.00000  -0.00016  -0.00021  -0.00037  -0.04313
   D29        0.00288  -0.00001   0.00014  -0.00032  -0.00019   0.00269
   D30        3.13543  -0.00000  -0.00018   0.00002  -0.00017   3.13527
   D31       -3.11457   0.00001  -0.00000   0.00055   0.00054  -3.11403
   D32        0.02919   0.00001  -0.00019   0.00057   0.00038   0.02957
   D33        0.00302  -0.00000  -0.00000  -0.00026  -0.00026   0.00276
   D34       -3.13640  -0.00000  -0.00019  -0.00024  -0.00042  -3.13683
   D35        3.11970  -0.00001   0.00020  -0.00065  -0.00045   3.11925
   D36       -0.02819  -0.00000   0.00042  -0.00075  -0.00033  -0.02852
   D37        0.00214   0.00000   0.00020   0.00015   0.00035   0.00248
   D38        3.13743   0.00001   0.00042   0.00005   0.00047   3.13790
   D39       -0.00396  -0.00000   0.00016  -0.00012   0.00003  -0.00392
   D40       -3.14020  -0.00000   0.00014  -0.00013   0.00000  -3.14020
   D41        3.13077   0.00000   0.00011   0.00011   0.00022   3.13099
   D42       -0.00547   0.00000   0.00009   0.00010   0.00019  -0.00528
   D43        0.00388  -0.00000  -0.00002  -0.00006  -0.00008   0.00380
   D44       -3.13460   0.00000  -0.00007   0.00006  -0.00001  -3.13462
   D45        3.14011  -0.00000  -0.00000  -0.00005  -0.00005   3.14006
   D46        0.00162   0.00000  -0.00006   0.00007   0.00002   0.00164
   D47       -0.00044   0.00000  -0.00005   0.00005  -0.00001  -0.00045
   D48       -3.13620   0.00000   0.00001  -0.00001   0.00000  -3.13619
   D49        3.13805  -0.00000  -0.00000  -0.00007  -0.00007   3.13797
   D50        0.00229  -0.00000   0.00006  -0.00012  -0.00007   0.00223
   D51       -0.00295   0.00000  -0.00000   0.00014   0.00014  -0.00281
   D52       -3.13545  -0.00000   0.00032  -0.00020   0.00012  -3.13533
   D53        3.13282   0.00000  -0.00006   0.00020   0.00013   3.13295
   D54        0.00032  -0.00000   0.00026  -0.00014   0.00011   0.00043
   D55       -0.00389   0.00000  -0.00022   0.00019  -0.00003  -0.00392
   D56        3.13966  -0.00000   0.00005  -0.00007  -0.00002   3.13964
   D57        3.13550   0.00000  -0.00003   0.00017   0.00014   3.13564
   D58       -0.00414  -0.00000   0.00024  -0.00009   0.00015  -0.00399
   D59       -0.00041   0.00000   0.00024   0.00000   0.00025  -0.00017
   D60       -3.13789  -0.00000   0.00035  -0.00024   0.00011  -3.13778
   D61        3.13921   0.00000  -0.00002   0.00027   0.00024   3.13945
   D62        0.00173   0.00000   0.00008   0.00002   0.00010   0.00183
   D63        0.00536  -0.00000  -0.00006  -0.00011  -0.00017   0.00519
   D64       -3.13688  -0.00000  -0.00019  -0.00001  -0.00019  -3.13707
   D65       -3.14030   0.00000  -0.00016   0.00013  -0.00003  -3.14033
   D66        0.00065   0.00000  -0.00029   0.00024  -0.00005   0.00060
   D67       -0.00633   0.00000  -0.00017   0.00004  -0.00014  -0.00647
   D68        3.14138  -0.00001  -0.00039   0.00014  -0.00025   3.14112
   D69        3.13590   0.00000  -0.00004  -0.00007  -0.00011   3.13579
   D70        0.00042  -0.00001  -0.00026   0.00003  -0.00023   0.00019
         Item               Value     Threshold  Converged?
 Maximum Force            0.000230     0.002500     YES
 RMS     Force            0.000039     0.001667     YES
 Maximum Displacement     0.049162     0.010000     NO 
 RMS     Displacement     0.008917     0.006667     NO 
 Predicted change in Energy=-2.898428D-06
 GradGradGradGradGradGradGradGradGradGradGradGradGradGradGradGradGradGrad

                          Input orientation:                          
 ---------------------------------------------------------------------
 Center     Atomic      Atomic             Coordinates (Angstroms)
 Number     Number       Type             X           Y           Z
 ---------------------------------------------------------------------
      1          6           0        2.215177   -0.406399   -0.130724
      2          7           0        0.893737   -0.646729    0.034013
      3          8           0        2.668843    0.618778   -0.605874
      4          6           0       -0.101480    0.079913   -0.756107
      5          6           0       -1.288116   -0.836729   -1.009591
      6          6           0       -0.501605    1.394670   -0.104547
      7          6           0       -2.400114   -0.842683   -0.169828
      8          6           0       -3.450962   -1.727283   -0.403718
      9          6           0       -3.398122   -2.606932   -1.480311
     10          6           0       -2.287900   -2.604280   -2.322812
     11          6           0       -1.238375   -1.723853   -2.085868
     12          6           0       -0.235251    1.650572    1.240832
     13          6           0       -0.629759    2.839556    1.845299
     14          6           0       -1.301011    3.806739    1.106229
     15          6           0       -1.576109    3.580972   -0.238970
     16          6           0       -1.177323    2.384424   -0.816571
     17          1           0        2.857352   -1.203147    0.270060
     18          1           0        0.632471   -1.561476    0.375445
     19          1           0        0.366981    0.315907   -1.716214
     20          1           0       -2.452926   -0.152762    0.666064
     21          1           0       -4.312723   -1.724026    0.254014
     22          1           0       -4.219037   -3.290368   -1.665354
     23          1           0       -2.242632   -3.283652   -3.166405
     24          1           0       -0.375254   -1.716638   -2.744918
     25          1           0        0.292993    0.898700    1.815490
     26          1           0       -0.410024    3.008622    2.892846
     27          1           0       -1.609920    4.738116    1.565909
     28          1           0       -2.094335    4.324993   -0.830952
     29         35           0       -1.589974    2.124798   -2.700039
 ---------------------------------------------------------------------
                    Distance matrix (angstroms):
                    1          2          3          4          5
     1  C    0.000000
     2  N    1.353181   0.000000
     3  O    1.217608   2.271995   0.000000
     4  C    2.448367   1.463815   2.826240   0.000000
     5  C    3.637396   2.426045   4.235447   1.520721   0.000000
     6  C    3.259669   2.476589   3.302284   1.520927   2.533149
     7  C    4.636030   3.305965   5.293423   2.545314   1.393476
     8  C    5.824464   4.498401   6.557200   3.822193   2.416209
     9  C    6.178419   4.955364   6.926609   4.314100   2.794158
    10  C    5.469336   4.416950   6.156727   3.799986   2.418337
    11  C    4.181541   3.193742   4.790057   2.512840   1.395649
    12  C    3.480933   2.829950   3.592866   2.544136   3.515621
    13  C    4.747057   4.213784   4.671282   3.829102   4.700946
    14  C    5.625314   5.079364   5.371604   4.335481   5.102808
    15  C    5.503153   4.903888   5.189300   3.833977   4.493648
    16  C    4.446137   3.768378   4.237321   2.543986   3.228832
    17  H    1.099010   2.054531   2.030322   3.384368   4.353926
    18  H    2.023702   1.010742   3.140590   2.124442   2.476336
    19  H    2.539947   2.065777   2.573549   1.094054   2.137109
    20  H    4.742403   3.441460   5.333443   2.757899   2.152303
    21  H    6.670655   5.321297   7.414203   4.691386   3.395915
    22  H    7.216057   6.001428   7.990420   5.398129   3.878230
    23  H    6.112773   5.199312   6.775534   4.659145   3.398585
    24  H    3.906541   3.236897   4.392744   2.694052   2.149167
    25  H    3.030812   2.433702   3.403825   2.727477   3.673241
    26  H    5.262701   4.820198   5.237539   4.689072   5.548584
    27  H    6.631437   6.132826   6.324033   5.419041   6.149443
    28  H    6.438034   5.864705   6.039417   4.690180   5.227359
    29  Br   5.242853   4.617924   4.979070   3.189991   3.423357
                    6          7          8          9         10
     6  C    0.000000
     7  C    2.935020   0.000000
     8  C    4.305206   1.393378   0.000000
     9  C    5.127900   2.413703   1.391268   0.000000
    10  C    4.909496   2.784090   2.409307   1.393703   0.000000
    11  C    3.767446   2.407760   2.779421   2.410609   1.390251
    12  C    1.395161   3.590670   4.945224   5.961100   5.917491
    13  C    2.430230   4.555631   5.820075   6.956130   7.053930
    14  C    2.814800   4.945045   6.125979   7.226564   7.337127
    15  C    2.439783   4.500276   5.632032   6.568928   6.565545
    16  C    1.393982   3.511084   4.716568   5.503284   5.328162
    17  H    4.262813   5.288135   6.365808   6.645703   5.929568
    18  H    3.202394   3.163946   4.160410   4.558782   4.110548
    19  H    2.125004   3.374975   4.524816   4.772278   3.992975
    20  H    2.606922   1.085124   2.149331   3.394594   3.869180
    21  H    4.937555   2.148135   1.084092   2.150326   3.393345
    22  H    6.181020   3.396505   2.150558   1.084079   2.152268
    23  H    5.856009   3.868152   3.393344   2.153142   1.084086
    24  H    4.082617   3.390420   3.865399   3.395525   2.150418
    25  H    2.136332   3.771833   5.083096   6.064329   6.004783
    26  H    3.405524   5.307822   6.522532   7.719305   7.888864
    27  H    3.898386   5.897669   7.005015   8.150266   8.336221
    28  H    3.413392   5.218761   6.217155   7.083298   7.090694
    29  Br   2.907612   3.982993   4.855398   5.210221   4.795162
                   11         12         13         14         15
    11  C    0.000000
    12  C    4.843545   0.000000
    13  C    6.053857   1.390935   0.000000
    14  C    6.385988   2.408945   1.390053   0.000000
    15  C    5.627278   2.777438   2.406128   1.391477   0.000000
    16  C    4.300323   2.378854   2.755453   2.394877   1.387220
    17  H    4.753578   4.318599   5.566396   6.564306   6.542360
    18  H    3.095883   3.437890   4.808615   5.752402   5.630285
    19  H    2.621914   3.299717   4.477351   4.788975   4.076579
    20  H    3.393610   2.915554   3.697093   4.147083   3.940642
    21  H    3.863504   5.384004   6.076404   6.355001   5.989582
    22  H    3.393398   6.980642   7.923608   8.158766   7.498997
    23  H    2.146874   6.913746   8.075407   8.331608   7.492476
    24  H    1.085991   5.219569   6.472539   6.796767   5.982182
    25  H    4.944033   1.083783   2.149251   3.391252   3.861209
    26  H    6.918820   2.145692   1.083615   2.150081   3.390518
    27  H    7.431726   3.395338   2.154833   1.083602   2.144228
    28  H    6.236668   3.860183   3.393203   2.156529   1.082852
    29  Br   3.913175   4.194118   4.700318   4.171342   2.859632
                   16         17         18         19         20
    16  C    0.000000
    17  H    5.507271   0.000000
    18  H    4.501820   2.256014   0.000000
    19  H    2.733678   3.529129   2.823135   0.000000
    20  H    3.203542   5.427631   3.404205   3.721125   0.000000
    21  H    5.277902   7.188987   4.949354   5.471997   2.469312
    22  H    6.494284   7.627424   5.539951   5.834327   4.289433
    23  H    6.227655   6.492120   4.876147   4.676533   4.953232
    24  H    4.602233   4.450112   3.282720   2.395910   4.289199
    25  H    3.361093   3.658148   2.870791   3.580231   3.157027
    26  H    3.839029   5.940854   5.320705   5.394246   4.373369
    27  H    3.376864   7.545485   6.791935   5.851188   5.043913
    28  H    2.146375   7.502784   6.598590   4.786914   4.734970
    29  Br   1.945543   6.298841   5.290225   2.840717   4.154830
                   21         22         23         24         25
    21  H    0.000000
    22  H    2.479149   0.000000
    23  H    4.291500   2.481809   0.000000
    24  H    4.949476   4.291475   2.473921   0.000000
    25  H    5.525352   7.072693   6.981456   5.299421   0.000000
    26  H    6.677757   8.658120   8.925563   7.356200   2.471174
    27  H    7.126393   9.039087   9.335088   7.859483   4.292375
    28  H    6.533684   7.950114   7.960391   6.566568   4.943933
    29  Br   5.563563   6.107911   5.467613   4.029167   5.043697
                   26         27         28         29
    26  H    0.000000
    27  H    2.488305   0.000000
    28  H    4.293764   2.479973   0.000000
    29  Br   5.783925   5.002813   2.930653   0.000000
 Symmetry turned off by external request.
 Stoichiometry    C14H12BrNO
 Framework group  C1[X(C14H12BrNO)]
 Deg. of freedom    81
 Full point group                 C1      NOp   1
 Rotational constants (GHZ):           0.4209511           0.3261626           0.2642319
 Basis read from rwf:  (5D, 7F)
 Pseudo-potential data read from rwf file.
   396 basis functions,   648 primitive gaussians,   412 cartesian basis functions
    59 alpha electrons       59 beta electrons
       nuclear repulsion energy      1098.4398195278 Hartrees.
 NAtoms=   29 NActive=   29 NUniq=   29 SFac= 1.00D+00 NAtFMM=   60 NAOKFM=F Big=F
 Integral buffers will be    131072 words long.
 Raffenetti 2 integral format.
 Two-electron integral symmetry is turned off.
 ------------------------------------------------------------------------------
 Polarizable Continuum Model (PCM)
 =================================
 Model                : PCM.
 Atomic radii         : UFF (Universal Force Field).
 Polarization charges : Total charges.
 Charge compensation  : None.
 Solution method      : On-the-fly selection.
 Cavity type          : Scaled VdW (van der Waals Surface) (Alpha=1.100).
 Cavity algorithm     : GePol (No added spheres)
                        Default sphere list used, NSphG=   29.
                        Lebedev-Laikov grids with approx.  5.0 points / Ang**2.
                        Smoothing algorithm: York/Karplus (Gamma=1.0000).
                        Polarization charges: spherical gaussians, with
                                              point-specific exponents (IZeta= 3).
                        Self-potential: point-specific (ISelfS= 7).
                        Self-field    : sphere-specific E.n sum rule (ISelfD= 2).
 1st derivatives      : Analytical E(r).r(x)/FMM algorithm (CHGder, D1EAlg=3).
                        Cavity 1st derivative terms included.
 Solvent              : DiMethylSulfoxide, Eps=  46.826000 Eps(inf)=   2.007889
 ------------------------------------------------------------------------------
 One-electron integrals computed using PRISM.
   1 Symmetry operations used in ECPInt.
 ECPInt:  NShTT=    9316 NPrTT=   38001 LenC2=    8728 LenP2D=   23905.
 LDataN:  DoStor=T MaxTD1= 5 Len=  102
 NBasis=   396 RedAO= T EigKep=  1.28D-06  NBF=   396
 NBsUse=   395 1.00D-06 EigRej=  6.63D-07 NBFU=   395
 Initial guess from the checkpoint file:  "/home/aikhl/works/aikhl/Gau-15490.chk"
 B after Tr=    -0.000553    0.001808    0.004587
         Rot=    0.999999    0.000317    0.000962    0.000143 Ang=   0.12 deg.
 ExpMin= 4.38D-02 ExpMax= 8.59D+03 ExpMxC= 1.30D+03 IAcc=3 IRadAn=         5 AccDes= 0.00D+00
 Harris functional with IExCor= 1009 and IRadAn=       5 diagonalized for initial guess.
 HarFok:  IExCor= 1009 AccDes= 0.00D+00 IRadAn=         5 IDoV= 1 UseB2=F ITyADJ=14
 ICtDFT=  3500011 ScaDFX=  1.000000  1.000000  1.000000  1.000000
 FoFCou: FMM=F IPFlag=           0 FMFlag=      100000 FMFlg1=           0
         NFxFlg=           0 DoJE=T BraDBF=F KetDBF=T FulRan=T
         wScrn=  0.000000 ICntrl=       500 IOpCl=  0 I1Cent=   200000004 NGrid=           0
         NMat0=    1 NMatS0=      1 NMatT0=    0 NMatD0=    1 NMtDS0=    0 NMtDT0=    0
 Symmetry not used in FoFCou.
 Requested convergence on RMS density matrix=1.00D-08 within 128 cycles.
 Requested convergence on MAX density matrix=1.00D-06.
 Requested convergence on             energy=1.00D-06.
 No special actions if energy rises.
 Inv3:  Mode=1 IEnd=    16808067.
 Iteration    1 A*A^-1 deviation from unit magnitude is 8.22D-15 for    747.
 Iteration    1 A*A^-1 deviation from orthogonality  is 4.55D-15 for   1922    738.
 Iteration    1 A^-1*A deviation from unit magnitude is 6.66D-15 for    747.
 Iteration    1 A^-1*A deviation from orthogonality  is 9.09D-15 for   1870   1836.
 Error on total polarization charges =  0.01746
 SCF Done:  E(RM062X) =  -683.714774341     A.U. after   13 cycles
            NFock= 13  Conv=0.53D-08     -V/T= 2.0172
   1 Symmetry operations used in ECPInt.
 ECPInt:  NShTT=    9316 NPrTT=   38001 LenC2=    8728 LenP2D=   23905.
 LDataN:  DoStor=T MaxTD1= 6 Len=  172
 D1PCM: PCM CHGder 1st derivatives, ID1Alg=3 FixD1E=F DoIter=F DoCFld=F I1PDM=0.
 Calling FoFJK, ICntrl=      2127 FMM=F ISym2X=0 I1Cent= 0 IOpClX= 0 NMat=1 NMatS=1 NMatT=0.
 -------------------------------------------------------------------
 Center     Atomic                   Forces (Hartrees/Bohr)
 Number     Number              X              Y              Z
 -------------------------------------------------------------------
      1        6           0.000046816    0.005104200    0.009656842
      2        7           0.000259965   -0.006061194   -0.007704465
      3        8          -0.000202715   -0.002205947   -0.005235201
      4        6          -0.000047659    0.003263094    0.003340138
      5        6          -0.000069775   -0.000020985   -0.000054991
      6        6          -0.000027284   -0.000016161   -0.000100784
      7        6           0.000005713    0.000005560    0.000015239
      8        6           0.000001182    0.000003929    0.000006728
      9        6           0.000007320   -0.000007831   -0.000001831
     10        6          -0.000018161   -0.000008429    0.000002409
     11        6           0.000002755    0.000029079    0.000004489
     12        6          -0.000012885   -0.000003716    0.000036612
     13        6           0.000028663   -0.000043204    0.000010406
     14        6          -0.000009957    0.000006440   -0.000038085
     15        6          -0.000005311    0.000021866    0.000037970
     16        6           0.000031205   -0.000037744    0.000000797
     17        1          -0.000023617   -0.000007546    0.000003841
     18        1           0.000046894    0.000008398    0.000020630
     19        1          -0.000015837   -0.000013545   -0.000006602
     20        1           0.000000358    0.000004694    0.000001751
     21        1           0.000000184   -0.000000366    0.000004195
     22        1          -0.000003289    0.000002348    0.000005018
     23        1          -0.000001425    0.000003100    0.000000772
     24        1          -0.000004635    0.000000440   -0.000003799
     25        1           0.000022636   -0.000015533   -0.000001233
     26        1           0.000004138    0.000001043   -0.000001899
     27        1           0.000001217   -0.000003113    0.000004336
     28        1          -0.000000234   -0.000002704    0.000000097
     29       35          -0.000016265   -0.000006176   -0.000003382
 -------------------------------------------------------------------
 Cartesian Forces:  Max     0.009656842 RMS     0.001760459

 GradGradGradGradGradGradGradGradGradGradGradGradGradGradGradGradGradGrad
 Berny optimization.
 Using GEDIIS/GDIIS optimizer.
 FormGI is forming the generalized inverse of G from B-inverse, IUseBI=4.
 Internal  Forces:  Max     0.006592083 RMS     0.000695532
 Search for a local minimum.
 Step number   8 out of a maximum of   80 on scan point     2 out of    18
 All quantities printed in internal units (Hartrees-Bohrs-Radians)
 Mixed Optimization -- En-DIIS/RFO-DIIS
 Swapping is turned off.
 Update second derivatives using D2CorX and points    1    2    3    4    5
                                                      6    7    8
 DE= -2.90D-06 DEPred=-2.90D-06 R= 1.00D+00
 TightC=F SS=  1.41D+00  RLast= 4.95D-02 DXNew= 8.4853D-01 1.4857D-01
 Trust test= 1.00D+00 RLast= 4.95D-02 DXMaxT set to 5.05D-01
 ITU=  1  1  1  1  1  1  0  0
     Eigenvalues ---    0.00173   0.00511   0.00649   0.01005   0.01487
     Eigenvalues ---    0.01534   0.02164   0.02173   0.02175   0.02181
     Eigenvalues ---    0.02184   0.02186   0.02187   0.02191   0.02196
     Eigenvalues ---    0.02203   0.02210   0.02212   0.02216   0.02223
     Eigenvalues ---    0.02234   0.02654   0.05070   0.05287   0.06283
     Eigenvalues ---    0.06837   0.15254   0.15994   0.15998   0.15999
     Eigenvalues ---    0.16000   0.16000   0.16000   0.16000   0.16001
     Eigenvalues ---    0.16006   0.16222   0.17628   0.19277   0.19869
     Eigenvalues ---    0.22000   0.22002   0.22005   0.22327   0.22575
     Eigenvalues ---    0.23431   0.23508   0.24605   0.25027   0.25185
     Eigenvalues ---    0.30101   0.30533   0.30850   0.33957   0.34532
     Eigenvalues ---    0.35286   0.35384   0.35503   0.35503   0.35506
     Eigenvalues ---    0.35557   0.35566   0.35567   0.35654   0.37842
     Eigenvalues ---    0.42422   0.42537   0.42722   0.43731   0.45985
     Eigenvalues ---    0.46499   0.46708   0.46766   0.46896   0.47146
     Eigenvalues ---    0.47227   0.47507   0.48074   0.60001   0.96207
     Eigenvalues --- 1000.000001000.000001000.000001000.000001000.00000
     Eigenvalues --- 1000.000001000.000001000.000001000.000001000.00000
     Eigenvalues --- 1000.000001000.000001000.000001000.000001000.00000
     Eigenvalues --- 1000.000001000.000001000.000001000.000001000.00000
     Eigenvalues --- 1000.000001000.000001000.000001000.000001000.00000
     Eigenvalues --- 1000.000001000.000001000.000001000.000001000.00000
     Eigenvalues --- 1000.000001000.000001000.000001000.000001000.00000
     Eigenvalues --- 1000.000001000.000001000.000001000.000001000.00000
     Eigenvalues --- 1000.000001000.000001000.000001000.000001000.00000
     Eigenvalues --- 1000.000001000.000001000.000001000.000001000.00000
     Eigenvalues --- 1000.000001000.000001000.000001000.000001000.00000
     Eigenvalues --- 1000.000001000.000001000.000001000.000001000.00000
     Eigenvalues --- 1000.000001000.000001000.000001000.000001000.00000
     Eigenvalues --- 1000.000001000.000001000.00000
 En-DIIS/RFO-DIIS/Sim-DIIS IScMMF=       -3 using points:     8    7    6    5    4    3
 RFO step:  Lambda=-5.88801443D-07.
 DidBck=F Rises=F RFO-DIIS coefs:    1.04066    0.08103   -0.34506    0.19180    0.05135
                  RFO-DIIS coefs:   -0.01977
 Iteration  1 RMS(Cart)=  0.00143109 RMS(Int)=  0.00000187
 Iteration  2 RMS(Cart)=  0.00000104 RMS(Int)=  0.00000180
 Iteration  3 RMS(Cart)=  0.00000000 RMS(Int)=  0.00000180
 Iteration  1 RMS(Cart)=  0.00000012 RMS(Int)=  0.00000008
 Variable       Old X    -DE/DX   Delta X   Delta X   Delta X     New X
                                 (Linear)    (Quad)   (Total)
    R1        2.55714  -0.00020  -0.00021  -0.00017  -0.00038   2.55676
    R2        2.30095   0.00011  -0.00001   0.00016   0.00015   2.30109
    R3        2.07683  -0.00001  -0.00004   0.00002  -0.00001   2.07681
    R4        2.76621  -0.00009  -0.00006  -0.00023  -0.00029   2.76592
    R5        1.91003  -0.00001  -0.00004  -0.00000  -0.00004   1.90999
    R6        2.87375   0.00005   0.00001   0.00017   0.00018   2.87393
    R7        2.87413  -0.00011  -0.00004  -0.00026  -0.00031   2.87383
    R8        2.06746  -0.00000   0.00001  -0.00001  -0.00000   2.06746
    R9        2.63329   0.00000   0.00001  -0.00001  -0.00000   2.63329
   R10        2.63739  -0.00002   0.00000  -0.00005  -0.00005   2.63735
   R11        2.63647   0.00001  -0.00001   0.00005   0.00003   2.63651
   R12        2.63424  -0.00004  -0.00008   0.00001  -0.00006   2.63418
   R13        2.63310  -0.00000  -0.00001  -0.00000  -0.00001   2.63309
   R14        2.05059   0.00000  -0.00000   0.00002   0.00001   2.05060
   R15        2.62912   0.00001   0.00001   0.00001   0.00002   2.62913
   R16        2.04864   0.00000  -0.00000   0.00000   0.00000   2.04864
   R17        2.63372  -0.00000  -0.00001   0.00000  -0.00001   2.63371
   R18        2.04861  -0.00000   0.00000  -0.00000  -0.00000   2.04861
   R19        2.62719   0.00001   0.00001   0.00002   0.00003   2.62722
   R20        2.04863  -0.00000  -0.00000  -0.00000  -0.00000   2.04862
   R21        2.05223   0.00000  -0.00000   0.00000   0.00000   2.05223
   R22        2.62849  -0.00003  -0.00001  -0.00007  -0.00007   2.62841
   R23        2.04805   0.00002   0.00002   0.00004   0.00005   2.04810
   R24        2.62682   0.00003   0.00002   0.00005   0.00006   2.62688
   R25        2.04774  -0.00000   0.00000  -0.00001  -0.00001   2.04773
   R26        2.62951  -0.00001   0.00001  -0.00005  -0.00004   2.62947
   R27        2.04771  -0.00000  -0.00000  -0.00000  -0.00000   2.04771
   R28        2.62147   0.00002   0.00000   0.00004   0.00004   2.62151
   R29        2.04629  -0.00000  -0.00000   0.00000  -0.00000   2.04629
   R30        3.67654   0.00001  -0.00000   0.00007   0.00006   3.67661
    A1        2.16626   0.00010  -0.00024   0.00029   0.00005   2.16631
    A2        1.97955   0.00009   0.00002  -0.00017  -0.00015   1.97940
    A3        2.13529   0.00014   0.00019  -0.00011   0.00008   2.13538
    A4        2.10605   0.00032   0.00006   0.00024   0.00029   2.10633
    A5        2.04237  -0.00052   0.00009  -0.00022  -0.00014   2.04223
    A6        2.04412   0.00108   0.00036  -0.00002   0.00032   2.04444
    A7        1.89787   0.00006  -0.00006   0.00017   0.00011   1.89798
    A8        1.95707  -0.00004   0.00007  -0.00026  -0.00019   1.95688
    A9        1.86465   0.00001   0.00008   0.00020   0.00028   1.86493
   A10        1.96837  -0.00004  -0.00006  -0.00026  -0.00032   1.96805
   A11        1.89427  -0.00002  -0.00009   0.00003  -0.00006   1.89421
   A12        1.87772   0.00003   0.00007   0.00015   0.00022   1.87794
   A13        2.12329  -0.00003   0.00003  -0.00017  -0.00014   2.12315
   A14        2.07587   0.00002  -0.00001   0.00011   0.00009   2.07596
   A15        2.08341   0.00001  -0.00001   0.00006   0.00004   2.08346
   A16        2.11934  -0.00008   0.00005  -0.00037  -0.00032   2.11901
   A17        2.12055   0.00004  -0.00008   0.00029   0.00021   2.12077
   A18        2.04302   0.00004   0.00002   0.00008   0.00010   2.04312
   A19        2.09831  -0.00000  -0.00000  -0.00002  -0.00002   2.09829
   A20        2.09479   0.00000   0.00000  -0.00000  -0.00000   2.09479
   A21        2.09006   0.00000   0.00000   0.00002   0.00002   2.09008
   A22        2.09746  -0.00000   0.00001  -0.00001  -0.00000   2.09745
   A23        2.08950   0.00000  -0.00000   0.00001   0.00000   2.08950
   A24        2.09622   0.00000  -0.00000   0.00000  -0.00000   2.09622
   A25        2.09074   0.00000   0.00000   0.00000   0.00001   2.09075
   A26        2.09662  -0.00000   0.00000  -0.00002  -0.00002   2.09660
   A27        2.09582   0.00000  -0.00000   0.00002   0.00001   2.09584
   A28        2.09387  -0.00000  -0.00001   0.00001  -0.00000   2.09387
   A29        2.09725   0.00000   0.00001   0.00002   0.00002   2.09728
   A30        2.09205  -0.00000   0.00000  -0.00002  -0.00002   2.09203
   A31        2.10257  -0.00001   0.00001  -0.00004  -0.00002   2.10255
   A32        2.08529   0.00000  -0.00001   0.00003   0.00002   2.08532
   A33        2.09528   0.00000  -0.00001   0.00001  -0.00000   2.09528
   A34        2.11965  -0.00001  -0.00001  -0.00003  -0.00003   2.11962
   A35        2.06817  -0.00000   0.00001  -0.00004  -0.00003   2.06814
   A36        2.09536   0.00002  -0.00001   0.00007   0.00006   2.09542
   A37        2.09517  -0.00001  -0.00001  -0.00002  -0.00004   2.09513
   A38        2.08974   0.00001  -0.00000   0.00003   0.00003   2.08978
   A39        2.09827   0.00000   0.00001  -0.00001   0.00000   2.09827
   A40        2.09045   0.00001   0.00000   0.00005   0.00005   2.09050
   A41        2.10616  -0.00001  -0.00000  -0.00003  -0.00003   2.10613
   A42        2.08656  -0.00000   0.00000  -0.00002  -0.00001   2.08655
   A43        2.07789  -0.00000  -0.00001   0.00002   0.00001   2.07790
   A44        2.10789   0.00001   0.00001   0.00001   0.00002   2.10791
   A45        2.09741  -0.00000   0.00000  -0.00003  -0.00003   2.09738
   A46        2.14016  -0.00002   0.00001  -0.00009  -0.00008   2.14008
   A47        2.09734   0.00001  -0.00007   0.00016   0.00010   2.09744
   A48        2.04566   0.00001   0.00006  -0.00007  -0.00001   2.04565
    D1        0.37980  -0.00659   0.00000   0.00000  -0.00000   0.37980
    D2        3.06420  -0.00422   0.00121  -0.00002   0.00119   3.06539
    D3       -2.82993  -0.00120  -0.00053   0.00025  -0.00028  -2.83021
    D4       -0.14553   0.00118   0.00068   0.00023   0.00091  -0.14462
    D5        2.56963   0.00101   0.00206  -0.00009   0.00197   2.57161
    D6       -1.52481   0.00097   0.00199  -0.00049   0.00151  -1.52330
    D7        0.52831   0.00099   0.00216  -0.00032   0.00184   0.53016
    D8       -0.11432  -0.00097   0.00092  -0.00003   0.00089  -0.11343
    D9        2.07441  -0.00100   0.00085  -0.00042   0.00043   2.07484
   D10       -2.15565  -0.00098   0.00102  -0.00025   0.00076  -2.15488
   D11        1.62855  -0.00003  -0.00047  -0.00130  -0.00176   1.62679
   D12       -1.47537  -0.00003  -0.00049  -0.00114  -0.00163  -1.47700
   D13       -0.55357   0.00000  -0.00047  -0.00090  -0.00137  -0.55494
   D14        2.62570   0.00001  -0.00050  -0.00075  -0.00124   2.62445
   D15       -2.63233   0.00001  -0.00046  -0.00095  -0.00141  -2.63373
   D16        0.54694   0.00001  -0.00048  -0.00080  -0.00128   0.54566
   D17       -0.29746   0.00000   0.00066   0.00021   0.00087  -0.29659
   D18        2.87004   0.00001   0.00090   0.00024   0.00114   2.87118
   D19        1.85206   0.00002   0.00060   0.00003   0.00062   1.85269
   D20       -1.26362   0.00003   0.00083   0.00006   0.00090  -1.26272
   D21       -2.34278  -0.00000   0.00049   0.00001   0.00050  -2.34228
   D22        0.82472   0.00000   0.00073   0.00004   0.00077   0.82549
   D23       -3.10309   0.00000   0.00005   0.00018   0.00023  -3.10286
   D24        0.04520   0.00000  -0.00002   0.00025   0.00022   0.04543
   D25        0.00067   0.00000   0.00007   0.00002   0.00010   0.00077
   D26       -3.13422   0.00000   0.00000   0.00009   0.00009  -3.13413
   D27        3.10749  -0.00001  -0.00005  -0.00020  -0.00024   3.10724
   D28       -0.04313  -0.00000   0.00001  -0.00020  -0.00019  -0.04331
   D29        0.00269  -0.00000  -0.00007  -0.00004  -0.00011   0.00258
   D30        3.13527  -0.00000  -0.00002  -0.00004  -0.00006   3.13521
   D31       -3.11403   0.00000   0.00013   0.00004   0.00017  -3.11386
   D32        0.02957   0.00001   0.00018   0.00022   0.00040   0.02998
   D33        0.00276  -0.00000  -0.00010   0.00002  -0.00009   0.00267
   D34       -3.13683   0.00000  -0.00005   0.00019   0.00015  -3.13668
   D35        3.11925  -0.00001  -0.00014  -0.00013  -0.00027   3.11898
   D36       -0.02852   0.00001   0.00019  -0.00015   0.00003  -0.02848
   D37        0.00248   0.00000   0.00009  -0.00009  -0.00000   0.00248
   D38        3.13790   0.00001   0.00041  -0.00011   0.00030   3.13820
   D39       -0.00392  -0.00000  -0.00003   0.00004   0.00001  -0.00392
   D40       -3.14020  -0.00000  -0.00003   0.00002  -0.00001  -3.14021
   D41        3.13099   0.00000   0.00004  -0.00003   0.00001   3.13100
   D42       -0.00528  -0.00000   0.00004  -0.00005  -0.00001  -0.00530
   D43        0.00380  -0.00000  -0.00001  -0.00008  -0.00009   0.00371
   D44       -3.13462   0.00000   0.00000  -0.00000  -0.00000  -3.13462
   D45        3.14006  -0.00000  -0.00001  -0.00006  -0.00007   3.13998
   D46        0.00164   0.00000   0.00000   0.00001   0.00002   0.00165
   D47       -0.00045   0.00000   0.00002   0.00006   0.00007  -0.00037
   D48       -3.13619   0.00000   0.00000   0.00006   0.00006  -3.13614
   D49        3.13797  -0.00000  -0.00000  -0.00001  -0.00002   3.13796
   D50        0.00223  -0.00000  -0.00001  -0.00002  -0.00003   0.00220
   D51       -0.00281   0.00000   0.00003   0.00000   0.00003  -0.00278
   D52       -3.13533  -0.00000  -0.00003   0.00000  -0.00003  -3.13536
   D53        3.13295   0.00000   0.00004   0.00000   0.00004   3.13300
   D54        0.00043  -0.00000  -0.00002   0.00000  -0.00001   0.00042
   D55       -0.00392   0.00000   0.00003   0.00008   0.00011  -0.00380
   D56        3.13964   0.00000   0.00002   0.00007   0.00008   3.13972
   D57        3.13564  -0.00000  -0.00002  -0.00010  -0.00012   3.13551
   D58       -0.00399  -0.00000  -0.00004  -0.00011  -0.00015  -0.00414
   D59       -0.00017  -0.00000   0.00005  -0.00010  -0.00005  -0.00021
   D60       -3.13778  -0.00000  -0.00001  -0.00009  -0.00010  -3.13789
   D61        3.13945   0.00000   0.00007  -0.00009  -0.00002   3.13943
   D62        0.00183  -0.00000   0.00000  -0.00007  -0.00007   0.00176
   D63        0.00519  -0.00000  -0.00007   0.00003  -0.00004   0.00515
   D64       -3.13707  -0.00000  -0.00013   0.00007  -0.00006  -3.13713
   D65       -3.14033   0.00000  -0.00000   0.00001   0.00001  -3.14032
   D66        0.00060  -0.00000  -0.00006   0.00006  -0.00001   0.00059
   D67       -0.00647   0.00000  -0.00001   0.00007   0.00007  -0.00640
   D68        3.14112  -0.00001  -0.00032   0.00009  -0.00023   3.14090
   D69        3.13579   0.00000   0.00005   0.00003   0.00009   3.13587
   D70        0.00019  -0.00001  -0.00026   0.00005  -0.00021  -0.00001
         Item               Value     Threshold  Converged?
 Maximum Force            0.000203     0.002500     YES
 RMS     Force            0.000028     0.001667     YES
 Maximum Displacement     0.007613     0.010000     YES
 RMS     Displacement     0.001431     0.006667     YES
 Predicted change in Energy=-2.949326D-07
 Optimization completed.
    -- Stationary point found.
                           ----------------------------
                           !   Optimized Parameters   !
                           ! (Angstroms and Degrees)  !
 --------------------------                            --------------------------
 ! Name  Definition              Value          Derivative Info.                !
 --------------------------------------------------------------------------------
 ! R1    R(1,2)                  1.3532         -DE/DX =   -0.0002              !
 ! R2    R(1,3)                  1.2176         -DE/DX =    0.0001              !
 ! R3    R(1,17)                 1.099          -DE/DX =    0.0                 !
 ! R4    R(2,4)                  1.4638         -DE/DX =   -0.0001              !
 ! R5    R(2,18)                 1.0107         -DE/DX =    0.0                 !
 ! R6    R(4,5)                  1.5207         -DE/DX =    0.0001              !
 ! R7    R(4,6)                  1.5209         -DE/DX =   -0.0001              !
 ! R8    R(4,19)                 1.0941         -DE/DX =    0.0                 !
 ! R9    R(5,7)                  1.3935         -DE/DX =    0.0                 !
 ! R10   R(5,11)                 1.3956         -DE/DX =    0.0                 !
 ! R11   R(6,12)                 1.3952         -DE/DX =    0.0                 !
 ! R12   R(6,16)                 1.394          -DE/DX =    0.0                 !
 ! R13   R(7,8)                  1.3934         -DE/DX =    0.0                 !
 ! R14   R(7,20)                 1.0851         -DE/DX =    0.0                 !
 ! R15   R(8,9)                  1.3913         -DE/DX =    0.0                 !
 ! R16   R(8,21)                 1.0841         -DE/DX =    0.0                 !
 ! R17   R(9,10)                 1.3937         -DE/DX =    0.0                 !
 ! R18   R(9,22)                 1.0841         -DE/DX =    0.0                 !
 ! R19   R(10,11)                1.3903         -DE/DX =    0.0                 !
 ! R20   R(10,23)                1.0841         -DE/DX =    0.0                 !
 ! R21   R(11,24)                1.086          -DE/DX =    0.0                 !
 ! R22   R(12,13)                1.3909         -DE/DX =    0.0                 !
 ! R23   R(12,25)                1.0838         -DE/DX =    0.0                 !
 ! R24   R(13,14)                1.3901         -DE/DX =    0.0                 !
 ! R25   R(13,26)                1.0836         -DE/DX =    0.0                 !
 ! R26   R(14,15)                1.3915         -DE/DX =    0.0                 !
 ! R27   R(14,27)                1.0836         -DE/DX =    0.0                 !
 ! R28   R(15,16)                1.3872         -DE/DX =    0.0                 !
 ! R29   R(15,28)                1.0829         -DE/DX =    0.0                 !
 ! R30   R(16,29)                1.9455         -DE/DX =    0.0                 !
 ! A1    A(2,1,3)              124.1174         -DE/DX =    0.0001              !
 ! A2    A(2,1,17)             113.4196         -DE/DX =    0.0001              !
 ! A3    A(3,1,17)             122.3434         -DE/DX =    0.0001              !
 ! A4    A(1,2,4)              120.6676         -DE/DX =    0.0003              !
 ! A5    A(1,2,18)             117.0191         -DE/DX =   -0.0005              !
 ! A6    A(4,2,18)             117.1197         -DE/DX =    0.0011              !
 ! A7    A(2,4,5)              108.74           -DE/DX =    0.0001              !
 ! A8    A(2,4,6)              112.1319         -DE/DX =    0.0                 !
 ! A9    A(2,4,19)             106.8366         -DE/DX =    0.0                 !
 ! A10   A(5,4,6)              112.7794         -DE/DX =    0.0                 !
 ! A11   A(5,4,19)             108.5337         -DE/DX =    0.0                 !
 ! A12   A(6,4,19)             107.5855         -DE/DX =    0.0                 !
 ! A13   A(4,5,7)              121.6558         -DE/DX =    0.0                 !
 ! A14   A(4,5,11)             118.9387         -DE/DX =    0.0                 !
 ! A15   A(7,5,11)             119.3708         -DE/DX =    0.0                 !
 ! A16   A(4,6,12)             121.429          -DE/DX =   -0.0001              !
 ! A17   A(4,6,16)             121.4987         -DE/DX =    0.0                 !
 ! A18   A(12,6,16)            117.0565         -DE/DX =    0.0                 !
 ! A19   A(5,7,8)              120.2243         -DE/DX =    0.0                 !
 ! A20   A(5,7,20)             120.0229         -DE/DX =    0.0                 !
 ! A21   A(8,7,20)             119.7517         -DE/DX =    0.0                 !
 ! A22   A(7,8,9)              120.1754         -DE/DX =    0.0                 !
 ! A23   A(7,8,21)             119.7195         -DE/DX =    0.0                 !
 ! A24   A(9,8,21)             120.1044         -DE/DX =    0.0                 !
 ! A25   A(8,9,10)             119.7905         -DE/DX =    0.0                 !
 ! A26   A(8,9,22)             120.1273         -DE/DX =    0.0                 !
 ! A27   A(10,9,22)            120.0819         -DE/DX =    0.0                 !
 ! A28   A(9,10,11)            119.9698         -DE/DX =    0.0                 !
 ! A29   A(9,10,23)            120.1637         -DE/DX =    0.0                 !
 ! A30   A(11,10,23)           119.8656         -DE/DX =    0.0                 !
 ! A31   A(5,11,10)            120.4686         -DE/DX =    0.0                 !
 ! A32   A(5,11,24)            119.4785         -DE/DX =    0.0                 !
 ! A33   A(10,11,24)           120.0509         -DE/DX =    0.0                 !
 ! A34   A(6,12,13)            121.4471         -DE/DX =    0.0                 !
 ! A35   A(6,12,25)            118.4974         -DE/DX =    0.0                 !
 ! A36   A(13,12,25)           120.0554         -DE/DX =    0.0                 !
 ! A37   A(12,13,14)           120.0445         -DE/DX =    0.0                 !
 ! A38   A(12,13,26)           119.7334         -DE/DX =    0.0                 !
 ! A39   A(14,13,26)           120.222          -DE/DX =    0.0                 !
 ! A40   A(13,14,15)           119.774          -DE/DX =    0.0                 !
 ! A41   A(13,14,27)           120.6743         -DE/DX =    0.0                 !
 ! A42   A(15,14,27)           119.5513         -DE/DX =    0.0                 !
 ! A43   A(14,15,16)           119.0544         -DE/DX =    0.0                 !
 ! A44   A(14,15,28)           120.7731         -DE/DX =    0.0                 !
 ! A45   A(16,15,28)           120.1725         -DE/DX =    0.0                 !
 ! A46   A(6,16,15)            122.6224         -DE/DX =    0.0                 !
 ! A47   A(6,16,29)            120.1689         -DE/DX =    0.0                 !
 ! A48   A(15,16,29)           117.2078         -DE/DX =    0.0                 !
 ! D1    D(3,1,2,4)             21.7609         -DE/DX =   -0.0066              !
 ! D2    D(3,1,2,18)           175.5657         -DE/DX =   -0.0042              !
 ! D3    D(17,1,2,4)          -162.1428         -DE/DX =   -0.0012              !
 ! D4    D(17,1,2,18)           -8.338          -DE/DX =    0.0012              !
 ! D5    D(1,2,4,5)            147.2292         -DE/DX =    0.001               !
 ! D6    D(1,2,4,6)            -87.3653         -DE/DX =    0.001               !
 ! D7    D(1,2,4,19)            30.2701         -DE/DX =    0.001               !
 ! D8    D(18,2,4,5)            -6.5503         -DE/DX =   -0.001               !
 ! D9    D(18,2,4,6)           118.8552         -DE/DX =   -0.001               !
 ! D10   D(18,2,4,19)         -123.5094         -DE/DX =   -0.001               !
 ! D11   D(2,4,5,7)             93.3091         -DE/DX =    0.0                 !
 ! D12   D(2,4,5,11)           -84.5322         -DE/DX =    0.0                 !
 ! D13   D(6,4,5,7)            -31.7173         -DE/DX =    0.0                 !
 ! D14   D(6,4,5,11)           150.4414         -DE/DX =    0.0                 !
 ! D15   D(19,4,5,7)          -150.8212         -DE/DX =    0.0                 !
 ! D16   D(19,4,5,11)           31.3375         -DE/DX =    0.0                 !
 ! D17   D(2,4,6,12)           -17.0433         -DE/DX =    0.0                 !
 ! D18   D(2,4,6,16)           164.4413         -DE/DX =    0.0                 !
 ! D19   D(5,4,6,12)           106.1155         -DE/DX =    0.0                 !
 ! D20   D(5,4,6,16)           -72.4            -DE/DX =    0.0                 !
 ! D21   D(19,4,6,12)         -134.2314         -DE/DX =    0.0                 !
 ! D22   D(19,4,6,16)           47.2532         -DE/DX =    0.0                 !
 ! D23   D(4,5,7,8)           -177.7938         -DE/DX =    0.0                 !
 ! D24   D(4,5,7,20)             2.59           -DE/DX =    0.0                 !
 ! D25   D(11,5,7,8)             0.0384         -DE/DX =    0.0                 !
 ! D26   D(11,5,7,20)         -179.5778         -DE/DX =    0.0                 !
 ! D27   D(4,5,11,10)          178.0459         -DE/DX =    0.0                 !
 ! D28   D(4,5,11,24)           -2.4709         -DE/DX =    0.0                 !
 ! D29   D(7,5,11,10)            0.1544         -DE/DX =    0.0                 !
 ! D30   D(7,5,11,24)          179.6376         -DE/DX =    0.0                 !
 ! D31   D(4,6,12,13)         -178.4205         -DE/DX =    0.0                 !
 ! D32   D(4,6,12,25)            1.6944         -DE/DX =    0.0                 !
 ! D33   D(16,6,12,13)           0.1581         -DE/DX =    0.0                 !
 ! D34   D(16,6,12,25)        -179.7269         -DE/DX =    0.0                 !
 ! D35   D(4,6,16,15)          178.7198         -DE/DX =    0.0                 !
 ! D36   D(4,6,16,29)           -1.6339         -DE/DX =    0.0                 !
 ! D37   D(12,6,16,15)           0.1422         -DE/DX =    0.0                 !
 ! D38   D(12,6,16,29)         179.7885         -DE/DX =    0.0                 !
 ! D39   D(5,7,8,9)             -0.2247         -DE/DX =    0.0                 !
 ! D40   D(5,7,8,21)          -179.92           -DE/DX =    0.0                 !
 ! D41   D(20,7,8,9)           179.3925         -DE/DX =    0.0                 !
 ! D42   D(20,7,8,21)           -0.3028         -DE/DX =    0.0                 !
 ! D43   D(7,8,9,10)             0.2178         -DE/DX =    0.0                 !
 ! D44   D(7,8,9,22)          -179.6003         -DE/DX =    0.0                 !
 ! D45   D(21,8,9,10)          179.9119         -DE/DX =    0.0                 !
 ! D46   D(21,8,9,22)            0.0938         -DE/DX =    0.0                 !
 ! D47   D(8,9,10,11)           -0.0255         -DE/DX =    0.0                 !
 ! D48   D(8,9,10,23)         -179.6906         -DE/DX =    0.0                 !
 ! D49   D(22,9,10,11)         179.7926         -DE/DX =    0.0                 !
 ! D50   D(22,9,10,23)           0.1275         -DE/DX =    0.0                 !
 ! D51   D(9,10,11,5)           -0.1612         -DE/DX =    0.0                 !
 ! D52   D(9,10,11,24)        -179.6414         -DE/DX =    0.0                 !
 ! D53   D(23,10,11,5)         179.5049         -DE/DX =    0.0                 !
 ! D54   D(23,10,11,24)          0.0247         -DE/DX =    0.0                 !
 ! D55   D(6,12,13,14)          -0.2246         -DE/DX =    0.0                 !
 ! D56   D(6,12,13,26)         179.8881         -DE/DX =    0.0                 !
 ! D57   D(25,12,13,14)        179.6587         -DE/DX =    0.0                 !
 ! D58   D(25,12,13,26)         -0.2287         -DE/DX =    0.0                 !
 ! D59   D(12,13,14,15)         -0.0095         -DE/DX =    0.0                 !
 ! D60   D(12,13,14,27)       -179.7818         -DE/DX =    0.0                 !
 ! D61   D(26,13,14,15)        179.8773         -DE/DX =    0.0                 !
 ! D62   D(26,13,14,27)          0.105          -DE/DX =    0.0                 !
 ! D63   D(13,14,15,16)          0.2974         -DE/DX =    0.0                 !
 ! D64   D(13,14,15,28)       -179.7408         -DE/DX =    0.0                 !
 ! D65   D(27,14,15,16)       -179.9277         -DE/DX =    0.0                 !
 ! D66   D(27,14,15,28)          0.0341         -DE/DX =    0.0                 !
 ! D67   D(14,15,16,6)          -0.3707         -DE/DX =    0.0                 !
 ! D68   D(14,15,16,29)        179.9732         -DE/DX =    0.0                 !
 ! D69   D(28,15,16,6)         179.6673         -DE/DX =    0.0                 !
 ! D70   D(28,15,16,29)          0.0111         -DE/DX =    0.0                 !
 --------------------------------------------------------------------------------
 Iteration  1 RMS(Cart)=  0.01485884 RMS(Int)=  0.02039229
 Iteration  2 RMS(Cart)=  0.00939021 RMS(Int)=  0.01803021
 Iteration  3 RMS(Cart)=  0.00224072 RMS(Int)=  0.01793441
 Iteration  4 RMS(Cart)=  0.00007824 RMS(Int)=  0.01793435
 Iteration  5 RMS(Cart)=  0.00000657 RMS(Int)=  0.01793435
 Iteration  6 RMS(Cart)=  0.00000028 RMS(Int)=  0.01793435
 Iteration  1 RMS(Cart)=  0.01042681 RMS(Int)=  0.00700119
 Iteration  2 RMS(Cart)=  0.00416860 RMS(Int)=  0.00777900
 Iteration  3 RMS(Cart)=  0.00164279 RMS(Int)=  0.00845282
 Iteration  4 RMS(Cart)=  0.00064422 RMS(Int)=  0.00875886
 Iteration  5 RMS(Cart)=  0.00025218 RMS(Int)=  0.00888420
 Iteration  6 RMS(Cart)=  0.00009864 RMS(Int)=  0.00893403
 Iteration  7 RMS(Cart)=  0.00003858 RMS(Int)=  0.00895363
 Iteration  8 RMS(Cart)=  0.00001508 RMS(Int)=  0.00896132
 Iteration  9 RMS(Cart)=  0.00000590 RMS(Int)=  0.00896433
 Iteration 10 RMS(Cart)=  0.00000231 RMS(Int)=  0.00896550
 Iteration 11 RMS(Cart)=  0.00000090 RMS(Int)=  0.00896596
 GradGradGradGradGradGradGradGradGradGradGradGradGradGradGradGradGradGrad

                          Input orientation:                          
 ---------------------------------------------------------------------
 Center     Atomic      Atomic             Coordinates (Angstroms)
 Number     Number       Type             X           Y           Z
 ---------------------------------------------------------------------
      1          6           0        2.213473   -0.426449   -0.188698
      2          7           0        0.896614   -0.642699    0.034820
      3          8           0        2.681503    0.683530   -0.382251
      4          6           0       -0.099436    0.081161   -0.756517
      5          6           0       -1.285752   -0.836865   -1.007060
      6          6           0       -0.500330    1.396826   -0.107647
      7          6           0       -2.396315   -0.842679   -0.165403
      8          6           0       -3.446717   -1.728585   -0.396295
      9          6           0       -3.394855   -2.609684   -1.471762
     10          6           0       -2.286108   -2.607091   -2.316195
     11          6           0       -1.237012   -1.725327   -2.082248
     12          6           0       -0.232504    1.655809    1.236869
     13          6           0       -0.627739    2.845495    1.839387
     14          6           0       -1.301353    3.810219    1.099188
     15          6           0       -1.578010    3.581301   -0.245137
     16          6           0       -1.178345    2.384110   -0.820849
     17          1           0        2.840766   -1.257713    0.162857
     18          1           0        0.598233   -1.568330    0.310723
     19          1           0        0.368105    0.315251   -1.717538
     20          1           0       -2.448347   -0.151637    0.669621
     21          1           0       -4.307370   -1.725237    0.262889
     22          1           0       -4.215445   -3.294142   -1.654458
     23          1           0       -2.241622   -3.287545   -3.158953
     24          1           0       -0.375034   -1.718178   -2.742794
     25          1           0        0.297684    0.905843    1.812280
     26          1           0       -0.406785    3.017073    2.886266
     27          1           0       -1.610945    4.742104    1.557374
     28          1           0       -2.098124    4.323351   -0.837936
     29         35           0       -1.593628    2.119890   -2.703135
 ---------------------------------------------------------------------
                    Distance matrix (angstroms):
                    1          2          3          4          5
     1  C    0.000000
     2  N    1.353086   0.000000
     3  O    1.220069   2.262446   0.000000
     4  C    2.435084   1.463661   2.869939   0.000000
     5  C    3.617006   2.426094   4.294310   1.520818   0.000000
     6  C    3.270417   2.476169   3.272348   1.520764   2.532825
     7  C    4.628600   3.305066   5.306654   2.545299   1.393475
     8  C    5.811747   4.497725   6.585862   3.822202   2.416189
     9  C    6.153545   4.955353   6.996744   4.314164   2.794129
    10  C    5.433937   4.417671   6.264621   3.800108   2.418314
    11  C    4.144690   3.194748   4.903808   2.512974   1.395624
    12  C    3.514376   2.828952   3.472508   2.543779   3.515391
    13  C    4.784478   4.212792   4.534408   3.828755   4.700534
    14  C    5.653495   5.078623   5.275793   4.335218   5.102148
    15  C    5.517299   4.903500   5.153575   3.833884   4.492898
    16  C    4.450088   3.768182   4.240610   2.543965   3.228140
    17  H    1.099130   2.043125   2.022605   3.358961   4.309752
    18  H    2.040175   1.010914   3.145012   2.084841   2.412673
    19  H    2.508556   2.065852   2.696373   1.094053   2.137145
    20  H    4.748137   3.439896   5.302764   2.757798   2.152307
    21  H    6.664246   5.320277   7.420425   4.691371   3.395902
    22  H    7.190487   6.001413   8.062771   5.398194   3.878200
    23  H    6.070928   5.200377   6.907726   4.659275   3.398554
    24  H    3.859059   3.238654   4.547833   2.694229   2.149161
    25  H    3.073949   2.432296   3.247766   2.726999   3.673279
    26  H    5.308390   4.819080   5.066178   4.688701   5.548280
    27  H    6.662498   6.132057   6.217659   5.418777   6.148737
    28  H    6.447633   5.864453   6.025013   4.690155   5.226507
    29  Br   5.224965   4.618398   5.072118   3.190352   3.422551
                    6          7          8          9         10
     6  C    0.000000
     7  C    2.934872   0.000000
     8  C    4.304962   1.393372   0.000000
     9  C    5.127495   2.413704   1.391278   0.000000
    10  C    4.908974   2.784098   2.409316   1.393698   0.000000
    11  C    3.766906   2.407768   2.779433   2.410616   1.390267
    12  C    1.395180   3.590388   4.944948   5.960837   5.917251
    13  C    2.430189   4.555180   5.819546   6.955546   7.053350
    14  C    2.814703   4.944450   6.125145   7.225489   7.335969
    15  C    2.439719   4.499730   5.631145   6.567635   6.564059
    16  C    1.393948   3.510730   4.715932   5.502235   5.326845
    17  H    4.275824   5.263746   6.329835   6.586560   5.852465
    18  H    3.189674   3.117785   4.109401   4.495156   4.037220
    19  H    2.125025   3.375195   4.525021   4.772371   3.992908
    20  H    2.607039   1.085131   2.149345   3.394613   3.869195
    21  H    4.937420   2.148132   1.084093   2.150336   3.393352
    22  H    6.180605   3.396497   2.150555   1.084079   2.152273
    23  H    5.855416   3.868158   3.393360   2.153150   1.084084
    24  H    4.082028   3.390431   3.865411   3.395530   2.150431
    25  H    2.136354   3.771761   5.083163   6.064545   6.005080
    26  H    3.405506   5.307410   6.522091   7.718897   7.888515
    27  H    3.898288   5.896996   7.004048   8.149036   8.334929
    28  H    3.413329   5.218149   6.216082   7.081682   7.088837
    29  Br   2.907693   3.982613   4.854504   5.208606   4.793078
                   11         12         13         14         15
    11  C    0.000000
    12  C    4.843310   0.000000
    13  C    6.053333   1.390896   0.000000
    14  C    6.384977   2.408916   1.390087   0.000000
    15  C    5.625971   2.777453   2.406172   1.391457   0.000000
    16  C    4.299074   2.378916   2.755522   2.394882   1.387243
    17  H    4.678400   4.368878   5.628285   6.611943   6.565675
    18  H    3.019781   3.455856   4.829252   5.758375   5.618159
    19  H    2.621711   3.299446   4.477226   4.789137   4.077059
    20  H    3.393614   2.915235   3.696724   4.146857   3.940697
    21  H    3.863517   5.383739   6.075905   6.354274   5.988893
    22  H    3.393413   6.980373   7.922987   8.157600   7.497597
    23  H    2.146873   6.913506   8.074789   8.330314   7.490778
    24  H    1.085992   5.219370   6.472044   6.795739   5.980796
    25  H    4.944258   1.083810   2.149277   3.391285   3.861252
    26  H    6.918509   2.145676   1.083612   2.150111   3.390546
    27  H    7.430635   3.395297   2.154844   1.083601   2.144200
    28  H    6.235088   3.860199   3.393251   2.156525   1.082852
    29  Br   3.911313   4.194241   4.700420   4.171366   2.859671
                   16         17         18         19         20
    16  C    0.000000
    17  H    5.512150   0.000000
    18  H    4.478668   2.268766   0.000000
    19  H    2.734179   3.481975   2.777530   0.000000
    20  H    3.203814   5.427240   3.378976   3.721413   0.000000
    21  H    5.277501   7.164106   4.908345   5.472270   2.469334
    22  H    6.493183   7.565698   5.478308   5.834434   4.289442
    23  H    6.226151   6.401977   4.801993   4.676376   4.953245
    24  H    4.600864   4.358463   3.208375   2.395462   4.289203
    25  H    3.361146   3.724088   2.909731   3.579577   3.156679
    26  H    3.839095   6.019746   5.354382   5.394007   4.372896
    27  H    3.376866   7.600014   6.801190   5.851386   5.043615
    28  H    2.146378   7.519474   6.580400   4.787573   4.735072
    29  Br   1.945577   6.267852   5.243144   2.841923   4.155222
                   21         22         23         24         25
    21  H    0.000000
    22  H    2.479139   0.000000
    23  H    4.291517   2.481839   0.000000
    24  H    4.949489   4.291491   2.473915   0.000000
    25  H    5.525370   7.072939   6.981815   5.299692   0.000000
    26  H    6.677288   8.657685   8.925218   7.355946   2.471238
    27  H    7.125510   9.037728   9.333636   7.858382   4.292405
    28  H    6.532840   7.948330   7.958232   6.564876   4.943976
    29  Br   5.562975   6.106176   5.465165   4.027073   5.043802
                   26         27         28         29
    26  H    0.000000
    27  H    2.488310   0.000000
    28  H    4.293794   2.479961   0.000000
    29  Br   5.784024   5.002823   2.930652   0.000000
 Symmetry turned off by external request.
 Stoichiometry    C14H12BrNO
 Framework group  C1[X(C14H12BrNO)]
 Deg. of freedom    81
 Full point group                 C1      NOp   1
 Rotational constants (GHZ):           0.4212598           0.3271999           0.2625593
 Basis read from rwf:  (5D, 7F)
 Pseudo-potential data read from rwf file.
   396 basis functions,   648 primitive gaussians,   412 cartesian basis functions
    59 alpha electrons       59 beta electrons
       nuclear repulsion energy      1098.7081361485 Hartrees.
 NAtoms=   29 NActive=   29 NUniq=   29 SFac= 1.00D+00 NAtFMM=   60 NAOKFM=F Big=F
 Integral buffers will be    131072 words long.
 Raffenetti 2 integral format.
 Two-electron integral symmetry is turned off.
 ------------------------------------------------------------------------------
 Polarizable Continuum Model (PCM)
 =================================
 Model                : PCM.
 Atomic radii         : UFF (Universal Force Field).
 Polarization charges : Total charges.
 Charge compensation  : None.
 Solution method      : On-the-fly selection.
 Cavity type          : Scaled VdW (van der Waals Surface) (Alpha=1.100).
 Cavity algorithm     : GePol (No added spheres)
                        Default sphere list used, NSphG=   29.
                        Lebedev-Laikov grids with approx.  5.0 points / Ang**2.
                        Smoothing algorithm: York/Karplus (Gamma=1.0000).
                        Polarization charges: spherical gaussians, with
                                              point-specific exponents (IZeta= 3).
                        Self-potential: point-specific (ISelfS= 7).
                        Self-field    : sphere-specific E.n sum rule (ISelfD= 2).
 1st derivatives      : Analytical E(r).r(x)/FMM algorithm (CHGder, D1EAlg=3).
                        Cavity 1st derivative terms included.
 Solvent              : DiMethylSulfoxide, Eps=  46.826000 Eps(inf)=   2.007889
 ------------------------------------------------------------------------------
 One-electron integrals computed using PRISM.
   1 Symmetry operations used in ECPInt.
 ECPInt:  NShTT=    9316 NPrTT=   38001 LenC2=    8731 LenP2D=   23906.
 LDataN:  DoStor=T MaxTD1= 5 Len=  102
 NBasis=   396 RedAO= T EigKep=  1.25D-06  NBF=   396
 NBsUse=   395 1.00D-06 EigRej=  6.62D-07 NBFU=   395
 Initial guess from the checkpoint file:  "/home/aikhl/works/aikhl/Gau-15490.chk"
 B after Tr=    -0.008235    0.009238    0.030062
         Rot=    0.999994    0.000902    0.003254   -0.000734 Ang=   0.40 deg.
 ExpMin= 4.38D-02 ExpMax= 8.59D+03 ExpMxC= 1.30D+03 IAcc=3 IRadAn=         5 AccDes= 0.00D+00
 Harris functional with IExCor= 1009 and IRadAn=       5 diagonalized for initial guess.
 HarFok:  IExCor= 1009 AccDes= 0.00D+00 IRadAn=         5 IDoV= 1 UseB2=F ITyADJ=14
 ICtDFT=  3500011 ScaDFX=  1.000000  1.000000  1.000000  1.000000
 FoFCou: FMM=F IPFlag=           0 FMFlag=      100000 FMFlg1=           0
         NFxFlg=           0 DoJE=T BraDBF=F KetDBF=T FulRan=T
         wScrn=  0.000000 ICntrl=       500 IOpCl=  0 I1Cent=   200000004 NGrid=           0
         NMat0=    1 NMatS0=      1 NMatT0=    0 NMatD0=    1 NMtDS0=    0 NMtDT0=    0
 Symmetry not used in FoFCou.
 Requested convergence on RMS density matrix=1.00D-08 within 128 cycles.
 Requested convergence on MAX density matrix=1.00D-06.
 Requested convergence on             energy=1.00D-06.
 No special actions if energy rises.
 Inv3:  Mode=1 IEnd=    16779675.
 Iteration    1 A*A^-1 deviation from unit magnitude is 7.77D-15 for    725.
 Iteration    1 A*A^-1 deviation from orthogonality  is 2.56D-15 for    760    759.
 Iteration    1 A^-1*A deviation from unit magnitude is 7.11D-15 for    725.
 Iteration    1 A^-1*A deviation from orthogonality  is 4.10D-15 for   1885   1831.
 Error on total polarization charges =  0.01751
 SCF Done:  E(RM062X) =  -683.705648855     A.U. after   15 cycles
            NFock= 15  Conv=0.75D-08     -V/T= 2.0171
   1 Symmetry operations used in ECPInt.
 ECPInt:  NShTT=    9316 NPrTT=   38001 LenC2=    8731 LenP2D=   23906.
 LDataN:  DoStor=T MaxTD1= 6 Len=  172
 D1PCM: PCM CHGder 1st derivatives, ID1Alg=3 FixD1E=F DoIter=F DoCFld=F I1PDM=0.
 Calling FoFJK, ICntrl=      2127 FMM=F ISym2X=0 I1Cent= 0 IOpClX= 0 NMat=1 NMatS=1 NMatT=0.
 -------------------------------------------------------------------
 Center     Atomic                   Forces (Hartrees/Bohr)
 Number     Number              X              Y              Z
 -------------------------------------------------------------------
      1        6           0.007268939    0.013538847    0.049284654
      2        7          -0.011143340   -0.010434422   -0.017816699
      3        8          -0.000387209   -0.006344144   -0.022498592
      4        6          -0.002111788    0.008761209    0.003619740
      5        6          -0.000238874    0.000504469   -0.000535523
      6        6          -0.000859997    0.000109629   -0.000472887
      7        6          -0.000013754    0.000073154    0.000088185
      8        6           0.000028819   -0.000060473    0.000015704
      9        6           0.000013278    0.000025348    0.000008915
     10        6           0.000011636   -0.000025795   -0.000018469
     11        6          -0.000050000   -0.000057813   -0.000000071
     12        6          -0.000079646   -0.000051207    0.000045541
     13        6           0.000008181   -0.000251064   -0.000016013
     14        6          -0.000055441    0.000091235   -0.000147792
     15        6          -0.000040531    0.000170097    0.000036919
     16        6           0.000098903   -0.000030843    0.000324483
     17        1           0.002196184   -0.003555117   -0.009543004
     18        1           0.006070762   -0.002773932   -0.001650815
     19        1          -0.000994465    0.000436239   -0.000369658
     20        1           0.000003298    0.000013151   -0.000026246
     21        1           0.000009743    0.000004245    0.000002688
     22        1           0.000004114    0.000004816    0.000001365
     23        1          -0.000004517    0.000012830   -0.000000231
     24        1           0.000006565   -0.000004217   -0.000037573
     25        1           0.000301869   -0.000195347   -0.000237707
     26        1           0.000016717    0.000015151    0.000008238
     27        1           0.000003146    0.000016346   -0.000001295
     28        1          -0.000006617    0.000022689    0.000010847
     29       35          -0.000055972   -0.000015083   -0.000074702
 -------------------------------------------------------------------
 Cartesian Forces:  Max     0.049284654 RMS     0.006793913

 GradGradGradGradGradGradGradGradGradGradGradGradGradGradGradGradGradGrad
 Berny optimization.
 FormGI is forming the generalized inverse of G from B-inverse, IUseBI=4.
 Internal  Forces:  Max     0.025303501 RMS     0.003239133
 Search for a local minimum.
 Step number   1 out of a maximum of   80 on scan point     3 out of    18
 All quantities printed in internal units (Hartrees-Bohrs-Radians)
 Mixed Optimization -- RFO/linear search
 Second derivative matrix not updated -- first step.
 ITU=  0
     Eigenvalues ---    0.00175   0.00512   0.00649   0.01058   0.01487
     Eigenvalues ---    0.01534   0.02164   0.02173   0.02175   0.02181
     Eigenvalues ---    0.02184   0.02186   0.02187   0.02191   0.02196
     Eigenvalues ---    0.02203   0.02210   0.02212   0.02216   0.02223
     Eigenvalues ---    0.02234   0.02655   0.05144   0.05418   0.06284
     Eigenvalues ---    0.06834   0.14665   0.15994   0.15998   0.15999
     Eigenvalues ---    0.16000   0.16000   0.16000   0.16000   0.16001
     Eigenvalues ---    0.16005   0.16222   0.17626   0.19276   0.19865
     Eigenvalues ---    0.22000   0.22002   0.22006   0.22433   0.22580
     Eigenvalues ---    0.23476   0.23679   0.24610   0.25027   0.25190
     Eigenvalues ---    0.30101   0.30533   0.30850   0.33957   0.34532
     Eigenvalues ---    0.35286   0.35384   0.35503   0.35503   0.35506
     Eigenvalues ---    0.35557   0.35566   0.35567   0.35654   0.37843
     Eigenvalues ---    0.42422   0.42536   0.42722   0.43731   0.45985
     Eigenvalues ---    0.46499   0.46708   0.46766   0.46896   0.47146
     Eigenvalues ---    0.47227   0.47507   0.48074   0.59999   0.96207
     Eigenvalues --- 1000.000001000.000001000.000001000.000001000.00000
     Eigenvalues --- 1000.000001000.000001000.000001000.000001000.00000
     Eigenvalues --- 1000.000001000.000001000.000001000.000001000.00000
     Eigenvalues --- 1000.000001000.000001000.000001000.000001000.00000
     Eigenvalues --- 1000.000001000.000001000.000001000.000001000.00000
     Eigenvalues --- 1000.000001000.000001000.000001000.000001000.00000
     Eigenvalues --- 1000.000001000.000001000.000001000.000001000.00000
     Eigenvalues --- 1000.000001000.000001000.000001000.000001000.00000
     Eigenvalues --- 1000.000001000.000001000.000001000.000001000.00000
     Eigenvalues --- 1000.000001000.000001000.000001000.000001000.00000
     Eigenvalues --- 1000.000001000.000001000.000001000.000001000.00000
     Eigenvalues --- 1000.000001000.000001000.000001000.000001000.00000
     Eigenvalues --- 1000.000001000.000001000.000001000.000001000.00000
     Eigenvalues --- 1000.000001000.000001000.00000
 RFO step:  Lambda=-6.10819083D-03 EMin= 1.74514407D-03
 Linear search not attempted -- first point.
 Iteration  1 RMS(Cart)=  0.04612361 RMS(Int)=  0.00334574
 Iteration  2 RMS(Cart)=  0.00396606 RMS(Int)=  0.00118193
 Iteration  3 RMS(Cart)=  0.00002427 RMS(Int)=  0.00118176
 Iteration  4 RMS(Cart)=  0.00000005 RMS(Int)=  0.00118176
 Iteration  1 RMS(Cart)=  0.00019378 RMS(Int)=  0.00012418
 Iteration  2 RMS(Cart)=  0.00007442 RMS(Int)=  0.00013809
 Iteration  3 RMS(Cart)=  0.00002857 RMS(Int)=  0.00014969
 Iteration  4 RMS(Cart)=  0.00001097 RMS(Int)=  0.00015484
 Iteration  5 RMS(Cart)=  0.00000421 RMS(Int)=  0.00015690
 Iteration  6 RMS(Cart)=  0.00000162 RMS(Int)=  0.00015771
 Iteration  7 RMS(Cart)=  0.00000062 RMS(Int)=  0.00015802
 Variable       Old X    -DE/DX   Delta X   Delta X   Delta X     New X
                                 (Linear)    (Quad)   (Total)
    R1        2.55696   0.00656   0.00000   0.01411   0.01411   2.57107
    R2        2.30560  -0.00236   0.00000  -0.00531  -0.00531   2.30028
    R3        2.07705   0.00089   0.00000   0.00200   0.00200   2.07906
    R4        2.76592   0.00627   0.00000   0.01975   0.01975   2.78567
    R5        1.91035   0.00030   0.00000   0.00128   0.00128   1.91163
    R6        2.87393  -0.00003   0.00000  -0.00055  -0.00055   2.87338
    R7        2.87383  -0.00016   0.00000  -0.00006  -0.00006   2.87377
    R8        2.06746  -0.00001   0.00000   0.00043   0.00043   2.06789
    R9        2.63329   0.00002   0.00000   0.00017   0.00017   2.63345
   R10        2.63735   0.00007   0.00000   0.00010   0.00010   2.63745
   R11        2.63651  -0.00034   0.00000  -0.00014  -0.00014   2.63636
   R12        2.63418  -0.00007   0.00000  -0.00008  -0.00008   2.63410
   R13        2.63309  -0.00001   0.00000  -0.00024  -0.00024   2.63285
   R14        2.05060  -0.00001   0.00000  -0.00003  -0.00003   2.05057
   R15        2.62914  -0.00000   0.00000   0.00014   0.00014   2.62928
   R16        2.04864  -0.00001   0.00000  -0.00002  -0.00002   2.04861
   R17        2.63371   0.00000   0.00000  -0.00013  -0.00013   2.63357
   R18        2.04861  -0.00001   0.00000  -0.00002  -0.00002   2.04859
   R19        2.62722  -0.00001   0.00000   0.00008   0.00008   2.62731
   R20        2.04862  -0.00001   0.00000  -0.00004  -0.00004   2.04859
   R21        2.05223   0.00003   0.00000   0.00012   0.00012   2.05234
   R22        2.62841  -0.00011   0.00000   0.00013   0.00013   2.62854
   R23        2.04810   0.00016   0.00000  -0.00016  -0.00016   2.04794
   R24        2.62688   0.00021   0.00000   0.00019   0.00019   2.62707
   R25        2.04773   0.00001   0.00000   0.00005   0.00005   2.04778
   R26        2.62947  -0.00003   0.00000   0.00008   0.00008   2.62955
   R27        2.04771   0.00001   0.00000   0.00005   0.00005   2.04776
   R28        2.62151   0.00014   0.00000   0.00003   0.00003   2.62154
   R29        2.04629   0.00001   0.00000   0.00003   0.00003   2.04632
   R30        3.67661   0.00009   0.00000  -0.00002  -0.00002   3.67659
    A1        2.14712   0.00819   0.00000   0.02738   0.02032   2.16743
    A2        1.96246   0.00454   0.00000   0.03419   0.02711   1.98958
    A3        2.11748  -0.00186   0.00000   0.00641  -0.00073   2.11675
    A4        2.08742   0.00503   0.00000  -0.00114  -0.00450   2.08292
    A5        2.06995  -0.00878   0.00000  -0.07700  -0.07951   1.99043
    A6        1.98180   0.00590   0.00000  -0.00139  -0.00681   1.97499
    A7        1.89798   0.00055   0.00000   0.00176   0.00175   1.89973
    A8        1.95688  -0.00040   0.00000  -0.00125  -0.00125   1.95563
    A9        1.86493   0.00070   0.00000   0.00946   0.00946   1.87440
   A10        1.96805  -0.00040   0.00000  -0.00331  -0.00331   1.96474
   A11        1.89421  -0.00045   0.00000  -0.00356  -0.00358   1.89063
   A12        1.87794   0.00005   0.00000  -0.00254  -0.00256   1.87538
   A13        2.12315  -0.00018   0.00000  -0.00063  -0.00063   2.12252
   A14        2.07597   0.00016   0.00000   0.00037   0.00037   2.07634
   A15        2.08346   0.00002   0.00000   0.00023   0.00023   2.08369
   A16        2.11901  -0.00107   0.00000  -0.00270  -0.00270   2.11631
   A17        2.12077   0.00093   0.00000   0.00258   0.00258   2.12334
   A18        2.04312   0.00015   0.00000   0.00017   0.00017   2.04329
   A19        2.09829  -0.00003   0.00000  -0.00021  -0.00021   2.09808
   A20        2.09479  -0.00000   0.00000  -0.00012  -0.00012   2.09467
   A21        2.09008   0.00003   0.00000   0.00033   0.00033   2.09041
   A22        2.09745   0.00001   0.00000   0.00002   0.00002   2.09748
   A23        2.08950  -0.00001   0.00000  -0.00001  -0.00001   2.08949
   A24        2.09622   0.00000   0.00000  -0.00001  -0.00001   2.09620
   A25        2.09075   0.00003   0.00000   0.00021   0.00021   2.09095
   A26        2.09660  -0.00001   0.00000  -0.00011  -0.00011   2.09649
   A27        2.09584  -0.00001   0.00000  -0.00009  -0.00009   2.09574
   A28        2.09387  -0.00001   0.00000  -0.00013  -0.00013   2.09373
   A29        2.09728   0.00001   0.00000   0.00005   0.00005   2.09733
   A30        2.09203   0.00001   0.00000   0.00008   0.00008   2.09211
   A31        2.10255  -0.00001   0.00000  -0.00012  -0.00012   2.10243
   A32        2.08532   0.00003   0.00000   0.00019   0.00019   2.08551
   A33        2.09528  -0.00001   0.00000  -0.00007  -0.00007   2.09521
   A34        2.11962   0.00000   0.00000  -0.00026  -0.00026   2.11936
   A35        2.06814  -0.00033   0.00000  -0.00291  -0.00291   2.06523
   A36        2.09542   0.00032   0.00000   0.00316   0.00316   2.09859
   A37        2.09513  -0.00002   0.00000   0.00010   0.00010   2.09523
   A38        2.08978   0.00002   0.00000   0.00015   0.00015   2.08993
   A39        2.09827   0.00000   0.00000  -0.00025  -0.00025   2.09802
   A40        2.09050  -0.00000   0.00000   0.00009   0.00009   2.09059
   A41        2.10613   0.00001   0.00000   0.00008   0.00008   2.10621
   A42        2.08655  -0.00001   0.00000  -0.00017  -0.00017   2.08638
   A43        2.07790  -0.00009   0.00000  -0.00032  -0.00032   2.07758
   A44        2.10791   0.00002   0.00000   0.00003   0.00003   2.10794
   A45        2.09738   0.00007   0.00000   0.00029   0.00029   2.09767
   A46        2.14008  -0.00004   0.00000   0.00021   0.00021   2.14029
   A47        2.09744   0.00004   0.00000  -0.00067  -0.00067   2.09677
   A48        2.04565   0.00000   0.00000   0.00045   0.00045   2.04610
    D1        0.72886  -0.02530   0.00000   0.00000   0.00000   0.72886
    D2       -2.99889  -0.01946   0.00000  -0.14743  -0.14438   3.13991
    D3       -2.76316   0.00689   0.00000   0.20557   0.20450  -2.55865
    D4       -0.20772   0.01274   0.00000   0.05814   0.06012  -0.14760
    D5        2.52068   0.00048   0.00000  -0.08031  -0.08112   2.43956
    D6       -1.57423   0.00009   0.00000  -0.08416  -0.08498  -1.65921
    D7        0.47923   0.00036   0.00000  -0.08209  -0.08292   0.39631
    D8       -0.06256  -0.00042   0.00000   0.08423   0.08506   0.02250
    D9        2.12571  -0.00081   0.00000   0.08038   0.08120   2.20692
   D10       -2.10401  -0.00054   0.00000   0.08245   0.08326  -2.02075
   D11        1.62679  -0.00043   0.00000  -0.00689  -0.00689   1.61990
   D12       -1.47700  -0.00042   0.00000  -0.00589  -0.00589  -1.48289
   D13       -0.55494  -0.00004   0.00000  -0.00424  -0.00424  -0.55918
   D14        2.62445  -0.00003   0.00000  -0.00324  -0.00324   2.62122
   D15       -2.63373   0.00044   0.00000   0.00334   0.00334  -2.63040
   D16        0.54566   0.00046   0.00000   0.00434   0.00433   0.55000
   D17       -0.29659   0.00032   0.00000   0.01213   0.01213  -0.28446
   D18        2.87118   0.00028   0.00000   0.00994   0.00993   2.88112
   D19        1.85269   0.00044   0.00000   0.01099   0.01098   1.86367
   D20       -1.26272   0.00040   0.00000   0.00879   0.00879  -1.25393
   D21       -2.34228  -0.00033   0.00000   0.00289   0.00289  -2.33939
   D22        0.82549  -0.00037   0.00000   0.00069   0.00070   0.82619
   D23       -3.10286   0.00003   0.00000   0.00093   0.00093  -3.10193
   D24        0.04543   0.00002   0.00000   0.00094   0.00094   0.04637
   D25        0.00077   0.00002   0.00000  -0.00007  -0.00007   0.00070
   D26       -3.13413   0.00001   0.00000  -0.00006  -0.00006  -3.13419
   D27        3.10724  -0.00002   0.00000  -0.00064  -0.00064   3.10660
   D28       -0.04331  -0.00002   0.00000  -0.00107  -0.00108  -0.04439
   D29        0.00258  -0.00000   0.00000   0.00036   0.00036   0.00294
   D30        3.13521  -0.00001   0.00000  -0.00008  -0.00008   3.13513
   D31       -3.11386  -0.00003   0.00000  -0.00094  -0.00094  -3.11479
   D32        0.02998   0.00008   0.00000   0.00114   0.00114   0.03112
   D33        0.00267   0.00002   0.00000   0.00120   0.00120   0.00387
   D34       -3.13668   0.00013   0.00000   0.00328   0.00328  -3.13340
   D35        3.11898   0.00001   0.00000   0.00152   0.00153   3.12050
   D36       -0.02848   0.00004   0.00000   0.00051   0.00051  -0.02797
   D37        0.00248  -0.00001   0.00000  -0.00054  -0.00054   0.00194
   D38        3.13820   0.00001   0.00000  -0.00155  -0.00155   3.13665
   D39       -0.00392  -0.00002   0.00000  -0.00032  -0.00032  -0.00424
   D40       -3.14021  -0.00000   0.00000   0.00004   0.00004  -3.14017
   D41        3.13100  -0.00002   0.00000  -0.00034  -0.00034   3.13066
   D42       -0.00530   0.00000   0.00000   0.00002   0.00002  -0.00527
   D43        0.00371   0.00001   0.00000   0.00043   0.00043   0.00414
   D44       -3.13462   0.00001   0.00000   0.00033   0.00033  -3.13429
   D45        3.13998  -0.00001   0.00000   0.00007   0.00007   3.14005
   D46        0.00165  -0.00000   0.00000  -0.00004  -0.00004   0.00162
   D47       -0.00037   0.00000   0.00000  -0.00015  -0.00015  -0.00052
   D48       -3.13614   0.00000   0.00000   0.00001   0.00001  -3.13612
   D49        3.13796   0.00000   0.00000  -0.00004  -0.00004   3.13792
   D50        0.00220   0.00000   0.00000   0.00012   0.00012   0.00231
   D51       -0.00278  -0.00001   0.00000  -0.00025  -0.00025  -0.00303
   D52       -3.13536  -0.00000   0.00000   0.00019   0.00019  -3.13517
   D53        3.13300  -0.00001   0.00000  -0.00041  -0.00041   3.13259
   D54        0.00042  -0.00000   0.00000   0.00003   0.00003   0.00045
   D55       -0.00380  -0.00002   0.00000  -0.00097  -0.00097  -0.00477
   D56        3.13972   0.00003   0.00000   0.00019   0.00019   3.13992
   D57        3.13551  -0.00014   0.00000  -0.00309  -0.00309   3.13242
   D58       -0.00414  -0.00008   0.00000  -0.00193  -0.00194  -0.00608
   D59       -0.00021   0.00001   0.00000   0.00002   0.00002  -0.00019
   D60       -3.13789   0.00003   0.00000   0.00061   0.00061  -3.13727
   D61        3.13943  -0.00005   0.00000  -0.00114  -0.00114   3.13829
   D62        0.00176  -0.00003   0.00000  -0.00055  -0.00055   0.00121
   D63        0.00515   0.00001   0.00000   0.00062   0.00062   0.00577
   D64       -3.13713   0.00000   0.00000   0.00070   0.00070  -3.13643
   D65       -3.14032  -0.00001   0.00000   0.00004   0.00004  -3.14028
   D66        0.00059  -0.00002   0.00000   0.00011   0.00011   0.00070
   D67       -0.00640  -0.00001   0.00000  -0.00036  -0.00036  -0.00676
   D68        3.14090  -0.00003   0.00000   0.00063   0.00063   3.14152
   D69        3.13587  -0.00000   0.00000  -0.00044  -0.00044   3.13544
   D70       -0.00001  -0.00002   0.00000   0.00055   0.00055   0.00054
         Item               Value     Threshold  Converged?
 Maximum Force            0.012128     0.002500     NO 
 RMS     Force            0.001847     0.001667     NO 
 Maximum Displacement     0.302011     0.010000     NO 
 RMS     Displacement     0.046186     0.006667     NO 
 Predicted change in Energy=-3.352365D-03
 GradGradGradGradGradGradGradGradGradGradGradGradGradGradGradGradGradGrad

                          Input orientation:                          
 ---------------------------------------------------------------------
 Center     Atomic      Atomic             Coordinates (Angstroms)
 Number     Number       Type             X           Y           Z
 ---------------------------------------------------------------------
      1          6           0        2.221134   -0.479377   -0.186010
      2          7           0        0.896882   -0.628207    0.088420
      3          8           0        2.746976    0.582851   -0.463275
      4          6           0       -0.095641    0.093479   -0.728324
      5          6           0       -1.277956   -0.825974   -0.990514
      6          6           0       -0.510454    1.410419   -0.090962
      7          6           0       -2.397281   -0.831321   -0.160392
      8          6           0       -3.443858   -1.719129   -0.400391
      9          6           0       -3.379627   -2.602281   -1.473601
     10          6           0       -2.262167   -2.600277   -2.306354
     11          6           0       -1.216575   -1.716779   -2.063184
     12          6           0       -0.250187    1.677675    1.253341
     13          6           0       -0.655850    2.867883    1.848003
     14          6           0       -1.331433    3.825041    1.099633
     15          6           0       -1.599713    3.588165   -0.245056
     16          6           0       -1.190348    2.390278   -0.812484
     17          1           0        2.821385   -1.381805    0.003040
     18          1           0        0.623742   -1.579443    0.297858
     19          1           0        0.377437    0.327463   -1.686914
     20          1           0       -2.458767   -0.138417    0.672419
     21          1           0       -4.311418   -1.715536    0.249651
     22          1           0       -4.197488   -3.288024   -1.663504
     23          1           0       -2.208157   -3.282340   -3.147229
     24          1           0       -0.347747   -1.709929   -2.714800
     25          1           0        0.284141    0.933008    1.831634
     26          1           0       -0.440616    3.046473    2.894928
     27          1           0       -1.648604    4.757477    1.551528
     28          1           0       -2.120623    4.324545   -0.844221
     29         35           0       -1.592587    2.113882   -2.695842
 ---------------------------------------------------------------------
                    Distance matrix (angstroms):
                    1          2          3          4          5
     1  C    0.000000
     2  N    1.360553   0.000000
     3  O    1.217258   2.279008   0.000000
     4  C    2.447390   1.474112   2.896586   0.000000
     5  C    3.607075   2.435803   4.296842   1.520528   0.000000
     6  C    3.322941   2.483701   3.381470   1.520734   2.529765
     7  C    4.631876   3.309785   5.343689   2.544671   1.393564
     8  C    5.803023   4.502341   6.605263   3.821471   2.416009
     9  C    6.126429   4.962400   6.978617   4.313598   2.793861
    10  C    5.393892   4.427595   6.214561   3.800044   2.418317
    11  C    4.107650   3.206414   4.853632   2.513042   1.395680
    12  C    3.582183   2.826641   3.623313   2.541763   3.515602
    13  C    4.859876   4.210672   4.705593   3.827351   4.699870
    14  C    5.727270   5.081275   5.439476   4.335108   5.099365
    15  C    5.580972   4.911414   5.288973   3.835180   4.488191
    16  C    4.501733   3.778811   4.346408   2.545732   3.222367
    17  H    1.100189   2.068553   2.020609   3.349686   4.254491
    18  H    1.998983   1.011593   3.124574   2.090271   2.417452
    19  H    2.510562   2.082052   2.679035   1.094279   2.134413
    20  H    4.770181   3.441124   5.376783   2.756850   2.152301
    21  H    6.662741   5.323032   7.457330   4.690602   3.395765
    22  H    7.160321   6.008034   8.040510   5.397617   3.877921
    23  H    6.020302   5.211057   6.833495   4.659396   3.398591
    24  H    3.808961   3.252271   4.461336   2.694796   2.149378
    25  H    3.133315   2.419017   3.384491   2.720741   3.674056
    26  H    5.385973   4.813383   5.244779   4.686911   5.549202
    27  H    6.739329   6.133986   6.388118   5.418699   6.146079
    28  H    6.508592   5.874088   6.151335   4.692111   5.221048
    29  Br   5.250593   4.633425   5.114706   3.192805   3.413194
                    6          7          8          9         10
     6  C    0.000000
     7  C    2.930928   0.000000
     8  C    4.300544   1.393242   0.000000
     9  C    5.123047   2.413674   1.391354   0.000000
    10  C    4.905318   2.784352   2.409463   1.393628   0.000000
    11  C    3.763992   2.408054   2.779510   2.410502   1.390311
    12  C    1.395104   3.592175   4.946983   5.962184   5.917801
    13  C    2.430005   4.555255   5.819703   6.955193   7.052639
    14  C    2.814590   4.940182   6.119659   7.219910   7.331557
    15  C    2.439837   4.491674   5.620709   6.557365   6.556265
    16  C    1.393906   3.501516   4.704822   5.491418   5.318466
    17  H    4.348161   5.250164   6.287274   6.490191   5.714935
    18  H    3.221313   3.145833   4.129459   4.495691   4.019017
    19  H    2.123254   3.372256   4.521723   4.769113   3.990349
    20  H    2.603376   1.085113   2.149412   3.394704   3.869431
    21  H    4.933046   2.147997   1.084080   2.150384   3.393429
    22  H    6.175960   3.396392   2.150546   1.084068   2.152143
    23  H    5.851918   3.868392   3.393480   2.153103   1.084065
    24  H    4.080144   3.390803   3.865550   3.395462   2.150478
    25  H    2.134403   3.777705   5.090554   6.070095   6.007557
    26  H    3.405449   5.310443   6.526066   7.722063   7.890321
    27  H    3.898199   5.892865   6.998525   8.143334   8.330442
    28  H    3.413528   5.208370   6.202736   7.068390   7.078914
    29  Br   2.907108   3.968660   4.836143   5.189372   4.777378
                   11         12         13         14         15
    11  C    0.000000
    12  C    4.843095   0.000000
    13  C    6.052349   1.390964   0.000000
    14  C    6.381879   2.409128   1.390187   0.000000
    15  C    5.620927   2.777838   2.406362   1.391501   0.000000
    16  C    4.293351   2.378937   2.755355   2.394711   1.387258
    17  H    4.548253   4.512009   5.792659   6.749789   6.656444
    18  H    2.996689   3.505070   4.880473   5.802930   5.651785
    19  H    2.619424   3.295768   4.474042   4.787289   4.076794
    20  H    3.393788   2.917788   3.697344   4.142752   3.932829
    21  H    3.863582   5.386545   6.076647   6.348289   5.977233
    22  H    3.393287   6.981930   7.922694   8.151374   7.486147
    23  H    2.146944   6.913784   8.073861   8.325824   7.483090
    24  H    1.086053   5.218383   6.470739   6.793632   5.978030
    25  H    4.944000   1.083724   2.151184   3.392603   3.861528
    26  H    6.919072   2.145851   1.083638   2.150071   3.390639
    27  H    7.427570   3.395536   2.154999   1.083625   2.144154
    28  H    6.229027   3.860599   3.393448   2.156594   1.082868
    29  Br   3.900719   4.193849   4.700268   4.171558   2.860054
                   16         17         18         19         20
    16  C    0.000000
    17  H    5.566659   0.000000
    18  H    4.503606   2.226120   0.000000
    19  H    2.734554   3.427889   2.763381   0.000000
    20  H    3.195015   5.465719   3.423261   3.718542   0.000000
    21  H    5.265635   7.144863   4.937272   5.468957   2.469484
    22  H    6.481530   7.461610   5.478180   5.831144   4.289488
    23  H    6.218164   6.231574   4.773692   4.674237   4.953460
    24  H    4.597878   4.187806   3.168111   2.394454   4.289442
    25  H    3.359928   3.890980   2.963142   3.571494   3.164692
    26  H    3.838957   6.213961   5.410797   5.390315   4.376757
    27  H    3.376712   7.750445   6.847759   5.849562   5.039740
    28  H    2.146580   7.596297   6.610065   4.788225   4.725735
    29  Br   1.945566   6.243953   5.245475   2.844332   4.143465
                   21         22         23         24         25
    21  H    0.000000
    22  H    2.479085   0.000000
    23  H    4.291547   2.481715   0.000000
    24  H    4.949616   4.291400   2.473984   0.000000
    25  H    5.535035   7.079414   6.983537   5.296646   0.000000
    26  H    6.682613   8.661365   8.926686   7.355340   2.474388
    27  H    7.119365   9.031242   9.328991   7.856279   4.294243
    28  H    6.517570   7.933208   7.948346   6.561786   4.944251
    29  Br   5.543683   6.085378   5.449944   4.021383   5.041291
                   26         27         28         29
    26  H    0.000000
    27  H    2.488271   0.000000
    28  H    4.293848   2.479889   0.000000
    29  Br   5.783897   5.003188   2.931612   0.000000
 Symmetry turned off by external request.
 Stoichiometry    C14H12BrNO
 Framework group  C1[X(C14H12BrNO)]
 Deg. of freedom    81
 Full point group                 C1      NOp   1
 Rotational constants (GHZ):           0.4164258           0.3270952           0.2627760
 Basis read from rwf:  (5D, 7F)
 Pseudo-potential data read from rwf file.
   396 basis functions,   648 primitive gaussians,   412 cartesian basis functions
    59 alpha electrons       59 beta electrons
       nuclear repulsion energy      1096.7790893857 Hartrees.
 NAtoms=   29 NActive=   29 NUniq=   29 SFac= 1.00D+00 NAtFMM=   60 NAOKFM=F Big=F
 Integral buffers will be    131072 words long.
 Raffenetti 2 integral format.
 Two-electron integral symmetry is turned off.
 ------------------------------------------------------------------------------
 Polarizable Continuum Model (PCM)
 =================================
 Model                : PCM.
 Atomic radii         : UFF (Universal Force Field).
 Polarization charges : Total charges.
 Charge compensation  : None.
 Solution method      : On-the-fly selection.
 Cavity type          : Scaled VdW (van der Waals Surface) (Alpha=1.100).
 Cavity algorithm     : GePol (No added spheres)
                        Default sphere list used, NSphG=   29.
                        Lebedev-Laikov grids with approx.  5.0 points / Ang**2.
                        Smoothing algorithm: York/Karplus (Gamma=1.0000).
                        Polarization charges: spherical gaussians, with
                                              point-specific exponents (IZeta= 3).
                        Self-potential: point-specific (ISelfS= 7).
                        Self-field    : sphere-specific E.n sum rule (ISelfD= 2).
 1st derivatives      : Analytical E(r).r(x)/FMM algorithm (CHGder, D1EAlg=3).
                        Cavity 1st derivative terms included.
 Solvent              : DiMethylSulfoxide, Eps=  46.826000 Eps(inf)=   2.007889
 ------------------------------------------------------------------------------
 One-electron integrals computed using PRISM.
   1 Symmetry operations used in ECPInt.
 ECPInt:  NShTT=    9316 NPrTT=   38001 LenC2=    8729 LenP2D=   23895.
 LDataN:  DoStor=T MaxTD1= 5 Len=  102
 NBasis=   396 RedAO= T EigKep=  1.26D-06  NBF=   396
 NBsUse=   395 1.00D-06 EigRej=  6.42D-07 NBFU=   395
 Initial guess from the checkpoint file:  "/home/aikhl/works/aikhl/Gau-15490.chk"
 B after Tr=     0.002587   -0.004377    0.009482
         Rot=    1.000000    0.000623   -0.000108    0.000613 Ang=   0.10 deg.
 ExpMin= 4.38D-02 ExpMax= 8.59D+03 ExpMxC= 1.30D+03 IAcc=3 IRadAn=         5 AccDes= 0.00D+00
 Harris functional with IExCor= 1009 and IRadAn=       5 diagonalized for initial guess.
 HarFok:  IExCor= 1009 AccDes= 0.00D+00 IRadAn=         5 IDoV= 1 UseB2=F ITyADJ=14
 ICtDFT=  3500011 ScaDFX=  1.000000  1.000000  1.000000  1.000000
 FoFCou: FMM=F IPFlag=           0 FMFlag=      100000 FMFlg1=           0
         NFxFlg=           0 DoJE=T BraDBF=F KetDBF=T FulRan=T
         wScrn=  0.000000 ICntrl=       500 IOpCl=  0 I1Cent=   200000004 NGrid=           0
         NMat0=    1 NMatS0=      1 NMatT0=    0 NMatD0=    1 NMtDS0=    0 NMtDT0=    0
 Symmetry not used in FoFCou.
 Requested convergence on RMS density matrix=1.00D-08 within 128 cycles.
 Requested convergence on MAX density matrix=1.00D-06.
 Requested convergence on             energy=1.00D-06.
 No special actions if energy rises.
 Inv3:  Mode=1 IEnd=    17078988.
 Iteration    1 A*A^-1 deviation from unit magnitude is 7.99D-15 for    257.
 Iteration    1 A*A^-1 deviation from orthogonality  is 2.25D-15 for   1389    569.
 Iteration    1 A^-1*A deviation from unit magnitude is 8.22D-15 for    257.
 Iteration    1 A^-1*A deviation from orthogonality  is 4.36D-15 for   1880   1852.
 Error on total polarization charges =  0.01746
 SCF Done:  E(RM062X) =  -683.708824851     A.U. after   15 cycles
            NFock= 15  Conv=0.26D-08     -V/T= 2.0172
   1 Symmetry operations used in ECPInt.
 ECPInt:  NShTT=    9316 NPrTT=   38001 LenC2=    8729 LenP2D=   23895.
 LDataN:  DoStor=T MaxTD1= 6 Len=  172
 D1PCM: PCM CHGder 1st derivatives, ID1Alg=3 FixD1E=F DoIter=F DoCFld=F I1PDM=0.
 Calling FoFJK, ICntrl=      2127 FMM=F ISym2X=0 I1Cent= 0 IOpClX= 0 NMat=1 NMatS=1 NMatT=0.
 -------------------------------------------------------------------
 Center     Atomic                   Forces (Hartrees/Bohr)
 Number     Number              X              Y              Z
 -------------------------------------------------------------------
      1        6           0.009180658    0.009588277    0.021168639
      2        7          -0.004989548   -0.011224400   -0.015154257
      3        8          -0.004402598   -0.004479864   -0.011557481
      4        6          -0.000142933    0.008208568    0.005228620
      5        6           0.000177805   -0.000282510    0.000223893
      6        6           0.000271777   -0.000280813    0.000225503
      7        6          -0.000004961   -0.000036569    0.000033485
      8        6           0.000007757    0.000054754   -0.000005919
      9        6           0.000021313   -0.000008815   -0.000019264
     10        6          -0.000024510    0.000014163   -0.000013604
     11        6           0.000004693    0.000047205    0.000053837
     12        6           0.000040429    0.000130372    0.000076353
     13        6           0.000009500   -0.000025426    0.000011950
     14        6           0.000007993   -0.000027167    0.000008257
     15        6           0.000006695   -0.000054392    0.000031773
     16        6           0.000012640   -0.000053018   -0.000078497
     17        1          -0.001070106   -0.000483991   -0.000511213
     18        1           0.000627687   -0.000841951    0.000242948
     19        1           0.000283298   -0.000216522    0.000127999
     20        1          -0.000002744   -0.000031180   -0.000007047
     21        1           0.000003033   -0.000006786    0.000004044
     22        1           0.000001685   -0.000005973    0.000007296
     23        1          -0.000002669    0.000008028   -0.000001503
     24        1          -0.000000990   -0.000009046   -0.000018149
     25        1           0.000024816    0.000001995   -0.000005209
     26        1          -0.000002586   -0.000008146   -0.000000924
     27        1           0.000006791   -0.000009261    0.000008516
     28        1           0.000008868   -0.000023064   -0.000008928
     29       35          -0.000053793    0.000055530   -0.000071117
 -------------------------------------------------------------------
 Cartesian Forces:  Max     0.021168639 RMS     0.003829723

 GradGradGradGradGradGradGradGradGradGradGradGradGradGradGradGradGradGrad
 Berny optimization.
 Using GEDIIS/GDIIS optimizer.
 FormGI is forming the generalized inverse of G from B-inverse, IUseBI=4.
 Internal  Forces:  Max     0.014810737 RMS     0.001597414
 Search for a local minimum.
 Step number   2 out of a maximum of   80 on scan point     3 out of    18
 All quantities printed in internal units (Hartrees-Bohrs-Radians)
 Mixed Optimization -- En-DIIS/RFO-DIIS
 Update second derivatives using D2CorX and points    1    2
 DE= -3.18D-03 DEPred=-3.35D-03 R= 9.47D-01
 TightC=F SS=  1.41D+00  RLast= 3.42D-01 DXNew= 8.4853D-01 1.0247D+00
 Trust test= 9.47D-01 RLast= 3.42D-01 DXMaxT set to 8.49D-01
 ITU=  1  0
 Use linear search instead of GDIIS.
     Eigenvalues ---    0.00179   0.00513   0.00649   0.01176   0.01488
     Eigenvalues ---    0.01534   0.02164   0.02173   0.02175   0.02181
     Eigenvalues ---    0.02184   0.02186   0.02187   0.02191   0.02196
     Eigenvalues ---    0.02203   0.02210   0.02212   0.02216   0.02223
     Eigenvalues ---    0.02235   0.02657   0.05160   0.05242   0.06367
     Eigenvalues ---    0.06793   0.13843   0.15994   0.15998   0.15999
     Eigenvalues ---    0.16000   0.16000   0.16000   0.16000   0.16001
     Eigenvalues ---    0.16004   0.16223   0.17823   0.19277   0.19825
     Eigenvalues ---    0.22000   0.22002   0.22005   0.22554   0.22696
     Eigenvalues ---    0.23478   0.23845   0.24631   0.25034   0.25185
     Eigenvalues ---    0.30099   0.30531   0.30847   0.33966   0.34532
     Eigenvalues ---    0.35286   0.35384   0.35503   0.35503   0.35506
     Eigenvalues ---    0.35556   0.35566   0.35567   0.35654   0.37899
     Eigenvalues ---    0.42423   0.42535   0.42724   0.43729   0.45990
     Eigenvalues ---    0.46499   0.46708   0.46768   0.46896   0.47146
     Eigenvalues ---    0.47226   0.47507   0.48068   0.59495   0.96168
     Eigenvalues --- 1000.000001000.000001000.000001000.000001000.00000
     Eigenvalues --- 1000.000001000.000001000.000001000.000001000.00000
     Eigenvalues --- 1000.000001000.000001000.000001000.000001000.00000
     Eigenvalues --- 1000.000001000.000001000.000001000.000001000.00000
     Eigenvalues --- 1000.000001000.000001000.000001000.000001000.00000
     Eigenvalues --- 1000.000001000.000001000.000001000.000001000.00000
     Eigenvalues --- 1000.000001000.000001000.000001000.000001000.00000
     Eigenvalues --- 1000.000001000.000001000.000001000.000001000.00000
     Eigenvalues --- 1000.000001000.000001000.000001000.000001000.00000
     Eigenvalues --- 1000.000001000.000001000.000001000.000001000.00000
     Eigenvalues --- 1000.000001000.000001000.000001000.000001000.00000
     Eigenvalues --- 1000.000001000.000001000.000001000.000001000.00000
     Eigenvalues --- 1000.000001000.000001000.000001000.000001000.00000
     Eigenvalues --- 1000.000001000.000001000.00000
 RFO step:  Lambda=-7.14979316D-05 EMin= 1.78504547D-03
 Quartic linear search produced a step of  0.08291.
 Iteration  1 RMS(Cart)=  0.01263323 RMS(Int)=  0.00013529
 Iteration  2 RMS(Cart)=  0.00013895 RMS(Int)=  0.00010411
 Iteration  3 RMS(Cart)=  0.00000001 RMS(Int)=  0.00010411
 Iteration  1 RMS(Cart)=  0.00001779 RMS(Int)=  0.00001136
 Iteration  2 RMS(Cart)=  0.00000683 RMS(Int)=  0.00001263
 Iteration  3 RMS(Cart)=  0.00000262 RMS(Int)=  0.00001369
 Iteration  4 RMS(Cart)=  0.00000101 RMS(Int)=  0.00001416
 Iteration  5 RMS(Cart)=  0.00000039 RMS(Int)=  0.00001435
 Variable       Old X    -DE/DX   Delta X   Delta X   Delta X     New X
                                 (Linear)    (Quad)   (Total)
    R1        2.57107   0.00228   0.00117   0.00439   0.00556   2.57663
    R2        2.30028  -0.00318  -0.00044  -0.00349  -0.00393   2.29635
    R3        2.07906  -0.00028   0.00017  -0.00097  -0.00080   2.07826
    R4        2.78567  -0.00002   0.00164  -0.00089   0.00075   2.78641
    R5        1.91163   0.00067   0.00011   0.00163   0.00173   1.91337
    R6        2.87338  -0.00004  -0.00005  -0.00026  -0.00030   2.87308
    R7        2.87377  -0.00025  -0.00000  -0.00047  -0.00048   2.87329
    R8        2.06789  -0.00004   0.00004  -0.00015  -0.00012   2.06777
    R9        2.63345   0.00000   0.00001  -0.00004  -0.00002   2.63343
   R10        2.63745  -0.00004   0.00001  -0.00007  -0.00006   2.63739
   R11        2.63636   0.00010  -0.00001   0.00030   0.00029   2.63665
   R12        2.63410   0.00004  -0.00001   0.00025   0.00025   2.63435
   R13        2.63285  -0.00002  -0.00002   0.00002  -0.00000   2.63284
   R14        2.05057  -0.00003  -0.00000  -0.00009  -0.00009   2.05048
   R15        2.62928   0.00002   0.00001  -0.00001  -0.00000   2.62927
   R16        2.04861  -0.00000  -0.00000  -0.00000  -0.00001   2.04861
   R17        2.63357  -0.00003  -0.00001  -0.00001  -0.00002   2.63355
   R18        2.04859   0.00000  -0.00000   0.00000  -0.00000   2.04859
   R19        2.62731  -0.00002   0.00001  -0.00012  -0.00011   2.62720
   R20        2.04859  -0.00000  -0.00000  -0.00000  -0.00000   2.04858
   R21        2.05234   0.00001   0.00001   0.00004   0.00005   2.05240
   R22        2.62854  -0.00008   0.00001  -0.00007  -0.00006   2.62849
   R23        2.04794   0.00001  -0.00001  -0.00011  -0.00012   2.04782
   R24        2.62707  -0.00004   0.00002  -0.00022  -0.00020   2.62687
   R25        2.04778  -0.00000   0.00000  -0.00001  -0.00001   2.04777
   R26        2.62955   0.00002   0.00001   0.00006   0.00007   2.62962
   R27        2.04776  -0.00001   0.00000  -0.00001  -0.00001   2.04775
   R28        2.62154  -0.00003   0.00000  -0.00013  -0.00013   2.62141
   R29        2.04632  -0.00001   0.00000  -0.00004  -0.00003   2.04629
   R30        3.67659   0.00007  -0.00000   0.00032   0.00032   3.67691
    A1        2.16743  -0.00003   0.00168  -0.00355  -0.00247   2.16497
    A2        1.98958  -0.00018   0.00225  -0.00574  -0.00410   1.98548
    A3        2.11675   0.00183  -0.00006   0.00950   0.00883   2.12558
    A4        2.08292   0.00138  -0.00037   0.00054  -0.00014   2.08277
    A5        1.99043  -0.00208  -0.00659  -0.00486  -0.01169   1.97874
    A6        1.97499   0.00383  -0.00056   0.00197   0.00090   1.97588
    A7        1.89973  -0.00037   0.00015  -0.00380  -0.00366   1.89607
    A8        1.95563  -0.00022  -0.00010  -0.00192  -0.00202   1.95361
    A9        1.87440   0.00003   0.00078  -0.00262  -0.00183   1.87256
   A10        1.96474   0.00039  -0.00027   0.00249   0.00221   1.96694
   A11        1.89063   0.00005  -0.00030   0.00258   0.00227   1.89289
   A12        1.87538   0.00012  -0.00021   0.00332   0.00310   1.87848
   A13        2.12252   0.00012  -0.00005   0.00071   0.00066   2.12318
   A14        2.07634  -0.00013   0.00003  -0.00073  -0.00069   2.07564
   A15        2.08369   0.00001   0.00002   0.00002   0.00004   2.08372
   A16        2.11631  -0.00002  -0.00022   0.00038   0.00016   2.11647
   A17        2.12334   0.00000   0.00021  -0.00037  -0.00016   2.12318
   A18        2.04329   0.00002   0.00001  -0.00004  -0.00002   2.04327
   A19        2.09808  -0.00002  -0.00002  -0.00008  -0.00010   2.09799
   A20        2.09467   0.00002  -0.00001   0.00018   0.00017   2.09485
   A21        2.09041  -0.00000   0.00003  -0.00010  -0.00007   2.09034
   A22        2.09748   0.00001   0.00000   0.00005   0.00005   2.09753
   A23        2.08949   0.00000  -0.00000   0.00001   0.00000   2.08950
   A24        2.09620  -0.00001  -0.00000  -0.00005  -0.00005   2.09615
   A25        2.09095  -0.00000   0.00002  -0.00002  -0.00000   2.09095
   A26        2.09649   0.00000  -0.00001   0.00004   0.00003   2.09652
   A27        2.09574  -0.00000  -0.00001  -0.00002  -0.00003   2.09571
   A28        2.09373  -0.00001  -0.00001  -0.00004  -0.00005   2.09368
   A29        2.09733   0.00001   0.00000   0.00003   0.00004   2.09737
   A30        2.09211  -0.00000   0.00001   0.00001   0.00002   2.09212
   A31        2.10243   0.00002  -0.00001   0.00007   0.00006   2.10249
   A32        2.08551   0.00000   0.00002   0.00004   0.00006   2.08556
   A33        2.09521  -0.00003  -0.00001  -0.00012  -0.00012   2.09509
   A34        2.11936   0.00003  -0.00002   0.00017   0.00014   2.11950
   A35        2.06523  -0.00002  -0.00024   0.00004  -0.00020   2.06503
   A36        2.09859  -0.00001   0.00026  -0.00020   0.00006   2.09865
   A37        2.09523  -0.00004   0.00001  -0.00015  -0.00014   2.09509
   A38        2.08993   0.00002   0.00001   0.00007   0.00008   2.09001
   A39        2.09802   0.00002  -0.00002   0.00008   0.00006   2.09808
   A40        2.09059   0.00002   0.00001   0.00003   0.00004   2.09063
   A41        2.10621  -0.00002   0.00001  -0.00007  -0.00006   2.10615
   A42        2.08638  -0.00000  -0.00001   0.00004   0.00002   2.08640
   A43        2.07758   0.00007  -0.00003   0.00032   0.00029   2.07787
   A44        2.10794  -0.00001   0.00000  -0.00004  -0.00004   2.10790
   A45        2.09767  -0.00006   0.00002  -0.00028  -0.00026   2.09741
   A46        2.14029  -0.00010   0.00002  -0.00033  -0.00031   2.13998
   A47        2.09677   0.00019  -0.00006   0.00069   0.00063   2.09740
   A48        2.04610  -0.00009   0.00004  -0.00036  -0.00032   2.04579
    D1        0.72886  -0.01481   0.00000   0.00000   0.00000   0.72886
    D2        3.13991  -0.00919  -0.01197  -0.00239  -0.01407   3.12584
    D3       -2.55865  -0.00217   0.01696   0.00239   0.01923  -2.53942
    D4       -0.14760   0.00345   0.00498  -0.00000   0.00516  -0.14244
    D5        2.43956   0.00152  -0.00673  -0.01702  -0.02381   2.41575
    D6       -1.65921   0.00160  -0.00705  -0.01796  -0.02507  -1.68428
    D7        0.39631   0.00164  -0.00687  -0.01663  -0.02358   0.37273
    D8        0.02250  -0.00176   0.00705  -0.01199  -0.00487   0.01763
    D9        2.20692  -0.00168   0.00673  -0.01293  -0.00612   2.20079
   D10       -2.02075  -0.00164   0.00690  -0.01161  -0.00463  -2.02538
   D11        1.61990  -0.00009  -0.00057  -0.00491  -0.00548   1.61442
   D12       -1.48289  -0.00008  -0.00049  -0.00494  -0.00543  -1.48832
   D13       -0.55918   0.00019  -0.00035  -0.00135  -0.00170  -0.56088
   D14        2.62122   0.00020  -0.00027  -0.00139  -0.00165   2.61956
   D15       -2.63040  -0.00022   0.00028  -0.00866  -0.00839  -2.63879
   D16        0.55000  -0.00022   0.00036  -0.00870  -0.00834   0.54166
   D17       -0.28446   0.00015   0.00101   0.01016   0.01117  -0.27329
   D18        2.88112   0.00018   0.00082   0.01162   0.01244   2.89356
   D19        1.86367  -0.00021   0.00091   0.00557   0.00647   1.87015
   D20       -1.25393  -0.00018   0.00073   0.00702   0.00775  -1.24619
   D21       -2.33939   0.00016   0.00024   0.01238   0.01263  -2.32676
   D22        0.82619   0.00018   0.00006   0.01384   0.01390   0.84009
   D23       -3.10193  -0.00000   0.00008  -0.00044  -0.00036  -3.10229
   D24        0.04637  -0.00001   0.00008  -0.00066  -0.00059   0.04578
   D25        0.00070  -0.00001  -0.00001  -0.00042  -0.00042   0.00027
   D26       -3.13419  -0.00001  -0.00000  -0.00065  -0.00065  -3.13484
   D27        3.10660   0.00001  -0.00005   0.00069   0.00064   3.10724
   D28       -0.04439  -0.00000  -0.00009   0.00017   0.00008  -0.04431
   D29        0.00294   0.00001   0.00003   0.00064   0.00067   0.00361
   D30        3.13513  -0.00000  -0.00001   0.00012   0.00012   3.13524
   D31       -3.11479   0.00005  -0.00008   0.00239   0.00232  -3.11248
   D32        0.03112   0.00003   0.00009   0.00137   0.00146   0.03259
   D33        0.00387   0.00002   0.00010   0.00100   0.00110   0.00497
   D34       -3.13340   0.00001   0.00027  -0.00003   0.00025  -3.13315
   D35        3.12050  -0.00005   0.00013  -0.00256  -0.00243   3.11807
   D36       -0.02797  -0.00002   0.00004  -0.00149  -0.00145  -0.02941
[truncated: 3,978,254 more chars]
