# Supplementary material for: Rotational Barriers in N-Benzhydrylformamides: An NMR and DFT Study
Source: Molecules. 2023 Jan 5;28(2):535. doi: 10.3390/molecules28020535 (PMC9863877; doi:10.3390/molecules28020535)
Supplement: Supplementary file 1 [file molecules-28-00535-s001.zip › Supplementary_Materials/Quantum_chemistry_output_files/Gaussian_output_files/PES_scans/BHFA_oCl_scan_Aryl.log]

 Entering Gaussian System, Link 0=g16
 Initial command:
 /home/aikhl/g16/l1.exe "/home/aikhl/works/aikhl/Gau-2299.inp" -scrdir="/home/aikhl/works/aikhl/"
 Entering Link 1 = /home/aikhl/g16/l1.exe PID=      2301.
  
 Copyright (c) 1988,1990,1992,1993,1995,1998,2003,2009,2016,
            Gaussian, Inc.  All Rights Reserved.
  
 This is part of the Gaussian(R) 16 program.  It is based on
 the Gaussian(R) 09 system (copyright 2009, Gaussian, Inc.),
 the Gaussian(R) 03 system (copyright 2003, Gaussian, Inc.),
 the Gaussian(R) 98 system (copyright 1998, Gaussian, Inc.),
 the Gaussian(R) 94 system (copyright 1995, Gaussian, Inc.),
 the Gaussian 92(TM) system (copyright 1992, Gaussian, Inc.),
 the Gaussian 90(TM) system (copyright 1990, Gaussian, Inc.),
 the Gaussian 88(TM) system (copyright 1988, Gaussian, Inc.),
 the Gaussian 86(TM) system (copyright 1986, Carnegie Mellon
 University), and the Gaussian 82(TM) system (copyright 1983,
 Carnegie Mellon University). Gaussian is a federally registered
 trademark of Gaussian, Inc.
  
 This software contains proprietary and confidential information,
 including trade secrets, belonging to Gaussian, Inc.
  
 This software is provided under written license and may be
 used, copied, transmitted, or stored only in accord with that
 written license.
  
 The following legend is applicable only to US Government
 contracts under FAR:
  
                    RESTRICTED RIGHTS LEGEND
  
 Use, reproduction and disclosure by the US Government is
 subject to restrictions as set forth in subparagraphs (a)
 and (c) of the Commercial Computer Software - Restricted
 Rights clause in FAR 52.227-19.
  
 Gaussian, Inc.
 340 Quinnipiac St., Bldg. 40, Wallingford CT 06492
  
  
 ---------------------------------------------------------------
 Warning -- This program may not be used in any manner that
 competes with the business of Gaussian, Inc. or will provide
 assistance to any competitor of Gaussian, Inc.  The licensee
 of this program is prohibited from giving any competitor of
 Gaussian, Inc. access to this program.  By using this program,
 the user acknowledges that Gaussian, Inc. is engaged in the
 business of creating and licensing software in the field of
 computational chemistry and represents and warrants to the
 licensee that it is not a competitor of Gaussian, Inc. and that
 it will not use this program in any manner prohibited above.
 ---------------------------------------------------------------
  

 Cite this work as:
 Gaussian 16, Revision A.03,
 M. J. Frisch, G. W. Trucks, H. B. Schlegel, G. E. Scuseria, 
 M. A. Robb, J. R. Cheeseman, G. Scalmani, V. Barone, 
 G. A. Petersson, H. Nakatsuji, X. Li, M. Caricato, A. V. Marenich, 
 J. Bloino, B. G. Janesko, R. Gomperts, B. Mennucci, H. P. Hratchian, 
 J. V. Ortiz, A. F. Izmaylov, J. L. Sonnenberg, D. Williams-Young, 
 F. Ding, F. Lipparini, F. Egidi, J. Goings, B. Peng, A. Petrone, 
 T. Henderson, D. Ranasinghe, V. G. Zakrzewski, J. Gao, N. Rega, 
 G. Zheng, W. Liang, M. Hada, M. Ehara, K. Toyota, R. Fukuda, 
 J. Hasegawa, M. Ishida, T. Nakajima, Y. Honda, O. Kitao, H. Nakai, 
 T. Vreven, K. Throssell, J. A. Montgomery, Jr., J. E. Peralta, 
 F. Ogliaro, M. J. Bearpark, J. J. Heyd, E. N. Brothers, K. N. Kudin, 
 V. N. Staroverov, T. A. Keith, R. Kobayashi, J. Normand, 
 K. Raghavachari, A. P. Rendell, J. C. Burant, S. S. Iyengar, 
 J. Tomasi, M. Cossi, J. M. Millam, M. Klene, C. Adamo, R. Cammi, 
 J. W. Ochterski, R. L. Martin, K. Morokuma, O. Farkas, 
 J. B. Foresman, and D. J. Fox, Gaussian, Inc., Wallingford CT, 2016.
 
 ******************************************
 Gaussian 16:  ES64L-G16RevA.03 25-Dec-2016
                17-Aug-2021 
 ******************************************
 %NProcShared=8
 Will use up to    8 processors via shared memory.
 %Mem=5GB
 ----------------------------------------------------------------------
 # opt=(ModRedundant,loose,MaxCycles=80) M062X/6-311+G* scrf=(solvent=d
 imethylsulfoxide,IEFPCM) nosymm integral(grid=SuperFine)
 ----------------------------------------------------------------------
 1/6=80,7=-1,18=120,19=15,26=6,38=1/1,3;
 2/9=110,12=2,15=1,17=6,18=5,40=1/2;
 3/5=4,6=6,7=11,11=2,25=1,30=1,70=2201,71=1,72=21,74=-55,75=-7/1,2,3;
 4//1;
 5/5=2,38=5,53=21/2;
 6/7=2,8=2,9=2,10=2,28=1/1;
 7/30=1/1,2,3,16;
 1/6=80,7=-1,18=20,19=15,26=6/3(2);
 2/9=110,15=1/2;
 99//99;
 2/9=110,15=1/2;
 3/5=4,6=6,7=11,11=2,25=1,30=1,70=2205,71=1,72=21,74=-55,75=-7/1,2,3;
 4/5=5,16=3,69=1/1;
 5/5=2,38=5,53=21/2;
 7/30=1/1,2,3,16;
 1/6=80,7=-1,18=20,19=15,26=6/3(-5);
 2/9=110,15=1/2;
 6/7=2,8=2,9=2,10=2,19=2,28=1/1;
 99/9=1/99;
 ---------------------
 BHFA_oCl_scan_Aryl
 ---------------------
 Symbolic Z-matrix:
 Charge =  0 Multiplicity = 1
 C                     1.48553   1.03058   2.20894 
 N                     0.31131   0.51543   1.79446 
 O                     2.29881   1.56525   1.47436 
 C                    -0.08159   0.52397   0.39096 
 C                    -1.10612  -0.57745   0.16418 
 C                    -0.57269   1.88862  -0.06937 
 C                    -2.47402  -0.33178   0.26835 
 C                    -3.38843  -1.3703    0.10388 
 C                    -2.94075  -2.65907  -0.16874 
 C                    -1.57378  -2.90931  -0.27376 
 C                    -0.66248  -1.87262  -0.10604 
 C                    -0.95287   2.88116   0.83248 
 C                    -1.42857   4.11333   0.39496 
 C                    -1.52869   4.37671  -0.96651 
 C                    -1.15349   3.40469  -1.88763 
 C                    -0.68593   2.18024  -1.42984 
 H                     1.64921   0.92218   3.29021 
 H                    -0.30644   0.09796   2.47575 
 H                     0.81628   0.28312  -0.18467 
 H                    -2.83073   0.673     0.471 
 H                    -4.45063  -1.16906   0.18483 
 H                    -3.65288  -3.46545  -0.30244 
 H                    -1.21861  -3.91036  -0.49068 
 H                     0.40261  -2.06611  -0.19106 
 H                    -0.87326   2.68177   1.89491 
 H                    -1.71808   4.86575   1.11898 
 H                    -1.89461   5.33433  -1.31749 
 H                    -1.22071   3.58991  -2.95277 
 Cl                   -0.2279    0.97882  -2.62072 
 
 The following ModRedundant input section has been read:
 D       2       4       6      16 S  17 -20.00                                
 

 GradGradGradGradGradGradGradGradGradGradGradGradGradGradGradGradGradGrad
 Berny optimization.
 Initialization pass.
                           ----------------------------
                           !    Initial Parameters    !
                           ! (Angstroms and Degrees)  !
 --------------------------                            --------------------------
 ! Name  Definition              Value          Derivative Info.                !
 --------------------------------------------------------------------------------
 ! R1    R(1,2)                  1.3476         estimate D2E/DX2                !
 ! R2    R(1,3)                  1.2194         estimate D2E/DX2                !
 ! R3    R(1,17)                 1.0989         estimate D2E/DX2                !
 ! R4    R(2,4)                  1.4575         estimate D2E/DX2                !
 ! R5    R(2,18)                 1.01           estimate D2E/DX2                !
 ! R6    R(4,5)                  1.5213         estimate D2E/DX2                !
 ! R7    R(4,6)                  1.5216         estimate D2E/DX2                !
 ! R8    R(4,19)                 1.0934         estimate D2E/DX2                !
 ! R9    R(5,7)                  1.3937         estimate D2E/DX2                !
 ! R10   R(5,11)                 1.3955         estimate D2E/DX2                !
 ! R11   R(6,12)                 1.3939         estimate D2E/DX2                !
 ! R12   R(6,16)                 1.396          estimate D2E/DX2                !
 ! R13   R(7,8)                  1.3935         estimate D2E/DX2                !
 ! R14   R(7,20)                 1.0853         estimate D2E/DX2                !
 ! R15   R(8,9)                  1.3913         estimate D2E/DX2                !
 ! R16   R(8,21)                 1.0841         estimate D2E/DX2                !
 ! R17   R(9,10)                 1.3937         estimate D2E/DX2                !
 ! R18   R(9,22)                 1.0841         estimate D2E/DX2                !
 ! R19   R(10,11)                1.3904         estimate D2E/DX2                !
 ! R20   R(10,23)                1.0841         estimate D2E/DX2                !
 ! R21   R(11,24)                1.0859         estimate D2E/DX2                !
 ! R22   R(12,13)                1.3914         estimate D2E/DX2                !
 ! R23   R(12,25)                1.0839         estimate D2E/DX2                !
 ! R24   R(13,14)                1.3903         estimate D2E/DX2                !
 ! R25   R(13,26)                1.0836         estimate D2E/DX2                !
 ! R26   R(14,15)                1.3907         estimate D2E/DX2                !
 ! R27   R(14,27)                1.0836         estimate D2E/DX2                !
 ! R28   R(15,16)                1.3883         estimate D2E/DX2                !
 ! R29   R(15,28)                1.0832         estimate D2E/DX2                !
 ! R30   R(16,29)                1.7525         estimate D2E/DX2                !
 ! A1    A(2,1,3)              124.2971         estimate D2E/DX2                !
 ! A2    A(2,1,17)             113.2472         estimate D2E/DX2                !
 ! A3    A(3,1,17)             122.4556         estimate D2E/DX2                !
 ! A4    A(1,2,4)              121.9271         estimate D2E/DX2                !
 ! A5    A(1,2,18)             118.9139         estimate D2E/DX2                !
 ! A6    A(4,2,18)             119.1512         estimate D2E/DX2                !
 ! A7    A(2,4,5)              108.7149         estimate D2E/DX2                !
 ! A8    A(2,4,6)              112.5558         estimate D2E/DX2                !
 ! A9    A(2,4,19)             106.517          estimate D2E/DX2                !
 ! A10   A(5,4,6)              112.7597         estimate D2E/DX2                !
 ! A11   A(5,4,19)             108.3652         estimate D2E/DX2                !
 ! A12   A(6,4,19)             107.6568         estimate D2E/DX2                !
 ! A13   A(4,5,7)              121.4831         estimate D2E/DX2                !
 ! A14   A(4,5,11)             119.1267         estimate D2E/DX2                !
 ! A15   A(7,5,11)             119.3484         estimate D2E/DX2                !
 ! A16   A(4,6,12)             122.0653         estimate D2E/DX2                !
 ! A17   A(4,6,16)             120.5548         estimate D2E/DX2                !
 ! A18   A(12,6,16)            117.3655         estimate D2E/DX2                !
 ! A19   A(5,7,8)              120.2571         estimate D2E/DX2                !
 ! A20   A(5,7,20)             119.9827         estimate D2E/DX2                !
 ! A21   A(8,7,20)             119.7586         estimate D2E/DX2                !
 ! A22   A(7,8,9)              120.155          estimate D2E/DX2                !
 ! A23   A(7,8,21)             119.7222         estimate D2E/DX2                !
 ! A24   A(9,8,21)             120.1222         estimate D2E/DX2                !
 ! A25   A(8,9,10)             119.7825         estimate D2E/DX2                !
 ! A26   A(8,9,22)             120.1205         estimate D2E/DX2                !
 ! A27   A(10,9,22)            120.0967         estimate D2E/DX2                !
 ! A28   A(9,10,11)            119.9928         estimate D2E/DX2                !
 ! A29   A(9,10,23)            120.1468         estimate D2E/DX2                !
 ! A30   A(11,10,23)           119.8598         estimate D2E/DX2                !
 ! A31   A(5,11,10)            120.4638         estimate D2E/DX2                !
 ! A32   A(5,11,24)            119.4977         estimate D2E/DX2                !
 ! A33   A(10,11,24)           120.0374         estimate D2E/DX2                !
 ! A34   A(6,12,13)            121.3572         estimate D2E/DX2                !
 ! A35   A(6,12,25)            118.8918         estimate D2E/DX2                !
 ! A36   A(13,12,25)           119.751          estimate D2E/DX2                !
 ! A37   A(12,13,14)           120.0201         estimate D2E/DX2                !
 ! A38   A(12,13,26)           119.7466         estimate D2E/DX2                !
 ! A39   A(14,13,26)           120.2332         estimate D2E/DX2                !
 ! A40   A(13,14,15)           119.7861         estimate D2E/DX2                !
 ! A41   A(13,14,27)           120.5922         estimate D2E/DX2                !
 ! A42   A(15,14,27)           119.6216         estimate D2E/DX2                !
 ! A43   A(14,15,16)           119.2679         estimate D2E/DX2                !
 ! A44   A(14,15,28)           120.9999         estimate D2E/DX2                !
 ! A45   A(16,15,28)           119.7322         estimate D2E/DX2                !
 ! A46   A(6,16,15)            122.2027         estimate D2E/DX2                !
 ! A47   A(6,16,29)            119.8561         estimate D2E/DX2                !
 ! A48   A(15,16,29)           117.9411         estimate D2E/DX2                !
 ! D1    D(3,1,2,4)              1.6083         estimate D2E/DX2                !
 ! D2    D(3,1,2,18)          -179.4203         estimate D2E/DX2                !
 ! D3    D(17,1,2,4)          -178.2904         estimate D2E/DX2                !
 ! D4    D(17,1,2,18)            0.681          estimate D2E/DX2                !
 ! D5    D(1,2,4,5)            156.9703         estimate D2E/DX2                !
 ! D6    D(1,2,4,6)            -77.3674         estimate D2E/DX2                !
 ! D7    D(1,2,4,19)            40.3909         estimate D2E/DX2                !
 ! D8    D(18,2,4,5)           -21.9987         estimate D2E/DX2                !
 ! D9    D(18,2,4,6)           103.6636         estimate D2E/DX2                !
 ! D10   D(18,2,4,19)         -138.5781         estimate D2E/DX2                !
 ! D11   D(2,4,5,7)             91.8503         estimate D2E/DX2                !
 ! D12   D(2,4,5,11)           -85.7824         estimate D2E/DX2                !
 ! D13   D(6,4,5,7)            -33.6932         estimate D2E/DX2                !
 ! D14   D(6,4,5,11)           148.6742         estimate D2E/DX2                !
 ! D15   D(19,4,5,7)          -152.7618         estimate D2E/DX2                !
 ! D16   D(19,4,5,11)           29.6055         estimate D2E/DX2                !
 ! D17   D(2,4,6,12)           -16.8631         estimate D2E/DX2                !
 ! D18   D(2,4,6,16)           164.5578         Scan                            !
 ! D19   D(5,4,6,12)           106.5744         estimate D2E/DX2                !
 ! D20   D(5,4,6,16)           -72.0046         estimate D2E/DX2                !
 ! D21   D(19,4,6,12)         -133.9461         estimate D2E/DX2                !
 ! D22   D(19,4,6,16)           47.4749         estimate D2E/DX2                !
 ! D23   D(4,5,7,8)           -177.6344         estimate D2E/DX2                !
 ! D24   D(4,5,7,20)             2.8211         estimate D2E/DX2                !
 ! D25   D(11,5,7,8)            -0.0069         estimate D2E/DX2                !
 ! D26   D(11,5,7,20)         -179.5514         estimate D2E/DX2                !
 ! D27   D(4,5,11,10)          177.8537         estimate D2E/DX2                !
 ! D28   D(4,5,11,24)           -2.5229         estimate D2E/DX2                !
 ! D29   D(7,5,11,10)            0.1698         estimate D2E/DX2                !
 ! D30   D(7,5,11,24)          179.7932         estimate D2E/DX2                !
 ! D31   D(4,6,12,13)         -178.5205         estimate D2E/DX2                !
 ! D32   D(4,6,12,25)            1.4946         estimate D2E/DX2                !
 ! D33   D(16,6,12,13)           0.1017         estimate D2E/DX2                !
 ! D34   D(16,6,12,25)        -179.8832         estimate D2E/DX2                !
 ! D35   D(4,6,16,15)          178.7773         estimate D2E/DX2                !
 ! D36   D(4,6,16,29)           -1.283          estimate D2E/DX2                !
 ! D37   D(12,6,16,15)           0.1332         estimate D2E/DX2                !
 ! D38   D(12,6,16,29)        -179.927          estimate D2E/DX2                !
 ! D39   D(5,7,8,9)             -0.1552         estimate D2E/DX2                !
 ! D40   D(5,7,8,21)          -179.8819         estimate D2E/DX2                !
 ! D41   D(20,7,8,9)           179.3904         estimate D2E/DX2                !
 ! D42   D(20,7,8,21)           -0.3363         estimate D2E/DX2                !
 ! D43   D(7,8,9,10)             0.1546         estimate D2E/DX2                !
 ! D44   D(7,8,9,22)          -179.6352         estimate D2E/DX2                !
 ! D45   D(21,8,9,10)          179.8802         estimate D2E/DX2                !
 ! D46   D(21,8,9,22)            0.0904         estimate D2E/DX2                !
 ! D47   D(8,9,10,11)            0.0077         estimate D2E/DX2                !
 ! D48   D(8,9,10,23)         -179.7087         estimate D2E/DX2                !
 ! D49   D(22,9,10,11)         179.7976         estimate D2E/DX2                !
 ! D50   D(22,9,10,23)           0.0811         estimate D2E/DX2                !
 ! D51   D(9,10,11,5)           -0.1708         estimate D2E/DX2                !
 ! D52   D(9,10,11,24)        -179.7921         estimate D2E/DX2                !
 ! D53   D(23,10,11,5)         179.5464         estimate D2E/DX2                !
 ! D54   D(23,10,11,24)         -0.0749         estimate D2E/DX2                !
 ! D55   D(6,12,13,14)          -0.2041         estimate D2E/DX2                !
 ! D56   D(6,12,13,26)         179.9204         estimate D2E/DX2                !
 ! D57   D(25,12,13,14)        179.7807         estimate D2E/DX2                !
 ! D58   D(25,12,13,26)         -0.0949         estimate D2E/DX2                !
 ! D59   D(12,13,14,15)          0.0719         estimate D2E/DX2                !
 ! D60   D(12,13,14,27)       -179.7843         estimate D2E/DX2                !
 ! D61   D(26,13,14,15)        179.9468         estimate D2E/DX2                !
 ! D62   D(26,13,14,27)          0.0906         estimate D2E/DX2                !
 ! D63   D(13,14,15,16)          0.1552         estimate D2E/DX2                !
 ! D64   D(13,14,15,28)       -179.8222         estimate D2E/DX2                !
 ! D65   D(27,14,15,16)       -179.9872         estimate D2E/DX2                !
 ! D66   D(27,14,15,28)          0.0355         estimate D2E/DX2                !
 ! D67   D(14,15,16,6)          -0.2624         estimate D2E/DX2                !
 ! D68   D(14,15,16,29)        179.7967         estimate D2E/DX2                !
 ! D69   D(28,15,16,6)         179.7152         estimate D2E/DX2                !
 ! D70   D(28,15,16,29)         -0.2257         estimate D2E/DX2                !
 --------------------------------------------------------------------------------
 Trust Radius=3.00D-01 FncErr=5.00D-06 GrdErr=5.00D-06 EigMax=2.50D+02 EigMin=1.00D-04
 Number of optimizations in scan=  18
 Number of steps in this run=     80 maximum allowed number of steps=    174.
 GradGradGradGradGradGradGradGradGradGradGradGradGradGradGradGradGradGrad

                          Input orientation:                          
 ---------------------------------------------------------------------
 Center     Atomic      Atomic             Coordinates (Angstroms)
 Number     Number       Type             X           Y           Z
 ---------------------------------------------------------------------
      1          6           0        1.485533    1.030578    2.208941
      2          7           0        0.311311    0.515428    1.794457
      3          8           0        2.298811    1.565248    1.474357
      4          6           0       -0.081592    0.523973    0.390957
      5          6           0       -1.106124   -0.577452    0.164180
      6          6           0       -0.572692    1.888617   -0.069373
      7          6           0       -2.474023   -0.331781    0.268350
      8          6           0       -3.388434   -1.370298    0.103879
      9          6           0       -2.940753   -2.659068   -0.168737
     10          6           0       -1.573778   -2.909308   -0.273762
     11          6           0       -0.662481   -1.872617   -0.106043
     12          6           0       -0.952873    2.881155    0.832482
     13          6           0       -1.428568    4.113330    0.394963
     14          6           0       -1.528687    4.376712   -0.966511
     15          6           0       -1.153491    3.404691   -1.887634
     16          6           0       -0.685925    2.180240   -1.429843
     17          1           0        1.649209    0.922175    3.290208
     18          1           0       -0.306435    0.097958    2.475748
     19          1           0        0.816277    0.283122   -0.184673
     20          1           0       -2.830726    0.672995    0.470999
     21          1           0       -4.450625   -1.169062    0.184827
     22          1           0       -3.652879   -3.465446   -0.302442
     23          1           0       -1.218610   -3.910361   -0.490681
     24          1           0        0.402607   -2.066109   -0.191060
     25          1           0       -0.873258    2.681770    1.894907
     26          1           0       -1.718077    4.865746    1.118976
     27          1           0       -1.894610    5.334334   -1.317488
     28          1           0       -1.220707    3.589911   -2.952766
     29         17           0       -0.227900    0.978819   -2.620718
 ---------------------------------------------------------------------
                    Distance matrix (angstroms):
                    1          2          3          4          5
     1  C    0.000000
     2  N    1.347581   0.000000
     3  O    1.219388   2.270406   0.000000
     4  C    2.453079   1.457483   2.815018   0.000000
     5  C    3.671988   2.421015   4.230994   1.521260   0.000000
     6  C    3.187983   2.478098   3.276156   1.521623   2.533889
     7  C    4.615192   3.287073   5.275710   2.543830   1.393683
     8  C    5.826753   4.483540   6.545258   3.821764   2.416853
     9  C    6.233687   4.950503   6.928033   4.315068   2.794606
    10  C    5.571885   4.422658   6.170455   3.802090   2.418273
    11  C    4.289715   3.203581   4.804772   2.515568   1.395454
    12  C    3.356352   2.849600   3.566099   2.551545   3.525915
    13  C    4.613660   4.234461   4.642324   3.833777   4.707512
    14  C    5.510502   5.090977   5.339654   4.333636   5.099094
    15  C    5.420589   4.904210   5.157996   3.826157   4.479916
    16  C    4.390638   3.763268   4.209661   2.534512   3.212840
    17  H    1.098945   2.047605   2.032939   3.399984   4.428633
    18  H    2.037674   1.009975   3.153257   2.139719   2.537524
    19  H    2.595377   2.055702   2.567905   1.093402   2.134927
    20  H    4.666733   3.413029   5.302357   2.754333   2.152210
    21  H    6.646309   5.301363   7.395554   4.690129   3.396486
    22  H    7.274926   5.996594   7.992966   5.399107   3.878686
    23  H    6.246057   5.210578   6.798229   4.661911   3.398496
    24  H    4.064751   3.258059   4.422212   2.698466   2.149085
    25  H    2.896368   2.471099   3.389027   2.746760   3.697590
    26  H    5.114651   4.847675   5.211043   4.696710   5.560083
    27  H    6.510252   6.145905   6.291676   5.417139   6.145426
    28  H    6.365307   5.859663   6.007136   4.677397   5.205324
    29  Cl   5.124855   4.472052   4.847454   3.049340   3.308914
                    6          7          8          9         10
     6  C    0.000000
     7  C    2.942666   0.000000
     8  C    4.310330   1.393455   0.000000
     9  C    5.128257   2.413534   1.391282   0.000000
    10  C    4.905510   2.783518   2.409178   1.393654   0.000000
    11  C    3.762484   2.407495   2.779786   2.411008   1.390439
    12  C    1.393920   3.599319   4.953551   5.970609   5.927796
    13  C    2.428473   4.568153   5.830607   6.962028   7.055900
    14  C    2.812366   4.958674   6.134535   7.220289   7.319018
    15  C    2.437597   4.511463   5.635744   6.551190   6.530529
    16  C    1.395974   3.520143   4.718281   5.485758   5.294177
    17  H    4.142178   5.263561   6.386390   6.771806   6.145713
    18  H    3.123298   3.123415   4.156953   4.640488   4.267272
    19  H    2.126063   3.377782   4.527323   4.772003   3.988973
    20  H    2.620774   1.085301   2.149619   3.394704   3.868783
    21  H    4.944935   2.148248   1.084112   2.150544   3.393377
    22  H    6.181251   3.396375   2.150505   1.084088   2.152388
    23  H    5.850030   3.867612   3.393163   2.152942   1.084115
    24  H    4.075031   3.390273   3.865635   3.395608   2.150331
    25  H    2.139586   3.780162   5.094423   6.087505   6.037715
    26  H    3.404024   5.320649   6.535194   7.731492   7.900127
    27  H    3.895924   5.912314   7.014548   8.143004   8.315644
    28  H    3.410026   5.227433   6.216574   7.054014   7.038577
    29  Cl   2.730563   3.887088   4.788607   5.158101   4.736784
                   11         12         13         14         15
    11  C    0.000000
    12  C    4.854225   0.000000
    13  C    6.055531   1.391389   0.000000
    14  C    6.367482   2.409280   1.390326   0.000000
    15  C    5.591524   2.777295   2.405844   1.390706   0.000000
    16  C    4.263642   2.383413   2.760122   2.397793   1.388334
    17  H    4.968832   4.080300   5.295151   6.336600   6.389684
    18  H    3.267351   3.296118   4.659620   5.625903   5.539954
    19  H    2.615362   3.303675   4.477254   4.782009   4.065004
    20  H    3.393288   2.921125   3.715876   4.180821   3.979752
    21  H    3.863888   5.390546   6.089388   6.373297   6.007113
    22  H    3.393841   6.989809   7.929173   8.151848   7.480545
    23  H    2.147004   6.924310   8.075151   8.306512   7.447530
    24  H    1.085854   5.230716   6.471637   6.770610   5.935441
    25  H    4.979023   1.083900   2.146524   3.389709   3.861187
    26  H    6.929682   2.146210   1.083577   2.150414   3.390154
    27  H    7.411200   3.395192   2.154190   1.083570   2.144259
    28  H    6.185035   3.860333   3.394770   2.158499   1.083204
    29  Cl   3.826635   4.008623   4.512327   3.996764   2.697960
                   16         17         18         19         20
    16  C    0.000000
    17  H    5.414283   0.000000
    18  H    4.442246   2.273152   0.000000
    19  H    2.721418   3.630009   2.893546   0.000000
    20  H    3.238080   5.299042   3.274405   3.725928   0.000000
    21  H    5.291309   7.157139   4.901833   5.475913   2.469644
    22  H    6.476698   7.763407   5.622711   5.834294   4.289620
    23  H    6.185564   6.772954   5.069357   4.671157   4.952868
    24  H    4.555323   4.754270   3.506821   2.385383   4.288992
    25  H    3.367579   3.377259   2.708274   3.596205   3.145532
    26  H    3.843665   5.621798   5.154160   5.396563   4.386003
    27  H    3.379623   7.297716   6.658121   5.843537   5.079673
    28  H    2.143002   7.370750   6.519079   4.769329   4.777314
    29  Cl   1.752536   6.202080   5.172625   2.740185   4.053017
                   21         22         23         24         25
    21  H    0.000000
    22  H    2.479357   0.000000
    23  H    4.291498   2.481743   0.000000
    24  H    4.949732   4.291563   2.473739   0.000000
    25  H    5.527281   7.095273   7.019009   5.340547   0.000000
    26  H    6.690169   8.670216   8.936471   7.366418   2.466889
    27  H    7.147330   9.030944   9.306179   7.830236   4.289375
    28  H    6.551693   7.919453   7.894045   6.500210   4.944226
    29  Cl   5.505986   6.070945   5.424264   3.946183   4.869024
                   26         27         28         29
    26  H    0.000000
    27  H    2.487387   0.000000
    28  H    4.295837   2.484208   0.000000
    29  Cl   5.595904   4.842194   2.813134   0.000000
 Symmetry turned off by external request.
 Stoichiometry    C14H12ClNO
 Framework group  C1[X(C14H12ClNO)]
 Deg. of freedom    81
 Full point group                 C1      NOp   1
 Rotational constants (GHZ):           0.5522691           0.3540678           0.2916670
 Standard basis: 6-311+G(d) (5D, 7F)
   418 basis functions,   689 primitive gaussians,   435 cartesian basis functions
    64 alpha electrons       64 beta electrons
       nuclear repulsion energy      1261.6386527675 Hartrees.
 NAtoms=   29 NActive=   29 NUniq=   29 SFac= 1.00D+00 NAtFMM=   60 NAOKFM=F Big=F
 Integral buffers will be    131072 words long.
 Raffenetti 2 integral format.
 Two-electron integral symmetry is turned off.
 ------------------------------------------------------------------------------
 Polarizable Continuum Model (PCM)
 =================================
 Model                : PCM.
 Atomic radii         : UFF (Universal Force Field).
 Polarization charges : Total charges.
 Charge compensation  : None.
 Solution method      : On-the-fly selection.
 Cavity type          : Scaled VdW (van der Waals Surface) (Alpha=1.100).
 Cavity algorithm     : GePol (No added spheres)
                        Default sphere list used, NSphG=   29.
                        Lebedev-Laikov grids with approx.  5.0 points / Ang**2.
                        Smoothing algorithm: York/Karplus (Gamma=1.0000).
                        Polarization charges: spherical gaussians, with
                                              point-specific exponents (IZeta= 3).
                        Self-potential: point-specific (ISelfS= 7).
                        Self-field    : sphere-specific E.n sum rule (ISelfD= 2).
 1st derivatives      : Analytical E(r).r(x)/FMM algorithm (CHGder, D1EAlg=3).
                        Cavity 1st derivative terms included.
 Solvent              : DiMethylSulfoxide, Eps=  46.826000 Eps(inf)=   2.007889
 ------------------------------------------------------------------------------
 One-electron integrals computed using PRISM.
 NBasis=   418 RedAO= T EigKep=  1.08D-06  NBF=   418
 NBsUse=   416 1.00D-06 EigRej=  7.85D-07 NBFU=   416
 ExpMin= 4.38D-02 ExpMax= 1.06D+05 ExpMxC= 3.62D+03 IAcc=3 IRadAn=         7 AccDes= 0.00D+00
 Harris functional with IExCor= 1009 and IRadAn=       7 diagonalized for initial guess.
 HarFok:  IExCor= 1009 AccDes= 0.00D+00 IRadAn=         7 IDoV= 1 UseB2=F ITyADJ=14
 ICtDFT=  3500011 ScaDFX=  1.000000  1.000000  1.000000  1.000000
 FoFCou: FMM=F IPFlag=           0 FMFlag=      100000 FMFlg1=           0
         NFxFlg=           0 DoJE=T BraDBF=F KetDBF=T FulRan=T
         wScrn=  0.000000 ICntrl=       500 IOpCl=  0 I1Cent=   200000004 NGrid=           0
         NMat0=    1 NMatS0=      1 NMatT0=    0 NMatD0=    1 NMtDS0=    0 NMtDT0=    0
 Symmetry not used in FoFCou.
 Requested convergence on RMS density matrix=1.00D-08 within 128 cycles.
 Requested convergence on MAX density matrix=1.00D-06.
 Requested convergence on             energy=1.00D-06.
 No special actions if energy rises.
 Inv3:  Mode=1 IEnd=    15746043.
 Iteration    1 A*A^-1 deviation from unit magnitude is 8.44D-15 for    829.
 Iteration    1 A*A^-1 deviation from orthogonality  is 4.66D-15 for   1037    152.
 Iteration    1 A^-1*A deviation from unit magnitude is 8.44D-15 for    253.
 Iteration    1 A^-1*A deviation from orthogonality  is 4.08D-15 for   1869   1849.
 Error on total polarization charges =  0.01706
 SCF Done:  E(RM062X) =  -1130.79898444     A.U. after   16 cycles
            NFock= 16  Conv=0.52D-08     -V/T= 2.0032

 **********************************************************************

            Population analysis using the SCF density.

 **********************************************************************

 Alpha  occ. eigenvalues -- -102.68547 -19.61040 -14.78871 -10.65411 -10.61733
 Alpha  occ. eigenvalues --  -10.60815 -10.57527 -10.56657 -10.56299 -10.55884
 Alpha  occ. eigenvalues --  -10.55835 -10.55606 -10.55397 -10.55392 -10.55279
 Alpha  occ. eigenvalues --  -10.55248 -10.55159  -9.82838  -7.55334  -7.54687
 Alpha  occ. eigenvalues --   -7.54670  -1.17893  -1.05990  -1.00966  -0.97503
 Alpha  occ. eigenvalues --   -0.94783  -0.90025  -0.86027  -0.85389  -0.83920
 Alpha  occ. eigenvalues --   -0.79629  -0.71958  -0.70523  -0.69615  -0.68992
 Alpha  occ. eigenvalues --   -0.67390  -0.63560  -0.60758  -0.59010  -0.57445
 Alpha  occ. eigenvalues --   -0.55166  -0.53885  -0.53487  -0.52732  -0.51547
 Alpha  occ. eigenvalues --   -0.50542  -0.50225  -0.49909  -0.49058  -0.47690
 Alpha  occ. eigenvalues --   -0.46533  -0.44744  -0.43571  -0.42510  -0.41377
 Alpha  occ. eigenvalues --   -0.41174  -0.40867  -0.38935  -0.35761  -0.34160
 Alpha  occ. eigenvalues --   -0.32359  -0.31913  -0.31290  -0.30680
 Alpha virt. eigenvalues --   -0.00437   0.00051   0.00556   0.00866   0.01254
 Alpha virt. eigenvalues --    0.01803   0.02273   0.02503   0.03349   0.03728
 Alpha virt. eigenvalues --    0.03896   0.04212   0.05070   0.05156   0.05392
 Alpha virt. eigenvalues --    0.06089   0.06505   0.06905   0.07325   0.07817
 Alpha virt. eigenvalues --    0.08130   0.08941   0.09549   0.10109   0.10313
 Alpha virt. eigenvalues --    0.10899   0.11507   0.11736   0.12185   0.13090
 Alpha virt. eigenvalues --    0.13582   0.13665   0.14424   0.14873   0.15092
 Alpha virt. eigenvalues --    0.15320   0.15470   0.15542   0.16407   0.17120
 Alpha virt. eigenvalues --    0.17368   0.17592   0.18190   0.18573   0.18808
 Alpha virt. eigenvalues --    0.19426   0.19786   0.19871   0.20540   0.20822
 Alpha virt. eigenvalues --    0.21108   0.21325   0.21791   0.22218   0.22434
 Alpha virt. eigenvalues --    0.22740   0.22797   0.23374   0.23559   0.23724
 Alpha virt. eigenvalues --    0.23846   0.24357   0.24582   0.24918   0.25271
 Alpha virt. eigenvalues --    0.25693   0.26343   0.26408   0.26642   0.27254
 Alpha virt. eigenvalues --    0.27702   0.28052   0.28381   0.28495   0.29388
 Alpha virt. eigenvalues --    0.30035   0.30179   0.30532   0.31718   0.32042
 Alpha virt. eigenvalues --    0.32542   0.32906   0.33462   0.34216   0.34373
 Alpha virt. eigenvalues --    0.35078   0.35315   0.36354   0.36946   0.37174
 Alpha virt. eigenvalues --    0.38701   0.39033   0.39812   0.40728   0.40834
 Alpha virt. eigenvalues --    0.42501   0.44747   0.47393   0.47993   0.49651
 Alpha virt. eigenvalues --    0.49741   0.50368   0.52373   0.52958   0.54921
 Alpha virt. eigenvalues --    0.55801   0.56908   0.57145   0.57312   0.58063
 Alpha virt. eigenvalues --    0.58352   0.58813   0.58988   0.59768   0.60500
 Alpha virt. eigenvalues --    0.61291   0.62060   0.62841   0.63321   0.64404
 Alpha virt. eigenvalues --    0.65295   0.65815   0.66878   0.67636   0.67942
 Alpha virt. eigenvalues --    0.68517   0.69562   0.70049   0.70745   0.71358
 Alpha virt. eigenvalues --    0.72106   0.72844   0.73618   0.73997   0.74353
 Alpha virt. eigenvalues --    0.75052   0.75363   0.76033   0.76660   0.77511
 Alpha virt. eigenvalues --    0.78195   0.78910   0.79493   0.79518   0.80814
 Alpha virt. eigenvalues --    0.82568   0.83213   0.85740   0.86399   0.87037
 Alpha virt. eigenvalues --    0.87510   0.87809   0.88196   0.89354   0.89737
 Alpha virt. eigenvalues --    0.90333   0.90523   0.91906   0.92230   0.92934
 Alpha virt. eigenvalues --    0.94374   0.94599   0.95682   0.95962   0.98091
 Alpha virt. eigenvalues --    0.99090   1.00852   1.01759   1.02824   1.03382
 Alpha virt. eigenvalues --    1.04206   1.05007   1.06056   1.07335   1.08315
 Alpha virt. eigenvalues --    1.08807   1.10684   1.12188   1.14595   1.15939
 Alpha virt. eigenvalues --    1.17346   1.20360   1.22381   1.22915   1.23850
 Alpha virt. eigenvalues --    1.24460   1.25386   1.26564   1.27339   1.28693
 Alpha virt. eigenvalues --    1.29451   1.31116   1.33839   1.34480   1.36290
 Alpha virt. eigenvalues --    1.36612   1.38216   1.39849   1.43164   1.44056
 Alpha virt. eigenvalues --    1.45220   1.47598   1.50542   1.53908   1.55649
 Alpha virt. eigenvalues --    1.56153   1.58558   1.58833   1.59975   1.60722
 Alpha virt. eigenvalues --    1.62671   1.65657   1.66294   1.67519   1.69503
 Alpha virt. eigenvalues --    1.73793   1.77642   1.78456   1.81183   1.82023
 Alpha virt. eigenvalues --    1.83251   1.84368   1.85178   1.86242   1.87339
 Alpha virt. eigenvalues --    1.88549   1.90015   1.91779   1.93322   1.94648
 Alpha virt. eigenvalues --    1.96087   1.96673   1.97974   1.98641   2.00856
 Alpha virt. eigenvalues --    2.01882   2.03040   2.03610   2.04256   2.05685
 Alpha virt. eigenvalues --    2.06370   2.12883   2.19657   2.22583   2.24163
 Alpha virt. eigenvalues --    2.25828   2.28947   2.30563   2.31676   2.32456
 Alpha virt. eigenvalues --    2.33311   2.34750   2.35777   2.35890   2.36335
 Alpha virt. eigenvalues --    2.36537   2.40273   2.44456   2.45721   2.46952
 Alpha virt. eigenvalues --    2.48294   2.50611   2.50968   2.54041   2.59574
 Alpha virt. eigenvalues --    2.62917   2.64880   2.67291   2.70819   2.73543
 Alpha virt. eigenvalues --    2.75489   2.75757   2.78289   2.80666   2.82518
 Alpha virt. eigenvalues --    2.83756   2.84921   2.85603   2.88904   2.89823
 Alpha virt. eigenvalues --    2.91996   2.93524   2.95122   2.96887   2.98614
 Alpha virt. eigenvalues --    2.99870   3.00500   3.03988   3.05528   3.14073
 Alpha virt. eigenvalues --    3.15165   3.20742   3.23313   3.25735   3.28042
 Alpha virt. eigenvalues --    3.32106   3.34548   3.36479   3.36614   3.37077
 Alpha virt. eigenvalues --    3.37290   3.39072   3.41002   3.41579   3.41670
 Alpha virt. eigenvalues --    3.45065   3.45600   3.49699   3.59403   3.61774
 Alpha virt. eigenvalues --    3.63402   3.66389   3.68314   3.71554   3.72295
 Alpha virt. eigenvalues --    3.73002   3.94084   3.96050   4.00104   4.04898
 Alpha virt. eigenvalues --    4.06595   4.07211   4.14815   4.36684   4.59689
 Alpha virt. eigenvalues --    4.80783   4.81386   4.96917   5.17335   5.30801
 Alpha virt. eigenvalues --    5.83330  10.02669  23.42076  23.46434  23.84928
 Alpha virt. eigenvalues --   23.91778  23.93234  23.93533  23.97413  23.97790
 Alpha virt. eigenvalues --   24.10723  24.11966  24.12293  24.13002  24.21343
 Alpha virt. eigenvalues --   24.22524  26.05870  26.40176  26.86484  35.61904
 Alpha virt. eigenvalues --   50.08064 216.14178
          Condensed to atoms (all electrons):
               1          2          3          4          5          6
     1  C    5.057685   0.167992   0.444465  -0.032717  -0.418887   0.223426
     2  N    0.167992   8.087754  -0.196791  -0.331853  -0.888393  -0.320934
     3  O    0.444465  -0.196791   7.991494   0.138577   0.154143  -0.132872
     4  C   -0.032717  -0.331853   0.138577  19.447454  -8.229551   4.977091
     5  C   -0.418887  -0.888393   0.154143  -8.229551  27.676798  -5.196602
     6  C    0.223426  -0.320934  -0.132872   4.977091  -5.196602  17.685828
     7  C    0.083336   0.365242  -0.017773   4.205100 -10.436264   1.905459
     8  C   -0.011118  -0.006548   0.000184   1.120126  -0.132339   0.009413
     9  C    0.000648   0.049769  -0.000169  -0.614209  -2.062287  -0.228202
    10  C   -0.036717   0.085388  -0.009117  -1.876110   2.316267  -0.533162
    11  C   -0.037886   0.233109  -0.003935  -3.889202   0.018769  -2.011826
    12  C    0.000331   0.195042   0.010040  -3.629510   0.544993  -4.156292
    13  C    0.013134  -0.146857   0.028865   1.026981  -0.697664   0.479669
    14  C   -0.006128  -0.055065   0.013674  -0.774909   0.374737  -1.206571
    15  C    0.087452   0.225781  -0.015214   1.526156  -2.672002   4.982703
    16  C   -0.082135  -0.258838   0.024123  -6.286127   3.974069  -9.665071
    17  H    0.436005  -0.204611  -0.049288   0.057067   0.016400   0.019220
    18  H   -0.032245   0.190719   0.001155   0.033489   0.142672   0.018188
    19  H    0.041093  -0.000002   0.001515   0.484803  -0.259586   0.011083
    20  H    0.001106   0.003105   0.000012   0.033578   0.056687   0.044085
    21  H    0.000075   0.000527  -0.000000   0.007126   0.000255   0.000754
    22  H   -0.000007  -0.000036   0.000000   0.005532   0.068098   0.000919
    23  H    0.000079   0.000371  -0.000000   0.003881  -0.033338   0.000442
    24  H   -0.000701   0.003992  -0.000272   0.032104   0.043349   0.020472
    25  H    0.010455   0.042164   0.001852   0.059903  -0.080475   0.074419
    26  H    0.000211  -0.000124  -0.000048  -0.004662  -0.000150   0.018582
    27  H   -0.000026  -0.000027  -0.000002   0.008152   0.000352   0.068625
    28  H    0.000083   0.000117   0.000008   0.004368   0.003029   0.055895
    29  Cl  -0.037738  -0.073546  -0.000419  -0.668324   0.437648  -1.028753
               7          8          9         10         11         12
     1  C    0.083336  -0.011118   0.000648  -0.036717  -0.037886   0.000331
     2  N    0.365242  -0.006548   0.049769   0.085388   0.233109   0.195042
     3  O   -0.017773   0.000184  -0.000169  -0.009117  -0.003935   0.010040
     4  C    4.205100   1.120126  -0.614209  -1.876110  -3.889202  -3.629510
     5  C  -10.436264  -0.132339  -2.062287   2.316267   0.018769   0.544993
     6  C    1.905459   0.009413  -0.228202  -0.533162  -2.011826  -4.156292
     7  C   23.206696  -5.088581   1.345140  -2.261276  -5.960825   0.312897
     8  C   -5.088581  14.556044  -1.421889   2.120317  -4.431821  -0.004908
     9  C    1.345140  -1.421889   7.568010  -0.552230   1.957614  -0.042593
    10  C   -2.261276   2.120317  -0.552230  10.250332  -2.822372   0.004035
    11  C   -5.960825  -4.431821   1.957614  -2.822372  22.926272  -0.609106
    12  C    0.312897  -0.004908  -0.042593   0.004035  -0.609106  12.256328
    13  C    0.093337   0.042154  -0.001902   0.005492   0.039310  -2.068568
    14  C   -0.107763  -0.004910   0.001904  -0.009801  -0.046932   0.570220
    15  C    1.283588   0.134263   0.073329  -0.165052  -0.372718   0.102913
    16  C   -2.235333  -0.368815  -0.090836  -0.146690   0.681932   2.643645
    17  H   -0.013690  -0.002158   0.000201  -0.002088   0.002950   0.001667
    18  H   -0.070729   0.003042  -0.002486  -0.007668   0.008047  -0.000408
    19  H    0.010965  -0.016020   0.007197  -0.003635   0.081866  -0.035117
    20  H    0.257076  -0.076800  -0.014704  -0.013270   0.019743  -0.006487
    21  H   -0.014339   0.265988   0.081858  -0.036835   0.023977  -0.000808
    22  H   -0.118286   0.126763   0.216495   0.137129  -0.104807  -0.000093
    23  H    0.032967  -0.057513   0.100923   0.200073   0.079864  -0.000007
    24  H   -0.024432   0.011193  -0.023776   0.047632   0.213052   0.004101
    25  H    0.029658   0.009216   0.000408   0.000247   0.000095   0.331846
    26  H    0.001706   0.000808  -0.000020   0.000015  -0.000524  -0.031256
    27  H   -0.001396  -0.000109  -0.000012   0.000004   0.000304  -0.078953
    28  H    0.000350  -0.000206   0.000002  -0.000043   0.000012  -0.010507
    29  Cl  -0.192974   0.041427  -0.080883   0.075045   0.149809   0.038250
              13         14         15         16         17         18
     1  C    0.013134  -0.006128   0.087452  -0.082135   0.436005  -0.032245
     2  N   -0.146857  -0.055065   0.225781  -0.258838  -0.204611   0.190719
     3  O    0.028865   0.013674  -0.015214   0.024123  -0.049288   0.001155
     4  C    1.026981  -0.774909   1.526156  -6.286127   0.057067   0.033489
     5  C   -0.697664   0.374737  -2.672002   3.974069   0.016400   0.142672
     6  C    0.479669  -1.206571   4.982703  -9.665071   0.019220   0.018188
     7  C    0.093337  -0.107763   1.283588  -2.235333  -0.013690  -0.070729
     8  C    0.042154  -0.004910   0.134263  -0.368815  -0.002158   0.003042
     9  C   -0.001902   0.001904   0.073329  -0.090836   0.000201  -0.002486
    10  C    0.005492  -0.009801  -0.165052  -0.146690  -0.002088  -0.007668
    11  C    0.039310  -0.046932  -0.372718   0.681932   0.002950   0.008047
    12  C   -2.068568   0.570220   0.102913   2.643645   0.001667  -0.000408
    13  C    8.192236  -0.011448   0.494795  -1.427455   0.002021   0.008412
    14  C   -0.011448   7.233170   0.032106  -0.013115   0.001133   0.002235
    15  C    0.494795   0.032106  17.722215 -15.404319  -0.002153  -0.004190
    16  C   -1.427455  -0.013115 -15.404319  31.964711   0.003571   0.003546
    17  H    0.002021   0.001133  -0.002153   0.003571   0.500543   0.008874
    18  H    0.008412   0.002235  -0.004190   0.003546   0.008874   0.295951
    19  H   -0.020666   0.001199   0.044927  -0.000926  -0.000112  -0.001270
    20  H    0.005906   0.002298  -0.004103   0.010673   0.000005  -0.000282
    21  H    0.000314  -0.000027   0.000019   0.000465   0.000000  -0.000000
    22  H    0.000001  -0.000003  -0.000059  -0.000568   0.000000  -0.000003
    23  H    0.000022   0.000001   0.000093   0.000283   0.000000   0.000002
    24  H    0.000530   0.000276  -0.001533  -0.002337   0.000007   0.000356
    25  H   -0.039188  -0.031741   0.030155  -0.096805  -0.000555  -0.004111
    26  H    0.289249   0.054253  -0.035756   0.038401  -0.000003   0.000002
    27  H    0.067009   0.242964   0.119157  -0.093075  -0.000000   0.000000
    28  H   -0.013792   0.044158   0.343057  -0.088205   0.000000  -0.000001
    29  Cl   0.034520  -0.087847  -1.834399   2.198697   0.000044   0.002038
              19         20         21         22         23         24
     1  C    0.041093   0.001106   0.000075  -0.000007   0.000079  -0.000701
     2  N   -0.000002   0.003105   0.000527  -0.000036   0.000371   0.003992
     3  O    0.001515   0.000012  -0.000000   0.000000  -0.000000  -0.000272
     4  C    0.484803   0.033578   0.007126   0.005532   0.003881   0.032104
     5  C   -0.259586   0.056687   0.000255   0.068098  -0.033338   0.043349
     6  C    0.011083   0.044085   0.000754   0.000919   0.000442   0.020472
     7  C    0.010965   0.257076  -0.014339  -0.118286   0.032967  -0.024432
     8  C   -0.016020  -0.076800   0.265988   0.126763  -0.057513   0.011193
     9  C    0.007197  -0.014704   0.081858   0.216495   0.100923  -0.023776
    10  C   -0.003635  -0.013270  -0.036835   0.137129   0.200073   0.047632
    11  C    0.081866   0.019743   0.023977  -0.104807   0.079864   0.213052
    12  C   -0.035117  -0.006487  -0.000808  -0.000093  -0.000007   0.004101
    13  C   -0.020666   0.005906   0.000314   0.000001   0.000022   0.000530
    14  C    0.001199   0.002298  -0.000027  -0.000003   0.000001   0.000276
    15  C    0.044927  -0.004103   0.000019  -0.000059   0.000093  -0.001533
    16  C   -0.000926   0.010673   0.000465  -0.000568   0.000283  -0.002337
    17  H   -0.000112   0.000005   0.000000   0.000000   0.000000   0.000007
    18  H   -0.001270  -0.000282  -0.000000  -0.000003   0.000002   0.000356
    19  H    0.373763  -0.000246   0.000022  -0.000004   0.000014   0.001404
    20  H   -0.000246   0.391528  -0.003606  -0.000256   0.000060  -0.000171
    21  H    0.000022  -0.003606   0.407437  -0.004977  -0.000152   0.000053
    22  H   -0.000004  -0.000256  -0.004977   0.407327  -0.004950  -0.000172
    23  H    0.000014   0.000060  -0.000152  -0.004950   0.407321  -0.004122
    24  H    0.001404  -0.000171   0.000053  -0.000172  -0.004122   0.404938
    25  H   -0.000123  -0.000450   0.000001   0.000000  -0.000000   0.000003
    26  H    0.000020  -0.000029  -0.000000   0.000000  -0.000000   0.000000
    27  H   -0.000001  -0.000011  -0.000000   0.000000  -0.000000   0.000000
    28  H   -0.000012  -0.000028   0.000000   0.000000  -0.000000  -0.000001
    29  Cl  -0.030695   0.000203  -0.000652  -0.000004  -0.000075   0.003238
              25         26         27         28         29
     1  C    0.010455   0.000211  -0.000026   0.000083  -0.037738
     2  N    0.042164  -0.000124  -0.000027   0.000117  -0.073546
     3  O    0.001852  -0.000048  -0.000002   0.000008  -0.000419
     4  C    0.059903  -0.004662   0.008152   0.004368  -0.668324
     5  C   -0.080475  -0.000150   0.000352   0.003029   0.437648
     6  C    0.074419   0.018582   0.068625   0.055895  -1.028753
     7  C    0.029658   0.001706  -0.001396   0.000350  -0.192974
     8  C    0.009216   0.000808  -0.000109  -0.000206   0.041427
     9  C    0.000408  -0.000020  -0.000012   0.000002  -0.080883
    10  C    0.000247   0.000015   0.000004  -0.000043   0.075045
    11  C    0.000095  -0.000524   0.000304   0.000012   0.149809
    12  C    0.331846  -0.031256  -0.078953  -0.010507   0.038250
    13  C   -0.039188   0.289249   0.067009  -0.013792   0.034520
    14  C   -0.031741   0.054253   0.242964   0.044158  -0.087847
    15  C    0.030155  -0.035756   0.119157   0.343057  -1.834399
    16  C   -0.096805   0.038401  -0.093075  -0.088205   2.198697
    17  H   -0.000555  -0.000003  -0.000000   0.000000   0.000044
    18  H   -0.004111   0.000002   0.000000  -0.000001   0.002038
    19  H   -0.000123   0.000020  -0.000001  -0.000012  -0.030695
    20  H   -0.000450  -0.000029  -0.000011  -0.000028   0.000203
    21  H    0.000001  -0.000000  -0.000000   0.000000  -0.000652
    22  H    0.000000   0.000000   0.000000   0.000000  -0.000004
    23  H   -0.000000  -0.000000  -0.000000  -0.000000  -0.000075
    24  H    0.000003   0.000000   0.000000  -0.000001   0.003238
    25  H    0.396524  -0.002987  -0.000223   0.000049  -0.002649
    26  H   -0.002987   0.401792  -0.004535  -0.000170   0.001041
    27  H   -0.000223  -0.004535   0.398584  -0.004528  -0.000956
    28  H    0.000049  -0.000170  -0.004528   0.387071  -0.014037
    29  Cl  -0.002649   0.001041  -0.000956  -0.014037  17.902260
 Mulliken charges:
               1
     1  C    0.128727
     2  N   -0.167450
     3  O   -0.384208
     4  C   -0.834315
     5  C    1.279277
     6  C   -0.115988
     7  C   -0.589858
     8  C   -0.817204
     9  C   -0.267299
    10  C   -0.765910
    11  C   -0.144771
    12  C   -0.341697
    13  C   -0.396416
    14  C   -0.218070
    15  C   -0.691211
    16  C    0.716532
    17  H    0.224950
    18  H    0.404663
    19  H    0.308545
    20  H    0.294379
    21  H    0.272525
    22  H    0.271961
    23  H    0.273763
    24  H    0.270815
    25  H    0.272313
    26  H    0.274184
    27  H    0.278702
    28  H    0.293329
    29  Cl   0.169732
 Sum of Mulliken charges =  -0.00000
 Mulliken charges with hydrogens summed into heavy atoms:
               1
     1  C    0.353677
     2  N    0.237213
     3  O   -0.384208
     4  C   -0.525769
     5  C    1.279277
     6  C   -0.115988
     7  C   -0.295479
     8  C   -0.544679
     9  C    0.004662
    10  C   -0.492147
    11  C    0.126044
    12  C   -0.069384
    13  C   -0.122233
    14  C    0.060632
    15  C   -0.397881
    16  C    0.716532
    29  Cl   0.169732
 Electronic spatial extent (au):  <R**2>=           4762.3129
 Charge=             -0.0000 electrons
 Dipole moment (field-independent basis, Debye):
    X=             -4.9517    Y=             -1.2923    Z=              3.0632  Tot=              5.9642
 Quadrupole moment (field-independent basis, Debye-Ang):
   XX=           -110.6894   YY=            -92.9833   ZZ=            -98.1054
   XY=            -11.8901   XZ=             -3.5800   YZ=             -0.1829
 Traceless Quadrupole moment (field-independent basis, Debye-Ang):
   XX=            -10.0967   YY=              7.6094   ZZ=              2.4873
   XY=            -11.8901   XZ=             -3.5800   YZ=             -0.1829
 Octapole moment (field-independent basis, Debye-Ang**2):
  XXX=            208.9148  YYY=           -223.4697  ZZZ=             87.5826  XYY=             28.3902
  XXY=           -115.2093  XXZ=              8.6089  XZZ=             93.3683  YZZ=            -62.6989
  YYZ=             -5.3278  XYZ=             -5.9134
 Hexadecapole moment (field-independent basis, Debye-Ang**3):
 XXXX=          -1729.4361 YYYY=          -2980.7320 ZZZZ=          -1214.3326 XXXY=            -17.5913
 XXXZ=           -249.3831 YYYX=           -206.2949 YYYZ=            109.3471 ZZZX=           -174.9900
 ZZZY=            144.8810 XXYY=           -830.8345 XXZZ=           -548.9251 YYZZ=           -744.9405
 XXYZ=             31.2135 YYXZ=            -49.6804 ZZXY=            -62.4821
 N-N= 1.261638652767D+03 E-N=-5.177121709954D+03  KE= 1.127201632646D+03
 D1PCM: PCM CHGder 1st derivatives, ID1Alg=3 FixD1E=F DoIter=F DoCFld=F I1PDM=0.
 Calling FoFJK, ICntrl=      2127 FMM=F ISym2X=0 I1Cent= 0 IOpClX= 0 NMat=1 NMatS=1 NMatT=0.
 -------------------------------------------------------------------
 Center     Atomic                   Forces (Hartrees/Bohr)
 Number     Number              X              Y              Z
 -------------------------------------------------------------------
      1        6           0.000024090    0.000001080    0.000010837
      2        7           0.000004447    0.000009224   -0.000013589
      3        8           0.000004849   -0.000019445    0.000018343
      4        6          -0.000012744    0.000006061    0.000001809
      5        6           0.000005657   -0.000010079   -0.000009320
      6        6          -0.000014171    0.000013541   -0.000012247
      7        6          -0.000004181   -0.000001312    0.000007489
      8        6           0.000003168    0.000000561    0.000001487
      9        6           0.000004150    0.000000244    0.000000891
     10        6          -0.000004117    0.000001131    0.000001461
     11        6          -0.000002407    0.000006608   -0.000006854
     12        6          -0.000007693   -0.000009039   -0.000010319
     13        6           0.000002588    0.000002812   -0.000001054
     14        6          -0.000003799   -0.000002186    0.000005750
     15        6          -0.000000734   -0.000005586    0.000002992
     16        6           0.000012771   -0.000012029   -0.000015694
     17        1          -0.000002129    0.000001187    0.000002609
     18        1           0.000000630    0.000001021    0.000000869
     19        1           0.000004533    0.000002177   -0.000001863
     20        1          -0.000001318    0.000000789   -0.000001061
     21        1          -0.000001800   -0.000000336    0.000001314
     22        1          -0.000001005   -0.000002171    0.000000475
     23        1           0.000002250   -0.000001233   -0.000001150
     24        1           0.000002511   -0.000000471   -0.000001812
     25        1          -0.000001362    0.000005470    0.000006066
     26        1          -0.000001543    0.000000157    0.000002847
     27        1          -0.000001577    0.000001657   -0.000001163
     28        1          -0.000001913    0.000001655   -0.000002244
     29       17          -0.000009151    0.000008513    0.000013131
 -------------------------------------------------------------------
 Cartesian Forces:  Max     0.000024090 RMS     0.000007045

 GradGradGradGradGradGradGradGradGradGradGradGradGradGradGradGradGradGrad
 Berny optimization.
 FormGI is forming the generalized inverse of G from B-inverse, IUseBI=4.
 Internal  Forces:  Max     0.000073683 RMS     0.000011193
 Search for a local minimum.
 Step number   1 out of a maximum of   80 on scan point     1 out of    18
 All quantities printed in internal units (Hartrees-Bohrs-Radians)
 Mixed Optimization -- En-DIIS/RFO-DIIS
 Second derivative matrix not updated -- first step.
 ITU=  0
     Eigenvalues ---    0.00485   0.00931   0.01149   0.01489   0.01512
     Eigenvalues ---    0.02162   0.02162   0.02174   0.02180   0.02182
     Eigenvalues ---    0.02185   0.02187   0.02191   0.02192   0.02194
     Eigenvalues ---    0.02200   0.02204   0.02209   0.02214   0.02220
     Eigenvalues ---    0.02229   0.02385   0.02385   0.03761   0.05780
     Eigenvalues ---    0.06771   0.15998   0.15999   0.16000   0.16000
     Eigenvalues ---    0.16000   0.16000   0.16000   0.16000   0.16000
     Eigenvalues ---    0.16000   0.16000   0.17627   0.18471   0.22000
     Eigenvalues ---    0.22000   0.22000   0.22000   0.22000   0.22492
     Eigenvalues ---    0.23473   0.24481   0.24978   0.24992   0.25000
     Eigenvalues ---    0.30211   0.30243   0.30246   0.33799   0.34422
     Eigenvalues ---    0.35296   0.35361   0.35502   0.35502   0.35505
     Eigenvalues ---    0.35527   0.35566   0.35566   0.35610   0.37281
     Eigenvalues ---    0.42417   0.42521   0.42695   0.42721   0.45977
     Eigenvalues ---    0.46549   0.46595   0.46686   0.46892   0.46904
     Eigenvalues ---    0.47112   0.47176   0.47448   0.55539   0.95655
     Eigenvalues --- 1000.000001000.000001000.000001000.000001000.00000
     Eigenvalues --- 1000.000001000.000001000.000001000.000001000.00000
     Eigenvalues --- 1000.000001000.000001000.000001000.000001000.00000
     Eigenvalues --- 1000.000001000.000001000.000001000.000001000.00000
     Eigenvalues --- 1000.000001000.000001000.000001000.000001000.00000
     Eigenvalues --- 1000.000001000.000001000.000001000.000001000.00000
     Eigenvalues --- 1000.000001000.000001000.000001000.000001000.00000
     Eigenvalues --- 1000.000001000.000001000.000001000.000001000.00000
     Eigenvalues --- 1000.000001000.000001000.000001000.000001000.00000
     Eigenvalues --- 1000.000001000.000001000.000001000.000001000.00000
     Eigenvalues --- 1000.000001000.000001000.000001000.000001000.00000
     Eigenvalues --- 1000.000001000.000001000.000001000.000001000.00000
     Eigenvalues --- 1000.000001000.000001000.000001000.000001000.00000
     Eigenvalues --- 1000.000001000.000001000.00000
 RFO step:  Lambda=-3.09216730D-07 EMin= 4.84724267D-03
 Linear search not attempted -- first point.
 Iteration  1 RMS(Cart)=  0.00135817 RMS(Int)=  0.00000066
 Iteration  2 RMS(Cart)=  0.00000104 RMS(Int)=  0.00000001
 Iteration  3 RMS(Cart)=  0.00000000 RMS(Int)=  0.00000001
 Iteration  1 RMS(Cart)=  0.00000000 RMS(Int)=  0.00000000
 Variable       Old X    -DE/DX   Delta X   Delta X   Delta X     New X
                                 (Linear)    (Quad)   (Total)
    R1        2.54656   0.00003   0.00000   0.00005   0.00005   2.54661
    R2        2.30431  -0.00002   0.00000  -0.00002  -0.00002   2.30429
    R3        2.07670   0.00000   0.00000   0.00001   0.00001   2.07671
    R4        2.75424   0.00003   0.00000   0.00008   0.00008   2.75432
    R5        1.90858   0.00000   0.00000   0.00000   0.00000   1.90858
    R6        2.87476   0.00000   0.00000   0.00001   0.00001   2.87478
    R7        2.87545   0.00002   0.00000   0.00005   0.00005   2.87550
    R8        2.06623   0.00000   0.00000   0.00001   0.00001   2.06624
    R9        2.63368   0.00001   0.00000   0.00001   0.00001   2.63369
   R10        2.63703  -0.00000   0.00000  -0.00001  -0.00001   2.63702
   R11        2.63413  -0.00000   0.00000  -0.00000  -0.00000   2.63412
   R12        2.63801  -0.00000   0.00000  -0.00000  -0.00000   2.63801
   R13        2.63325  -0.00000   0.00000  -0.00000  -0.00000   2.63325
   R14        2.05092   0.00000   0.00000   0.00000   0.00000   2.05093
   R15        2.62914   0.00000   0.00000   0.00000   0.00000   2.62914
   R16        2.04867   0.00000   0.00000   0.00001   0.00001   2.04868
   R17        2.63362  -0.00000   0.00000  -0.00001  -0.00001   2.63362
   R18        2.04863   0.00000   0.00000   0.00001   0.00001   2.04864
   R19        2.62755   0.00000   0.00000   0.00000   0.00000   2.62755
   R20        2.04868   0.00000   0.00000   0.00001   0.00001   2.04869
   R21        2.05197   0.00000   0.00000   0.00001   0.00001   2.05197
   R22        2.62934   0.00000   0.00000   0.00000   0.00000   2.62935
   R23        2.04827   0.00000   0.00000   0.00001   0.00001   2.04829
   R24        2.62733  -0.00000   0.00000  -0.00000  -0.00000   2.62733
   R25        2.04766   0.00000   0.00000   0.00001   0.00001   2.04767
   R26        2.62805   0.00000   0.00000   0.00001   0.00001   2.62806
   R27        2.04765   0.00000   0.00000   0.00001   0.00001   2.04766
   R28        2.62357  -0.00000   0.00000  -0.00000  -0.00000   2.62357
   R29        2.04696   0.00000   0.00000   0.00001   0.00001   2.04697
   R30        3.31181  -0.00002   0.00000  -0.00006  -0.00006   3.31176
    A1        2.16939   0.00002   0.00000   0.00011   0.00011   2.16950
    A2        1.97654  -0.00001   0.00000  -0.00007  -0.00007   1.97647
    A3        2.13725  -0.00001   0.00000  -0.00004  -0.00004   2.13721
    A4        2.12803   0.00007   0.00000   0.00033   0.00033   2.12836
    A5        2.07544  -0.00004   0.00000  -0.00018  -0.00018   2.07526
    A6        2.07958  -0.00004   0.00000  -0.00016  -0.00016   2.07942
    A7        1.89743  -0.00002   0.00000  -0.00013  -0.00013   1.89731
    A8        1.96447   0.00004   0.00000   0.00024   0.00024   1.96471
    A9        1.85907  -0.00000   0.00000   0.00003   0.00003   1.85910
   A10        1.96803  -0.00002   0.00000  -0.00012  -0.00012   1.96791
   A11        1.89133   0.00001   0.00000  -0.00007  -0.00007   1.89127
   A12        1.87897  -0.00000   0.00000   0.00004   0.00004   1.87900
   A13        2.12028   0.00000   0.00000   0.00000   0.00000   2.12028
   A14        2.07915  -0.00000   0.00000  -0.00001  -0.00001   2.07914
   A15        2.08302   0.00000   0.00000   0.00000   0.00000   2.08302
   A16        2.13044   0.00002   0.00000   0.00006   0.00006   2.13050
   A17        2.10408  -0.00002   0.00000  -0.00008  -0.00008   2.10400
   A18        2.04841   0.00000   0.00000   0.00001   0.00001   2.04842
   A19        2.09888  -0.00000   0.00000  -0.00000  -0.00000   2.09888
   A20        2.09409   0.00000   0.00000   0.00001   0.00001   2.09410
   A21        2.09018  -0.00000   0.00000  -0.00000  -0.00000   2.09018
   A22        2.09710   0.00000   0.00000   0.00000   0.00000   2.09710
   A23        2.08955   0.00000   0.00000   0.00000   0.00000   2.08955
   A24        2.09653  -0.00000   0.00000  -0.00000  -0.00000   2.09653
   A25        2.09060   0.00000   0.00000  -0.00000  -0.00000   2.09060
   A26        2.09650   0.00000   0.00000   0.00000   0.00000   2.09650
   A27        2.09608  -0.00000   0.00000  -0.00000  -0.00000   2.09608
   A28        2.09427   0.00000   0.00000   0.00000   0.00000   2.09427
   A29        2.09696   0.00000   0.00000   0.00001   0.00001   2.09697
   A30        2.09195  -0.00000   0.00000  -0.00001  -0.00001   2.09194
   A31        2.10249   0.00000   0.00000   0.00000   0.00000   2.10249
   A32        2.08563   0.00000   0.00000   0.00000   0.00000   2.08563
   A33        2.09505  -0.00000   0.00000  -0.00000  -0.00000   2.09504
   A34        2.11808  -0.00000   0.00000  -0.00000  -0.00000   2.11808
   A35        2.07505   0.00001   0.00000   0.00004   0.00004   2.07510
   A36        2.09005  -0.00001   0.00000  -0.00004  -0.00004   2.09001
   A37        2.09475  -0.00000   0.00000  -0.00000  -0.00000   2.09474
   A38        2.08997  -0.00000   0.00000  -0.00001  -0.00001   2.08997
   A39        2.09847   0.00000   0.00000   0.00001   0.00001   2.09847
   A40        2.09066   0.00000   0.00000   0.00000   0.00000   2.09066
   A41        2.10473   0.00000   0.00000   0.00001   0.00001   2.10474
   A42        2.08779  -0.00000   0.00000  -0.00001  -0.00001   2.08778
   A43        2.08162  -0.00000   0.00000   0.00000   0.00000   2.08162
   A44        2.11185  -0.00000   0.00000  -0.00001  -0.00001   2.11184
   A45        2.08972   0.00000   0.00000   0.00001   0.00001   2.08973
   A46        2.13284  -0.00000   0.00000  -0.00000  -0.00000   2.13284
   A47        2.09188  -0.00000   0.00000  -0.00001  -0.00001   2.09187
   A48        2.05846   0.00000   0.00000   0.00002   0.00002   2.05848
    D1        0.02807  -0.00001   0.00000  -0.00036  -0.00036   0.02772
    D2       -3.13147  -0.00002   0.00000  -0.00097  -0.00097  -3.13244
    D3       -3.11175   0.00000   0.00000   0.00020   0.00020  -3.11156
    D4        0.01189  -0.00001   0.00000  -0.00041  -0.00041   0.01147
    D5        2.73965  -0.00002   0.00000  -0.00189  -0.00189   2.73776
    D6       -1.35032  -0.00003   0.00000  -0.00197  -0.00197  -1.35228
    D7        0.70495  -0.00001   0.00000  -0.00177  -0.00177   0.70319
    D8       -0.38395  -0.00001   0.00000  -0.00127  -0.00127  -0.38522
    D9        1.80927  -0.00002   0.00000  -0.00135  -0.00135   1.80792
   D10       -2.41864  -0.00000   0.00000  -0.00115  -0.00115  -2.41980
   D11        1.60309   0.00000   0.00000  -0.00129  -0.00129   1.60180
   D12       -1.49718   0.00001   0.00000  -0.00111  -0.00111  -1.49829
   D13       -0.58806  -0.00002   0.00000  -0.00143  -0.00143  -0.58948
   D14        2.59485  -0.00002   0.00000  -0.00124  -0.00124   2.59361
   D15       -2.66620  -0.00001   0.00000  -0.00136  -0.00136  -2.66755
   D16        0.51671  -0.00001   0.00000  -0.00117  -0.00117   0.51554
   D17       -0.29432   0.00001   0.00000  -0.00030  -0.00030  -0.29461
   D18        2.87208   0.00001   0.00000   0.00000   0.00000   2.87208
   D19        1.86007  -0.00001   0.00000  -0.00037  -0.00037   1.85971
   D20       -1.25672   0.00000   0.00000  -0.00007  -0.00007  -1.25679
   D21       -2.33780  -0.00001   0.00000  -0.00050  -0.00050  -2.33830
   D22        0.82859  -0.00001   0.00000  -0.00020  -0.00020   0.82839
   D23       -3.10030   0.00000   0.00000   0.00025   0.00025  -3.10005
   D24        0.04924   0.00000   0.00000   0.00018   0.00018   0.04942
   D25       -0.00012   0.00000   0.00000   0.00006   0.00006  -0.00006
   D26       -3.13376   0.00000   0.00000  -0.00001  -0.00001  -3.13377
   D27        3.10413  -0.00000   0.00000  -0.00023  -0.00023   3.10391
   D28       -0.04403  -0.00000   0.00000  -0.00018  -0.00018  -0.04421
   D29        0.00296  -0.00000   0.00000  -0.00004  -0.00004   0.00292
   D30        3.13798  -0.00000   0.00000   0.00000   0.00000   3.13799
   D31       -3.11577   0.00000   0.00000   0.00022   0.00022  -3.11555
   D32        0.02609   0.00000   0.00000   0.00022   0.00022   0.02631
   D33        0.00177  -0.00000   0.00000  -0.00007  -0.00007   0.00170
   D34       -3.13955  -0.00000   0.00000  -0.00007  -0.00007  -3.13962
   D35        3.12025  -0.00001   0.00000  -0.00028  -0.00028   3.11997
   D36       -0.02239   0.00000   0.00000  -0.00000  -0.00000  -0.02239
   D37        0.00232  -0.00000   0.00000  -0.00000  -0.00000   0.00232
   D38       -3.14032   0.00001   0.00000   0.00028   0.00028  -3.14004
   D39       -0.00271  -0.00000   0.00000  -0.00003  -0.00003  -0.00274
   D40       -3.13953  -0.00000   0.00000  -0.00006  -0.00006  -3.13959
   D41        3.13095   0.00000   0.00000   0.00004   0.00004   3.13099
   D42       -0.00587   0.00000   0.00000   0.00001   0.00001  -0.00586
   D43        0.00270  -0.00000   0.00000  -0.00002  -0.00002   0.00268
   D44       -3.13523  -0.00000   0.00000  -0.00002  -0.00002  -3.13525
   D45        3.13950   0.00000   0.00000   0.00001   0.00001   3.13951
   D46        0.00158   0.00000   0.00000   0.00001   0.00001   0.00159
   D47        0.00013   0.00000   0.00000   0.00004   0.00004   0.00018
   D48       -3.13651   0.00000   0.00000   0.00001   0.00001  -3.13650
   D49        3.13806   0.00000   0.00000   0.00004   0.00004   3.13810
   D50        0.00142   0.00000   0.00000   0.00001   0.00001   0.00143
   D51       -0.00298   0.00000   0.00000  -0.00001  -0.00001  -0.00299
   D52       -3.13796  -0.00000   0.00000  -0.00006  -0.00006  -3.13802
   D53        3.13368   0.00000   0.00000   0.00002   0.00002   3.13370
   D54       -0.00131  -0.00000   0.00000  -0.00003  -0.00003  -0.00133
   D55       -0.00356   0.00000   0.00000   0.00010   0.00010  -0.00346
   D56        3.14020  -0.00000   0.00000  -0.00000  -0.00000   3.14020
   D57        3.13776   0.00000   0.00000   0.00010   0.00010   3.13786
   D58       -0.00166  -0.00000   0.00000  -0.00001  -0.00001  -0.00166
   D59        0.00126  -0.00000   0.00000  -0.00005  -0.00005   0.00120
   D60       -3.13783  -0.00000   0.00000  -0.00008  -0.00008  -3.13791
   D61        3.14066   0.00000   0.00000   0.00005   0.00005   3.14071
   D62        0.00158   0.00000   0.00000   0.00002   0.00002   0.00161
   D63        0.00271  -0.00000   0.00000  -0.00002  -0.00002   0.00269
   D64       -3.13849  -0.00000   0.00000  -0.00007  -0.00007  -3.13856
   D65       -3.14137   0.00000   0.00000   0.00001   0.00001  -3.14136
   D66        0.00062  -0.00000   0.00000  -0.00005  -0.00005   0.00057
   D67       -0.00458   0.00000   0.00000   0.00005   0.00005  -0.00453
   D68        3.13804  -0.00000   0.00000  -0.00023  -0.00023   3.13781
   D69        3.13662   0.00000   0.00000   0.00010   0.00010   3.13672
   D70       -0.00394  -0.00000   0.00000  -0.00018  -0.00018  -0.00412
         Item               Value     Threshold  Converged?
 Maximum Force            0.000074     0.002500     YES
 RMS     Force            0.000011     0.001667     YES
 Maximum Displacement     0.007172     0.010000     YES
 RMS     Displacement     0.001358     0.006667     YES
 Predicted change in Energy=-1.546114D-07
 Optimization completed.
    -- Stationary point found.
                           ----------------------------
                           !   Optimized Parameters   !
                           ! (Angstroms and Degrees)  !
 --------------------------                            --------------------------
 ! Name  Definition              Value          Derivative Info.                !
 --------------------------------------------------------------------------------
 ! R1    R(1,2)                  1.3476         -DE/DX =    0.0                 !
 ! R2    R(1,3)                  1.2194         -DE/DX =    0.0                 !
 ! R3    R(1,17)                 1.0989         -DE/DX =    0.0                 !
 ! R4    R(2,4)                  1.4575         -DE/DX =    0.0                 !
 ! R5    R(2,18)                 1.01           -DE/DX =    0.0                 !
 ! R6    R(4,5)                  1.5213         -DE/DX =    0.0                 !
 ! R7    R(4,6)                  1.5216         -DE/DX =    0.0                 !
 ! R8    R(4,19)                 1.0934         -DE/DX =    0.0                 !
 ! R9    R(5,7)                  1.3937         -DE/DX =    0.0                 !
 ! R10   R(5,11)                 1.3955         -DE/DX =    0.0                 !
 ! R11   R(6,12)                 1.3939         -DE/DX =    0.0                 !
 ! R12   R(6,16)                 1.396          -DE/DX =    0.0                 !
 ! R13   R(7,8)                  1.3935         -DE/DX =    0.0                 !
 ! R14   R(7,20)                 1.0853         -DE/DX =    0.0                 !
 ! R15   R(8,9)                  1.3913         -DE/DX =    0.0                 !
 ! R16   R(8,21)                 1.0841         -DE/DX =    0.0                 !
 ! R17   R(9,10)                 1.3937         -DE/DX =    0.0                 !
 ! R18   R(9,22)                 1.0841         -DE/DX =    0.0                 !
 ! R19   R(10,11)                1.3904         -DE/DX =    0.0                 !
 ! R20   R(10,23)                1.0841         -DE/DX =    0.0                 !
 ! R21   R(11,24)                1.0859         -DE/DX =    0.0                 !
 ! R22   R(12,13)                1.3914         -DE/DX =    0.0                 !
 ! R23   R(12,25)                1.0839         -DE/DX =    0.0                 !
 ! R24   R(13,14)                1.3903         -DE/DX =    0.0                 !
 ! R25   R(13,26)                1.0836         -DE/DX =    0.0                 !
 ! R26   R(14,15)                1.3907         -DE/DX =    0.0                 !
 ! R27   R(14,27)                1.0836         -DE/DX =    0.0                 !
 ! R28   R(15,16)                1.3883         -DE/DX =    0.0                 !
 ! R29   R(15,28)                1.0832         -DE/DX =    0.0                 !
 ! R30   R(16,29)                1.7525         -DE/DX =    0.0                 !
 ! A1    A(2,1,3)              124.2971         -DE/DX =    0.0                 !
 ! A2    A(2,1,17)             113.2472         -DE/DX =    0.0                 !
 ! A3    A(3,1,17)             122.4556         -DE/DX =    0.0                 !
 ! A4    A(1,2,4)              121.9271         -DE/DX =    0.0001              !
 ! A5    A(1,2,18)             118.9139         -DE/DX =    0.0                 !
 ! A6    A(4,2,18)             119.1512         -DE/DX =    0.0                 !
 ! A7    A(2,4,5)              108.7149         -DE/DX =    0.0                 !
 ! A8    A(2,4,6)              112.5558         -DE/DX =    0.0                 !
 ! A9    A(2,4,19)             106.517          -DE/DX =    0.0                 !
 ! A10   A(5,4,6)              112.7597         -DE/DX =    0.0                 !
 ! A11   A(5,4,19)             108.3652         -DE/DX =    0.0                 !
 ! A12   A(6,4,19)             107.6568         -DE/DX =    0.0                 !
 ! A13   A(4,5,7)              121.4831         -DE/DX =    0.0                 !
 ! A14   A(4,5,11)             119.1267         -DE/DX =    0.0                 !
 ! A15   A(7,5,11)             119.3484         -DE/DX =    0.0                 !
 ! A16   A(4,6,12)             122.0653         -DE/DX =    0.0                 !
 ! A17   A(4,6,16)             120.5548         -DE/DX =    0.0                 !
 ! A18   A(12,6,16)            117.3655         -DE/DX =    0.0                 !
 ! A19   A(5,7,8)              120.2571         -DE/DX =    0.0                 !
 ! A20   A(5,7,20)             119.9827         -DE/DX =    0.0                 !
 ! A21   A(8,7,20)             119.7586         -DE/DX =    0.0                 !
 ! A22   A(7,8,9)              120.155          -DE/DX =    0.0                 !
 ! A23   A(7,8,21)             119.7222         -DE/DX =    0.0                 !
 ! A24   A(9,8,21)             120.1222         -DE/DX =    0.0                 !
 ! A25   A(8,9,10)             119.7825         -DE/DX =    0.0                 !
 ! A26   A(8,9,22)             120.1205         -DE/DX =    0.0                 !
 ! A27   A(10,9,22)            120.0967         -DE/DX =    0.0                 !
 ! A28   A(9,10,11)            119.9928         -DE/DX =    0.0                 !
 ! A29   A(9,10,23)            120.1468         -DE/DX =    0.0                 !
 ! A30   A(11,10,23)           119.8598         -DE/DX =    0.0                 !
 ! A31   A(5,11,10)            120.4638         -DE/DX =    0.0                 !
 ! A32   A(5,11,24)            119.4977         -DE/DX =    0.0                 !
 ! A33   A(10,11,24)           120.0374         -DE/DX =    0.0                 !
 ! A34   A(6,12,13)            121.3572         -DE/DX =    0.0                 !
 ! A35   A(6,12,25)            118.8918         -DE/DX =    0.0                 !
 ! A36   A(13,12,25)           119.751          -DE/DX =    0.0                 !
 ! A37   A(12,13,14)           120.0201         -DE/DX =    0.0                 !
 ! A38   A(12,13,26)           119.7466         -DE/DX =    0.0                 !
 ! A39   A(14,13,26)           120.2332         -DE/DX =    0.0                 !
 ! A40   A(13,14,15)           119.7861         -DE/DX =    0.0                 !
 ! A41   A(13,14,27)           120.5922         -DE/DX =    0.0                 !
 ! A42   A(15,14,27)           119.6216         -DE/DX =    0.0                 !
 ! A43   A(14,15,16)           119.2679         -DE/DX =    0.0                 !
 ! A44   A(14,15,28)           120.9999         -DE/DX =    0.0                 !
 ! A45   A(16,15,28)           119.7322         -DE/DX =    0.0                 !
 ! A46   A(6,16,15)            122.2027         -DE/DX =    0.0                 !
 ! A47   A(6,16,29)            119.8561         -DE/DX =    0.0                 !
 ! A48   A(15,16,29)           117.9411         -DE/DX =    0.0                 !
 ! D1    D(3,1,2,4)              1.6083         -DE/DX =    0.0                 !
 ! D2    D(3,1,2,18)          -179.4203         -DE/DX =    0.0                 !
 ! D3    D(17,1,2,4)          -178.2904         -DE/DX =    0.0                 !
 ! D4    D(17,1,2,18)            0.681          -DE/DX =    0.0                 !
 ! D5    D(1,2,4,5)            156.9703         -DE/DX =    0.0                 !
 ! D6    D(1,2,4,6)            -77.3674         -DE/DX =    0.0                 !
 ! D7    D(1,2,4,19)            40.3909         -DE/DX =    0.0                 !
 ! D8    D(18,2,4,5)           -21.9987         -DE/DX =    0.0                 !
 ! D9    D(18,2,4,6)           103.6636         -DE/DX =    0.0                 !
 ! D10   D(18,2,4,19)         -138.5781         -DE/DX =    0.0                 !
 ! D11   D(2,4,5,7)             91.8503         -DE/DX =    0.0                 !
 ! D12   D(2,4,5,11)           -85.7824         -DE/DX =    0.0                 !
 ! D13   D(6,4,5,7)            -33.6932         -DE/DX =    0.0                 !
 ! D14   D(6,4,5,11)           148.6742         -DE/DX =    0.0                 !
 ! D15   D(19,4,5,7)          -152.7618         -DE/DX =    0.0                 !
 ! D16   D(19,4,5,11)           29.6055         -DE/DX =    0.0                 !
 ! D17   D(2,4,6,12)           -16.8631         -DE/DX =    0.0                 !
 ! D18   D(2,4,6,16)           164.5578         -DE/DX =    0.0                 !
 ! D19   D(5,4,6,12)           106.5744         -DE/DX =    0.0                 !
 ! D20   D(5,4,6,16)           -72.0046         -DE/DX =    0.0                 !
 ! D21   D(19,4,6,12)         -133.9461         -DE/DX =    0.0                 !
 ! D22   D(19,4,6,16)           47.4749         -DE/DX =    0.0                 !
 ! D23   D(4,5,7,8)           -177.6344         -DE/DX =    0.0                 !
 ! D24   D(4,5,7,20)             2.8211         -DE/DX =    0.0                 !
 ! D25   D(11,5,7,8)            -0.0069         -DE/DX =    0.0                 !
 ! D26   D(11,5,7,20)         -179.5514         -DE/DX =    0.0                 !
 ! D27   D(4,5,11,10)          177.8537         -DE/DX =    0.0                 !
 ! D28   D(4,5,11,24)           -2.5229         -DE/DX =    0.0                 !
 ! D29   D(7,5,11,10)            0.1698         -DE/DX =    0.0                 !
 ! D30   D(7,5,11,24)          179.7932         -DE/DX =    0.0                 !
 ! D31   D(4,6,12,13)         -178.5205         -DE/DX =    0.0                 !
 ! D32   D(4,6,12,25)            1.4946         -DE/DX =    0.0                 !
 ! D33   D(16,6,12,13)           0.1017         -DE/DX =    0.0                 !
 ! D34   D(16,6,12,25)        -179.8832         -DE/DX =    0.0                 !
 ! D35   D(4,6,16,15)          178.7773         -DE/DX =    0.0                 !
 ! D36   D(4,6,16,29)           -1.283          -DE/DX =    0.0                 !
 ! D37   D(12,6,16,15)           0.1332         -DE/DX =    0.0                 !
 ! D38   D(12,6,16,29)        -179.927          -DE/DX =    0.0                 !
 ! D39   D(5,7,8,9)             -0.1552         -DE/DX =    0.0                 !
 ! D40   D(5,7,8,21)          -179.8819         -DE/DX =    0.0                 !
 ! D41   D(20,7,8,9)           179.3904         -DE/DX =    0.0                 !
 ! D42   D(20,7,8,21)           -0.3363         -DE/DX =    0.0                 !
 ! D43   D(7,8,9,10)             0.1546         -DE/DX =    0.0                 !
 ! D44   D(7,8,9,22)          -179.6352         -DE/DX =    0.0                 !
 ! D45   D(21,8,9,10)          179.8802         -DE/DX =    0.0                 !
 ! D46   D(21,8,9,22)            0.0904         -DE/DX =    0.0                 !
 ! D47   D(8,9,10,11)            0.0077         -DE/DX =    0.0                 !
 ! D48   D(8,9,10,23)         -179.7087         -DE/DX =    0.0                 !
 ! D49   D(22,9,10,11)         179.7976         -DE/DX =    0.0                 !
 ! D50   D(22,9,10,23)           0.0811         -DE/DX =    0.0                 !
 ! D51   D(9,10,11,5)           -0.1708         -DE/DX =    0.0                 !
 ! D52   D(9,10,11,24)        -179.7921         -DE/DX =    0.0                 !
 ! D53   D(23,10,11,5)         179.5464         -DE/DX =    0.0                 !
 ! D54   D(23,10,11,24)         -0.0749         -DE/DX =    0.0                 !
 ! D55   D(6,12,13,14)          -0.2041         -DE/DX =    0.0                 !
 ! D56   D(6,12,13,26)         179.9204         -DE/DX =    0.0                 !
 ! D57   D(25,12,13,14)        179.7807         -DE/DX =    0.0                 !
 ! D58   D(25,12,13,26)         -0.0949         -DE/DX =    0.0                 !
 ! D59   D(12,13,14,15)          0.0719         -DE/DX =    0.0                 !
 ! D60   D(12,13,14,27)       -179.7843         -DE/DX =    0.0                 !
 ! D61   D(26,13,14,15)        179.9468         -DE/DX =    0.0                 !
 ! D62   D(26,13,14,27)          0.0906         -DE/DX =    0.0                 !
 ! D63   D(13,14,15,16)          0.1552         -DE/DX =    0.0                 !
 ! D64   D(13,14,15,28)       -179.8222         -DE/DX =    0.0                 !
 ! D65   D(27,14,15,16)       -179.9872         -DE/DX =    0.0                 !
 ! D66   D(27,14,15,28)          0.0355         -DE/DX =    0.0                 !
 ! D67   D(14,15,16,6)          -0.2624         -DE/DX =    0.0                 !
 ! D68   D(14,15,16,29)        179.7967         -DE/DX =    0.0                 !
 ! D69   D(28,15,16,6)         179.7152         -DE/DX =    0.0                 !
 ! D70   D(28,15,16,29)         -0.2257         -DE/DX =    0.0                 !
 --------------------------------------------------------------------------------
 Iteration  1 RMS(Cart)=  0.03448089 RMS(Int)=  0.02392112
 Iteration  2 RMS(Cart)=  0.01293061 RMS(Int)=  0.02302454
 Iteration  3 RMS(Cart)=  0.00476384 RMS(Int)=  0.02284112
 Iteration  4 RMS(Cart)=  0.00176104 RMS(Int)=  0.02279434
 Iteration  5 RMS(Cart)=  0.00065135 RMS(Int)=  0.02277994
 Iteration  6 RMS(Cart)=  0.00024094 RMS(Int)=  0.02277502
 Iteration  7 RMS(Cart)=  0.00008913 RMS(Int)=  0.02277325
 Iteration  8 RMS(Cart)=  0.00003297 RMS(Int)=  0.02277260
 Iteration  9 RMS(Cart)=  0.00001220 RMS(Int)=  0.02277236
 Iteration 10 RMS(Cart)=  0.00000451 RMS(Int)=  0.02277228
 Iteration 11 RMS(Cart)=  0.00000167 RMS(Int)=  0.02277224
 Iteration 12 RMS(Cart)=  0.00000062 RMS(Int)=  0.02277223
 Iteration  1 RMS(Cart)=  0.03464723 RMS(Int)=  0.01509082
 Iteration  2 RMS(Cart)=  0.02712766 RMS(Int)=  0.01628792
 Iteration  3 RMS(Cart)=  0.01712912 RMS(Int)=  0.01874755
 Iteration  4 RMS(Cart)=  0.01082000 RMS(Int)=  0.02075097
 Iteration  5 RMS(Cart)=  0.00683761 RMS(Int)=  0.02214541
 Iteration  6 RMS(Cart)=  0.00432246 RMS(Int)=  0.02306815
 Iteration  7 RMS(Cart)=  0.00273315 RMS(Int)=  0.02366598
 Iteration  8 RMS(Cart)=  0.00172850 RMS(Int)=  0.02404934
 Iteration  9 RMS(Cart)=  0.00109325 RMS(Int)=  0.02429381
 Iteration 10 RMS(Cart)=  0.00069152 RMS(Int)=  0.02444921
 Iteration 11 RMS(Cart)=  0.00043743 RMS(Int)=  0.02454782
 Iteration 12 RMS(Cart)=  0.00027671 RMS(Int)=  0.02461032
 Iteration 13 RMS(Cart)=  0.00017505 RMS(Int)=  0.02464990
 Iteration 14 RMS(Cart)=  0.00011073 RMS(Int)=  0.02467496
 Iteration 15 RMS(Cart)=  0.00007005 RMS(Int)=  0.02469082
 Iteration 16 RMS(Cart)=  0.00004432 RMS(Int)=  0.02470086
 Iteration 17 RMS(Cart)=  0.00002803 RMS(Int)=  0.02470721
 Iteration 18 RMS(Cart)=  0.00001773 RMS(Int)=  0.02471123
 Iteration 19 RMS(Cart)=  0.00001122 RMS(Int)=  0.02471377
 Iteration 20 RMS(Cart)=  0.00000710 RMS(Int)=  0.02471538
 Iteration 21 RMS(Cart)=  0.00000449 RMS(Int)=  0.02471639
 Iteration 22 RMS(Cart)=  0.00000284 RMS(Int)=  0.02471704
 Iteration 23 RMS(Cart)=  0.00000180 RMS(Int)=  0.02471744
 Iteration 24 RMS(Cart)=  0.00000114 RMS(Int)=  0.02471770
 Iteration 25 RMS(Cart)=  0.00000072 RMS(Int)=  0.02471786
 GradGradGradGradGradGradGradGradGradGradGradGradGradGradGradGradGradGrad

                          Input orientation:                          
 ---------------------------------------------------------------------
 Center     Atomic      Atomic             Coordinates (Angstroms)
 Number     Number       Type             X           Y           Z
 ---------------------------------------------------------------------
      1          6           0        1.585392    1.173336    2.003788
      2          7           0        0.384069    0.598203    1.788963
      3          8           0        2.278473    1.666486    1.128209
      4          6           0       -0.189307    0.484115    0.452043
      5          6           0       -1.196560   -0.627566    0.199141
      6          6           0       -0.674477    1.845835   -0.023113
      7          6           0       -2.568391   -0.403936    0.301533
      8          6           0       -3.466713   -1.452391    0.112961
      9          6           0       -2.998934   -2.729052   -0.182129
     10          6           0       -1.627966   -2.957228   -0.285527
     11          6           0       -0.732742   -1.910713   -0.093734
     12          6           0       -1.120167    2.824340    0.864824
     13          6           0       -1.513932    4.082751    0.419812
     14          6           0       -1.436624    4.398794   -0.932657
     15          6           0       -0.952535    3.457681   -1.834935
     16          6           0       -0.570031    2.206470   -1.369808
     17          1           0        1.892384    1.156004    3.060126
     18          1           0       -0.125353    0.221580    2.576975
     19          1           0        0.727389    0.266535   -0.102926
     20          1           0       -2.940724    0.591468    0.521704
     21          1           0       -4.532109   -1.268291    0.192784
     22          1           0       -3.698543   -3.543069   -0.334537
     23          1           0       -1.257156   -3.948664   -0.519877
     24          1           0        0.335457   -2.086969   -0.177404
     25          1           0       -1.164536    2.589941    1.922864
     26          1           0       -1.871257    4.816991    1.132420
     27          1           0       -1.733763    5.378340   -1.288762
     28          1           0       -0.863381    3.689695   -2.890391
     29         17           0        0.052539    1.054616   -2.535847
 ---------------------------------------------------------------------
                    Distance matrix (angstroms):
                    1          2          3          4          5
     1  C    0.000000
     2  N    1.349112   0.000000
     3  O    1.220736   2.273013   0.000000
     4  C    2.456113   1.459154   2.818712   0.000000
     5  C    3.773493   2.555079   4.266345   1.521300   0.000000
     6  C    3.109275   2.441459   3.174527   1.521658   2.537652
     7  C    4.758085   3.454526   5.334992   2.543881   1.393706
     8  C    5.999452   4.673590   6.615534   3.821835   2.416890
     9  C    6.404913   5.138145   6.992050   4.315162   2.794667
    10  C    5.712109   4.581799   6.215919   3.802183   2.418334
    11  C    4.391434   3.329635   4.832899   2.515630   1.395482
    12  C    3.367952   2.841205   3.600104   2.552164   3.516336
    13  C    4.536461   4.197506   4.552197   3.834821   4.726151
    14  C    5.306493   5.016636   5.051200   4.335655   5.157799
    15  C    5.137615   4.805805   4.735822   3.828169   4.570148
    16  C    4.134533   3.670786   3.826964   2.535863   3.299379
    17  H    1.100180   2.049881   2.035180   3.403964   4.572519
    18  H    2.039860   1.011098   3.156748   2.142043   2.742740
    19  H    2.448816   1.951183   2.425163   1.093464   2.142952
    20  H    4.798006   3.558123   5.363164   2.754392   2.152254
    21  H    6.831185   5.495488   7.474755   4.690210   3.396536
    22  H    7.458700   6.190889   8.062494   5.399228   3.878775
    23  H    6.378389   5.357085   6.837161   4.662024   3.398582
    24  H    4.116980   3.328530   4.423615   2.698528   2.149121
    25  H    3.094418   2.526486   3.652199   2.747524   3.650287
    26  H    5.097443   4.828635   5.210178   4.697412   5.565017
    27  H    6.288062   6.066903   5.976424   5.419334   6.210744
    28  H    6.023416   5.745417   5.487602   4.679956   5.319301
    29  Cl   4.792913   4.361446   4.330644   3.051466   3.445308
                    6          7          8          9         10
     6  C    0.000000
     7  C    2.958678   0.000000
     8  C    4.323585   1.393484   0.000000
     9  C    5.134002   2.413599   1.391316   0.000000
    10  C    4.903816   2.783584   2.409215   1.393667   0.000000
    11  C    3.757663   2.407534   2.779817   2.411041   1.390469
    12  C    1.394469   3.582794   4.935788   5.955337   5.916730
    13  C    2.429951   4.610448   5.877525   6.997730   7.076143
    14  C    2.815269   5.086289   6.280998   7.335550   7.386911
    15  C    2.440914   4.699741   5.850145   6.722736   6.633847
    16  C    1.398055   3.687960   4.896594   5.627569   5.381326
    17  H    4.070750   5.471907   6.649017   7.037817   6.364349
    18  H    3.114514   3.396666   4.476408   4.957454   4.533937
    19  H    2.113241   3.387520   4.537820   4.781768   3.996710
    20  H    2.646910   1.085328   2.149673   3.394794   3.868876
    21  H    4.962430   2.148284   1.084127   2.150583   3.393425
    22  H    6.187264   3.396467   2.150566   1.084115   2.152418
    23  H    5.844870   3.867706   3.393230   2.152979   1.084143
    24  H    4.063339   3.390327   3.865682   3.395652   2.150365
    25  H    2.140252   3.682774   4.991615   6.007304   5.988560
    26  H    3.405188   5.332396   6.549040   7.742251   7.906215
    27  H    3.899044   6.054779   7.185181   8.279800   8.396390
    28  H    3.414205   5.463814   6.499116   7.286672   7.179937
    29  Cl   2.732840   4.128847   5.068175   5.400705   4.897237
                   11         12         13         14         15
    11  C    0.000000
    12  C    4.846612   0.000000
    13  C    6.065937   1.391648   0.000000
    14  C    6.403836   2.410392   1.391055   0.000000
    15  C    5.647985   2.778114   2.406193   1.390734   0.000000
    16  C    4.313472   2.382854   2.759369   2.397575   1.388589
    17  H    5.122779   4.083890   5.209616   6.127014   6.111702
    18  H    3.471063   3.270393   4.635746   5.611244   5.533672
    19  H    2.621541   3.300358   4.456487   4.737823   4.000676
    20  H    3.393355   2.901357   3.772952   4.344331   4.209729
    21  H    3.863934   5.370532   6.147730   6.554731   6.265764
    22  H    3.393899   6.973549   7.968356   8.279324   7.668263
    23  H    2.147057   6.914459   8.090277   8.359585   7.528354
    24  H    1.085871   5.227431   6.468567   6.765782   5.928699
    25  H    4.950656   1.084601   2.147026   3.391162   3.862508
    26  H    6.932652   2.146253   1.083790   2.151357   3.390718
    27  H    7.453886   3.396667   2.155482   1.083795   2.144191
    28  H    6.261224   3.862179   3.396345   2.159665   1.084328
    29  Cl   3.920938   4.008956   4.512134   3.996418   2.697438
                   16         17         18         19         20
    16  C    0.000000
    17  H    5.176030   0.000000
    18  H    4.440115   2.275489   0.000000
    19  H    2.655492   3.486154   2.812661   0.000000
    20  H    3.436021   5.488280   3.505320   3.735077   0.000000
    21  H    5.496701   7.441301   5.227196   5.486844   2.469696
    22  H    6.626958   8.053788   5.951233   5.844280   4.289736
    23  H    6.251416   6.985246   5.316240   4.677625   4.952989
    24  H    4.547017   4.839680   3.623306   2.387078   4.289072
    25  H    3.367815   3.562906   2.667751   3.616825   3.018607
    26  H    3.843066   5.593199   5.123741   5.383836   4.401338
    27  H    3.379585   7.063277   6.642520   5.796035   5.258201
    28  H    2.144337   7.030113   6.516487   4.692391   5.055370
    29  Cl   1.753285   5.891539   5.183295   2.644919   4.303807
                   21         22         23         24         25
    21  H    0.000000
    22  H    2.479418   0.000000
    23  H    4.291573   2.481780   0.000000
    24  H    4.949794   4.291628   2.473785   0.000000
    25  H    5.405523   7.009342   6.980611   5.341778   0.000000
    26  H    6.707735   8.682254   8.941136   7.365453   2.466578
    27  H    7.362297   9.184903   9.370771   7.826086   4.291122
    28  H    6.895445   8.178228   8.007430   6.493640   4.946471
    29  Cl   5.818962   6.328909   5.550878   3.938509   4.870175
                   26         27         28         29
    26  H    0.000000
    27  H    2.489205   0.000000
    28  H    4.297630   2.484814   0.000000
    29  Cl   5.595770   4.841558   2.812162   0.000000
 Symmetry turned off by external request.
 Stoichiometry    C14H12ClNO
 Framework group  C1[X(C14H12ClNO)]
 Deg. of freedom    81
 Full point group                 C1      NOp   1
 Rotational constants (GHZ):           0.5752361           0.3339243           0.2950287
 Standard basis: 6-311+G(d) (5D, 7F)
   418 basis functions,   689 primitive gaussians,   435 cartesian basis functions
    64 alpha electrons       64 beta electrons
       nuclear repulsion energy      1258.9652052778 Hartrees.
 NAtoms=   29 NActive=   29 NUniq=   29 SFac= 1.00D+00 NAtFMM=   60 NAOKFM=F Big=F
 Integral buffers will be    131072 words long.
 Raffenetti 2 integral format.
 Two-electron integral symmetry is turned off.
 ------------------------------------------------------------------------------
 Polarizable Continuum Model (PCM)
 =================================
 Model                : PCM.
 Atomic radii         : UFF (Universal Force Field).
 Polarization charges : Total charges.
 Charge compensation  : None.
 Solution method      : On-the-fly selection.
 Cavity type          : Scaled VdW (van der Waals Surface) (Alpha=1.100).
 Cavity algorithm     : GePol (No added spheres)
                        Default sphere list used, NSphG=   29.
                        Lebedev-Laikov grids with approx.  5.0 points / Ang**2.
                        Smoothing algorithm: York/Karplus (Gamma=1.0000).
                        Polarization charges: spherical gaussians, with
                                              point-specific exponents (IZeta= 3).
                        Self-potential: point-specific (ISelfS= 7).
                        Self-field    : sphere-specific E.n sum rule (ISelfD= 2).
 1st derivatives      : Analytical E(r).r(x)/FMM algorithm (CHGder, D1EAlg=3).
                        Cavity 1st derivative terms included.
 Solvent              : DiMethylSulfoxide, Eps=  46.826000 Eps(inf)=   2.007889
 ------------------------------------------------------------------------------
 One-electron integrals computed using PRISM.
 NBasis=   418 RedAO= T EigKep=  1.08D-06  NBF=   418
 NBsUse=   416 1.00D-06 EigRej=  7.26D-07 NBFU=   416
 Initial guess from the checkpoint file:  "/home/aikhl/works/aikhl/Gau-2301.chk"
 B after Tr=     0.039949    0.015815    0.008951
         Rot=    0.999990   -0.000190    0.004420   -0.000458 Ang=  -0.51 deg.
 ExpMin= 4.38D-02 ExpMax= 1.06D+05 ExpMxC= 3.62D+03 IAcc=3 IRadAn=         5 AccDes= 0.00D+00
 Harris functional with IExCor= 1009 and IRadAn=       5 diagonalized for initial guess.
 HarFok:  IExCor= 1009 AccDes= 0.00D+00 IRadAn=         5 IDoV= 1 UseB2=F ITyADJ=14
 ICtDFT=  3500011 ScaDFX=  1.000000  1.000000  1.000000  1.000000
 FoFCou: FMM=F IPFlag=           0 FMFlag=      100000 FMFlg1=           0
         NFxFlg=           0 DoJE=T BraDBF=F KetDBF=T FulRan=T
         wScrn=  0.000000 ICntrl=       500 IOpCl=  0 I1Cent=   200000004 NGrid=           0
         NMat0=    1 NMatS0=      1 NMatT0=    0 NMatD0=    1 NMtDS0=    0 NMtDT0=    0
 Symmetry not used in FoFCou.
 Requested convergence on RMS density matrix=1.00D-08 within 128 cycles.
 Requested convergence on MAX density matrix=1.00D-06.
 Requested convergence on             energy=1.00D-06.
 No special actions if energy rises.
 Inv3:  Mode=1 IEnd=    15801075.
 Iteration    1 A*A^-1 deviation from unit magnitude is 7.77D-15 for    268.
 Iteration    1 A*A^-1 deviation from orthogonality  is 3.16D-15 for   1851    764.
 Iteration    1 A^-1*A deviation from unit magnitude is 7.77D-15 for    268.
 Iteration    1 A^-1*A deviation from orthogonality  is 1.21D-14 for   1872   1851.
 Error on total polarization charges =  0.01705
 SCF Done:  E(RM062X) =  -1130.79262319     A.U. after   15 cycles
            NFock= 15  Conv=0.24D-08     -V/T= 2.0032
 D1PCM: PCM CHGder 1st derivatives, ID1Alg=3 FixD1E=F DoIter=F DoCFld=F I1PDM=0.
 Calling FoFJK, ICntrl=      2127 FMM=F ISym2X=0 I1Cent= 0 IOpClX= 0 NMat=1 NMatS=1 NMatT=0.
 -------------------------------------------------------------------
 Center     Atomic                   Forces (Hartrees/Bohr)
 Number     Number              X              Y              Z
 -------------------------------------------------------------------
      1        6          -0.001031648   -0.000839300   -0.001823735
      2        7          -0.016100948   -0.011674033    0.012813808
      3        8          -0.000747359   -0.000798724    0.001120494
      4        6           0.018862651    0.011683586   -0.010013776
      5        6           0.005271935    0.001139232    0.013900661
      6        6           0.007354991    0.004155252   -0.003990493
      7        6          -0.000674433    0.000458584   -0.000073890
      8        6           0.000011382    0.000567435   -0.000579285
      9        6           0.000310862    0.000029331    0.000137692
     10        6          -0.000031034   -0.000017958   -0.000519985
     11        6           0.000510112   -0.000426450   -0.000260275
     12        6          -0.003886086   -0.001192545   -0.000423307
     13        6          -0.000053715   -0.000428424    0.000189073
     14        6           0.000710733   -0.000023171    0.000039095
     15        6          -0.000156135    0.000365167   -0.000460205
     16        6          -0.004097345   -0.001976514    0.000721456
     17        1          -0.000798130    0.000032164   -0.001028747
     18        1           0.001448253    0.001211690    0.001026218
     19        1          -0.006163639   -0.001951920   -0.011773604
     20        1           0.000136293   -0.000201481    0.000259082
     21        1           0.000063867    0.000016361   -0.000008676
     22        1           0.000026667    0.000006279    0.000077558
     23        1          -0.000010268    0.000058878    0.000005134
     24        1          -0.000126898   -0.000002421    0.000198085
     25        1           0.000010832    0.000069163   -0.000101387
     26        1           0.000019644   -0.000055933   -0.000121766
     27        1          -0.000076392   -0.000136651    0.000138341
     28        1           0.000016029   -0.000070808    0.000798572
     29       17          -0.000800222    0.000003211   -0.000246138
 -------------------------------------------------------------------
 Cartesian Forces:  Max     0.018862651 RMS     0.004419192

 GradGradGradGradGradGradGradGradGradGradGradGradGradGradGradGradGradGrad
 Berny optimization.
 FormGI is forming the generalized inverse of G from B-inverse, IUseBI=4.
 Internal  Forces:  Max     0.022534645 RMS     0.003058941
 Search for a local minimum.
 Step number   1 out of a maximum of   80 on scan point     2 out of    18
 All quantities printed in internal units (Hartrees-Bohrs-Radians)
 Mixed Optimization -- RFO/linear search
 Second derivative matrix not updated -- first step.
 ITU=  0
     Eigenvalues ---    0.00485   0.00931   0.01158   0.01489   0.01512
     Eigenvalues ---    0.02162   0.02165   0.02174   0.02180   0.02182
     Eigenvalues ---    0.02185   0.02187   0.02191   0.02193   0.02194
     Eigenvalues ---    0.02200   0.02204   0.02209   0.02215   0.02221
     Eigenvalues ---    0.02229   0.02385   0.02385   0.03268   0.05829
     Eigenvalues ---    0.06805   0.15997   0.15998   0.15999   0.15999
     Eigenvalues ---    0.16000   0.16000   0.16000   0.16000   0.16000
     Eigenvalues ---    0.16000   0.16000   0.17688   0.20307   0.21998
     Eigenvalues ---    0.22000   0.22000   0.22000   0.22000   0.22476
     Eigenvalues ---    0.23473   0.24433   0.24856   0.24978   0.24999
     Eigenvalues ---    0.30211   0.30243   0.30246   0.33799   0.34422
     Eigenvalues ---    0.35296   0.35361   0.35502   0.35502   0.35505
     Eigenvalues ---    0.35527   0.35566   0.35566   0.35610   0.37281
     Eigenvalues ---    0.42418   0.42522   0.42685   0.42717   0.45977
     Eigenvalues ---    0.46549   0.46590   0.46686   0.46892   0.46903
     Eigenvalues ---    0.47112   0.47175   0.47448   0.55539   0.95655
     Eigenvalues --- 1000.000001000.000001000.000001000.000001000.00000
     Eigenvalues --- 1000.000001000.000001000.000001000.000001000.00000
     Eigenvalues --- 1000.000001000.000001000.000001000.000001000.00000
     Eigenvalues --- 1000.000001000.000001000.000001000.000001000.00000
     Eigenvalues --- 1000.000001000.000001000.000001000.000001000.00000
     Eigenvalues --- 1000.000001000.000001000.000001000.000001000.00000
     Eigenvalues --- 1000.000001000.000001000.000001000.000001000.00000
     Eigenvalues --- 1000.000001000.000001000.000001000.000001000.00000
     Eigenvalues --- 1000.000001000.000001000.000001000.000001000.00000
     Eigenvalues --- 1000.000001000.000001000.000001000.000001000.00000
     Eigenvalues --- 1000.000001000.000001000.000001000.000001000.00000
     Eigenvalues --- 1000.000001000.000001000.000001000.000001000.00000
     Eigenvalues --- 1000.000001000.000001000.000001000.000001000.00000
     Eigenvalues --- 1000.000001000.000001000.00000
 RFO step:  Lambda=-8.61103520D-03 EMin= 4.84724267D-03
 Linear search not attempted -- first point.
 Iteration  1 RMS(Cart)=  0.10079121 RMS(Int)=  0.00236933
 Iteration  2 RMS(Cart)=  0.00441992 RMS(Int)=  0.00076579
 Iteration  3 RMS(Cart)=  0.00000547 RMS(Int)=  0.00076578
 Iteration  4 RMS(Cart)=  0.00000001 RMS(Int)=  0.00076578
 Iteration  1 RMS(Cart)=  0.00007790 RMS(Int)=  0.00002926
 Iteration  2 RMS(Cart)=  0.00004896 RMS(Int)=  0.00003250
 Iteration  3 RMS(Cart)=  0.00003077 RMS(Int)=  0.00003724
 Iteration  4 RMS(Cart)=  0.00001934 RMS(Int)=  0.00004093
 Iteration  5 RMS(Cart)=  0.00001215 RMS(Int)=  0.00004345
 Iteration  6 RMS(Cart)=  0.00000764 RMS(Int)=  0.00004511
 Iteration  7 RMS(Cart)=  0.00000480 RMS(Int)=  0.00004617
 Iteration  8 RMS(Cart)=  0.00000302 RMS(Int)=  0.00004685
 Iteration  9 RMS(Cart)=  0.00000190 RMS(Int)=  0.00004728
 Iteration 10 RMS(Cart)=  0.00000119 RMS(Int)=  0.00004755
 Iteration 11 RMS(Cart)=  0.00000075 RMS(Int)=  0.00004772
 Variable       Old X    -DE/DX   Delta X   Delta X   Delta X     New X
                                 (Linear)    (Quad)   (Total)
    R1        2.54945  -0.00326   0.00000  -0.00578  -0.00578   2.54368
    R2        2.30686  -0.00155   0.00000  -0.00161  -0.00161   2.30525
    R3        2.07904  -0.00121   0.00000  -0.00349  -0.00349   2.07555
    R4        2.75740   0.00338   0.00000   0.00887   0.00887   2.76627
    R5        1.91070  -0.00038   0.00000  -0.00081  -0.00081   1.90989
    R6        2.87484  -0.00700   0.00000  -0.02252  -0.02252   2.85232
    R7        2.87552   0.00202   0.00000   0.00649   0.00649   2.88201
    R8        2.06635   0.00120   0.00000   0.00339   0.00339   2.06974
    R9        2.63372   0.00023   0.00000   0.00048   0.00049   2.63421
   R10        2.63708   0.00036   0.00000   0.00077   0.00079   2.63786
   R11        2.63516  -0.00005   0.00000  -0.00010  -0.00009   2.63507
   R12        2.64194  -0.00129   0.00000  -0.00271  -0.00270   2.63924
   R13        2.63330  -0.00047   0.00000  -0.00101  -0.00101   2.63229
   R14        2.05097  -0.00018   0.00000  -0.00049  -0.00049   2.05048
   R15        2.62921   0.00027   0.00000   0.00054   0.00053   2.62974
   R16        2.04870  -0.00006   0.00000  -0.00017  -0.00017   2.04854
   R17        2.63365   0.00002   0.00000   0.00005   0.00004   2.63369
   R18        2.04868  -0.00003   0.00000  -0.00009  -0.00009   2.04859
   R19        2.62761  -0.00014   0.00000  -0.00028  -0.00028   2.62733
   R20        2.04873  -0.00006   0.00000  -0.00016  -0.00016   2.04857
   R21        2.05200  -0.00014   0.00000  -0.00039  -0.00039   2.05161
   R22        2.62983  -0.00081   0.00000  -0.00172  -0.00172   2.62812
   R23        2.04960  -0.00011   0.00000  -0.00031  -0.00031   2.04929
   R24        2.62871  -0.00048   0.00000  -0.00103  -0.00103   2.62768
   R25        2.04807  -0.00012   0.00000  -0.00034  -0.00034   2.04773
   R26        2.62811  -0.00033   0.00000  -0.00069  -0.00069   2.62742
   R27        2.04808  -0.00015   0.00000  -0.00041  -0.00041   2.04767
   R28        2.62405   0.00018   0.00000   0.00039   0.00039   2.62444
   R29        2.04908  -0.00079   0.00000  -0.00217  -0.00217   2.04691
   R30        3.31323  -0.00012   0.00000  -0.00040  -0.00040   3.31283
    A1        2.16949   0.00038   0.00000   0.00165   0.00165   2.17115
    A2        1.97648  -0.00062   0.00000  -0.00341  -0.00341   1.97307
    A3        2.13721   0.00025   0.00000   0.00176   0.00176   2.13897
    A4        2.12837  -0.00264   0.00000  -0.01153  -0.01153   2.11684
    A5        2.07525  -0.00064   0.00000  -0.00585  -0.00585   2.06940
    A6        2.07941   0.00328   0.00000   0.01741   0.01741   2.09682
    A7        2.05966  -0.02253   0.00000  -0.11564  -0.11450   1.94516
    A8        1.91923   0.01120   0.00000   0.03805   0.03416   1.95339
    A9        1.72253   0.01257   0.00000   0.12230   0.12166   1.84418
   A10        1.97243   0.00543   0.00000  -0.00074  -0.00193   1.97049
   A11        1.90211  -0.00059   0.00000  -0.01502  -0.01161   1.89050
   A12        1.86177  -0.00444   0.00000  -0.00647  -0.00980   1.85197
   A13        2.12027  -0.00061   0.00000  -0.00212  -0.00222   2.11806
   A14        2.07916   0.00021   0.00000   0.00104   0.00093   2.08009
   A15        2.08302   0.00042   0.00000   0.00193   0.00189   2.08491
   A16        2.13060  -0.00198   0.00000  -0.00684  -0.00698   2.12362
   A17        2.10344   0.00202   0.00000   0.00873   0.00861   2.11205
   A18        2.04455   0.00018   0.00000   0.00090   0.00072   2.04528
   A19        2.09887  -0.00025   0.00000  -0.00113  -0.00111   2.09776
   A20        2.09410   0.00005   0.00000   0.00015   0.00013   2.09423
   A21        2.09019   0.00019   0.00000   0.00095   0.00094   2.09113
   A22        2.09712  -0.00007   0.00000  -0.00037  -0.00037   2.09674
   A23        2.08954   0.00001   0.00000   0.00004   0.00004   2.08957
   A24        2.09652   0.00006   0.00000   0.00035   0.00034   2.09687
   A25        2.09059   0.00032   0.00000   0.00137   0.00136   2.09195
   A26        2.09651  -0.00016   0.00000  -0.00066  -0.00066   2.09585
   A27        2.09607  -0.00017   0.00000  -0.00071  -0.00070   2.09537
   A28        2.09426  -0.00012   0.00000  -0.00048  -0.00048   2.09379
   A29        2.09696   0.00007   0.00000   0.00030   0.00030   2.09726
   A30        2.09195   0.00005   0.00000   0.00018   0.00018   2.09213
   A31        2.10250  -0.00031   0.00000  -0.00131  -0.00129   2.10122
   A32        2.08562   0.00014   0.00000   0.00056   0.00055   2.08617
   A33        2.09504   0.00017   0.00000   0.00073   0.00071   2.09575
   A34        2.11922   0.00026   0.00000   0.00131   0.00127   2.12049
   A35        2.07440  -0.00009   0.00000  -0.00038  -0.00038   2.07402
   A36        2.08954  -0.00017   0.00000  -0.00087  -0.00087   2.08867
   A37        2.09511  -0.00021   0.00000  -0.00086  -0.00089   2.09422
   A38        2.08937   0.00016   0.00000   0.00072   0.00074   2.09011
   A39        2.09865   0.00006   0.00000   0.00013   0.00015   2.09879
   A40        2.09022  -0.00000   0.00000   0.00015   0.00009   2.09031
   A41        2.10547  -0.00011   0.00000  -0.00064  -0.00065   2.10483
   A42        2.08733   0.00012   0.00000   0.00071   0.00070   2.08804
   A43        2.08096   0.00015   0.00000   0.00091   0.00088   2.08184
   A44        2.11219  -0.00014   0.00000  -0.00083  -0.00082   2.11137
   A45        2.09001  -0.00001   0.00000  -0.00006  -0.00004   2.08997
   A46        2.13473  -0.00029   0.00000  -0.00091  -0.00094   2.13378
   A47        2.09173   0.00061   0.00000   0.00221   0.00221   2.09393
   A48        2.05671  -0.00032   0.00000  -0.00136  -0.00135   2.05535
    D1        0.02768  -0.00023   0.00000  -0.00700  -0.00699   0.02069
    D2       -3.13245  -0.00017   0.00000  -0.00539  -0.00540  -3.13785
    D3       -3.11159  -0.00025   0.00000  -0.00776  -0.00775  -3.11934
    D4        0.01146  -0.00020   0.00000  -0.00615  -0.00616   0.00530
    D5        2.70561  -0.00048   0.00000   0.00643   0.00444   2.71005
    D6       -1.28020  -0.00244   0.00000  -0.06616  -0.06760  -1.34780
    D7        0.66349   0.00172   0.00000  -0.00665  -0.00321   0.66028
    D8       -0.41739  -0.00050   0.00000   0.00507   0.00307  -0.41433
    D9        1.87998  -0.00246   0.00000  -0.06753  -0.06898   1.81100
   D10       -2.45951   0.00171   0.00000  -0.00802  -0.00459  -2.46410
   D11        1.65280  -0.00056   0.00000  -0.03353  -0.03277   1.62003
   D12       -1.44729  -0.00113   0.00000  -0.05766  -0.05688  -1.50417
   D13       -0.62043  -0.00058   0.00000   0.02600   0.02441  -0.59602
   D14        2.56267  -0.00115   0.00000   0.00187   0.00030   2.56297
   D15       -2.68700   0.00201   0.00000   0.04460   0.04539  -2.64161
   D16        0.49609   0.00143   0.00000   0.02047   0.02128   0.51737
   D17       -0.51282   0.01054   0.00000  -0.03205  -0.03188  -0.54470
   D18        2.52301   0.01308   0.00000   0.00000   0.00000   2.52301
   D19        1.82936  -0.00595   0.00000  -0.16135  -0.16237   1.66698
   D20       -1.41800  -0.00341   0.00000  -0.12930  -0.13049  -1.54849
   D21       -2.36392  -0.00642   0.00000  -0.18460  -0.18409  -2.54802
   D22        0.67191  -0.00388   0.00000  -0.15255  -0.15221   0.51970
   D23       -3.10005  -0.00072   0.00000  -0.02666  -0.02665  -3.12671
   D24        0.04942  -0.00058   0.00000  -0.02241  -0.02240   0.02701
   D25       -0.00006  -0.00015   0.00000  -0.00250  -0.00250  -0.00255
   D26       -3.13377  -0.00001   0.00000   0.00175   0.00175  -3.13202
   D27        3.10391   0.00065   0.00000   0.02478   0.02481   3.12871
   D28       -0.04421   0.00052   0.00000   0.02057   0.02060  -0.02361
   D29        0.00292   0.00012   0.00000   0.00127   0.00126   0.00418
   D30        3.13799  -0.00002   0.00000  -0.00294  -0.00295   3.13504
   D31        3.09914   0.00108   0.00000   0.00533   0.00510   3.10424
   D32       -0.04982   0.00144   0.00000   0.01484   0.01463  -0.03519
   D33        0.05992  -0.00148   0.00000  -0.02617  -0.02610   0.03383
   D34       -3.08904  -0.00113   0.00000  -0.01666  -0.01657  -3.10561
   D35       -3.09686  -0.00078   0.00000  -0.00325  -0.00331  -3.10018
   D36        0.05192  -0.00061   0.00000   0.00591   0.00589   0.05781
   D37       -0.05596   0.00150   0.00000   0.02677   0.02670  -0.02926
   D38        3.09281   0.00167   0.00000   0.03593   0.03591   3.12872
   D39       -0.00274   0.00014   0.00000   0.00368   0.00368   0.00094
   D40       -3.13959   0.00007   0.00000   0.00162   0.00161  -3.13798
   D41        3.13099   0.00000   0.00000  -0.00057  -0.00056   3.13043
   D42       -0.00586  -0.00007   0.00000  -0.00263  -0.00263  -0.00849
   D43        0.00268  -0.00009   0.00000  -0.00358  -0.00359  -0.00091
   D44       -3.13525  -0.00007   0.00000  -0.00225  -0.00225  -3.13750
   D45        3.13951  -0.00002   0.00000  -0.00151  -0.00151   3.13800
   D46        0.00159  -0.00000   0.00000  -0.00018  -0.00018   0.00141
   D47        0.00018   0.00006   0.00000   0.00235   0.00235   0.00253
   D48       -3.13650   0.00004   0.00000   0.00212   0.00212  -3.13438
   D49        3.13810   0.00004   0.00000   0.00102   0.00101   3.13912
   D50        0.00143   0.00002   0.00000   0.00079   0.00079   0.00222
   D51       -0.00299  -0.00007   0.00000  -0.00120  -0.00119  -0.00418
   D52       -3.13802   0.00007   0.00000   0.00303   0.00304  -3.13498
   D53        3.13370  -0.00005   0.00000  -0.00097  -0.00096   3.13273
   D54       -0.00133   0.00009   0.00000   0.00327   0.00327   0.00194
   D55       -0.02798   0.00054   0.00000   0.00761   0.00755  -0.02043
   D56        3.12400   0.00045   0.00000   0.00856   0.00854   3.13254
   D57        3.12104   0.00018   0.00000  -0.00198  -0.00206   3.11898
   D58       -0.01016   0.00009   0.00000  -0.00104  -0.00108  -0.01123
   D59       -0.01096   0.00050   0.00000   0.01183   0.01182   0.00086
   D60       -3.13361  -0.00011   0.00000  -0.00162  -0.00160  -3.13521
   D61        3.12018   0.00059   0.00000   0.01088   0.01084   3.13102
   D62       -0.00247  -0.00002   0.00000  -0.00257  -0.00259  -0.00505
   D63        0.01522  -0.00051   0.00000  -0.01146  -0.01143   0.00379
   D64       -3.11830  -0.00065   0.00000  -0.01382  -0.01380  -3.13210
   D65        3.13807   0.00009   0.00000   0.00184   0.00185   3.13992
   D66        0.00455  -0.00005   0.00000  -0.00052  -0.00053   0.00402
   D67        0.01928  -0.00052   0.00000  -0.00832  -0.00832   0.01097
   D68       -3.12936  -0.00067   0.00000  -0.01728  -0.01731   3.13651
   D69       -3.13028  -0.00038   0.00000  -0.00599  -0.00597  -3.13625
   D70        0.00426  -0.00053   0.00000  -0.01496  -0.01497  -0.01071
         Item               Value     Threshold  Converged?
 Maximum Force            0.016445     0.002500     NO 
 RMS     Force            0.002501     0.001667     NO 
 Maximum Displacement     0.381479     0.010000     NO 
 RMS     Displacement     0.101638     0.006667     NO 
 Predicted change in Energy=-5.020389D-03
 GradGradGradGradGradGradGradGradGradGradGradGradGradGradGradGradGradGrad

                          Input orientation:                          
 ---------------------------------------------------------------------
 Center     Atomic      Atomic             Coordinates (Angstroms)
 Number     Number       Type             X           Y           Z
 ---------------------------------------------------------------------
      1          6           0        1.582207    1.066517    2.029420
      2          7           0        0.373312    0.544647    1.749973
      3          8           0        2.332570    1.550817    1.198440
      4          6           0       -0.135234    0.496500    0.378145
      5          6           0       -1.153499   -0.604178    0.205275
      6          6           0       -0.645864    1.855926   -0.087819
      7          6           0       -2.517326   -0.361633    0.361120
      8          6           0       -3.434762   -1.399323    0.213409
      9          6           0       -2.993711   -2.683948   -0.089501
     10          6           0       -1.631038   -2.930837   -0.246141
     11          6           0       -0.715921   -1.894881   -0.096624
     12          6           0       -1.208039    2.771029    0.801535
     13          6           0       -1.632382    4.026719    0.380424
     14          6           0       -1.477888    4.402778   -0.949321
     15          6           0       -0.899560    3.519265   -1.853792
     16          6           0       -0.488053    2.268286   -1.412814
     17          1           0        1.837094    1.013825    3.096467
     18          1           0       -0.178039    0.168790    2.509047
     19          1           0        0.731368    0.265566   -0.250553
     20          1           0       -2.867714    0.640140    0.587055
     21          1           0       -4.493868   -1.201469    0.332948
     22          1           0       -3.708709   -3.490132   -0.208019
     23          1           0       -1.282522   -3.928268   -0.488730
     24          1           0        0.345520   -2.083855   -0.224301
     25          1           0       -1.311732    2.491039    1.844058
     26          1           0       -2.073127    4.712735    1.094100
     27          1           0       -1.799613    5.380900   -1.286834
     28          1           0       -0.761796    3.795196   -2.892137
     29         17           0        0.228825    1.183148   -2.588329
 ---------------------------------------------------------------------
                    Distance matrix (angstroms):
                    1          2          3          4          5
     1  C    0.000000
     2  N    1.346055   0.000000
     3  O    1.219885   2.270519   0.000000
     4  C    2.449741   1.463847   2.806158   0.000000
     5  C    3.688199   2.457039   4.216996   1.509384   0.000000
     6  C    3.173353   2.477024   3.258623   1.525092   2.528974
     7  C    4.650699   3.332573   5.280157   2.532004   1.393965
     8  C    5.877775   4.543289   6.552536   3.808959   2.415881
     9  C    6.284492   5.014413   6.925409   4.301724   2.792618
    10  C    5.610878   4.481169   6.154853   3.791279   2.417677
    11  C    4.309446   3.247713   4.779468   2.506253   1.395898
    12  C    3.492640   2.890844   3.765948   2.550226   3.427904
    13  C    4.670714   4.245385   4.745533   3.834567   4.658885
    14  C    5.419200   5.059477   5.221701   4.338652   5.148585
    15  C    5.220582   4.843106   4.861849   3.834429   4.615953
    16  C    4.192756   3.703525   3.910156   2.543863   3.363343
    17  H    1.098332   2.043486   2.033805   3.398084   4.463247
    18  H    2.033327   1.010668   3.151324   2.156379   2.618467
    19  H    2.561976   2.051388   2.513025   1.095258   2.125314
    20  H    4.697234   3.444669   5.314704   2.744217   2.152352
    21  H    6.703765   5.361559   7.411100   4.677909   3.395750
    22  H    7.332324   6.064328   7.992893   5.385773   3.876679
    23  H    6.284555   5.268828   6.777596   4.652560   3.398215
    24  H    4.066140   3.287484   4.379886   2.693009   2.149660
    25  H    3.230867   2.576173   3.818609   2.740663   3.505854
    26  H    5.247019   4.877314   5.423909   4.695175   5.468573
    27  H    6.406884   6.110086   6.158009   5.422147   6.202017
    28  H    6.096045   5.779596   5.598675   4.687081   5.394616
    29  Cl   4.813404   4.387417   4.347476   3.066593   3.592990
                    6          7          8          9         10
     6  C    0.000000
     7  C    2.936236   0.000000
     8  C    4.297131   1.392949   0.000000
     9  C    5.111051   2.413120   1.391597   0.000000
    10  C    4.889656   2.784794   2.410424   1.393689   0.000000
    11  C    3.751471   2.409447   2.780970   2.410602   1.390323
    12  C    1.394419   3.423707   4.764035   5.808558   5.812730
    13  C    2.429981   4.476732   5.720000   6.863461   6.985712
    14  C    2.814411   5.049485   6.232630   7.297856   7.368842
    15  C    2.439205   4.752302   5.907037   6.780711   6.687557
    16  C    1.396624   3.765802   4.977856   5.705620   5.449626
    17  H    4.124790   5.323061   6.475166   6.867357   6.225859
    18  H    3.131932   3.219814   4.281960   4.776879   4.394309
    19  H    2.110094   3.364749   4.510406   4.754133   3.974666
    20  H    2.621108   1.085066   2.149550   3.394579   3.869814
    21  H    4.932731   2.147752   1.084039   2.150972   3.394386
    22  H    6.162451   3.395706   2.150380   1.084067   2.151972
    23  H    5.832921   3.868833   3.394215   2.153110   1.084058
    24  H    4.064892   3.391851   3.866614   3.395401   2.150496
    25  H    2.139835   3.433701   4.722413   5.774790   5.819590
    26  H    3.405198   5.146240   6.323522   7.547139   7.772766
    27  H    3.897976   6.017271   7.134134   8.240222   8.378331
    28  H    3.411512   5.562805   6.616056   7.403750   7.279863
    29  Cl   2.733179   4.315894   5.285903   5.619903   5.086238
                   11         12         13         14         15
    11  C    0.000000
    12  C    4.776985   0.000000
    13  C    6.011058   1.390740   0.000000
    14  C    6.400640   2.408510   1.390508   0.000000
    15  C    5.695115   2.775928   2.405464   1.390369   0.000000
    16  C    4.372212   2.382115   2.759941   2.398053   1.388794
    17  H    5.017398   4.198489   5.337760   6.232377   6.186402
    18  H    3.367131   3.278437   4.640018   5.619304   5.548031
    19  H    2.604970   3.338493   4.486838   4.741900   3.977042
    20  H    3.394696   2.709467   3.610770   4.295290   4.256845
    21  H    3.865001   5.176581   5.960227   6.492144   6.323465
    22  H    3.393231   6.817235   7.820515   8.235540   7.728618
    23  H    2.146963   6.822823   8.009972   8.346056   7.581280
    24  H    1.085666   5.199595   6.451116   6.776938   5.966609
    25  H    4.832962   1.084436   2.145543   3.389000   3.860211
    26  H    6.849848   2.145739   1.083610   2.150803   3.389941
    27  H    7.451710   3.394507   2.154420   1.083580   2.144114
    28  H    6.339872   3.858920   3.394286   2.157887   1.083180
    29  Cl   4.071290   4.009629   4.512591   3.995652   2.696338
                   16         17         18         19         20
    16  C    0.000000
    17  H    5.226241   0.000000
    18  H    4.459258   2.262721   0.000000
    19  H    2.617007   3.603479   2.907194   0.000000
    20  H    3.509006   5.345279   3.339248   3.714201   0.000000
    21  H    5.579734   7.254353   5.023883   5.458549   2.469913
    22  H    6.706977   7.871543   5.765049   5.815614   4.289355
    23  H    6.315251   6.856379   5.195425   4.658404   4.953837
    24  H    4.587869   4.779949   3.580463   2.381039   4.289910
    25  H    3.366791   3.696727   2.668391   3.676191   2.725245
    26  H    3.843490   5.742930   5.122585   5.426841   4.180251
    27  H    3.380004   7.177069   6.648633   5.800551   5.208369
    28  H    2.143546   7.096030   6.531798   4.654654   5.147237
    29  Cl   1.753076   5.910339   5.213224   2.561193   4.468387
                   21         22         23         24         25
    21  H    0.000000
    22  H    2.479335   0.000000
    23  H    4.292241   2.481359   0.000000
    24  H    4.950637   4.291230   2.474329   0.000000
    25  H    5.103338   6.762465   6.830099   5.287178   0.000000
    26  H    6.435616   8.465086   8.820281   7.333600   2.465379
    27  H    7.294538   9.138036   9.357616   7.839206   4.288568
    28  H    7.021125   8.304505   8.105518   6.550324   4.943157
    29  Cl   6.043517   6.558171   5.728793   4.034298   4.871340
                   26         27         28         29
    26  H    0.000000
    27  H    2.487992   0.000000
    28  H    4.295528   2.483651   0.000000
    29  Cl   5.596183   4.840411   2.810058   0.000000
 Symmetry turned off by external request.
 Stoichiometry    C14H12ClNO
 Framework group  C1[X(C14H12ClNO)]
 Deg. of freedom    81
 Full point group                 C1      NOp   1
 Rotational constants (GHZ):           0.5593942           0.3314951           0.2972023
 Standard basis: 6-311+G(d) (5D, 7F)
   418 basis functions,   689 primitive gaussians,   435 cartesian basis functions
    64 alpha electrons       64 beta electrons
       nuclear repulsion energy      1256.5379983552 Hartrees.
 NAtoms=   29 NActive=   29 NUniq=   29 SFac= 1.00D+00 NAtFMM=   60 NAOKFM=F Big=F
 Integral buffers will be    131072 words long.
 Raffenetti 2 integral format.
 Two-electron integral symmetry is turned off.
 ------------------------------------------------------------------------------
 Polarizable Continuum Model (PCM)
 =================================
 Model                : PCM.
 Atomic radii         : UFF (Universal Force Field).
 Polarization charges : Total charges.
 Charge compensation  : None.
 Solution method      : On-the-fly selection.
 Cavity type          : Scaled VdW (van der Waals Surface) (Alpha=1.100).
 Cavity algorithm     : GePol (No added spheres)
                        Default sphere list used, NSphG=   29.
                        Lebedev-Laikov grids with approx.  5.0 points / Ang**2.
                        Smoothing algorithm: York/Karplus (Gamma=1.0000).
                        Polarization charges: spherical gaussians, with
                                              point-specific exponents (IZeta= 3).
                        Self-potential: point-specific (ISelfS= 7).
                        Self-field    : sphere-specific E.n sum rule (ISelfD= 2).
 1st derivatives      : Analytical E(r).r(x)/FMM algorithm (CHGder, D1EAlg=3).
                        Cavity 1st derivative terms included.
 Solvent              : DiMethylSulfoxide, Eps=  46.826000 Eps(inf)=   2.007889
 ------------------------------------------------------------------------------
 One-electron integrals computed using PRISM.
 NBasis=   418 RedAO= T EigKep=  1.07D-06  NBF=   418
 NBsUse=   416 1.00D-06 EigRej=  7.47D-07 NBFU=   416
 Initial guess from the checkpoint file:  "/home/aikhl/works/aikhl/Gau-2301.chk"
 B after Tr=     0.050315    0.022078    0.002122
         Rot=    0.999988   -0.001049    0.004804    0.000443 Ang=  -0.57 deg.
 ExpMin= 4.38D-02 ExpMax= 1.06D+05 ExpMxC= 3.62D+03 IAcc=3 IRadAn=         5 AccDes= 0.00D+00
 Harris functional with IExCor= 1009 and IRadAn=       5 diagonalized for initial guess.
 HarFok:  IExCor= 1009 AccDes= 0.00D+00 IRadAn=         5 IDoV= 1 UseB2=F ITyADJ=14
 ICtDFT=  3500011 ScaDFX=  1.000000  1.000000  1.000000  1.000000
 FoFCou: FMM=F IPFlag=           0 FMFlag=      100000 FMFlg1=           0
         NFxFlg=           0 DoJE=T BraDBF=F KetDBF=T FulRan=T
         wScrn=  0.000000 ICntrl=       500 IOpCl=  0 I1Cent=   200000004 NGrid=           0
         NMat0=    1 NMatS0=      1 NMatT0=    0 NMatD0=    1 NMtDS0=    0 NMtDT0=    0
 Symmetry not used in FoFCou.
 Requested convergence on RMS density matrix=1.00D-08 within 128 cycles.
 Requested convergence on MAX density matrix=1.00D-06.
 Requested convergence on             energy=1.00D-06.
 No special actions if energy rises.
 Inv3:  Mode=1 IEnd=    16077675.
 Iteration    1 A*A^-1 deviation from unit magnitude is 6.88D-15 for    244.
 Iteration    1 A*A^-1 deviation from orthogonality  is 4.45D-15 for   2305    505.
 Iteration    1 A^-1*A deviation from unit magnitude is 6.11D-15 for   2313.
 Iteration    1 A^-1*A deviation from orthogonality  is 3.84D-14 for   1217   1162.
 Error on total polarization charges =  0.01705
 SCF Done:  E(RM062X) =  -1130.79698782     A.U. after   15 cycles
            NFock= 15  Conv=0.43D-08     -V/T= 2.0032
 D1PCM: PCM CHGder 1st derivatives, ID1Alg=3 FixD1E=F DoIter=F DoCFld=F I1PDM=0.
 Calling FoFJK, ICntrl=      2127 FMM=F ISym2X=0 I1Cent= 0 IOpClX= 0 NMat=1 NMatS=1 NMatT=0.
 -------------------------------------------------------------------
 Center     Atomic                   Forces (Hartrees/Bohr)
 Number     Number              X              Y              Z
 -------------------------------------------------------------------
      1        6           0.000492463    0.000679441   -0.000255949
      2        7          -0.004779474   -0.002444063   -0.002234883
      3        8          -0.000077229    0.000061497    0.000313656
      4        6           0.007003057    0.007217866   -0.002581271
      5        6          -0.002023278   -0.002239851    0.001700413
      6        6           0.007678508    0.002842861    0.001040618
      7        6          -0.000626771   -0.000963208   -0.000458433
      8        6          -0.000043550   -0.000278954    0.000582476
      9        6          -0.000021075   -0.000034515   -0.000097157
     10        6          -0.000182224   -0.000150831    0.000304779
     11        6          -0.000516692   -0.000005087   -0.000359946
     12        6          -0.001568180   -0.000299855    0.000078108
     13        6          -0.000025805   -0.000213160    0.000765184
     14        6           0.000105217   -0.000281895   -0.000598710
     15        6          -0.000237273    0.000501762    0.000185052
     16        6          -0.003232515   -0.002264271    0.000190441
     17        1           0.000603682    0.000118256    0.000316101
     18        1          -0.000688732   -0.000253953   -0.001210187
     19        1          -0.001505322   -0.001249416    0.002875036
     20        1          -0.000261712   -0.000546999   -0.000186830
     21        1          -0.000060188   -0.000080520   -0.000018912
     22        1          -0.000025070   -0.000008267   -0.000092209
     23        1          -0.000040521   -0.000039058    0.000006158
     24        1           0.000081145    0.000024797    0.000089886
     25        1           0.000244773   -0.000034616    0.000339060
     26        1          -0.000063608   -0.000022642   -0.000040033
     27        1           0.000081697    0.000015733    0.000024978
     28        1           0.000059959   -0.000006852    0.000023890
     29       17          -0.000371280   -0.000044200   -0.000701313
 -------------------------------------------------------------------
 Cartesian Forces:  Max     0.007678508 RMS     0.001730579

 GradGradGradGradGradGradGradGradGradGradGradGradGradGradGradGradGradGrad
 Berny optimization.
 Using GEDIIS/GDIIS optimizer.
 FormGI is forming the generalized inverse of G from B-inverse, IUseBI=4.
 Internal  Forces:  Max     0.005491924 RMS     0.001066770
 Search for a local minimum.
 Step number   2 out of a maximum of   80 on scan point     2 out of    18
 All quantities printed in internal units (Hartrees-Bohrs-Radians)
 Mixed Optimization -- En-DIIS/RFO-DIIS
 Update second derivatives using D2CorX and points    1    2
 DE= -4.36D-03 DEPred=-5.02D-03 R= 8.69D-01
 TightC=F SS=  1.41D+00  RLast= 3.95D-01 DXNew= 5.0454D-01 1.1851D+00
 Trust test= 8.69D-01 RLast= 3.95D-01 DXMaxT set to 5.05D-01
 ITU=  1  0
 Use linear search instead of GDIIS.
     Eigenvalues ---    0.00485   0.00938   0.01196   0.01500   0.01503
     Eigenvalues ---    0.02154   0.02168   0.02174   0.02182   0.02183
     Eigenvalues ---    0.02185   0.02188   0.02191   0.02191   0.02194
     Eigenvalues ---    0.02200   0.02204   0.02209   0.02214   0.02221
     Eigenvalues ---    0.02229   0.02385   0.02387   0.03804   0.06414
     Eigenvalues ---    0.06779   0.15402   0.15999   0.15999   0.16000
     Eigenvalues ---    0.16000   0.16000   0.16000   0.16000   0.16000
     Eigenvalues ---    0.16000   0.16005   0.16222   0.19366   0.21995
     Eigenvalues ---    0.22000   0.22000   0.22000   0.22032   0.22483
     Eigenvalues ---    0.23568   0.24469   0.24876   0.24996   0.25227
     Eigenvalues ---    0.30211   0.30243   0.31527   0.33811   0.34632
     Eigenvalues ---    0.35296   0.35363   0.35502   0.35502   0.35505
     Eigenvalues ---    0.35530   0.35565   0.35566   0.35609   0.38166
     Eigenvalues ---    0.42429   0.42547   0.42689   0.42720   0.45976
     Eigenvalues ---    0.46549   0.46574   0.46688   0.46894   0.46911
     Eigenvalues ---    0.47117   0.47177   0.47452   0.55666   0.95643
     Eigenvalues --- 1000.000001000.000001000.000001000.000001000.00000
     Eigenvalues --- 1000.000001000.000001000.000001000.000001000.00000
     Eigenvalues --- 1000.000001000.000001000.000001000.000001000.00000
     Eigenvalues --- 1000.000001000.000001000.000001000.000001000.00000
     Eigenvalues --- 1000.000001000.000001000.000001000.000001000.00000
     Eigenvalues --- 1000.000001000.000001000.000001000.000001000.00000
     Eigenvalues --- 1000.000001000.000001000.000001000.000001000.00000
     Eigenvalues --- 1000.000001000.000001000.000001000.000001000.00000
     Eigenvalues --- 1000.000001000.000001000.000001000.000001000.00000
     Eigenvalues --- 1000.000001000.000001000.000001000.000001000.00000
     Eigenvalues --- 1000.000001000.000001000.000001000.000001000.00000
     Eigenvalues --- 1000.000001000.000001000.000001000.000001000.00000
     Eigenvalues --- 1000.000001000.000001000.000001000.000001000.00000
     Eigenvalues --- 1000.000001000.000001000.00000
 RFO step:  Lambda=-7.62365183D-04 EMin= 4.84723962D-03
 Quartic linear search produced a step of  0.01695.
 Iteration  1 RMS(Cart)=  0.03705410 RMS(Int)=  0.00029958
 Iteration  2 RMS(Cart)=  0.00076705 RMS(Int)=  0.00005579
 Iteration  3 RMS(Cart)=  0.00000023 RMS(Int)=  0.00005579
 Iteration  1 RMS(Cart)=  0.00000266 RMS(Int)=  0.00000100
 Iteration  2 RMS(Cart)=  0.00000167 RMS(Int)=  0.00000111
 Iteration  3 RMS(Cart)=  0.00000105 RMS(Int)=  0.00000127
 Iteration  4 RMS(Cart)=  0.00000066 RMS(Int)=  0.00000140
 Variable       Old X    -DE/DX   Delta X   Delta X   Delta X     New X
                                 (Linear)    (Quad)   (Total)
    R1        2.54368   0.00133  -0.00010   0.00207   0.00197   2.54565
    R2        2.30525  -0.00024  -0.00003  -0.00035  -0.00038   2.30487
    R3        2.07555   0.00044  -0.00006   0.00111   0.00105   2.07660
    R4        2.76627  -0.00448   0.00015  -0.01166  -0.01151   2.75476
    R5        1.90989  -0.00044  -0.00001  -0.00102  -0.00103   1.90885
    R6        2.85232   0.00549  -0.00038   0.01705   0.01667   2.86899
    R7        2.88201  -0.00112   0.00011  -0.00337  -0.00326   2.87875
    R8        2.06974  -0.00258   0.00006  -0.00739  -0.00734   2.06240
    R9        2.63421   0.00106   0.00001   0.00242   0.00244   2.63665
   R10        2.63786   0.00036   0.00001   0.00088   0.00090   2.63877
   R11        2.63507   0.00051  -0.00000   0.00112   0.00113   2.63620
   R12        2.63924  -0.00054  -0.00005  -0.00136  -0.00139   2.63784
   R13        2.63229   0.00036  -0.00002   0.00075   0.00073   2.63302
   R14        2.05048  -0.00046  -0.00001  -0.00135  -0.00136   2.04912
   R15        2.62974  -0.00035   0.00001  -0.00077  -0.00076   2.62897
   R16        2.04854   0.00004  -0.00000   0.00011   0.00011   2.04864
   R17        2.63369  -0.00041   0.00000  -0.00098  -0.00099   2.63270
   R18        2.04859   0.00003  -0.00000   0.00009   0.00009   2.04868
   R19        2.62733   0.00026  -0.00000   0.00050   0.00050   2.62783
   R20        2.04857   0.00002  -0.00000   0.00005   0.00005   2.04862
   R21        2.05161   0.00007  -0.00001   0.00016   0.00016   2.05177
   R22        2.62812  -0.00047  -0.00003  -0.00111  -0.00114   2.62698
   R23        2.04929   0.00031  -0.00001   0.00087   0.00087   2.05015
   R24        2.62768   0.00035  -0.00002   0.00070   0.00067   2.62835
   R25        2.04773  -0.00001  -0.00001  -0.00006  -0.00007   2.04766
   R26        2.62742  -0.00020  -0.00001  -0.00048  -0.00050   2.62692
   R27        2.04767  -0.00002  -0.00001  -0.00008  -0.00008   2.04759
   R28        2.62444   0.00038   0.00001   0.00081   0.00082   2.62526
   R29        2.04691  -0.00002  -0.00004  -0.00018  -0.00022   2.04669
   R30        3.31283   0.00035  -0.00001   0.00113   0.00113   3.31396
    A1        2.17115  -0.00007   0.00003  -0.00024  -0.00022   2.17093
    A2        1.97307   0.00058  -0.00006   0.00339   0.00333   1.97640
    A3        2.13897  -0.00050   0.00003  -0.00315  -0.00312   2.13585
    A4        2.11684   0.00051  -0.00020   0.00168   0.00148   2.11832
    A5        2.06940   0.00103  -0.00010   0.00665   0.00654   2.07595
    A6        2.09682  -0.00154   0.00029  -0.00822  -0.00794   2.08888
    A7        1.94516  -0.00431  -0.00194  -0.02648  -0.02842   1.91674
    A8        1.95339  -0.00006   0.00058  -0.00128  -0.00064   1.95275
    A9        1.84418   0.00131   0.00206  -0.00433  -0.00243   1.84175
   A10        1.97049   0.00306  -0.00003   0.01885   0.01869   1.98918
   A11        1.89050  -0.00046  -0.00020  -0.00315  -0.00365   1.88685
   A12        1.85197   0.00060  -0.00017   0.01709   0.01679   1.86876
   A13        2.11806   0.00303  -0.00004   0.01202   0.01195   2.13001
   A14        2.08009  -0.00158   0.00002  -0.00651  -0.00653   2.07357
   A15        2.08491  -0.00146   0.00003  -0.00570  -0.00568   2.07923
   A16        2.12362  -0.00219  -0.00012  -0.00872  -0.00901   2.11461
   A17        2.11205   0.00185   0.00015   0.00866   0.00865   2.12070
   A18        2.04528   0.00044   0.00001   0.00200   0.00190   2.04718
   A19        2.09776   0.00055  -0.00002   0.00262   0.00260   2.10036
   A20        2.09423   0.00016   0.00000   0.00147   0.00146   2.09569
   A21        2.09113  -0.00071   0.00002  -0.00401  -0.00401   2.08712
   A22        2.09674   0.00020  -0.00001   0.00073   0.00072   2.09746
   A23        2.08957  -0.00000   0.00000   0.00023   0.00023   2.08980
   A24        2.09687  -0.00020   0.00001  -0.00097  -0.00096   2.09590
   A25        2.09195  -0.00025   0.00002  -0.00147  -0.00146   2.09049
   A26        2.09585   0.00013  -0.00001   0.00078   0.00077   2.09662
   A27        2.09537   0.00012  -0.00001   0.00070   0.00069   2.09607
   A28        2.09379   0.00015  -0.00001   0.00026   0.00026   2.09404
   A29        2.09726  -0.00013   0.00001  -0.00045  -0.00045   2.09682
   A30        2.09213  -0.00002   0.00000   0.00019   0.00019   2.09232
   A31        2.10122   0.00081  -0.00002   0.00358   0.00356   2.10477
   A32        2.08617  -0.00046   0.00001  -0.00214  -0.00214   2.08403
   A33        2.09575  -0.00034   0.00001  -0.00137  -0.00137   2.09438
   A34        2.12049   0.00006   0.00002   0.00042   0.00045   2.12093
   A35        2.07402  -0.00009  -0.00001  -0.00062  -0.00064   2.07338
   A36        2.08867   0.00004  -0.00001   0.00017   0.00014   2.08881
   A37        2.09422  -0.00034  -0.00002  -0.00153  -0.00156   2.09266
   A38        2.09011   0.00019   0.00001   0.00092   0.00093   2.09105
   A39        2.09879   0.00015   0.00000   0.00063   0.00064   2.09943
   A40        2.09031   0.00016   0.00000   0.00079   0.00077   2.09108
   A41        2.10483  -0.00008  -0.00001  -0.00044  -0.00045   2.10438
   A42        2.08804  -0.00008   0.00001  -0.00033  -0.00031   2.08773
   A43        2.08184   0.00026   0.00001   0.00125   0.00126   2.08309
   A44        2.11137  -0.00010  -0.00001  -0.00047  -0.00048   2.11089
   A45        2.08997  -0.00016  -0.00000  -0.00076  -0.00076   2.08920
   A46        2.13378  -0.00056  -0.00002  -0.00243  -0.00246   2.13133
   A47        2.09393   0.00113   0.00004   0.00466   0.00465   2.09859
   A48        2.05535  -0.00056  -0.00002  -0.00241  -0.00248   2.05288
    D1        0.02069   0.00008  -0.00012   0.00124   0.00111   0.02180
    D2       -3.13785   0.00018  -0.00009   0.00857   0.00850  -3.12936
    D3       -3.11934   0.00005  -0.00013  -0.00004  -0.00019  -3.11953
    D4        0.00530   0.00015  -0.00010   0.00729   0.00720   0.01250
    D5        2.71005  -0.00058   0.00008   0.01739   0.01741   2.72746
    D6       -1.34780  -0.00000  -0.00115   0.02030   0.01917  -1.32863
    D7        0.66028   0.00144  -0.00005   0.03746   0.03741   0.69769
    D8       -0.41433  -0.00071   0.00005   0.00981   0.00983  -0.40450
    D9        1.81100  -0.00013  -0.00117   0.01271   0.01159   1.82259
   D10       -2.46410   0.00131  -0.00008   0.02988   0.02983  -2.43427
   D11        1.62003  -0.00016  -0.00056  -0.00618  -0.00686   1.61317
   D12       -1.50417   0.00007  -0.00096   0.00686   0.00582  -1.49835
   D13       -0.59602   0.00100   0.00041   0.00212   0.00253  -0.59349
   D14        2.56297   0.00123   0.00001   0.01516   0.01521   2.57818
   D15       -2.64161  -0.00125   0.00077  -0.02807  -0.02724  -2.66885
   D16        0.51737  -0.00102   0.00036  -0.01502  -0.01456   0.50281
   D17       -0.54470   0.00226  -0.00054  -0.03212  -0.03264  -0.57734
   D18        2.52301   0.00396   0.00000   0.00000  -0.00000   2.52301
   D19        1.66698  -0.00114  -0.00275  -0.05375  -0.05662   1.61036
   D20       -1.54849   0.00056  -0.00221  -0.02163  -0.02399  -1.57248
   D21       -2.54802   0.00038  -0.00312  -0.03618  -0.03918  -2.58720
   D22        0.51970   0.00209  -0.00258  -0.00406  -0.00655   0.51315
   D23       -3.12671   0.00041  -0.00045   0.01885   0.01845  -3.10825
   D24        0.02701   0.00025  -0.00038   0.01203   0.01167   0.03869
   D25       -0.00255   0.00018  -0.00004   0.00576   0.00573   0.00317
   D26       -3.13202   0.00002   0.00003  -0.00106  -0.00105  -3.13307
   D27        3.12871  -0.00030   0.00042  -0.01580  -0.01530   3.11341
   D28       -0.02361  -0.00013   0.00035  -0.00836  -0.00795  -0.03156
   D29        0.00418  -0.00012   0.00002  -0.00318  -0.00318   0.00100
   D30        3.13504   0.00005  -0.00005   0.00425   0.00418   3.13922
   D31        3.10424   0.00090   0.00009   0.01370   0.01363   3.11787
   D32       -0.03519   0.00114   0.00025   0.02329   0.02341  -0.01178
   D33        0.03383  -0.00080  -0.00044  -0.01754  -0.01798   0.01585
   D34       -3.10561  -0.00056  -0.00028  -0.00794  -0.00820  -3.11380
   D35       -3.10018  -0.00072  -0.00006  -0.01281  -0.01304  -3.11322
   D36        0.05781  -0.00048   0.00010   0.00136   0.00134   0.05915
   D37       -0.02926   0.00080   0.00045   0.01746   0.01792  -0.01134
   D38        3.12872   0.00103   0.00061   0.03162   0.03230  -3.12216
   D39        0.00094  -0.00017   0.00006  -0.00662  -0.00656  -0.00562
   D40       -3.13798  -0.00007   0.00003  -0.00268  -0.00266  -3.14064
   D41        3.13043   0.00000  -0.00001   0.00023   0.00022   3.13065
   D42       -0.00849   0.00009  -0.00004   0.00417   0.00413  -0.00437
   D43       -0.00091   0.00010  -0.00006   0.00484   0.00477   0.00385
   D44       -3.13750   0.00009  -0.00004   0.00394   0.00389  -3.13361
   D45        3.13800   0.00001  -0.00003   0.00089   0.00085   3.13885
   D46        0.00141  -0.00000  -0.00000  -0.00002  -0.00002   0.00139
   D47        0.00253  -0.00005   0.00004  -0.00226  -0.00221   0.00031
   D48       -3.13438  -0.00005   0.00004  -0.00271  -0.00266  -3.13704
   D49        3.13912  -0.00004   0.00002  -0.00135  -0.00134   3.13777
   D50        0.00222  -0.00004   0.00001  -0.00181  -0.00179   0.00043
   D51       -0.00418   0.00005  -0.00002   0.00143   0.00143  -0.00275
   D52       -3.13498  -0.00012   0.00005  -0.00604  -0.00596  -3.14094
   D53        3.13273   0.00005  -0.00002   0.00188   0.00188   3.13461
   D54        0.00194  -0.00012   0.00006  -0.00559  -0.00552  -0.00358
   D55       -0.02043   0.00035   0.00013   0.00695   0.00703  -0.01340
   D56        3.13254   0.00024   0.00014   0.00563   0.00576   3.13830
   D57        3.11898   0.00010  -0.00003  -0.00273  -0.00283   3.11615
   D58       -0.01123  -0.00001  -0.00002  -0.00405  -0.00410  -0.01534
   D59        0.00086   0.00018   0.00020   0.00471   0.00492   0.00578
   D60       -3.13521  -0.00003  -0.00003   0.00007   0.00006  -3.13515
   D61        3.13102   0.00029   0.00018   0.00605   0.00620   3.13722
   D62       -0.00505   0.00008  -0.00004   0.00140   0.00134  -0.00371
   D63        0.00379  -0.00020  -0.00019  -0.00494  -0.00511  -0.00132
   D64       -3.13210  -0.00033  -0.00023  -0.00915  -0.00938  -3.14148
   D65        3.13992   0.00001   0.00003  -0.00034  -0.00030   3.13962
   D66        0.00402  -0.00012  -0.00001  -0.00455  -0.00457  -0.00055
   D67        0.01097  -0.00031  -0.00014  -0.00649  -0.00666   0.00431
   D68        3.13651  -0.00052  -0.00029  -0.02029  -0.02062   3.11589
   D69       -3.13625  -0.00017  -0.00010  -0.00234  -0.00244  -3.13870
   D70       -0.01071  -0.00039  -0.00025  -0.01614  -0.01640  -0.02711
         Item               Value     Threshold  Converged?
 Maximum Force            0.005492     0.002500     NO 
 RMS     Force            0.000927     0.001667     YES
 Maximum Displacement     0.134600     0.010000     NO 
 RMS     Displacement     0.036909     0.006667     NO 
 Predicted change in Energy=-3.890544D-04
 GradGradGradGradGradGradGradGradGradGradGradGradGradGradGradGradGradGrad

                          Input orientation:                          
 ---------------------------------------------------------------------
 Center     Atomic      Atomic             Coordinates (Angstroms)
 Number     Number       Type             X           Y           Z
 ---------------------------------------------------------------------
      1          6           0        1.561203    1.056420    2.018626
      2          7           0        0.357951    0.531966    1.715627
      3          8           0        2.317669    1.560112    1.205185
      4          6           0       -0.133736    0.503519    0.343591
      5          6           0       -1.162646   -0.601995    0.188276
      6          6           0       -0.622240    1.872288   -0.113012
      7          6           0       -2.528370   -0.371020    0.356160
      8          6           0       -3.438596   -1.420001    0.244316
      9          6           0       -2.991866   -2.705892   -0.042621
     10          6           0       -1.629711   -2.943064   -0.213498
     11          6           0       -0.722062   -1.896043   -0.096663
     12          6           0       -1.216860    2.761940    0.781983
     13          6           0       -1.640054    4.023482    0.379616
     14          6           0       -1.458849    4.427781   -0.938796
     15          6           0       -0.861139    3.565005   -1.850251
     16          6           0       -0.450421    2.306706   -1.428404
     17          1           0        1.806972    0.988725    3.087539
     18          1           0       -0.207298    0.144469    2.457709
     19          1           0        0.731503    0.250509   -0.271593
     20          1           0       -2.888038    0.629341    0.569996
     21          1           0       -4.497661   -1.229292    0.375744
     22          1           0       -3.701447   -3.520096   -0.136792
     23          1           0       -1.275525   -3.941984   -0.441424
     24          1           0        0.339530   -2.080416   -0.230374
     25          1           0       -1.338414    2.459228    1.816675
     26          1           0       -2.101400    4.691244    1.097521
     27          1           0       -1.779160    5.410894   -1.262737
     28          1           0       -0.710942    3.860890   -2.881230
     29         17           0        0.262107    1.240583   -2.624669
 ---------------------------------------------------------------------
                    Distance matrix (angstroms):
                    1          2          3          4          5
     1  C    0.000000
     2  N    1.347099   0.000000
     3  O    1.219685   2.271151   0.000000
     4  C    2.446275   1.457755   2.805017   0.000000
     5  C    3.676939   2.435341   4.221541   1.518203   0.000000
     6  C    3.158630   2.470052   3.236999   1.523368   2.550468
     7  C    4.639610   3.315778   5.285282   2.549362   1.395254
     8  C    5.854813   4.515385   6.552781   3.825165   2.419136
     9  C    6.255731   4.979602   6.924376   4.314903   2.797453
    10  C    5.582131   4.443890   6.154110   3.798319   2.420780
    11  C    4.290079   3.216528   4.783281   2.509551   1.396375
    12  C    3.486505   2.885221   3.757178   2.542796   3.416356
    13  C    4.662388   4.238825   4.734272   3.828895   4.653984
    14  C    5.406767   5.052137   5.204062   4.335928   5.163010
    15  C    5.208545   4.837457   4.843563   3.835981   4.648697
    16  C    4.182327   3.699742   3.893008   2.547889   3.403155
    17  H    1.098890   2.047055   2.032375   3.395736   4.444632
    18  H    2.037657   1.010122   3.154096   2.145653   2.572981
    19  H    2.565735   2.041519   2.532164   1.091377   2.127450
    20  H    4.698582   3.443603   5.326274   2.766455   2.153805
    21  H    6.680822   5.336131   7.410633   4.695478   3.398672
    22  H    7.299713   6.027386   7.989942   5.398964   3.881558
    23  H    6.251633   5.228513   6.774617   4.656440   3.400705
    24  H    4.048484   3.257575   4.384895   2.688891   2.148844
    25  H    3.227450   2.569475   3.814351   2.728740   3.471839
    26  H    5.241664   4.871350   5.416987   4.687980   5.452189
    27  H    6.394280   6.102609   6.140291   5.419414   6.216138
    28  H    6.085744   5.775410   5.582549   4.690903   5.435370
    29  Cl   4.825117   4.398806   4.358351   3.083914   3.652078
                    6          7          8          9         10
     6  C    0.000000
     7  C    2.980919   0.000000
     8  C    4.347264   1.393335   0.000000
     9  C    5.155561   2.413604   1.391193   0.000000
    10  C    4.920641   2.783435   2.408605   1.393167   0.000000
    11  C    3.769687   2.406967   2.778928   2.410557   1.390586
    12  C    1.395016   3.422984   4.765902   5.807565   5.805902
    13  C    2.430281   4.483448   5.734507   6.876784   6.991757
    14  C    2.812895   5.084218   6.286151   7.351364   7.408414
    15  C    2.437286   4.810427   5.990057   6.865252   6.754601
    16  C    1.395886   3.830504   5.061179   5.788392   5.516051
    17  H    4.114034   5.301370   6.434429   6.817400   6.177912
    18  H    3.125083   3.173265   4.217578   4.704257   4.323363
    19  H    2.118474   3.377446   4.521780   4.759855   3.972105
    20  H    2.673062   1.084348   2.146854   3.392619   3.867729
    21  H    4.987741   2.148284   1.084095   2.150069   3.392545
    22  H    6.209660   3.396438   2.150519   1.084113   2.151961
    23  H    5.860068   3.867499   3.392568   2.152392   1.084085
    24  H    4.069722   3.389824   3.864676   3.394801   2.149967
    25  H    2.140349   3.399912   4.683107   5.733180   5.778513
    26  H    3.405851   5.134047   6.313745   7.537273   7.760407
    27  H    3.896418   6.050841   7.189302   8.297082   8.420918
    28  H    3.409610   5.629636   6.715426   7.508858   7.365780
    29  Cl   2.736703   4.389689   5.385628   5.729745   5.186100
                   11         12         13         14         15
    11  C    0.000000
    12  C    4.765883   0.000000
    13  C    6.009187   1.390137   0.000000
    14  C    6.422054   2.407211   1.390864   0.000000
    15  C    5.737374   2.774907   2.406079   1.390104   0.000000
    16  C    4.417060   2.383375   2.762514   2.399083   1.389230
    17  H    4.985684   4.195645   5.331471   6.221259   6.175581
    18  H    3.309605   3.267786   4.627959   5.607975   5.539503
    19  H    2.598295   3.348645   4.503741   4.763654   4.001818
    20  H    3.393147   2.717674   3.621313   4.329801   4.310921
    21  H    3.863013   5.182530   5.979763   6.554759   6.415967
    22  H    3.393507   6.817719   7.837193   8.297060   7.823168
    23  H    2.147338   6.814893   8.015962   8.386534   7.649274
    24  H    1.085749   5.186099   6.445806   6.789157   5.994696
    25  H    4.796783   1.084895   2.145464   3.388558   3.859647
    26  H    6.835276   2.145738   1.083574   2.151481   3.390578
    27  H    7.474524   3.393232   2.154434   1.083536   2.143652
    28  H    6.395014   3.857821   3.394526   2.157263   1.083063
    29  Cl   4.147026   4.013372   4.515360   3.995258   2.695245
                   16         17         18         19         20
    16  C    0.000000
    17  H    5.217915   0.000000
    18  H    4.453791   2.273046   0.000000
    19  H    2.638769   3.603521   2.888197   0.000000
    20  H    3.570594   5.339504   3.314352   3.735354   0.000000
    21  H    5.669073   7.212617   4.962763   5.472935   2.466401
    22  H    6.796253   7.814631   5.689425   5.821227   4.287075
    23  H    6.379738   6.802005   5.123005   4.651237   4.951786
    24  H    4.615857   4.752005   3.531986   2.364012   4.289589
    25  H    3.367838   3.697422   2.654893   3.677480   2.702597
    26  H    3.846043   5.739703   5.109883   5.442420   4.170868
    27  H    3.380677   7.165252   6.636845   5.823691   5.239444
    28  H    2.143376   7.086284   6.524547   4.682489   5.205154
    29  Cl   1.753672   5.922783   5.220381   2.595679   4.528015
                   21         22         23         24         25
    21  H    0.000000
    22  H    2.478797   0.000000
    23  H    4.290527   2.481106   0.000000
    24  H    4.948759   4.290796   2.473537   0.000000
    25  H    5.065797   6.719544   6.788113   5.254928   0.000000
    26  H    6.427735   8.456346   8.808124   7.319619   2.466014
    27  H    7.359819   9.204647   9.402369   7.853302   4.288283
    28  H    7.131415   8.423421   8.194892   6.590117   4.942539
    29  Cl   6.144767   6.675579   5.830084   4.094836   4.875685
                   26         27         28         29
    26  H    0.000000
    27  H    2.488484   0.000000
    28  H    4.295733   2.482564   0.000000
    29  Cl   5.598922   4.838711   2.806894   0.000000
 Symmetry turned off by external request.
 Stoichiometry    C14H12ClNO
 Framework group  C1[X(C14H12ClNO)]
 Deg. of freedom    81
 Full point group                 C1      NOp   1
 Rotational constants (GHZ):           0.5620112           0.3263172           0.2952056
 Standard basis: 6-311+G(d) (5D, 7F)
   418 basis functions,   689 primitive gaussians,   435 cartesian basis functions
    64 alpha electrons       64 beta electrons
       nuclear repulsion energy      1254.4396648263 Hartrees.
 NAtoms=   29 NActive=   29 NUniq=   29 SFac= 1.00D+00 NAtFMM=   60 NAOKFM=F Big=F
 Integral buffers will be    131072 words long.
 Raffenetti 2 integral format.
 Two-electron integral symmetry is turned off.
 ------------------------------------------------------------------------------
 Polarizable Continuum Model (PCM)
 =================================
 Model                : PCM.
 Atomic radii         : UFF (Universal Force Field).
 Polarization charges : Total charges.
 Charge compensation  : None.
 Solution method      : On-the-fly selection.
 Cavity type          : Scaled VdW (van der Waals Surface) (Alpha=1.100).
 Cavity algorithm     : GePol (No added spheres)
                        Default sphere list used, NSphG=   29.
                        Lebedev-Laikov grids with approx.  5.0 points / Ang**2.
                        Smoothing algorithm: York/Karplus (Gamma=1.0000).
                        Polarization charges: spherical gaussians, with
                                              point-specific exponents (IZeta= 3).
                        Self-potential: point-specific (ISelfS= 7).
                        Self-field    : sphere-specific E.n sum rule (ISelfD= 2).
 1st derivatives      : Analytical E(r).r(x)/FMM algorithm (CHGder, D1EAlg=3).
                        Cavity 1st derivative terms included.
 Solvent              : DiMethylSulfoxide, Eps=  46.826000 Eps(inf)=   2.007889
 ------------------------------------------------------------------------------
 One-electron integrals computed using PRISM.
 NBasis=   418 RedAO= T EigKep=  1.11D-06  NBF=   418
 NBsUse=   416 1.00D-06 EigRej=  7.65D-07 NBFU=   416
 Initial guess from the checkpoint file:  "/home/aikhl/works/aikhl/Gau-2301.chk"
 B after Tr=     0.009293    0.016887   -0.012138
         Rot=    1.000000   -0.000725    0.000496   -0.000162 Ang=  -0.10 deg.
 ExpMin= 4.38D-02 ExpMax= 1.06D+05 ExpMxC= 3.62D+03 IAcc=3 IRadAn=         5 AccDes= 0.00D+00
 Harris functional with IExCor= 1009 and IRadAn=       5 diagonalized for initial guess.
 HarFok:  IExCor= 1009 AccDes= 0.00D+00 IRadAn=         5 IDoV= 1 UseB2=F ITyADJ=14
 ICtDFT=  3500011 ScaDFX=  1.000000  1.000000  1.000000  1.000000
 FoFCou: FMM=F IPFlag=           0 FMFlag=      100000 FMFlg1=           0
         NFxFlg=           0 DoJE=T BraDBF=F KetDBF=T FulRan=T
         wScrn=  0.000000 ICntrl=       500 IOpCl=  0 I1Cent=   200000004 NGrid=           0
         NMat0=    1 NMatS0=      1 NMatT0=    0 NMatD0=    1 NMtDS0=    0 NMtDT0=    0
 Symmetry not used in FoFCou.
 Requested convergence on RMS density matrix=1.00D-08 within 128 cycles.
 Requested convergence on MAX density matrix=1.00D-06.
 Requested convergence on             energy=1.00D-06.
 No special actions if energy rises.
 Inv3:  Mode=1 IEnd=    16022163.
 Iteration    1 A*A^-1 deviation from unit magnitude is 6.88D-15 for    251.
 Iteration    1 A*A^-1 deviation from orthogonality  is 3.90D-15 for   2301    504.
 Iteration    1 A^-1*A deviation from unit magnitude is 7.44D-15 for    842.
 Iteration    1 A^-1*A deviation from orthogonality  is 2.12D-11 for   1192   1160.
 Error on total polarization charges =  0.01705
 SCF Done:  E(RM062X) =  -1130.79735357     A.U. after   13 cycles
            NFock= 13  Conv=0.76D-08     -V/T= 2.0032
 D1PCM: PCM CHGder 1st derivatives, ID1Alg=3 FixD1E=F DoIter=F DoCFld=F I1PDM=0.
 Calling FoFJK, ICntrl=      2127 FMM=F ISym2X=0 I1Cent= 0 IOpClX= 0 NMat=1 NMatS=1 NMatT=0.
 -------------------------------------------------------------------
 Center     Atomic                   Forces (Hartrees/Bohr)
 Number     Number              X              Y              Z
 -------------------------------------------------------------------
      1        6          -0.000096599    0.000649874    0.000804720
      2        7          -0.001714907   -0.000537630    0.001415579
      3        8          -0.000193736   -0.000235925   -0.000247201
      4        6           0.002158277    0.002012826   -0.002222755
      5        6          -0.001694190   -0.000304304   -0.000647821
      6        6           0.003936808    0.000675544    0.000756829
      7        6           0.000721239   -0.000056294   -0.000021199
      8        6           0.000125208    0.000048009   -0.000027555
      9        6          -0.000076695   -0.000099578    0.000041533
     10        6           0.000119541    0.000020403    0.000091122
     11        6           0.000202999    0.000144049    0.000000935
     12        6          -0.000239669    0.000154916    0.000454305
     13        6           0.000072533   -0.000155866    0.000419104
     14        6           0.000023880   -0.000173706   -0.000494472
     15        6          -0.000107524    0.000498448    0.000235787
     16        6          -0.003509925   -0.002047172   -0.000318683
     17        1           0.000087260   -0.000130956    0.000032381
     18        1          -0.000026491   -0.000197160   -0.000176877
     19        1          -0.000176133   -0.000623819   -0.000273235
     20        1          -0.000125731    0.000300574   -0.000144544
     21        1           0.000034630    0.000096607    0.000020568
     22        1           0.000005989    0.000009068    0.000029691
     23        1           0.000072828    0.000036573   -0.000023263
     24        1           0.000042877   -0.000085356   -0.000092783
     25        1           0.000136705    0.000055111   -0.000001974
     26        1          -0.000082820   -0.000023029   -0.000059322
     27        1           0.000070800    0.000047693   -0.000005482
     28        1           0.000068071    0.000043057   -0.000049860
     29       17           0.000164773   -0.000121959    0.000504472
 -------------------------------------------------------------------
 Cartesian Forces:  Max     0.003936808 RMS     0.000826776

 GradGradGradGradGradGradGradGradGradGradGradGradGradGradGradGradGradGrad
 Berny optimization.
 Using GEDIIS/GDIIS optimizer.
 FormGI is forming the generalized inverse of G from B-inverse, IUseBI=4.
 Internal  Forces:  Max     0.002799898 RMS     0.000472384
 Search for a local minimum.
 Step number   3 out of a maximum of   80 on scan point     2 out of    18
 All quantities printed in internal units (Hartrees-Bohrs-Radians)
 Mixed Optimization -- En-DIIS/RFO-DIIS
 Swapping is turned off.
 Update second derivatives using D2CorX and points    1    2    3
 DE= -3.66D-04 DEPred=-3.89D-04 R= 9.40D-01
 TightC=F SS=  1.41D+00  RLast= 1.35D-01 DXNew= 8.4853D-01 4.0596D-01
 Trust test= 9.40D-01 RLast= 1.35D-01 DXMaxT set to 5.05D-01
 ITU=  1  1  0
     Eigenvalues ---    0.00486   0.00877   0.01189   0.01494   0.01505
     Eigenvalues ---    0.02125   0.02171   0.02175   0.02179   0.02183
     Eigenvalues ---    0.02185   0.02187   0.02191   0.02194   0.02200
     Eigenvalues ---    0.02203   0.02209   0.02214   0.02220   0.02228
     Eigenvalues ---    0.02259   0.02384   0.02403   0.03795   0.06196
     Eigenvalues ---    0.06845   0.15873   0.15999   0.15999   0.16000
     Eigenvalues ---    0.16000   0.16000   0.16000   0.16000   0.16000
     Eigenvalues ---    0.16001   0.16048   0.17069   0.19254   0.21992
     Eigenvalues ---    0.22000   0.22000   0.22014   0.22105   0.22527
     Eigenvalues ---    0.23667   0.24447   0.24840   0.25006   0.25873
     Eigenvalues ---    0.30166   0.30245   0.31171   0.33806   0.34578
     Eigenvalues ---    0.35296   0.35394   0.35502   0.35502   0.35505
     Eigenvalues ---    0.35530   0.35565   0.35567   0.35611   0.39221
     Eigenvalues ---    0.42418   0.42593   0.42703   0.43335   0.45965
     Eigenvalues ---    0.46535   0.46576   0.46845   0.46898   0.46938
     Eigenvalues ---    0.47156   0.47252   0.47516   0.55653   0.95638
     Eigenvalues --- 1000.000001000.000001000.000001000.000001000.00000
     Eigenvalues --- 1000.000001000.000001000.000001000.000001000.00000
     Eigenvalues --- 1000.000001000.000001000.000001000.000001000.00000
     Eigenvalues --- 1000.000001000.000001000.000001000.000001000.00000
     Eigenvalues --- 1000.000001000.000001000.000001000.000001000.00000
     Eigenvalues --- 1000.000001000.000001000.000001000.000001000.00000
     Eigenvalues --- 1000.000001000.000001000.000001000.000001000.00000
     Eigenvalues --- 1000.000001000.000001000.000001000.000001000.00000
     Eigenvalues --- 1000.000001000.000001000.000001000.000001000.00000
     Eigenvalues --- 1000.000001000.000001000.000001000.000001000.00000
     Eigenvalues --- 1000.000001000.000001000.000001000.000001000.00000
     Eigenvalues --- 1000.000001000.000001000.000001000.000001000.00000
     Eigenvalues --- 1000.000001000.000001000.000001000.000001000.00000
     Eigenvalues --- 1000.000001000.000001000.00000
 En-DIIS/RFO-DIIS/Sim-DIIS IScMMF=       -3 using points:     3    2
 RFO step:  Lambda=-8.25111557D-05.
 DidBck=F Rises=F RFO-DIIS coefs:    1.20312   -0.20312
 Iteration  1 RMS(Cart)=  0.01493536 RMS(Int)=  0.00007066
 Iteration  2 RMS(Cart)=  0.00011906 RMS(Int)=  0.00001230
 Iteration  3 RMS(Cart)=  0.00000001 RMS(Int)=  0.00001230
 Iteration  1 RMS(Cart)=  0.00000138 RMS(Int)=  0.00000052
 Iteration  2 RMS(Cart)=  0.00000087 RMS(Int)=  0.00000058
 Variable       Old X    -DE/DX   Delta X   Delta X   Delta X     New X
                                 (Linear)    (Quad)   (Total)
    R1        2.54565   0.00006   0.00040  -0.00014   0.00026   2.54591
    R2        2.30487  -0.00005  -0.00008  -0.00002  -0.00009   2.30478
    R3        2.07660   0.00006   0.00021   0.00003   0.00025   2.07685
    R4        2.75476   0.00106  -0.00234   0.00401   0.00167   2.75643
    R5        1.90885  -0.00004  -0.00021   0.00003  -0.00018   1.90867
    R6        2.86899   0.00038   0.00339  -0.00074   0.00264   2.87163
    R7        2.87875  -0.00154  -0.00066  -0.00446  -0.00513   2.87362
    R8        2.06240   0.00016  -0.00149   0.00127  -0.00022   2.06218
    R9        2.63665  -0.00076   0.00049  -0.00187  -0.00137   2.63527
   R10        2.63877  -0.00007   0.00018  -0.00027  -0.00008   2.63868
   R11        2.63620   0.00034   0.00023   0.00056   0.00079   2.63699
   R12        2.63784  -0.00126  -0.00028  -0.00252  -0.00280   2.63504
   R13        2.63302  -0.00012   0.00015  -0.00035  -0.00020   2.63282
   R14        2.04912   0.00029  -0.00028   0.00093   0.00065   2.04977
   R15        2.62897   0.00015  -0.00016   0.00043   0.00028   2.62925
   R16        2.04864  -0.00002   0.00002  -0.00005  -0.00003   2.04861
   R17        2.63270   0.00012  -0.00020   0.00041   0.00021   2.63291
   R18        2.04868  -0.00001   0.00002  -0.00005  -0.00003   2.04865
   R19        2.62783  -0.00016   0.00010  -0.00036  -0.00026   2.62757
   R20        2.04862  -0.00000   0.00001  -0.00002  -0.00001   2.04862
   R21        2.05177   0.00007   0.00003   0.00017   0.00020   2.05197
   R22        2.62698  -0.00009  -0.00023  -0.00001  -0.00024   2.62674
   R23        2.05015  -0.00003   0.00018  -0.00018  -0.00001   2.05015
   R24        2.62835   0.00043   0.00014   0.00085   0.00099   2.62934
   R25        2.04766  -0.00002  -0.00001  -0.00004  -0.00005   2.04760
   R26        2.62692  -0.00019  -0.00010  -0.00032  -0.00042   2.62649
   R27        2.04759   0.00002  -0.00002   0.00007   0.00006   2.04764
   R28        2.62526   0.00028   0.00017   0.00041   0.00058   2.62584
   R29        2.04669   0.00007  -0.00004   0.00020   0.00015   2.04685
   R30        3.31396  -0.00020   0.00023  -0.00077  -0.00054   3.31342
    A1        2.17093  -0.00055  -0.00004  -0.00235  -0.00241   2.16852
    A2        1.97640   0.00029   0.00068   0.00088   0.00154   1.97794
    A3        2.13585   0.00026  -0.00063   0.00147   0.00081   2.13666
    A4        2.11832   0.00047   0.00030   0.00182   0.00211   2.12043
    A5        2.07595  -0.00006   0.00133  -0.00070   0.00062   2.07657
    A6        2.08888  -0.00041  -0.00161  -0.00108  -0.00270   2.08618
    A7        1.91674  -0.00065  -0.00577   0.00542  -0.00035   1.91639
    A8        1.95275   0.00041  -0.00013   0.00117   0.00106   1.95380
    A9        1.84175   0.00101  -0.00049   0.00298   0.00245   1.84420
   A10        1.98918  -0.00085   0.00380  -0.00689  -0.00312   1.98606
   A11        1.88685  -0.00029  -0.00074  -0.00338  -0.00420   1.88265
   A12        1.86876   0.00054   0.00341   0.00112   0.00450   1.87327
   A13        2.13001  -0.00019   0.00243  -0.00200   0.00042   2.13043
   A14        2.07357  -0.00025  -0.00133  -0.00018  -0.00151   2.07205
   A15        2.07923   0.00044  -0.00115   0.00216   0.00100   2.08023
   A16        2.11461   0.00019  -0.00183   0.00180  -0.00007   2.11454
   A17        2.12070  -0.00054   0.00176  -0.00286  -0.00114   2.11956
   A18        2.04718   0.00039   0.00039   0.00102   0.00138   2.04856
   A19        2.10036  -0.00017   0.00053  -0.00115  -0.00062   2.09974
   A20        2.09569   0.00010   0.00030   0.00034   0.00063   2.09632
   A21        2.08712   0.00007  -0.00081   0.00080  -0.00002   2.08711
   A22        2.09746   0.00005   0.00015   0.00018   0.00032   2.09779
   A23        2.08980  -0.00013   0.00005  -0.00078  -0.00073   2.08908
   A24        2.09590   0.00008  -0.00020   0.00060   0.00041   2.09631
   A25        2.09049  -0.00006  -0.00030   0.00013  -0.00016   2.09033
   A26        2.09662   0.00002   0.00016  -0.00010   0.00005   2.09667
   A27        2.09607   0.00003   0.00014  -0.00004   0.00010   2.09617
   A28        2.09404  -0.00010   0.00005  -0.00025  -0.00020   2.09384
   A29        2.09682   0.00013  -0.00009   0.00067   0.00058   2.09739
   A30        2.09232  -0.00004   0.00004  -0.00042  -0.00038   2.09194
   A31        2.10477  -0.00016   0.00072  -0.00106  -0.00034   2.10444
   A32        2.08403   0.00017  -0.00043   0.00112   0.00068   2.08471
   A33        2.09438  -0.00001  -0.00028  -0.00005  -0.00034   2.09404
   A34        2.12093  -0.00028   0.00009  -0.00110  -0.00101   2.11993
   A35        2.07338   0.00013  -0.00013   0.00054   0.00040   2.07378
   A36        2.08881   0.00015   0.00003   0.00056   0.00058   2.08939
   A37        2.09266  -0.00010  -0.00032   0.00005  -0.00027   2.09240
   A38        2.09105   0.00008   0.00019   0.00017   0.00036   2.09140
   A39        2.09943   0.00002   0.00013  -0.00022  -0.00009   2.09934
   A40        2.09108   0.00003   0.00016   0.00024   0.00038   2.09146
   A41        2.10438   0.00001  -0.00009  -0.00001  -0.00010   2.10428
   A42        2.08773  -0.00003  -0.00006  -0.00023  -0.00029   2.08744
   A43        2.08309  -0.00011   0.00026  -0.00069  -0.00044   2.08266
   A44        2.11089   0.00006  -0.00010   0.00032   0.00022   2.11111
   A45        2.08920   0.00006  -0.00016   0.00037   0.00021   2.08942
   A46        2.13133   0.00008  -0.00050   0.00046  -0.00005   2.13128
   A47        2.09859  -0.00078   0.00095  -0.00333  -0.00241   2.09618
   A48        2.05288   0.00071  -0.00050   0.00317   0.00265   2.05553
    D1        0.02180  -0.00019   0.00022  -0.00857  -0.00835   0.01345
    D2       -3.12936  -0.00012   0.00173  -0.00502  -0.00329  -3.13264
    D3       -3.11953   0.00011  -0.00004   0.00341   0.00337  -3.11616
    D4        0.01250   0.00018   0.00146   0.00696   0.00843   0.02093
    D5        2.72746   0.00060   0.00354   0.01657   0.02010   2.74756
    D6       -1.32863  -0.00073   0.00389   0.01262   0.01652  -1.31211
    D7        0.69769   0.00071   0.00760   0.01628   0.02386   0.72156
    D8       -0.40450   0.00052   0.00200   0.01300   0.01500  -0.38951
    D9        1.82259  -0.00080   0.00235   0.00904   0.01141   1.83400
   D10       -2.43427   0.00064   0.00606   0.01270   0.01876  -2.41551
   D11        1.61317  -0.00037  -0.00139   0.01759   0.01617   1.62934
   D12       -1.49835  -0.00034   0.00118   0.01840   0.01956  -1.47879
   D13       -0.59349   0.00028   0.00051   0.01693   0.01745  -0.57603
   D14        2.57818   0.00031   0.00309   0.01775   0.02085   2.59903
   D15       -2.66885   0.00033  -0.00553   0.02212   0.01659  -2.65226
   D16        0.50281   0.00036  -0.00296   0.02293   0.01999   0.52280
   D17       -0.57734   0.00171  -0.00663   0.00119  -0.00544  -0.58278
   D18        2.52301   0.00280  -0.00000   0.00000   0.00000   2.52301
   D19        1.61036   0.00048  -0.01150   0.00396  -0.00756   1.60280
   D20       -1.57248   0.00157  -0.00487   0.00278  -0.00212  -1.57459
   D21       -2.58720  -0.00004  -0.00796  -0.00367  -0.01161  -2.59881
   D22        0.51315   0.00105  -0.00133  -0.00485  -0.00617   0.50698
   D23       -3.10825   0.00012   0.00375   0.00316   0.00692  -3.10133
   D24        0.03869   0.00016   0.00237   0.00580   0.00818   0.04687
   D25        0.00317   0.00007   0.00116   0.00231   0.00347   0.00664
   D26       -3.13307   0.00012  -0.00021   0.00495   0.00473  -3.12834
   D27        3.11341  -0.00014  -0.00311  -0.00444  -0.00753   3.10588
   D28       -0.03156  -0.00009  -0.00161  -0.00339  -0.00499  -0.03655
   D29        0.00100  -0.00010  -0.00065  -0.00358  -0.00423  -0.00322
   D30        3.13922  -0.00005   0.00085  -0.00252  -0.00168   3.13753
   D31        3.11787   0.00057   0.00277   0.00087   0.00362   3.12149
   D32       -0.01178   0.00067   0.00476   0.00114   0.00587  -0.00591
   D33        0.01585  -0.00045  -0.00365   0.00210  -0.00155   0.01429
   D34       -3.11380  -0.00036  -0.00167   0.00236   0.00070  -3.11310
   D35       -3.11322  -0.00051  -0.00265   0.00238  -0.00031  -3.11353
   D36        0.05915  -0.00083   0.00027  -0.00972  -0.00946   0.04968
   D37       -0.01134   0.00053   0.00364   0.00126   0.00490  -0.00644
   D38       -3.12216   0.00022   0.00656  -0.01084  -0.00425  -3.12641
   D39       -0.00562   0.00000  -0.00133   0.00099  -0.00034  -0.00597
   D40       -3.14064  -0.00001  -0.00054  -0.00012  -0.00066  -3.14130
   D41        3.13065  -0.00004   0.00005  -0.00164  -0.00160   3.12905
   D42       -0.00437  -0.00005   0.00084  -0.00275  -0.00192  -0.00628
   D43        0.00385  -0.00006   0.00097  -0.00304  -0.00207   0.00178
   D44       -3.13361  -0.00002   0.00079  -0.00152  -0.00073  -3.13434
   D45        3.13885  -0.00004   0.00017  -0.00193  -0.00176   3.13709
   D46        0.00139  -0.00001  -0.00000  -0.00041  -0.00041   0.00097
   D47        0.00031   0.00004  -0.00045   0.00178   0.00133   0.00164
   D48       -3.13704   0.00005  -0.00054   0.00226   0.00172  -3.13532
   D49        3.13777   0.00000  -0.00027   0.00026  -0.00001   3.13776
   D50        0.00043   0.00001  -0.00036   0.00074   0.00038   0.00080
   D51       -0.00275   0.00004   0.00029   0.00155   0.00184  -0.00090
   D52       -3.14094  -0.00000  -0.00121   0.00049  -0.00072   3.14153
   D53        3.13461   0.00003   0.00038   0.00107   0.00145   3.13607
   D54       -0.00358  -0.00001  -0.00112   0.00001  -0.00111  -0.00469
   D55       -0.01340   0.00015   0.00143  -0.00247  -0.00105  -0.01445
   D56        3.13830   0.00009   0.00117  -0.00220  -0.00104   3.13727
   D57        3.11615   0.00006  -0.00058  -0.00274  -0.00333   3.11282
   D58       -0.01534  -0.00000  -0.00083  -0.00247  -0.00331  -0.01865
   D59        0.00578   0.00010   0.00100  -0.00053   0.00047   0.00626
   D60       -3.13515   0.00004   0.00001   0.00324   0.00326  -3.13188
   D61        3.13722   0.00016   0.00126  -0.00080   0.00046   3.13768
   D62       -0.00371   0.00010   0.00027   0.00298   0.00325  -0.00046
   D63       -0.00132  -0.00002  -0.00104   0.00379   0.00275   0.00144
   D64       -3.14148  -0.00008  -0.00191   0.00474   0.00284  -3.13865
   D65        3.13962   0.00003  -0.00006   0.00005  -0.00001   3.13961
   D66       -0.00055  -0.00002  -0.00093   0.00100   0.00007  -0.00047
   D67        0.00431  -0.00030  -0.00135  -0.00421  -0.00557  -0.00127
   D68        3.11589  -0.00002  -0.00419   0.00748   0.00330   3.11919
   D69       -3.13870  -0.00025  -0.00050  -0.00516  -0.00566   3.13883
   D70       -0.02711   0.00003  -0.00333   0.00654   0.00321  -0.02389
         Item               Value     Threshold  Converged?
 Maximum Force            0.001540     0.002500     YES
 RMS     Force            0.000285     0.001667     YES
 Maximum Displacement     0.075826     0.010000     NO 
 RMS     Displacement     0.014953     0.006667     NO 
 Predicted change in Energy=-4.145407D-05
 GradGradGradGradGradGradGradGradGradGradGradGradGradGradGradGradGradGrad

                          Input orientation:                          
 ---------------------------------------------------------------------
 Center     Atomic      Atomic             Coordinates (Angstroms)
 Number     Number       Type             X           Y           Z
 ---------------------------------------------------------------------
      1          6           0        1.563077    1.064718    2.014142
      2          7           0        0.367527    0.524908    1.707032
      3          8           0        2.312020    1.581147    1.201802
      4          6           0       -0.128753    0.502632    0.335596
      5          6           0       -1.162375   -0.600376    0.180050
      6          6           0       -0.618658    1.870281   -0.113761
      7          6           0       -2.527781   -0.362553    0.334362
      8          6           0       -3.440043   -1.410486    0.230911
      9          6           0       -2.995237   -2.701831   -0.034419
     10          6           0       -1.632701   -2.944895   -0.194524
     11          6           0       -0.723197   -1.898675   -0.086940
     12          6           0       -1.217278    2.753899    0.785192
     13          6           0       -1.646004    4.014649    0.386658
     14          6           0       -1.465193    4.424040   -0.930787
     15          6           0       -0.863132    3.567196   -1.844632
     16          6           0       -0.450424    2.307798   -1.427017
     17          1           0        1.814607    0.986756    3.081148
     18          1           0       -0.192761    0.124261    2.445757
     19          1           0        0.731328    0.245436   -0.284851
     20          1           0       -2.886426    0.642290    0.529871
     21          1           0       -4.499294   -1.214351    0.352336
     22          1           0       -3.706554   -3.515301   -0.121378
     23          1           0       -1.279398   -3.947480   -0.407203
     24          1           0        0.338746   -2.087908   -0.211626
     25          1           0       -1.335323    2.447774    1.819282
     26          1           0       -2.111225    4.678071    1.106040
     27          1           0       -1.787055    5.407832   -1.251210
     28          1           0       -0.710913    3.868140   -2.873934
     29         17           0        0.272920    1.247328   -2.621397
 ---------------------------------------------------------------------
                    Distance matrix (angstroms):
                    1          2          3          4          5
     1  C    0.000000
     2  N    1.347239   0.000000
     3  O    1.219635   2.269791   0.000000
     4  C    2.448622   1.458639   2.805509   0.000000
     5  C    3.683004   2.436912   4.227817   1.519603   0.000000
     6  C    3.152280   2.469388   3.225395   1.520655   2.546782
     7  C    4.646922   3.324849   5.287163   2.550271   1.394527
     8  C    5.859843   4.519101   6.555816   3.825652   2.417982
     9  C    6.257933   4.975207   6.931026   4.315347   2.796693
    10  C    5.582848   4.433549   6.164057   3.798463   2.420389
    11  C    4.292236   3.206520   4.794012   2.509616   1.396331
    12  C    3.477647   2.886139   3.742306   2.540714   3.408867
    13  C    4.652848   4.239809   4.717238   3.826084   4.644893
    14  C    5.397042   5.051750   5.186261   4.332117   5.154649
    15  C    5.199906   4.835738   4.827705   3.832005   4.643010
    16  C    4.176244   3.697297   3.881985   2.543404   3.398090
    17  H    1.099022   2.048301   2.032896   3.398394   4.449470
    18  H    2.038067   1.010026   3.153389   2.144770   2.568789
    19  H    2.578449   2.044029   2.548106   1.091258   2.125475
    20  H    4.709521   3.462325   5.325109   2.768033   2.153821
    21  H    6.686411   5.342861   7.411504   4.695735   3.397304
    22  H    7.301098   6.022002   7.996738   5.399376   3.880786
    23  H    6.250176   5.213886   6.786228   4.656095   3.400245
    24  H    4.048713   3.241741   4.399267   2.688662   2.149309
    25  H    3.217381   2.570936   3.799399   2.727767   3.465287
    26  H    5.232731   4.873825   5.400482   4.685944   5.442405
    27  H    6.383459   6.102161   6.120719   5.415617   6.207841
    28  H    6.076470   5.772823   5.565975   4.686858   5.431231
    29  Cl   4.815192   4.389322   4.345827   3.075666   3.649957
                    6          7          8          9         10
     6  C    0.000000
     7  C    2.971719   0.000000
     8  C    4.340789   1.393229   0.000000
     9  C    5.153507   2.413863   1.391338   0.000000
    10  C    4.921456   2.783771   2.408711   1.393277   0.000000
    11  C    3.770501   2.407009   2.778599   2.410391   1.390449
    12  C    1.395437   3.410710   4.752895   5.796369   5.797299
    13  C    2.429850   4.465441   5.716198   6.863587   6.983781
    14  C    2.811732   5.063711   6.268275   7.343197   7.407519
    15  C    2.436227   4.791868   5.977095   6.864651   6.761836
    16  C    1.394405   3.814269   5.050958   5.788936   5.523368
    17  H    4.112036   5.312420   6.440650   6.815206   6.170238
    18  H    3.127476   3.185482   4.219696   4.689557   4.297003
    19  H    2.119400   3.372666   4.517569   4.757771   3.971776
    20  H    2.658006   1.084693   2.147035   3.393141   3.868393
    21  H    4.979110   2.147730   1.084078   2.150433   3.392815
    22  H    6.208032   3.396620   2.150670   1.084098   2.152111
    23  H    5.862510   3.867826   3.392921   2.152838   1.084081
    24  H    4.073507   3.389976   3.864452   3.394665   2.149726
    25  H    2.140972   3.394832   4.673216   5.719262   5.764090
    26  H    3.405783   5.116336   6.293023   7.519646   7.747907
    27  H    3.895281   6.029930   7.170671   8.288964   8.420716
    28  H    3.408593   5.611857   6.704633   7.513022   7.378779
    29  Cl   2.733354   4.378603   5.383840   5.741878   5.205367
                   11         12         13         14         15
    11  C    0.000000
    12  C    4.759325   0.000000
    13  C    6.003604   1.390009   0.000000
    14  C    6.421787   2.407367   1.391386   0.000000
    15  C    5.743240   2.775400   2.406607   1.389881   0.000000
    16  C    4.423191   2.383473   2.762638   2.398849   1.389537
    17  H    4.980255   4.193630   5.329563   6.218330   6.171894
    18  H    3.284538   3.274462   4.635398   5.613219   5.541717
    19  H    2.598465   3.351783   4.506617   4.764732   4.001164
    20  H    3.393599   2.703727   3.596104   4.295935   4.276337
    21  H    3.862663   5.167784   5.956918   6.530208   6.396212
    22  H    3.393389   6.805971   7.823306   8.289269   7.824092
    23  H    2.146982   6.806919   8.010000   8.389934   7.662234
    24  H    1.085854   5.182466   6.445027   6.795355   6.007614
    25  H    4.785394   1.084891   2.145700   3.389007   3.860095
    26  H    6.826669   2.145815   1.083545   2.151872   3.390906
    27  H    7.474782   3.393368   2.154871   1.083565   2.143297
    28  H    6.404970   3.858386   3.395191   2.157263   1.083144
    29  Cl   4.160896   4.011895   4.515388   3.996335   2.697363
                   16         17         18         19         20
    16  C    0.000000
    17  H    5.215273   0.000000
    18  H    4.453381   2.275333   0.000000
    19  H    2.637123   3.612894   2.885280   0.000000
    20  H    3.540824   5.359793   3.345864   3.729532   0.000000
    21  H    5.653757   7.221954   4.971973   5.467759   2.465760
    22  H    6.798203   7.810756   5.673036   5.819336   4.287458
    23  H    6.391848   6.788825   5.089129   4.651724   4.952437
    24  H    4.628412   4.740684   3.498268   2.367272   4.290167
    25  H    3.367655   3.694447   2.663950   3.680858   2.707079
    26  H    3.846145   5.739252   5.119818   5.446370   4.149752
    27  H    3.380488   7.161509   6.642700   5.824641   5.204927
    28  H    2.143849   7.081217   6.525658   4.680534   5.169609
    29  Cl   1.753387   5.913013   5.210968   2.583288   4.503114
                   21         22         23         24         25
    21  H    0.000000
    22  H    2.479358   0.000000
    23  H    4.291226   2.481846   0.000000
    24  H    4.948513   4.290694   2.472782   0.000000
    25  H    5.057055   6.704265   6.771974   5.243997   0.000000
    26  H    6.402467   8.437001   8.796702   7.315537   2.466772
    27  H    7.333547   9.196919   9.407015   7.860400   4.288814
    28  H    7.112831   8.430044   8.215343   6.607887   4.943036
    29  Cl   6.138158   6.690961   5.856482   4.115231   4.873104
                   26         27         28         29
    26  H    0.000000
    27  H    2.488828   0.000000
    28  H    4.296167   2.482330   0.000000
    29  Cl   5.598922   4.840527   2.810757   0.000000
 Symmetry turned off by external request.
 Stoichiometry    C14H12ClNO
 Framework group  C1[X(C14H12ClNO)]
 Deg. of freedom    81
 Full point group                 C1      NOp   1
 Rotational constants (GHZ):           0.5631190           0.3265887           0.2955211
 Standard basis: 6-311+G(d) (5D, 7F)
   418 basis functions,   689 primitive gaussians,   435 cartesian basis functions
    64 alpha electrons       64 beta electrons
       nuclear repulsion energy      1255.0345739422 Hartrees.
 NAtoms=   29 NActive=   29 NUniq=   29 SFac= 1.00D+00 NAtFMM=   60 NAOKFM=F Big=F
 Integral buffers will be    131072 words long.
 Raffenetti 2 integral format.
 Two-electron integral symmetry is turned off.
 ------------------------------------------------------------------------------
 Polarizable Continuum Model (PCM)
 =================================
 Model                : PCM.
 Atomic radii         : UFF (Universal Force Field).
 Polarization charges : Total charges.
 Charge compensation  : None.
 Solution method      : On-the-fly selection.
 Cavity type          : Scaled VdW (van der Waals Surface) (Alpha=1.100).
 Cavity algorithm     : GePol (No added spheres)
                        Default sphere list used, NSphG=   29.
                        Lebedev-Laikov grids with approx.  5.0 points / Ang**2.
                        Smoothing algorithm: York/Karplus (Gamma=1.0000).
                        Polarization charges: spherical gaussians, with
                                              point-specific exponents (IZeta= 3).
                        Self-potential: point-specific (ISelfS= 7).
                        Self-field    : sphere-specific E.n sum rule (ISelfD= 2).
 1st derivatives      : Analytical E(r).r(x)/FMM algorithm (CHGder, D1EAlg=3).
                        Cavity 1st derivative terms included.
 Solvent              : DiMethylSulfoxide, Eps=  46.826000 Eps(inf)=   2.007889
 ------------------------------------------------------------------------------
 One-electron integrals computed using PRISM.
 NBasis=   418 RedAO= T EigKep=  1.10D-06  NBF=   418
 NBsUse=   416 1.00D-06 EigRej=  7.64D-07 NBFU=   416
 Initial guess from the checkpoint file:  "/home/aikhl/works/aikhl/Gau-2301.chk"
 B after Tr=     0.002690    0.004480    0.000702
         Rot=    1.000000   -0.000075    0.000316   -0.000306 Ang=  -0.05 deg.
 ExpMin= 4.38D-02 ExpMax= 1.06D+05 ExpMxC= 3.62D+03 IAcc=3 IRadAn=         5 AccDes= 0.00D+00
 Harris functional with IExCor= 1009 and IRadAn=       5 diagonalized for initial guess.
 HarFok:  IExCor= 1009 AccDes= 0.00D+00 IRadAn=         5 IDoV= 1 UseB2=F ITyADJ=14
 ICtDFT=  3500011 ScaDFX=  1.000000  1.000000  1.000000  1.000000
 FoFCou: FMM=F IPFlag=           0 FMFlag=      100000 FMFlg1=           0
         NFxFlg=           0 DoJE=T BraDBF=F KetDBF=T FulRan=T
         wScrn=  0.000000 ICntrl=       500 IOpCl=  0 I1Cent=   200000004 NGrid=           0
         NMat0=    1 NMatS0=      1 NMatT0=    0 NMatD0=    1 NMtDS0=    0 NMtDT0=    0
 Symmetry not used in FoFCou.
 Requested convergence on RMS density matrix=1.00D-08 within 128 cycles.
 Requested convergence on MAX density matrix=1.00D-06.
 Requested convergence on             energy=1.00D-06.
 No special actions if energy rises.
 Inv3:  Mode=1 IEnd=    16105467.
 Iteration    1 A*A^-1 deviation from unit magnitude is 8.66D-15 for    231.
 Iteration    1 A*A^-1 deviation from orthogonality  is 4.02D-15 for   1093    500.
 Iteration    1 A^-1*A deviation from unit magnitude is 6.00D-15 for    500.
 Iteration    1 A^-1*A deviation from orthogonality  is 2.11D-15 for   2317   2231.
 Error on total polarization charges =  0.01705
 SCF Done:  E(RM062X) =  -1130.79740051     A.U. after   13 cycles
            NFock= 13  Conv=0.58D-08     -V/T= 2.0032
 D1PCM: PCM CHGder 1st derivatives, ID1Alg=3 FixD1E=F DoIter=F DoCFld=F I1PDM=0.
 Calling FoFJK, ICntrl=      2127 FMM=F ISym2X=0 I1Cent= 0 IOpClX= 0 NMat=1 NMatS=1 NMatT=0.
 -------------------------------------------------------------------
 Center     Atomic                   Forces (Hartrees/Bohr)
 Number     Number              X              Y              Z
 -------------------------------------------------------------------
      1        6           0.000241522   -0.000800239   -0.000147226
      2        7          -0.002346348   -0.000440963    0.001470657
      3        8          -0.000069478    0.000386707   -0.000037369
      4        6           0.002023136    0.000539044   -0.001768995
      5        6          -0.000652021    0.000119878   -0.000095695
      6        6           0.003457152    0.001216262    0.001460058
      7        6           0.000263035    0.000164518    0.000016312
      8        6          -0.000013816   -0.000193707   -0.000129907
      9        6          -0.000128893    0.000074375    0.000000855
     10        6           0.000088168    0.000038824   -0.000053785
     11        6           0.000202794   -0.000049783    0.000214257
     12        6          -0.000027707    0.000327250    0.000216868
     13        6           0.000096211   -0.000198592    0.000161490
     14        6           0.000072574   -0.000106689   -0.000255910
     15        6          -0.000180055    0.000230763    0.000019753
     16        6          -0.002805553   -0.001377555   -0.000794331
     17        1          -0.000242566    0.000286409    0.000010918
     18        1          -0.000019792   -0.000121424    0.000003562
     19        1           0.000101356   -0.000186123   -0.000094240
     20        1          -0.000017972   -0.000044689   -0.000028226
     21        1          -0.000001907    0.000019362   -0.000001407
     22        1           0.000000262    0.000001520    0.000051533
     23        1           0.000009760    0.000010309   -0.000018127
     24        1          -0.000008420   -0.000010301   -0.000041418
     25        1           0.000019887   -0.000024861   -0.000049402
     26        1          -0.000025665    0.000014663   -0.000034575
     27        1           0.000000130    0.000008123    0.000005057
     28        1           0.000000942    0.000003134   -0.000016862
     29       17          -0.000036734    0.000113782   -0.000063844
 -------------------------------------------------------------------
 Cartesian Forces:  Max     0.003457152 RMS     0.000707746

 GradGradGradGradGradGradGradGradGradGradGradGradGradGradGradGradGradGrad
 Berny optimization.
 Using GEDIIS/GDIIS optimizer.
 FormGI is forming the generalized inverse of G from B-inverse, IUseBI=4.
 Internal  Forces:  Max     0.002770981 RMS     0.000388691
 Search for a local minimum.
 Step number   4 out of a maximum of   80 on scan point     2 out of    18
 All quantities printed in internal units (Hartrees-Bohrs-Radians)
 Mixed Optimization -- En-DIIS/RFO-DIIS
 Swapping is turned off.
 Update second derivatives using D2CorX and points    1    2    3    4
 DE= -4.69D-05 DEPred=-4.15D-05 R= 1.13D+00
 TightC=F SS=  1.41D+00  RLast= 7.21D-02 DXNew= 8.4853D-01 2.1623D-01
 Trust test= 1.13D+00 RLast= 7.21D-02 DXMaxT set to 5.05D-01
 ITU=  1  1  1  0
     Eigenvalues ---    0.00332   0.00724   0.01233   0.01486   0.01504
     Eigenvalues ---    0.02087   0.02169   0.02171   0.02182   0.02184
     Eigenvalues ---    0.02185   0.02189   0.02191   0.02194   0.02201
     Eigenvalues ---    0.02203   0.02209   0.02212   0.02215   0.02221
     Eigenvalues ---    0.02229   0.02388   0.03427   0.03981   0.06199
     Eigenvalues ---    0.06871   0.15857   0.15997   0.15998   0.15999
     Eigenvalues ---    0.16000   0.16000   0.16000   0.16000   0.16000
     Eigenvalues ---    0.16023   0.16086   0.16824   0.19197   0.21947
     Eigenvalues ---    0.21998   0.22000   0.22014   0.22189   0.22507
     Eigenvalues ---    0.23501   0.24428   0.24606   0.24991   0.27073
     Eigenvalues ---    0.30224   0.30306   0.31421   0.33830   0.34663
     Eigenvalues ---    0.35297   0.35461   0.35502   0.35503   0.35505
     Eigenvalues ---    0.35535   0.35566   0.35566   0.35609   0.39104
     Eigenvalues ---    0.42418   0.42679   0.42699   0.44014   0.45990
     Eigenvalues ---    0.46315   0.46648   0.46697   0.46899   0.47026
     Eigenvalues ---    0.47124   0.47381   0.47976   0.55773   0.95712
     Eigenvalues --- 1000.000001000.000001000.000001000.000001000.00000
     Eigenvalues --- 1000.000001000.000001000.000001000.000001000.00000
     Eigenvalues --- 1000.000001000.000001000.000001000.000001000.00000
     Eigenvalues --- 1000.000001000.000001000.000001000.000001000.00000
     Eigenvalues --- 1000.000001000.000001000.000001000.000001000.00000
     Eigenvalues --- 1000.000001000.000001000.000001000.000001000.00000
     Eigenvalues --- 1000.000001000.000001000.000001000.000001000.00000
     Eigenvalues --- 1000.000001000.000001000.000001000.000001000.00000
     Eigenvalues --- 1000.000001000.000001000.000001000.000001000.00000
     Eigenvalues --- 1000.000001000.000001000.000001000.000001000.00000
     Eigenvalues --- 1000.000001000.000001000.000001000.000001000.00000
     Eigenvalues --- 1000.000001000.000001000.000001000.000001000.00000
     Eigenvalues --- 1000.000001000.000001000.000001000.000001000.00000
     Eigenvalues --- 1000.000001000.000001000.00000
 En-DIIS/RFO-DIIS/Sim-DIIS IScMMF=       -3 using points:     4    3    2
 RFO step:  Lambda=-5.17451708D-05.
 DidBck=F Rises=F RFO-DIIS coefs:    2.15578   -1.11932   -0.03646
 Iteration  1 RMS(Cart)=  0.02278228 RMS(Int)=  0.00018230
 Iteration  2 RMS(Cart)=  0.00029469 RMS(Int)=  0.00001826
 Iteration  3 RMS(Cart)=  0.00000003 RMS(Int)=  0.00001826
 Iteration  1 RMS(Cart)=  0.00000202 RMS(Int)=  0.00000075
 Iteration  2 RMS(Cart)=  0.00000126 RMS(Int)=  0.00000084
 Iteration  3 RMS(Cart)=  0.00000079 RMS(Int)=  0.00000096
 Variable       Old X    -DE/DX   Delta X   Delta X   Delta X     New X
                                 (Linear)    (Quad)   (Total)
    R1        2.54591  -0.00015   0.00038  -0.00045  -0.00008   2.54583
    R2        2.30478   0.00015  -0.00012   0.00020   0.00008   2.30486
    R3        2.07685  -0.00007   0.00033  -0.00036  -0.00003   2.07682
    R4        2.75643   0.00038   0.00151   0.00007   0.00158   2.75801
    R5        1.90867   0.00006  -0.00025   0.00022  -0.00003   1.90865
    R6        2.87163   0.00009   0.00366  -0.00092   0.00275   2.87438
    R7        2.87362  -0.00019  -0.00604   0.00206  -0.00399   2.86964
    R8        2.06218   0.00018  -0.00053   0.00056   0.00004   2.06222
    R9        2.63527  -0.00020  -0.00150   0.00031  -0.00119   2.63408
   R10        2.63868   0.00004  -0.00006   0.00016   0.00010   2.63878
   R11        2.63699   0.00020   0.00096   0.00011   0.00107   2.63807
   R12        2.63504   0.00021  -0.00329   0.00201  -0.00127   2.63378
   R13        2.63282   0.00013  -0.00021   0.00042   0.00022   2.63304
   R14        2.04977  -0.00004   0.00070  -0.00052   0.00019   2.04996
   R15        2.62925  -0.00007   0.00029  -0.00033  -0.00004   2.62920
   R16        2.04861   0.00000  -0.00003   0.00003  -0.00000   2.04861
   R17        2.63291   0.00009   0.00020   0.00009   0.00030   2.63321
   R18        2.04865  -0.00001  -0.00003  -0.00000  -0.00003   2.04862
   R19        2.62757  -0.00005  -0.00028   0.00003  -0.00025   2.62732
   R20        2.04862  -0.00000  -0.00001  -0.00000  -0.00001   2.04861
   R21        2.05197  -0.00000   0.00024  -0.00011   0.00013   2.05209
   R22        2.62674  -0.00014  -0.00032  -0.00026  -0.00058   2.62615
   R23        2.05015  -0.00004   0.00002  -0.00011  -0.00009   2.05006
   R24        2.62934   0.00013   0.00117  -0.00028   0.00088   2.63022
   R25        2.04760  -0.00000  -0.00007   0.00002  -0.00005   2.04755
   R26        2.62649  -0.00021  -0.00050  -0.00034  -0.00084   2.62565
   R27        2.04764   0.00001   0.00006  -0.00002   0.00005   2.04769
   R28        2.62584   0.00015   0.00070   0.00007   0.00077   2.62661
   R29        2.04685   0.00002   0.00017  -0.00005   0.00012   2.04696
   R30        3.31342  -0.00004  -0.00058   0.00016  -0.00042   3.31300
    A1        2.16852   0.00006  -0.00280   0.00171  -0.00121   2.16731
    A2        1.97794  -0.00011   0.00190  -0.00136   0.00041   1.97835
    A3        2.13666   0.00005   0.00082   0.00007   0.00077   2.13744
    A4        2.12043  -0.00007   0.00249  -0.00155   0.00093   2.12136
    A5        2.07657   0.00007   0.00096   0.00022   0.00116   2.07773
    A6        2.08618  -0.00000  -0.00341   0.00134  -0.00209   2.08409
    A7        1.91639  -0.00109  -0.00145   0.00010  -0.00134   1.91504
    A8        1.95380   0.00031   0.00120   0.00002   0.00120   1.95501
    A9        1.84420   0.00100   0.00274  -0.00116   0.00155   1.84575
   A10        1.98606  -0.00021  -0.00292   0.00148  -0.00144   1.98463
   A11        1.88265  -0.00012  -0.00498   0.00098  -0.00400   1.87865
   A12        1.87327   0.00023   0.00582  -0.00163   0.00418   1.87744
   A13        2.13043   0.00021   0.00092   0.00099   0.00191   2.13234
   A14        2.07205  -0.00032  -0.00199  -0.00076  -0.00275   2.06931
   A15        2.08023   0.00011   0.00095  -0.00015   0.00080   2.08102
   A16        2.11454  -0.00022  -0.00041  -0.00131  -0.00173   2.11281
   A17        2.11956   0.00033  -0.00101   0.00228   0.00126   2.12081
   A18        2.04856  -0.00008   0.00167  -0.00110   0.00056   2.04912
   A19        2.09974  -0.00007  -0.00063   0.00000  -0.00063   2.09911
   A20        2.09632   0.00007   0.00078   0.00011   0.00089   2.09721
   A21        2.08711   0.00000  -0.00016  -0.00012  -0.00028   2.08683
   A22        2.09779   0.00003   0.00040   0.00001   0.00041   2.09819
   A23        2.08908  -0.00003  -0.00083   0.00019  -0.00064   2.08844
   A24        2.09631   0.00000   0.00043  -0.00020   0.00023   2.09654
   A25        2.09033  -0.00001  -0.00024   0.00003  -0.00021   2.09012
   A26        2.09667  -0.00000   0.00009  -0.00006   0.00003   2.09671
   A27        2.09617   0.00002   0.00015   0.00003   0.00018   2.09635
   A28        2.09384  -0.00001  -0.00023   0.00010  -0.00013   2.09371
   A29        2.09739   0.00002   0.00065  -0.00021   0.00044   2.09784
   A30        2.09194  -0.00001  -0.00043   0.00011  -0.00032   2.09162
   A31        2.10444  -0.00005  -0.00026   0.00002  -0.00025   2.10419
   A32        2.08471   0.00004   0.00071  -0.00017   0.00054   2.08525
   A33        2.09404   0.00001  -0.00044   0.00015  -0.00029   2.09375
   A34        2.11993  -0.00001  -0.00115   0.00063  -0.00052   2.11940
   A35        2.07378  -0.00004   0.00044  -0.00055  -0.00011   2.07367
   A36        2.08939   0.00005   0.00068  -0.00005   0.00062   2.09001
   A37        2.09240   0.00006  -0.00036   0.00028  -0.00008   2.09231
   A38        2.09140   0.00001   0.00045   0.00002   0.00047   2.09187
   A39        2.09934  -0.00007  -0.00008  -0.00029  -0.00037   2.09897
   A40        2.09146   0.00004   0.00047  -0.00016   0.00031   2.09177
   A41        2.10428  -0.00003  -0.00013  -0.00003  -0.00016   2.10413
   A42        2.08744  -0.00001  -0.00035   0.00019  -0.00016   2.08727
   A43        2.08266   0.00001  -0.00046   0.00029  -0.00017   2.08248
   A44        2.11111  -0.00000   0.00024  -0.00014   0.00010   2.11121
   A45        2.08942  -0.00000   0.00022  -0.00014   0.00007   2.08949
   A46        2.13128  -0.00001  -0.00014   0.00005  -0.00010   2.13118
   A47        2.09618   0.00022  -0.00261   0.00233  -0.00030   2.09588
   A48        2.05553  -0.00021   0.00297  -0.00252   0.00043   2.05596
    D1        0.01345   0.00032  -0.00961   0.01895   0.00934   0.02278
    D2       -3.13264   0.00038  -0.00349   0.02037   0.01689  -3.11576
    D3       -3.11616  -0.00037   0.00389  -0.02015  -0.01627  -3.13243
    D4        0.02093  -0.00032   0.01001  -0.01874  -0.00872   0.01221
    D5        2.74756   0.00038   0.02387   0.00285   0.02671   2.77428
    D6       -1.31211  -0.00051   0.01979   0.00490   0.02468  -1.28743
    D7        0.72156   0.00051   0.02895   0.00228   0.03122   0.75277
    D8       -0.38951   0.00033   0.01769   0.00143   0.01913  -0.37038
    D9        1.83400  -0.00056   0.01361   0.00348   0.01709   1.85110
   D10       -2.41551   0.00046   0.02277   0.00086   0.02363  -2.39188
   D11        1.62934  -0.00031   0.01844   0.01013   0.02856   1.65790
   D12       -1.47879  -0.00033   0.02282   0.00702   0.02984  -1.44895
   D13       -0.57603   0.00032   0.02027   0.00889   0.02915  -0.54688
   D14        2.59903   0.00031   0.02465   0.00577   0.03043   2.62945
   D15       -2.65226   0.00024   0.01819   0.00934   0.02753  -2.62473
   D16        0.52280   0.00023   0.02257   0.00623   0.02880   0.55160
   D17       -0.58278   0.00175  -0.00748   0.00454  -0.00294  -0.58571
   D18        2.52301   0.00277   0.00000   0.00000  -0.00000   2.52301
   D19        1.60280   0.00035  -0.01080   0.00588  -0.00492   1.59788
   D20       -1.57459   0.00138  -0.00332   0.00134  -0.00199  -1.57658
   D21       -2.59881   0.00024  -0.01485   0.00690  -0.00796  -2.60677
   D22        0.50698   0.00126  -0.00737   0.00236  -0.00502   0.50196
   D23       -3.10133  -0.00004   0.00867  -0.00620   0.00248  -3.09885
   D24        0.04687  -0.00000   0.00988  -0.00502   0.00487   0.05174
   D25        0.00664  -0.00003   0.00422  -0.00309   0.00113   0.00777
   D26       -3.12834   0.00001   0.00543  -0.00190   0.00353  -3.12482
   D27        3.10588   0.00004  -0.00926   0.00635  -0.00290   3.10298
   D28       -0.03655   0.00000  -0.00605   0.00292  -0.00313  -0.03967
   D29       -0.00322   0.00002  -0.00500   0.00331  -0.00169  -0.00492
   D30        3.13753  -0.00002  -0.00179  -0.00012  -0.00192   3.13562
   D31        3.12149   0.00057   0.00468  -0.00113   0.00355   3.12504
   D32       -0.00591   0.00061   0.00764  -0.00347   0.00416  -0.00175
   D33        0.01429  -0.00042  -0.00245   0.00316   0.00071   0.01501
   D34       -3.11310  -0.00039   0.00051   0.00081   0.00133  -3.11178
   D35       -3.11353  -0.00058  -0.00083  -0.00155  -0.00240  -3.11592
   D36        0.04968  -0.00059  -0.01089   0.00649  -0.00439   0.04529
   D37       -0.00644   0.00040   0.00632  -0.00593   0.00039  -0.00604
   D38       -3.12641   0.00039  -0.00374   0.00211  -0.00161  -3.12802
   D39       -0.00597   0.00003  -0.00064   0.00140   0.00076  -0.00520
   D40       -3.14130   0.00001  -0.00086   0.00094   0.00008  -3.14122
   D41        3.12905  -0.00001  -0.00184   0.00022  -0.00161   3.12744
   D42       -0.00628  -0.00002  -0.00206  -0.00023  -0.00229  -0.00858
   D43        0.00178  -0.00002  -0.00222   0.00011  -0.00211  -0.00033
   D44       -3.13434  -0.00003  -0.00070  -0.00098  -0.00168  -3.13602
   D45        3.13709  -0.00001  -0.00200   0.00057  -0.00143   3.13566
   D46        0.00097  -0.00001  -0.00048  -0.00052  -0.00100  -0.00003
   D47        0.00164   0.00001   0.00145   0.00010   0.00155   0.00319
   D48       -3.13532   0.00002   0.00189  -0.00009   0.00180  -3.13352
   D49        3.13776   0.00002  -0.00007   0.00119   0.00112   3.13888
   D50        0.00080   0.00002   0.00037   0.00099   0.00137   0.00217
   D51       -0.00090  -0.00002   0.00218  -0.00183   0.00035  -0.00055
   D52        3.14153   0.00003  -0.00105   0.00162   0.00058  -3.14108
   D53        3.13607  -0.00002   0.00175  -0.00164   0.00011   3.13618
   D54       -0.00469   0.00003  -0.00148   0.00181   0.00034  -0.00435
   D55       -0.01445   0.00019  -0.00096   0.00041  -0.00056  -0.01501
   D56        3.13727   0.00010  -0.00099  -0.00091  -0.00189   3.13537
   D57        3.11282   0.00016  -0.00395   0.00277  -0.00118   3.11164
   D58       -0.01865   0.00006  -0.00397   0.00146  -0.00252  -0.02117
   D59        0.00626   0.00007   0.00073  -0.00142  -0.00070   0.00556
   D60       -3.13188  -0.00005   0.00377  -0.00241   0.00137  -3.13052
   D61        3.13768   0.00017   0.00075  -0.00010   0.00065   3.13833
   D62       -0.00046   0.00005   0.00380  -0.00108   0.00272   0.00225
   D63        0.00144  -0.00009   0.00300  -0.00124   0.00176   0.00320
   D64       -3.13865  -0.00015   0.00294  -0.00103   0.00192  -3.13673
   D65        3.13961   0.00003  -0.00002  -0.00026  -0.00028   3.13933
   D66       -0.00047  -0.00003  -0.00008  -0.00005  -0.00013  -0.00060
   D67       -0.00127  -0.00015  -0.00668   0.00505  -0.00163  -0.00290
   D68        3.11919  -0.00014   0.00306  -0.00275   0.00032   3.11950
   D69        3.13883  -0.00010  -0.00663   0.00485  -0.00178   3.13705
   D70       -0.02389  -0.00008   0.00312  -0.00296   0.00017  -0.02373
         Item               Value     Threshold  Converged?
 Maximum Force            0.000384     0.002500     YES
 RMS     Force            0.000109     0.001667     YES
 Maximum Displacement     0.109014     0.010000     NO 
 RMS     Displacement     0.022772     0.006667     NO 
 Predicted change in Energy=-2.609615D-05
 GradGradGradGradGradGradGradGradGradGradGradGradGradGradGradGradGradGrad

                          Input orientation:                          
 ---------------------------------------------------------------------
 Center     Atomic      Atomic             Coordinates (Angstroms)
 Number     Number       Type             X           Y           Z
 ---------------------------------------------------------------------
      1          6           0        1.565448    1.074031    2.004158
      2          7           0        0.380119    0.513220    1.695246
      3          8           0        2.293992    1.625236    1.196068
      4          6           0       -0.123786    0.498497    0.325600
      5          6           0       -1.163100   -0.601544    0.172796
      6          6           0       -0.613309    1.866617   -0.115532
      7          6           0       -2.528936   -0.355480    0.302772
      8          6           0       -3.443540   -1.402108    0.205418
      9          6           0       -3.000180   -2.699979   -0.028505
     10          6           0       -1.636380   -2.950685   -0.165818
     11          6           0       -0.724734   -1.905831   -0.065030
     12          6           0       -1.209194    2.745078    0.791139
     13          6           0       -1.642341    4.006378    0.400276
     14          6           0       -1.468408    4.422020   -0.916631
     15          6           0       -0.868251    3.571332   -1.836777
     16          6           0       -0.451961    2.310112   -1.426933
     17          1           0        1.816736    1.001379    3.071579
     18          1           0       -0.171744    0.096263    2.431261
     19          1           0        0.729991    0.236177   -0.301409
     20          1           0       -2.887125    0.654357    0.472184
     21          1           0       -4.503579   -1.199439    0.307720
     22          1           0       -3.713347   -3.512457   -0.109152
     23          1           0       -1.283555   -3.958002   -0.355676
     24          1           0        0.338066   -2.101094   -0.172509
     25          1           0       -1.320495    2.433964    1.824437
     26          1           0       -2.106798    4.665474    1.124076
     27          1           0       -1.792724    5.407041   -1.230826
     28          1           0       -0.719892    3.877966   -2.865028
     29         17           0        0.269526    1.256777   -2.628404
 ---------------------------------------------------------------------
                    Distance matrix (angstroms):
                    1          2          3          4          5
     1  C    0.000000
     2  N    1.347198   0.000000
     3  O    1.219677   2.269068   0.000000
     4  C    2.449961   1.459475   2.805870   0.000000
     5  C    3.688687   2.437637   4.237584   1.521056   0.000000
     6  C    3.141379   2.469312   3.198587   1.518547   2.545039
     7  C    4.658562   3.340093   5.289787   2.552360   1.393897
     8  C    5.869982   4.528624   6.562429   3.827206   2.417101
     9  C    6.262574   4.972161   6.945166   4.316165   2.796215
    10  C    5.582010   4.419102   6.183980   3.798195   2.420148
    11  C    4.290227   3.189213   4.813679   2.508888   1.396385
    12  C    3.458679   2.885224   3.700044   2.538103   3.403579
    13  C    4.632603   4.239038   4.668815   3.823194   4.638358
    14  C    5.379993   5.051502   5.142096   4.329570   5.149394
    15  C    5.187696   4.835872   4.794290   3.830459   4.640927
    16  C    4.167760   3.697186   3.858685   2.541854   3.397439
    17  H    1.099005   2.048527   2.033350   3.399841   4.455528
    18  H    2.038696   1.010012   3.153302   2.144272   2.563277
    19  H    2.591452   2.045921   2.572551   1.091278   2.123780
    20  H    4.727418   3.491515   5.320769   2.771610   2.153876
    21  H    6.699228   5.358072   7.414508   4.697435   3.396246
    22  H    7.305315   6.018171   8.011717   5.400158   3.880293
    23  H    6.245558   5.192872   6.810235   4.655060   3.399942
    24  H    4.040515   3.213241   4.425403   2.686874   2.149741
    25  H    3.195370   2.568664   3.756781   2.724822   3.459335
    26  H    5.211373   4.873623   5.349316   4.683332   5.434793
    27  H    6.365329   6.101854   6.073970   5.413097   6.202392
    28  H    6.065790   5.773010   5.536316   4.685751   5.430545
    29  Cl   4.813880   4.388514   4.342904   3.075032   3.654106
                    6          7          8          9         10
     6  C    0.000000
     7  C    2.963498   0.000000
     8  C    4.335641   1.393344   0.000000
     9  C    5.153497   2.414227   1.391315   0.000000
    10  C    4.924998   2.784119   2.408679   1.393434   0.000000
    11  C    3.774431   2.407075   2.778270   2.410323   1.390315
    12  C    1.396004   3.404950   4.747054   5.790345   5.791371
    13  C    2.429721   4.452119   5.703859   6.855859   6.980059
    14  C    2.811234   5.043429   6.251449   7.338799   7.412740
    15  C    2.435925   4.770262   5.961357   6.866171   6.776343
    16  C    1.393734   3.796194   5.039315   5.792239   5.537982
    17  H    4.100175   5.328436   6.454621   6.820063   6.166325
    18  H    3.132936   3.207942   4.231329   4.676481   4.263082
    19  H    2.120693   3.366853   4.512119   4.754962   3.971673
    20  H    2.642957   1.084791   2.147047   3.393382   3.868816
    21  H    4.971323   2.147442   1.084077   2.150553   3.392924
    22  H    6.208439   3.396912   2.150657   1.084081   2.152345
    23  H    5.867972   3.868164   3.393075   2.153245   1.084076
    24  H    4.080575   3.390097   3.864189   3.394597   2.149485
    25  H    2.141372   3.399528   4.673755   5.710701   5.749377
    26  H    3.405986   5.105166   6.280634   7.508427   7.738927
    27  H    3.894804   6.008376   7.152098   8.284160   8.426759
    28  H    3.408315   5.588351   6.687681   7.517642   7.399740
    29  Cl   2.732366   4.361485   5.374670   5.753814   5.234458
                   11         12         13         14         15
    11  C    0.000000
    12  C    4.753807   0.000000
    13  C    6.001060   1.389700   0.000000
    14  C    6.428061   2.407447   1.391853   0.000000
    15  C    5.758384   2.775767   2.406842   1.389435   0.000000
    16  C    4.438846   2.383788   2.762792   2.398693   1.389944
    17  H    4.974863   4.170989   5.303875   6.196674   6.156767
    18  H    3.247406   3.283676   4.645057   5.621556   5.547736
    19  H    2.600057   3.353906   4.509405   4.767886   4.004371
    20  H    3.393979   2.699685   3.576409   4.258738   4.232717
    21  H    3.862331   5.161965   5.941025   6.504775   6.369830
    22  H    3.393376   6.799857   7.815463   8.285391   7.826834
    23  H    2.146664   6.800883   8.008217   8.400810   7.684855
    24  H    1.085921   5.177647   6.446031   6.809412   6.033358
    25  H    4.770622   1.084843   2.145764   3.389351   3.860391
    26  H    6.819539   2.145800   1.083519   2.152045   3.390841
    27  H    7.481830   3.393360   2.155218   1.083589   2.142815
    28  H    6.425910   3.858809   3.395529   2.156971   1.083206
    29  Cl   4.190648   4.011849   4.515356   3.996166   2.697845
                   16         17         18         19         20
    16  C    0.000000
    17  H    5.205419   0.000000
    18  H    4.457052   2.276685   0.000000
    19  H    2.639133   3.625410   2.881004   0.000000
    20  H    3.504025   5.385498   3.394517   3.722478   0.000000
    21  H    5.633967   7.240781   4.995304   5.460979   2.465062
    22  H    6.802610   7.814959   5.658578   5.816569   4.287533
    23  H    6.413142   6.778890   5.043829   4.652790   4.952842
    24  H    4.653651   4.726089   3.444982   2.373407   4.290687
    25  H    3.367655   3.667409   2.674455   3.681573   2.729453
    26  H    3.846280   5.710734   5.131360   5.449591   4.137986
    27  H    3.380396   7.137839   6.651528   5.828013   5.165845
    28  H    2.144311   7.067712   6.530882   4.683688   5.121087
    29  Cl   1.753165   5.911759   5.209772   2.582355   4.465535
                   21         22         23         24         25
    21  H    0.000000
    22  H    2.479577   0.000000
    23  H    4.291657   2.482574   0.000000
    24  H    4.948245   4.290676   2.472107   0.000000
    25  H    5.063009   6.695104   6.753628   5.225454   0.000000
    26  H    6.388129   8.424987   8.788159   7.310605   2.467472
    27  H    7.304891   9.192627   9.419617   7.876065   4.289151
    28  H    7.082560   8.436467   8.247240   6.642146   4.943374
    29  Cl   6.118526   6.704887   5.896718   4.160700   4.872548
                   26         27         28         29
    26  H    0.000000
    27  H    2.488800   0.000000
    28  H    4.296118   2.481865   0.000000
    29  Cl   5.598860   4.840536   2.811685   0.000000
 Symmetry turned off by external request.
 Stoichiometry    C14H12ClNO
 Framework group  C1[X(C14H12ClNO)]
 Deg. of freedom    81
 Full point group                 C1      NOp   1
 Rotational constants (GHZ):           0.5652795           0.3266701           0.2953477
 Standard basis: 6-311+G(d) (5D, 7F)
   418 basis functions,   689 primitive gaussians,   435 cartesian basis functions
    64 alpha electrons       64 beta electrons
       nuclear repulsion energy      1255.4966727380 Hartrees.
 NAtoms=   29 NActive=   29 NUniq=   29 SFac= 1.00D+00 NAtFMM=   60 NAOKFM=F Big=F
 Integral buffers will be    131072 words long.
 Raffenetti 2 integral format.
 Two-electron integral symmetry is turned off.
 ------------------------------------------------------------------------------
 Polarizable Continuum Model (PCM)
 =================================
 Model                : PCM.
 Atomic radii         : UFF (Universal Force Field).
 Polarization charges : Total charges.
 Charge compensation  : None.
 Solution method      : On-the-fly selection.
 Cavity type          : Scaled VdW (van der Waals Surface) (Alpha=1.100).
 Cavity algorithm     : GePol (No added spheres)
                        Default sphere list used, NSphG=   29.
                        Lebedev-Laikov grids with approx.  5.0 points / Ang**2.
                        Smoothing algorithm: York/Karplus (Gamma=1.0000).
                        Polarization charges: spherical gaussians, with
                                              point-specific exponents (IZeta= 3).
                        Self-potential: point-specific (ISelfS= 7).
                        Self-field    : sphere-specific E.n sum rule (ISelfD= 2).
 1st derivatives      : Analytical E(r).r(x)/FMM algorithm (CHGder, D1EAlg=3).
                        Cavity 1st derivative terms included.
 Solvent              : DiMethylSulfoxide, Eps=  46.826000 Eps(inf)=   2.007889
 ------------------------------------------------------------------------------
 One-electron integrals computed using PRISM.
 NBasis=   418 RedAO= T EigKep=  1.11D-06  NBF=   418
 NBsUse=   416 1.00D-06 EigRej=  7.55D-07 NBFU=   416
 Initial guess from the checkpoint file:  "/home/aikhl/works/aikhl/Gau-2301.chk"
 B after Tr=     0.000160    0.006396   -0.003990
         Rot=    1.000000   -0.000198   -0.000345   -0.000488 Ang=  -0.07 deg.
 ExpMin= 4.38D-02 ExpMax= 1.06D+05 ExpMxC= 3.62D+03 IAcc=3 IRadAn=         5 AccDes= 0.00D+00
 Harris functional with IExCor= 1009 and IRadAn=       5 diagonalized for initial guess.
 HarFok:  IExCor= 1009 AccDes= 0.00D+00 IRadAn=         5 IDoV= 1 UseB2=F ITyADJ=14
 ICtDFT=  3500011 ScaDFX=  1.000000  1.000000  1.000000  1.000000
 FoFCou: FMM=F IPFlag=           0 FMFlag=      100000 FMFlg1=           0
         NFxFlg=           0 DoJE=T BraDBF=F KetDBF=T FulRan=T
         wScrn=  0.000000 ICntrl=       500 IOpCl=  0 I1Cent=   200000004 NGrid=           0
         NMat0=    1 NMatS0=      1 NMatT0=    0 NMatD0=    1 NMtDS0=    0 NMtDT0=    0
 Symmetry not used in FoFCou.
 Requested convergence on RMS density matrix=1.00D-08 within 128 cycles.
 Requested convergence on MAX density matrix=1.00D-06.
 Requested convergence on             energy=1.00D-06.
 No special actions if energy rises.
 Inv3:  Mode=1 IEnd=    16049907.
 Iteration    1 A*A^-1 deviation from unit magnitude is 6.11D-15 for   2299.
 Iteration    1 A*A^-1 deviation from orthogonality  is 3.72D-15 for   1865    713.
 Iteration    1 A^-1*A deviation from unit magnitude is 6.11D-15 for   2299.
 Iteration    1 A^-1*A deviation from orthogonality  is 1.76D-08 for   1217   1163.
 Iteration    2 A*A^-1 deviation from unit magnitude is 2.00D-15 for    233.
 Iteration    2 A*A^-1 deviation from orthogonality  is 2.16D-15 for   2303    509.
 Iteration    2 A^-1*A deviation from unit magnitude is 1.33D-15 for    356.
 Iteration    2 A^-1*A deviation from orthogonality  is 1.63D-15 for   2301     21.
 Error on total polarization charges =  0.01706
 SCF Done:  E(RM062X) =  -1130.79740315     A.U. after   13 cycles
            NFock= 13  Conv=0.83D-08     -V/T= 2.0032
 D1PCM: PCM CHGder 1st derivatives, ID1Alg=3 FixD1E=F DoIter=F DoCFld=F I1PDM=0.
 Calling FoFJK, ICntrl=      2127 FMM=F ISym2X=0 I1Cent= 0 IOpClX= 0 NMat=1 NMatS=1 NMatT=0.
 -------------------------------------------------------------------
 Center     Atomic                   Forces (Hartrees/Bohr)
 Number     Number              X              Y              Z
 -------------------------------------------------------------------
      1        6          -0.001381510    0.002028049    0.000051483
      2        7          -0.002417554   -0.001072473    0.001094000
      3        8           0.000659989   -0.000785901   -0.000127020
      4        6           0.001895579   -0.000900436   -0.001565906
      5        6           0.000288684    0.000516897    0.000282292
      6        6           0.003184251    0.001993286    0.001964624
      7        6          -0.000078347    0.000255186   -0.000121338
      8        6          -0.000082618   -0.000314102   -0.000107198
      9        6          -0.000141067    0.000192316   -0.000016670
     10        6           0.000114442    0.000049025   -0.000070604
     11        6           0.000054421   -0.000249372    0.000178671
     12        6           0.000135937    0.000258013   -0.000130991
     13        6           0.000008868   -0.000112778   -0.000105009
     14        6           0.000070267    0.000073938    0.000069611
     15        6          -0.000075991   -0.000076602   -0.000091044
     16        6          -0.002693897   -0.001057898   -0.000979324
     17        1           0.000266050   -0.000666421   -0.000176734
     18        1           0.000145190   -0.000192801    0.000076757
     19        1           0.000270291    0.000258164   -0.000154611
     20        1           0.000074691   -0.000185687    0.000114268
     21        1          -0.000020421   -0.000029882   -0.000012482
     22        1          -0.000003584   -0.000002394    0.000015120
     23        1          -0.000038640   -0.000016948    0.000003642
     24        1          -0.000035442    0.000038733    0.000036949
     25        1          -0.000094113   -0.000097996   -0.000061832
     26        1           0.000043665    0.000044191    0.000013800
     27        1          -0.000055752   -0.000018817    0.000015596
     28        1          -0.000034200   -0.000039123    0.000011185
     29       17          -0.000059188    0.000111832   -0.000207234
 -------------------------------------------------------------------
 Cartesian Forces:  Max     0.003184251 RMS     0.000768223

 GradGradGradGradGradGradGradGradGradGradGradGradGradGradGradGradGradGrad
 Berny optimization.
 Using GEDIIS/GDIIS optimizer.
 FormGI is forming the generalized inverse of G from B-inverse, IUseBI=4.
 Internal  Forces:  Max     0.002715114 RMS     0.000411652
 Search for a local minimum.
 Step number   5 out of a maximum of   80 on scan point     2 out of    18
 All quantities printed in internal units (Hartrees-Bohrs-Radians)
 Mixed Optimization -- En-DIIS/RFO-DIIS
 Swapping is turned off.
 Update second derivatives using D2CorX and points    1    2    3    4    5
 DE= -2.64D-06 DEPred=-2.61D-05 R= 1.01D-01
 Trust test= 1.01D-01 RLast= 9.86D-02 DXMaxT set to 5.05D-01
 ITU=  0  1  1  1  0
     Eigenvalues ---    0.00180   0.00737   0.01225   0.01498   0.01509
     Eigenvalues ---    0.02153   0.02167   0.02171   0.02182   0.02184
     Eigenvalues ---    0.02186   0.02191   0.02193   0.02196   0.02203
     Eigenvalues ---    0.02203   0.02208   0.02213   0.02220   0.02228
     Eigenvalues ---    0.02358   0.02522   0.03780   0.05839   0.06794
     Eigenvalues ---    0.07864   0.15833   0.15988   0.15999   0.16000
     Eigenvalues ---    0.16000   0.16000   0.16000   0.16000   0.16005
     Eigenvalues ---    0.16027   0.16054   0.16696   0.19228   0.21951
     Eigenvalues ---    0.21998   0.22000   0.22017   0.22312   0.22593
     Eigenvalues ---    0.23446   0.24303   0.24566   0.25003   0.27022
     Eigenvalues ---    0.30239   0.30874   0.32373   0.33850   0.34811
     Eigenvalues ---    0.35298   0.35501   0.35502   0.35505   0.35525
     Eigenvalues ---    0.35563   0.35566   0.35591   0.35660   0.39035
     Eigenvalues ---    0.42418   0.42661   0.42697   0.44446   0.45989
     Eigenvalues ---    0.46209   0.46679   0.46710   0.46910   0.47049
     Eigenvalues ---    0.47139   0.47376   0.49442   0.55924   0.95727
     Eigenvalues --- 1000.000001000.000001000.000001000.000001000.00000
     Eigenvalues --- 1000.000001000.000001000.000001000.000001000.00000
     Eigenvalues --- 1000.000001000.000001000.000001000.000001000.00000
     Eigenvalues --- 1000.000001000.000001000.000001000.000001000.00000
     Eigenvalues --- 1000.000001000.000001000.000001000.000001000.00000
     Eigenvalues --- 1000.000001000.000001000.000001000.000001000.00000
     Eigenvalues --- 1000.000001000.000001000.000001000.000001000.00000
     Eigenvalues --- 1000.000001000.000001000.000001000.000001000.00000
     Eigenvalues --- 1000.000001000.000001000.000001000.000001000.00000
     Eigenvalues --- 1000.000001000.000001000.000001000.000001000.00000
     Eigenvalues --- 1000.000001000.000001000.000001000.000001000.00000
     Eigenvalues --- 1000.000001000.000001000.000001000.000001000.00000
     Eigenvalues --- 1000.000001000.000001000.000001000.000001000.00000
     Eigenvalues --- 1000.000001000.000001000.00000
 En-DIIS/RFO-DIIS/Sim-DIIS IScMMF=       -3 using points:     5    4    3    2
 RFO step:  Lambda=-5.00157470D-05.
 DidBck=T Rises=F RFO-DIIS coefs:    0.72838    0.82943   -0.62091    0.06309
 Iteration  1 RMS(Cart)=  0.00548198 RMS(Int)=  0.00001442
 Iteration  2 RMS(Cart)=  0.00001938 RMS(Int)=  0.00000653
 Iteration  3 RMS(Cart)=  0.00000000 RMS(Int)=  0.00000653
 Iteration  1 RMS(Cart)=  0.00000145 RMS(Int)=  0.00000054
 Iteration  2 RMS(Cart)=  0.00000091 RMS(Int)=  0.00000060
 Variable       Old X    -DE/DX   Delta X   Delta X   Delta X     New X
                                 (Linear)    (Quad)   (Total)
    R1        2.54583  -0.00022   0.00004  -0.00023  -0.00019   2.54565
    R2        2.30486   0.00012  -0.00005   0.00012   0.00007   2.30493
    R3        2.07682  -0.00007   0.00008  -0.00019  -0.00011   2.07671
    R4        2.75801  -0.00009   0.00123  -0.00119   0.00004   2.75805
    R5        1.90865   0.00006  -0.00003   0.00010   0.00007   1.90872
    R6        2.87438  -0.00031  -0.00032  -0.00012  -0.00045   2.87393
    R7        2.86964   0.00069  -0.00157   0.00247   0.00090   2.87053
    R8        2.06222   0.00024   0.00033   0.00001   0.00034   2.06256
    R9        2.63408   0.00014  -0.00060   0.00069   0.00009   2.63418
   R10        2.63878   0.00016  -0.00013   0.00026   0.00013   2.63891
   R11        2.63807  -0.00006   0.00008  -0.00008  -0.00000   2.63806
   R12        2.63378   0.00058  -0.00113   0.00177   0.00064   2.63442
   R13        2.63304   0.00024  -0.00022   0.00044   0.00022   2.63326
   R14        2.04996  -0.00018   0.00040  -0.00061  -0.00021   2.04975
   R15        2.62920  -0.00020   0.00021  -0.00040  -0.00018   2.62902
   R16        2.04861   0.00001  -0.00002   0.00004   0.00001   2.04862
   R17        2.63321   0.00007   0.00010  -0.00003   0.00007   2.63328
   R18        2.04862   0.00000  -0.00001   0.00001   0.00000   2.04862
   R19        2.62732  -0.00002  -0.00011   0.00008  -0.00002   2.62729
   R20        2.04861   0.00000  -0.00000   0.00001   0.00000   2.04861
   R21        2.05209  -0.00004   0.00007  -0.00012  -0.00005   2.05204
   R22        2.62615  -0.00006   0.00010  -0.00018  -0.00009   2.62607
   R23        2.05006  -0.00002  -0.00003  -0.00001  -0.00004   2.05002
   R24        2.63022  -0.00011   0.00027  -0.00038  -0.00011   2.63011
   R25        2.04755   0.00002  -0.00001   0.00003   0.00002   2.04757
   R26        2.62565  -0.00002   0.00003  -0.00011  -0.00008   2.62557
   R27        2.04769  -0.00000   0.00002  -0.00003  -0.00000   2.04768
   R28        2.62661  -0.00002   0.00006  -0.00004   0.00002   2.62663
   R29        2.04696  -0.00003   0.00007  -0.00009  -0.00002   2.04694
   R30        3.31300   0.00005  -0.00026   0.00031   0.00005   3.31306
    A1        2.16731   0.00034  -0.00100   0.00168   0.00069   2.16800
    A2        1.97835  -0.00022   0.00053  -0.00110  -0.00055   1.97781
    A3        2.13744  -0.00009   0.00044  -0.00053  -0.00007   2.13737
    A4        2.12136  -0.00026   0.00083  -0.00136  -0.00053   2.12083
    A5        2.07773   0.00003  -0.00038   0.00039   0.00001   2.07774
    A6        2.08409   0.00023  -0.00044   0.00097   0.00053   2.08462
    A7        1.91504  -0.00126   0.00196  -0.00134   0.00063   1.91567
    A8        1.95501   0.00018   0.00030  -0.00068  -0.00039   1.95462
    A9        1.84575   0.00105   0.00110  -0.00171  -0.00061   1.84514
   A10        1.98463   0.00011  -0.00253   0.00296   0.00044   1.98506
   A11        1.87865   0.00004  -0.00102   0.00169   0.00070   1.87935
   A12        1.87744  -0.00001   0.00032  -0.00114  -0.00083   1.87661
   A13        2.13234   0.00023  -0.00104   0.00143   0.00039   2.13273
   A14        2.06931  -0.00012   0.00031  -0.00059  -0.00027   2.06903
   A15        2.08102  -0.00011   0.00070  -0.00077  -0.00008   2.08095
   A16        2.11281  -0.00005   0.00100  -0.00122  -0.00021   2.11260
   A17        2.12081   0.00031  -0.00152   0.00212   0.00060   2.12142
   A18        2.04912  -0.00023   0.00050  -0.00094  -0.00043   2.04869
   A19        2.09911   0.00001  -0.00034   0.00034  -0.00000   2.09911
   A20        2.09721  -0.00001   0.00002  -0.00002  -0.00000   2.09721
   A21        2.08683   0.00000   0.00032  -0.00032   0.00000   2.08683
   A22        2.09819   0.00001   0.00002  -0.00001   0.00001   2.09821
   A23        2.08844   0.00003  -0.00025   0.00032   0.00008   2.08851
   A24        2.09654  -0.00004   0.00022  -0.00031  -0.00009   2.09645
   A25        2.09012   0.00003   0.00006  -0.00004   0.00002   2.09013
   A26        2.09671  -0.00002  -0.00003   0.00001  -0.00002   2.09669
   A27        2.09635  -0.00001  -0.00003   0.00003   0.00000   2.09635
   A28        2.09371   0.00003  -0.00010   0.00013   0.00003   2.09375
   A29        2.09784  -0.00006   0.00023  -0.00034  -0.00011   2.09773
   A30        2.09162   0.00002  -0.00014   0.00021   0.00007   2.09170
   A31        2.10419   0.00003  -0.00035   0.00037   0.00002   2.10421
   A32        2.08525  -0.00005   0.00037  -0.00046  -0.00009   2.08515
   A33        2.09375   0.00002  -0.00002   0.00009   0.00007   2.09382
   A34        2.11940   0.00014  -0.00045   0.00070   0.00026   2.11966
   A35        2.07367  -0.00013   0.00030  -0.00058  -0.00028   2.07339
   A36        2.09001  -0.00001   0.00015  -0.00010   0.00004   2.09006
   A37        2.09231   0.00009  -0.00003   0.00014   0.00011   2.09243
   A38        2.09187  -0.00003   0.00001  -0.00001   0.00001   2.09188
   A39        2.09897  -0.00006   0.00001  -0.00013  -0.00012   2.09885
   A40        2.09177  -0.00003   0.00008  -0.00019  -0.00011   2.09167
   A41        2.10413  -0.00002   0.00002  -0.00003  -0.00002   2.10411
   A42        2.08727   0.00004  -0.00010   0.00023   0.00013   2.08740
   A43        2.08248   0.00005  -0.00028   0.00038   0.00010   2.08259
   A44        2.11121  -0.00001   0.00013  -0.00014  -0.00001   2.11120
   A45        2.08949  -0.00004   0.00015  -0.00024  -0.00009   2.08940
   A46        2.13118  -0.00001   0.00016  -0.00009   0.00006   2.13124
   A47        2.09588   0.00039  -0.00156   0.00226   0.00069   2.09658
   A48        2.05596  -0.00038   0.00152  -0.00230  -0.00080   2.05517
    D1        0.02278  -0.00093  -0.00726  -0.00291  -0.01017   0.01261
    D2       -3.11576  -0.00099  -0.00696  -0.00414  -0.01110  -3.12686
    D3       -3.13243   0.00073   0.00631   0.00116   0.00747  -3.12496
    D4        0.01221   0.00067   0.00662  -0.00008   0.00654   0.01876
    D5        2.77428   0.00019   0.00286  -0.00287  -0.00001   2.77427
    D6       -1.28743  -0.00051   0.00130  -0.00054   0.00076  -1.28668
    D7        0.75277   0.00020   0.00247  -0.00328  -0.00080   0.75197
    D8       -0.37038   0.00025   0.00255  -0.00163   0.00092  -0.36946
    D9        1.85110  -0.00046   0.00099   0.00070   0.00169   1.85278
   D10       -2.39188   0.00026   0.00216  -0.00204   0.00013  -2.39175
   D11        1.65790  -0.00035   0.00169   0.00549   0.00720   1.66510
   D12       -1.44895  -0.00039   0.00244   0.00333   0.00578  -1.44317
   D13       -0.54688   0.00035   0.00166   0.00521   0.00688  -0.54000
   D14        2.62945   0.00031   0.00241   0.00306   0.00546   2.63492
   D15       -2.62473   0.00027   0.00350   0.00369   0.00718  -2.61755
   D16        0.55160   0.00022   0.00425   0.00154   0.00577   0.55737
   D17       -0.58571   0.00170  -0.00018   0.00130   0.00112  -0.58459
   D18        2.52301   0.00272   0.00000   0.00000   0.00000   2.52301
   D19        1.59788   0.00022   0.00069   0.00130   0.00200   1.59988
   D20       -1.57658   0.00124   0.00087  -0.00000   0.00088  -1.57571
   D21       -2.60677   0.00033  -0.00184   0.00443   0.00257  -2.60420
   D22        0.50196   0.00135  -0.00167   0.00313   0.00145   0.50340
   D23       -3.09885  -0.00012   0.00202  -0.00473  -0.00271  -3.10156
   D24        0.05174  -0.00012   0.00251  -0.00508  -0.00257   0.04917
   D25        0.00777  -0.00007   0.00127  -0.00256  -0.00129   0.00648
   D26       -3.12482  -0.00008   0.00175  -0.00290  -0.00115  -3.12597
   D27        3.10298   0.00012  -0.00245   0.00513   0.00267   3.10565
   D28       -0.03967   0.00007  -0.00143   0.00297   0.00154  -0.03814
   D29       -0.00492   0.00007  -0.00170   0.00299   0.00129  -0.00362
   D30        3.13562   0.00002  -0.00068   0.00084   0.00016   3.13577
   D31        3.12504   0.00054   0.00019  -0.00045  -0.00023   3.12480
   D32       -0.00175   0.00054   0.00067  -0.00212  -0.00145  -0.00319
   D33        0.01501  -0.00045   0.00008   0.00075   0.00083   0.01583
   D34       -3.11178  -0.00045   0.00055  -0.00093  -0.00039  -3.11216
   D35       -3.11592  -0.00058   0.00130  -0.00210  -0.00078  -3.11671
   D36        0.04529  -0.00053  -0.00417   0.00579   0.00164   0.04693
   D37       -0.00604   0.00040   0.00150  -0.00336  -0.00187  -0.00791
   D38       -3.12802   0.00045  -0.00397   0.00453   0.00056  -3.12746
   D39       -0.00520   0.00002   0.00001   0.00052   0.00054  -0.00467
   D40       -3.14122   0.00002  -0.00022   0.00059   0.00037  -3.14085
   D41        3.12744   0.00003  -0.00047   0.00086   0.00040   3.12784
   D42       -0.00858   0.00002  -0.00071   0.00094   0.00023  -0.00835
   D43       -0.00033   0.00002  -0.00088   0.00112   0.00023  -0.00010
   D44       -3.13602  -0.00001  -0.00020  -0.00010  -0.00030  -3.13632
   D45        3.13566   0.00003  -0.00065   0.00105   0.00040   3.13606
   D46       -0.00003  -0.00000   0.00004  -0.00017  -0.00013  -0.00015
   D47        0.00319  -0.00002   0.00046  -0.00069  -0.00023   0.00296
   D48       -3.13352  -0.00002   0.00064  -0.00086  -0.00022  -3.13374
   D49        3.13888   0.00001  -0.00023   0.00053   0.00030   3.13918
   D50        0.00217   0.00001  -0.00005   0.00036   0.00031   0.00248
   D51       -0.00055  -0.00002   0.00084  -0.00138  -0.00054  -0.00109
   D52       -3.14108   0.00002  -0.00018   0.00079   0.00061  -3.14047
   D53        3.13618  -0.00003   0.00066  -0.00121  -0.00055   3.13563
   D54       -0.00435   0.00002  -0.00036   0.00096   0.00059  -0.00376
   D55       -0.01501   0.00021  -0.00088   0.00112   0.00025  -0.01476
   D56        3.13537   0.00013  -0.00043   0.00029  -0.00013   3.13524
   D57        3.11164   0.00021  -0.00136   0.00282   0.00147   3.11310
   D58       -0.02117   0.00013  -0.00090   0.00199   0.00109  -0.02008
   D59        0.00556   0.00009   0.00014  -0.00048  -0.00034   0.00521
   D60       -3.13052  -0.00009   0.00144  -0.00244  -0.00100  -3.13152
   D61        3.13833   0.00017  -0.00031   0.00035   0.00004   3.13836
   D62        0.00225  -0.00001   0.00099  -0.00161  -0.00062   0.00164
   D63        0.00320  -0.00014   0.00138  -0.00203  -0.00065   0.00255
   D64       -3.13673  -0.00020   0.00165  -0.00219  -0.00053  -3.13727
   D65        3.13933   0.00003   0.00009  -0.00009  -0.00000   3.13932
   D66       -0.00060  -0.00003   0.00037  -0.00025   0.00012  -0.00049
   D67       -0.00290  -0.00011  -0.00225   0.00405   0.00181  -0.00109
   D68        3.11950  -0.00016   0.00305  -0.00362  -0.00055   3.11895
   D69        3.13705  -0.00005  -0.00252   0.00421   0.00169   3.13874
   D70       -0.02373  -0.00010   0.00278  -0.00346  -0.00067  -0.02440
         Item               Value     Threshold  Converged?
 Maximum Force            0.000990     0.002500     YES
 RMS     Force            0.000190     0.001667     YES
 Maximum Displacement     0.027431     0.010000     NO 
 RMS     Displacement     0.005482     0.006667     YES
 Predicted change in Energy=-2.266590D-05
 GradGradGradGradGradGradGradGradGradGradGradGradGradGradGradGradGradGrad

                          Input orientation:                          
 ---------------------------------------------------------------------
 Center     Atomic      Atomic             Coordinates (Angstroms)
 Number     Number       Type             X           Y           Z
 ---------------------------------------------------------------------
      1          6           0        1.566309    1.075836    2.002177
      2          7           0        0.380929    0.514143    1.695501
      3          8           0        2.298551    1.618175    1.191377
      4          6           0       -0.124453    0.498560    0.326385
      5          6           0       -1.163305   -0.601688    0.174288
      6          6           0       -0.614195    1.867116   -0.114785
      7          6           0       -2.529777   -0.355039    0.296778
      8          6           0       -3.444184   -1.401775    0.197095
      9          6           0       -2.999934   -2.700270   -0.031037
     10          6           0       -1.635422   -2.951755   -0.159953
     11          6           0       -0.724012   -1.906935   -0.056869
     12          6           0       -1.207504    2.746406    0.792770
     13          6           0       -1.640609    4.007895    0.402638
     14          6           0       -1.469621    4.423176   -0.914708
     15          6           0       -0.871999    3.571969   -1.835960
     16          6           0       -0.454559    2.310946   -1.426644
     17          1           0        1.822208    0.997199    3.068019
     18          1           0       -0.169198    0.096619    2.432547
     19          1           0        0.729500    0.237146   -0.301077
     20          1           0       -2.888565    0.655163    0.461978
     21          1           0       -4.504729   -1.198684    0.293204
     22          1           0       -3.712868   -3.512799   -0.113224
     23          1           0       -1.281949   -3.959728   -0.345074
     24          1           0        0.339263   -2.102670   -0.158355
     25          1           0       -1.317767    2.435098    1.826098
     26          1           0       -2.103128    4.667417    1.127305
     27          1           0       -1.794821    5.408043   -1.228467
     28          1           0       -0.726347    3.878052   -2.864750
     29         17           0        0.262689    1.257685   -2.630756
 ---------------------------------------------------------------------
                    Distance matrix (angstroms):
                    1          2          3          4          5
     1  C    0.000000
     2  N    1.347099   0.000000
     3  O    1.219716   2.269428   0.000000
     4  C    2.449532   1.459497   2.805834   0.000000
     5  C    3.688639   2.437997   4.236356   1.520820   0.000000
     6  C    3.140421   2.469400   3.201893   1.519021   2.545600
     7  C    4.661943   3.344266   5.292130   2.552467   1.393946
     8  C    5.873833   4.532930   6.564122   3.827349   2.417244
     9  C    6.264464   4.974296   6.943861   4.316092   2.796320
    10  C    5.580983   4.418238   6.179523   3.797923   2.420212
    11  C    4.287443   3.186427   4.808369   2.508537   1.396453
    12  C    3.456517   2.884621   3.704621   2.538371   3.405027
    13  C    4.630316   4.238445   4.674383   3.823608   4.639852
    14  C    5.378641   5.051560   5.148082   4.330405   5.150632
    15  C    5.187227   4.836460   4.799424   3.831502   4.641699
    16  C    4.167279   3.697881   3.861810   2.542995   3.398344
    17  H    1.098948   2.048032   2.033298   3.399219   4.454594
    18  H    2.038644   1.010051   3.153636   2.144639   2.564296
    19  H    2.590102   2.045618   2.568381   1.091459   2.124224
    20  H    4.732345   3.497293   5.325936   2.771863   2.153825
    21  H    6.704591   5.363755   7.417954   4.697718   3.396419
    22  H    7.307544   6.020541   8.010370   5.400090   3.880399
    23  H    6.243322   5.190822   6.803945   4.654781   3.400036
    24  H    4.034407   3.207215   4.416478   2.686336   2.149723
    25  H    3.193195   2.567623   3.761382   2.724577   3.460405
    26  H    5.208610   4.872685   5.355068   4.683588   5.436449
    27  H    6.364140   6.101945   6.080661   5.413937   6.203499
    28  H    6.065943   5.773892   5.541590   4.686853   5.430908
    29  Cl   4.816281   4.391279   4.345502   3.077472   3.654997
                    6          7          8          9         10
     6  C    0.000000
     7  C    2.962568   0.000000
     8  C    4.334946   1.393461   0.000000
     9  C    5.153618   2.414254   1.391219   0.000000
    10  C    4.926100   2.784136   2.408639   1.393469   0.000000
    11  C    3.776093   2.407122   2.778312   2.410366   1.390303
    12  C    1.396003   3.407840   4.750260   5.792904   5.793085
    13  C    2.429854   4.453877   5.706108   6.858230   6.982354
    14  C    2.811597   5.042119   6.250205   7.339361   7.415306
    15  C    2.436274   4.766360   5.957145   6.864898   6.778701
    16  C    1.394074   3.792649   5.035741   5.791281   5.540304
    17  H    4.101591   5.333676   6.460044   6.821179   6.161919
    18  H    3.133940   3.215251   4.238864   4.680267   4.261860
    19  H    2.120618   3.366155   4.511527   4.754999   3.972639
    20  H    2.640880   1.084679   2.147061   3.393287   3.868724
    21  H    4.970095   2.147600   1.084085   2.150419   3.392865
    22  H    6.208483   3.396948   2.150560   1.084081   2.152379
    23  H    5.869501   3.868183   3.392983   2.153213   1.084077
    24  H    4.082913   3.390096   3.864203   3.394638   2.149495
    25  H    2.141178   3.404798   4.679412   5.714074   5.750086
    26  H    3.406082   5.108509   6.284808   7.511912   7.741289
    27  H    3.895168   6.006633   7.150262   8.284375   8.429315
    28  H    3.408629   5.582713   6.681176   7.514882   7.401933
    29  Cl   2.733211   4.355365   5.367530   5.750535   5.237087
                   11         12         13         14         15
    11  C    0.000000
    12  C    4.754917   0.000000
    13  C    6.003042   1.389654   0.000000
    14  C    6.431340   2.407436   1.391796   0.000000
    15  C    5.762417   2.775670   2.406681   1.389392   0.000000
    16  C    4.442906   2.383768   2.762720   2.398738   1.389955
    17  H    4.968114   4.173204   5.306567   6.199643   6.159319
    18  H    3.243338   3.284557   4.645822   5.622660   5.549066
    19  H    2.601811   3.353337   4.509011   4.768178   4.005210
    20  H    3.393942   2.703458   3.577950   4.255184   4.225496
    21  H    3.862381   5.165752   5.943369   6.502019   6.363113
    22  H    3.393410   6.802596   7.818005   8.285785   7.825106
    23  H    2.146699   6.802387   8.010664   8.404332   7.688775
    24  H    1.085894   5.177901   6.447760   6.814015   6.040119
    25  H    4.769838   1.084821   2.145731   3.389327   3.860292
    26  H    6.821021   2.145772   1.083529   2.151930   3.390667
    27  H    7.485197   3.393325   2.155156   1.083588   2.142852
    28  H    6.430418   3.858704   3.395373   2.156915   1.083195
    29  Cl   4.196820   4.012267   4.515271   3.995754   2.697244
                   16         17         18         19         20
    16  C    0.000000
    17  H    5.206880   0.000000
    18  H    4.458478   2.276086   0.000000
    19  H    2.639989   3.622499   2.880991   0.000000
    20  H    3.497556   5.394425   3.404419   3.721208   0.000000
    21  H    5.628433   7.249251   5.005140   5.460031   2.465202
    22  H    6.801298   7.816486   5.662724   5.816529   4.287451
    23  H    6.416831   6.771715   5.040570   4.654204   4.952754
    24  H    4.660334   4.713577   3.436303   2.376425   4.290610
    25  H    3.367621   3.670063   2.674971   3.680648   2.737955
    26  H    3.846217   5.713592   5.131854   5.448977   4.142191
    27  H    3.380471   7.141305   6.652585   5.828415   5.161758
    28  H    2.144257   7.070516   6.532305   4.684880   5.111685
    29  Cl   1.753194   5.914050   5.212642   2.585887   4.456281
                   21         22         23         24         25
    21  H    0.000000
    22  H    2.479386   0.000000
    23  H    4.291512   2.482512   0.000000
    24  H    4.948268   4.290718   2.472217   0.000000
    25  H    5.070588   6.698877   6.753449   5.222560   0.000000
    26  H    6.393321   8.428885   8.790328   7.311106   2.467459
    27  H    7.301228   9.192610   9.423299   7.881006   4.289097
    28  H    7.072631   8.432964   8.251561   6.650498   4.943274
    29  Cl   6.108320   6.700786   5.901834   4.172603   4.873160
                   26         27         28         29
    26  H    0.000000
    27  H    2.488622   0.000000
    28  H    4.295944   2.481922   0.000000
    29  Cl   5.598784   4.839962   2.810563   0.000000
 Symmetry turned off by external request.
 Stoichiometry    C14H12ClNO
 Framework group  C1[X(C14H12ClNO)]
 Deg. of freedom    81
 Full point group                 C1      NOp   1
 Rotational constants (GHZ):           0.5650071           0.3268135           0.2951460
 Standard basis: 6-311+G(d) (5D, 7F)
   418 basis functions,   689 primitive gaussians,   435 cartesian basis functions
    64 alpha electrons       64 beta electrons
       nuclear repulsion energy      1255.3809685222 Hartrees.
 NAtoms=   29 NActive=   29 NUniq=   29 SFac= 1.00D+00 NAtFMM=   60 NAOKFM=F Big=F
 Integral buffers will be    131072 words long.
 Raffenetti 2 integral format.
 Two-electron integral symmetry is turned off.
 ------------------------------------------------------------------------------
 Polarizable Continuum Model (PCM)
 =================================
 Model                : PCM.
 Atomic radii         : UFF (Universal Force Field).
 Polarization charges : Total charges.
 Charge compensation  : None.
 Solution method      : On-the-fly selection.
 Cavity type          : Scaled VdW (van der Waals Surface) (Alpha=1.100).
 Cavity algorithm     : GePol (No added spheres)
                        Default sphere list used, NSphG=   29.
                        Lebedev-Laikov grids with approx.  5.0 points / Ang**2.
                        Smoothing algorithm: York/Karplus (Gamma=1.0000).
                        Polarization charges: spherical gaussians, with
                                              point-specific exponents (IZeta= 3).
                        Self-potential: point-specific (ISelfS= 7).
                        Self-field    : sphere-specific E.n sum rule (ISelfD= 2).
 1st derivatives      : Analytical E(r).r(x)/FMM algorithm (CHGder, D1EAlg=3).
                        Cavity 1st derivative terms included.
 Solvent              : DiMethylSulfoxide, Eps=  46.826000 Eps(inf)=   2.007889
 ------------------------------------------------------------------------------
 One-electron integrals computed using PRISM.
 NBasis=   418 RedAO= T EigKep=  1.11D-06  NBF=   418
 NBsUse=   416 1.00D-06 EigRej=  7.50D-07 NBFU=   416
 Initial guess from the checkpoint file:  "/home/aikhl/works/aikhl/Gau-2301.chk"
 B after Tr=    -0.001303   -0.000180   -0.002093
         Rot=    1.000000   -0.000102   -0.000409    0.000046 Ang=  -0.05 deg.
 ExpMin= 4.38D-02 ExpMax= 1.06D+05 ExpMxC= 3.62D+03 IAcc=3 IRadAn=         5 AccDes= 0.00D+00
 Harris functional with IExCor= 1009 and IRadAn=       5 diagonalized for initial guess.
 HarFok:  IExCor= 1009 AccDes= 0.00D+00 IRadAn=         5 IDoV= 1 UseB2=F ITyADJ=14
 ICtDFT=  3500011 ScaDFX=  1.000000  1.000000  1.000000  1.000000
 FoFCou: FMM=F IPFlag=           0 FMFlag=      100000 FMFlg1=           0
         NFxFlg=           0 DoJE=T BraDBF=F KetDBF=T FulRan=T
         wScrn=  0.000000 ICntrl=       500 IOpCl=  0 I1Cent=   200000004 NGrid=           0
         NMat0=    1 NMatS0=      1 NMatT0=    0 NMatD0=    1 NMtDS0=    0 NMtDT0=    0
 Symmetry not used in FoFCou.
 Requested convergence on RMS density matrix=1.00D-08 within 128 cycles.
 Requested convergence on MAX density matrix=1.00D-06.
 Requested convergence on             energy=1.00D-06.
 No special actions if energy rises.
 Inv3:  Mode=1 IEnd=    16105467.
 Iteration    1 A*A^-1 deviation from unit magnitude is 6.22D-15 for   2314.
 Iteration    1 A*A^-1 deviation from orthogonality  is 4.18D-15 for   1714    224.
 Iteration    1 A^-1*A deviation from unit magnitude is 6.00D-15 for   2314.
 Iteration    1 A^-1*A deviation from orthogonality  is 2.63D-11 for   1199   1167.
 Error on total polarization charges =  0.01706
 SCF Done:  E(RM062X) =  -1130.79742700     A.U. after   12 cycles
            NFock= 12  Conv=0.81D-08     -V/T= 2.0032
 D1PCM: PCM CHGder 1st derivatives, ID1Alg=3 FixD1E=F DoIter=F DoCFld=F I1PDM=0.
 Calling FoFJK, ICntrl=      2127 FMM=F ISym2X=0 I1Cent= 0 IOpClX= 0 NMat=1 NMatS=1 NMatT=0.
 -------------------------------------------------------------------
 Center     Atomic                   Forces (Hartrees/Bohr)
 Number     Number              X              Y              Z
 -------------------------------------------------------------------
      1        6          -0.000179012    0.000020035   -0.000200777
      2        7          -0.002706433   -0.000620182    0.001030638
      3        8           0.000114312   -0.000034635    0.000030597
      4        6           0.002021620   -0.000571707   -0.001678107
      5        6           0.000183258    0.000438423    0.000276180
      6        6           0.003323435    0.002012735    0.001799055
      7        6          -0.000030294    0.000157050   -0.000164330
      8        6          -0.000047896   -0.000231035   -0.000053855
      9        6          -0.000115578    0.000150373    0.000000676
     10        6           0.000126443    0.000045218   -0.000021433
     11        6           0.000002132   -0.000229174    0.000083498
     12        6           0.000078871    0.000138609   -0.000124408
     13        6          -0.000023118   -0.000055003   -0.000080155
     14        6           0.000039037    0.000078374    0.000071361
     15        6          -0.000010965   -0.000064030   -0.000046217
     16        6          -0.002885330   -0.001207555   -0.000866843
     17        1          -0.000022198   -0.000008140   -0.000012222
     18        1           0.000075475   -0.000044023    0.000054311
     19        1           0.000164685    0.000197628   -0.000164236
     20        1           0.000053601   -0.000106085    0.000097616
     21        1          -0.000011387   -0.000014976   -0.000008583
     22        1          -0.000001950   -0.000001744   -0.000007171
     23        1          -0.000028400   -0.000013576    0.000008587
     24        1          -0.000016887    0.000027024    0.000041320
     25        1          -0.000077046   -0.000076550   -0.000042117
     26        1           0.000039715    0.000030573    0.000017078
     27        1          -0.000037206   -0.000012439    0.000013897
     28        1          -0.000017287   -0.000032408    0.000009521
     29       17          -0.000011595    0.000027218   -0.000063881
 -------------------------------------------------------------------
 Cartesian Forces:  Max     0.003323435 RMS     0.000724856

 GradGradGradGradGradGradGradGradGradGradGradGradGradGradGradGradGradGrad
 Berny optimization.
 Using GEDIIS/GDIIS optimizer.
 FormGI is forming the generalized inverse of G from B-inverse, IUseBI=4.
 Internal  Forces:  Max     0.002744155 RMS     0.000376690
 Search for a local minimum.
 Step number   6 out of a maximum of   80 on scan point     2 out of    18
 All quantities printed in internal units (Hartrees-Bohrs-Radians)
 Mixed Optimization -- En-DIIS/RFO-DIIS
 Swapping is turned off.
 Update second derivatives using D2CorX and points    1    2    3    4    5
                                                      6
 DE= -2.38D-05 DEPred=-2.27D-05 R= 1.05D+00
 TightC=F SS=  1.41D+00  RLast= 2.56D-02 DXNew= 8.4853D-01 7.6657D-02
 Trust test= 1.05D+00 RLast= 2.56D-02 DXMaxT set to 5.05D-01
 ITU=  1  0  1  1  1  0
     Eigenvalues ---    0.00158   0.00834   0.01223   0.01502   0.01511
     Eigenvalues ---    0.02152   0.02170   0.02180   0.02182   0.02186
     Eigenvalues ---    0.02188   0.02191   0.02192   0.02199   0.02203
     Eigenvalues ---    0.02205   0.02212   0.02218   0.02226   0.02229
     Eigenvalues ---    0.02356   0.02423   0.03793   0.06243   0.06933
     Eigenvalues ---    0.09384   0.15859   0.15955   0.15999   0.16000
     Eigenvalues ---    0.16000   0.16000   0.16000   0.16000   0.16005
     Eigenvalues ---    0.16019   0.16044   0.16779   0.19215   0.21968
     Eigenvalues ---    0.21996   0.22001   0.22017   0.22314   0.22615
     Eigenvalues ---    0.23555   0.24466   0.24530   0.25047   0.27577
     Eigenvalues ---    0.30240   0.31199   0.31853   0.33839   0.34685
     Eigenvalues ---    0.35298   0.35479   0.35502   0.35504   0.35506
     Eigenvalues ---    0.35531   0.35566   0.35567   0.35616   0.38961
     Eigenvalues ---    0.42417   0.42671   0.42750   0.44289   0.45984
     Eigenvalues ---    0.46190   0.46669   0.46745   0.46917   0.47064
     Eigenvalues ---    0.47148   0.47414   0.48673   0.55724   0.95699
     Eigenvalues --- 1000.000001000.000001000.000001000.000001000.00000
     Eigenvalues --- 1000.000001000.000001000.000001000.000001000.00000
     Eigenvalues --- 1000.000001000.000001000.000001000.000001000.00000
     Eigenvalues --- 1000.000001000.000001000.000001000.000001000.00000
     Eigenvalues --- 1000.000001000.000001000.000001000.000001000.00000
     Eigenvalues --- 1000.000001000.000001000.000001000.000001000.00000
     Eigenvalues --- 1000.000001000.000001000.000001000.000001000.00000
     Eigenvalues --- 1000.000001000.000001000.000001000.000001000.00000
     Eigenvalues --- 1000.000001000.000001000.000001000.000001000.00000
     Eigenvalues --- 1000.000001000.000001000.000001000.000001000.00000
     Eigenvalues --- 1000.000001000.000001000.000001000.000001000.00000
     Eigenvalues --- 1000.000001000.000001000.000001000.000001000.00000
     Eigenvalues --- 1000.000001000.000001000.000001000.000001000.00000
     Eigenvalues --- 1000.000001000.000001000.00000
 En-DIIS/RFO-DIIS/Sim-DIIS IScMMF=       -3 using points:     6    5    4    3    2
 RFO step:  Lambda=-1.82082242D-05.
 DidBck=F Rises=F RFO-DIIS coefs:    1.74642   -0.67999    0.52306   -0.66523    0.07574
 Iteration  1 RMS(Cart)=  0.01544914 RMS(Int)=  0.00007779
 Iteration  2 RMS(Cart)=  0.00013212 RMS(Int)=  0.00000753
 Iteration  3 RMS(Cart)=  0.00000001 RMS(Int)=  0.00000753
 Iteration  1 RMS(Cart)=  0.00000160 RMS(Int)=  0.00000060
 Iteration  2 RMS(Cart)=  0.00000101 RMS(Int)=  0.00000067
 Iteration  3 RMS(Cart)=  0.00000063 RMS(Int)=  0.00000076
 Variable       Old X    -DE/DX   Delta X   Delta X   Delta X     New X
                                 (Linear)    (Quad)   (Total)
    R1        2.54565  -0.00013  -0.00014  -0.00007  -0.00021   2.54544
    R2        2.30493   0.00003   0.00003   0.00002   0.00005   2.30498
    R3        2.07671  -0.00002  -0.00002  -0.00002  -0.00004   2.07668
    R4        2.75805  -0.00010   0.00199  -0.00174   0.00026   2.75831
    R5        1.90872   0.00002   0.00002  -0.00000   0.00002   1.90874
    R6        2.87393  -0.00027   0.00015  -0.00005   0.00010   2.87403
    R7        2.87053   0.00043  -0.00237   0.00235  -0.00002   2.87051
    R8        2.06256   0.00018   0.00068  -0.00021   0.00047   2.06303
    R9        2.63418   0.00006  -0.00100   0.00075  -0.00026   2.63392
   R10        2.63891   0.00014  -0.00001   0.00033   0.00031   2.63923
   R11        2.63806  -0.00007   0.00045  -0.00026   0.00019   2.63825
   R12        2.63442   0.00018  -0.00115   0.00106  -0.00008   2.63434
   R13        2.63326   0.00016   0.00001   0.00036   0.00037   2.63363
   R14        2.04975  -0.00010   0.00034  -0.00053  -0.00019   2.04956
   R15        2.62902  -0.00015   0.00008  -0.00038  -0.00030   2.62873
   R16        2.04862   0.00001  -0.00002   0.00003   0.00002   2.04864
   R17        2.63328   0.00006   0.00027  -0.00006   0.00020   2.63348
   R18        2.04862   0.00000  -0.00002   0.00002  -0.00000   2.04861
   R19        2.62729  -0.00005  -0.00023   0.00004  -0.00018   2.62711
   R20        2.04861   0.00000  -0.00001   0.00001   0.00000   2.04861
   R21        2.05204  -0.00002   0.00008  -0.00010  -0.00002   2.05202
   R22        2.62607  -0.00002  -0.00016  -0.00005  -0.00021   2.62585
   R23        2.05002  -0.00001  -0.00011   0.00006  -0.00005   2.04996
   R24        2.63011  -0.00007   0.00051  -0.00038   0.00013   2.63024
   R25        2.04757   0.00001  -0.00002   0.00004   0.00002   2.04759
   R26        2.62557   0.00004  -0.00033   0.00014  -0.00019   2.62538
   R27        2.04768  -0.00000   0.00004  -0.00003   0.00001   2.04769
   R28        2.62663  -0.00002   0.00035  -0.00014   0.00020   2.62684
   R29        2.04694  -0.00002   0.00010  -0.00011  -0.00001   2.04693
   R30        3.31306   0.00002  -0.00039   0.00032  -0.00007   3.31299
    A1        2.16800   0.00015  -0.00097   0.00123   0.00023   2.16823
    A2        1.97781  -0.00010   0.00027  -0.00052  -0.00028   1.97753
    A3        2.13737  -0.00006   0.00072  -0.00065   0.00003   2.13740
    A4        2.12083  -0.00015   0.00080  -0.00103  -0.00024   2.12058
    A5        2.07774  -0.00000  -0.00005   0.00028   0.00023   2.07796
    A6        2.08462   0.00015  -0.00074   0.00076   0.00001   2.08463
    A7        1.91567  -0.00132   0.00232  -0.00236  -0.00002   1.91564
    A8        1.95462   0.00028   0.00046  -0.00067  -0.00023   1.95439
    A9        1.84514   0.00107   0.00128  -0.00125   0.00003   1.84518
   A10        1.98506   0.00005  -0.00302   0.00314   0.00012   1.98519
   A11        1.87935   0.00003  -0.00194   0.00199   0.00008   1.87943
   A12        1.87661   0.00001   0.00104  -0.00100   0.00003   1.87664
   A13        2.13273   0.00016  -0.00024   0.00135   0.00111   2.13384
   A14        2.06903  -0.00008  -0.00078  -0.00032  -0.00110   2.06793
   A15        2.08095  -0.00008   0.00102  -0.00099   0.00003   2.08098
   A16        2.11260   0.00009   0.00037  -0.00050  -0.00012   2.11249
   A17        2.12142   0.00002  -0.00079   0.00114   0.00036   2.12178
   A18        2.04869  -0.00009   0.00039  -0.00059  -0.00019   2.04849
   A19        2.09911   0.00001  -0.00061   0.00047  -0.00014   2.09897
   A20        2.09721  -0.00002   0.00032  -0.00015   0.00016   2.09738
   A21        2.08683   0.00001   0.00028  -0.00030  -0.00002   2.08681
   A22        2.09821   0.00001   0.00017  -0.00003   0.00014   2.09835
   A23        2.08851   0.00002  -0.00043   0.00033  -0.00010   2.08841
   A24        2.09645  -0.00002   0.00026  -0.00031  -0.00004   2.09641
   A25        2.09013   0.00002   0.00001  -0.00005  -0.00003   2.09010
   A26        2.09669  -0.00001  -0.00004   0.00005   0.00002   2.09671
   A27        2.09635  -0.00001   0.00002  -0.00000   0.00002   2.09637
   A28        2.09375   0.00001  -0.00012   0.00010  -0.00003   2.09372
   A29        2.09773  -0.00004   0.00032  -0.00036  -0.00003   2.09770
   A30        2.09170   0.00002  -0.00020   0.00026   0.00006   2.09176
   A31        2.10421   0.00003  -0.00047   0.00051   0.00004   2.10424
   A32        2.08515  -0.00004   0.00053  -0.00059  -0.00006   2.08510
   A33        2.09382   0.00002  -0.00006   0.00008   0.00002   2.09384
   A34        2.11966   0.00007  -0.00047   0.00059   0.00012   2.11978
   A35        2.07339  -0.00008   0.00007  -0.00049  -0.00042   2.07297
   A36        2.09006   0.00001   0.00040  -0.00009   0.00031   2.09037
   A37        2.09243   0.00003   0.00004   0.00001   0.00005   2.09248
   A38        2.09188  -0.00001   0.00018  -0.00004   0.00013   2.09201
   A39        2.09885  -0.00002  -0.00021   0.00003  -0.00018   2.09867
   A40        2.09167  -0.00003   0.00011  -0.00020  -0.00009   2.09158
   A41        2.10411  -0.00001  -0.00005  -0.00003  -0.00008   2.10403
   A42        2.08740   0.00004  -0.00007   0.00024   0.00017   2.08757
   A43        2.08259   0.00002  -0.00029   0.00032   0.00004   2.08262
   A44        2.11120   0.00001   0.00016  -0.00006   0.00010   2.11130
   A45        2.08940  -0.00003   0.00012  -0.00026  -0.00014   2.08926
   A46        2.13124   0.00001   0.00020  -0.00011   0.00008   2.13132
   A47        2.09658   0.00011  -0.00127   0.00142   0.00014   2.09671
   A48        2.05517  -0.00011   0.00119  -0.00140  -0.00023   2.05494
    D1        0.01261  -0.00006  -0.01198   0.00802  -0.00396   0.00866
    D2       -3.12686  -0.00008  -0.00974   0.00628  -0.00346  -3.13032
    D3       -3.12496   0.00001   0.00649  -0.00650  -0.00001  -3.12497
    D4        0.01876  -0.00002   0.00873  -0.00825   0.00048   0.01924
    D5        2.77427   0.00022   0.01230  -0.00574   0.00656   2.78082
    D6       -1.28668  -0.00054   0.01049  -0.00396   0.00653  -1.28015
    D7        0.75197   0.00025   0.01271  -0.00625   0.00646   0.75843
    D8       -0.36946   0.00024   0.01005  -0.00399   0.00606  -0.36340
    D9        1.85278  -0.00052   0.00824  -0.00221   0.00603   1.85881
   D10       -2.39175   0.00028   0.01046  -0.00450   0.00596  -2.38579
   D11        1.66510  -0.00033   0.01732   0.00554   0.02287   1.68797
   D12       -1.44317  -0.00036   0.01739   0.00401   0.02141  -1.42175
   D13       -0.54000   0.00033   0.01717   0.00593   0.02310  -0.51690
   D14        2.63492   0.00030   0.01724   0.00441   0.02165   2.65656
   D15       -2.61755   0.00026   0.01903   0.00392   0.02294  -2.59461
   D16        0.55737   0.00023   0.01910   0.00240   0.02148   0.57885
   D17       -0.58459   0.00170  -0.00009  -0.00171  -0.00181  -0.58639
   D18        2.52301   0.00274   0.00000   0.00000  -0.00000   2.52301
   D19        1.59988   0.00018   0.00100  -0.00294  -0.00193   1.59795
   D20       -1.57571   0.00122   0.00109  -0.00122  -0.00012  -1.57583
   D21       -2.60420   0.00025  -0.00249   0.00077  -0.00174  -2.60593
   D22        0.50340   0.00130  -0.00240   0.00248   0.00007   0.50347
   D23       -3.10156  -0.00007   0.00083  -0.00327  -0.00245  -3.10401
   D24        0.04917  -0.00009   0.00234  -0.00480  -0.00245   0.04672
   D25        0.00648  -0.00004   0.00072  -0.00173  -0.00100   0.00548
   D26       -3.12597  -0.00006   0.00224  -0.00325  -0.00101  -3.12697
   D27        3.10565   0.00007  -0.00148   0.00358   0.00209   3.10775
   D28       -0.03814   0.00006  -0.00140   0.00300   0.00160  -0.03654
   D29       -0.00362   0.00004  -0.00140   0.00206   0.00066  -0.00296
   D30        3.13577   0.00002  -0.00132   0.00148   0.00016   3.13593
   D31        3.12480   0.00053   0.00116   0.00012   0.00130   3.12610
   D32       -0.00319   0.00055   0.00089  -0.00099  -0.00009  -0.00328
   D33        0.01583  -0.00047   0.00111  -0.00156  -0.00044   0.01539
   D34       -3.11216  -0.00045   0.00084  -0.00267  -0.00183  -3.11399
   D35       -3.11671  -0.00056   0.00006  -0.00183  -0.00175  -3.11846
   D36        0.04693  -0.00058  -0.00475   0.00336  -0.00137   0.04556
   D37       -0.00791   0.00045   0.00017  -0.00017  -0.00001  -0.00792
   D38       -3.12746   0.00042  -0.00464   0.00501   0.00037  -3.12709
   D39       -0.00467   0.00001   0.00074  -0.00012   0.00063  -0.00404
   D40       -3.14085   0.00001   0.00009   0.00029   0.00039  -3.14047
   D41        3.12784   0.00003  -0.00077   0.00140   0.00063   3.12847
   D42       -0.00835   0.00003  -0.00142   0.00181   0.00039  -0.00796
   D43       -0.00010   0.00002  -0.00155   0.00165   0.00011   0.00001
   D44       -3.13632   0.00000  -0.00106   0.00065  -0.00041  -3.13673
   D45        3.13606   0.00002  -0.00090   0.00124   0.00035   3.13641
   D46       -0.00015   0.00000  -0.00040   0.00023  -0.00017  -0.00032
   D47        0.00296  -0.00002   0.00088  -0.00133  -0.00045   0.00251
   D48       -3.13374  -0.00002   0.00117  -0.00133  -0.00017  -3.13391
   D49        3.13918  -0.00001   0.00039  -0.00032   0.00007   3.13925
   D50        0.00248  -0.00000   0.00068  -0.00033   0.00035   0.00283
   D51       -0.00109  -0.00000   0.00060  -0.00053   0.00006  -0.00103
   D52       -3.14047   0.00001   0.00052   0.00005   0.00056  -3.13991
   D53        3.13563  -0.00001   0.00031  -0.00053  -0.00022   3.13541
   D54       -0.00376   0.00001   0.00023   0.00005   0.00028  -0.00347
   D55       -0.01476   0.00020  -0.00101   0.00140   0.00039  -0.01437
   D56        3.13524   0.00014  -0.00127   0.00129   0.00002   3.13525
   D57        3.11310   0.00018  -0.00073   0.00251   0.00179   3.11489
   D58       -0.02008   0.00012  -0.00100   0.00240   0.00141  -0.01867
   D59        0.00521   0.00010  -0.00040   0.00052   0.00012   0.00534
   D60       -3.13152  -0.00006   0.00126  -0.00186  -0.00060  -3.13212
   D61        3.13836   0.00017  -0.00013   0.00063   0.00050   3.13887
   D62        0.00164   0.00000   0.00153  -0.00176  -0.00022   0.00141
   D63        0.00255  -0.00013   0.00164  -0.00220  -0.00056   0.00198
   D64       -3.13727  -0.00019   0.00211  -0.00261  -0.00049  -3.13776
   D65        3.13932   0.00004  -0.00000   0.00016   0.00016   3.13948
   D66       -0.00049  -0.00003   0.00047  -0.00024   0.00023  -0.00026
   D67       -0.00109  -0.00016  -0.00154   0.00205   0.00051  -0.00058
   D68        3.11895  -0.00013   0.00311  -0.00298   0.00014   3.11910
   D69        3.13874  -0.00010  -0.00201   0.00245   0.00044   3.13918
   D70       -0.02440  -0.00007   0.00265  -0.00258   0.00008  -0.02432
         Item               Value     Threshold  Converged?
 Maximum Force            0.000425     0.002500     YES
 RMS     Force            0.000074     0.001667     YES
 Maximum Displacement     0.073456     0.010000     NO 
 RMS     Displacement     0.015448     0.006667     NO 
 Predicted change in Energy=-7.828132D-06
 GradGradGradGradGradGradGradGradGradGradGradGradGradGradGradGradGradGrad

                          Input orientation:                          
 ---------------------------------------------------------------------
 Center     Atomic      Atomic             Coordinates (Angstroms)
 Number     Number       Type             X           Y           Z
 ---------------------------------------------------------------------
      1          6           0        1.571446    1.077244    1.993634
      2          7           0        0.387917    0.510334    1.689909
      3          8           0        2.299318    1.623177    1.181269
      4          6           0       -0.122974    0.497312    0.322666
      5          6           0       -1.163309   -0.601940    0.172998
      6          6           0       -0.613355    1.867054   -0.114048
      7          6           0       -2.530591   -0.351086    0.274577
      8          6           0       -3.445905   -1.397296    0.174946
      9          6           0       -3.001585   -2.699228   -0.031469
     10          6           0       -1.635897   -2.955110   -0.138581
     11          6           0       -0.723758   -1.911006   -0.036013
     12          6           0       -1.204235    2.744302    0.797217
     13          6           0       -1.639341    4.006228    0.411143
     14          6           0       -1.473411    4.424215   -0.906066
     15          6           0       -0.878934    3.575048   -1.831078
     16          6           0       -0.458875    2.313545   -1.425574
     17          1           0        1.832041    0.995865    3.058112
     18          1           0       -0.157162    0.087396    2.427633
     19          1           0        0.728468    0.236281   -0.308791
     20          1           0       -2.889417    0.661554    0.423296
     21          1           0       -4.507205   -1.190905    0.254333
     22          1           0       -3.715143   -3.511248   -0.113246
     23          1           0       -1.282212   -3.966005   -0.306588
     24          1           0        0.340339   -2.110037   -0.121024
     25          1           0       -1.311931    2.430025    1.829888
     26          1           0       -2.099854    4.664097    1.138600
     27          1           0       -1.800786    5.409347   -1.216727
     28          1           0       -0.737555    3.882880   -2.859938
     29         17           0        0.254405    1.263256   -2.634577
 ---------------------------------------------------------------------
                    Distance matrix (angstroms):
                    1          2          3          4          5
     1  C    0.000000
     2  N    1.346987   0.000000
     3  O    1.219745   2.269490   0.000000
     4  C    2.449390   1.459634   2.805757   0.000000
     5  C    3.689615   2.438130   4.237634   1.520872   0.000000
     6  C    3.136794   2.469310   3.197029   1.519007   2.545736
     7  C    4.671401   3.356025   5.296020   2.553177   1.393810
     8  C    5.882583   4.542286   6.568374   3.827954   2.417196
     9  C    6.267009   4.975255   6.946474   4.316212   2.796370
    10  C    5.576134   4.410046   6.179695   3.797487   2.420296
    11  C    4.279844   3.174511   4.807412   2.507906   1.396620
    12  C    3.451796   2.884867   3.698554   2.538363   3.404212
    13  C    4.625189   4.238666   4.667448   3.823570   4.638807
    14  C    5.374163   5.051940   5.141622   4.330592   5.150027
    15  C    5.183802   4.836810   4.794301   3.831781   4.641596
    16  C    4.164328   3.697953   3.857444   2.543202   3.398780
    17  H    1.098930   2.047734   2.033324   3.399015   4.455220
    18  H    2.038685   1.010062   3.153782   2.144780   2.563376
    19  H    2.592102   2.045943   2.571251   1.091709   2.124513
    20  H    4.747426   3.516830   5.331249   2.773140   2.153721
    21  H    6.717117   5.377483   7.423411   4.698535   3.396342
    22  H    7.310351   6.021594   8.013229   5.400209   3.880447
    23  H    6.234481   5.178122   6.802943   4.654138   3.400159
    24  H    4.018229   3.185606   4.412534   2.685106   2.149829
    25  H    3.189152   2.567935   3.756705   2.724099   3.458350
    26  H    5.203368   4.873058   5.348059   4.683577   5.435131
    27  H    6.359676   6.102400   6.074235   5.414136   6.202683
    28  H    6.063022   5.774241   5.537167   4.687083   5.430799
    29  Cl   4.815551   4.391570   4.344179   3.078047   3.656684
                    6          7          8          9         10
     6  C    0.000000
     7  C    2.957527   0.000000
     8  C    4.331608   1.393657   0.000000
     9  C    5.153774   2.414388   1.391062   0.000000
    10  C    4.929448   2.784263   2.408571   1.393576   0.000000
    11  C    3.780478   2.407169   2.778217   2.410355   1.390205
    12  C    1.396104   3.407903   4.750278   5.792168   5.791835
    13  C    2.429926   4.449625   5.702414   6.856730   6.983010
    14  C    2.811773   5.031407   6.240938   7.337826   7.420908
    15  C    2.436385   4.751451   5.944550   6.863729   6.788262
    16  C    1.394030   3.779257   5.025371   5.791096   5.549816
    17  H    4.098967   5.347420   6.472756   6.823720   6.152694
    18  H    3.136149   3.234360   4.253791   4.680085   4.246052
    19  H    2.120809   3.362556   4.508654   4.754726   3.975446
    20  H    2.631050   1.084579   2.147142   3.393265   3.868756
    21  H    4.964764   2.147722   1.084093   2.150258   3.392818
    22  H    6.208641   3.397086   2.150428   1.084080   2.152487
    23  H    5.874438   3.868313   3.392891   2.153291   1.084080
    24  H    4.089845   3.390081   3.864097   3.394647   2.149410
    25  H    2.140988   3.411554   4.684129   5.712164   5.742778
    26  H    3.406209   5.107263   6.283388   7.510043   7.739430
    27  H    3.895348   5.994931   7.139577   8.282255   8.435267
    28  H    3.408650   5.564767   6.665278   7.513336   7.414237
    29  Cl   2.733248   4.338834   5.353900   5.751428   5.253365
                   11         12         13         14         15
    11  C    0.000000
    12  C    4.753633   0.000000
    13  C    6.004323   1.389542   0.000000
    14  C    6.438478   2.407434   1.391865   0.000000
    15  C    5.774351   2.775589   2.406594   1.389293   0.000000
    16  C    4.455095   2.383676   2.762645   2.398771   1.390062
    17  H    4.955362   4.169850   5.302757   6.196314   6.156765
    18  H    3.222451   3.288429   4.649766   5.626194   5.551692
    19  H    2.606571   3.353917   4.509692   4.769046   4.006053
    20  H    3.393981   2.705087   3.570670   4.234371   4.196748
    21  H    3.862295   5.166255   5.937965   6.486911   6.342523
    22  H    3.393395   6.801876   7.816417   8.284052   7.823722
    23  H    2.146650   6.800934   8.012439   8.413783   7.704167
    24  H    1.085883   5.176242   6.450661   6.826598   6.060619
    25  H    4.761521   1.084794   2.145798   3.389442   3.860212
    26  H    6.819483   2.145761   1.083539   2.151891   3.390526
    27  H    7.492773   3.393274   2.155173   1.083591   2.142870
    28  H    6.445453   3.858618   3.395350   2.156882   1.083190
    29  Cl   4.217259   4.012273   4.515150   3.995592   2.697118
                   16         17         18         19         20
    16  C    0.000000
    17  H    5.204615   0.000000
    18  H    4.460266   2.275906   0.000000
    19  H    2.640457   3.623655   2.880021   0.000000
    20  H    3.472021   5.417212   3.436894   3.715629   0.000000
    21  H    5.611794   7.268368   5.027938   5.455845   2.465237
    22  H    6.801007   7.819388   5.662644   5.816175   4.287421
    23  H    6.431389   6.755734   5.017147   4.658546   4.952791
    24  H    4.680670   4.688145   3.401745   2.385605   4.290609
    25  H    3.367389   3.667412   2.679310   3.680990   2.755803
    26  H    3.846154   5.709663   5.136326   5.449761   4.141911
    27  H    3.380582   7.137962   6.656277   5.829415   5.139683
    28  H    2.144266   7.068309   6.534597   4.685644   5.078098
    29  Cl   1.753158   5.913302   5.213252   2.586250   4.426765
                   21         22         23         24         25
    21  H    0.000000
    22  H    2.479207   0.000000
    23  H    4.291432   2.482608   0.000000
    24  H    4.948169   4.290733   2.472190   0.000000
    25  H    5.079694   6.697009   6.743487   5.210395   0.000000
    26  H    6.392052   8.426895   8.788389   7.309589   2.467748
    27  H    7.283684   9.190183   9.433690   7.894689   4.289196
    28  H    7.046435   8.431102   8.271714   6.676718   4.943193
    29  Cl   6.086184   6.701516   5.926710   4.207664   4.873008
                   26         27         28         29
    26  H    0.000000
    27  H    2.488454   0.000000
    28  H    4.295866   2.482076   0.000000
    29  Cl   5.598671   4.839853   2.810197   0.000000
 Symmetry turned off by external request.
 Stoichiometry    C14H12ClNO
 Framework group  C1[X(C14H12ClNO)]
 Deg. of freedom    81
 Full point group                 C1      NOp   1
 Rotational constants (GHZ):           0.5654677           0.3270985           0.2948604
 Standard basis: 6-311+G(d) (5D, 7F)
   418 basis functions,   689 primitive gaussians,   435 cartesian basis functions
    64 alpha electrons       64 beta electrons
       nuclear repulsion energy      1255.4734292464 Hartrees.
 NAtoms=   29 NActive=   29 NUniq=   29 SFac= 1.00D+00 NAtFMM=   60 NAOKFM=F Big=F
 Integral buffers will be    131072 words long.
 Raffenetti 2 integral format.
 Two-electron integral symmetry is turned off.
 ------------------------------------------------------------------------------
 Polarizable Continuum Model (PCM)
 =================================
 Model                : PCM.
 Atomic radii         : UFF (Universal Force Field).
 Polarization charges : Total charges.
 Charge compensation  : None.
 Solution method      : On-the-fly selection.
 Cavity type          : Scaled VdW (van der Waals Surface) (Alpha=1.100).
 Cavity algorithm     : GePol (No added spheres)
                        Default sphere list used, NSphG=   29.
                        Lebedev-Laikov grids with approx.  5.0 points / Ang**2.
                        Smoothing algorithm: York/Karplus (Gamma=1.0000).
                        Polarization charges: spherical gaussians, with
                                              point-specific exponents (IZeta= 3).
                        Self-potential: point-specific (ISelfS= 7).
                        Self-field    : sphere-specific E.n sum rule (ISelfD= 2).
 1st derivatives      : Analytical E(r).r(x)/FMM algorithm (CHGder, D1EAlg=3).
                        Cavity 1st derivative terms included.
 Solvent              : DiMethylSulfoxide, Eps=  46.826000 Eps(inf)=   2.007889
 ------------------------------------------------------------------------------
 One-electron integrals computed using PRISM.
 NBasis=   418 RedAO= T EigKep=  1.11D-06  NBF=   418
 NBsUse=   416 1.00D-06 EigRej=  7.45D-07 NBFU=   416
 Initial guess from the checkpoint file:  "/home/aikhl/works/aikhl/Gau-2301.chk"
 B after Tr=    -0.001083    0.001937   -0.004343
         Rot=    1.000000   -0.000275   -0.000690   -0.000092 Ang=  -0.09 deg.
 ExpMin= 4.38D-02 ExpMax= 1.06D+05 ExpMxC= 3.62D+03 IAcc=3 IRadAn=         5 AccDes= 0.00D+00
 Harris functional with IExCor= 1009 and IRadAn=       5 diagonalized for initial guess.
 HarFok:  IExCor= 1009 AccDes= 0.00D+00 IRadAn=         5 IDoV= 1 UseB2=F ITyADJ=14
 ICtDFT=  3500011 ScaDFX=  1.000000  1.000000  1.000000  1.000000
 FoFCou: FMM=F IPFlag=           0 FMFlag=      100000 FMFlg1=           0
         NFxFlg=           0 DoJE=T BraDBF=F KetDBF=T FulRan=T
         wScrn=  0.000000 ICntrl=       500 IOpCl=  0 I1Cent=   200000004 NGrid=           0
         NMat0=    1 NMatS0=      1 NMatT0=    0 NMatD0=    1 NMtDS0=    0 NMtDT0=    0
 Symmetry not used in FoFCou.
 Requested convergence on RMS density matrix=1.00D-08 within 128 cycles.
 Requested convergence on MAX density matrix=1.00D-06.
 Requested convergence on             energy=1.00D-06.
 No special actions if energy rises.
 Inv3:  Mode=1 IEnd=    16105467.
 Iteration    1 A*A^-1 deviation from unit magnitude is 7.55D-15 for    444.
 Iteration    1 A*A^-1 deviation from orthogonality  is 3.09D-15 for   1688    238.
 Iteration    1 A^-1*A deviation from unit magnitude is 7.33D-15 for    444.
 Iteration    1 A^-1*A deviation from orthogonality  is 1.12D-12 for   1224   1169.
 Error on total polarization charges =  0.01707
 SCF Done:  E(RM062X) =  -1130.79743757     A.U. after   13 cycles
            NFock= 13  Conv=0.47D-08     -V/T= 2.0032
 D1PCM: PCM CHGder 1st derivatives, ID1Alg=3 FixD1E=F DoIter=F DoCFld=F I1PDM=0.
 Calling FoFJK, ICntrl=      2127 FMM=F ISym2X=0 I1Cent= 0 IOpClX= 0 NMat=1 NMatS=1 NMatT=0.
 -------------------------------------------------------------------
 Center     Atomic                   Forces (Hartrees/Bohr)
 Number     Number              X              Y              Z
 -------------------------------------------------------------------
      1        6           0.000162864   -0.000467129   -0.000223674
      2        7          -0.002846311   -0.000507956    0.000919021
      3        8          -0.000031706    0.000133985    0.000074457
      4        6           0.002109216   -0.000485273   -0.001687046
      5        6           0.000244052    0.000389974    0.000301142
      6        6           0.003253434    0.002055709    0.001768858
      7        6          -0.000051917    0.000067458   -0.000188083
      8        6          -0.000031449   -0.000165426   -0.000031989
      9        6          -0.000100685    0.000125504    0.000023208
     10        6           0.000140027    0.000055010   -0.000005920
     11        6          -0.000066939   -0.000234479    0.000042360
     12        6           0.000089301   -0.000014119   -0.000147153
     13        6          -0.000032796    0.000020801   -0.000100352
     14        6          -0.000010200    0.000067089    0.000115674
     15        6           0.000052854   -0.000107901   -0.000047942
     16        6          -0.002875653   -0.001179887   -0.000856128
     17        1          -0.000058235    0.000137052    0.000029339
     18        1           0.000050247    0.000038054    0.000055880
     19        1           0.000064062    0.000218040   -0.000125858
     20        1           0.000038005   -0.000072356    0.000088638
     21        1          -0.000007037   -0.000010258   -0.000005666
     22        1          -0.000000621   -0.000003179   -0.000023066
     23        1          -0.000025310   -0.000012996    0.000013830
     24        1           0.000001494    0.000027296    0.000047363
     25        1          -0.000065179   -0.000056084   -0.000014358
     26        1           0.000040663    0.000014317    0.000023885
     27        1          -0.000019808   -0.000011802    0.000009627
     28        1          -0.000013530   -0.000023325    0.000009235
     29       17          -0.000008844    0.000001881   -0.000065281
 -------------------------------------------------------------------
 Cartesian Forces:  Max     0.003253434 RMS     0.000727785

 GradGradGradGradGradGradGradGradGradGradGradGradGradGradGradGradGradGrad
 Berny optimization.
 Using GEDIIS/GDIIS optimizer.
 FormGI is forming the generalized inverse of G from B-inverse, IUseBI=4.
 Internal  Forces:  Max     0.002724286 RMS     0.000373203
 Search for a local minimum.
 Step number   7 out of a maximum of   80 on scan point     2 out of    18
 All quantities printed in internal units (Hartrees-Bohrs-Radians)
 Mixed Optimization -- En-DIIS/RFO-DIIS
 Swapping is turned off.
 Update second derivatives using D2CorX and points    1    2    3    4    5
                                                      6    7
 DE= -1.06D-05 DEPred=-7.83D-06 R= 1.35D+00
 TightC=F SS=  1.41D+00  RLast= 5.74D-02 DXNew= 8.4853D-01 1.7211D-01
 Trust test= 1.35D+00 RLast= 5.74D-02 DXMaxT set to 5.05D-01
 ITU=  1  1  0  1  1  1  0
     Eigenvalues ---    0.00039   0.00945   0.01282   0.01494   0.01528
     Eigenvalues ---    0.02150   0.02172   0.02178   0.02184   0.02185
     Eigenvalues ---    0.02188   0.02192   0.02194   0.02199   0.02203
     Eigenvalues ---    0.02207   0.02215   0.02226   0.02231   0.02258
     Eigenvalues ---    0.02350   0.02430   0.03864   0.06265   0.06904
     Eigenvalues ---    0.12276   0.15869   0.15979   0.15999   0.16000
     Eigenvalues ---    0.16000   0.16000   0.16000   0.16001   0.16009
     Eigenvalues ---    0.16047   0.16169   0.18323   0.19645   0.21974
     Eigenvalues ---    0.21999   0.22007   0.22036   0.22329   0.22625
     Eigenvalues ---    0.23890   0.24414   0.24695   0.25039   0.27860
     Eigenvalues ---    0.30262   0.31078   0.31632   0.33845   0.34718
     Eigenvalues ---    0.35304   0.35461   0.35502   0.35504   0.35505
     Eigenvalues ---    0.35552   0.35566   0.35570   0.35613   0.39787
     Eigenvalues ---    0.42418   0.42692   0.43257   0.44234   0.45997
     Eigenvalues ---    0.46242   0.46693   0.46844   0.46952   0.47085
     Eigenvalues ---    0.47273   0.48147   0.48338   0.55945   0.95807
     Eigenvalues --- 1000.000001000.000001000.000001000.000001000.00000
     Eigenvalues --- 1000.000001000.000001000.000001000.000001000.00000
     Eigenvalues --- 1000.000001000.000001000.000001000.000001000.00000
     Eigenvalues --- 1000.000001000.000001000.000001000.000001000.00000
     Eigenvalues --- 1000.000001000.000001000.000001000.000001000.00000
     Eigenvalues --- 1000.000001000.000001000.000001000.000001000.00000
     Eigenvalues --- 1000.000001000.000001000.000001000.000001000.00000
     Eigenvalues --- 1000.000001000.000001000.000001000.000001000.00000
     Eigenvalues --- 1000.000001000.000001000.000001000.000001000.00000
     Eigenvalues --- 1000.000001000.000001000.000001000.000001000.00000
     Eigenvalues --- 1000.000001000.000001000.000001000.000001000.00000
     Eigenvalues --- 1000.000001000.000001000.000001000.000001000.00000
     Eigenvalues --- 1000.000001000.000001000.000001000.000001000.00000
     Eigenvalues --- 1000.000001000.000001000.00000
 En-DIIS/RFO-DIIS/Sim-DIIS IScMMF=       -3 using points:     7    6    5    4    3    2
 RFO step:  Lambda=-6.19099522D-05.
 DidBck=F Rises=F RFO-DIIS coefs:    3.00000   -0.44277   -1.11463   -0.17663   -0.28915
                  RFO-DIIS coefs:    0.02317
 Iteration  1 RMS(Cart)=  0.05139733 RMS(Int)=  0.00085152
 Iteration  2 RMS(Cart)=  0.00145796 RMS(Int)=  0.00001419
 Iteration  3 RMS(Cart)=  0.00000097 RMS(Int)=  0.00001418
 Iteration  1 RMS(Cart)=  0.00000106 RMS(Int)=  0.00000040
 Iteration  2 RMS(Cart)=  0.00000066 RMS(Int)=  0.00000044
 Variable       Old X    -DE/DX   Delta X   Delta X   Delta X     New X
                                 (Linear)    (Quad)   (Total)
    R1        2.54544  -0.00005  -0.00072   0.00000  -0.00072   2.54472
    R2        2.30498  -0.00001   0.00024  -0.00004   0.00020   2.30518
    R3        2.07668   0.00001  -0.00021   0.00006  -0.00015   2.07653
    R4        2.75831  -0.00016   0.00199  -0.00083   0.00116   2.75947
    R5        1.90874  -0.00000   0.00012  -0.00005   0.00007   1.90881
    R6        2.87403  -0.00025   0.00104  -0.00018   0.00086   2.87489
    R7        2.87051   0.00036  -0.00171   0.00090  -0.00081   2.86970
    R8        2.06303   0.00007   0.00161  -0.00006   0.00154   2.06458
    R9        2.63392   0.00007  -0.00132   0.00029  -0.00103   2.63289
   R10        2.63923   0.00013   0.00083   0.00017   0.00100   2.64023
   R11        2.63825  -0.00014   0.00104  -0.00017   0.00087   2.63913
   R12        2.63434   0.00014  -0.00044  -0.00000  -0.00044   2.63389
   R13        2.63363   0.00010   0.00111   0.00011   0.00122   2.63485
   R14        2.04956  -0.00007  -0.00042  -0.00016  -0.00058   2.04898
   R15        2.62873  -0.00012  -0.00080  -0.00014  -0.00094   2.62778
   R16        2.04864   0.00000   0.00004   0.00001   0.00005   2.04869
   R17        2.63348   0.00006   0.00072  -0.00003   0.00068   2.63416
   R18        2.04861   0.00000  -0.00003   0.00001  -0.00002   2.04860
   R19        2.62711  -0.00008  -0.00060  -0.00000  -0.00060   2.62651
   R20        2.04861   0.00000   0.00001   0.00001   0.00001   2.04863
   R21        2.05202  -0.00001  -0.00001  -0.00004  -0.00005   2.05197
   R22        2.62585   0.00002  -0.00086   0.00004  -0.00081   2.62504
   R23        2.04996   0.00001  -0.00023   0.00003  -0.00019   2.04977
   R24        2.63024  -0.00008   0.00073  -0.00014   0.00058   2.63083
   R25        2.04759   0.00001   0.00003   0.00002   0.00005   2.04765
   R26        2.62538   0.00008  -0.00097   0.00017  -0.00080   2.62458
   R27        2.04769  -0.00001   0.00004  -0.00001   0.00003   2.04772
   R28        2.62684  -0.00006   0.00091  -0.00010   0.00081   2.62765
   R29        2.04693  -0.00002   0.00005  -0.00006  -0.00001   2.04692
   R30        3.31299   0.00004  -0.00041   0.00010  -0.00031   3.31268
    A1        2.16823   0.00009   0.00037   0.00029   0.00056   2.16879
    A2        1.97753  -0.00003  -0.00090   0.00007  -0.00093   1.97659
    A3        2.13740  -0.00005   0.00059  -0.00023   0.00026   2.13766
    A4        2.12058  -0.00010  -0.00038  -0.00029  -0.00068   2.11991
    A5        2.07796  -0.00003   0.00100   0.00001   0.00100   2.07896
    A6        2.08463   0.00013  -0.00061   0.00029  -0.00033   2.08430
    A7        1.91564  -0.00137   0.00089  -0.00139  -0.00050   1.91515
    A8        1.95439   0.00028  -0.00024  -0.00013  -0.00038   1.95401
    A9        1.84518   0.00108   0.00052   0.00000   0.00052   1.84569
   A10        1.98519   0.00010  -0.00097   0.00106   0.00009   1.98528
   A11        1.87943   0.00001  -0.00156   0.00097  -0.00058   1.87885
   A12        1.87664   0.00001   0.00141  -0.00051   0.00090   1.87754
   A13        2.13384   0.00016   0.00351   0.00035   0.00386   2.13770
   A14        2.06793  -0.00006  -0.00409   0.00008  -0.00401   2.06392
   A15        2.08098  -0.00009   0.00069  -0.00042   0.00027   2.08124
   A16        2.11249   0.00004  -0.00113   0.00037  -0.00077   2.11172
   A17        2.12178   0.00002   0.00171  -0.00022   0.00149   2.12327
   A18        2.04849  -0.00002  -0.00048  -0.00009  -0.00057   2.04792
   A19        2.09897   0.00002  -0.00079   0.00021  -0.00058   2.09838
   A20        2.09738  -0.00002   0.00085  -0.00015   0.00071   2.09808
   A21        2.08681   0.00000  -0.00008  -0.00005  -0.00013   2.08668
   A22        2.09835   0.00000   0.00056  -0.00002   0.00053   2.09889
   A23        2.08841   0.00001  -0.00056   0.00013  -0.00043   2.08798
   A24        2.09641  -0.00002   0.00001  -0.00011  -0.00010   2.09631
   A25        2.09010   0.00002  -0.00015  -0.00000  -0.00015   2.08995
   A26        2.09671  -0.00000   0.00002   0.00003   0.00005   2.09675
   A27        2.09637  -0.00002   0.00013  -0.00003   0.00011   2.09648
   A28        2.09372   0.00001  -0.00012   0.00002  -0.00010   2.09362
   A29        2.09770  -0.00003   0.00013  -0.00015  -0.00003   2.09767
   A30        2.09176   0.00002  -0.00001   0.00013   0.00012   2.09188
   A31        2.10424   0.00004  -0.00018   0.00022   0.00004   2.10429
   A32        2.08510  -0.00006   0.00021  -0.00026  -0.00005   2.08505
   A33        2.09384   0.00001  -0.00004   0.00004   0.00000   2.09384
   A34        2.11978   0.00005   0.00013   0.00017   0.00030   2.12008
   A35        2.07297  -0.00005  -0.00120  -0.00016  -0.00137   2.07160
   A36        2.09037   0.00000   0.00112  -0.00001   0.00111   2.09147
   A37        2.09248   0.00001   0.00021  -0.00004   0.00016   2.09264
   A38        2.09201  -0.00002   0.00056  -0.00003   0.00053   2.09254
   A39        2.09867   0.00001  -0.00075   0.00007  -0.00068   2.09799
   A40        2.09158  -0.00002  -0.00012  -0.00010  -0.00023   2.09135
   A41        2.10403  -0.00000  -0.00027  -0.00002  -0.00029   2.10374
   A42        2.08757   0.00003   0.00039   0.00013   0.00052   2.08808
   A43        2.08262   0.00001   0.00001   0.00009   0.00010   2.08272
   A44        2.11130   0.00001   0.00030   0.00003   0.00033   2.11163
   A45        2.08926  -0.00002  -0.00031  -0.00012  -0.00043   2.08884
   A46        2.13132  -0.00002   0.00026  -0.00000   0.00025   2.13157
   A47        2.09671   0.00009   0.00047   0.00000   0.00047   2.09719
   A48        2.05494  -0.00007  -0.00074  -0.00000  -0.00075   2.05420
    D1        0.00866   0.00016  -0.02187   0.00958  -0.01228  -0.00363
    D2       -3.13032   0.00012  -0.01780   0.00887  -0.00893  -3.13924
    D3       -3.12497  -0.00013   0.00530  -0.00768  -0.00238  -3.12736
    D4        0.01924  -0.00016   0.00937  -0.00839   0.00097   0.02021
    D5        2.78082   0.00016   0.02986  -0.00295   0.02691   2.80774
    D6       -1.28015  -0.00057   0.02910  -0.00273   0.02637  -1.25378
    D7        0.75843   0.00023   0.03096  -0.00340   0.02756   0.78599
    D8       -0.36340   0.00019   0.02578  -0.00223   0.02355  -0.33985
    D9        1.85881  -0.00053   0.02502  -0.00202   0.02300   1.88181
   D10       -2.38579   0.00027   0.02688  -0.00269   0.02419  -2.36160
   D11        1.68797  -0.00032   0.07405   0.00184   0.07590   1.76387
   D12       -1.42175  -0.00035   0.07011   0.00139   0.07150  -1.35025
   D13       -0.51690   0.00034   0.07441   0.00233   0.07673  -0.44016
   D14        2.65656   0.00031   0.07046   0.00187   0.07233   2.72890
   D15       -2.59461   0.00025   0.07429   0.00165   0.07594  -2.51866
   D16        0.57885   0.00023   0.07035   0.00120   0.07154   0.65040
   D17       -0.58639   0.00170  -0.00385  -0.00233  -0.00618  -0.59257
   D18        2.52301   0.00272  -0.00000   0.00000   0.00000   2.52301
   D19        1.59795   0.00016  -0.00362  -0.00347  -0.00709   1.59086
   D20       -1.57583   0.00118   0.00023  -0.00114  -0.00091  -1.57674
   D21       -2.60593   0.00024  -0.00517  -0.00196  -0.00714  -2.61307
   D22        0.50347   0.00126  -0.00132   0.00037  -0.00096   0.50251
   D23       -3.10401  -0.00005  -0.00661  -0.00081  -0.00743  -3.11144
   D24        0.04672  -0.00007  -0.00485  -0.00199  -0.00685   0.03987
   D25        0.00548  -0.00003  -0.00272  -0.00034  -0.00306   0.00242
   D26       -3.12697  -0.00005  -0.00096  -0.00152  -0.00248  -3.12945
   D27        3.10775   0.00005   0.00542   0.00086   0.00627   3.11402
   D28       -0.03654   0.00005   0.00306   0.00133   0.00438  -0.03216
   D29       -0.00296   0.00002   0.00153   0.00040   0.00194  -0.00102
   D30        3.13593   0.00002  -0.00083   0.00087   0.00005   3.13599
   D31        3.12610   0.00051   0.00445   0.00042   0.00487   3.13097
   D32       -0.00328   0.00055   0.00043   0.00010   0.00053  -0.00275
   D33        0.01539  -0.00047   0.00072  -0.00181  -0.00109   0.01429
   D34       -3.11399  -0.00043  -0.00330  -0.00214  -0.00543  -3.11942
   D35       -3.11846  -0.00053  -0.00556  -0.00065  -0.00621  -3.12467
   D36        0.04556  -0.00057  -0.00468  -0.00032  -0.00500   0.04057
   D37       -0.00792   0.00046  -0.00186   0.00161  -0.00026  -0.00818
   D38       -3.12709   0.00042  -0.00098   0.00194   0.00096  -3.12612
   D39       -0.00404   0.00001   0.00249  -0.00034   0.00215  -0.00189
   D40       -3.14047   0.00001   0.00127  -0.00001   0.00126  -3.13921
   D41        3.12847   0.00003   0.00074   0.00084   0.00157   3.13004
   D42       -0.00796   0.00003  -0.00048   0.00116   0.00068  -0.00728
   D43        0.00001   0.00001  -0.00102   0.00094  -0.00008  -0.00007
   D44       -3.13673   0.00001  -0.00231   0.00059  -0.00172  -3.13845
   D45        3.13641   0.00002   0.00020   0.00062   0.00082   3.13723
   D46       -0.00032   0.00001  -0.00109   0.00027  -0.00083  -0.00115
   D47        0.00251  -0.00002  -0.00017  -0.00088  -0.00104   0.00147
   D48       -3.13391  -0.00002   0.00064  -0.00077  -0.00013  -3.13404
   D49        3.13925  -0.00001   0.00112  -0.00052   0.00060   3.13985
   D50        0.00283  -0.00001   0.00193  -0.00041   0.00151   0.00434
   D51       -0.00103   0.00000  -0.00010   0.00020   0.00010  -0.00092
   D52       -3.13991   0.00000   0.00228  -0.00027   0.00200  -3.13791
   D53        3.13541  -0.00000  -0.00090   0.00010  -0.00080   3.13461
   D54       -0.00347  -0.00000   0.00148  -0.00038   0.00110  -0.00238
   D55       -0.01437   0.00020   0.00048   0.00064   0.00112  -0.01325
   D56        3.13525   0.00014  -0.00142   0.00100  -0.00043   3.13482
   D57        3.11489   0.00016   0.00451   0.00097   0.00549   3.12038
   D58       -0.01867   0.00010   0.00261   0.00132   0.00394  -0.01473
   D59        0.00534   0.00010  -0.00059   0.00081   0.00022   0.00556
   D60       -3.13212  -0.00005  -0.00129  -0.00047  -0.00176  -3.13388
   D61        3.13887   0.00016   0.00133   0.00045   0.00178   3.14065
   D62        0.00141   0.00001   0.00063  -0.00083  -0.00020   0.00121
   D63        0.00198  -0.00011  -0.00051  -0.00102  -0.00153   0.00046
   D64       -3.13776  -0.00018   0.00000  -0.00124  -0.00123  -3.13899
   D65        3.13948   0.00003   0.00018   0.00025   0.00044   3.13991
   D66       -0.00026  -0.00003   0.00070   0.00003   0.00073   0.00047
   D67       -0.00058  -0.00017   0.00178  -0.00022   0.00157   0.00099
   D68        3.11910  -0.00014   0.00093  -0.00054   0.00039   3.11949
   D69        3.13918  -0.00011   0.00128   0.00000   0.00128   3.14046
   D70       -0.02432  -0.00007   0.00042  -0.00032   0.00010  -0.02422
         Item               Value     Threshold  Converged?
 Maximum Force            0.000362     0.002500     YES
 RMS     Force            0.000069     0.001667     YES
 Maximum Displacement     0.246463     0.010000     NO 
 RMS     Displacement     0.051440     0.006667     NO 
 Predicted change in Energy=-1.410976D-05
 GradGradGradGradGradGradGradGradGradGradGradGradGradGradGradGradGradGrad

                          Input orientation:                          
 ---------------------------------------------------------------------
 Center     Atomic      Atomic             Coordinates (Angstroms)
 Number     Number       Type             X           Y           Z
 ---------------------------------------------------------------------
      1          6           0        1.586498    1.084129    1.965670
      2          7           0        0.411723    0.496091    1.669929
      3          8           0        2.297114    1.647483    1.149772
      4          6           0       -0.117575    0.492666    0.308990
      5          6           0       -1.163784   -0.602726    0.167588
      6          6           0       -0.609433    1.866196   -0.112408
      7          6           0       -2.531606   -0.339672    0.200111
      8          6           0       -3.449860   -1.384304    0.101945
      9          6           0       -3.007478   -2.695865   -0.031371
     10          6           0       -1.640090   -2.964306   -0.066800
     11          6           0       -0.725500   -1.922484    0.032803
     12          6           0       -1.192091    2.736150    0.811758
     13          6           0       -1.634054    3.999469    0.439833
     14          6           0       -1.485148    4.427053   -0.876657
     15          6           0       -0.900965    3.585446   -1.814413
     16          6           0       -0.472100    2.322193   -1.422322
     17          1           0        1.861875    0.994230    3.025651
     18          1           0       -0.115628    0.052642    2.408546
     19          1           0        0.724630    0.231610   -0.336111
     20          1           0       -2.889091    0.679762    0.292874
     21          1           0       -4.511988   -1.168396    0.126090
     22          1           0       -3.723175   -3.506256   -0.110463
     23          1           0       -1.287323   -3.983389   -0.177557
     24          1           0        0.339694   -2.131005    0.001777
     25          1           0       -1.290676    2.411658    1.842069
     26          1           0       -2.088170    4.651351    1.176684
     27          1           0       -1.819731    5.413154   -1.176429
     28          1           0       -0.773660    3.899762   -2.843144
     29         17           0        0.228093    1.282657   -2.647917
 ---------------------------------------------------------------------
                    Distance matrix (angstroms):
                    1          2          3          4          5
     1  C    0.000000
     2  N    1.346606   0.000000
     3  O    1.219849   2.269574   0.000000
     4  C    2.449140   1.460248   2.805574   0.000000
     5  C    3.693593   2.438575   4.243341   1.521325   0.000000
     6  C    3.122843   2.469144   3.176310   1.518580   2.545836
     7  C    4.701403   3.394414   5.307276   2.555814   1.393266
     8  C    5.910291   4.572339   6.581595   3.830144   2.416882
     9  C    6.275440   4.977343   6.956901   4.316725   2.796431
    10  C    5.561622   4.381839   6.184677   3.796040   2.420509
    11  C    4.256882   3.134161   4.809209   2.505754   1.397148
    12  C    3.432381   2.885574   3.670695   2.537830   3.400566
    13  C    4.604274   4.239339   4.635724   3.822891   4.634163
    14  C    5.356209   5.053285   5.112527   4.330753   5.147077
    15  C    5.170405   4.838171   4.771772   3.832470   4.640925
    16  C    4.153206   3.698352   3.839199   2.543678   3.400205
    17  H    1.098851   2.046721   2.033493   3.398535   4.457960
    18  H    2.038955   1.010100   3.154259   2.145171   2.559303
    19  H    2.601500   2.047451   2.585586   1.092527   2.125073
    20  H    4.795066   3.581255   5.344856   2.777870   2.153406
    21  H    6.756438   5.421889   7.439151   4.701429   3.395905
    22  H    7.319467   6.023783   8.024531   5.400709   3.880500
    23  H    6.207416   5.134755   6.805638   4.651892   3.400481
    24  H    3.968436   3.112804   4.407534   2.680881   2.150250
    25  H    3.171079   2.568500   3.733025   2.721953   3.450580
    26  H    5.181771   4.874314   5.315511   4.683033   5.429372
    27  H    6.341580   6.103986   6.044825   5.414334   6.198988
    28  H    6.051680   5.775633   5.517771   4.687718   5.430387
    29  Cl   4.813509   4.392744   4.340091   3.080077   3.663203
                    6          7          8          9         10
     6  C    0.000000
     7  C    2.942494   0.000000
     8  C    4.322006   1.394304   0.000000
     9  C    5.154570   2.414888   1.390563   0.000000
    10  C    4.939442   2.784734   2.408349   1.393939   0.000000
    11  C    3.793239   2.407344   2.777869   2.410323   1.389887
    12  C    1.396565   3.410146   4.751790   5.789066   5.785133
    13  C    2.430159   4.437478   5.691778   6.850972   6.982182
    14  C    2.812284   4.997617   6.212056   7.332664   7.437208
    15  C    2.436726   4.703600   5.904889   6.860868   6.819069
    16  C    1.393796   3.736226   4.992852   5.791701   5.581103
    17  H    4.088411   5.391256   6.513065   6.831748   6.123481
    18  H    3.144524   3.296671   4.301433   4.676567   4.189665
    19  H    2.121707   3.349174   4.497715   4.753063   3.984759
    20  H    2.601677   1.084272   2.147390   3.393230   3.868927
    21  H    4.949299   2.148063   1.084119   2.149769   3.392682
    22  H    6.209560   3.397579   2.149999   1.084071   2.152872
    23  H    5.889094   3.868791   3.392629   2.153607   1.084086
    24  H    4.109927   3.390069   3.863718   3.394661   2.149102
    25  H    2.140468   3.435950   4.701004   5.704733   5.715493
    26  H    3.406685   5.104962   6.280000   7.502406   7.729505
    27  H    3.895879   5.957905   7.106124   8.275149   8.452537
    28  H    3.408706   5.506776   6.614904   7.509880   7.454811
    29  Cl   2.733272   4.284759   5.310534   5.757072   5.309328
                   11         12         13         14         15
    11  C    0.000000
    12  C    4.746299   0.000000
    13  C    6.005054   1.389113   0.000000
    14  C    6.459165   2.407443   1.392174   0.000000
    15  C    5.812081   2.775398   2.406338   1.388869   0.000000
    16  C    4.494318   2.383456   2.762429   2.398844   1.390492
    17  H    4.915168   4.154794   5.285777   6.181816   6.146048
    18  H    3.149162   3.302987   4.664643   5.639470   5.561550
    19  H    2.622803   3.356210   4.512454   4.772531   4.009508
    20  H    3.394179   2.716208   3.552065   4.169059   4.103206
    21  H    3.861973   5.170816   5.923492   6.440210   6.277264
    22  H    3.393362   6.798861   7.810452   8.278479   7.820521
    23  H    2.146444   6.792645   8.014201   8.441766   7.753440
    24  H    1.085855   5.166394   6.455252   6.863659   6.124997
    25  H    4.730503   1.084691   2.146001   3.389854   3.859989
    26  H    6.810333   2.145721   1.083568   2.151780   3.390025
    27  H    7.514730   3.393106   2.155292   1.083607   2.142818
    28  H    6.493993   3.858418   3.395314   2.156692   1.083184
    29  Cl   4.285852   4.012346   4.514738   3.994970   2.696728
                   16         17         18         19         20
    16  C    0.000000
    17  H    5.195709   0.000000
    18  H    4.466932   2.275505   0.000000
    19  H    2.642453   3.629926   2.875970   0.000000
    20  H    3.388410   5.489867   3.544213   3.695327   0.000000
    21  H    5.559000   7.328747   5.101815   5.440203   2.465217
    22  H    6.801565   7.828305   5.659112   5.814252   4.287321
    23  H    6.478765   6.704825   4.934606   4.673254   4.952973
    24  H    4.745318   4.607379   3.281488   2.417497   4.290711
    25  H    3.366648   3.653566   2.695662   3.682192   2.820355
    26  H    3.845970   5.691754   5.153303   5.452935   4.146819
    27  H    3.380919   7.123103   6.670165   5.833379   5.070244
    28  H    2.144387   7.059102   6.543209   4.688862   4.967701
    29  Cl   1.752995   5.911160   5.215257   2.587605   4.327652
                   21         22         23         24         25
    21  H    0.000000
    22  H    2.478664   0.000000
    23  H    4.291253   2.483049   0.000000
    24  H    4.947816   4.290782   2.471977   0.000000
    25  H    5.112555   6.689629   6.706380   5.165323   0.000000
    26  H    6.391251   8.418820   8.776904   7.298991   2.468797
    27  H    7.229218   9.182334   9.464472   7.935088   4.289547
    28  H    6.962590   8.427116   8.337462   6.760420   4.942973
    29  Cl   6.014245   6.707077   6.010857   4.322780   4.872503
                   26         27         28         29
    26  H    0.000000
    27  H    2.487880   0.000000
    28  H    4.295561   2.482450   0.000000
    29  Cl   5.598281   4.839408   2.809068   0.000000
 Symmetry turned off by external request.
 Stoichiometry    C14H12ClNO
 Framework group  C1[X(C14H12ClNO)]
 Deg. of freedom    81
 Full point group                 C1      NOp   1
 Rotational constants (GHZ):           0.5673413           0.3279887           0.2939214
 Standard basis: 6-311+G(d) (5D, 7F)
   418 basis functions,   689 primitive gaussians,   435 cartesian basis functions
    64 alpha electrons       64 beta electrons
       nuclear repulsion energy      1255.8582486206 Hartrees.
 NAtoms=   29 NActive=   29 NUniq=   29 SFac= 1.00D+00 NAtFMM=   60 NAOKFM=F Big=F
 Integral buffers will be    131072 words long.
 Raffenetti 2 integral format.
 Two-electron integral symmetry is turned off.
 ------------------------------------------------------------------------------
 Polarizable Continuum Model (PCM)
 =================================
 Model                : PCM.
 Atomic radii         : UFF (Universal Force Field).
 Polarization charges : Total charges.
 Charge compensation  : None.
 Solution method      : On-the-fly selection.
 Cavity type          : Scaled VdW (van der Waals Surface) (Alpha=1.100).
 Cavity algorithm     : GePol (No added spheres)
                        Default sphere list used, NSphG=   29.
                        Lebedev-Laikov grids with approx.  5.0 points / Ang**2.
                        Smoothing algorithm: York/Karplus (Gamma=1.0000).
                        Polarization charges: spherical gaussians, with
                                              point-specific exponents (IZeta= 3).
                        Self-potential: point-specific (ISelfS= 7).
                        Self-field    : sphere-specific E.n sum rule (ISelfD= 2).
 1st derivatives      : Analytical E(r).r(x)/FMM algorithm (CHGder, D1EAlg=3).
                        Cavity 1st derivative terms included.
 Solvent              : DiMethylSulfoxide, Eps=  46.826000 Eps(inf)=   2.007889
 ------------------------------------------------------------------------------
 One-electron integrals computed using PRISM.
 NBasis=   418 RedAO= T EigKep=  1.09D-06  NBF=   418
 NBsUse=   416 1.00D-06 EigRej=  7.42D-07 NBFU=   416
 Initial guess from the checkpoint file:  "/home/aikhl/works/aikhl/Gau-2301.chk"
 B after Tr=    -0.003418    0.007423   -0.014097
         Rot=    0.999997   -0.000884   -0.002177   -0.000380 Ang=  -0.27 deg.
 ExpMin= 4.38D-02 ExpMax= 1.06D+05 ExpMxC= 3.62D+03 IAcc=3 IRadAn=         5 AccDes= 0.00D+00
 Harris functional with IExCor= 1009 and IRadAn=       5 diagonalized for initial guess.
 HarFok:  IExCor= 1009 AccDes= 0.00D+00 IRadAn=         5 IDoV= 1 UseB2=F ITyADJ=14
 ICtDFT=  3500011 ScaDFX=  1.000000  1.000000  1.000000  1.000000
 FoFCou: FMM=F IPFlag=           0 FMFlag=      100000 FMFlg1=           0
         NFxFlg=           0 DoJE=T BraDBF=F KetDBF=T FulRan=T
         wScrn=  0.000000 ICntrl=       500 IOpCl=  0 I1Cent=   200000004 NGrid=           0
         NMat0=    1 NMatS0=      1 NMatT0=    0 NMatD0=    1 NMtDS0=    0 NMtDT0=    0
 Symmetry not used in FoFCou.
 Requested convergence on RMS density matrix=1.00D-08 within 128 cycles.
 Requested convergence on MAX density matrix=1.00D-06.
 Requested convergence on             energy=1.00D-06.
 No special actions if energy rises.
 Inv3:  Mode=1 IEnd=    15911427.
 Iteration    1 A*A^-1 deviation from unit magnitude is 9.21D-15 for    229.
 Iteration    1 A*A^-1 deviation from orthogonality  is 5.61D-15 for   1705    229.
 Iteration    1 A^-1*A deviation from unit magnitude is 8.22D-15 for    229.
 Iteration    1 A^-1*A deviation from orthogonality  is 1.89D-15 for   2301   2201.
 Error on total polarization charges =  0.01706
 SCF Done:  E(RM062X) =  -1130.79745295     A.U. after   14 cycles
            NFock= 14  Conv=0.50D-08     -V/T= 2.0032
 D1PCM: PCM CHGder 1st derivatives, ID1Alg=3 FixD1E=F DoIter=F DoCFld=F I1PDM=0.
 Calling FoFJK, ICntrl=      2127 FMM=F ISym2X=0 I1Cent= 0 IOpClX= 0 NMat=1 NMatS=1 NMatT=0.
 -------------------------------------------------------------------
 Center     Atomic                   Forces (Hartrees/Bohr)
 Number     Number              X              Y              Z
 -------------------------------------------------------------------
      1        6           0.001140014   -0.001701406   -0.000321952
      2        7          -0.003384896   -0.000163035    0.000457500
      3        8          -0.000424824    0.000512406    0.000250447
      4        6           0.002339634   -0.000508051   -0.001710080
      5        6           0.000666271    0.000273180    0.000501967
      6        6           0.002957132    0.002384725    0.001787372
      7        6          -0.000178766   -0.000215480   -0.000318531
      8        6           0.000005095    0.000064461    0.000009954
      9        6          -0.000036376    0.000059853    0.000124471
     10        6           0.000160115    0.000082834    0.000024437
     11        6          -0.000310343   -0.000301484   -0.000128151
     12        6           0.000121875   -0.000560952   -0.000307923
     13        6          -0.000094160    0.000285421   -0.000210904
     14        6          -0.000172022    0.000072408    0.000329841
     15        6           0.000293636   -0.000314993   -0.000075457
     16        6          -0.002849287   -0.001048462   -0.000852873
     17        1          -0.000109825    0.000506004    0.000158527
     18        1           0.000002652    0.000285365    0.000082150
     19        1          -0.000236086    0.000357848    0.000009244
     20        1           0.000003330    0.000047482    0.000085509
     21        1           0.000009012   -0.000004861    0.000010781
     22        1           0.000006693   -0.000011503   -0.000081370
     23        1          -0.000021460   -0.000015603    0.000041750
     24        1           0.000065679    0.000042706    0.000069761
     25        1          -0.000039378    0.000012287    0.000083762
     26        1           0.000062504   -0.000033775    0.000057894
     27        1           0.000026590   -0.000014788   -0.000002799
     28        1          -0.000006484   -0.000004298    0.000012677
     29       17           0.000003675   -0.000088289   -0.000088005
 -------------------------------------------------------------------
 Cartesian Forces:  Max     0.003384896 RMS     0.000798417

 GradGradGradGradGradGradGradGradGradGradGradGradGradGradGradGradGradGrad
 Berny optimization.
 Using GEDIIS/GDIIS optimizer.
 FormGI is forming the generalized inverse of G from B-inverse, IUseBI=4.
 Internal  Forces:  Max     0.002646438 RMS     0.000385343
 Search for a local minimum.
 Step number   8 out of a maximum of   80 on scan point     2 out of    18
 All quantities printed in internal units (Hartrees-Bohrs-Radians)
 Mixed Optimization -- En-DIIS/RFO-DIIS
 Swapping is turned off.
 Update second derivatives using D2CorX and points    2    3    4    5    6
                                                      7    8
 DE= -1.54D-05 DEPred=-1.41D-05 R= 1.09D+00
 TightC=F SS=  1.41D+00  RLast= 1.94D-01 DXNew= 8.4853D-01 5.8134D-01
 Trust test= 1.09D+00 RLast= 1.94D-01 DXMaxT set to 5.81D-01
 ITU=  1  1  1  0  1  1  1  0
     Eigenvalues ---    0.00041   0.00831   0.01302   0.01492   0.01523
     Eigenvalues ---    0.02139   0.02171   0.02175   0.02183   0.02185
     Eigenvalues ---    0.02188   0.02192   0.02197   0.02201   0.02203
     Eigenvalues ---    0.02207   0.02215   0.02227   0.02231   0.02240
     Eigenvalues ---    0.02356   0.02449   0.03909   0.06211   0.06864
     Eigenvalues ---    0.10786   0.15874   0.15979   0.15999   0.16000
     Eigenvalues ---    0.16000   0.16000   0.16000   0.16001   0.16009
     Eigenvalues ---    0.16053   0.16183   0.17646   0.19262   0.21985
     Eigenvalues ---    0.21999   0.22001   0.22019   0.22348   0.22622
     Eigenvalues ---    0.23739   0.24584   0.24686   0.25028   0.27899
     Eigenvalues ---    0.29997   0.30264   0.31607   0.33849   0.34740
     Eigenvalues ---    0.35305   0.35477   0.35502   0.35505   0.35506
     Eigenvalues ---    0.35560   0.35566   0.35575   0.35612   0.39663
     Eigenvalues ---    0.42417   0.42694   0.43088   0.44291   0.46005
     Eigenvalues ---    0.46241   0.46669   0.46826   0.46870   0.47001
     Eigenvalues ---    0.47124   0.47460   0.48371   0.56005   0.95830
     Eigenvalues --- 1000.000001000.000001000.000001000.000001000.00000
     Eigenvalues --- 1000.000001000.000001000.000001000.000001000.00000
     Eigenvalues --- 1000.000001000.000001000.000001000.000001000.00000
     Eigenvalues --- 1000.000001000.000001000.000001000.000001000.00000
     Eigenvalues --- 1000.000001000.000001000.000001000.000001000.00000
     Eigenvalues --- 1000.000001000.000001000.000001000.000001000.00000
     Eigenvalues --- 1000.000001000.000001000.000001000.000001000.00000
     Eigenvalues --- 1000.000001000.000001000.000001000.000001000.00000
     Eigenvalues --- 1000.000001000.000001000.000001000.000001000.00000
     Eigenvalues --- 1000.000001000.000001000.000001000.000001000.00000
     Eigenvalues --- 1000.000001000.000001000.000001000.000001000.00000
     Eigenvalues --- 1000.000001000.000001000.000001000.000001000.00000
     Eigenvalues --- 1000.000001000.000001000.000001000.000001000.00000
     Eigenvalues --- 1000.000001000.000001000.00000
 En-DIIS/RFO-DIIS/Sim-DIIS IScMMF=       -3 using points:     8    7    6    5    4    3    2
 RFO step:  Lambda=-4.71143028D-05.
 DIIS inversion failure, remove point   7.
 DIIS inversion failure, remove point   6.
 DIIS inversion failure, remove point   5.
 DIIS inversion failure, remove point   4.
 RFO-DIIS uses    2 points instead of    7
 DidBck=F Rises=F RFO-DIIS coefs:    2.08125   -1.08125    0.00000    0.00000    0.00000
                  RFO-DIIS coefs:    0.00000    0.00000
 Iteration  1 RMS(Cart)=  0.06200437 RMS(Int)=  0.00126418
 Iteration  2 RMS(Cart)=  0.00216887 RMS(Int)=  0.00000490
 Iteration  3 RMS(Cart)=  0.00000220 RMS(Int)=  0.00000473
 Iteration  4 RMS(Cart)=  0.00000000 RMS(Int)=  0.00000473
 Iteration  1 RMS(Cart)=  0.00000100 RMS(Int)=  0.00000038
 Iteration  2 RMS(Cart)=  0.00000063 RMS(Int)=  0.00000042
 Variable       Old X    -DE/DX   Delta X   Delta X   Delta X     New X
                                 (Linear)    (Quad)   (Total)
    R1        2.54472   0.00025  -0.00078   0.00046  -0.00032   2.54439
    R2        2.30518  -0.00018   0.00021  -0.00015   0.00006   2.30524
    R3        2.07653   0.00009  -0.00016   0.00018   0.00002   2.07655
    R4        2.75947  -0.00042   0.00125  -0.00095   0.00031   2.75978
    R5        1.90881  -0.00007   0.00008  -0.00008  -0.00000   1.90881
    R6        2.87489  -0.00030   0.00092  -0.00156  -0.00063   2.87426
    R7        2.86970   0.00032  -0.00087   0.00163   0.00076   2.87046
    R8        2.06458  -0.00027   0.00167  -0.00080   0.00087   2.06544
    R9        2.63289   0.00014  -0.00111   0.00047  -0.00064   2.63225
   R10        2.64023   0.00013   0.00108   0.00010   0.00118   2.64141
   R11        2.63913  -0.00043   0.00094  -0.00111  -0.00017   2.63896
   R12        2.63389   0.00007  -0.00048   0.00076   0.00028   2.63418
   R13        2.63485  -0.00008   0.00132  -0.00030   0.00102   2.63588
   R14        2.04898   0.00005  -0.00063   0.00016  -0.00046   2.04852
   R15        2.62778  -0.00003  -0.00102   0.00003  -0.00099   2.62679
   R16        2.04869  -0.00001   0.00005  -0.00003   0.00002   2.04871
   R17        2.63416   0.00003   0.00074  -0.00001   0.00073   2.63489
   R18        2.04860   0.00001  -0.00002   0.00003   0.00001   2.04861
   R19        2.62651  -0.00014  -0.00065  -0.00023  -0.00088   2.62563
   R20        2.04863   0.00000   0.00001   0.00001   0.00002   2.04865
   R21        2.05197   0.00006  -0.00006   0.00014   0.00009   2.05206
   R22        2.62504   0.00015  -0.00088   0.00044  -0.00044   2.62461
   R23        2.04977   0.00008  -0.00021   0.00023   0.00002   2.04979
   R24        2.63083  -0.00016   0.00063  -0.00050   0.00014   2.63096
   R25        2.04765  -0.00001   0.00006  -0.00002   0.00004   2.04768
   R26        2.62458   0.00029  -0.00087   0.00070  -0.00017   2.62441
   R27        2.04772  -0.00002   0.00003  -0.00006  -0.00003   2.04769
   R28        2.62765  -0.00023   0.00088  -0.00062   0.00026   2.62791
   R29        2.04692  -0.00001  -0.00001  -0.00003  -0.00004   2.04688
   R30        3.31268   0.00011  -0.00033   0.00046   0.00013   3.31281
    A1        2.16879  -0.00007   0.00060  -0.00004   0.00055   2.16934
    A2        1.97659   0.00019  -0.00101   0.00090  -0.00013   1.97647
    A3        2.13766  -0.00010   0.00028  -0.00066  -0.00040   2.13726
    A4        2.11991   0.00009  -0.00073   0.00030  -0.00044   2.11946
    A5        2.07896  -0.00017   0.00108  -0.00124  -0.00016   2.07880
    A6        2.08430   0.00007  -0.00036   0.00098   0.00062   2.08492
    A7        1.91515  -0.00152  -0.00054  -0.00038  -0.00091   1.91423
    A8        1.95401   0.00028  -0.00041  -0.00105  -0.00145   1.95256
    A9        1.84569   0.00111   0.00056   0.00002   0.00058   1.84627
   A10        1.98528   0.00026   0.00010   0.00139   0.00149   1.98678
   A11        1.87885  -0.00001  -0.00063   0.00138   0.00075   1.87960
   A12        1.87754  -0.00002   0.00097  -0.00139  -0.00041   1.87713
   A13        2.13770   0.00005   0.00417  -0.00045   0.00371   2.14141
   A14        2.06392   0.00011  -0.00434   0.00105  -0.00329   2.06063
   A15        2.08124  -0.00016   0.00029  -0.00057  -0.00029   2.08096
   A16        2.11172  -0.00009  -0.00083  -0.00041  -0.00125   2.11047
   A17        2.12327  -0.00007   0.00161  -0.00002   0.00158   2.12485
   A18        2.04792   0.00017  -0.00062   0.00037  -0.00025   2.04767
   A19        2.09838   0.00008  -0.00063   0.00042  -0.00021   2.09817
   A20        2.09808  -0.00006   0.00076  -0.00043   0.00034   2.09842
   A21        2.08668  -0.00002  -0.00014   0.00002  -0.00012   2.08656
   A22        2.09889  -0.00002   0.00058  -0.00020   0.00038   2.09926
   A23        2.08798   0.00001  -0.00046   0.00017  -0.00029   2.08769
   A24        2.09631   0.00001  -0.00011   0.00003  -0.00008   2.09623
   A25        2.08995   0.00002  -0.00016   0.00007  -0.00009   2.08986
   A26        2.09675   0.00001   0.00005   0.00009   0.00014   2.09690
   A27        2.09648  -0.00003   0.00012  -0.00017  -0.00005   2.09643
   A28        2.09362  -0.00000  -0.00011  -0.00001  -0.00012   2.09350
   A29        2.09767  -0.00002  -0.00003  -0.00014  -0.00017   2.09750
   A30        2.09188   0.00002   0.00013   0.00015   0.00028   2.09217
   A31        2.10429   0.00008   0.00005   0.00029   0.00033   2.10462
   A32        2.08505  -0.00010  -0.00005  -0.00054  -0.00060   2.08445
   A33        2.09384   0.00002   0.00000   0.00027   0.00027   2.09411
   A34        2.12008  -0.00000   0.00033   0.00004   0.00036   2.12044
   A35        2.07160   0.00005  -0.00148   0.00044  -0.00105   2.07056
   A36        2.09147  -0.00005   0.00119  -0.00049   0.00070   2.09217
   A37        2.09264  -0.00006   0.00018  -0.00014   0.00003   2.09267
   A38        2.09254  -0.00005   0.00057  -0.00048   0.00009   2.09264
   A39        2.09799   0.00010  -0.00074   0.00062  -0.00012   2.09786
   A40        2.09135  -0.00000  -0.00024   0.00008  -0.00017   2.09119
   A41        2.10374   0.00001  -0.00031   0.00010  -0.00021   2.10354
   A42        2.08808  -0.00001   0.00056  -0.00018   0.00038   2.08846
   A43        2.08272  -0.00001   0.00010   0.00004   0.00014   2.08286
   A44        2.11163   0.00000   0.00036  -0.00012   0.00023   2.11186
   A45        2.08884   0.00001  -0.00046   0.00009  -0.00037   2.08847
   A46        2.13157  -0.00010   0.00027  -0.00037  -0.00010   2.13148
   A47        2.09719   0.00004   0.00051   0.00057   0.00108   2.09827
   A48        2.05420   0.00005  -0.00081  -0.00021  -0.00102   2.05318
    D1       -0.00363   0.00070  -0.01328   0.01226  -0.00102  -0.00465
    D2       -3.13924   0.00061  -0.00965   0.00433  -0.00532   3.13862
    D3       -3.12736  -0.00045  -0.00258   0.00016  -0.00242  -3.12978
    D4        0.02021  -0.00054   0.00105  -0.00778  -0.00672   0.01349
    D5        2.80774  -0.00005   0.02910  -0.02625   0.00285   2.81059
    D6       -1.25378  -0.00068   0.02851  -0.02550   0.00301  -1.25078
    D7        0.78599   0.00011   0.02980  -0.02769   0.00210   0.78809
    D8       -0.33985   0.00004   0.02546  -0.01830   0.00716  -0.33268
    D9        1.88181  -0.00059   0.02487  -0.01755   0.00732   1.88914
   D10       -2.36160   0.00020   0.02616  -0.01974   0.00642  -2.35518
   D11        1.76387  -0.00029   0.08207   0.00917   0.09124   1.85512
   D12       -1.35025  -0.00031   0.07731   0.00777   0.08508  -1.26517
   D13       -0.44016   0.00037   0.08297   0.00981   0.09278  -0.34739
   D14        2.72890   0.00034   0.07821   0.00840   0.08661   2.81551
   D15       -2.51866   0.00023   0.08211   0.00975   0.09186  -2.42680
   D16        0.65040   0.00021   0.07735   0.00835   0.08570   0.73610
   D17       -0.59257   0.00168  -0.00668   0.00275  -0.00393  -0.59651
   D18        2.52301   0.00265   0.00000   0.00000  -0.00000   2.52301
   D19        1.59086   0.00005  -0.00766   0.00250  -0.00517   1.58570
   D20       -1.57674   0.00102  -0.00098  -0.00025  -0.00123  -1.57797
   D21       -2.61307   0.00019  -0.00772   0.00413  -0.00359  -2.61667
   D22        0.50251   0.00116  -0.00104   0.00138   0.00034   0.50285
   D23       -3.11144  -0.00000  -0.00803  -0.00058  -0.00864  -3.12008
   D24        0.03987  -0.00005  -0.00740  -0.00213  -0.00955   0.03033
   D25        0.00242   0.00002  -0.00331   0.00086  -0.00245  -0.00003
   D26       -3.12945  -0.00002  -0.00268  -0.00068  -0.00336  -3.13281
   D27        3.11402  -0.00001   0.00678  -0.00002   0.00673   3.12075
   D28       -0.03216   0.00005   0.00473   0.00214   0.00686  -0.02530
   D29       -0.00102  -0.00004   0.00210  -0.00138   0.00072  -0.00030
   D30        3.13599   0.00002   0.00005   0.00079   0.00085   3.13683
   D31        3.13097   0.00044   0.00526  -0.00358   0.00167   3.13263
   D32       -0.00275   0.00054   0.00057  -0.00197  -0.00140  -0.00415
   D33        0.01429  -0.00048  -0.00118  -0.00094  -0.00213   0.01217
   D34       -3.11942  -0.00039  -0.00587   0.00067  -0.00519  -3.12462
   D35       -3.12467  -0.00044  -0.00672   0.00373  -0.00299  -3.12766
   D36        0.04057  -0.00051  -0.00540   0.00424  -0.00117   0.03940
   D37       -0.00818   0.00050  -0.00028   0.00107   0.00079  -0.00739
   D38       -3.12612   0.00042   0.00104   0.00157   0.00262  -3.12351
   D39       -0.00189  -0.00000   0.00232  -0.00004   0.00228   0.00039
   D40       -3.13921  -0.00001   0.00136  -0.00038   0.00098  -3.13824
   D41        3.13004   0.00004   0.00170   0.00149   0.00318   3.13323
   D42       -0.00728   0.00003   0.00074   0.00115   0.00188  -0.00540
   D43       -0.00007  -0.00000  -0.00008  -0.00026  -0.00035  -0.00042
   D44       -3.13845   0.00003  -0.00186   0.00119  -0.00067  -3.13913
   D45        3.13723   0.00000   0.00089   0.00007   0.00096   3.13819
   D46       -0.00115   0.00003  -0.00089   0.00153   0.00063  -0.00052
   D47        0.00147  -0.00001  -0.00113  -0.00025  -0.00138   0.00009
   D48       -3.13404  -0.00002  -0.00014  -0.00058  -0.00073  -3.13477
   D49        3.13985  -0.00004   0.00065  -0.00170  -0.00105   3.13880
   D50        0.00434  -0.00004   0.00164  -0.00203  -0.00040   0.00394
   D51       -0.00092   0.00003   0.00011   0.00108   0.00119   0.00027
   D52       -3.13791  -0.00003   0.00217  -0.00109   0.00107  -3.13684
   D53        3.13461   0.00004  -0.00087   0.00141   0.00054   3.13515
   D54       -0.00238  -0.00002   0.00119  -0.00077   0.00041  -0.00196
   D55       -0.01325   0.00020   0.00121   0.00063   0.00184  -0.01141
   D56        3.13482   0.00017  -0.00047   0.00180   0.00133   3.13615
   D57        3.12038   0.00010   0.00593  -0.00100   0.00494   3.12531
   D58       -0.01473   0.00007   0.00426   0.00017   0.00443  -0.01031
   D59        0.00556   0.00010   0.00024  -0.00040  -0.00015   0.00541
   D60       -3.13388  -0.00002  -0.00190   0.00048  -0.00142  -3.13530
   D61        3.14065   0.00013   0.00193  -0.00157   0.00036   3.14101
   D62        0.00121   0.00002  -0.00022  -0.00069  -0.00090   0.00031
   D63        0.00046  -0.00009  -0.00165   0.00050  -0.00115  -0.00070
   D64       -3.13899  -0.00017  -0.00134  -0.00029  -0.00162  -3.14061
   D65        3.13991   0.00002   0.00047  -0.00037   0.00010   3.14001
   D66        0.00047  -0.00005   0.00079  -0.00116  -0.00037   0.00010
   D67        0.00099  -0.00022   0.00170  -0.00086   0.00083   0.00182
   D68        3.11949  -0.00015   0.00042  -0.00135  -0.00092   3.11857
   D69        3.14046  -0.00014   0.00138  -0.00009   0.00129  -3.14143
   D70       -0.02422  -0.00007   0.00011  -0.00057  -0.00046  -0.02468
         Item               Value     Threshold  Converged?
 Maximum Force            0.000703     0.002500     YES
 RMS     Force            0.000147     0.001667     YES
 Maximum Displacement     0.304934     0.010000     NO 
 RMS     Displacement     0.062210     0.006667     NO 
 Predicted change in Energy=-2.457226D-05
 GradGradGradGradGradGradGradGradGradGradGradGradGradGradGradGradGradGrad

                          Input orientation:                          
 ---------------------------------------------------------------------
 Center     Atomic      Atomic             Coordinates (Angstroms)
 Number     Number       Type             X           Y           Z
 ---------------------------------------------------------------------
      1          6           0        1.611203    1.072825    1.929172
      2          7           0        0.433154    0.485278    1.646549
      3          8           0        2.310123    1.641977    1.107167
      4          6           0       -0.115412    0.490734    0.293092
      5          6           0       -1.164662   -0.602483    0.161324
      6          6           0       -0.610515    1.868646   -0.111307
      7          6           0       -2.530121   -0.332357    0.108386
      8          6           0       -3.449225   -1.377211    0.012882
      9          6           0       -3.009980   -2.695338   -0.029718
     10          6           0       -1.644262   -2.971343    0.022907
     11          6           0       -0.729303   -1.930011    0.117647
     12          6           0       -1.181874    2.729993    0.827721
     13          6           0       -1.628869    3.996284    0.473185
     14          6           0       -1.498678    4.435370   -0.841578
     15          6           0       -0.927842    3.601949   -1.794608
     16          6           0       -0.492112    2.335801   -1.419295
     17          1           0        1.900792    0.978095    2.984946
     18          1           0       -0.080919    0.032861    2.389075
     19          1           0        0.717349    0.233096   -0.366263
     20          1           0       -2.885282    0.691545    0.132889
     21          1           0       -4.509583   -1.155695   -0.030826
     22          1           0       -3.726119   -3.505590   -0.106263
     23          1           0       -1.293538   -3.996396   -0.016193
     24          1           0        0.334658   -2.144094    0.154209
     25          1           0       -1.269715    2.394142    1.855370
     26          1           0       -2.072835    4.641628    1.221909
     27          1           0       -1.838649    5.423576   -1.128004
     28          1           0       -0.816346    3.924288   -2.822670
     29         17           0        0.189064    1.307728   -2.665204
 ---------------------------------------------------------------------
                    Distance matrix (angstroms):
                    1          2          3          4          5
     1  C    0.000000
     2  N    1.346435   0.000000
     3  O    1.219883   2.269779   0.000000
     4  C    2.448833   1.460410   2.805583   0.000000
     5  C    3.692881   2.437649   4.243389   1.520991   0.000000
     6  C    3.119762   2.468402   3.172724   1.518982   2.547133
     7  C    4.737125   3.437363   5.321983   2.557814   1.392928
     8  C    5.939930   4.605497   6.594167   3.831716   2.416913
     9  C    6.276275   4.978088   6.957607   4.316687   2.796737
    10  C    5.530569   4.347425   6.172155   3.794254   2.420883
    11  C    4.216232   3.085850   4.793365   2.503527   1.397775
    12  C    3.429384   2.884014   3.668230   2.537213   3.398497
    13  C    4.600497   4.237438   4.632532   3.822547   4.632646
    14  C    5.353048   5.052324   5.109562   4.331403   5.147558
    15  C    5.168148   4.838131   4.769298   3.833822   4.643168
    16  C    4.151056   3.698641   3.836264   2.545279   3.403556
    17  H    1.098861   2.046494   2.033309   3.398334   4.457362
    18  H    2.038704   1.010098   3.154302   2.145689   2.557545
    19  H    2.602525   2.048359   2.587057   1.092986   2.125678
    20  H    4.856993   3.653181   5.370733   2.781757   2.153103
    21  H    6.802346   5.471473   7.458577   4.703657   3.395800
    22  H    7.320648   6.024859   8.025339   5.400676   3.880811
    23  H    6.157837   5.082478   6.785245   4.649514   3.400995
    24  H    3.889554   3.024960   4.375491   2.676597   2.150483
    25  H    3.170333   2.566540   3.733738   2.719575   3.443921
    26  H    5.177713   4.871913   5.312381   4.682320   5.426815
    27  H    6.338520   6.102951   6.042250   5.414978   6.199195
    28  H    6.050110   5.775981   5.516101   4.689198   5.432974
    29  Cl   4.815178   4.396273   4.340667   3.084104   3.670251
                    6          7          8          9         10
     6  C    0.000000
     7  C    2.928748   0.000000
     8  C    4.313848   1.394846   0.000000
     9  C    5.156941   2.415164   1.390039   0.000000
    10  C    4.950974   2.785014   2.408163   1.394323   0.000000
    11  C    3.807404   2.407390   2.777506   2.410172   1.389424
    12  C    1.396476   3.422455   4.761720   5.788902   5.776397
    13  C    2.430128   4.436492   5.692102   6.851144   6.982179
    14  C    2.812508   4.969661   6.190383   7.334177   7.458414
    15  C    2.436912   4.654831   5.866552   6.863378   6.857463
    16  C    1.393946   3.688679   4.958034   5.795079   5.619001
    17  H    4.084915   5.442873   6.557691   6.833593   6.077758
    18  H    3.146823   3.366528   4.356614   4.676861   4.131348
    19  H    2.122086   3.330329   4.482988   4.752049   3.999637
    20  H    2.572891   1.084028   2.147600   3.393076   3.868977
    21  H    4.935164   2.148380   1.084130   2.149258   3.392570
    22  H    6.212039   3.397925   2.149619   1.084077   2.153192
    23  H    5.905446   3.869088   3.392339   2.153860   1.084098
    24  H    4.131094   3.389904   3.863400   3.394747   2.148885
    25  H    2.139745   3.474819   4.729496   5.699551   5.682133
    26  H    3.406651   5.117574   6.291472   7.501725   7.718718
    27  H    3.896089   5.927694   7.081404   8.276171   8.475674
    28  H    3.408742   5.444919   6.563406   7.512127   7.505497
    29  Cl   2.734290   4.216235   5.255300   5.762308   5.375637
                   11         12         13         14         15
    11  C    0.000000
    12  C    4.735468   0.000000
    13  C    6.004714   1.388882   0.000000
    14  C    6.483065   2.407330   1.392246   0.000000
    15  C    5.856511   2.775149   2.406205   1.388780   0.000000
    16  C    4.540440   2.383325   2.762408   2.398984   1.390630
    17  H    4.857559   4.150373   5.279860   6.176685   6.142469
    18  H    3.071262   3.305216   4.666424   5.641742   5.564070
    19  H    2.646886   3.356656   4.513424   4.774496   4.011981
    20  H    3.394265   2.745845   3.551855   4.109560   4.002158
    21  H    3.861622   5.187419   5.924139   6.401787   6.210875
    22  H    3.393154   6.799118   7.811039   8.280159   7.822913
    23  H    2.146211   6.780042   8.014666   8.474552   7.812256
    24  H    1.085902   5.148807   6.454567   6.902323   6.197484
    25  H    4.691484   1.084700   2.146227   3.390069   3.859795
    26  H    6.797860   2.145587   1.083588   2.151785   3.389884
    27  H    7.540393   3.392875   2.155220   1.083591   2.142955
    28  H    6.551783   3.858148   3.395296   2.156735   1.083164
    29  Cl   4.366990   4.012833   4.514720   3.994525   2.696083
                   16         17         18         19         20
    16  C    0.000000
    17  H    5.192947   0.000000
    18  H    4.469485   2.275018   0.000000
    19  H    2.644436   3.631275   2.875624   0.000000
    20  H    3.292433   5.578786   3.659057   3.665827   0.000000
    21  H    5.500769   7.398705   5.184752   5.418679   2.465249
    22  H    6.804756   7.830781   5.659932   5.812898   4.287207
    23  H    6.535113   6.629942   4.846717   4.696256   4.953047
    24  H    4.819639   4.495988   3.147454   2.463408   4.290609
    25  H    3.366229   3.651472   2.696985   3.681602   2.911329
    26  H    3.845969   5.685023   5.154682   5.453675   4.177222
    27  H    3.381178   7.117730   6.672276   5.835620   5.007734
    28  H    2.144267   7.056295   6.545712   4.691594   4.844218
    29  Cl   1.753061   5.912941   5.219570   2.592113   4.202452
                   21         22         23         24         25
    21  H    0.000000
    22  H    2.478208   0.000000
    23  H    4.291008   2.483235   0.000000
    24  H    4.947509   4.290855   2.472060   0.000000
    25  H    5.162927   6.684965   6.659001   5.105247   0.000000
    26  H    6.412179   8.418702   8.761031   7.278876   2.469305
    27  H    7.185018   9.183490   9.501008   7.977278   4.289718
    28  H    6.873181   8.429041   8.416726   6.856521   4.942767
    29  Cl   5.923316   6.711547   6.111391   4.459300   4.872773
                   26         27         28         29
    26  H    0.000000
    27  H    2.487645   0.000000
    28  H    4.295574   2.482913   0.000000
    29  Cl   5.598278   4.838885   2.807496   0.000000
 Symmetry turned off by external request.
 Stoichiometry    C14H12ClNO
 Framework group  C1[X(C14H12ClNO)]
 Deg. of freedom    81
 Full point group                 C1      NOp   1
 Rotational constants (GHZ):           0.5682527           0.3290892           0.2924792
 Standard basis: 6-311+G(d) (5D, 7F)
   418 basis functions,   689 primitive gaussians,   435 cartesian basis functions
    64 alpha electrons       64 beta electrons
       nuclear repulsion energy      1255.9503444927 Hartrees.
 NAtoms=   29 NActive=   29 NUniq=   29 SFac= 1.00D+00 NAtFMM=   60 NAOKFM=F Big=F
 Integral buffers will be    131072 words long.
 Raffenetti 2 integral format.
 Two-electron integral symmetry is turned off.
 ------------------------------------------------------------------------------
 Polarizable Continuum Model (PCM)
 =================================
 Model                : PCM.
 Atomic radii         : UFF (Universal Force Field).
 Polarization charges : Total charges.
 Charge compensation  : None.
 Solution method      : On-the-fly selection.
 Cavity type          : Scaled VdW (van der Waals Surface) (Alpha=1.100).
 Cavity algorithm     : GePol (No added spheres)
                        Default sphere list used, NSphG=   29.
                        Lebedev-Laikov grids with approx.  5.0 points / Ang**2.
                        Smoothing algorithm: York/Karplus (Gamma=1.0000).
                        Polarization charges: spherical gaussians, with
                                              point-specific exponents (IZeta= 3).
                        Self-potential: point-specific (ISelfS= 7).
                        Self-field    : sphere-specific E.n sum rule (ISelfD= 2).
 1st derivatives      : Analytical E(r).r(x)/FMM algorithm (CHGder, D1EAlg=3).
                        Cavity 1st derivative terms included.
 Solvent              : DiMethylSulfoxide, Eps=  46.826000 Eps(inf)=   2.007889
 ------------------------------------------------------------------------------
 One-electron integrals computed using PRISM.
 NBasis=   418 RedAO= T EigKep=  1.06D-06  NBF=   418
 NBsUse=   416 1.00D-06 EigRej=  7.50D-07 NBFU=   416
 Initial guess from the checkpoint file:  "/home/aikhl/works/aikhl/Gau-2301.chk"
 B after Tr=    -0.005680    0.005228   -0.020835
         Rot=    0.999994   -0.001375   -0.003278   -0.000107 Ang=  -0.41 deg.
 ExpMin= 4.38D-02 ExpMax= 1.06D+05 ExpMxC= 3.62D+03 IAcc=3 IRadAn=         5 AccDes= 0.00D+00
 Harris functional with IExCor= 1009 and IRadAn=       5 diagonalized for initial guess.
 HarFok:  IExCor= 1009 AccDes= 0.00D+00 IRadAn=         5 IDoV= 1 UseB2=F ITyADJ=14
 ICtDFT=  3500011 ScaDFX=  1.000000  1.000000  1.000000  1.000000
 FoFCou: FMM=F IPFlag=           0 FMFlag=      100000 FMFlg1=           0
         NFxFlg=           0 DoJE=T BraDBF=F KetDBF=T FulRan=T
         wScrn=  0.000000 ICntrl=       500 IOpCl=  0 I1Cent=   200000004 NGrid=           0
         NMat0=    1 NMatS0=      1 NMatT0=    0 NMatD0=    1 NMtDS0=    0 NMtDT0=    0
 Symmetry not used in FoFCou.
 Requested convergence on RMS density matrix=1.00D-08 within 128 cycles.
 Requested convergence on MAX density matrix=1.00D-06.
 Requested convergence on             energy=1.00D-06.
 No special actions if energy rises.
 Inv3:  Mode=1 IEnd=    16008300.
 Iteration    1 A*A^-1 deviation from unit magnitude is 6.11D-15 for    289.
 Iteration    1 A*A^-1 deviation from orthogonality  is 2.70D-15 for   1503    289.
 Iteration    1 A^-1*A deviation from unit magnitude is 6.11D-15 for    558.
 Iteration    1 A^-1*A deviation from orthogonality  is 1.99D-15 for   1527    880.
 Error on total polarization charges =  0.01705
 SCF Done:  E(RM062X) =  -1130.79749692     A.U. after   14 cycles
            NFock= 14  Conv=0.61D-08     -V/T= 2.0032
 D1PCM: PCM CHGder 1st derivatives, ID1Alg=3 FixD1E=F DoIter=F DoCFld=F I1PDM=0.
 Calling FoFJK, ICntrl=      2127 FMM=F ISym2X=0 I1Cent= 0 IOpClX= 0 NMat=1 NMatS=1 NMatT=0.
 -------------------------------------------------------------------
 Center     Atomic                   Forces (Hartrees/Bohr)
 Number     Number              X              Y              Z
 -------------------------------------------------------------------
      1        6           0.001324872   -0.001603555   -0.000186262
      2        7          -0.003180475   -0.000197068    0.000169444
      3        8          -0.000521163    0.000480711    0.000243742
      4        6           0.002329755    0.000183181   -0.001673163
      5        6           0.000487341   -0.000125927    0.000523543
      6        6           0.002926436    0.002188505    0.001467106
      7        6          -0.000088827   -0.000371070   -0.000369122
      8        6           0.000038319    0.000227650    0.000015635
      9        6          -0.000013315   -0.000046885    0.000151658
     10        6           0.000105477    0.000072368   -0.000027588
     11        6          -0.000329336   -0.000237602   -0.000162154
     12        6           0.000033217   -0.000858683   -0.000198030
     13        6          -0.000136463    0.000437941   -0.000218782
     14        6          -0.000185486    0.000043762    0.000383709
     15        6           0.000320094   -0.000335949   -0.000049670
     16        6          -0.002799421   -0.001047097   -0.000703346
     17        1          -0.000064188    0.000437453    0.000146071
     18        1          -0.000105336    0.000368281    0.000065114
     19        1          -0.000343356    0.000302781    0.000099255
     20        1          -0.000020311    0.000175389    0.000038052
     21        1           0.000017121    0.000010288    0.000027753
     22        1           0.000014226   -0.000016266   -0.000054317
     23        1          -0.000011040    0.000001960    0.000047576
     24        1           0.000078991    0.000011407    0.000042896
     25        1           0.000016570    0.000119475    0.000100323
     26        1           0.000022085   -0.000066962    0.000043291
     27        1           0.000058202   -0.000000985   -0.000030004
     28        1           0.000007471    0.000033584    0.000014316
     29       17           0.000018541   -0.000186685    0.000092955
 -------------------------------------------------------------------
 Cartesian Forces:  Max     0.003180475 RMS     0.000769765

 GradGradGradGradGradGradGradGradGradGradGradGradGradGradGradGradGradGrad
 Berny optimization.
 Using GEDIIS/GDIIS optimizer.
 FormGI is forming the generalized inverse of G from B-inverse, IUseBI=4.
 Internal  Forces:  Max     0.002472365 RMS     0.000371726
 Search for a local minimum.
 Step number   9 out of a maximum of   80 on scan point     2 out of    18
 All quantities printed in internal units (Hartrees-Bohrs-Radians)
 Mixed Optimization -- En-DIIS/RFO-DIIS
 Swapping is turned off.
 Update second derivatives using D2CorX and points    4    5    6    7    8
                                                      9
 DE= -4.40D-05 DEPred=-2.46D-05 R= 1.79D+00
 TightC=F SS=  1.41D+00  RLast= 2.20D-01 DXNew= 9.7769D-01 6.5884D-01
 Trust test= 1.79D+00 RLast= 2.20D-01 DXMaxT set to 6.59D-01
 ITU=  1  1  1  1  0  1  1  1  0
     Eigenvalues ---    0.00012   0.00627   0.01372   0.01480   0.01509
     Eigenvalues ---    0.02160   0.02170   0.02172   0.02185   0.02187
     Eigenvalues ---    0.02188   0.02193   0.02198   0.02201   0.02207
     Eigenvalues ---    0.02212   0.02216   0.02223   0.02228   0.02276
     Eigenvalues ---    0.02354   0.02746   0.03890   0.06324   0.06879
     Eigenvalues ---    0.08813   0.15840   0.15997   0.15998   0.16000
     Eigenvalues ---    0.16000   0.16000   0.16000   0.16002   0.16019
     Eigenvalues ---    0.16080   0.16229   0.17013   0.19290   0.21980
     Eigenvalues ---    0.21997   0.22014   0.22017   0.22327   0.22684
     Eigenvalues ---    0.23638   0.24584   0.24676   0.25274   0.28446
     Eigenvalues ---    0.30255   0.31042   0.33559   0.33879   0.34956
     Eigenvalues ---    0.35302   0.35501   0.35502   0.35505   0.35537
     Eigenvalues ---    0.35565   0.35566   0.35609   0.36598   0.40085
     Eigenvalues ---    0.42423   0.42704   0.42904   0.45327   0.45999
     Eigenvalues ---    0.46158   0.46393   0.46734   0.46885   0.46995
     Eigenvalues ---    0.47137   0.47380   0.53396   0.59582   0.96016
     Eigenvalues --- 1000.000001000.000001000.000001000.000001000.00000
     Eigenvalues --- 1000.000001000.000001000.000001000.000001000.00000
     Eigenvalues --- 1000.000001000.000001000.000001000.000001000.00000
     Eigenvalues --- 1000.000001000.000001000.000001000.000001000.00000
     Eigenvalues --- 1000.000001000.000001000.000001000.000001000.00000
     Eigenvalues --- 1000.000001000.000001000.000001000.000001000.00000
     Eigenvalues --- 1000.000001000.000001000.000001000.000001000.00000
     Eigenvalues --- 1000.000001000.000001000.000001000.000001000.00000
     Eigenvalues --- 1000.000001000.000001000.000001000.000001000.00000
     Eigenvalues --- 1000.000001000.000001000.000001000.000001000.00000
     Eigenvalues --- 1000.000001000.000001000.000001000.000001000.00000
     Eigenvalues --- 1000.000001000.000001000.000001000.000001000.00000
     Eigenvalues --- 1000.000001000.000001000.000001000.000001000.00000
     Eigenvalues --- 1000.000001000.000001000.00000
 En-DIIS/RFO-DIIS/Sim-DIIS IScMMF=       -3 using points:     9    8    7    6    5    4    3    2
 RFO step:  Lambda=-1.59835996D-04.
 DIIS inversion failure, remove point   8.
 DIIS inversion failure, remove point   7.
 DIIS inversion failure, remove point   6.
 DIIS inversion failure, remove point   5.
 DIIS inversion failure, remove point   4.
 RFO-DIIS uses    3 points instead of    8
 DidBck=F Rises=F RFO-DIIS coefs:    2.69541   -2.00000    0.30459    0.00000    0.00000
                  RFO-DIIS coefs:    0.00000    0.00000    0.00000
 Iteration  1 RMS(Cart)=  0.13789579 RMS(Int)=  0.02558629
 Iteration  2 RMS(Cart)=  0.08726585 RMS(Int)=  0.00246176
 Iteration  3 RMS(Cart)=  0.00416608 RMS(Int)=  0.00003337
 Iteration  4 RMS(Cart)=  0.00000804 RMS(Int)=  0.00003304
 Iteration  5 RMS(Cart)=  0.00000000 RMS(Int)=  0.00003304
 Iteration  1 RMS(Cart)=  0.00000157 RMS(Int)=  0.00000059
 Iteration  2 RMS(Cart)=  0.00000099 RMS(Int)=  0.00000066
 Variable       Old X    -DE/DX   Delta X   Delta X   Delta X     New X
                                 (Linear)    (Quad)   (Total)
    R1        2.54439   0.00039  -0.00033  -0.00016  -0.00049   2.54390
    R2        2.30524  -0.00024   0.00005   0.00003   0.00008   2.30533
    R3        2.07655   0.00009   0.00008  -0.00002   0.00006   2.07660
    R4        2.75978  -0.00054   0.00017  -0.00069  -0.00052   2.75925
    R5        1.90881  -0.00006  -0.00003   0.00008   0.00006   1.90887
    R6        2.87426  -0.00000  -0.00133   0.00021  -0.00112   2.87314
    R7        2.87046  -0.00003   0.00153   0.00055   0.00208   2.87254
    R8        2.06544  -0.00039   0.00100   0.00107   0.00207   2.06752
    R9        2.63225   0.00004  -0.00077  -0.00154  -0.00229   2.62996
   R10        2.64141   0.00010   0.00170   0.00253   0.00424   2.64566
   R11        2.63896  -0.00039  -0.00055  -0.00054  -0.00109   2.63787
   R12        2.63418  -0.00031   0.00061  -0.00031   0.00031   2.63449
   R13        2.63588  -0.00019   0.00136   0.00180   0.00316   2.63904
   R14        2.04852   0.00017  -0.00061  -0.00043  -0.00103   2.04748
   R15        2.62679   0.00006  -0.00139  -0.00183  -0.00323   2.62356
   R16        2.04871  -0.00002   0.00002   0.00002   0.00004   2.04875
   R17        2.63489   0.00001   0.00102   0.00154   0.00255   2.63744
   R18        2.04861   0.00001   0.00002   0.00001   0.00004   2.04864
   R19        2.62563  -0.00011  -0.00130  -0.00175  -0.00305   2.62258
   R20        2.04865  -0.00001   0.00004  -0.00002   0.00002   2.04866
   R21        2.05206   0.00008   0.00016   0.00030   0.00047   2.05252
   R22        2.62461   0.00028  -0.00049  -0.00015  -0.00064   2.62397
   R23        2.04979   0.00006   0.00009  -0.00010  -0.00001   2.04978
   R24        2.63096  -0.00013   0.00005   0.00016   0.00021   2.63117
   R25        2.04768  -0.00002   0.00005   0.00001   0.00006   2.04774
   R26        2.62441   0.00033  -0.00004  -0.00002  -0.00006   2.62435
   R27        2.04769  -0.00001  -0.00006  -0.00002  -0.00008   2.04761
   R28        2.62791  -0.00025   0.00019   0.00019   0.00039   2.62830
   R29        2.04688  -0.00000  -0.00006  -0.00005  -0.00011   2.04678
   R30        3.31281   0.00005   0.00031  -0.00001   0.00030   3.31310
    A1        2.16934  -0.00020   0.00076   0.00060   0.00135   2.17069
    A2        1.97647   0.00025   0.00007   0.00002   0.00007   1.97653
    A3        2.13726  -0.00004  -0.00076  -0.00053  -0.00130   2.13595
    A4        2.11946   0.00020  -0.00054  -0.00050  -0.00110   2.11836
    A5        2.07880  -0.00016  -0.00058  -0.00018  -0.00083   2.07797
    A6        2.08492  -0.00005   0.00115   0.00070   0.00178   2.08670
    A7        1.91423  -0.00142  -0.00139  -0.00164  -0.00302   1.91121
    A8        1.95256   0.00039  -0.00235  -0.00167  -0.00402   1.94854
    A9        1.84627   0.00099   0.00082  -0.00032   0.00050   1.84678
   A10        1.98678   0.00012   0.00251   0.00272   0.00522   1.99200
   A11        1.87960  -0.00002   0.00145   0.00121   0.00266   1.88226
   A12        1.87713   0.00004  -0.00097  -0.00036  -0.00135   1.87578
   A13        2.14141  -0.00021   0.00511   0.00600   0.01099   2.15240
   A14        2.06063   0.00033  -0.00436  -0.00492  -0.00941   2.05122
   A15        2.08096  -0.00012  -0.00057  -0.00077  -0.00140   2.07956
   A16        2.11047   0.00006  -0.00188  -0.00156  -0.00350   2.10697
   A17        2.12485  -0.00037   0.00222   0.00141   0.00358   2.12843
   A18        2.04767   0.00032  -0.00025   0.00039   0.00011   2.04778
   A19        2.09817   0.00011  -0.00018  -0.00002  -0.00017   2.09800
   A20        2.09842  -0.00010   0.00036   0.00017   0.00051   2.09893
   A21        2.08656  -0.00001  -0.00017  -0.00013  -0.00031   2.08624
   A22        2.09926  -0.00003   0.00047   0.00066   0.00113   2.10039
   A23        2.08769  -0.00000  -0.00037  -0.00065  -0.00103   2.08667
   A24        2.09623   0.00003  -0.00010   0.00000  -0.00010   2.09612
   A25        2.08986  -0.00001  -0.00011  -0.00041  -0.00054   2.08932
   A26        2.09690   0.00003   0.00023   0.00048   0.00072   2.09761
   A27        2.09643  -0.00002  -0.00012  -0.00007  -0.00018   2.09625
   A28        2.09350   0.00000  -0.00017  -0.00002  -0.00019   2.09331
   A29        2.09750  -0.00001  -0.00028  -0.00040  -0.00068   2.09682
   A30        2.09217   0.00000   0.00045   0.00042   0.00087   2.09303
   A31        2.10462   0.00005   0.00055   0.00056   0.00115   2.10577
   A32        2.08445  -0.00005  -0.00100  -0.00094  -0.00196   2.08249
   A33        2.09411   0.00001   0.00045   0.00038   0.00082   2.09492
   A34        2.12044  -0.00013   0.00053  -0.00006   0.00046   2.12091
   A35        2.07056   0.00019  -0.00136  -0.00070  -0.00207   2.06849
   A36        2.09217  -0.00006   0.00085   0.00078   0.00162   2.09379
   A37        2.09267  -0.00010   0.00001   0.00000   0.00001   2.09268
   A38        2.09264  -0.00003  -0.00000   0.00001   0.00001   2.09264
   A39        2.09786   0.00013  -0.00000  -0.00001  -0.00001   2.09785
   A40        2.09119   0.00002  -0.00022  -0.00004  -0.00026   2.09092
   A41        2.10354   0.00004  -0.00026  -0.00013  -0.00039   2.10315
   A42        2.08846  -0.00005   0.00048   0.00017   0.00065   2.08911
   A43        2.08286  -0.00005   0.00021  -0.00007   0.00014   2.08300
   A44        2.11186  -0.00001   0.00030   0.00026   0.00056   2.11242
   A45        2.08847   0.00005  -0.00050  -0.00019  -0.00070   2.08777
   A46        2.13148  -0.00006  -0.00024  -0.00018  -0.00041   2.13106
   A47        2.09827  -0.00030   0.00169   0.00032   0.00200   2.10026
   A48        2.05318   0.00036  -0.00150  -0.00020  -0.00171   2.05147
    D1       -0.00465   0.00072   0.00201   0.00543   0.00744   0.00279
    D2        3.13862   0.00063  -0.00631  -0.00644  -0.01274   3.12588
    D3       -3.12978  -0.00037  -0.00338  -0.00026  -0.00365  -3.13343
    D4        0.01349  -0.00046  -0.01170  -0.01214  -0.02383  -0.01034
    D5        2.81059  -0.00009  -0.00337  -0.01197  -0.01535   2.79524
    D6       -1.25078  -0.00074  -0.00293  -0.01092  -0.01385  -1.26463
    D7        0.78809   0.00010  -0.00483  -0.01241  -0.01725   0.77084
    D8       -0.33268  -0.00000   0.00497  -0.00005   0.00492  -0.32776
    D9        1.88914  -0.00065   0.00541   0.00099   0.00642   1.89556
   D10       -2.35518   0.00019   0.00352  -0.00050   0.00302  -2.35216
   D11        1.85512  -0.00021   0.13158   0.19841   0.32999   2.18511
   D12       -1.26517  -0.00025   0.12247   0.18114   0.30359  -0.96158
   D13       -0.34739   0.00033   0.13392   0.19988   0.33382  -0.01357
   D14        2.81551   0.00029   0.12481   0.18261   0.30742   3.12293
   D15       -2.42680   0.00022   0.13261   0.19784   0.33046  -2.09634
   D16        0.73610   0.00018   0.12351   0.18057   0.30406   1.04016
   D17       -0.59651   0.00153  -0.00479  -0.01363  -0.01841  -0.61492
   D18        2.52301   0.00247  -0.00000   0.00000   0.00000   2.52301
   D19        1.58570   0.00003  -0.00660  -0.01504  -0.02165   1.56405
   D20       -1.57797   0.00097  -0.00181  -0.00141  -0.00323  -1.58120
   D21       -2.61667   0.00010  -0.00392  -0.01212  -0.01604  -2.63271
   D22        0.50285   0.00104   0.00087   0.00151   0.00238   0.50523
   D23       -3.12008   0.00003  -0.01238  -0.01786  -0.03038   3.13273
   D24        0.03033  -0.00003  -0.01410  -0.02171  -0.03592  -0.00559
   D25       -0.00003   0.00008  -0.00322  -0.00045  -0.00366  -0.00369
   D26       -3.13281   0.00002  -0.00494  -0.00430  -0.00920   3.14118
   D27        3.12075  -0.00004   0.00950   0.01514   0.02448  -3.13796
   D28       -0.02530   0.00003   0.01030   0.01539   0.02555   0.00025
   D29       -0.00030  -0.00008   0.00063  -0.00160  -0.00094  -0.00124
   D30        3.13683  -0.00001   0.00142  -0.00135   0.00013   3.13696
   D31        3.13263   0.00043   0.00134   0.00630   0.00760   3.14024
   D32       -0.00415   0.00055  -0.00253   0.00248  -0.00008  -0.00423
   D33        0.01217  -0.00047  -0.00327  -0.00676  -0.01003   0.00214
   D34       -3.12462  -0.00034  -0.00715  -0.01058  -0.01771   3.14086
   D35       -3.12766  -0.00040  -0.00318  -0.00740  -0.01061  -3.13828
   D36        0.03940  -0.00052  -0.00046  -0.00487  -0.00535   0.03405
   D37       -0.00739   0.00051   0.00142   0.00574   0.00716  -0.00023
   D38       -3.12351   0.00039   0.00414   0.00827   0.01243  -3.11108
   D39        0.00039  -0.00003   0.00320   0.00267   0.00585   0.00624
   D40       -3.13824  -0.00004   0.00127  -0.00082   0.00046  -3.13778
   D41        3.13323   0.00003   0.00492   0.00649   0.01135  -3.13861
   D42       -0.00540   0.00002   0.00298   0.00300   0.00596   0.00056
   D43       -0.00042  -0.00003  -0.00056  -0.00282  -0.00337  -0.00379
   D44       -3.13913   0.00002  -0.00062  -0.00240  -0.00301   3.14105
   D45        3.13819  -0.00001   0.00138   0.00068   0.00205   3.14024
   D46       -0.00052   0.00003   0.00132   0.00110   0.00241   0.00189
   D47        0.00009   0.00003  -0.00202   0.00078  -0.00123  -0.00114
   D48       -3.13477  -0.00000  -0.00119  -0.00038  -0.00159  -3.13636
   D49        3.13880  -0.00002  -0.00197   0.00036  -0.00159   3.13721
   D50        0.00394  -0.00004  -0.00114  -0.00080  -0.00195   0.00199
   D51        0.00027   0.00003   0.00199   0.00144   0.00340   0.00367
   D52       -3.13684  -0.00004   0.00120   0.00119   0.00233  -3.13451
   D53        3.13515   0.00005   0.00116   0.00259   0.00375   3.13890
   D54       -0.00196  -0.00001   0.00037   0.00234   0.00268   0.00072
   D55       -0.01141   0.00017   0.00278   0.00322   0.00599  -0.00542
   D56        3.13615   0.00015   0.00238   0.00234   0.00473   3.14088
   D57        3.12531   0.00004   0.00670   0.00709   0.01378   3.13909
   D58       -0.01031   0.00002   0.00630   0.00621   0.01251   0.00220
   D59        0.00541   0.00011  -0.00032   0.00163   0.00131   0.00672
   D60       -3.13530   0.00002  -0.00187  -0.00124  -0.00310  -3.13839
   D61        3.14101   0.00013   0.00007   0.00251   0.00258  -3.13960
   D62        0.00031   0.00004  -0.00147  -0.00036  -0.00183  -0.00152
   D63       -0.00070  -0.00007  -0.00149  -0.00265  -0.00413  -0.00483
   D64       -3.14061  -0.00015  -0.00237  -0.00389  -0.00626   3.13631
   D65        3.14001   0.00002   0.00004   0.00020   0.00024   3.14026
   D66        0.00010  -0.00005  -0.00084  -0.00105  -0.00189  -0.00179
   D67        0.00182  -0.00025   0.00093  -0.00114  -0.00022   0.00160
   D68        3.11857  -0.00014  -0.00169  -0.00360  -0.00529   3.11328
   D69       -3.14143  -0.00018   0.00180   0.00009   0.00189  -3.13954
   D70       -0.02468  -0.00007  -0.00081  -0.00237  -0.00319  -0.02787
         Item               Value     Threshold  Converged?
 Maximum Force            0.000721     0.002500     YES
 RMS     Force            0.000166     0.001667     YES
 Maximum Displacement     1.081702     0.010000     NO 
 RMS     Displacement     0.221861     0.006667     NO 
 Predicted change in Energy=-1.251221D-04
 GradGradGradGradGradGradGradGradGradGradGradGradGradGradGradGradGradGrad

                          Input orientation:                          
 ---------------------------------------------------------------------
 Center     Atomic      Atomic             Coordinates (Angstroms)
 Number     Number       Type             X           Y           Z
 ---------------------------------------------------------------------
      1          6           0        1.705859    1.011222    1.790783
      2          7           0        0.503949    0.450427    1.560328
      3          8           0        2.370010    1.588302    0.945737
      4          6           0       -0.112218    0.490015    0.237165
      5          6           0       -1.171490   -0.596116    0.137773
      6          6           0       -0.616045    1.882704   -0.105222
      7          6           0       -2.493236   -0.344737   -0.218124
      8          6           0       -3.410740   -1.394406   -0.299614
      9          6           0       -3.014881   -2.695288   -0.019513
     10          6           0       -1.691396   -2.953166    0.340748
     11          6           0       -0.778374   -1.910695    0.415987
     12          6           0       -1.150109    2.710883    0.883428
     13          6           0       -1.613631    3.986349    0.589515
     14          6           0       -1.544765    4.466253   -0.715707
     15          6           0       -1.019665    3.663064   -1.719586
     16          6           0       -0.563153    2.387871   -1.403510
     17          1           0        2.046156    0.896264    2.829313
     18          1           0        0.028930   -0.020344    2.317355
     19          1           0        0.685593    0.246046   -0.470646
     20          1           0       -2.817043    0.665828   -0.436839
     21          1           0       -4.436924   -1.187083   -0.581307
     22          1           0       -3.729401   -3.508112   -0.083094
     23          1           0       -1.373571   -3.966994    0.556220
     24          1           0        0.253518   -2.110573    0.689788
     25          1           0       -1.201124    2.336863    1.900321
     26          1           0       -2.023856    4.606891    1.377468
     27          1           0       -1.900912    5.461134   -0.955383
     28          1           0       -0.961092    4.014372   -2.742461
     29         17           0        0.050109    1.398325   -2.714420
 ---------------------------------------------------------------------
                    Distance matrix (angstroms):
                    1          2          3          4          5
     1  C    0.000000
     2  N    1.346175   0.000000
     3  O    1.219926   2.270388   0.000000
     4  C    2.447609   1.460133   2.805310   0.000000
     5  C    3.687155   2.434340   4.238715   1.520400   0.000000
     6  C    3.121787   2.465737   3.179263   1.520083   2.551885
     7  C    4.848374   3.574674   5.361191   2.563853   1.391714
     8  C    6.027968   4.710370   6.623030   3.836590   2.417192
     9  C    6.269033   4.977307   6.948230   4.317116   2.798098
    10  C    5.418517   4.229818   6.122578   3.789463   2.422227
    11  C    4.074197   2.920405   4.736659   2.497829   1.400021
    12  C    3.445097   2.881625   3.695310   2.535179   3.390089
    13  C    4.616648   4.234308   4.663359   3.821354   4.625857
    14  C    5.365285   5.050190   5.135023   4.332508   5.147363
    15  C    5.175271   4.837382   4.785236   3.836740   4.649027
    16  C    4.152961   3.698207   3.842099   2.548925   3.413182
    17  H    1.098891   2.046337   2.032647   3.397477   4.452508
    18  H    2.038014   1.010129   3.154320   2.146528   2.554035
    19  H    2.596247   2.049297   2.577800   1.094084   2.127949
    20  H    5.053538   3.881245   5.446834   2.793076   2.151867
    21  H    6.942128   5.628523   7.507928   4.710163   3.395494
    22  H    7.312855   6.024295   8.014658   5.401074   3.882192
    23  H    5.982447   4.903767   6.710249   4.643031   3.402756
    24  H    3.614843   2.716482   4.269277   2.664899   2.151499
    25  H    3.196853   2.565445   3.771548   2.713420   3.421961
    26  H    5.197157   4.868206   5.348302   4.680099   5.416148
    27  H    6.352318   6.100766   6.070738   5.416052   6.198171
    28  H    6.056553   5.775988   5.530358   4.692531   5.440277
    29  Cl   4.815414   4.402039   4.337602   3.092448   3.688510
                    6          7          8          9         10
     6  C    0.000000
     7  C    2.915148   0.000000
     8  C    4.311330   1.396518   0.000000
     9  C    5.169117   2.415916   1.388328   0.000000
    10  C    4.974024   2.785531   2.407476   1.395672   0.000000
    11  C    3.832477   2.407295   2.776327   2.409815   1.387810
    12  C    1.395900   3.514857   4.833575   5.789591   5.715676
    13  C    2.429642   4.492693   5.742185   6.854101   6.944408
    14  C    2.812461   4.928774   6.164603   7.343950   7.495690
    15  C    2.436958   4.526397   5.771618   6.877484   6.962091
    16  C    1.394110   3.549297   4.861375   5.810760   5.730798
    17  H    4.083120   5.606517   6.694406   6.828554   5.914420
    18  H    3.147454   3.590989   4.535185   4.677720   3.932930
    19  H    2.122839   3.243107   4.415913   4.748523   4.067357
    20  H    2.536760   1.083481   2.148459   3.392699   3.868959
    21  H    4.924365   2.149273   1.084153   2.147674   3.392220
    22  H    6.225301   3.399011   2.148529   1.084096   2.154315
    23  H    5.935513   3.869625   3.391270   2.154669   1.084107
    24  H    4.163465   3.389268   3.862460   3.395207   2.148135
    25  H    2.137939   3.653538   4.862559   5.683135   5.536880
    26  H    3.406098   5.223491   6.383700   7.500368   7.638049
    27  H    3.896000   5.882392   7.050394   8.285168   8.516120
    28  H    3.408532   5.265128   6.420526   7.526754   7.654156
    29  Cl   2.736110   3.967160   5.060446   5.780515   5.594852
                   11         12         13         14         15
    11  C    0.000000
    12  C    4.660008   0.000000
    13  C    5.958430   1.388543   0.000000
    14  C    6.521775   2.407137   1.392356   0.000000
    15  C    5.973749   2.774770   2.406087   1.388746   0.000000
    16  C    4.672746   2.383053   2.762388   2.399230   1.390836
    17  H    4.656300   4.158776   5.287661   6.181156   6.143852
    18  H    2.800066   3.302406   4.662299   5.639640   5.564526
    19  H    2.753334   3.358384   4.516663   4.779613   4.017932
    20  H    3.394400   2.950258   3.677970   4.017423   3.722826
    21  H    3.860466   5.304973   6.008844   6.351602   6.041297
    22  H    3.392548   6.801677   7.816382   8.292366   7.838785
    23  H    2.145295   6.689622   7.957035   8.530343   7.970090
    24  H    1.086149   5.025346   6.377206   6.961600   6.384432
    25  H    4.519260   1.084695   2.146900   3.390574   3.859464
    26  H    6.704819   2.145310   1.083617   2.151903   3.389831
    27  H    7.581860   3.392464   2.155048   1.083547   2.143282
    28  H    6.716814   3.857705   3.395388   2.156990   1.083107
    29  Cl   4.629843   4.013458   4.514630   3.993828   2.695024
                   16         17         18         19         20
    16  C    0.000000
    17  H    5.191356   0.000000
    18  H    4.471566   2.274087   0.000000
    19  H    2.648966   3.628173   2.876651   0.000000
    20  H    2.996649   5.862726   4.019451   3.527864   0.000000
    21  H    5.335018   7.615970   5.450447   5.320365   2.465394
    22  H    6.821381   7.825453   5.661425   5.808276   4.287110
    23  H    6.699375   6.364964   4.543639   4.800449   4.953061
    24  H    5.028405   4.102705   2.658659   2.662132   4.290226
    25  H    3.365250   3.671945   2.691352   3.681399   3.296342
    26  H    3.845977   5.695753   5.148653   5.456520   4.410537
    27  H    3.381621   7.123293   6.669461   5.841415   4.909495
    28  H    2.143979   7.057677   6.546817   4.698191   4.469137
    29  Cl   1.753219   5.913480   5.227986   2.601175   3.734232
                   21         22         23         24         25
    21  H    0.000000
    22  H    2.477091   0.000000
    23  H    4.290222   2.483793   0.000000
    24  H    4.946591   4.291166   2.472157   0.000000
    25  H    5.389534   6.670071   6.447864   4.833328   0.000000
    26  H    6.574940   8.419941   8.637640   7.126266   2.470485
    27  H    7.125312   9.195196   9.563087   8.042320   4.290201
    28  H    6.618695   8.445325   8.646018   7.125346   4.942376
    29  Cl   5.600711   6.729167   6.442872   4.893095   4.872604
                   26         27         28         29
    26  H    0.000000
    27  H    2.487376   0.000000
    28  H    4.295854   2.483955   0.000000
    29  Cl   5.598194   4.838089   2.804820   0.000000
 Symmetry turned off by external request.
 Stoichiometry    C14H12ClNO
 Framework group  C1[X(C14H12ClNO)]
 Deg. of freedom    81
 Full point group                 C1      NOp   1
 Rotational constants (GHZ):           0.5694753           0.3329570           0.2878562
 Standard basis: 6-311+G(d) (5D, 7F)
   418 basis functions,   689 primitive gaussians,   435 cartesian basis functions
    64 alpha electrons       64 beta electrons
       nuclear repulsion energy      1256.3013898781 Hartrees.
 NAtoms=   29 NActive=   29 NUniq=   29 SFac= 1.00D+00 NAtFMM=   60 NAOKFM=F Big=F
 Integral buffers will be    131072 words long.
 Raffenetti 2 integral format.
 Two-electron integral symmetry is turned off.
 ------------------------------------------------------------------------------
 Polarizable Continuum Model (PCM)
 =================================
 Model                : PCM.
 Atomic radii         : UFF (Universal Force Field).
 Polarization charges : Total charges.
 Charge compensation  : None.
 Solution method      : On-the-fly selection.
 Cavity type          : Scaled VdW (van der Waals Surface) (Alpha=1.100).
 Cavity algorithm     : GePol (No added spheres)
                        Default sphere list used, NSphG=   29.
                        Lebedev-Laikov grids with approx.  5.0 points / Ang**2.
                        Smoothing algorithm: York/Karplus (Gamma=1.0000).
                        Polarization charges: spherical gaussians, with
                                              point-specific exponents (IZeta= 3).
                        Self-potential: point-specific (ISelfS= 7).
                        Self-field    : sphere-specific E.n sum rule (ISelfD= 2).
 1st derivatives      : Analytical E(r).r(x)/FMM algorithm (CHGder, D1EAlg=3).
                        Cavity 1st derivative terms included.
 Solvent              : DiMethylSulfoxide, Eps=  46.826000 Eps(inf)=   2.007889
 ------------------------------------------------------------------------------
 One-electron integrals computed using PRISM.
 NBasis=   418 RedAO= T EigKep=  1.09D-06  NBF=   418
 NBsUse=   416 1.00D-06 EigRej=  8.11D-07 NBFU=   416
 Initial guess from the checkpoint file:  "/home/aikhl/works/aikhl/Gau-2301.chk"
 B after Tr=    -0.020886    0.015219   -0.075676
         Rot=    0.999911   -0.005355   -0.012242    0.000109 Ang=  -1.53 deg.
 ExpMin= 4.38D-02 ExpMax= 1.06D+05 ExpMxC= 3.62D+03 IAcc=3 IRadAn=         5 AccDes= 0.00D+00
 Harris functional with IExCor= 1009 and IRadAn=       5 diagonalized for initial guess.
 HarFok:  IExCor= 1009 AccDes= 0.00D+00 IRadAn=         5 IDoV= 1 UseB2=F ITyADJ=14
 ICtDFT=  3500011 ScaDFX=  1.000000  1.000000  1.000000  1.000000
 FoFCou: FMM=F IPFlag=           0 FMFlag=      100000 FMFlg1=           0
         NFxFlg=           0 DoJE=T BraDBF=F KetDBF=T FulRan=T
         wScrn=  0.000000 ICntrl=       500 IOpCl=  0 I1Cent=   200000004 NGrid=           0
         NMat0=    1 NMatS0=      1 NMatT0=    0 NMatD0=    1 NMtDS0=    0 NMtDT0=    0
 Symmetry not used in FoFCou.
 Requested convergence on RMS density matrix=1.00D-08 within 128 cycles.
 Requested convergence on MAX density matrix=1.00D-06.
 Requested convergence on             energy=1.00D-06.
 No special actions if energy rises.
 Inv3:  Mode=1 IEnd=    15870000.
 Iteration    1 A*A^-1 deviation from unit magnitude is 5.77D-15 for    718.
 Iteration    1 A*A^-1 deviation from orthogonality  is 5.07D-15 for   1849    718.
 Iteration    1 A^-1*A deviation from unit magnitude is 5.77D-15 for   2295.
 Iteration    1 A^-1*A deviation from orthogonality  is 2.52D-15 for   1454   1453.
 Error on total polarization charges =  0.01712
 SCF Done:  E(RM062X) =  -1130.79746462     A.U. after   17 cycles
            NFock= 17  Conv=0.36D-08     -V/T= 2.0032
 D1PCM: PCM CHGder 1st derivatives, ID1Alg=3 FixD1E=F DoIter=F DoCFld=F I1PDM=0.
 Calling FoFJK, ICntrl=      2127 FMM=F ISym2X=0 I1Cent= 0 IOpClX= 0 NMat=1 NMatS=1 NMatT=0.
 -------------------------------------------------------------------
 Center     Atomic                   Forces (Hartrees/Bohr)
 Number     Number              X              Y              Z
 -------------------------------------------------------------------
      1        6           0.001097394   -0.000501515    0.000341298
      2        7          -0.002002238    0.000104605   -0.000600671
      3        8          -0.000578211    0.000158345    0.000080670
      4        6           0.002182587    0.002002854   -0.001225460
      5        6           0.000942756   -0.002142621    0.001385208
      6        6           0.001815398    0.000903667    0.000369375
      7        6          -0.000001361   -0.000682048   -0.000400908
      8        6           0.000289863    0.001421394    0.000001784
      9        6           0.000654965   -0.000899442    0.000151631
     10        6          -0.000919196   -0.000163580   -0.000343454
     11        6          -0.000252496    0.000218338   -0.000599648
     12        6          -0.000413879   -0.001398977    0.000115350
     13        6          -0.000108700    0.000647611   -0.000144335
     14        6          -0.000172997   -0.000080789    0.000407352
     15        6           0.000309698   -0.000273049    0.000004938
     16        6          -0.002320511   -0.000755848   -0.000375425
     17        1           0.000102320    0.000002804    0.000062477
     18        1          -0.000352375    0.000718332    0.000194609
     19        1          -0.000492743    0.000004915    0.000173310
     20        1          -0.000137452    0.000752399   -0.000146602
     21        1           0.000036349    0.000090689    0.000060467
     22        1           0.000000332    0.000021656    0.000082225
     23        1           0.000039741    0.000026017    0.000055746
     24        1          -0.000274048   -0.000303686   -0.000163350
     25        1           0.000334487    0.000458333    0.000164706
     26        1          -0.000088688   -0.000124721   -0.000005179
     27        1           0.000120432    0.000034332   -0.000093576
     28        1           0.000023699    0.000122544    0.000030449
     29       17           0.000164872   -0.000362560    0.000417014
 -------------------------------------------------------------------
 Cartesian Forces:  Max     0.002320511 RMS     0.000721557

 GradGradGradGradGradGradGradGradGradGradGradGradGradGradGradGradGradGrad
 Berny optimization.
 Using GEDIIS/GDIIS optimizer.
 FormGI is forming the generalized inverse of G from B-inverse, IUseBI=4.
 Internal  Forces:  Max     0.003635005 RMS     0.000584165
 Search for a local minimum.
 Step number  10 out of a maximum of   80 on scan point     2 out of    18
 All quantities printed in internal units (Hartrees-Bohrs-Radians)
 Mixed Optimization -- En-DIIS/RFO-DIIS
 Swapping is turned off.
 Update second derivatives using D2CorX and points    9   10
 DE=  3.23D-05 DEPred=-1.25D-04 R=-2.58D-01
 Trust test=-2.58D-01 RLast= 7.85D-01 DXMaxT set to 3.29D-01
 ITU= -1  1  1  1  1  0  1  1  1  0
     Eigenvalues ---    0.00088   0.00464   0.01350   0.01463   0.01545
     Eigenvalues ---    0.02154   0.02171   0.02172   0.02185   0.02188
     Eigenvalues ---    0.02192   0.02196   0.02199   0.02204   0.02207
     Eigenvalues ---    0.02211   0.02215   0.02224   0.02228   0.02275
     Eigenvalues ---    0.02359   0.02676   0.03878   0.06332   0.06865
     Eigenvalues ---    0.08016   0.15815   0.15992   0.15998   0.16000
     Eigenvalues ---    0.16000   0.16000   0.16000   0.16009   0.16015
     Eigenvalues ---    0.16091   0.16199   0.17611   0.19279   0.21978
     Eigenvalues ---    0.21997   0.22016   0.22027   0.22326   0.22688
     Eigenvalues ---    0.23647   0.24576   0.24872   0.26990   0.28299
     Eigenvalues ---    0.30254   0.31141   0.33796   0.34035   0.34939
     Eigenvalues ---    0.35331   0.35502   0.35502   0.35505   0.35536
     Eigenvalues ---    0.35565   0.35566   0.35610   0.36982   0.39806
     Eigenvalues ---    0.42451   0.42715   0.42862   0.45183   0.45989
     Eigenvalues ---    0.46097   0.46444   0.46740   0.46930   0.47075
     Eigenvalues ---    0.47143   0.47375   0.53413   0.58369   0.95902
     Eigenvalues --- 1000.000001000.000001000.000001000.000001000.00000
     Eigenvalues --- 1000.000001000.000001000.000001000.000001000.00000
     Eigenvalues --- 1000.000001000.000001000.000001000.000001000.00000
     Eigenvalues --- 1000.000001000.000001000.000001000.000001000.00000
     Eigenvalues --- 1000.000001000.000001000.000001000.000001000.00000
     Eigenvalues --- 1000.000001000.000001000.000001000.000001000.00000
     Eigenvalues --- 1000.000001000.000001000.000001000.000001000.00000
     Eigenvalues --- 1000.000001000.000001000.000001000.000001000.00000
     Eigenvalues --- 1000.000001000.000001000.000001000.000001000.00000
     Eigenvalues --- 1000.000001000.000001000.000001000.000001000.00000
     Eigenvalues --- 1000.000001000.000001000.000001000.000001000.00000
     Eigenvalues --- 1000.000001000.000001000.000001000.000001000.00000
     Eigenvalues --- 1000.000001000.000001000.000001000.000001000.00000
     Eigenvalues --- 1000.000001000.000001000.00000
 En-DIIS/RFO-DIIS/Sim-DIIS IScMMF=       -3 using points:    10    9    8    7    6    5    4    3    2
 RFO step:  Lambda=-3.62773300D-04.
 DIIS inversion failure, remove point   9.
 DIIS inversion failure, remove point   8.
 DIIS inversion failure, remove point   7.
 DIIS inversion failure, remove point   6.
 RFO-DIIS uses    5 points instead of    9
 EnCoef did   100 forward-backward iterations
 EnCoef did   100 forward-backward iterations
 EnCoef did   100 forward-backward iterations
 EnCoef did   100 forward-backward iterations
 EnCoef did   100 forward-backward iterations
 EnCoef did   100 forward-backward iterations
 EnCoef did   100 forward-backward iterations
 DidBck=T Rises=T En-DIIS coefs:    0.47638    0.52362    0.00000    0.00000    0.00000
                  En-DIIS coefs:    0.00000    0.00000    0.00000    0.00000
 Iteration  1 RMS(Cart)=  0.13598590 RMS(Int)=  0.00627294
 Iteration  2 RMS(Cart)=  0.01171591 RMS(Int)=  0.00003682
 Iteration  3 RMS(Cart)=  0.00007830 RMS(Int)=  0.00000964
 Iteration  4 RMS(Cart)=  0.00000000 RMS(Int)=  0.00000964
 Iteration  1 RMS(Cart)=  0.00000042 RMS(Int)=  0.00000016
 Variable       Old X    -DE/DX   Delta X   Delta X   Delta X     New X
                                 (Linear)    (Quad)   (Total)
    R1        2.54390   0.00049   0.00026   0.00055   0.00080   2.54471
    R2        2.30533  -0.00030  -0.00004  -0.00018  -0.00023   2.30510
    R3        2.07660   0.00009  -0.00003   0.00021   0.00018   2.07678
    R4        2.75925  -0.00067   0.00027  -0.00189  -0.00161   2.75764
    R5        1.90887  -0.00002  -0.00003  -0.00003  -0.00006   1.90881
    R6        2.87314   0.00092   0.00058  -0.00238  -0.00180   2.87134
    R7        2.87254  -0.00085  -0.00109   0.00328   0.00219   2.87474
    R8        2.06752  -0.00047  -0.00109  -0.00094  -0.00202   2.06549
    R9        2.62996  -0.00007   0.00120   0.00120   0.00240   2.63235
   R10        2.64566  -0.00001  -0.00222  -0.00015  -0.00238   2.64328
   R11        2.63787  -0.00012   0.00057  -0.00162  -0.00104   2.63683
   R12        2.63449  -0.00085  -0.00016   0.00146   0.00130   2.63579
   R13        2.63904  -0.00099  -0.00165  -0.00103  -0.00269   2.63635
   R14        2.04748   0.00077   0.00054   0.00053   0.00107   2.04855
   R15        2.62356   0.00067   0.00169   0.00049   0.00219   2.62575
   R16        2.04875  -0.00003  -0.00002  -0.00004  -0.00006   2.04869
   R17        2.63744  -0.00054  -0.00134  -0.00060  -0.00193   2.63550
   R18        2.04864  -0.00002  -0.00002   0.00003   0.00001   2.04865
   R19        2.62258   0.00055   0.00160   0.00040   0.00200   2.62458
   R20        2.04866  -0.00000  -0.00001   0.00003   0.00002   2.04868
   R21        2.05252  -0.00025  -0.00024  -0.00023  -0.00048   2.05205
   R22        2.62397   0.00045   0.00034   0.00088   0.00122   2.62518
   R23        2.04978  -0.00002   0.00000   0.00024   0.00024   2.05002
   R24        2.63117  -0.00006  -0.00011  -0.00098  -0.00109   2.63008
   R25        2.04774  -0.00004  -0.00003  -0.00001  -0.00004   2.04770
   R26        2.62435   0.00029   0.00003   0.00118   0.00121   2.62556
   R27        2.04761   0.00001   0.00004  -0.00007  -0.00003   2.04758
   R28        2.62830  -0.00022  -0.00020  -0.00109  -0.00129   2.62700
   R29        2.04678   0.00001   0.00006  -0.00007  -0.00001   2.04677
   R30        3.31310  -0.00005  -0.00016   0.00067   0.00051   3.31362
    A1        2.17069  -0.00055  -0.00070   0.00011  -0.00060   2.17009
    A2        1.97653   0.00035  -0.00004   0.00071   0.00067   1.97720
    A3        2.13595   0.00020   0.00068  -0.00074  -0.00006   2.13589
    A4        2.11836   0.00031   0.00058  -0.00027   0.00034   2.11870
    A5        2.07797  -0.00017   0.00043  -0.00197  -0.00151   2.07646
    A6        2.08670  -0.00014  -0.00093   0.00213   0.00122   2.08793
    A7        1.91121   0.00058   0.00158   0.00364   0.00522   1.91643
    A8        1.94854   0.00015   0.00210  -0.00221  -0.00010   1.94844
    A9        1.84678   0.00051  -0.00026  -0.00031  -0.00058   1.84620
   A10        1.99200  -0.00161  -0.00273  -0.00105  -0.00378   1.98822
   A11        1.88226  -0.00008  -0.00139   0.00330   0.00190   1.88416
   A12        1.87578   0.00060   0.00071  -0.00329  -0.00258   1.87320
   A13        2.15240  -0.00351  -0.00575  -0.00560  -0.01130   2.14109
   A14        2.05122   0.00364   0.00493   0.00666   0.01164   2.06286
   A15        2.07956  -0.00013   0.00073  -0.00108  -0.00033   2.07923
   A16        2.10697   0.00020   0.00183   0.00059   0.00241   2.10938
   A17        2.12843  -0.00072  -0.00187  -0.00089  -0.00278   2.12565
   A18        2.04778   0.00053  -0.00006   0.00028   0.00023   2.04801
   A19        2.09800   0.00039   0.00009   0.00110   0.00117   2.09918
   A20        2.09893  -0.00030  -0.00027  -0.00117  -0.00143   2.09750
   A21        2.08624  -0.00009   0.00016   0.00008   0.00026   2.08650
   A22        2.10039  -0.00004  -0.00059  -0.00052  -0.00112   2.09928
   A23        2.08667  -0.00008   0.00054   0.00045   0.00099   2.08766
   A24        2.09612   0.00011   0.00005   0.00007   0.00013   2.09625
   A25        2.08932  -0.00015   0.00028   0.00004   0.00032   2.08964
   A26        2.09761   0.00008  -0.00037   0.00012  -0.00026   2.09735
   A27        2.09625   0.00007   0.00009  -0.00016  -0.00006   2.09619
   A28        2.09331   0.00013   0.00010   0.00031   0.00041   2.09372
   A29        2.09682  -0.00001   0.00036  -0.00040  -0.00005   2.09678
   A30        2.09303  -0.00012  -0.00045   0.00009  -0.00036   2.09268
   A31        2.10577  -0.00021  -0.00060   0.00017  -0.00044   2.10533
   A32        2.08249   0.00045   0.00103  -0.00000   0.00103   2.08352
   A33        2.09492  -0.00025  -0.00043  -0.00016  -0.00059   2.09434
   A34        2.12091  -0.00036  -0.00024   0.00007  -0.00017   2.12074
   A35        2.06849   0.00050   0.00108   0.00095   0.00203   2.07051
   A36        2.09379  -0.00013  -0.00085  -0.00101  -0.00186   2.09193
   A37        2.09268  -0.00014  -0.00000  -0.00008  -0.00008   2.09260
   A38        2.09264  -0.00000  -0.00000  -0.00077  -0.00078   2.09187
   A39        2.09785   0.00015   0.00000   0.00084   0.00084   2.09870
   A40        2.09092   0.00009   0.00014   0.00006   0.00020   2.09112
   A41        2.10315   0.00007   0.00020   0.00024   0.00045   2.10360
   A42        2.08911  -0.00016  -0.00034  -0.00030  -0.00064   2.08847
   A43        2.08300  -0.00012  -0.00007   0.00002  -0.00005   2.08295
   A44        2.11242  -0.00005  -0.00029  -0.00028  -0.00057   2.11185
   A45        2.08777   0.00017   0.00036   0.00025   0.00062   2.08839
   A46        2.13106   0.00001   0.00022  -0.00035  -0.00013   2.13093
   A47        2.10026  -0.00094  -0.00105   0.00038  -0.00067   2.09960
   A48        2.05147   0.00094   0.00089  -0.00004   0.00086   2.05233
    D1        0.00279   0.00035  -0.00389   0.01566   0.01177   0.01456
    D2        3.12588   0.00044   0.00667   0.00869   0.01535   3.14123
    D3       -3.13343  -0.00002   0.00191   0.00041   0.00233  -3.13109
    D4       -0.01034   0.00007   0.01248  -0.00656   0.00591  -0.00442
    D5        2.79524   0.00047   0.00804  -0.03773  -0.02969   2.76555
    D6       -1.26463  -0.00108   0.00725  -0.03795  -0.03070  -1.29533
    D7        0.77084   0.00001   0.00903  -0.04320  -0.03416   0.73668
    D8       -0.32776   0.00038  -0.00258  -0.03068  -0.03327  -0.36103
    D9        1.89556  -0.00117  -0.00336  -0.03091  -0.03427   1.86128
   D10       -2.35216  -0.00008  -0.00158  -0.03615  -0.03773  -2.38989
   D11        2.18511  -0.00054  -0.17279  -0.03421  -0.20701   1.97810
   D12       -0.96158  -0.00082  -0.15897  -0.03984  -0.19881  -1.16038
   D13       -0.01357   0.00002  -0.17479  -0.03341  -0.20822  -0.22179
   D14        3.12293  -0.00026  -0.16097  -0.03905  -0.20001   2.92291
   D15       -2.09634   0.00032  -0.17304  -0.03091  -0.20395  -2.30029
   D16        1.04016   0.00003  -0.15921  -0.03655  -0.19575   0.84441
   D17       -0.61492   0.00080   0.00964   0.00569   0.01532  -0.59960
   D18        2.52301   0.00151  -0.00000   0.00000  -0.00000   2.52301
   D19        1.56405   0.00043   0.01133   0.00797   0.01930   1.58335
   D20       -1.58120   0.00114   0.00169   0.00228   0.00397  -1.57723
   D21       -2.63271  -0.00025   0.00840   0.00919   0.01759  -2.61511
   D22        0.50523   0.00047  -0.00124   0.00351   0.00227   0.50749
   D23        3.13273  -0.00006   0.01591  -0.00355   0.01238  -3.13808
   D24       -0.00559  -0.00016   0.01881  -0.00656   0.01227   0.00668
   D25       -0.00369   0.00022   0.00192   0.00215   0.00407   0.00038
   D26        3.14118   0.00012   0.00482  -0.00086   0.00396  -3.13805
   D27       -3.13796   0.00013  -0.01282   0.00397  -0.00881   3.13642
   D28        0.00025   0.00009  -0.01338   0.00487  -0.00848  -0.00824
   D29       -0.00124  -0.00015   0.00049  -0.00143  -0.00094  -0.00218
   D30        3.13696  -0.00019  -0.00007  -0.00054  -0.00061   3.13635
   D31        3.14024   0.00034  -0.00398  -0.00577  -0.00975   3.13048
   D32       -0.00423   0.00061   0.00004  -0.00240  -0.00236  -0.00659
   D33        0.00214  -0.00034   0.00525  -0.00034   0.00492   0.00706
   D34        3.14086  -0.00007   0.00927   0.00303   0.01231  -3.13002
   D35       -3.13828  -0.00027   0.00556   0.00564   0.01120  -3.12708
   D36        0.03405  -0.00051   0.00280   0.00605   0.00885   0.04290
   D37       -0.00023   0.00042  -0.00375   0.00014  -0.00360  -0.00383
   D38       -3.11108   0.00018  -0.00651   0.00055  -0.00596  -3.11704
   D39        0.00624  -0.00015  -0.00306  -0.00230  -0.00536   0.00088
   D40       -3.13778  -0.00013  -0.00024  -0.00125  -0.00150  -3.13927
   D41       -3.13861  -0.00004  -0.00594   0.00068  -0.00525   3.13933
   D42        0.00056  -0.00002  -0.00312   0.00173  -0.00139  -0.00082
   D43       -0.00379   0.00000   0.00177   0.00168   0.00344  -0.00035
   D44        3.14105  -0.00001   0.00157   0.00226   0.00383  -3.13830
   D45        3.14024  -0.00002  -0.00107   0.00063  -0.00044   3.13980
   D46        0.00189  -0.00003  -0.00126   0.00121  -0.00005   0.00184
   D47       -0.00114   0.00007   0.00064  -0.00095  -0.00030  -0.00144
   D48       -3.13636   0.00003   0.00083  -0.00119  -0.00036  -3.13671
   D49        3.13721   0.00008   0.00083  -0.00152  -0.00069   3.13652
   D50        0.00199   0.00003   0.00102  -0.00177  -0.00074   0.00125
   D51        0.00367   0.00001  -0.00178   0.00083  -0.00094   0.00272
   D52       -3.13451   0.00005  -0.00122  -0.00007  -0.00127  -3.13579
   D53        3.13890   0.00005  -0.00196   0.00108  -0.00089   3.13801
   D54        0.00072   0.00009  -0.00140   0.00018  -0.00122  -0.00050
   D55       -0.00542   0.00010  -0.00314   0.00054  -0.00259  -0.00801
   D56        3.14088   0.00010  -0.00247   0.00247  -0.00001   3.14087
   D57        3.13909  -0.00018  -0.00721  -0.00287  -0.01008   3.12901
   D58        0.00220  -0.00018  -0.00655  -0.00095  -0.00750  -0.00530
   D59        0.00672   0.00009  -0.00068  -0.00055  -0.00124   0.00548
   D60       -3.13839   0.00008   0.00162   0.00031   0.00193  -3.13646
   D61       -3.13960   0.00008  -0.00135  -0.00248  -0.00384   3.13976
   D62       -0.00152   0.00007   0.00096  -0.00162  -0.00066  -0.00218
   D63       -0.00483  -0.00001   0.00216   0.00036   0.00253  -0.00230
   D64        3.13631  -0.00005   0.00328  -0.00022   0.00306   3.13937
   D65        3.14026  -0.00000  -0.00013  -0.00049  -0.00062   3.13963
   D66       -0.00179  -0.00004   0.00099  -0.00108  -0.00009  -0.00188
   D67        0.00160  -0.00025   0.00011  -0.00017  -0.00005   0.00155
   D68        3.11328  -0.00005   0.00277  -0.00055   0.00222   3.11549
   D69       -3.13954  -0.00021  -0.00099   0.00041  -0.00058  -3.14012
   D70       -0.02787  -0.00001   0.00167   0.00002   0.00169  -0.02618
         Item               Value     Threshold  Converged?
 Maximum Force            0.003635     0.002500     NO 
 RMS     Force            0.000549     0.001667     YES
 Maximum Displacement     0.692933     0.010000     NO 
 RMS     Displacement     0.140212     0.006667     NO 
 Predicted change in Energy=-2.187459D-04
 GradGradGradGradGradGradGradGradGradGradGradGradGradGradGradGradGradGrad

                          Input orientation:                          
 ---------------------------------------------------------------------
 Center     Atomic      Atomic             Coordinates (Angstroms)
 Number     Number       Type             X           Y           Z
 ---------------------------------------------------------------------
      1          6           0        1.663101    1.030820    1.875007
      2          7           0        0.458050    0.485079    1.623307
      3          8           0        2.359344    1.578062    1.036139
      4          6           0       -0.114642    0.493056    0.281122
      5          6           0       -1.162316   -0.600974    0.161963
      6          6           0       -0.619501    1.875129   -0.105112
      7          6           0       -2.517558   -0.328876   -0.010310
      8          6           0       -3.437453   -1.372998   -0.109772
      9          6           0       -3.009645   -2.692971   -0.036784
     10          6           0       -1.654215   -2.972097    0.136256
     11          6           0       -0.738730   -1.932161    0.233060
     12          6           0       -1.176338    2.726413    0.850003
     13          6           0       -1.629631    3.996058    0.514796
     14          6           0       -1.523817    4.446308   -0.797882
     15          6           0       -0.970842    3.620623   -1.768888
     16          6           0       -0.527010    2.352359   -1.412460
     17          1           0        1.969369    0.941478    2.926667
     18          1           0       -0.050308    0.051030    2.380584
     19          1           0        0.708307    0.246528   -0.394641
     20          1           0       -2.864093    0.696500   -0.070936
     21          1           0       -4.489418   -1.149031   -0.245878
     22          1           0       -3.725634   -3.502996   -0.117346
     23          1           0       -1.312570   -3.999593    0.189535
     24          1           0        0.317427   -2.148912    0.362379
     25          1           0       -1.248395    2.380541    1.875685
     26          1           0       -2.058176    4.634780    1.278054
     27          1           0       -1.869735    5.436517   -1.069666
     28          1           0       -0.881067    3.950633   -2.796576
     29         17           0        0.125997    1.333995   -2.681808
 ---------------------------------------------------------------------
                    Distance matrix (angstroms):
                    1          2          3          4          5
     1  C    0.000000
     2  N    1.346601   0.000000
     3  O    1.219806   2.270308   0.000000
     4  C    2.447454   1.459281   2.804977   0.000000
     5  C    3.685139   2.437339   4.232549   1.519447   0.000000
     6  C    3.137516   2.465925   3.203782   1.521244   2.548933
     7  C    4.783420   3.490769   5.340003   2.556268   1.392981
     8  C    5.977737   4.650909   6.604901   3.830930   2.417873
     9  C    6.273445   4.988067   6.943985   4.316581   2.797959
    10  C    5.481896   4.315675   6.133710   3.794543   2.421745
    11  C    4.152595   3.034488   4.750228   2.504691   1.398764
    12  C    3.462382   2.879722   3.722150   2.537461   3.397808
    13  C    4.635181   4.232515   4.693658   3.823718   4.634175
    14  C    5.382039   5.047899   5.164243   4.333385   5.150441
    15  C    5.188710   4.835323   4.809404   3.836313   4.646152
    16  C    4.165393   3.697697   3.863446   2.548583   3.406552
    17  H    1.098986   2.047225   2.032588   3.397513   4.453111
    18  H    2.037491   1.010097   3.153693   2.146455   2.565921
    19  H    2.584193   2.047352   2.558523   1.093013   2.127744
    20  H    4.939024   3.735210   5.411752   2.779355   2.152609
    21  H    6.863191   5.535486   7.482389   4.702429   3.396514
    22  H    7.318704   6.036375   8.010908   5.400599   3.882054
    23  H    6.082803   5.030217   6.731266   4.650518   3.402051
    24  H    3.769559   2.923632   4.302757   2.678298   2.150794
    25  H    3.209137   2.562894   3.790065   2.718571   3.440012
    26  H    5.214671   4.865246   5.377409   4.682422   5.427831
    27  H    6.368846   6.098149   6.099770   5.416898   6.202310
    28  H    6.068097   5.773964   5.551492   4.691958   5.435916
    29  Cl   4.818627   4.400560   4.344023   3.089343   3.672994
                    6          7          8          9         10
     6  C    0.000000
     7  C    2.910196   0.000000
     8  C    4.300140   1.395096   0.000000
     9  C    5.156063   2.414911   1.389487   0.000000
    10  C    4.962307   2.784504   2.407817   1.394649   0.000000
    11  C    3.824138   2.407069   2.777283   2.410124   1.388866
    12  C    1.395348   3.445837   4.779014   5.789397   5.762883
    13  C    2.429607   4.446257   5.699568   6.852138   6.978473
    14  C    2.812238   4.940665   6.164400   7.331866   7.478125
    15  C    2.436871   4.591673   5.811462   6.856994   6.896414
    16  C    1.394798   3.621785   4.903668   5.788896   5.658529
    17  H    4.094586   5.511093   6.618949   6.839725   6.019370
    18  H    3.135283   3.456591   4.438747   4.704347   4.092533
    19  H    2.121142   3.299242   4.459971   4.753091   4.027767
    20  H    2.535454   1.084046   2.147806   3.392766   3.868506
    21  H    4.913411   2.148576   1.084120   2.148767   3.392341
    22  H    6.210671   3.397932   2.149417   1.084100   2.153357
    23  H    5.922797   3.868604   3.391712   2.153728   1.084116
    24  H    4.158039   3.389479   3.863171   3.394810   2.148519
    25  H    2.138810   3.536763   4.777350   5.700882   5.642787
    26  H    3.405673   5.148669   6.318376   7.505333   7.702693
    27  H    3.895759   5.897597   7.053271   8.273742   8.497381
    28  H    3.408829   5.362422   6.488072   7.502317   7.558006
    29  Cl   2.736413   4.109795   5.161526   5.748465   5.445463
                   11         12         13         14         15
    11  C    0.000000
    12  C    4.719580   0.000000
    13  C    6.001406   1.389186   0.000000
    14  C    6.508769   2.407136   1.391778   0.000000
    15  C    5.907206   2.774964   2.406277   1.389385   0.000000
    16  C    4.594527   2.383334   2.762578   2.399156   1.390151
    17  H    4.779866   4.170612   5.300980   6.193420   6.153933
    18  H    3.003138   3.281508   4.640977   5.620707   5.550450
    19  H    2.689723   3.354229   4.511320   4.773168   4.011560
    20  H    3.394030   2.795924   3.571284   4.047944   3.875298
    21  H    3.861390   5.215027   5.935398   6.356675   6.119602
    22  H    3.392919   6.800015   7.812083   8.276628   7.814244
    23  H    2.146034   6.759729   8.008543   8.506049   7.875271
    24  H    1.085897   5.122295   6.447862   6.945021   6.284065
    25  H    4.642993   1.084824   2.146452   3.389869   3.859760
    26  H    6.779209   2.145398   1.083595   2.151876   3.390378
    27  H    7.567938   3.392726   2.154783   1.083531   2.143453
    28  H    6.618627   3.857906   3.395231   2.157220   1.083102
    29  Cl   4.462284   4.013551   4.515207   3.994691   2.695394
                   16         17         18         19         20
    16  C    0.000000
    17  H    5.201011   0.000000
    18  H    4.462123   2.273807   0.000000
    19  H    2.645088   3.619989   2.883677   0.000000
    20  H    3.162833   5.692802   3.787343   3.615149   0.000000
    21  H    5.414916   7.493410   5.295672   5.383870   2.465414
    22  H    6.796595   7.839159   5.690235   5.813403   4.287210
    23  H    6.597787   6.532779   4.775097   4.738644   4.952611
    24  H    4.911677   4.342234   3.008011   2.542440   4.290245
    25  H    3.366465   3.678243   2.667762   3.679277   3.039048
    26  H    3.846138   5.707848   5.124244   5.450513   4.240204
    27  H    3.381190   7.135459   6.649662   5.834205   4.945095
    28  H    2.143738   7.066506   6.534528   4.692099   4.685177
    29  Cl   1.753491   5.916678   5.225409   2.598615   4.020409
                   21         22         23         24         25
    21  H    0.000000
    22  H    2.478112   0.000000
    23  H    4.290414   2.482672   0.000000
    24  H    4.947271   4.290690   2.472203   0.000000
    25  H    5.240528   6.687667   6.599495   5.025718   0.000000
    26  H    6.456452   8.423239   8.734598   7.245718   2.468705
    27  H    7.135180   9.179660   9.536047   8.023289   4.289539
    28  H    6.747801   8.415844   8.503479   6.972793   4.942686
    29  Cl   5.779379   6.693878   6.225853   4.629725   4.873906
                   26         27         28         29
    26  H    0.000000
    27  H    2.487986   0.000000
    28  H    4.296073   2.483452   0.000000
    29  Cl   5.598777   4.838661   2.806091   0.000000
 Symmetry turned off by external request.
 Stoichiometry    C14H12ClNO
 Framework group  C1[X(C14H12ClNO)]
 Deg. of freedom    81
 Full point group                 C1      NOp   1
 Rotational constants (GHZ):           0.5660995           0.3315155           0.2906364
 Standard basis: 6-311+G(d) (5D, 7F)
   418 basis functions,   689 primitive gaussians,   435 cartesian basis functions
    64 alpha electrons       64 beta electrons
       nuclear repulsion energy      1255.7825959249 Hartrees.
 NAtoms=   29 NActive=   29 NUniq=   29 SFac= 1.00D+00 NAtFMM=   60 NAOKFM=F Big=F
 Integral buffers will be    131072 words long.
 Raffenetti 2 integral format.
 Two-electron integral symmetry is turned off.
 ------------------------------------------------------------------------------
 Polarizable Continuum Model (PCM)
 =================================
 Model                : PCM.
 Atomic radii         : UFF (Universal Force Field).
 Polarization charges : Total charges.
 Charge compensation  : None.
 Solution method      : On-the-fly selection.
 Cavity type          : Scaled VdW (van der Waals Surface) (Alpha=1.100).
 Cavity algorithm     : GePol (No added spheres)
                        Default sphere list used, NSphG=   29.
                        Lebedev-Laikov grids with approx.  5.0 points / Ang**2.
                        Smoothing algorithm: York/Karplus (Gamma=1.0000).
                        Polarization charges: spherical gaussians, with
                                              point-specific exponents (IZeta= 3).
                        Self-potential: point-specific (ISelfS= 7).
                        Self-field    : sphere-specific E.n sum rule (ISelfD= 2).
 1st derivatives      : Analytical E(r).r(x)/FMM algorithm (CHGder, D1EAlg=3).
                        Cavity 1st derivative terms included.
 Solvent              : DiMethylSulfoxide, Eps=  46.826000 Eps(inf)=   2.007889
 ------------------------------------------------------------------------------
 One-electron integrals computed using PRISM.
 NBasis=   418 RedAO= T EigKep=  1.01D-06  NBF=   418
 NBsUse=   416 1.00D-06 EigRej=  7.61D-07 NBFU=   416
 Initial guess from the checkpoint file:  "/home/aikhl/works/aikhl/Gau-2301.chk"
 B after Tr=     0.010786   -0.016599    0.044286
         Rot=    0.999973    0.003131    0.006648    0.000362 Ang=   0.84 deg.
 ExpMin= 4.38D-02 ExpMax= 1.06D+05 ExpMxC= 3.62D+03 IAcc=3 IRadAn=         5 AccDes= 0.00D+00
 Harris functional with IExCor= 1009 and IRadAn=       5 diagonalized for initial guess.
 HarFok:  IExCor= 1009 AccDes= 0.00D+00 IRadAn=         5 IDoV= 1 UseB2=F ITyADJ=14
 ICtDFT=  3500011 ScaDFX=  1.000000  1.000000  1.000000  1.000000
 FoFCou: FMM=F IPFlag=           0 FMFlag=      100000 FMFlg1=           0
         NFxFlg=           0 DoJE=T BraDBF=F KetDBF=T FulRan=T
         wScrn=  0.000000 ICntrl=       500 IOpCl=  0 I1Cent=   200000004 NGrid=           0
         NMat0=    1 NMatS0=      1 NMatT0=    0 NMatD0=    1 NMtDS0=    0 NMtDT0=    0
 Symmetry not used in FoFCou.
 Requested convergence on RMS density matrix=1.00D-08 within 128 cycles.
 Requested convergence on MAX density matrix=1.00D-06.
 Requested convergence on             energy=1.00D-06.
 No special actions if energy rises.
 Inv3:  Mode=1 IEnd=    15732300.
 Iteration    1 A*A^-1 deviation from unit magnitude is 8.44D-15 for    718.
 Iteration    1 A*A^-1 deviation from orthogonality  is 5.15D-15 for   1846    718.
 Iteration    1 A^-1*A deviation from unit magnitude is 7.55D-15 for    718.
 Iteration    1 A^-1*A deviation from orthogonality  is 3.05D-15 for   2056    830.
 Error on total polarization charges =  0.01711
 SCF Done:  E(RM062X) =  -1130.79757769     A.U. after   16 cycles
            NFock= 16  Conv=0.43D-08     -V/T= 2.0032
 D1PCM: PCM CHGder 1st derivatives, ID1Alg=3 FixD1E=F DoIter=F DoCFld=F I1PDM=0.
 Calling FoFJK, ICntrl=      2127 FMM=F ISym2X=0 I1Cent= 0 IOpClX= 0 NMat=1 NMatS=1 NMatT=0.
 -------------------------------------------------------------------
 Center     Atomic                   Forces (Hartrees/Bohr)
 Number     Number              X              Y              Z
 -------------------------------------------------------------------
      1        6           0.000173819    0.000768578    0.000572985
      2        7          -0.001737332   -0.001175556    0.000272713
      3        8          -0.000165419   -0.000247078   -0.000125941
      4        6           0.002006440    0.002350060   -0.001508307
      5        6          -0.000734741   -0.001018905   -0.000225840
      6        6           0.003324784    0.000967936    0.000355900
      7        6           0.000139709   -0.000300777    0.000027023
      8        6           0.000025335    0.000265192    0.000048231
      9        6          -0.000003675   -0.000230680   -0.000012065
     10        6          -0.000073809    0.000047152    0.000023534
     11        6           0.000025134    0.000380640    0.000007094
     12        6          -0.000097393   -0.000548070    0.000351717
     13        6          -0.000070486    0.000302295    0.000050620
     14        6          -0.000029059   -0.000094434    0.000019089
     15        6           0.000009605    0.000039457    0.000115059
     16        6          -0.002645849   -0.001281030   -0.000230145
     17        1           0.000169320   -0.000334313   -0.000076910
     18        1          -0.000275128    0.000143000   -0.000134758
     19        1          -0.000281608   -0.000280883    0.000184494
     20        1          -0.000094428    0.000100855   -0.000165597
     21        1           0.000015032    0.000041523    0.000018270
     22        1          -0.000001150    0.000004657    0.000055801
     23        1           0.000067781    0.000038248   -0.000012880
     24        1           0.000110409   -0.000022757    0.000011129
     25        1           0.000105701    0.000238967   -0.000003102
     26        1          -0.000125762   -0.000071289   -0.000048480
     27        1           0.000076669    0.000042175   -0.000063385
     28        1           0.000044438    0.000103343    0.000000481
     29       17           0.000041662   -0.000228305    0.000493271
 -------------------------------------------------------------------
 Cartesian Forces:  Max     0.003324784 RMS     0.000692145

 GradGradGradGradGradGradGradGradGradGradGradGradGradGradGradGradGradGrad
 Berny optimization.
 Using GEDIIS/GDIIS optimizer.
 FormGI is forming the generalized inverse of G from B-inverse, IUseBI=4.
 Internal  Forces:  Max     0.002260824 RMS     0.000381829
 Search for a local minimum.
 Step number  11 out of a maximum of   80 on scan point     2 out of    18
 All quantities printed in internal units (Hartrees-Bohrs-Radians)
 Mixed Optimization -- En-DIIS/RFO-DIIS
 Swapping is turned off.
 Update second derivatives using D2CorX and points    8    9   10   11
 DE= -1.13D-04 DEPred=-2.19D-04 R= 5.17D-01
 TightC=F SS=  1.41D+00  RLast= 5.05D-01 DXNew= 5.5401D-01 1.5162D+00
 Trust test= 5.17D-01 RLast= 5.05D-01 DXMaxT set to 5.54D-01
 ITU=  1 -1  1  1  1  1  0  1  1  1  0
     Eigenvalues ---    0.00087   0.00473   0.01331   0.01489   0.01541
     Eigenvalues ---    0.02154   0.02171   0.02176   0.02184   0.02188
     Eigenvalues ---    0.02192   0.02193   0.02198   0.02204   0.02210
     Eigenvalues ---    0.02214   0.02218   0.02224   0.02228   0.02278
[truncated: 5,192,840 more chars]
