# Supplementary material for: Rotational Barriers in N-Benzhydrylformamides: An NMR and DFT Study
Source: Molecules. 2023 Jan 5;28(2):535. doi: 10.3390/molecules28020535 (PMC9863877; doi:10.3390/molecules28020535)
Supplement: Supplementary file 1 [file molecules-28-00535-s001.zip › Supplementary_Materials/Quantum_chemistry_output_files/Gaussian_output_files/PES_scans/BHFA_oCl_scan_Formyl.log]

 Entering Gaussian System, Link 0=g16
 Initial command:
 /home/aikhl/g16/l1.exe "/home/aikhl/works/aikhl/Gau-16609.inp" -scrdir="/home/aikhl/works/aikhl/"
 Entering Link 1 = /home/aikhl/g16/l1.exe PID=     16611.
  
 Copyright (c) 1988,1990,1992,1993,1995,1998,2003,2009,2016,
            Gaussian, Inc.  All Rights Reserved.
  
 This is part of the Gaussian(R) 16 program.  It is based on
 the Gaussian(R) 09 system (copyright 2009, Gaussian, Inc.),
 the Gaussian(R) 03 system (copyright 2003, Gaussian, Inc.),
 the Gaussian(R) 98 system (copyright 1998, Gaussian, Inc.),
 the Gaussian(R) 94 system (copyright 1995, Gaussian, Inc.),
 the Gaussian 92(TM) system (copyright 1992, Gaussian, Inc.),
 the Gaussian 90(TM) system (copyright 1990, Gaussian, Inc.),
 the Gaussian 88(TM) system (copyright 1988, Gaussian, Inc.),
 the Gaussian 86(TM) system (copyright 1986, Carnegie Mellon
 University), and the Gaussian 82(TM) system (copyright 1983,
 Carnegie Mellon University). Gaussian is a federally registered
 trademark of Gaussian, Inc.
  
 This software contains proprietary and confidential information,
 including trade secrets, belonging to Gaussian, Inc.
  
 This software is provided under written license and may be
 used, copied, transmitted, or stored only in accord with that
 written license.
  
 The following legend is applicable only to US Government
 contracts under FAR:
  
                    RESTRICTED RIGHTS LEGEND
  
 Use, reproduction and disclosure by the US Government is
 subject to restrictions as set forth in subparagraphs (a)
 and (c) of the Commercial Computer Software - Restricted
 Rights clause in FAR 52.227-19.
  
 Gaussian, Inc.
 340 Quinnipiac St., Bldg. 40, Wallingford CT 06492
  
  
 ---------------------------------------------------------------
 Warning -- This program may not be used in any manner that
 competes with the business of Gaussian, Inc. or will provide
 assistance to any competitor of Gaussian, Inc.  The licensee
 of this program is prohibited from giving any competitor of
 Gaussian, Inc. access to this program.  By using this program,
 the user acknowledges that Gaussian, Inc. is engaged in the
 business of creating and licensing software in the field of
 computational chemistry and represents and warrants to the
 licensee that it is not a competitor of Gaussian, Inc. and that
 it will not use this program in any manner prohibited above.
 ---------------------------------------------------------------
  

 Cite this work as:
 Gaussian 16, Revision A.03,
 M. J. Frisch, G. W. Trucks, H. B. Schlegel, G. E. Scuseria, 
 M. A. Robb, J. R. Cheeseman, G. Scalmani, V. Barone, 
 G. A. Petersson, H. Nakatsuji, X. Li, M. Caricato, A. V. Marenich, 
 J. Bloino, B. G. Janesko, R. Gomperts, B. Mennucci, H. P. Hratchian, 
 J. V. Ortiz, A. F. Izmaylov, J. L. Sonnenberg, D. Williams-Young, 
 F. Ding, F. Lipparini, F. Egidi, J. Goings, B. Peng, A. Petrone, 
 T. Henderson, D. Ranasinghe, V. G. Zakrzewski, J. Gao, N. Rega, 
 G. Zheng, W. Liang, M. Hada, M. Ehara, K. Toyota, R. Fukuda, 
 J. Hasegawa, M. Ishida, T. Nakajima, Y. Honda, O. Kitao, H. Nakai, 
 T. Vreven, K. Throssell, J. A. Montgomery, Jr., J. E. Peralta, 
 F. Ogliaro, M. J. Bearpark, J. J. Heyd, E. N. Brothers, K. N. Kudin, 
 V. N. Staroverov, T. A. Keith, R. Kobayashi, J. Normand, 
 K. Raghavachari, A. P. Rendell, J. C. Burant, S. S. Iyengar, 
 J. Tomasi, M. Cossi, J. M. Millam, M. Klene, C. Adamo, R. Cammi, 
 J. W. Ochterski, R. L. Martin, K. Morokuma, O. Farkas, 
 J. B. Foresman, and D. J. Fox, Gaussian, Inc., Wallingford CT, 2016.
 
 ******************************************
 Gaussian 16:  ES64L-G16RevA.03 25-Dec-2016
                19-Aug-2021 
 ******************************************
 %NProcShared=8
 Will use up to    8 processors via shared memory.
 %Mem=5GB
 ----------------------------------------------------------------------
 # opt=(ModRedundant,loose,MaxCycles=80) M062X/6-311+G* scrf=(solvent=d
 imethylsulfoxide,IEFPCM) nosymm integral(grid=SuperFine)
 ----------------------------------------------------------------------
 1/6=80,7=-1,18=120,19=15,26=6,38=1/1,3;
 2/9=110,12=2,15=1,17=6,18=5,40=1/2;
 3/5=4,6=6,7=11,11=2,25=1,30=1,70=2201,71=1,72=21,74=-55,75=-7/1,2,3;
 4//1;
 5/5=2,38=5,53=21/2;
 6/7=2,8=2,9=2,10=2,28=1/1;
 7/30=1/1,2,3,16;
 1/6=80,7=-1,18=20,19=15,26=6/3(2);
 2/9=110,15=1/2;
 99//99;
 2/9=110,15=1/2;
 3/5=4,6=6,7=11,11=2,25=1,30=1,70=2205,71=1,72=21,74=-55,75=-7/1,2,3;
 4/5=5,16=3,69=1/1;
 5/5=2,38=5,53=21/2;
 7/30=1/1,2,3,16;
 1/6=80,7=-1,18=20,19=15,26=6/3(-5);
 2/9=110,15=1/2;
 6/7=2,8=2,9=2,10=2,19=2,28=1/1;
 99/9=1/99;
 ---------------------
 BHFA_oCl_scan_Formyl
 ---------------------
 Symbolic Z-matrix:
 Charge =  0 Multiplicity = 1
 C                     1.48553   1.03058   2.20894 
 N                     0.31131   0.51543   1.79446 
 O                     2.29881   1.56525   1.47436 
 C                    -0.08159   0.52397   0.39096 
 C                    -1.10612  -0.57745   0.16418 
 C                    -0.57269   1.88862  -0.06937 
 C                    -2.47402  -0.33178   0.26835 
 C                    -3.38843  -1.3703    0.10388 
 C                    -2.94075  -2.65907  -0.16874 
 C                    -1.57378  -2.90931  -0.27376 
 C                    -0.66248  -1.87262  -0.10604 
 C                    -0.95287   2.88116   0.83248 
 C                    -1.42857   4.11333   0.39496 
 C                    -1.52869   4.37671  -0.96651 
 C                    -1.15349   3.40469  -1.88763 
 C                    -0.68593   2.18024  -1.42984 
 H                     1.64921   0.92218   3.29021 
 H                    -0.30644   0.09796   2.47575 
 H                     0.81628   0.28312  -0.18467 
 H                    -2.83073   0.673     0.471 
 H                    -4.45063  -1.16906   0.18483 
 H                    -3.65288  -3.46545  -0.30244 
 H                    -1.21861  -3.91036  -0.49068 
 H                     0.40261  -2.06611  -0.19106 
 H                    -0.87326   2.68177   1.89491 
 H                    -1.71808   4.86575   1.11898 
 H                    -1.89461   5.33433  -1.31749 
 H                    -1.22071   3.58991  -2.95277 
 Cl                   -0.2279    0.97882  -2.62072 
 
 The following ModRedundant input section has been read:
 D       3       1       2       4 S  17 20.000                                
 

 GradGradGradGradGradGradGradGradGradGradGradGradGradGradGradGradGradGrad
 Berny optimization.
 Initialization pass.
                           ----------------------------
                           !    Initial Parameters    !
                           ! (Angstroms and Degrees)  !
 --------------------------                            --------------------------
 ! Name  Definition              Value          Derivative Info.                !
 --------------------------------------------------------------------------------
 ! R1    R(1,2)                  1.3476         estimate D2E/DX2                !
 ! R2    R(1,3)                  1.2194         estimate D2E/DX2                !
 ! R3    R(1,17)                 1.0989         estimate D2E/DX2                !
 ! R4    R(2,4)                  1.4575         estimate D2E/DX2                !
 ! R5    R(2,18)                 1.01           estimate D2E/DX2                !
 ! R6    R(4,5)                  1.5213         estimate D2E/DX2                !
 ! R7    R(4,6)                  1.5216         estimate D2E/DX2                !
 ! R8    R(4,19)                 1.0934         estimate D2E/DX2                !
 ! R9    R(5,7)                  1.3937         estimate D2E/DX2                !
 ! R10   R(5,11)                 1.3955         estimate D2E/DX2                !
 ! R11   R(6,12)                 1.3939         estimate D2E/DX2                !
 ! R12   R(6,16)                 1.396          estimate D2E/DX2                !
 ! R13   R(7,8)                  1.3935         estimate D2E/DX2                !
 ! R14   R(7,20)                 1.0853         estimate D2E/DX2                !
 ! R15   R(8,9)                  1.3913         estimate D2E/DX2                !
 ! R16   R(8,21)                 1.0841         estimate D2E/DX2                !
 ! R17   R(9,10)                 1.3937         estimate D2E/DX2                !
 ! R18   R(9,22)                 1.0841         estimate D2E/DX2                !
 ! R19   R(10,11)                1.3904         estimate D2E/DX2                !
 ! R20   R(10,23)                1.0841         estimate D2E/DX2                !
 ! R21   R(11,24)                1.0859         estimate D2E/DX2                !
 ! R22   R(12,13)                1.3914         estimate D2E/DX2                !
 ! R23   R(12,25)                1.0839         estimate D2E/DX2                !
 ! R24   R(13,14)                1.3903         estimate D2E/DX2                !
 ! R25   R(13,26)                1.0836         estimate D2E/DX2                !
 ! R26   R(14,15)                1.3907         estimate D2E/DX2                !
 ! R27   R(14,27)                1.0836         estimate D2E/DX2                !
 ! R28   R(15,16)                1.3883         estimate D2E/DX2                !
 ! R29   R(15,28)                1.0832         estimate D2E/DX2                !
 ! R30   R(16,29)                1.7525         estimate D2E/DX2                !
 ! A1    A(2,1,3)              124.2971         estimate D2E/DX2                !
 ! A2    A(2,1,17)             113.2472         estimate D2E/DX2                !
 ! A3    A(3,1,17)             122.4556         estimate D2E/DX2                !
 ! A4    A(1,2,4)              121.9271         estimate D2E/DX2                !
 ! A5    A(1,2,18)             118.9139         estimate D2E/DX2                !
 ! A6    A(4,2,18)             119.1512         estimate D2E/DX2                !
 ! A7    A(2,4,5)              108.7149         estimate D2E/DX2                !
 ! A8    A(2,4,6)              112.5558         estimate D2E/DX2                !
 ! A9    A(2,4,19)             106.517          estimate D2E/DX2                !
 ! A10   A(5,4,6)              112.7597         estimate D2E/DX2                !
 ! A11   A(5,4,19)             108.3652         estimate D2E/DX2                !
 ! A12   A(6,4,19)             107.6568         estimate D2E/DX2                !
 ! A13   A(4,5,7)              121.4831         estimate D2E/DX2                !
 ! A14   A(4,5,11)             119.1267         estimate D2E/DX2                !
 ! A15   A(7,5,11)             119.3484         estimate D2E/DX2                !
 ! A16   A(4,6,12)             122.0653         estimate D2E/DX2                !
 ! A17   A(4,6,16)             120.5548         estimate D2E/DX2                !
 ! A18   A(12,6,16)            117.3655         estimate D2E/DX2                !
 ! A19   A(5,7,8)              120.2571         estimate D2E/DX2                !
 ! A20   A(5,7,20)             119.9827         estimate D2E/DX2                !
 ! A21   A(8,7,20)             119.7586         estimate D2E/DX2                !
 ! A22   A(7,8,9)              120.155          estimate D2E/DX2                !
 ! A23   A(7,8,21)             119.7222         estimate D2E/DX2                !
 ! A24   A(9,8,21)             120.1222         estimate D2E/DX2                !
 ! A25   A(8,9,10)             119.7825         estimate D2E/DX2                !
 ! A26   A(8,9,22)             120.1205         estimate D2E/DX2                !
 ! A27   A(10,9,22)            120.0967         estimate D2E/DX2                !
 ! A28   A(9,10,11)            119.9928         estimate D2E/DX2                !
 ! A29   A(9,10,23)            120.1468         estimate D2E/DX2                !
 ! A30   A(11,10,23)           119.8598         estimate D2E/DX2                !
 ! A31   A(5,11,10)            120.4638         estimate D2E/DX2                !
 ! A32   A(5,11,24)            119.4977         estimate D2E/DX2                !
 ! A33   A(10,11,24)           120.0374         estimate D2E/DX2                !
 ! A34   A(6,12,13)            121.3572         estimate D2E/DX2                !
 ! A35   A(6,12,25)            118.8918         estimate D2E/DX2                !
 ! A36   A(13,12,25)           119.751          estimate D2E/DX2                !
 ! A37   A(12,13,14)           120.0201         estimate D2E/DX2                !
 ! A38   A(12,13,26)           119.7466         estimate D2E/DX2                !
 ! A39   A(14,13,26)           120.2332         estimate D2E/DX2                !
 ! A40   A(13,14,15)           119.7861         estimate D2E/DX2                !
 ! A41   A(13,14,27)           120.5922         estimate D2E/DX2                !
 ! A42   A(15,14,27)           119.6216         estimate D2E/DX2                !
 ! A43   A(14,15,16)           119.2679         estimate D2E/DX2                !
 ! A44   A(14,15,28)           120.9999         estimate D2E/DX2                !
 ! A45   A(16,15,28)           119.7322         estimate D2E/DX2                !
 ! A46   A(6,16,15)            122.2027         estimate D2E/DX2                !
 ! A47   A(6,16,29)            119.8561         estimate D2E/DX2                !
 ! A48   A(15,16,29)           117.9411         estimate D2E/DX2                !
 ! D1    D(3,1,2,4)              1.6083         Scan                            !
 ! D2    D(3,1,2,18)          -179.4203         estimate D2E/DX2                !
 ! D3    D(17,1,2,4)          -178.2904         estimate D2E/DX2                !
 ! D4    D(17,1,2,18)            0.681          estimate D2E/DX2                !
 ! D5    D(1,2,4,5)            156.9703         estimate D2E/DX2                !
 ! D6    D(1,2,4,6)            -77.3674         estimate D2E/DX2                !
 ! D7    D(1,2,4,19)            40.3909         estimate D2E/DX2                !
 ! D8    D(18,2,4,5)           -21.9987         estimate D2E/DX2                !
 ! D9    D(18,2,4,6)           103.6636         estimate D2E/DX2                !
 ! D10   D(18,2,4,19)         -138.5781         estimate D2E/DX2                !
 ! D11   D(2,4,5,7)             91.8503         estimate D2E/DX2                !
 ! D12   D(2,4,5,11)           -85.7824         estimate D2E/DX2                !
 ! D13   D(6,4,5,7)            -33.6932         estimate D2E/DX2                !
 ! D14   D(6,4,5,11)           148.6742         estimate D2E/DX2                !
 ! D15   D(19,4,5,7)          -152.7618         estimate D2E/DX2                !
 ! D16   D(19,4,5,11)           29.6055         estimate D2E/DX2                !
 ! D17   D(2,4,6,12)           -16.8631         estimate D2E/DX2                !
 ! D18   D(2,4,6,16)           164.5578         estimate D2E/DX2                !
 ! D19   D(5,4,6,12)           106.5744         estimate D2E/DX2                !
 ! D20   D(5,4,6,16)           -72.0046         estimate D2E/DX2                !
 ! D21   D(19,4,6,12)         -133.9461         estimate D2E/DX2                !
 ! D22   D(19,4,6,16)           47.4749         estimate D2E/DX2                !
 ! D23   D(4,5,7,8)           -177.6344         estimate D2E/DX2                !
 ! D24   D(4,5,7,20)             2.8211         estimate D2E/DX2                !
 ! D25   D(11,5,7,8)            -0.0069         estimate D2E/DX2                !
 ! D26   D(11,5,7,20)         -179.5514         estimate D2E/DX2                !
 ! D27   D(4,5,11,10)          177.8537         estimate D2E/DX2                !
 ! D28   D(4,5,11,24)           -2.5229         estimate D2E/DX2                !
 ! D29   D(7,5,11,10)            0.1698         estimate D2E/DX2                !
 ! D30   D(7,5,11,24)          179.7932         estimate D2E/DX2                !
 ! D31   D(4,6,12,13)         -178.5205         estimate D2E/DX2                !
 ! D32   D(4,6,12,25)            1.4946         estimate D2E/DX2                !
 ! D33   D(16,6,12,13)           0.1017         estimate D2E/DX2                !
 ! D34   D(16,6,12,25)        -179.8832         estimate D2E/DX2                !
 ! D35   D(4,6,16,15)          178.7773         estimate D2E/DX2                !
 ! D36   D(4,6,16,29)           -1.283          estimate D2E/DX2                !
 ! D37   D(12,6,16,15)           0.1332         estimate D2E/DX2                !
 ! D38   D(12,6,16,29)        -179.927          estimate D2E/DX2                !
 ! D39   D(5,7,8,9)             -0.1552         estimate D2E/DX2                !
 ! D40   D(5,7,8,21)          -179.8819         estimate D2E/DX2                !
 ! D41   D(20,7,8,9)           179.3904         estimate D2E/DX2                !
 ! D42   D(20,7,8,21)           -0.3363         estimate D2E/DX2                !
 ! D43   D(7,8,9,10)             0.1546         estimate D2E/DX2                !
 ! D44   D(7,8,9,22)          -179.6352         estimate D2E/DX2                !
 ! D45   D(21,8,9,10)          179.8802         estimate D2E/DX2                !
 ! D46   D(21,8,9,22)            0.0904         estimate D2E/DX2                !
 ! D47   D(8,9,10,11)            0.0077         estimate D2E/DX2                !
 ! D48   D(8,9,10,23)         -179.7087         estimate D2E/DX2                !
 ! D49   D(22,9,10,11)         179.7976         estimate D2E/DX2                !
 ! D50   D(22,9,10,23)           0.0811         estimate D2E/DX2                !
 ! D51   D(9,10,11,5)           -0.1708         estimate D2E/DX2                !
 ! D52   D(9,10,11,24)        -179.7921         estimate D2E/DX2                !
 ! D53   D(23,10,11,5)         179.5464         estimate D2E/DX2                !
 ! D54   D(23,10,11,24)         -0.0749         estimate D2E/DX2                !
 ! D55   D(6,12,13,14)          -0.2041         estimate D2E/DX2                !
 ! D56   D(6,12,13,26)         179.9204         estimate D2E/DX2                !
 ! D57   D(25,12,13,14)        179.7807         estimate D2E/DX2                !
 ! D58   D(25,12,13,26)         -0.0949         estimate D2E/DX2                !
 ! D59   D(12,13,14,15)          0.0719         estimate D2E/DX2                !
 ! D60   D(12,13,14,27)       -179.7843         estimate D2E/DX2                !
 ! D61   D(26,13,14,15)        179.9468         estimate D2E/DX2                !
 ! D62   D(26,13,14,27)          0.0906         estimate D2E/DX2                !
 ! D63   D(13,14,15,16)          0.1552         estimate D2E/DX2                !
 ! D64   D(13,14,15,28)       -179.8222         estimate D2E/DX2                !
 ! D65   D(27,14,15,16)       -179.9872         estimate D2E/DX2                !
 ! D66   D(27,14,15,28)          0.0355         estimate D2E/DX2                !
 ! D67   D(14,15,16,6)          -0.2624         estimate D2E/DX2                !
 ! D68   D(14,15,16,29)        179.7967         estimate D2E/DX2                !
 ! D69   D(28,15,16,6)         179.7152         estimate D2E/DX2                !
 ! D70   D(28,15,16,29)         -0.2257         estimate D2E/DX2                !
 --------------------------------------------------------------------------------
 Trust Radius=3.00D-01 FncErr=5.00D-06 GrdErr=5.00D-06 EigMax=2.50D+02 EigMin=1.00D-04
 Number of optimizations in scan=  18
 Number of steps in this run=     80 maximum allowed number of steps=    174.
 GradGradGradGradGradGradGradGradGradGradGradGradGradGradGradGradGradGrad

                          Input orientation:                          
 ---------------------------------------------------------------------
 Center     Atomic      Atomic             Coordinates (Angstroms)
 Number     Number       Type             X           Y           Z
 ---------------------------------------------------------------------
      1          6           0        1.485533    1.030578    2.208941
      2          7           0        0.311311    0.515428    1.794457
      3          8           0        2.298811    1.565248    1.474357
      4          6           0       -0.081592    0.523973    0.390957
      5          6           0       -1.106124   -0.577452    0.164180
      6          6           0       -0.572692    1.888617   -0.069373
      7          6           0       -2.474023   -0.331781    0.268350
      8          6           0       -3.388434   -1.370298    0.103879
      9          6           0       -2.940753   -2.659068   -0.168737
     10          6           0       -1.573778   -2.909308   -0.273762
     11          6           0       -0.662481   -1.872617   -0.106043
     12          6           0       -0.952873    2.881155    0.832482
     13          6           0       -1.428568    4.113330    0.394963
     14          6           0       -1.528687    4.376712   -0.966511
     15          6           0       -1.153491    3.404691   -1.887634
     16          6           0       -0.685925    2.180240   -1.429843
     17          1           0        1.649209    0.922175    3.290208
     18          1           0       -0.306435    0.097958    2.475748
     19          1           0        0.816277    0.283122   -0.184673
     20          1           0       -2.830726    0.672995    0.470999
     21          1           0       -4.450625   -1.169062    0.184827
     22          1           0       -3.652879   -3.465446   -0.302442
     23          1           0       -1.218610   -3.910361   -0.490681
     24          1           0        0.402607   -2.066109   -0.191060
     25          1           0       -0.873258    2.681770    1.894907
     26          1           0       -1.718077    4.865746    1.118976
     27          1           0       -1.894610    5.334334   -1.317488
     28          1           0       -1.220707    3.589911   -2.952766
     29         17           0       -0.227900    0.978819   -2.620718
 ---------------------------------------------------------------------
                    Distance matrix (angstroms):
                    1          2          3          4          5
     1  C    0.000000
     2  N    1.347581   0.000000
     3  O    1.219388   2.270406   0.000000
     4  C    2.453079   1.457483   2.815018   0.000000
     5  C    3.671988   2.421015   4.230994   1.521260   0.000000
     6  C    3.187983   2.478098   3.276156   1.521623   2.533889
     7  C    4.615192   3.287073   5.275710   2.543830   1.393683
     8  C    5.826753   4.483540   6.545258   3.821764   2.416853
     9  C    6.233687   4.950503   6.928033   4.315068   2.794606
    10  C    5.571885   4.422658   6.170455   3.802090   2.418273
    11  C    4.289715   3.203581   4.804772   2.515568   1.395454
    12  C    3.356352   2.849600   3.566099   2.551545   3.525915
    13  C    4.613660   4.234461   4.642324   3.833777   4.707512
    14  C    5.510502   5.090977   5.339654   4.333636   5.099094
    15  C    5.420589   4.904210   5.157996   3.826157   4.479916
    16  C    4.390638   3.763268   4.209661   2.534512   3.212840
    17  H    1.098945   2.047605   2.032939   3.399984   4.428633
    18  H    2.037674   1.009975   3.153257   2.139719   2.537524
    19  H    2.595377   2.055702   2.567905   1.093402   2.134927
    20  H    4.666733   3.413029   5.302357   2.754333   2.152210
    21  H    6.646309   5.301363   7.395554   4.690129   3.396486
    22  H    7.274926   5.996594   7.992966   5.399107   3.878686
    23  H    6.246057   5.210578   6.798229   4.661911   3.398496
    24  H    4.064751   3.258059   4.422212   2.698466   2.149085
    25  H    2.896368   2.471099   3.389027   2.746760   3.697590
    26  H    5.114651   4.847675   5.211043   4.696710   5.560083
    27  H    6.510252   6.145905   6.291676   5.417139   6.145426
    28  H    6.365307   5.859663   6.007136   4.677397   5.205324
    29  Cl   5.124855   4.472052   4.847454   3.049340   3.308914
                    6          7          8          9         10
     6  C    0.000000
     7  C    2.942666   0.000000
     8  C    4.310330   1.393455   0.000000
     9  C    5.128257   2.413534   1.391282   0.000000
    10  C    4.905510   2.783518   2.409178   1.393654   0.000000
    11  C    3.762484   2.407495   2.779786   2.411008   1.390439
    12  C    1.393920   3.599319   4.953551   5.970609   5.927796
    13  C    2.428473   4.568153   5.830607   6.962028   7.055900
    14  C    2.812366   4.958674   6.134535   7.220289   7.319018
    15  C    2.437597   4.511463   5.635744   6.551190   6.530529
    16  C    1.395974   3.520143   4.718281   5.485758   5.294177
    17  H    4.142178   5.263561   6.386390   6.771806   6.145713
    18  H    3.123298   3.123415   4.156953   4.640488   4.267272
    19  H    2.126063   3.377782   4.527323   4.772003   3.988973
    20  H    2.620774   1.085301   2.149619   3.394704   3.868783
    21  H    4.944935   2.148248   1.084112   2.150544   3.393377
    22  H    6.181251   3.396375   2.150505   1.084088   2.152388
    23  H    5.850030   3.867612   3.393163   2.152942   1.084115
    24  H    4.075031   3.390273   3.865635   3.395608   2.150331
    25  H    2.139586   3.780162   5.094423   6.087505   6.037715
    26  H    3.404024   5.320649   6.535194   7.731492   7.900127
    27  H    3.895924   5.912314   7.014548   8.143004   8.315644
    28  H    3.410026   5.227433   6.216574   7.054014   7.038577
    29  Cl   2.730563   3.887088   4.788607   5.158101   4.736784
                   11         12         13         14         15
    11  C    0.000000
    12  C    4.854225   0.000000
    13  C    6.055531   1.391389   0.000000
    14  C    6.367482   2.409280   1.390326   0.000000
    15  C    5.591524   2.777295   2.405844   1.390706   0.000000
    16  C    4.263642   2.383413   2.760122   2.397793   1.388334
    17  H    4.968832   4.080300   5.295151   6.336600   6.389684
    18  H    3.267351   3.296118   4.659620   5.625903   5.539954
    19  H    2.615362   3.303675   4.477254   4.782009   4.065004
    20  H    3.393288   2.921125   3.715876   4.180821   3.979752
    21  H    3.863888   5.390546   6.089388   6.373297   6.007113
    22  H    3.393841   6.989809   7.929173   8.151848   7.480545
    23  H    2.147004   6.924310   8.075151   8.306512   7.447530
    24  H    1.085854   5.230716   6.471637   6.770610   5.935441
    25  H    4.979023   1.083900   2.146524   3.389709   3.861187
    26  H    6.929682   2.146210   1.083577   2.150414   3.390154
    27  H    7.411200   3.395192   2.154190   1.083570   2.144259
    28  H    6.185035   3.860333   3.394770   2.158499   1.083204
    29  Cl   3.826635   4.008623   4.512327   3.996764   2.697960
                   16         17         18         19         20
    16  C    0.000000
    17  H    5.414283   0.000000
    18  H    4.442246   2.273152   0.000000
    19  H    2.721418   3.630009   2.893546   0.000000
    20  H    3.238080   5.299042   3.274405   3.725928   0.000000
    21  H    5.291309   7.157139   4.901833   5.475913   2.469644
    22  H    6.476698   7.763407   5.622711   5.834294   4.289620
    23  H    6.185564   6.772954   5.069357   4.671157   4.952868
    24  H    4.555323   4.754270   3.506821   2.385383   4.288992
    25  H    3.367579   3.377259   2.708274   3.596205   3.145532
    26  H    3.843665   5.621798   5.154160   5.396563   4.386003
    27  H    3.379623   7.297716   6.658121   5.843537   5.079673
    28  H    2.143002   7.370750   6.519079   4.769329   4.777314
    29  Cl   1.752536   6.202080   5.172625   2.740185   4.053017
                   21         22         23         24         25
    21  H    0.000000
    22  H    2.479357   0.000000
    23  H    4.291498   2.481743   0.000000
    24  H    4.949732   4.291563   2.473739   0.000000
    25  H    5.527281   7.095273   7.019009   5.340547   0.000000
    26  H    6.690169   8.670216   8.936471   7.366418   2.466889
    27  H    7.147330   9.030944   9.306179   7.830236   4.289375
    28  H    6.551693   7.919453   7.894045   6.500210   4.944226
    29  Cl   5.505986   6.070945   5.424264   3.946183   4.869024
                   26         27         28         29
    26  H    0.000000
    27  H    2.487387   0.000000
    28  H    4.295837   2.484208   0.000000
    29  Cl   5.595904   4.842194   2.813134   0.000000
 Symmetry turned off by external request.
 Stoichiometry    C14H12ClNO
 Framework group  C1[X(C14H12ClNO)]
 Deg. of freedom    81
 Full point group                 C1      NOp   1
 Rotational constants (GHZ):           0.5522691           0.3540678           0.2916670
 Standard basis: 6-311+G(d) (5D, 7F)
   418 basis functions,   689 primitive gaussians,   435 cartesian basis functions
    64 alpha electrons       64 beta electrons
       nuclear repulsion energy      1261.6386527675 Hartrees.
 NAtoms=   29 NActive=   29 NUniq=   29 SFac= 1.00D+00 NAtFMM=   60 NAOKFM=F Big=F
 Integral buffers will be    131072 words long.
 Raffenetti 2 integral format.
 Two-electron integral symmetry is turned off.
 ------------------------------------------------------------------------------
 Polarizable Continuum Model (PCM)
 =================================
 Model                : PCM.
 Atomic radii         : UFF (Universal Force Field).
 Polarization charges : Total charges.
 Charge compensation  : None.
 Solution method      : On-the-fly selection.
 Cavity type          : Scaled VdW (van der Waals Surface) (Alpha=1.100).
 Cavity algorithm     : GePol (No added spheres)
                        Default sphere list used, NSphG=   29.
                        Lebedev-Laikov grids with approx.  5.0 points / Ang**2.
                        Smoothing algorithm: York/Karplus (Gamma=1.0000).
                        Polarization charges: spherical gaussians, with
                                              point-specific exponents (IZeta= 3).
                        Self-potential: point-specific (ISelfS= 7).
                        Self-field    : sphere-specific E.n sum rule (ISelfD= 2).
 1st derivatives      : Analytical E(r).r(x)/FMM algorithm (CHGder, D1EAlg=3).
                        Cavity 1st derivative terms included.
 Solvent              : DiMethylSulfoxide, Eps=  46.826000 Eps(inf)=   2.007889
 ------------------------------------------------------------------------------
 One-electron integrals computed using PRISM.
 NBasis=   418 RedAO= T EigKep=  1.08D-06  NBF=   418
 NBsUse=   416 1.00D-06 EigRej=  7.85D-07 NBFU=   416
 ExpMin= 4.38D-02 ExpMax= 1.06D+05 ExpMxC= 3.62D+03 IAcc=3 IRadAn=         7 AccDes= 0.00D+00
 Harris functional with IExCor= 1009 and IRadAn=       7 diagonalized for initial guess.
 HarFok:  IExCor= 1009 AccDes= 0.00D+00 IRadAn=         7 IDoV= 1 UseB2=F ITyADJ=14
 ICtDFT=  3500011 ScaDFX=  1.000000  1.000000  1.000000  1.000000
 FoFCou: FMM=F IPFlag=           0 FMFlag=      100000 FMFlg1=           0
         NFxFlg=           0 DoJE=T BraDBF=F KetDBF=T FulRan=T
         wScrn=  0.000000 ICntrl=       500 IOpCl=  0 I1Cent=   200000004 NGrid=           0
         NMat0=    1 NMatS0=      1 NMatT0=    0 NMatD0=    1 NMtDS0=    0 NMtDT0=    0
 Symmetry not used in FoFCou.
 Requested convergence on RMS density matrix=1.00D-08 within 128 cycles.
 Requested convergence on MAX density matrix=1.00D-06.
 Requested convergence on             energy=1.00D-06.
 No special actions if energy rises.
 Inv3:  Mode=1 IEnd=    15746043.
 Iteration    1 A*A^-1 deviation from unit magnitude is 8.22D-15 for    829.
 Iteration    1 A*A^-1 deviation from orthogonality  is 4.87D-15 for   1037    152.
 Iteration    1 A^-1*A deviation from unit magnitude is 8.44D-15 for    829.
 Iteration    1 A^-1*A deviation from orthogonality  is 3.90D-15 for   1869   1849.
 Error on total polarization charges =  0.01706
 SCF Done:  E(RM062X) =  -1130.79898444     A.U. after   17 cycles
            NFock= 17  Conv=0.15D-08     -V/T= 2.0032

 **********************************************************************

            Population analysis using the SCF density.

 **********************************************************************

 Alpha  occ. eigenvalues -- -102.68547 -19.61040 -14.78871 -10.65411 -10.61733
 Alpha  occ. eigenvalues --  -10.60815 -10.57527 -10.56657 -10.56299 -10.55884
 Alpha  occ. eigenvalues --  -10.55835 -10.55606 -10.55397 -10.55392 -10.55279
 Alpha  occ. eigenvalues --  -10.55248 -10.55159  -9.82838  -7.55334  -7.54687
 Alpha  occ. eigenvalues --   -7.54670  -1.17893  -1.05990  -1.00966  -0.97503
 Alpha  occ. eigenvalues --   -0.94783  -0.90025  -0.86027  -0.85389  -0.83920
 Alpha  occ. eigenvalues --   -0.79629  -0.71958  -0.70523  -0.69615  -0.68992
 Alpha  occ. eigenvalues --   -0.67390  -0.63560  -0.60758  -0.59010  -0.57445
 Alpha  occ. eigenvalues --   -0.55166  -0.53885  -0.53487  -0.52732  -0.51547
 Alpha  occ. eigenvalues --   -0.50542  -0.50225  -0.49909  -0.49058  -0.47690
 Alpha  occ. eigenvalues --   -0.46533  -0.44744  -0.43571  -0.42510  -0.41377
 Alpha  occ. eigenvalues --   -0.41174  -0.40867  -0.38935  -0.35761  -0.34160
 Alpha  occ. eigenvalues --   -0.32359  -0.31913  -0.31290  -0.30680
 Alpha virt. eigenvalues --   -0.00437   0.00051   0.00556   0.00866   0.01254
 Alpha virt. eigenvalues --    0.01803   0.02273   0.02503   0.03349   0.03728
 Alpha virt. eigenvalues --    0.03896   0.04212   0.05070   0.05156   0.05392
 Alpha virt. eigenvalues --    0.06089   0.06505   0.06905   0.07325   0.07817
 Alpha virt. eigenvalues --    0.08130   0.08941   0.09549   0.10109   0.10313
 Alpha virt. eigenvalues --    0.10899   0.11507   0.11736   0.12185   0.13090
 Alpha virt. eigenvalues --    0.13582   0.13665   0.14424   0.14873   0.15092
 Alpha virt. eigenvalues --    0.15320   0.15470   0.15542   0.16407   0.17120
 Alpha virt. eigenvalues --    0.17368   0.17592   0.18190   0.18573   0.18808
 Alpha virt. eigenvalues --    0.19426   0.19786   0.19871   0.20540   0.20822
 Alpha virt. eigenvalues --    0.21108   0.21325   0.21791   0.22218   0.22434
 Alpha virt. eigenvalues --    0.22740   0.22797   0.23374   0.23559   0.23724
 Alpha virt. eigenvalues --    0.23846   0.24357   0.24582   0.24918   0.25271
 Alpha virt. eigenvalues --    0.25693   0.26343   0.26408   0.26642   0.27254
 Alpha virt. eigenvalues --    0.27702   0.28052   0.28381   0.28495   0.29388
 Alpha virt. eigenvalues --    0.30035   0.30179   0.30532   0.31718   0.32042
 Alpha virt. eigenvalues --    0.32542   0.32906   0.33462   0.34216   0.34373
 Alpha virt. eigenvalues --    0.35078   0.35315   0.36354   0.36946   0.37174
 Alpha virt. eigenvalues --    0.38701   0.39033   0.39812   0.40728   0.40834
 Alpha virt. eigenvalues --    0.42501   0.44747   0.47393   0.47993   0.49651
 Alpha virt. eigenvalues --    0.49741   0.50368   0.52373   0.52958   0.54921
 Alpha virt. eigenvalues --    0.55801   0.56908   0.57145   0.57312   0.58063
 Alpha virt. eigenvalues --    0.58352   0.58813   0.58988   0.59768   0.60500
 Alpha virt. eigenvalues --    0.61291   0.62060   0.62841   0.63321   0.64404
 Alpha virt. eigenvalues --    0.65295   0.65815   0.66878   0.67636   0.67942
 Alpha virt. eigenvalues --    0.68517   0.69562   0.70049   0.70745   0.71358
 Alpha virt. eigenvalues --    0.72106   0.72844   0.73618   0.73997   0.74353
 Alpha virt. eigenvalues --    0.75052   0.75363   0.76033   0.76660   0.77511
 Alpha virt. eigenvalues --    0.78195   0.78910   0.79493   0.79518   0.80814
 Alpha virt. eigenvalues --    0.82568   0.83213   0.85740   0.86399   0.87037
 Alpha virt. eigenvalues --    0.87510   0.87809   0.88196   0.89354   0.89737
 Alpha virt. eigenvalues --    0.90333   0.90523   0.91906   0.92230   0.92934
 Alpha virt. eigenvalues --    0.94374   0.94599   0.95682   0.95962   0.98091
 Alpha virt. eigenvalues --    0.99090   1.00852   1.01759   1.02824   1.03382
 Alpha virt. eigenvalues --    1.04206   1.05007   1.06056   1.07335   1.08315
 Alpha virt. eigenvalues --    1.08807   1.10684   1.12188   1.14595   1.15939
 Alpha virt. eigenvalues --    1.17346   1.20360   1.22381   1.22915   1.23850
 Alpha virt. eigenvalues --    1.24460   1.25386   1.26564   1.27339   1.28693
 Alpha virt. eigenvalues --    1.29451   1.31116   1.33839   1.34480   1.36290
 Alpha virt. eigenvalues --    1.36612   1.38216   1.39849   1.43164   1.44056
 Alpha virt. eigenvalues --    1.45220   1.47598   1.50542   1.53908   1.55649
 Alpha virt. eigenvalues --    1.56153   1.58558   1.58833   1.59975   1.60722
 Alpha virt. eigenvalues --    1.62671   1.65657   1.66294   1.67519   1.69503
 Alpha virt. eigenvalues --    1.73793   1.77642   1.78456   1.81183   1.82023
 Alpha virt. eigenvalues --    1.83251   1.84368   1.85178   1.86242   1.87339
 Alpha virt. eigenvalues --    1.88549   1.90015   1.91779   1.93322   1.94648
 Alpha virt. eigenvalues --    1.96087   1.96673   1.97974   1.98641   2.00856
 Alpha virt. eigenvalues --    2.01882   2.03040   2.03610   2.04256   2.05685
 Alpha virt. eigenvalues --    2.06370   2.12883   2.19657   2.22583   2.24163
 Alpha virt. eigenvalues --    2.25828   2.28947   2.30563   2.31676   2.32456
 Alpha virt. eigenvalues --    2.33311   2.34750   2.35777   2.35890   2.36335
 Alpha virt. eigenvalues --    2.36537   2.40273   2.44456   2.45721   2.46952
 Alpha virt. eigenvalues --    2.48294   2.50611   2.50968   2.54041   2.59574
 Alpha virt. eigenvalues --    2.62917   2.64880   2.67291   2.70819   2.73543
 Alpha virt. eigenvalues --    2.75489   2.75757   2.78289   2.80666   2.82518
 Alpha virt. eigenvalues --    2.83756   2.84921   2.85603   2.88904   2.89823
 Alpha virt. eigenvalues --    2.91996   2.93524   2.95122   2.96887   2.98614
 Alpha virt. eigenvalues --    2.99870   3.00500   3.03988   3.05528   3.14073
 Alpha virt. eigenvalues --    3.15165   3.20742   3.23313   3.25735   3.28042
 Alpha virt. eigenvalues --    3.32106   3.34548   3.36479   3.36614   3.37077
 Alpha virt. eigenvalues --    3.37290   3.39072   3.41002   3.41579   3.41670
 Alpha virt. eigenvalues --    3.45065   3.45600   3.49699   3.59403   3.61774
 Alpha virt. eigenvalues --    3.63402   3.66389   3.68314   3.71554   3.72295
 Alpha virt. eigenvalues --    3.73002   3.94084   3.96050   4.00104   4.04898
 Alpha virt. eigenvalues --    4.06595   4.07211   4.14815   4.36684   4.59689
 Alpha virt. eigenvalues --    4.80783   4.81386   4.96917   5.17335   5.30801
 Alpha virt. eigenvalues --    5.83330  10.02669  23.42076  23.46434  23.84928
 Alpha virt. eigenvalues --   23.91778  23.93234  23.93533  23.97413  23.97790
 Alpha virt. eigenvalues --   24.10723  24.11966  24.12293  24.13002  24.21343
 Alpha virt. eigenvalues --   24.22524  26.05870  26.40176  26.86484  35.61904
 Alpha virt. eigenvalues --   50.08064 216.14178
          Condensed to atoms (all electrons):
               1          2          3          4          5          6
     1  C    5.057685   0.167992   0.444465  -0.032717  -0.418887   0.223426
     2  N    0.167992   8.087754  -0.196791  -0.331853  -0.888393  -0.320934
     3  O    0.444465  -0.196791   7.991494   0.138577   0.154143  -0.132872
     4  C   -0.032717  -0.331853   0.138577  19.447455  -8.229553   4.977091
     5  C   -0.418887  -0.888393   0.154143  -8.229553  27.676800  -5.196603
     6  C    0.223426  -0.320934  -0.132872   4.977091  -5.196603  17.685828
     7  C    0.083336   0.365242  -0.017773   4.205101 -10.436266   1.905460
     8  C   -0.011118  -0.006548   0.000184   1.120126  -0.132339   0.009413
     9  C    0.000648   0.049769  -0.000169  -0.614209  -2.062287  -0.228202
    10  C   -0.036717   0.085388  -0.009117  -1.876111   2.316267  -0.533162
    11  C   -0.037886   0.233109  -0.003935  -3.889203   0.018770  -2.011827
    12  C    0.000331   0.195042   0.010040  -3.629510   0.544993  -4.156292
    13  C    0.013134  -0.146857   0.028865   1.026981  -0.697664   0.479669
    14  C   -0.006128  -0.055065   0.013674  -0.774909   0.374737  -1.206571
    15  C    0.087452   0.225781  -0.015214   1.526156  -2.672003   4.982703
    16  C   -0.082135  -0.258838   0.024123  -6.286127   3.974070  -9.665071
    17  H    0.436005  -0.204611  -0.049288   0.057067   0.016400   0.019220
    18  H   -0.032245   0.190719   0.001155   0.033489   0.142672   0.018188
    19  H    0.041093  -0.000002   0.001515   0.484803  -0.259586   0.011083
    20  H    0.001106   0.003105   0.000012   0.033578   0.056687   0.044085
    21  H    0.000075   0.000527  -0.000000   0.007126   0.000255   0.000754
    22  H   -0.000007  -0.000036   0.000000   0.005532   0.068098   0.000919
    23  H    0.000079   0.000371  -0.000000   0.003881  -0.033338   0.000442
    24  H   -0.000701   0.003992  -0.000272   0.032104   0.043349   0.020472
    25  H    0.010455   0.042164   0.001852   0.059903  -0.080475   0.074419
    26  H    0.000211  -0.000124  -0.000048  -0.004662  -0.000150   0.018582
    27  H   -0.000026  -0.000027  -0.000002   0.008152   0.000352   0.068625
    28  H    0.000083   0.000117   0.000008   0.004368   0.003029   0.055895
    29  Cl  -0.037738  -0.073546  -0.000419  -0.668324   0.437649  -1.028753
               7          8          9         10         11         12
     1  C    0.083336  -0.011118   0.000648  -0.036717  -0.037886   0.000331
     2  N    0.365242  -0.006548   0.049769   0.085388   0.233109   0.195042
     3  O   -0.017773   0.000184  -0.000169  -0.009117  -0.003935   0.010040
     4  C    4.205101   1.120126  -0.614209  -1.876111  -3.889203  -3.629510
     5  C  -10.436266  -0.132339  -2.062287   2.316267   0.018770   0.544993
     6  C    1.905460   0.009413  -0.228202  -0.533162  -2.011827  -4.156292
     7  C   23.206697  -5.088582   1.345140  -2.261276  -5.960825   0.312897
     8  C   -5.088582  14.556045  -1.421889   2.120317  -4.431821  -0.004908
     9  C    1.345140  -1.421889   7.568011  -0.552230   1.957614  -0.042593
    10  C   -2.261276   2.120317  -0.552230  10.250332  -2.822372   0.004035
    11  C   -5.960825  -4.431821   1.957614  -2.822372  22.926272  -0.609105
    12  C    0.312897  -0.004908  -0.042593   0.004035  -0.609105  12.256328
    13  C    0.093337   0.042154  -0.001903   0.005492   0.039310  -2.068568
    14  C   -0.107764  -0.004910   0.001904  -0.009801  -0.046932   0.570220
    15  C    1.283588   0.134263   0.073329  -0.165052  -0.372718   0.102913
    16  C   -2.235334  -0.368815  -0.090836  -0.146690   0.681933   2.643645
    17  H   -0.013690  -0.002158   0.000201  -0.002088   0.002950   0.001667
    18  H   -0.070729   0.003042  -0.002486  -0.007668   0.008047  -0.000408
    19  H    0.010965  -0.016020   0.007197  -0.003635   0.081866  -0.035117
    20  H    0.257076  -0.076800  -0.014704  -0.013270   0.019743  -0.006487
    21  H   -0.014339   0.265988   0.081858  -0.036835   0.023977  -0.000808
    22  H   -0.118286   0.126763   0.216495   0.137129  -0.104807  -0.000093
    23  H    0.032967  -0.057513   0.100923   0.200073   0.079864  -0.000007
    24  H   -0.024432   0.011193  -0.023776   0.047632   0.213052   0.004101
    25  H    0.029658   0.009216   0.000408   0.000247   0.000095   0.331846
    26  H    0.001706   0.000808  -0.000020   0.000015  -0.000524  -0.031256
    27  H   -0.001396  -0.000109  -0.000012   0.000004   0.000304  -0.078953
    28  H    0.000350  -0.000206   0.000002  -0.000043   0.000012  -0.010507
    29  Cl  -0.192974   0.041427  -0.080883   0.075045   0.149809   0.038250
              13         14         15         16         17         18
     1  C    0.013134  -0.006128   0.087452  -0.082135   0.436005  -0.032245
     2  N   -0.146857  -0.055065   0.225781  -0.258838  -0.204611   0.190719
     3  O    0.028865   0.013674  -0.015214   0.024123  -0.049288   0.001155
     4  C    1.026981  -0.774909   1.526156  -6.286127   0.057067   0.033489
     5  C   -0.697664   0.374737  -2.672003   3.974070   0.016400   0.142672
     6  C    0.479669  -1.206571   4.982703  -9.665071   0.019220   0.018188
     7  C    0.093337  -0.107764   1.283588  -2.235334  -0.013690  -0.070729
     8  C    0.042154  -0.004910   0.134263  -0.368815  -0.002158   0.003042
     9  C   -0.001903   0.001904   0.073329  -0.090836   0.000201  -0.002486
    10  C    0.005492  -0.009801  -0.165052  -0.146690  -0.002088  -0.007668
    11  C    0.039310  -0.046932  -0.372718   0.681933   0.002950   0.008047
    12  C   -2.068568   0.570220   0.102913   2.643645   0.001667  -0.000408
    13  C    8.192236  -0.011448   0.494795  -1.427455   0.002021   0.008412
    14  C   -0.011448   7.233170   0.032106  -0.013115   0.001133   0.002235
    15  C    0.494795   0.032106  17.722216 -15.404320  -0.002153  -0.004190
    16  C   -1.427455  -0.013115 -15.404320  31.964711   0.003571   0.003546
    17  H    0.002021   0.001133  -0.002153   0.003571   0.500543   0.008874
    18  H    0.008412   0.002235  -0.004190   0.003546   0.008874   0.295951
    19  H   -0.020666   0.001199   0.044927  -0.000926  -0.000112  -0.001270
    20  H    0.005906   0.002298  -0.004103   0.010673   0.000005  -0.000282
    21  H    0.000314  -0.000027   0.000019   0.000465   0.000000  -0.000000
    22  H    0.000001  -0.000003  -0.000059  -0.000568   0.000000  -0.000003
    23  H    0.000022   0.000001   0.000093   0.000283   0.000000   0.000002
    24  H    0.000530   0.000276  -0.001533  -0.002337   0.000007   0.000356
    25  H   -0.039188  -0.031741   0.030155  -0.096805  -0.000555  -0.004111
    26  H    0.289249   0.054253  -0.035756   0.038401  -0.000003   0.000002
    27  H    0.067009   0.242964   0.119157  -0.093075  -0.000000   0.000000
    28  H   -0.013792   0.044158   0.343057  -0.088205   0.000000  -0.000001
    29  Cl   0.034520  -0.087847  -1.834399   2.198697   0.000044   0.002038
              19         20         21         22         23         24
     1  C    0.041093   0.001106   0.000075  -0.000007   0.000079  -0.000701
     2  N   -0.000002   0.003105   0.000527  -0.000036   0.000371   0.003992
     3  O    0.001515   0.000012  -0.000000   0.000000  -0.000000  -0.000272
     4  C    0.484803   0.033578   0.007126   0.005532   0.003881   0.032104
     5  C   -0.259586   0.056687   0.000255   0.068098  -0.033338   0.043349
     6  C    0.011083   0.044085   0.000754   0.000919   0.000442   0.020472
     7  C    0.010965   0.257076  -0.014339  -0.118286   0.032967  -0.024432
     8  C   -0.016020  -0.076800   0.265988   0.126763  -0.057513   0.011193
     9  C    0.007197  -0.014704   0.081858   0.216495   0.100923  -0.023776
    10  C   -0.003635  -0.013270  -0.036835   0.137129   0.200073   0.047632
    11  C    0.081866   0.019743   0.023977  -0.104807   0.079864   0.213052
    12  C   -0.035117  -0.006487  -0.000808  -0.000093  -0.000007   0.004101
    13  C   -0.020666   0.005906   0.000314   0.000001   0.000022   0.000530
    14  C    0.001199   0.002298  -0.000027  -0.000003   0.000001   0.000276
    15  C    0.044927  -0.004103   0.000019  -0.000059   0.000093  -0.001533
    16  C   -0.000926   0.010673   0.000465  -0.000568   0.000283  -0.002337
    17  H   -0.000112   0.000005   0.000000   0.000000   0.000000   0.000007
    18  H   -0.001270  -0.000282  -0.000000  -0.000003   0.000002   0.000356
    19  H    0.373763  -0.000246   0.000022  -0.000004   0.000014   0.001404
    20  H   -0.000246   0.391528  -0.003606  -0.000256   0.000060  -0.000171
    21  H    0.000022  -0.003606   0.407437  -0.004977  -0.000152   0.000053
    22  H   -0.000004  -0.000256  -0.004977   0.407327  -0.004950  -0.000172
    23  H    0.000014   0.000060  -0.000152  -0.004950   0.407321  -0.004122
    24  H    0.001404  -0.000171   0.000053  -0.000172  -0.004122   0.404938
    25  H   -0.000123  -0.000450   0.000001   0.000000  -0.000000   0.000003
    26  H    0.000020  -0.000029  -0.000000   0.000000  -0.000000   0.000000
    27  H   -0.000001  -0.000011  -0.000000   0.000000  -0.000000   0.000000
    28  H   -0.000012  -0.000028   0.000000   0.000000  -0.000000  -0.000001
    29  Cl  -0.030695   0.000203  -0.000652  -0.000004  -0.000075   0.003238
              25         26         27         28         29
     1  C    0.010455   0.000211  -0.000026   0.000083  -0.037738
     2  N    0.042164  -0.000124  -0.000027   0.000117  -0.073546
     3  O    0.001852  -0.000048  -0.000002   0.000008  -0.000419
     4  C    0.059903  -0.004662   0.008152   0.004368  -0.668324
     5  C   -0.080475  -0.000150   0.000352   0.003029   0.437649
     6  C    0.074419   0.018582   0.068625   0.055895  -1.028753
     7  C    0.029658   0.001706  -0.001396   0.000350  -0.192974
     8  C    0.009216   0.000808  -0.000109  -0.000206   0.041427
     9  C    0.000408  -0.000020  -0.000012   0.000002  -0.080883
    10  C    0.000247   0.000015   0.000004  -0.000043   0.075045
    11  C    0.000095  -0.000524   0.000304   0.000012   0.149809
    12  C    0.331846  -0.031256  -0.078953  -0.010507   0.038250
    13  C   -0.039188   0.289249   0.067009  -0.013792   0.034520
    14  C   -0.031741   0.054253   0.242964   0.044158  -0.087847
    15  C    0.030155  -0.035756   0.119157   0.343057  -1.834399
    16  C   -0.096805   0.038401  -0.093075  -0.088205   2.198697
    17  H   -0.000555  -0.000003  -0.000000   0.000000   0.000044
    18  H   -0.004111   0.000002   0.000000  -0.000001   0.002038
    19  H   -0.000123   0.000020  -0.000001  -0.000012  -0.030695
    20  H   -0.000450  -0.000029  -0.000011  -0.000028   0.000203
    21  H    0.000001  -0.000000  -0.000000   0.000000  -0.000652
    22  H    0.000000   0.000000   0.000000   0.000000  -0.000004
    23  H   -0.000000  -0.000000  -0.000000  -0.000000  -0.000075
    24  H    0.000003   0.000000   0.000000  -0.000001   0.003238
    25  H    0.396524  -0.002987  -0.000223   0.000049  -0.002649
    26  H   -0.002987   0.401792  -0.004535  -0.000170   0.001041
    27  H   -0.000223  -0.004535   0.398584  -0.004528  -0.000956
    28  H    0.000049  -0.000170  -0.004528   0.387071  -0.014037
    29  Cl  -0.002649   0.001041  -0.000956  -0.014037  17.902260
 Mulliken charges:
               1
     1  C    0.128727
     2  N   -0.167450
     3  O   -0.384208
     4  C   -0.834315
     5  C    1.279277
     6  C   -0.115988
     7  C   -0.589858
     8  C   -0.817204
     9  C   -0.267299
    10  C   -0.765910
    11  C   -0.144771
    12  C   -0.341697
    13  C   -0.396416
    14  C   -0.218070
    15  C   -0.691211
    16  C    0.716532
    17  H    0.224950
    18  H    0.404663
    19  H    0.308545
    20  H    0.294379
    21  H    0.272525
    22  H    0.271961
    23  H    0.273763
    24  H    0.270815
    25  H    0.272313
    26  H    0.274184
    27  H    0.278702
    28  H    0.293329
    29  Cl   0.169732
 Sum of Mulliken charges =  -0.00000
 Mulliken charges with hydrogens summed into heavy atoms:
               1
     1  C    0.353677
     2  N    0.237213
     3  O   -0.384208
     4  C   -0.525769
     5  C    1.279277
     6  C   -0.115988
     7  C   -0.295479
     8  C   -0.544679
     9  C    0.004662
    10  C   -0.492147
    11  C    0.126044
    12  C   -0.069384
    13  C   -0.122233
    14  C    0.060632
    15  C   -0.397881
    16  C    0.716532
    29  Cl   0.169732
 Electronic spatial extent (au):  <R**2>=           4762.3129
 Charge=             -0.0000 electrons
 Dipole moment (field-independent basis, Debye):
    X=             -4.9517    Y=             -1.2923    Z=              3.0632  Tot=              5.9642
 Quadrupole moment (field-independent basis, Debye-Ang):
   XX=           -110.6894   YY=            -92.9833   ZZ=            -98.1054
   XY=            -11.8901   XZ=             -3.5800   YZ=             -0.1829
 Traceless Quadrupole moment (field-independent basis, Debye-Ang):
   XX=            -10.0967   YY=              7.6094   ZZ=              2.4873
   XY=            -11.8901   XZ=             -3.5800   YZ=             -0.1829
 Octapole moment (field-independent basis, Debye-Ang**2):
  XXX=            208.9148  YYY=           -223.4697  ZZZ=             87.5826  XYY=             28.3902
  XXY=           -115.2093  XXZ=              8.6089  XZZ=             93.3683  YZZ=            -62.6989
  YYZ=             -5.3278  XYZ=             -5.9134
 Hexadecapole moment (field-independent basis, Debye-Ang**3):
 XXXX=          -1729.4361 YYYY=          -2980.7320 ZZZZ=          -1214.3326 XXXY=            -17.5913
 XXXZ=           -249.3831 YYYX=           -206.2949 YYYZ=            109.3471 ZZZX=           -174.9900
 ZZZY=            144.8810 XXYY=           -830.8345 XXZZ=           -548.9251 YYZZ=           -744.9405
 XXYZ=             31.2135 YYXZ=            -49.6804 ZZXY=            -62.4821
 N-N= 1.261638652767D+03 E-N=-5.177121710034D+03  KE= 1.127201632703D+03
 D1PCM: PCM CHGder 1st derivatives, ID1Alg=3 FixD1E=F DoIter=F DoCFld=F I1PDM=0.
 Calling FoFJK, ICntrl=      2127 FMM=F ISym2X=0 I1Cent= 0 IOpClX= 0 NMat=1 NMatS=1 NMatT=0.
 -------------------------------------------------------------------
 Center     Atomic                   Forces (Hartrees/Bohr)
 Number     Number              X              Y              Z
 -------------------------------------------------------------------
      1        6           0.000024091    0.000001080    0.000010838
      2        7           0.000004445    0.000009223   -0.000013589
      3        8           0.000004851   -0.000019444    0.000018342
      4        6          -0.000012747    0.000006061    0.000001808
      5        6           0.000005653   -0.000010079   -0.000009320
      6        6          -0.000014168    0.000013535   -0.000012254
      7        6          -0.000004173   -0.000001312    0.000007489
      8        6           0.000003164    0.000000562    0.000001488
      9        6           0.000004148    0.000000242    0.000000891
     10        6          -0.000004103    0.000001137    0.000001461
     11        6          -0.000002412    0.000006605   -0.000006855
     12        6          -0.000007699   -0.000009026   -0.000010315
     13        6           0.000002590    0.000002806   -0.000001047
     14        6          -0.000003797   -0.000002189    0.000005740
     15        6          -0.000000738   -0.000005576    0.000002992
     16        6           0.000012775   -0.000012037   -0.000015691
     17        1          -0.000002129    0.000001188    0.000002609
     18        1           0.000000630    0.000001022    0.000000869
     19        1           0.000004533    0.000002177   -0.000001862
     20        1          -0.000001318    0.000000788   -0.000001061
     21        1          -0.000001801   -0.000000337    0.000001313
     22        1          -0.000001006   -0.000002172    0.000000475
     23        1           0.000002249   -0.000001233   -0.000001150
     24        1           0.000002510   -0.000000471   -0.000001812
     25        1          -0.000001362    0.000005469    0.000006065
     26        1          -0.000001543    0.000000157    0.000002847
     27        1          -0.000001577    0.000001657   -0.000001163
     28        1          -0.000001913    0.000001655   -0.000002243
     29       17          -0.000009152    0.000008514    0.000013132
 -------------------------------------------------------------------
 Cartesian Forces:  Max     0.000024091 RMS     0.000007045

 GradGradGradGradGradGradGradGradGradGradGradGradGradGradGradGradGradGrad
 Berny optimization.
 FormGI is forming the generalized inverse of G from B-inverse, IUseBI=4.
 Internal  Forces:  Max     0.000073682 RMS     0.000011193
 Search for a local minimum.
 Step number   1 out of a maximum of   80 on scan point     1 out of    18
 All quantities printed in internal units (Hartrees-Bohrs-Radians)
 Mixed Optimization -- En-DIIS/RFO-DIIS
 Second derivative matrix not updated -- first step.
 ITU=  0
     Eigenvalues ---    0.00480   0.00485   0.00931   0.01462   0.01489
     Eigenvalues ---    0.01657   0.02162   0.02162   0.02174   0.02180
     Eigenvalues ---    0.02182   0.02185   0.02187   0.02191   0.02192
     Eigenvalues ---    0.02194   0.02200   0.02204   0.02209   0.02214
     Eigenvalues ---    0.02220   0.02229   0.02385   0.04818   0.06104
     Eigenvalues ---    0.06799   0.15998   0.15999   0.16000   0.16000
     Eigenvalues ---    0.16000   0.16000   0.16000   0.16000   0.16000
     Eigenvalues ---    0.16000   0.16000   0.18466   0.19068   0.22000
     Eigenvalues ---    0.22000   0.22000   0.22000   0.22000   0.22492
     Eigenvalues ---    0.23473   0.24482   0.24978   0.24992   0.25000
     Eigenvalues ---    0.30211   0.30243   0.30246   0.33799   0.34422
     Eigenvalues ---    0.35296   0.35361   0.35502   0.35502   0.35505
     Eigenvalues ---    0.35527   0.35566   0.35566   0.35610   0.37281
     Eigenvalues ---    0.42417   0.42521   0.42695   0.42721   0.45977
     Eigenvalues ---    0.46549   0.46595   0.46686   0.46892   0.46904
     Eigenvalues ---    0.47112   0.47176   0.47448   0.55539   0.95655
     Eigenvalues --- 1000.000001000.000001000.000001000.000001000.00000
     Eigenvalues --- 1000.000001000.000001000.000001000.000001000.00000
     Eigenvalues --- 1000.000001000.000001000.000001000.000001000.00000
     Eigenvalues --- 1000.000001000.000001000.000001000.000001000.00000
     Eigenvalues --- 1000.000001000.000001000.000001000.000001000.00000
     Eigenvalues --- 1000.000001000.000001000.000001000.000001000.00000
     Eigenvalues --- 1000.000001000.000001000.000001000.000001000.00000
     Eigenvalues --- 1000.000001000.000001000.000001000.000001000.00000
     Eigenvalues --- 1000.000001000.000001000.000001000.000001000.00000
     Eigenvalues --- 1000.000001000.000001000.000001000.000001000.00000
     Eigenvalues --- 1000.000001000.000001000.000001000.000001000.00000
     Eigenvalues --- 1000.000001000.000001000.000001000.000001000.00000
     Eigenvalues --- 1000.000001000.000001000.000001000.000001000.00000
     Eigenvalues --- 1000.000001000.000001000.00000
 RFO step:  Lambda=-3.06749660D-07 EMin= 4.79918378D-03
 Linear search not attempted -- first point.
 Iteration  1 RMS(Cart)=  0.00132634 RMS(Int)=  0.00000062
 Iteration  2 RMS(Cart)=  0.00000102 RMS(Int)=  0.00000001
 Iteration  3 RMS(Cart)=  0.00000000 RMS(Int)=  0.00000001
 Iteration  1 RMS(Cart)=  0.00000000 RMS(Int)=  0.00000000
 Variable       Old X    -DE/DX   Delta X   Delta X   Delta X     New X
                                 (Linear)    (Quad)   (Total)
    R1        2.54656   0.00003   0.00000   0.00005   0.00005   2.54661
    R2        2.30431  -0.00002   0.00000  -0.00002  -0.00002   2.30429
    R3        2.07670   0.00000   0.00000   0.00001   0.00001   2.07671
    R4        2.75424   0.00003   0.00000   0.00008   0.00008   2.75432
    R5        1.90858   0.00000   0.00000   0.00000   0.00000   1.90858
    R6        2.87476   0.00000   0.00000   0.00001   0.00001   2.87478
    R7        2.87545   0.00002   0.00000   0.00005   0.00005   2.87550
    R8        2.06623   0.00000   0.00000   0.00001   0.00001   2.06624
    R9        2.63368   0.00001   0.00000   0.00001   0.00001   2.63369
   R10        2.63703  -0.00000   0.00000  -0.00001  -0.00001   2.63702
   R11        2.63413  -0.00000   0.00000  -0.00000  -0.00000   2.63412
   R12        2.63801  -0.00000   0.00000  -0.00000  -0.00000   2.63801
   R13        2.63325  -0.00000   0.00000  -0.00000  -0.00000   2.63325
   R14        2.05092   0.00000   0.00000   0.00000   0.00000   2.05093
   R15        2.62914   0.00000   0.00000   0.00000   0.00000   2.62914
   R16        2.04867   0.00000   0.00000   0.00001   0.00001   2.04868
   R17        2.63362  -0.00000   0.00000  -0.00001  -0.00001   2.63362
   R18        2.04863   0.00000   0.00000   0.00001   0.00001   2.04864
   R19        2.62755   0.00000   0.00000   0.00000   0.00000   2.62755
   R20        2.04868   0.00000   0.00000   0.00001   0.00001   2.04869
   R21        2.05197   0.00000   0.00000   0.00001   0.00001   2.05197
   R22        2.62934   0.00000   0.00000   0.00000   0.00000   2.62935
   R23        2.04827   0.00000   0.00000   0.00001   0.00001   2.04829
   R24        2.62733  -0.00000   0.00000  -0.00000  -0.00000   2.62733
   R25        2.04766   0.00000   0.00000   0.00001   0.00001   2.04767
   R26        2.62805   0.00000   0.00000   0.00001   0.00001   2.62806
   R27        2.04765   0.00000   0.00000   0.00001   0.00001   2.04766
   R28        2.62357  -0.00000   0.00000  -0.00000  -0.00000   2.62357
   R29        2.04696   0.00000   0.00000   0.00001   0.00001   2.04697
   R30        3.31181  -0.00002   0.00000  -0.00006  -0.00006   3.31176
    A1        2.16939   0.00002   0.00000   0.00011   0.00011   2.16950
    A2        1.97654  -0.00001   0.00000  -0.00007  -0.00007   1.97647
    A3        2.13725  -0.00001   0.00000  -0.00004  -0.00004   2.13721
    A4        2.12803   0.00007   0.00000   0.00033   0.00033   2.12836
    A5        2.07544  -0.00004   0.00000  -0.00018  -0.00018   2.07526
    A6        2.07958  -0.00004   0.00000  -0.00016  -0.00016   2.07942
    A7        1.89743  -0.00002   0.00000  -0.00014  -0.00014   1.89730
    A8        1.96447   0.00004   0.00000   0.00024   0.00024   1.96471
    A9        1.85907  -0.00000   0.00000   0.00005   0.00005   1.85912
   A10        1.96803  -0.00002   0.00000  -0.00013  -0.00013   1.96790
   A11        1.89133   0.00001   0.00000  -0.00007  -0.00007   1.89126
   A12        1.87897  -0.00000   0.00000   0.00005   0.00005   1.87901
   A13        2.12028   0.00000   0.00000   0.00000   0.00000   2.12028
   A14        2.07915  -0.00000   0.00000  -0.00001  -0.00001   2.07914
   A15        2.08302   0.00000   0.00000   0.00000   0.00000   2.08302
   A16        2.13044   0.00002   0.00000   0.00006   0.00006   2.13050
   A17        2.10408  -0.00002   0.00000  -0.00008  -0.00008   2.10400
   A18        2.04841   0.00000   0.00000   0.00001   0.00001   2.04842
   A19        2.09888  -0.00000   0.00000  -0.00000  -0.00000   2.09888
   A20        2.09409   0.00000   0.00000   0.00001   0.00001   2.09410
   A21        2.09018  -0.00000   0.00000  -0.00000  -0.00000   2.09018
   A22        2.09710   0.00000   0.00000   0.00000   0.00000   2.09710
   A23        2.08955   0.00000   0.00000   0.00000   0.00000   2.08955
   A24        2.09653  -0.00000   0.00000  -0.00000  -0.00000   2.09653
   A25        2.09060   0.00000   0.00000  -0.00000  -0.00000   2.09060
   A26        2.09650   0.00000   0.00000   0.00000   0.00000   2.09650
   A27        2.09608  -0.00000   0.00000  -0.00000  -0.00000   2.09608
   A28        2.09427   0.00000   0.00000   0.00000   0.00000   2.09427
   A29        2.09696   0.00000   0.00000   0.00001   0.00001   2.09697
   A30        2.09195  -0.00000   0.00000  -0.00001  -0.00001   2.09194
   A31        2.10249   0.00000   0.00000   0.00000   0.00000   2.10249
   A32        2.08563   0.00000   0.00000   0.00000   0.00000   2.08563
   A33        2.09505  -0.00000   0.00000  -0.00000  -0.00000   2.09504
   A34        2.11808  -0.00000   0.00000  -0.00000  -0.00000   2.11808
   A35        2.07505   0.00001   0.00000   0.00004   0.00004   2.07510
   A36        2.09005  -0.00001   0.00000  -0.00004  -0.00004   2.09001
   A37        2.09475  -0.00000   0.00000  -0.00000  -0.00000   2.09474
   A38        2.08997  -0.00000   0.00000  -0.00001  -0.00001   2.08997
   A39        2.09847   0.00000   0.00000   0.00001   0.00001   2.09847
   A40        2.09066   0.00000   0.00000   0.00000   0.00000   2.09066
   A41        2.10473   0.00000   0.00000   0.00001   0.00001   2.10474
   A42        2.08779  -0.00000   0.00000  -0.00001  -0.00001   2.08778
   A43        2.08162  -0.00000   0.00000   0.00000   0.00000   2.08162
   A44        2.11185  -0.00000   0.00000  -0.00001  -0.00001   2.11184
   A45        2.08972   0.00000   0.00000   0.00001   0.00001   2.08973
   A46        2.13284  -0.00000   0.00000  -0.00000  -0.00000   2.13284
   A47        2.09188  -0.00000   0.00000  -0.00001  -0.00001   2.09187
   A48        2.05846   0.00000   0.00000   0.00002   0.00002   2.05848
    D1        0.02807  -0.00001   0.00000   0.00000  -0.00000   0.02807
    D2       -3.13147  -0.00002   0.00000  -0.00078  -0.00078  -3.13226
    D3       -3.11175   0.00000   0.00000   0.00028   0.00028  -3.11147
    D4        0.01189  -0.00001   0.00000  -0.00050  -0.00050   0.01139
    D5        2.73965  -0.00002   0.00000  -0.00197  -0.00197   2.73768
    D6       -1.35032  -0.00003   0.00000  -0.00206  -0.00206  -1.35238
    D7        0.70495  -0.00001   0.00000  -0.00185  -0.00185   0.70311
    D8       -0.38395  -0.00001   0.00000  -0.00118  -0.00118  -0.38513
    D9        1.80927  -0.00002   0.00000  -0.00128  -0.00128   1.80799
   D10       -2.41864  -0.00000   0.00000  -0.00106  -0.00106  -2.41970
   D11        1.60309   0.00000   0.00000  -0.00130  -0.00130   1.60179
   D12       -1.49718   0.00001   0.00000  -0.00112  -0.00112  -1.49830
   D13       -0.58806  -0.00002   0.00000  -0.00142  -0.00142  -0.58948
   D14        2.59485  -0.00002   0.00000  -0.00123  -0.00123   2.59362
   D15       -2.66620  -0.00001   0.00000  -0.00136  -0.00136  -2.66755
   D16        0.51671  -0.00001   0.00000  -0.00117  -0.00117   0.51555
   D17       -0.29432   0.00001   0.00000  -0.00007  -0.00007  -0.29439
   D18        2.87208   0.00001   0.00000   0.00030   0.00030   2.87237
   D19        1.86007  -0.00001   0.00000  -0.00016  -0.00016   1.85991
   D20       -1.25672   0.00000   0.00000   0.00020   0.00020  -1.25652
   D21       -2.33780  -0.00001   0.00000  -0.00029  -0.00029  -2.33809
   D22        0.82859  -0.00001   0.00000   0.00007   0.00007   0.82867
   D23       -3.10030   0.00000   0.00000   0.00025   0.00025  -3.10005
   D24        0.04924   0.00000   0.00000   0.00018   0.00018   0.04942
   D25       -0.00012   0.00000   0.00000   0.00006   0.00006  -0.00006
   D26       -3.13376   0.00000   0.00000  -0.00001  -0.00001  -3.13377
   D27        3.10413  -0.00000   0.00000  -0.00023  -0.00023   3.10391
   D28       -0.04403  -0.00000   0.00000  -0.00018  -0.00018  -0.04421
   D29        0.00296  -0.00000   0.00000  -0.00004  -0.00004   0.00292
   D30        3.13798  -0.00000   0.00000   0.00000   0.00000   3.13799
   D31       -3.11577   0.00000   0.00000   0.00025   0.00025  -3.11552
   D32        0.02609   0.00000   0.00000   0.00026   0.00026   0.02635
   D33        0.00177  -0.00000   0.00000  -0.00010  -0.00010   0.00167
   D34       -3.13955  -0.00000   0.00000  -0.00009  -0.00009  -3.13965
   D35        3.12025  -0.00001   0.00000  -0.00032  -0.00032   3.11993
   D36       -0.02239   0.00000   0.00000  -0.00004  -0.00004  -0.02243
   D37        0.00232  -0.00000   0.00000   0.00003   0.00003   0.00235
   D38       -3.14032   0.00001   0.00000   0.00031   0.00031  -3.14001
   D39       -0.00271  -0.00000   0.00000  -0.00003  -0.00003  -0.00274
   D40       -3.13953  -0.00000   0.00000  -0.00006  -0.00006  -3.13959
   D41        3.13095   0.00000   0.00000   0.00004   0.00004   3.13099
   D42       -0.00587   0.00000   0.00000   0.00001   0.00001  -0.00586
   D43        0.00270  -0.00000   0.00000  -0.00002  -0.00002   0.00268
   D44       -3.13523  -0.00000   0.00000  -0.00002  -0.00002  -3.13525
   D45        3.13950   0.00000   0.00000   0.00001   0.00001   3.13951
   D46        0.00158   0.00000   0.00000   0.00001   0.00001   0.00159
   D47        0.00013   0.00000   0.00000   0.00004   0.00004   0.00018
   D48       -3.13651   0.00000   0.00000   0.00001   0.00001  -3.13650
   D49        3.13806   0.00000   0.00000   0.00004   0.00004   3.13810
   D50        0.00142   0.00000   0.00000   0.00001   0.00001   0.00143
   D51       -0.00298   0.00000   0.00000  -0.00001  -0.00001  -0.00299
   D52       -3.13796  -0.00000   0.00000  -0.00006  -0.00006  -3.13802
   D53        3.13368   0.00000   0.00000   0.00002   0.00002   3.13370
   D54       -0.00131  -0.00000   0.00000  -0.00003  -0.00003  -0.00133
   D55       -0.00356   0.00000   0.00000   0.00011   0.00011  -0.00345
   D56        3.14020  -0.00000   0.00000   0.00000   0.00000   3.14021
   D57        3.13776   0.00000   0.00000   0.00011   0.00011   3.13787
   D58       -0.00166  -0.00000   0.00000  -0.00000  -0.00000  -0.00166
   D59        0.00126  -0.00000   0.00000  -0.00005  -0.00005   0.00121
   D60       -3.13783  -0.00000   0.00000  -0.00008  -0.00008  -3.13791
   D61        3.14066   0.00000   0.00000   0.00006   0.00006   3.14072
   D62        0.00158   0.00000   0.00000   0.00003   0.00003   0.00161
   D63        0.00271  -0.00000   0.00000  -0.00002  -0.00002   0.00269
   D64       -3.13849  -0.00000   0.00000  -0.00008  -0.00008  -3.13857
   D65       -3.14137   0.00000   0.00000   0.00001   0.00001  -3.14136
   D66        0.00062  -0.00000   0.00000  -0.00005  -0.00005   0.00057
   D67       -0.00458   0.00000   0.00000   0.00003   0.00003  -0.00455
   D68        3.13804  -0.00000   0.00000  -0.00024  -0.00024   3.13780
   D69        3.13662   0.00000   0.00000   0.00009   0.00009   3.13672
   D70       -0.00394  -0.00000   0.00000  -0.00018  -0.00018  -0.00412
         Item               Value     Threshold  Converged?
 Maximum Force            0.000074     0.002500     YES
 RMS     Force            0.000011     0.001667     YES
 Maximum Displacement     0.006874     0.010000     YES
 RMS     Displacement     0.001326     0.006667     YES
 Predicted change in Energy=-1.533789D-07
 Optimization completed.
    -- Stationary point found.
                           ----------------------------
                           !   Optimized Parameters   !
                           ! (Angstroms and Degrees)  !
 --------------------------                            --------------------------
 ! Name  Definition              Value          Derivative Info.                !
 --------------------------------------------------------------------------------
 ! R1    R(1,2)                  1.3476         -DE/DX =    0.0                 !
 ! R2    R(1,3)                  1.2194         -DE/DX =    0.0                 !
 ! R3    R(1,17)                 1.0989         -DE/DX =    0.0                 !
 ! R4    R(2,4)                  1.4575         -DE/DX =    0.0                 !
 ! R5    R(2,18)                 1.01           -DE/DX =    0.0                 !
 ! R6    R(4,5)                  1.5213         -DE/DX =    0.0                 !
 ! R7    R(4,6)                  1.5216         -DE/DX =    0.0                 !
 ! R8    R(4,19)                 1.0934         -DE/DX =    0.0                 !
 ! R9    R(5,7)                  1.3937         -DE/DX =    0.0                 !
 ! R10   R(5,11)                 1.3955         -DE/DX =    0.0                 !
 ! R11   R(6,12)                 1.3939         -DE/DX =    0.0                 !
 ! R12   R(6,16)                 1.396          -DE/DX =    0.0                 !
 ! R13   R(7,8)                  1.3935         -DE/DX =    0.0                 !
 ! R14   R(7,20)                 1.0853         -DE/DX =    0.0                 !
 ! R15   R(8,9)                  1.3913         -DE/DX =    0.0                 !
 ! R16   R(8,21)                 1.0841         -DE/DX =    0.0                 !
 ! R17   R(9,10)                 1.3937         -DE/DX =    0.0                 !
 ! R18   R(9,22)                 1.0841         -DE/DX =    0.0                 !
 ! R19   R(10,11)                1.3904         -DE/DX =    0.0                 !
 ! R20   R(10,23)                1.0841         -DE/DX =    0.0                 !
 ! R21   R(11,24)                1.0859         -DE/DX =    0.0                 !
 ! R22   R(12,13)                1.3914         -DE/DX =    0.0                 !
 ! R23   R(12,25)                1.0839         -DE/DX =    0.0                 !
 ! R24   R(13,14)                1.3903         -DE/DX =    0.0                 !
 ! R25   R(13,26)                1.0836         -DE/DX =    0.0                 !
 ! R26   R(14,15)                1.3907         -DE/DX =    0.0                 !
 ! R27   R(14,27)                1.0836         -DE/DX =    0.0                 !
 ! R28   R(15,16)                1.3883         -DE/DX =    0.0                 !
 ! R29   R(15,28)                1.0832         -DE/DX =    0.0                 !
 ! R30   R(16,29)                1.7525         -DE/DX =    0.0                 !
 ! A1    A(2,1,3)              124.2971         -DE/DX =    0.0                 !
 ! A2    A(2,1,17)             113.2472         -DE/DX =    0.0                 !
 ! A3    A(3,1,17)             122.4556         -DE/DX =    0.0                 !
 ! A4    A(1,2,4)              121.9271         -DE/DX =    0.0001              !
 ! A5    A(1,2,18)             118.9139         -DE/DX =    0.0                 !
 ! A6    A(4,2,18)             119.1512         -DE/DX =    0.0                 !
 ! A7    A(2,4,5)              108.7149         -DE/DX =    0.0                 !
 ! A8    A(2,4,6)              112.5558         -DE/DX =    0.0                 !
 ! A9    A(2,4,19)             106.517          -DE/DX =    0.0                 !
 ! A10   A(5,4,6)              112.7597         -DE/DX =    0.0                 !
 ! A11   A(5,4,19)             108.3652         -DE/DX =    0.0                 !
 ! A12   A(6,4,19)             107.6568         -DE/DX =    0.0                 !
 ! A13   A(4,5,7)              121.4831         -DE/DX =    0.0                 !
 ! A14   A(4,5,11)             119.1267         -DE/DX =    0.0                 !
 ! A15   A(7,5,11)             119.3484         -DE/DX =    0.0                 !
 ! A16   A(4,6,12)             122.0653         -DE/DX =    0.0                 !
 ! A17   A(4,6,16)             120.5548         -DE/DX =    0.0                 !
 ! A18   A(12,6,16)            117.3655         -DE/DX =    0.0                 !
 ! A19   A(5,7,8)              120.2571         -DE/DX =    0.0                 !
 ! A20   A(5,7,20)             119.9827         -DE/DX =    0.0                 !
 ! A21   A(8,7,20)             119.7586         -DE/DX =    0.0                 !
 ! A22   A(7,8,9)              120.155          -DE/DX =    0.0                 !
 ! A23   A(7,8,21)             119.7222         -DE/DX =    0.0                 !
 ! A24   A(9,8,21)             120.1222         -DE/DX =    0.0                 !
 ! A25   A(8,9,10)             119.7825         -DE/DX =    0.0                 !
 ! A26   A(8,9,22)             120.1205         -DE/DX =    0.0                 !
 ! A27   A(10,9,22)            120.0967         -DE/DX =    0.0                 !
 ! A28   A(9,10,11)            119.9928         -DE/DX =    0.0                 !
 ! A29   A(9,10,23)            120.1468         -DE/DX =    0.0                 !
 ! A30   A(11,10,23)           119.8598         -DE/DX =    0.0                 !
 ! A31   A(5,11,10)            120.4638         -DE/DX =    0.0                 !
 ! A32   A(5,11,24)            119.4977         -DE/DX =    0.0                 !
 ! A33   A(10,11,24)           120.0374         -DE/DX =    0.0                 !
 ! A34   A(6,12,13)            121.3572         -DE/DX =    0.0                 !
 ! A35   A(6,12,25)            118.8918         -DE/DX =    0.0                 !
 ! A36   A(13,12,25)           119.751          -DE/DX =    0.0                 !
 ! A37   A(12,13,14)           120.0201         -DE/DX =    0.0                 !
 ! A38   A(12,13,26)           119.7466         -DE/DX =    0.0                 !
 ! A39   A(14,13,26)           120.2332         -DE/DX =    0.0                 !
 ! A40   A(13,14,15)           119.7861         -DE/DX =    0.0                 !
 ! A41   A(13,14,27)           120.5922         -DE/DX =    0.0                 !
 ! A42   A(15,14,27)           119.6216         -DE/DX =    0.0                 !
 ! A43   A(14,15,16)           119.2679         -DE/DX =    0.0                 !
 ! A44   A(14,15,28)           120.9999         -DE/DX =    0.0                 !
 ! A45   A(16,15,28)           119.7322         -DE/DX =    0.0                 !
 ! A46   A(6,16,15)            122.2027         -DE/DX =    0.0                 !
 ! A47   A(6,16,29)            119.8561         -DE/DX =    0.0                 !
 ! A48   A(15,16,29)           117.9411         -DE/DX =    0.0                 !
 ! D1    D(3,1,2,4)              1.6083         -DE/DX =    0.0                 !
 ! D2    D(3,1,2,18)          -179.4203         -DE/DX =    0.0                 !
 ! D3    D(17,1,2,4)          -178.2904         -DE/DX =    0.0                 !
 ! D4    D(17,1,2,18)            0.681          -DE/DX =    0.0                 !
 ! D5    D(1,2,4,5)            156.9703         -DE/DX =    0.0                 !
 ! D6    D(1,2,4,6)            -77.3674         -DE/DX =    0.0                 !
 ! D7    D(1,2,4,19)            40.3909         -DE/DX =    0.0                 !
 ! D8    D(18,2,4,5)           -21.9987         -DE/DX =    0.0                 !
 ! D9    D(18,2,4,6)           103.6636         -DE/DX =    0.0                 !
 ! D10   D(18,2,4,19)         -138.5781         -DE/DX =    0.0                 !
 ! D11   D(2,4,5,7)             91.8503         -DE/DX =    0.0                 !
 ! D12   D(2,4,5,11)           -85.7824         -DE/DX =    0.0                 !
 ! D13   D(6,4,5,7)            -33.6932         -DE/DX =    0.0                 !
 ! D14   D(6,4,5,11)           148.6742         -DE/DX =    0.0                 !
 ! D15   D(19,4,5,7)          -152.7618         -DE/DX =    0.0                 !
 ! D16   D(19,4,5,11)           29.6055         -DE/DX =    0.0                 !
 ! D17   D(2,4,6,12)           -16.8631         -DE/DX =    0.0                 !
 ! D18   D(2,4,6,16)           164.5578         -DE/DX =    0.0                 !
 ! D19   D(5,4,6,12)           106.5744         -DE/DX =    0.0                 !
 ! D20   D(5,4,6,16)           -72.0046         -DE/DX =    0.0                 !
 ! D21   D(19,4,6,12)         -133.9461         -DE/DX =    0.0                 !
 ! D22   D(19,4,6,16)           47.4749         -DE/DX =    0.0                 !
 ! D23   D(4,5,7,8)           -177.6344         -DE/DX =    0.0                 !
 ! D24   D(4,5,7,20)             2.8211         -DE/DX =    0.0                 !
 ! D25   D(11,5,7,8)            -0.0069         -DE/DX =    0.0                 !
 ! D26   D(11,5,7,20)         -179.5514         -DE/DX =    0.0                 !
 ! D27   D(4,5,11,10)          177.8537         -DE/DX =    0.0                 !
 ! D28   D(4,5,11,24)           -2.5229         -DE/DX =    0.0                 !
 ! D29   D(7,5,11,10)            0.1698         -DE/DX =    0.0                 !
 ! D30   D(7,5,11,24)          179.7932         -DE/DX =    0.0                 !
 ! D31   D(4,6,12,13)         -178.5205         -DE/DX =    0.0                 !
 ! D32   D(4,6,12,25)            1.4946         -DE/DX =    0.0                 !
 ! D33   D(16,6,12,13)           0.1017         -DE/DX =    0.0                 !
 ! D34   D(16,6,12,25)        -179.8832         -DE/DX =    0.0                 !
 ! D35   D(4,6,16,15)          178.7773         -DE/DX =    0.0                 !
 ! D36   D(4,6,16,29)           -1.283          -DE/DX =    0.0                 !
 ! D37   D(12,6,16,15)           0.1332         -DE/DX =    0.0                 !
 ! D38   D(12,6,16,29)        -179.927          -DE/DX =    0.0                 !
 ! D39   D(5,7,8,9)             -0.1552         -DE/DX =    0.0                 !
 ! D40   D(5,7,8,21)          -179.8819         -DE/DX =    0.0                 !
 ! D41   D(20,7,8,9)           179.3904         -DE/DX =    0.0                 !
 ! D42   D(20,7,8,21)           -0.3363         -DE/DX =    0.0                 !
 ! D43   D(7,8,9,10)             0.1546         -DE/DX =    0.0                 !
 ! D44   D(7,8,9,22)          -179.6352         -DE/DX =    0.0                 !
 ! D45   D(21,8,9,10)          179.8802         -DE/DX =    0.0                 !
 ! D46   D(21,8,9,22)            0.0904         -DE/DX =    0.0                 !
 ! D47   D(8,9,10,11)            0.0077         -DE/DX =    0.0                 !
 ! D48   D(8,9,10,23)         -179.7087         -DE/DX =    0.0                 !
 ! D49   D(22,9,10,11)         179.7976         -DE/DX =    0.0                 !
 ! D50   D(22,9,10,23)           0.0811         -DE/DX =    0.0                 !
 ! D51   D(9,10,11,5)           -0.1708         -DE/DX =    0.0                 !
 ! D52   D(9,10,11,24)        -179.7921         -DE/DX =    0.0                 !
 ! D53   D(23,10,11,5)         179.5464         -DE/DX =    0.0                 !
 ! D54   D(23,10,11,24)         -0.0749         -DE/DX =    0.0                 !
 ! D55   D(6,12,13,14)          -0.2041         -DE/DX =    0.0                 !
 ! D56   D(6,12,13,26)         179.9204         -DE/DX =    0.0                 !
 ! D57   D(25,12,13,14)        179.7807         -DE/DX =    0.0                 !
 ! D58   D(25,12,13,26)         -0.0949         -DE/DX =    0.0                 !
 ! D59   D(12,13,14,15)          0.0719         -DE/DX =    0.0                 !
 ! D60   D(12,13,14,27)       -179.7843         -DE/DX =    0.0                 !
 ! D61   D(26,13,14,15)        179.9468         -DE/DX =    0.0                 !
 ! D62   D(26,13,14,27)          0.0906         -DE/DX =    0.0                 !
 ! D63   D(13,14,15,16)          0.1552         -DE/DX =    0.0                 !
 ! D64   D(13,14,15,28)       -179.8222         -DE/DX =    0.0                 !
 ! D65   D(27,14,15,16)       -179.9872         -DE/DX =    0.0                 !
 ! D66   D(27,14,15,28)          0.0355         -DE/DX =    0.0                 !
 ! D67   D(14,15,16,6)          -0.2624         -DE/DX =    0.0                 !
 ! D68   D(14,15,16,29)        179.7967         -DE/DX =    0.0                 !
 ! D69   D(28,15,16,6)         179.7152         -DE/DX =    0.0                 !
 ! D70   D(28,15,16,29)         -0.2257         -DE/DX =    0.0                 !
 --------------------------------------------------------------------------------
 Iteration  1 RMS(Cart)=  0.01391668 RMS(Int)=  0.02051641
 Iteration  2 RMS(Cart)=  0.00851042 RMS(Int)=  0.01825351
 Iteration  3 RMS(Cart)=  0.00211328 RMS(Int)=  0.01815528
 Iteration  4 RMS(Cart)=  0.00005793 RMS(Int)=  0.01815522
 Iteration  5 RMS(Cart)=  0.00000301 RMS(Int)=  0.01815522
 Iteration  6 RMS(Cart)=  0.00000015 RMS(Int)=  0.01815522
 Iteration  1 RMS(Cart)=  0.00985019 RMS(Int)=  0.00729316
 Iteration  2 RMS(Cart)=  0.00402201 RMS(Int)=  0.00811768
 Iteration  3 RMS(Cart)=  0.00163098 RMS(Int)=  0.00884878
 Iteration  4 RMS(Cart)=  0.00065979 RMS(Int)=  0.00919218
 Iteration  5 RMS(Cart)=  0.00026667 RMS(Int)=  0.00933766
 Iteration  6 RMS(Cart)=  0.00010774 RMS(Int)=  0.00939745
 Iteration  7 RMS(Cart)=  0.00004352 RMS(Int)=  0.00942177
 Iteration  8 RMS(Cart)=  0.00001758 RMS(Int)=  0.00943162
 Iteration  9 RMS(Cart)=  0.00000710 RMS(Int)=  0.00943561
 Iteration 10 RMS(Cart)=  0.00000287 RMS(Int)=  0.00943722
 Iteration 11 RMS(Cart)=  0.00000116 RMS(Int)=  0.00943787
 Iteration 12 RMS(Cart)=  0.00000047 RMS(Int)=  0.00943813
 GradGradGradGradGradGradGradGradGradGradGradGradGradGradGradGradGradGrad

                          Input orientation:                          
 ---------------------------------------------------------------------
 Center     Atomic      Atomic             Coordinates (Angstroms)
 Number     Number       Type             X           Y           Z
 ---------------------------------------------------------------------
      1          6           0        1.515669    0.971518    2.196786
      2          7           0        0.311942    0.518519    1.794060
      3          8           0        2.198765    1.744733    1.542534
      4          6           0       -0.080915    0.525135    0.390495
      5          6           0       -1.106582   -0.575654    0.165718
      6          6           0       -0.570769    1.889379   -0.072432
      7          6           0       -2.474181   -0.328769    0.271032
      8          6           0       -3.389588   -1.366743    0.108691
      9          6           0       -2.943219   -2.656172   -0.162966
     10          6           0       -1.576559   -2.907609   -0.269190
     11          6           0       -0.664261   -1.871461   -0.103571
     12          6           0       -0.950248    2.883959    0.827465
     13          6           0       -1.425077    4.115604    0.387517
     14          6           0       -1.525139    4.376317   -0.974473
     15          6           0       -1.150701    3.402187   -1.893679
     16          6           0       -0.683914    2.178346   -1.433475
     17          1           0        1.688357    0.813746    3.270640
     18          1           0       -0.289956    0.056131    2.460502
     19          1           0        0.816671    0.282268   -0.184741
     20          1           0       -2.829877    0.676508    0.472977
     21          1           0       -4.451534   -1.164581    0.190572
     22          1           0       -3.656127   -3.462140   -0.294996
     23          1           0       -1.222407   -3.909182   -0.485382
     24          1           0        0.400587   -2.065904   -0.189473
     25          1           0       -0.870780    2.686658    1.890297
     26          1           0       -1.714049    4.869650    1.110052
     27          1           0       -1.890462    5.333475   -1.327348
     28          1           0       -1.217964    3.585295   -2.959178
     29         17           0       -0.227182    0.974087   -2.621934
 ---------------------------------------------------------------------
                    Distance matrix (angstroms):
                    1          2          3          4          5
     1  C    0.000000
     2  N    1.347722   0.000000
     3  O    1.221691   2.264282   0.000000
     4  C    2.451739   1.457523   2.830469   0.000000
     5  C    3.659942   2.420934   4.266749   1.521268   0.000000
     6  C    3.216371   2.478352   3.209261   1.521650   2.533811
     7  C    4.617161   3.286334   5.268070   2.543845   1.393689
     8  C    5.821439   4.482857   6.554913   3.821771   2.416855
     9  C    6.213715   4.950221   6.979735   4.315069   2.794606
    10  C    5.539904   4.422871   6.259369   3.802087   2.418271
    11  C    4.257495   3.204056   4.897289   2.515565   1.395450
    12  C    3.407816   2.850042   3.424243   2.551614   3.525801
    13  C    4.669766   4.234929   4.481888   3.833829   4.707286
    14  C    5.558421   5.091390   5.208457   4.333650   5.098749
    15  C    5.454318   4.904517   5.076775   3.826137   4.479541
    16  C    4.412866   3.763474   4.165872   2.534479   3.212567
    17  H    1.099034   2.040090   2.028202   3.392470   4.402574
    18  H    2.041509   1.010063   3.144484   2.132742   2.516359
    19  H    2.575914   2.055777   2.651880   1.093408   2.134890
    20  H    4.684262   3.411927   5.250933   2.754361   2.152222
    21  H    6.647956   5.300444   7.383657   4.690141   3.396492
    22  H    7.253535   5.996280   8.047845   5.399112   3.878690
    23  H    6.205830   5.211009   6.912570   4.661903   3.398493
    24  H    4.020395   3.259065   4.555684   2.698461   2.149085
    25  H    2.954789   2.471623   3.229593   2.746902   3.697628
    26  H    5.177595   4.848180   5.026158   4.696775   5.559867
    27  H    6.561090   6.146346   6.151184   5.417156   6.145040
    28  H    6.394414   5.859949   5.943662   4.677368   5.204890
    29  Cl   5.124216   4.472046   4.880769   3.049210   3.308480
                    6          7          8          9         10
     6  C    0.000000
     7  C    2.942979   0.000000
     8  C    4.310554   1.393454   0.000000
     9  C    5.128231   2.413536   1.391283   0.000000
    10  C    4.905244   2.783519   2.409177   1.393651   0.000000
    11  C    3.762130   2.407496   2.779784   2.411006   1.390439
    12  C    1.393919   3.599113   4.953331   5.970423   5.927662
    13  C    2.428472   4.568002   5.830367   6.961663   7.055475
    14  C    2.812359   4.958811   6.134506   7.219793   7.318173
    15  C    2.437591   4.511941   5.636027   6.550741   6.529460
    16  C    1.395973   3.520799   4.718750   5.485547   5.293327
    17  H    4.175736   5.256398   6.366945   6.729152   6.085931
    18  H    3.139332   3.116531   4.142862   4.612914   4.229694
    19  H    2.126125   3.377988   4.527466   4.771968   3.988733
    20  H    2.621468   1.085303   2.149618   3.394706   3.868786
    21  H    4.945319   2.148251   1.084115   2.150546   3.393377
    22  H    6.181240   3.396380   2.150510   1.084091   2.152388
    23  H    5.849655   3.867617   3.393168   2.152947   1.084118
    24  H    4.074493   3.390279   3.865637   3.395608   2.150332
    25  H    2.139619   3.779644   5.093974   6.087424   6.037990
    26  H    3.404024   5.320274   6.534735   7.731070   7.899808
    27  H    3.895921   5.912407   7.014450   8.142392   8.314667
    28  H    3.410028   5.228024   6.216949   7.053455   7.037217
    29  Cl   2.730525   3.887890   4.789218   5.157728   4.735376
                   11         12         13         14         15
    11  C    0.000000
    12  C    4.854136   0.000000
    13  C    6.055159   1.391390   0.000000
    14  C    6.366656   2.409276   1.390324   0.000000
    15  C    5.590391   2.777295   2.405848   1.390710   0.000000
    16  C    4.262624   2.383416   2.760127   2.397794   1.388331
    17  H    4.912275   4.149352   5.376628   6.406204   6.436651
    18  H    3.229579   3.331577   4.697349   5.655859   5.558405
    19  H    2.615013   3.303840   4.477430   4.782154   4.065086
    20  H    3.393294   2.920875   3.715932   4.181631   3.981208
    21  H    3.863889   5.390299   6.089219   6.373592   6.007909
    22  H    3.393843   6.989612   7.928784   8.151332   7.480103
    23  H    2.147002   6.924190   8.074666   8.305442   7.446111
    24  H    1.085858   5.230685   6.471245   6.769554   5.933872
    25  H    4.979418   1.083907   2.146504   3.389697   3.861194
    26  H    6.929467   2.146210   1.083581   2.150421   3.390164
    27  H    7.410283   3.395195   2.154195   1.083574   2.144260
    28  H    6.183628   3.860338   3.394774   2.158501   1.083208
    29  Cl   3.824961   4.008589   4.512303   3.996748   2.697946
                   16         17         18         19         20
    16  C    0.000000
    17  H    5.442288   0.000000
    18  H    4.452196   2.268045   0.000000
    19  H    2.721435   3.603049   2.876294   0.000000
    20  H    3.239634   5.316031   3.284253   3.726302   0.000000
    21  H    5.292226   7.148347   4.895044   5.476150   2.469642
    22  H    6.476517   7.717544   5.594828   5.834267   4.289625
    23  H    6.184405   6.699724   5.027067   4.670811   4.952874
    24  H    4.553828   4.682214   3.464426   2.384756   4.289004
    25  H    3.367604   3.458660   2.753573   3.596438   3.144449
    26  H    3.843673   5.717942   5.198242   5.396769   4.385588
    27  H    3.379623   7.374102   6.690275   5.843699   5.080454
    28  H    2.143008   7.412072   6.533691   4.769406   4.779016
    29  Cl   1.752507   6.198179   5.165049   2.740101   4.054756
                   21         22         23         24         25
    21  H    0.000000
    22  H    2.479360   0.000000
    23  H    4.291505   2.481751   0.000000
    24  H    4.949737   4.291566   2.473731   0.000000
    25  H    5.526563   7.095166   7.019444   5.341223   0.000000
    26  H    6.689635   8.669750   8.936164   7.366299   2.466848
    27  H    7.147580   9.030292   9.304940   7.829079   4.289363
    28  H    6.552726   7.918892   7.892204   6.498232   4.944238
    29  Cl   5.507199   6.070619   5.422328   3.943666   4.869019
                   26         27         28         29
    26  H    0.000000
    27  H    2.487403   0.000000
    28  H    4.295847   2.484201   0.000000
    29  Cl   5.595883   4.842181   2.813146   0.000000
 Symmetry turned off by external request.
 Stoichiometry    C14H12ClNO
 Framework group  C1[X(C14H12ClNO)]
 Deg. of freedom    81
 Full point group                 C1      NOp   1
 Rotational constants (GHZ):           0.5561488           0.3539280           0.2908914
 Standard basis: 6-311+G(d) (5D, 7F)
   418 basis functions,   689 primitive gaussians,   435 cartesian basis functions
    64 alpha electrons       64 beta electrons
       nuclear repulsion energy      1262.0251416345 Hartrees.
 NAtoms=   29 NActive=   29 NUniq=   29 SFac= 1.00D+00 NAtFMM=   60 NAOKFM=F Big=F
 Integral buffers will be    131072 words long.
 Raffenetti 2 integral format.
 Two-electron integral symmetry is turned off.
 ------------------------------------------------------------------------------
 Polarizable Continuum Model (PCM)
 =================================
 Model                : PCM.
 Atomic radii         : UFF (Universal Force Field).
 Polarization charges : Total charges.
 Charge compensation  : None.
 Solution method      : On-the-fly selection.
 Cavity type          : Scaled VdW (van der Waals Surface) (Alpha=1.100).
 Cavity algorithm     : GePol (No added spheres)
                        Default sphere list used, NSphG=   29.
                        Lebedev-Laikov grids with approx.  5.0 points / Ang**2.
                        Smoothing algorithm: York/Karplus (Gamma=1.0000).
                        Polarization charges: spherical gaussians, with
                                              point-specific exponents (IZeta= 3).
                        Self-potential: point-specific (ISelfS= 7).
                        Self-field    : sphere-specific E.n sum rule (ISelfD= 2).
 1st derivatives      : Analytical E(r).r(x)/FMM algorithm (CHGder, D1EAlg=3).
                        Cavity 1st derivative terms included.
 Solvent              : DiMethylSulfoxide, Eps=  46.826000 Eps(inf)=   2.007889
 ------------------------------------------------------------------------------
 One-electron integrals computed using PRISM.
 NBasis=   418 RedAO= T EigKep=  1.08D-06  NBF=   418
 NBsUse=   416 1.00D-06 EigRej=  7.59D-07 NBFU=   416
 Initial guess from the checkpoint file:  "/home/aikhl/works/aikhl/Gau-16611.chk"
 B after Tr=    -0.002740    0.021074    0.016184
         Rot=    0.999994    0.001334    0.002382   -0.001923 Ang=   0.38 deg.
 ExpMin= 4.38D-02 ExpMax= 1.06D+05 ExpMxC= 3.62D+03 IAcc=3 IRadAn=         5 AccDes= 0.00D+00
 Harris functional with IExCor= 1009 and IRadAn=       5 diagonalized for initial guess.
 HarFok:  IExCor= 1009 AccDes= 0.00D+00 IRadAn=         5 IDoV= 1 UseB2=F ITyADJ=14
 ICtDFT=  3500011 ScaDFX=  1.000000  1.000000  1.000000  1.000000
 FoFCou: FMM=F IPFlag=           0 FMFlag=      100000 FMFlg1=           0
         NFxFlg=           0 DoJE=T BraDBF=F KetDBF=T FulRan=T
         wScrn=  0.000000 ICntrl=       500 IOpCl=  0 I1Cent=   200000004 NGrid=           0
         NMat0=    1 NMatS0=      1 NMatT0=    0 NMatD0=    1 NMtDS0=    0 NMtDT0=    0
 Symmetry not used in FoFCou.
 Requested convergence on RMS density matrix=1.00D-08 within 128 cycles.
 Requested convergence on MAX density matrix=1.00D-06.
 Requested convergence on             energy=1.00D-06.
 No special actions if energy rises.
 Inv3:  Mode=1 IEnd=    15704832.
 Iteration    1 A*A^-1 deviation from unit magnitude is 6.88D-15 for   2268.
 Iteration    1 A*A^-1 deviation from orthogonality  is 2.46D-15 for   1411    626.
 Iteration    1 A^-1*A deviation from unit magnitude is 6.99D-15 for   2277.
 Iteration    1 A^-1*A deviation from orthogonality  is 1.83D-15 for   1567    398.
 Error on total polarization charges =  0.01705
 SCF Done:  E(RM062X) =  -1130.79378034     A.U. after   15 cycles
            NFock= 15  Conv=0.40D-08     -V/T= 2.0032
 D1PCM: PCM CHGder 1st derivatives, ID1Alg=3 FixD1E=F DoIter=F DoCFld=F I1PDM=0.
 Calling FoFJK, ICntrl=      2127 FMM=F ISym2X=0 I1Cent= 0 IOpClX= 0 NMat=1 NMatS=1 NMatT=0.
 -------------------------------------------------------------------
 Center     Atomic                   Forces (Hartrees/Bohr)
 Number     Number              X              Y              Z
 -------------------------------------------------------------------
      1        6          -0.018632135    0.034676913    0.012195958
      2        7           0.002446180   -0.011035331   -0.003809725
      3        8           0.009469406   -0.015171458   -0.005106923
      4        6          -0.001540473    0.003384140   -0.000504509
      5        6           0.000012855    0.000008636   -0.000315536
      6        6          -0.000358797   -0.000184831   -0.000571481
      7        6          -0.000016281    0.000070073    0.000022898
      8        6           0.000015475   -0.000020756    0.000015724
      9        6          -0.000000435    0.000006303    0.000004305
     10        6           0.000020779   -0.000013038   -0.000005084
     11        6          -0.000039152   -0.000005022   -0.000013357
     12        6          -0.000155367   -0.000086135    0.000046304
     13        6           0.000008910   -0.000234483    0.000102191
     14        6           0.000025793    0.000010971   -0.000188944
     15        6          -0.000006485    0.000162004   -0.000061034
     16        6          -0.000068299    0.000099747    0.000349970
     17        1           0.005689993   -0.007985073   -0.001696801
     18        1           0.002672813   -0.003453344   -0.000102909
     19        1          -0.000014293    0.000162303   -0.000332921
     20        1           0.000022298   -0.000003543   -0.000011384
     21        1           0.000002792    0.000001308    0.000002794
     22        1           0.000003530   -0.000000955    0.000002098
     23        1          -0.000000310    0.000002302   -0.000006974
     24        1           0.000016487   -0.000020406   -0.000000798
     25        1           0.000401112   -0.000331133    0.000109111
     26        1           0.000012451    0.000022968    0.000007885
     27        1          -0.000004663    0.000010045   -0.000016152
     28        1          -0.000021930    0.000011925   -0.000011059
     29       17           0.000037744   -0.000084130   -0.000103647
 -------------------------------------------------------------------
 Cartesian Forces:  Max     0.034676913 RMS     0.005164096

 GradGradGradGradGradGradGradGradGradGradGradGradGradGradGradGradGradGrad
 Berny optimization.
 FormGI is forming the generalized inverse of G from B-inverse, IUseBI=4.
 Internal  Forces:  Max     0.017902436 RMS     0.002439456
 Search for a local minimum.
 Step number   1 out of a maximum of   80 on scan point     2 out of    18
 All quantities printed in internal units (Hartrees-Bohrs-Radians)
 Mixed Optimization -- RFO/linear search
 Second derivative matrix not updated -- first step.
 ITU=  0
     Eigenvalues ---    0.00480   0.00485   0.00931   0.01462   0.01489
     Eigenvalues ---    0.01713   0.02162   0.02162   0.02174   0.02180
     Eigenvalues ---    0.02182   0.02185   0.02187   0.02191   0.02192
     Eigenvalues ---    0.02194   0.02200   0.02204   0.02209   0.02214
     Eigenvalues ---    0.02220   0.02229   0.02571   0.04819   0.06104
     Eigenvalues ---    0.06799   0.15879   0.15999   0.16000   0.16000
     Eigenvalues ---    0.16000   0.16000   0.16000   0.16000   0.16000
     Eigenvalues ---    0.16000   0.16000   0.18465   0.19069   0.22000
     Eigenvalues ---    0.22000   0.22000   0.22021   0.22131   0.22492
     Eigenvalues ---    0.23473   0.24481   0.24978   0.24992   0.25000
     Eigenvalues ---    0.30211   0.30243   0.30246   0.33799   0.34422
     Eigenvalues ---    0.35296   0.35361   0.35502   0.35502   0.35505
     Eigenvalues ---    0.35527   0.35566   0.35566   0.35610   0.37281
     Eigenvalues ---    0.42417   0.42521   0.42695   0.42721   0.45977
     Eigenvalues ---    0.46549   0.46595   0.46686   0.46892   0.46904
     Eigenvalues ---    0.47112   0.47176   0.47448   0.55539   0.95655
     Eigenvalues --- 1000.000001000.000001000.000001000.000001000.00000
     Eigenvalues --- 1000.000001000.000001000.000001000.000001000.00000
     Eigenvalues --- 1000.000001000.000001000.000001000.000001000.00000
     Eigenvalues --- 1000.000001000.000001000.000001000.000001000.00000
     Eigenvalues --- 1000.000001000.000001000.000001000.000001000.00000
     Eigenvalues --- 1000.000001000.000001000.000001000.000001000.00000
     Eigenvalues --- 1000.000001000.000001000.000001000.000001000.00000
     Eigenvalues --- 1000.000001000.000001000.000001000.000001000.00000
     Eigenvalues --- 1000.000001000.000001000.000001000.000001000.00000
     Eigenvalues --- 1000.000001000.000001000.000001000.000001000.00000
     Eigenvalues --- 1000.000001000.000001000.000001000.000001000.00000
     Eigenvalues --- 1000.000001000.000001000.000001000.000001000.00000
     Eigenvalues --- 1000.000001000.000001000.000001000.000001000.00000
     Eigenvalues --- 1000.000001000.000001000.00000
 RFO step:  Lambda=-9.26472430D-03 EMin= 4.79918378D-03
 Linear search not attempted -- first point.
 Iteration  1 RMS(Cart)=  0.05747487 RMS(Int)=  0.01354885
 Iteration  2 RMS(Cart)=  0.02065705 RMS(Int)=  0.00341710
 Iteration  3 RMS(Cart)=  0.00101096 RMS(Int)=  0.00328078
 Iteration  4 RMS(Cart)=  0.00000782 RMS(Int)=  0.00328078
 Iteration  5 RMS(Cart)=  0.00000015 RMS(Int)=  0.00328078
 Iteration  1 RMS(Cart)=  0.00000839 RMS(Int)=  0.00000598
 Iteration  2 RMS(Cart)=  0.00000331 RMS(Int)=  0.00000665
 Iteration  3 RMS(Cart)=  0.00000131 RMS(Int)=  0.00000723
 Iteration  4 RMS(Cart)=  0.00000052 RMS(Int)=  0.00000750
 Variable       Old X    -DE/DX   Delta X   Delta X   Delta X     New X
                                 (Linear)    (Quad)   (Total)
    R1        2.54683   0.00238   0.00000   0.00422   0.00422   2.55105
    R2        2.30866  -0.00157   0.00000  -0.00163  -0.00163   2.30703
    R3        2.07687   0.00038   0.00000   0.00110   0.00110   2.07797
    R4        2.75432   0.00188   0.00000   0.00491   0.00491   2.75923
    R5        1.90874  -0.00008   0.00000  -0.00017  -0.00017   1.90857
    R6        2.87478  -0.00000   0.00000  -0.00000  -0.00000   2.87478
    R7        2.87550  -0.00039   0.00000  -0.00127  -0.00127   2.87424
    R8        2.06624   0.00013   0.00000   0.00036   0.00036   2.06660
    R9        2.63369  -0.00002   0.00000  -0.00003  -0.00003   2.63366
   R10        2.63702   0.00002   0.00000   0.00005   0.00005   2.63707
   R11        2.63413  -0.00046   0.00000  -0.00102  -0.00102   2.63310
   R12        2.63801  -0.00015   0.00000  -0.00035  -0.00035   2.63765
   R13        2.63325   0.00000   0.00000   0.00001   0.00001   2.63326
   R14        2.05093  -0.00001   0.00000  -0.00003  -0.00003   2.05089
   R15        2.62914   0.00001   0.00000   0.00002   0.00002   2.62916
   R16        2.04868  -0.00000   0.00000  -0.00001  -0.00001   2.04867
   R17        2.63362   0.00000   0.00000   0.00000   0.00000   2.63362
   R18        2.04864  -0.00000   0.00000  -0.00001  -0.00001   2.04863
   R19        2.62755  -0.00002   0.00000  -0.00003  -0.00003   2.62752
   R20        2.04869  -0.00000   0.00000  -0.00000  -0.00000   2.04868
   R21        2.05197   0.00002   0.00000   0.00005   0.00005   2.05203
   R22        2.62935  -0.00011   0.00000  -0.00025  -0.00025   2.62909
   R23        2.04829   0.00020   0.00000   0.00054   0.00054   2.04883
   R24        2.62733   0.00023   0.00000   0.00051   0.00051   2.62785
   R25        2.04767   0.00002   0.00000   0.00005   0.00005   2.04772
   R26        2.62806  -0.00001   0.00000   0.00003   0.00003   2.62809
   R27        2.04766   0.00002   0.00000   0.00004   0.00004   2.04770
   R28        2.62357   0.00015   0.00000   0.00032   0.00032   2.62389
   R29        2.04697   0.00001   0.00000   0.00004   0.00004   2.04701
   R30        3.31176   0.00014   0.00000   0.00044   0.00044   3.31220
    A1        2.15569   0.00617   0.00000   0.04044   0.01840   2.17409
    A2        1.96499   0.00261   0.00000   0.04116   0.01911   1.98409
    A3        2.12499  -0.00138   0.00000   0.01869  -0.00345   2.12155
    A4        2.12583   0.00126   0.00000  -0.00062  -0.00694   2.11889
    A5        2.08167  -0.00195   0.00000  -0.01715  -0.02360   2.05807
    A6        2.06785   0.00072   0.00000  -0.00686  -0.01349   2.05436
    A7        1.89730   0.00029   0.00000   0.00053   0.00052   1.89782
    A8        1.96471  -0.00042   0.00000  -0.00299  -0.00299   1.96172
    A9        1.85912   0.00031   0.00000   0.00466   0.00467   1.86378
   A10        1.96790  -0.00015   0.00000  -0.00229  -0.00230   1.96561
   A11        1.89126  -0.00014   0.00000  -0.00044  -0.00044   1.89082
   A12        1.87901   0.00014   0.00000   0.00101   0.00102   1.88003
   A13        2.12028  -0.00009   0.00000  -0.00036  -0.00036   2.11992
   A14        2.07914   0.00007   0.00000   0.00025   0.00025   2.07939
   A15        2.08302   0.00002   0.00000   0.00009   0.00009   2.08311
   A16        2.13050  -0.00126   0.00000  -0.00479  -0.00479   2.12572
   A17        2.10400   0.00099   0.00000   0.00389   0.00389   2.10789
   A18        2.04842   0.00027   0.00000   0.00091   0.00091   2.04933
   A19        2.09888  -0.00003   0.00000  -0.00011  -0.00011   2.09877
   A20        2.09410  -0.00001   0.00000  -0.00006  -0.00006   2.09404
   A21        2.09018   0.00003   0.00000   0.00018   0.00018   2.09036
   A22        2.09710   0.00001   0.00000   0.00005   0.00005   2.09715
   A23        2.08955  -0.00001   0.00000  -0.00004  -0.00004   2.08951
   A24        2.09653  -0.00000   0.00000  -0.00001  -0.00001   2.09652
   A25        2.09060   0.00001   0.00000   0.00004   0.00004   2.09064
   A26        2.09650  -0.00000   0.00000  -0.00000  -0.00000   2.09649
   A27        2.09608  -0.00001   0.00000  -0.00004  -0.00004   2.09605
   A28        2.09427  -0.00001   0.00000  -0.00006  -0.00006   2.09421
   A29        2.09697   0.00001   0.00000   0.00003   0.00003   2.09700
   A30        2.09194   0.00001   0.00000   0.00003   0.00003   2.09197
   A31        2.10249  -0.00000   0.00000   0.00000   0.00000   2.10249
   A32        2.08563   0.00002   0.00000   0.00010   0.00010   2.08573
   A33        2.09504  -0.00002   0.00000  -0.00010  -0.00010   2.09494
   A34        2.11808  -0.00003   0.00000  -0.00027  -0.00027   2.11781
   A35        2.07510  -0.00042   0.00000  -0.00242  -0.00243   2.07267
   A36        2.09001   0.00045   0.00000   0.00269   0.00269   2.09270
   A37        2.09474  -0.00003   0.00000  -0.00009  -0.00009   2.09465
   A38        2.08997   0.00002   0.00000   0.00008   0.00008   2.09005
   A39        2.09847   0.00001   0.00000   0.00001   0.00001   2.09848
   A40        2.09066  -0.00001   0.00000   0.00011   0.00011   2.09078
   A41        2.10474   0.00002   0.00000   0.00002   0.00002   2.10475
   A42        2.08778  -0.00001   0.00000  -0.00013  -0.00013   2.08765
   A43        2.08162  -0.00008   0.00000  -0.00022  -0.00022   2.08139
   A44        2.11184   0.00003   0.00000   0.00001   0.00001   2.11185
   A45        2.08973   0.00006   0.00000   0.00021   0.00021   2.08994
   A46        2.13284  -0.00011   0.00000  -0.00044  -0.00044   2.13240
   A47        2.09187   0.00008   0.00000   0.00031   0.00031   2.09218
   A48        2.05848   0.00003   0.00000   0.00013   0.00013   2.05861
    D1        0.37713  -0.01790   0.00000   0.00000   0.00001   0.37714
    D2       -2.90074  -0.01758   0.00000  -0.21351  -0.21198  -3.11272
    D3       -3.05163   0.00937   0.00000   0.37716   0.37553  -2.67610
    D4       -0.04632   0.00970   0.00000   0.16364   0.16355   0.11722
    D5        2.67944  -0.00003   0.00000  -0.11654  -0.11636   2.56308
    D6       -1.41062  -0.00031   0.00000  -0.12125  -0.12107  -1.53169
    D7        0.64487  -0.00018   0.00000  -0.11875  -0.11858   0.52629
    D8       -0.32691  -0.00015   0.00000   0.09612   0.09595  -0.23096
    D9        1.86621  -0.00043   0.00000   0.09141   0.09124   1.95746
   D10       -2.36148  -0.00030   0.00000   0.09391   0.09374  -2.26775
   D11        1.60179  -0.00032   0.00000  -0.00506  -0.00506   1.59672
   D12       -1.49830  -0.00030   0.00000  -0.00425  -0.00425  -1.50255
   D13       -0.58948   0.00012   0.00000   0.00006   0.00006  -0.58942
   D14        2.59362   0.00014   0.00000   0.00087   0.00087   2.59449
   D15       -2.66755   0.00013   0.00000   0.00049   0.00049  -2.66706
   D16        0.51555   0.00015   0.00000   0.00131   0.00130   0.51685
   D17       -0.29439   0.00021   0.00000   0.01015   0.01014  -0.28424
   D18        2.87237   0.00019   0.00000   0.00968   0.00967   2.88205
   D19        1.85991   0.00015   0.00000   0.00676   0.00676   1.86667
   D20       -1.25652   0.00013   0.00000   0.00629   0.00629  -1.25023
   D21       -2.33809  -0.00002   0.00000   0.00550   0.00550  -2.33259
   D22        0.82867  -0.00004   0.00000   0.00503   0.00503   0.83370
   D23       -3.10005   0.00003   0.00000   0.00115   0.00115  -3.09891
   D24        0.04942   0.00002   0.00000   0.00073   0.00073   0.05014
   D25       -0.00006   0.00001   0.00000   0.00033   0.00033   0.00028
   D26       -3.13377  -0.00000   0.00000  -0.00009  -0.00009  -3.13386
   D27        3.10391  -0.00002   0.00000  -0.00085  -0.00085   3.10306
   D28       -0.04421  -0.00002   0.00000  -0.00065  -0.00065  -0.04486
   D29        0.00292  -0.00000   0.00000  -0.00004  -0.00004   0.00288
   D30        3.13799   0.00000   0.00000   0.00016   0.00016   3.13815
   D31       -3.11552   0.00000   0.00000   0.00037   0.00037  -3.11515
   D32        0.02635   0.00011   0.00000   0.00386   0.00386   0.03021
   D33        0.00167   0.00003   0.00000   0.00087   0.00087   0.00254
   D34       -3.13965   0.00014   0.00000   0.00436   0.00436  -3.13529
   D35        3.11993  -0.00003   0.00000  -0.00033  -0.00033   3.11960
   D36       -0.02243  -0.00001   0.00000  -0.00003  -0.00003  -0.02246
   D37        0.00235  -0.00002   0.00000  -0.00070  -0.00070   0.00165
   D38       -3.14001  -0.00001   0.00000  -0.00039  -0.00039  -3.14041
   D39       -0.00274  -0.00001   0.00000  -0.00034  -0.00034  -0.00308
   D40       -3.13959  -0.00001   0.00000  -0.00033  -0.00033  -3.13993
   D41        3.13099   0.00000   0.00000   0.00008   0.00008   3.13107
   D42       -0.00586   0.00000   0.00000   0.00008   0.00008  -0.00578
   D43        0.00268   0.00000   0.00000   0.00005   0.00005   0.00273
   D44       -3.13525   0.00000   0.00000   0.00002   0.00002  -3.13523
   D45        3.13951   0.00000   0.00000   0.00004   0.00004   3.13956
   D46        0.00159   0.00000   0.00000   0.00001   0.00001   0.00160
   D47        0.00018   0.00001   0.00000   0.00024   0.00024   0.00042
   D48       -3.13650   0.00000   0.00000   0.00002   0.00002  -3.13647
   D49        3.13810   0.00001   0.00000   0.00028   0.00028   3.13838
   D50        0.00143   0.00000   0.00000   0.00006   0.00006   0.00148
   D51       -0.00299  -0.00001   0.00000  -0.00025  -0.00025  -0.00324
   D52       -3.13802  -0.00001   0.00000  -0.00045  -0.00045  -3.13847
   D53        3.13370  -0.00000   0.00000  -0.00003  -0.00003   3.13367
   D54       -0.00133  -0.00001   0.00000  -0.00023  -0.00023  -0.00156
   D55       -0.00345  -0.00001   0.00000  -0.00042  -0.00042  -0.00387
   D56        3.14021   0.00003   0.00000   0.00097   0.00097   3.14118
   D57        3.13787  -0.00013   0.00000  -0.00394  -0.00395   3.13392
   D58       -0.00166  -0.00008   0.00000  -0.00256  -0.00256  -0.00422
   D59        0.00121  -0.00001   0.00000  -0.00024  -0.00024   0.00097
   D60       -3.13791   0.00001   0.00000   0.00032   0.00032  -3.13759
   D61        3.14072  -0.00005   0.00000  -0.00164  -0.00164   3.13909
   D62        0.00161  -0.00003   0.00000  -0.00108  -0.00108   0.00053
   D63        0.00269   0.00001   0.00000   0.00041   0.00041   0.00310
   D64       -3.13857  -0.00000   0.00000   0.00004   0.00004  -3.13853
   D65       -3.14136  -0.00000   0.00000  -0.00014  -0.00014  -3.14150
   D66        0.00057  -0.00002   0.00000  -0.00051  -0.00051   0.00006
   D67       -0.00455  -0.00000   0.00000   0.00007   0.00007  -0.00448
   D68        3.13780  -0.00001   0.00000  -0.00023  -0.00023   3.13757
   D69        3.13672   0.00001   0.00000   0.00044   0.00044   3.13715
   D70       -0.00412   0.00000   0.00000   0.00014   0.00014  -0.00398
         Item               Value     Threshold  Converged?
 Maximum Force            0.012601     0.002500     NO 
 RMS     Force            0.001528     0.001667     YES
 Maximum Displacement     0.635917     0.010000     NO 
 RMS     Displacement     0.073769     0.006667     NO 
 Predicted change in Energy=-6.041760D-03
 GradGradGradGradGradGradGradGradGradGradGradGradGradGradGradGradGradGrad

                          Input orientation:                          
 ---------------------------------------------------------------------
 Center     Atomic      Atomic             Coordinates (Angstroms)
 Number     Number       Type             X           Y           Z
 ---------------------------------------------------------------------
      1          6           0        1.514011    0.925715    2.226058
      2          7           0        0.272090    0.580540    1.824972
      3          8           0        2.295505    1.591025    1.564955
      4          6           0       -0.094135    0.565028    0.411609
      5          6           0       -1.106622   -0.546770    0.181326
      6          6           0       -0.590933    1.918353   -0.073246
      7          6           0       -2.477686   -0.310295    0.262453
      8          6           0       -3.381702   -1.357749    0.097153
      9          6           0       -2.920396   -2.646145   -0.153697
     10          6           0       -1.550201   -2.887096   -0.236037
     11          6           0       -0.649310   -1.841560   -0.067146
     12          6           0       -0.985960    2.916636    0.814946
     13          6           0       -1.468256    4.140003    0.360683
     14          6           0       -1.559583    4.388125   -1.004546
     15          6           0       -1.168650    3.409766   -1.912344
     16          6           0       -0.694762    2.194046   -1.437589
     17          1           0        1.808759    0.477234    3.185819
     18          1           0       -0.300375    0.047963    2.464260
     19          1           0        0.814385    0.324202   -0.147457
     20          1           0       -2.844729    0.694019    0.448130
     21          1           0       -4.446445   -1.163799    0.160435
     22          1           0       -3.624403   -3.459512   -0.288065
     23          1           0       -1.184377   -3.887849   -0.435971
     24          1           0        0.418360   -2.027988   -0.134048
     25          1           0       -0.908819    2.727765    1.879770
     26          1           0       -1.768690    4.898064    1.074327
     27          1           0       -1.930374    5.338972   -1.368669
     28          1           0       -1.228878    3.583206   -2.979901
     29         17           0       -0.217323    0.983402   -2.611683
 ---------------------------------------------------------------------
                    Distance matrix (angstroms):
                    1          2          3          4          5
     1  C    0.000000
     2  N    1.349957   0.000000
     3  O    1.220830   2.276597   0.000000
     4  C    2.451215   1.460123   2.844865   0.000000
     5  C    3.635500   2.423478   4.249595   1.521267   0.000000
     6  C    3.271532   2.477456   3.335022   1.520980   2.531318
     7  C    4.617046   3.285776   5.300460   2.543571   1.393671
     8  C    5.806415   4.482468   6.563565   3.821525   2.416767
     9  C    6.171335   4.951625   6.936352   4.314968   2.794529
    10  C    5.476206   4.426398   6.171433   3.802201   2.418280
    11  C    4.194825   3.208685   4.808152   2.515768   1.395476
    12  C    3.493546   2.839048   3.617703   2.547174   3.522955
    13  C    4.764997   4.224066   4.702495   3.830307   4.704125
    14  C    5.645536   5.085166   5.411821   4.332332   5.095552
    15  C    5.522097   4.903855   5.234481   3.827254   4.476771
    16  C    4.462024   3.765968   4.280257   2.536530   3.209764
    17  H    1.099615   2.055219   2.025994   3.365257   4.309873
    18  H    2.029577   1.009971   3.150933   2.126798   2.493096
    19  H    2.546540   2.061618   2.594399   1.093600   2.134704
    20  H    4.713102   3.409272   5.336096   2.753860   2.152152
    21  H    6.645292   5.298865   7.417251   4.689833   3.396406
    22  H    7.207935   5.997466   7.999182   5.399005   3.878610
    23  H    6.126834   5.215329   6.792005   4.662095   3.398516
    24  H    3.936358   3.265512   4.416734   2.698911   2.149195
    25  H    3.039310   2.451148   3.414524   2.737999   3.694105
    26  H    5.280357   4.834177   5.262595   4.692391   5.557157
    27  H    6.653022   6.139452   6.364850   5.415876   6.141906
    28  H    6.456603   5.861376   6.086525   4.679677   5.202404
    29  Cl   5.138539   4.481711   4.912007   3.054587   3.306535
                    6          7          8          9         10
     6  C    0.000000
     7  C    2.939286   0.000000
     8  C    4.307002   1.393459   0.000000
     9  C    5.125184   2.413580   1.391292   0.000000
    10  C    4.902961   2.783635   2.409214   1.393653   0.000000
    11  C    3.760371   2.407565   2.779754   2.410949   1.390422
    12  C    1.393378   3.597719   4.952290   5.968655   5.925052
    13  C    2.427699   4.564401   5.827178   6.958815   7.052865
    14  C    2.811650   4.952106   6.127718   7.215034   7.315704
    15  C    2.437284   4.503574   5.627155   6.544884   6.527331
    16  C    1.395786   3.512932   4.710661   5.479897   5.290889
    17  H    4.296144   5.247846   6.312520   6.578204   5.857510
    18  H    3.165710   3.117208   4.132045   4.580003   4.179502
    19  H    2.126440   3.377625   4.527244   4.771959   3.988928
    20  H    2.617331   1.085285   2.149715   3.394792   3.868885
    21  H    4.941582   2.148228   1.084112   2.150547   3.393400
    22  H    6.178148   3.396410   2.150513   1.084088   2.152366
    23  H    5.847711   3.867731   3.393209   2.152967   1.084117
    24  H    4.073816   3.390393   3.865636   3.395555   2.150279
    25  H    2.137866   3.782442   5.097480   6.087720   6.034457
    26  H    3.403338   5.318723   6.533901   7.729783   7.897689
    27  H    3.895236   5.905449   7.007215   8.137469   8.312375
    28  H    3.409891   5.218403   6.206122   7.046522   7.035399
    29  Cl   2.730820   3.878602   4.778292   5.149942   4.732970
                   11         12         13         14         15
    11  C    0.000000
    12  C    4.850964   0.000000
    13  C    6.052504   1.391255   0.000000
    14  C    6.365241   2.409331   1.390596   0.000000
    15  C    5.590250   2.777529   2.406172   1.390724   0.000000
    16  C    4.262194   2.383453   2.760223   2.397796   1.388502
    17  H    4.690489   4.402520   5.668871   6.648305   6.592115
    18  H    3.178061   3.379282   4.746975   5.696949   5.586617
    19  H    2.615221   3.299724   4.475377   4.783911   4.070376
    20  H    3.393307   2.920548   3.711756   4.172324   3.969429
    21  H    3.863856   5.390110   6.086052   6.365140   5.996487
    22  H    3.393781   6.988081   7.926063   8.146302   7.473687
    23  H    2.147004   6.921357   8.072277   8.303963   7.445476
    24  H    1.085887   5.227046   6.469018   6.770268   5.937180
    25  H    4.973586   1.084192   2.148257   3.391101   3.861705
    26  H    6.926651   2.146159   1.083606   2.150692   3.390469
    27  H    7.409125   3.395262   2.154469   1.083597   2.144212
    28  H    6.184507   3.860594   3.395119   2.158538   1.083230
    29  Cl   3.826446   4.008739   4.512641   3.997086   2.698396
                   16         17         18         19         20
    16  C    0.000000
    17  H    5.530910   0.000000
    18  H    4.470530   2.270103   0.000000
    19  H    2.727322   3.481799   2.853079   0.000000
    20  H    3.229300   5.403414   3.309971   3.725669   0.000000
    21  H    5.282417   7.139573   4.895495   5.475881   2.469767
    22  H    6.470465   7.555467   5.561191   5.834304   4.289720
    23  H    6.183236   6.413281   4.968241   4.671152   4.952971
    24  H    4.556735   4.385301   3.402551   2.385333   4.289056
    25  H    3.366830   3.762431   2.809479   3.585554   3.151740
    26  H    3.843795   6.066323   5.254649   5.393074   4.384515
    27  H    3.379652   7.639436   6.733723   5.845767   5.070739
    28  H    2.143309   7.542573   6.557359   4.776900   4.765478
    29  Cl   1.752742   6.162162   5.162087   2.751614   4.043447
                   21         22         23         24         25
    21  H    0.000000
    22  H    2.479356   0.000000
    23  H    4.291530   2.481748   0.000000
    24  H    4.949734   4.291493   2.473662   0.000000
    25  H    5.533099   7.096218   7.014623   5.332359   0.000000
    26  H    6.689675   8.668844   8.933906   7.362985   2.469476
    27  H    7.138264   9.025008   9.303799   7.830258   4.291192
    28  H    6.538234   7.911030   7.892416   6.503674   4.944756
    29  Cl   5.493685   6.061920   5.421992   3.951106   4.867660
                   26         27         28         29
    26  H    0.000000
    27  H    2.487724   0.000000
    28  H    4.296162   2.484126   0.000000
    29  Cl   5.596248   4.842585   2.813861   0.000000
 Symmetry turned off by external request.
 Stoichiometry    C14H12ClNO
 Framework group  C1[X(C14H12ClNO)]
 Deg. of freedom    81
 Full point group                 C1      NOp   1
 Rotational constants (GHZ):           0.5451730           0.3557027           0.2904983
 Standard basis: 6-311+G(d) (5D, 7F)
   418 basis functions,   689 primitive gaussians,   435 cartesian basis functions
    64 alpha electrons       64 beta electrons
       nuclear repulsion energy      1260.2226829598 Hartrees.
 NAtoms=   29 NActive=   29 NUniq=   29 SFac= 1.00D+00 NAtFMM=   60 NAOKFM=F Big=F
 Integral buffers will be    131072 words long.
 Raffenetti 2 integral format.
 Two-electron integral symmetry is turned off.
 ------------------------------------------------------------------------------
 Polarizable Continuum Model (PCM)
 =================================
 Model                : PCM.
 Atomic radii         : UFF (Universal Force Field).
 Polarization charges : Total charges.
 Charge compensation  : None.
 Solution method      : On-the-fly selection.
 Cavity type          : Scaled VdW (van der Waals Surface) (Alpha=1.100).
 Cavity algorithm     : GePol (No added spheres)
                        Default sphere list used, NSphG=   29.
                        Lebedev-Laikov grids with approx.  5.0 points / Ang**2.
                        Smoothing algorithm: York/Karplus (Gamma=1.0000).
                        Polarization charges: spherical gaussians, with
                                              point-specific exponents (IZeta= 3).
                        Self-potential: point-specific (ISelfS= 7).
                        Self-field    : sphere-specific E.n sum rule (ISelfD= 2).
 1st derivatives      : Analytical E(r).r(x)/FMM algorithm (CHGder, D1EAlg=3).
                        Cavity 1st derivative terms included.
 Solvent              : DiMethylSulfoxide, Eps=  46.826000 Eps(inf)=   2.007889
 ------------------------------------------------------------------------------
 One-electron integrals computed using PRISM.
 NBasis=   418 RedAO= T EigKep=  1.08D-06  NBF=   418
 NBsUse=   416 1.00D-06 EigRej=  7.66D-07 NBFU=   416
 Initial guess from the checkpoint file:  "/home/aikhl/works/aikhl/Gau-16611.chk"
 B after Tr=    -0.002051    0.007195    0.015117
         Rot=    0.999999    0.000614    0.001130    0.000698 Ang=   0.17 deg.
 ExpMin= 4.38D-02 ExpMax= 1.06D+05 ExpMxC= 3.62D+03 IAcc=3 IRadAn=         5 AccDes= 0.00D+00
 Harris functional with IExCor= 1009 and IRadAn=       5 diagonalized for initial guess.
 HarFok:  IExCor= 1009 AccDes= 0.00D+00 IRadAn=         5 IDoV= 1 UseB2=F ITyADJ=14
 ICtDFT=  3500011 ScaDFX=  1.000000  1.000000  1.000000  1.000000
 FoFCou: FMM=F IPFlag=           0 FMFlag=      100000 FMFlg1=           0
         NFxFlg=           0 DoJE=T BraDBF=F KetDBF=T FulRan=T
         wScrn=  0.000000 ICntrl=       500 IOpCl=  0 I1Cent=   200000004 NGrid=           0
         NMat0=    1 NMatS0=      1 NMatT0=    0 NMatD0=    1 NMtDS0=    0 NMtDT0=    0
 Symmetry not used in FoFCou.
 Requested convergence on RMS density matrix=1.00D-08 within 128 cycles.
 Requested convergence on MAX density matrix=1.00D-06.
 Requested convergence on             energy=1.00D-06.
 No special actions if energy rises.
 Inv3:  Mode=1 IEnd=    15759792.
 Iteration    1 A*A^-1 deviation from unit magnitude is 7.33D-15 for    256.
 Iteration    1 A*A^-1 deviation from orthogonality  is 4.23D-15 for   1717    228.
 Iteration    1 A^-1*A deviation from unit magnitude is 6.88D-15 for    258.
 Iteration    1 A^-1*A deviation from orthogonality  is 7.54D-15 for   1869   1850.
 Error on total polarization charges =  0.01705
 SCF Done:  E(RM062X) =  -1130.79568880     A.U. after   15 cycles
            NFock= 15  Conv=0.29D-08     -V/T= 2.0032
 D1PCM: PCM CHGder 1st derivatives, ID1Alg=3 FixD1E=F DoIter=F DoCFld=F I1PDM=0.
 Calling FoFJK, ICntrl=      2127 FMM=F ISym2X=0 I1Cent= 0 IOpClX= 0 NMat=1 NMatS=1 NMatT=0.
 -------------------------------------------------------------------
 Center     Atomic                   Forces (Hartrees/Bohr)
 Number     Number              X              Y              Z
 -------------------------------------------------------------------
      1        6           0.007370408   -0.002878557   -0.003000756
      2        7           0.000606794   -0.004636281    0.000175857
      3        8          -0.003466509   -0.003209181    0.000023453
      4        6          -0.002656700    0.006242343   -0.000880890
      5        6          -0.000049885   -0.000026268    0.000255344
      6        6           0.000035456   -0.000495538   -0.000586401
      7        6          -0.000209964   -0.000059581    0.000059460
      8        6           0.000046364    0.000161695    0.000004995
      9        6           0.000114793   -0.000048945   -0.000040930
     10        6          -0.000096865   -0.000065209   -0.000022906
     11        6           0.000115509    0.000079912    0.000028338
     12        6           0.000067587    0.000394916    0.000538566
     13        6          -0.000030263    0.000134798   -0.000239277
     14        6          -0.000016401    0.000049960    0.000159280
     15        6           0.000064203   -0.000132320   -0.000006648
     16        6          -0.000195236    0.000202687   -0.000099962
     17        1          -0.003689502    0.006314842    0.003793518
     18        1           0.001371334   -0.002026042   -0.000178226
     19        1           0.000507668    0.000216374    0.000153767
     20        1           0.000005113   -0.000032019    0.000005830
     21        1           0.000007496   -0.000001342   -0.000001541
     22        1           0.000008059   -0.000000155    0.000008091
     23        1           0.000000996    0.000017096   -0.000004346
     24        1           0.000012657   -0.000010552    0.000001565
     25        1           0.000073629   -0.000173638   -0.000268334
     26        1          -0.000035787    0.000012039   -0.000019240
     27        1          -0.000008283   -0.000003224   -0.000003363
     28        1           0.000014029    0.000006024    0.000009048
     29       17           0.000033300   -0.000033833    0.000135709
 -------------------------------------------------------------------
 Cartesian Forces:  Max     0.007370408 RMS     0.001655500

 GradGradGradGradGradGradGradGradGradGradGradGradGradGradGradGradGradGrad
 Berny optimization.
 Using GEDIIS/GDIIS optimizer.
 FormGI is forming the generalized inverse of G from B-inverse, IUseBI=4.
 Internal  Forces:  Max     0.008891244 RMS     0.001075015
 Search for a local minimum.
 Step number   2 out of a maximum of   80 on scan point     2 out of    18
 All quantities printed in internal units (Hartrees-Bohrs-Radians)
 Mixed Optimization -- RFO/linear search
 Update second derivatives using D2CorX and points    1    2
 DE= -1.91D-03 DEPred=-6.04D-03 R= 3.16D-01
 Trust test= 3.16D-01 RLast= 5.32D-01 DXMaxT set to 3.00D-01
 ITU=  0  0
 Use linear search instead of GDIIS.
     Eigenvalues ---    0.00480   0.00485   0.00931   0.01463   0.01489
     Eigenvalues ---    0.01789   0.02162   0.02162   0.02174   0.02180
     Eigenvalues ---    0.02182   0.02185   0.02187   0.02191   0.02192
     Eigenvalues ---    0.02194   0.02200   0.02204   0.02209   0.02214
     Eigenvalues ---    0.02220   0.02229   0.04850   0.05542   0.06124
     Eigenvalues ---    0.06773   0.15300   0.15982   0.16000   0.16000
     Eigenvalues ---    0.16000   0.16000   0.16000   0.16000   0.16000
     Eigenvalues ---    0.16000   0.16018   0.18447   0.19027   0.22000
     Eigenvalues ---    0.22000   0.22000   0.22134   0.22401   0.22492
     Eigenvalues ---    0.23473   0.24482   0.24973   0.24979   0.25002
     Eigenvalues ---    0.30210   0.30243   0.30246   0.33800   0.34423
     Eigenvalues ---    0.35296   0.35361   0.35502   0.35502   0.35505
     Eigenvalues ---    0.35528   0.35566   0.35566   0.35610   0.37230
     Eigenvalues ---    0.42418   0.42521   0.42697   0.42719   0.45977
     Eigenvalues ---    0.46549   0.46595   0.46686   0.46892   0.46905
     Eigenvalues ---    0.47112   0.47176   0.47448   0.55474   0.95664
     Eigenvalues --- 1000.000001000.000001000.000001000.000001000.00000
     Eigenvalues --- 1000.000001000.000001000.000001000.000001000.00000
     Eigenvalues --- 1000.000001000.000001000.000001000.000001000.00000
     Eigenvalues --- 1000.000001000.000001000.000001000.000001000.00000
     Eigenvalues --- 1000.000001000.000001000.000001000.000001000.00000
     Eigenvalues --- 1000.000001000.000001000.000001000.000001000.00000
     Eigenvalues --- 1000.000001000.000001000.000001000.000001000.00000
     Eigenvalues --- 1000.000001000.000001000.000001000.000001000.00000
     Eigenvalues --- 1000.000001000.000001000.000001000.000001000.00000
     Eigenvalues --- 1000.000001000.000001000.000001000.000001000.00000
     Eigenvalues --- 1000.000001000.000001000.000001000.000001000.00000
     Eigenvalues --- 1000.000001000.000001000.000001000.000001000.00000
     Eigenvalues --- 1000.000001000.000001000.000001000.000001000.00000
     Eigenvalues --- 1000.000001000.000001000.00000
 RFO step:  Lambda=-4.76430284D-04 EMin= 4.79824575D-03
 Quartic linear search produced a step of -0.36786.
 Iteration  1 RMS(Cart)=  0.02412602 RMS(Int)=  0.00172401
 Iteration  2 RMS(Cart)=  0.00158159 RMS(Int)=  0.00072231
 Iteration  3 RMS(Cart)=  0.00000247 RMS(Int)=  0.00072231
 Iteration  4 RMS(Cart)=  0.00000000 RMS(Int)=  0.00072231
 Iteration  1 RMS(Cart)=  0.00002862 RMS(Int)=  0.00002043
 Iteration  2 RMS(Cart)=  0.00001132 RMS(Int)=  0.00002274
 Iteration  3 RMS(Cart)=  0.00000448 RMS(Int)=  0.00002473
 Iteration  4 RMS(Cart)=  0.00000177 RMS(Int)=  0.00002564
 Iteration  5 RMS(Cart)=  0.00000070 RMS(Int)=  0.00002602
 Variable       Old X    -DE/DX   Delta X   Delta X   Delta X     New X
                                 (Linear)    (Quad)   (Total)
    R1        2.55105   0.00050  -0.00155   0.00235   0.00080   2.55185
    R2        2.30703  -0.00398   0.00060  -0.00329  -0.00269   2.30435
    R3        2.07797  -0.00025  -0.00040   0.00000  -0.00040   2.07757
    R4        2.75923   0.00128  -0.00181   0.00424   0.00243   2.76166
    R5        1.90857   0.00018   0.00006   0.00017   0.00023   1.90880
    R6        2.87478  -0.00002   0.00000  -0.00005  -0.00005   2.87473
    R7        2.87424   0.00008   0.00047  -0.00037   0.00010   2.87433
    R8        2.06660   0.00029  -0.00013   0.00069   0.00056   2.06716
    R9        2.63366   0.00010   0.00001   0.00013   0.00014   2.63380
   R10        2.63707  -0.00001  -0.00002   0.00001  -0.00001   2.63706
   R11        2.63310   0.00029   0.00038  -0.00003   0.00035   2.63345
   R12        2.63765  -0.00007   0.00013  -0.00025  -0.00012   2.63753
   R13        2.63326  -0.00012  -0.00000  -0.00016  -0.00017   2.63309
   R14        2.05089  -0.00003   0.00001  -0.00007  -0.00006   2.05084
   R15        2.62916   0.00009  -0.00001   0.00013   0.00012   2.62928
   R16        2.04867  -0.00001   0.00000  -0.00002  -0.00001   2.04866
   R17        2.63362  -0.00007  -0.00000  -0.00009  -0.00010   2.63353
   R18        2.04863  -0.00001   0.00000  -0.00001  -0.00001   2.04862
   R19        2.62752   0.00003   0.00001   0.00003   0.00004   2.62756
   R20        2.04868  -0.00001   0.00000  -0.00003  -0.00003   2.04866
   R21        2.05203   0.00001  -0.00002   0.00005   0.00003   2.05206
   R22        2.62909   0.00020   0.00009   0.00017   0.00026   2.62935
   R23        2.04883  -0.00023  -0.00020  -0.00017  -0.00037   2.04846
   R24        2.62785  -0.00009  -0.00019   0.00010  -0.00009   2.62776
   R25        2.04772   0.00000  -0.00002   0.00003   0.00001   2.04773
   R26        2.62809   0.00009  -0.00001   0.00012   0.00011   2.62819
   R27        2.04770   0.00000  -0.00002   0.00002   0.00000   2.04771
   R28        2.62389  -0.00010  -0.00012  -0.00001  -0.00013   2.62376
   R29        2.04701  -0.00001  -0.00001   0.00000  -0.00001   2.04700
   R30        3.31220  -0.00006  -0.00016   0.00007  -0.00009   3.31211
    A1        2.17409  -0.00268  -0.00677  -0.00107  -0.00338   2.17070
    A2        1.98409   0.00095  -0.00703   0.00368   0.00111   1.98520
    A3        2.12155   0.00221   0.00127  -0.00168   0.00405   2.12560
    A4        2.11889   0.00067   0.00255  -0.00178   0.00314   2.12203
    A5        2.05807  -0.00140   0.00868  -0.01535  -0.00429   2.05378
    A6        2.05436   0.00137   0.00496  -0.00543   0.00205   2.05641
    A7        1.89782  -0.00053  -0.00019  -0.00106  -0.00125   1.89657
    A8        1.96172   0.00073   0.00110   0.00144   0.00254   1.96426
    A9        1.86378  -0.00026  -0.00172  -0.00020  -0.00191   1.86187
   A10        1.96561  -0.00002   0.00084  -0.00045   0.00040   1.96600
   A11        1.89082   0.00032   0.00016   0.00099   0.00116   1.89198
   A12        1.88003  -0.00026  -0.00037  -0.00070  -0.00107   1.87896
   A13        2.11992   0.00018   0.00013   0.00028   0.00041   2.12033
   A14        2.07939  -0.00022  -0.00009  -0.00044  -0.00053   2.07886
   A15        2.08311   0.00004  -0.00003   0.00017   0.00014   2.08325
   A16        2.12572   0.00012   0.00176  -0.00177  -0.00001   2.12571
   A17        2.10789  -0.00005  -0.00143   0.00155   0.00012   2.10800
   A18        2.04933  -0.00006  -0.00033   0.00027  -0.00007   2.04926
   A19        2.09877  -0.00005   0.00004  -0.00017  -0.00013   2.09863
   A20        2.09404   0.00003   0.00002   0.00006   0.00008   2.09412
   A21        2.09036   0.00002  -0.00007   0.00011   0.00005   2.09040
   A22        2.09715   0.00001  -0.00002   0.00003   0.00002   2.09716
   A23        2.08951  -0.00000   0.00001  -0.00002  -0.00001   2.08950
   A24        2.09652  -0.00000   0.00000  -0.00001  -0.00001   2.09651
   A25        2.09064   0.00004  -0.00001   0.00012   0.00011   2.09075
   A26        2.09649  -0.00002   0.00000  -0.00003  -0.00003   2.09646
   A27        2.09605  -0.00003   0.00001  -0.00009  -0.00007   2.09597
   A28        2.09421  -0.00002   0.00002  -0.00010  -0.00007   2.09413
   A29        2.09700   0.00002  -0.00001   0.00007   0.00006   2.09706
   A30        2.09197   0.00000  -0.00001   0.00002   0.00001   2.09198
   A31        2.10249  -0.00002  -0.00000  -0.00005  -0.00005   2.10244
   A32        2.08573   0.00002  -0.00004   0.00010   0.00006   2.08579
   A33        2.09494   0.00000   0.00004  -0.00005  -0.00001   2.09493
   A34        2.11781  -0.00006   0.00010  -0.00024  -0.00014   2.11767
   A35        2.07267  -0.00021   0.00089  -0.00194  -0.00104   2.07163
   A36        2.09270   0.00027  -0.00099   0.00217   0.00118   2.09388
   A37        2.09465  -0.00000   0.00003  -0.00000   0.00003   2.09468
   A38        2.09005   0.00003  -0.00003   0.00014   0.00011   2.09016
   A39        2.09848  -0.00003  -0.00000  -0.00014  -0.00015   2.09834
   A40        2.09078   0.00002  -0.00004   0.00007   0.00003   2.09081
   A41        2.10475  -0.00000  -0.00001   0.00002   0.00001   2.10476
   A42        2.08765  -0.00001   0.00005  -0.00009  -0.00004   2.08761
   A43        2.08139   0.00001   0.00008  -0.00013  -0.00005   2.08134
   A44        2.11185  -0.00001  -0.00000   0.00002   0.00002   2.11187
   A45        2.08994  -0.00001  -0.00008   0.00011   0.00003   2.08997
   A46        2.13240   0.00010   0.00016   0.00003   0.00019   2.13259
   A47        2.09218  -0.00027  -0.00011  -0.00052  -0.00063   2.09155
   A48        2.05861   0.00017  -0.00005   0.00049   0.00044   2.05905
    D1        0.37714  -0.00258  -0.00000   0.00000   0.00000   0.37714
    D2       -3.11272  -0.00026   0.07798  -0.07430   0.00328  -3.10944
    D3       -2.67610  -0.00889  -0.13814  -0.01179  -0.14985  -2.82595
    D4        0.11722  -0.00657  -0.06016  -0.08608  -0.14657  -0.02935
    D5        2.56308   0.00083   0.04281  -0.04763  -0.00482   2.55826
    D6       -1.53169   0.00093   0.04454  -0.04798  -0.00344  -1.53513
    D7        0.52629   0.00086   0.04362  -0.04815  -0.00452   0.52177
    D8       -0.23096  -0.00096  -0.03530   0.02841  -0.00689  -0.23785
    D9        1.95746  -0.00086  -0.03356   0.02806  -0.00551   1.95195
   D10       -2.26775  -0.00093  -0.03448   0.02789  -0.00659  -2.27434
   D11        1.59672   0.00031   0.00186  -0.00290  -0.00104   1.59568
   D12       -1.50255   0.00029   0.00156  -0.00312  -0.00155  -1.50410
   D13       -0.58942  -0.00023  -0.00002  -0.00365  -0.00367  -0.59309
   D14        2.59449  -0.00025  -0.00032  -0.00387  -0.00419   2.59031
   D15       -2.66706  -0.00011  -0.00018  -0.00317  -0.00334  -2.67041
   D16        0.51685  -0.00013  -0.00048  -0.00338  -0.00386   0.51299
   D17       -0.28424   0.00013  -0.00373   0.01658   0.01285  -0.27139
   D18        2.88205   0.00008  -0.00356   0.01441   0.01085   2.89290
   D19        1.86667  -0.00003  -0.00249   0.01594   0.01345   1.88012
   D20       -1.25023  -0.00007  -0.00231   0.01377   0.01145  -1.23877
   D21       -2.33259   0.00019  -0.00202   0.01644   0.01442  -2.31817
   D22        0.83370   0.00014  -0.00185   0.01427   0.01242   0.84612
   D23       -3.09891  -0.00004  -0.00042  -0.00069  -0.00111  -3.10002
   D24        0.05014  -0.00002  -0.00027  -0.00039  -0.00066   0.04949
   D25        0.00028  -0.00003  -0.00012  -0.00049  -0.00061  -0.00033
   D26       -3.13386  -0.00001   0.00003  -0.00019  -0.00016  -3.13401
   D27        3.10306   0.00005   0.00031   0.00081   0.00112   3.10419
   D28       -0.04486   0.00003   0.00024   0.00040   0.00063  -0.04423
   D29        0.00288   0.00002   0.00001   0.00060   0.00061   0.00350
   D30        3.13815   0.00000  -0.00006   0.00018   0.00012   3.13827
   D31       -3.11515  -0.00002  -0.00014  -0.00057  -0.00071  -3.11586
   D32        0.03021  -0.00003  -0.00142   0.00087  -0.00055   0.02965
   D33        0.00254   0.00003  -0.00032   0.00154   0.00122   0.00377
   D34       -3.13529   0.00001  -0.00160   0.00299   0.00138  -3.13391
   D35        3.11960   0.00003   0.00012   0.00107   0.00119   3.12079
   D36       -0.02246   0.00001   0.00001   0.00053   0.00054  -0.02192
   D37        0.00165  -0.00001   0.00026  -0.00098  -0.00072   0.00093
   D38       -3.14041  -0.00004   0.00014  -0.00152  -0.00137   3.14140
   D39       -0.00308   0.00001   0.00013   0.00009   0.00022  -0.00286
   D40       -3.13993   0.00001   0.00012   0.00016   0.00028  -3.13964
   D41        3.13107  -0.00001  -0.00003  -0.00021  -0.00024   3.13083
   D42       -0.00578  -0.00001  -0.00003  -0.00014  -0.00017  -0.00595
   D43        0.00273   0.00001  -0.00002   0.00020   0.00018   0.00291
   D44       -3.13523  -0.00000  -0.00001  -0.00004  -0.00005  -3.13528
   D45        3.13956   0.00001  -0.00002   0.00013   0.00011   3.13967
   D46        0.00160  -0.00000  -0.00000  -0.00011  -0.00012   0.00148
   D47        0.00042  -0.00001  -0.00009  -0.00009  -0.00018   0.00024
   D48       -3.13647  -0.00000  -0.00001  -0.00004  -0.00004  -3.13652
   D49        3.13838   0.00000  -0.00010   0.00016   0.00005   3.13843
   D50        0.00148   0.00001  -0.00002   0.00021   0.00019   0.00167
   D51       -0.00324  -0.00001   0.00009  -0.00031  -0.00022  -0.00346
   D52       -3.13847   0.00001   0.00017   0.00011   0.00027  -3.13820
   D53        3.13367  -0.00001   0.00001  -0.00037  -0.00035   3.13331
   D54       -0.00156   0.00001   0.00008   0.00005   0.00014  -0.00143
   D55       -0.00387  -0.00002   0.00015  -0.00099  -0.00083  -0.00470
   D56        3.14118  -0.00003  -0.00036  -0.00031  -0.00066   3.14051
   D57        3.13392  -0.00001   0.00145  -0.00245  -0.00100   3.13292
   D58       -0.00422  -0.00001   0.00094  -0.00177  -0.00083  -0.00505
   D59        0.00097  -0.00000   0.00009  -0.00019  -0.00010   0.00086
   D60       -3.13759   0.00000  -0.00012   0.00032   0.00020  -3.13740
   D61        3.13909   0.00000   0.00060  -0.00088  -0.00027   3.13881
   D62        0.00053   0.00001   0.00040  -0.00037   0.00003   0.00056
   D63        0.00310   0.00002  -0.00015   0.00075   0.00060   0.00370
   D64       -3.13853   0.00002  -0.00001   0.00063   0.00062  -3.13792
   D65       -3.14150   0.00001   0.00005   0.00025   0.00030  -3.14120
   D66        0.00006   0.00001   0.00019   0.00013   0.00032   0.00037
   D67       -0.00448  -0.00001  -0.00002  -0.00015  -0.00018  -0.00465
   D68        3.13757   0.00002   0.00009   0.00038   0.00047   3.13804
   D69        3.13715  -0.00001  -0.00016  -0.00004  -0.00020   3.13696
   D70       -0.00398   0.00001  -0.00005   0.00050   0.00044  -0.00354
         Item               Value     Threshold  Converged?
 Maximum Force            0.008439     0.002500     NO 
 RMS     Force            0.001043     0.001667     YES
 Maximum Displacement     0.196867     0.010000     NO 
 RMS     Displacement     0.024104     0.006667     NO 
 Predicted change in Energy=-1.150946D-03
 GradGradGradGradGradGradGradGradGradGradGradGradGradGradGradGradGradGrad

                          Input orientation:                          
 ---------------------------------------------------------------------
 Center     Atomic      Atomic             Coordinates (Angstroms)
 Number     Number       Type             X           Y           Z
 ---------------------------------------------------------------------
      1          6           0        1.519182    0.909046    2.226106
      2          7           0        0.275653    0.571345    1.822224
      3          8           0        2.301061    1.572269    1.565988
      4          6           0       -0.093522    0.561229    0.408250
      5          6           0       -1.106461   -0.550020    0.177481
      6          6           0       -0.589808    1.915525   -0.074572
      7          6           0       -2.477482   -0.314777    0.264013
      8          6           0       -3.381169   -1.362071    0.096656
      9          6           0       -2.919675   -2.649048   -0.161386
     10          6           0       -1.549631   -2.888815   -0.248668
     11          6           0       -0.648933   -1.843420   -0.077715
     12          6           0       -0.968737    2.918608    0.815514
     13          6           0       -1.449995    4.143300    0.363302
     14          6           0       -1.555565    4.388197   -1.001437
     15          6           0       -1.179819    3.405446   -1.910989
     16          6           0       -0.707325    2.188460   -1.438294
     17          1           0        1.756873    0.581411    3.248283
     18          1           0       -0.298122    0.041855    2.463094
     19          1           0        0.815183    0.321948   -0.151752
     20          1           0       -2.844645    0.688448    0.455088
     21          1           0       -4.445853   -1.169173    0.163893
     22          1           0       -3.623523   -3.462289   -0.297298
     23          1           0       -1.183741   -3.888403   -0.454159
     24          1           0        0.418669   -2.028810   -0.148703
     25          1           0       -0.879161    2.731448    1.879467
     26          1           0       -1.738342    4.904964    1.078102
     27          1           0       -1.925468    5.340005   -1.363957
     28          1           0       -1.250762    3.576533   -2.978261
     29         17           0       -0.248380    0.972089   -2.613770
 ---------------------------------------------------------------------
                    Distance matrix (angstroms):
                    1          2          3          4          5
     1  C    0.000000
     2  N    1.350381   0.000000
     3  O    1.219408   2.273716   0.000000
     4  C    2.454871   1.461408   2.845450   0.000000
     5  C    3.635896   2.423402   4.247737   1.521241   0.000000
     6  C    3.279323   2.480661   3.341615   1.521031   2.531674
     7  C    4.617454   3.285268   5.300053   2.543906   1.393745
     8  C    5.805685   4.481967   6.561786   3.821623   2.416662
     9  C    6.169571   4.951339   6.932491   4.314801   2.794368
    10  C    5.474109   4.426393   6.166204   3.801920   2.418256
    11  C    4.193374   3.208693   4.803244   2.515349   1.395472
    12  C    3.495404   2.841059   3.614889   2.547371   3.529509
    13  C    4.769324   4.226722   4.703943   3.830571   4.709543
    14  C    5.654697   5.088692   5.421687   4.332490   5.096815
    15  C    5.534634   4.907892   5.250375   3.827333   4.473566
    16  C    4.474602   3.769918   4.296021   2.536604   3.204577
    17  H    1.099404   2.056152   2.026834   3.389714   4.348407
    18  H    2.027505   1.010095   3.146858   2.129318   2.495547
    19  H    2.548432   2.061522   2.592637   1.093894   2.135753
    20  H    4.714674   3.408670   5.337933   2.754461   2.152243
    21  H    6.644800   5.298309   7.416349   4.690073   3.396332
    22  H    7.205800   5.997179   7.994955   5.398834   3.878444
    23  H    6.124143   5.215467   6.785556   4.661711   3.398492
    24  H    3.934698   3.265856   4.410367   2.698303   2.149242
    25  H    3.032055   2.450085   3.399380   2.737071   3.703573
    26  H    5.281736   4.836336   5.259436   4.692778   5.564822
    27  H    6.662399   6.143029   6.375262   5.416035   6.143223
    28  H    6.470975   5.865642   6.105958   4.679714   5.196920
    29  Cl   5.152927   4.484780   4.932570   3.053751   3.293054
                    6          7          8          9         10
     6  C    0.000000
     7  C    2.941462   0.000000
     8  C    4.308556   1.393371   0.000000
     9  C    5.125539   2.413570   1.391356   0.000000
    10  C    4.902372   2.783778   2.409300   1.393603   0.000000
    11  C    3.759411   2.407721   2.779787   2.410873   1.390443
    12  C    1.393562   3.610435   4.965964   5.979907   5.932628
    13  C    2.427887   4.576029   5.840347   6.969308   7.059397
    14  C    2.811738   4.956739   6.132228   7.217291   7.315845
    15  C    2.437294   4.500513   5.621904   6.537974   6.520566
    16  C    1.395723   3.506779   4.702317   5.470509   5.282368
    17  H    4.281138   5.257260   6.333195   6.628108   5.933305
    18  H    3.167881   3.116529   4.132338   4.582729   4.184346
    19  H    2.125899   3.379338   4.528466   4.772429   3.988827
    20  H    2.621173   1.085255   2.149642   3.394783   3.868998
    21  H    4.943816   2.148139   1.084104   2.150594   3.393447
    22  H    6.178505   3.396367   2.150546   1.084082   2.152270
    23  H    5.846574   3.867860   3.393294   2.152948   1.084103
    24  H    4.071892   3.390566   3.865684   3.395497   2.150303
    25  H    2.137223   3.800501   5.118140   6.105613   6.046969
    26  H    3.403606   5.334301   6.552698   7.745642   7.908155
    27  H    3.895325   5.910293   7.012152   8.139999   8.312556
    28  H    3.409871   5.211476   6.195448   7.034054   7.024296
    29  Cl   2.730234   3.860902   4.754902   5.124709   4.711002
                   11         12         13         14         15
    11  C    0.000000
    12  C    4.855619   0.000000
    13  C    6.056155   1.391394   0.000000
    14  C    6.364612   2.409434   1.390551   0.000000
    15  C    5.585098   2.777658   2.406205   1.390780   0.000000
    16  C    4.255660   2.383507   2.760200   2.397748   1.388433
    17  H    4.767596   4.337028   5.594120   6.597272   6.573996
    18  H    3.183244   3.382300   4.749505   5.698669   5.587820
    19  H    2.614945   3.295545   4.472029   4.782969   4.072212
    20  H    3.393433   2.936418   3.726859   4.179872   3.968884
    21  H    3.863882   5.406006   6.102238   6.371508   5.991598
    22  H    3.393692   7.000149   7.937607   8.148766   7.466021
    23  H    2.147018   6.927748   8.077586   8.303004   7.437916
    24  H    1.085902   5.227959   6.469080   6.767772   5.932280
    25  H    4.981263   1.083997   2.148939   3.391452   3.861635
    26  H    6.932778   2.146359   1.083612   2.150567   3.390453
    27  H    7.408478   3.395378   2.154437   1.083599   2.144238
    28  H    6.176670   3.860717   3.395138   2.158596   1.083224
    29  Cl   3.810395   4.008471   4.512585   3.997267   2.698649
                   16         17         18         19         20
    16  C    0.000000
    17  H    5.533434   0.000000
    18  H    4.471710   2.265093   0.000000
    19  H    2.730767   3.537561   2.855752   0.000000
    20  H    3.225379   5.383992   3.306804   3.727857   0.000000
    21  H    5.274211   7.145056   4.894547   5.477370   2.469700
    22  H    6.460422   7.607321   5.563909   5.834702   4.289680
    23  H    6.174444   6.506499   4.974095   4.670568   4.953070
    24  H    4.551513   4.488158   3.409242   2.383967   4.289204
    25  H    3.366289   3.666742   2.812852   3.578036   3.172669
    26  H    3.843779   5.968193   5.257591   5.388605   4.403528
    27  H    3.379591   7.581333   6.735352   5.844784   5.078463
    28  H    2.143261   7.535681   6.558187   4.780126   4.761238
    29  Cl   1.752693   6.207845   5.161624   2.759599   4.029757
                   21         22         23         24         25
    21  H    0.000000
    22  H    2.479376   0.000000
    23  H    4.291571   2.481676   0.000000
    24  H    4.949775   4.291417   2.473683   0.000000
    25  H    5.556917   7.115631   7.025739   5.334594   0.000000
    26  H    6.712789   8.686573   8.943082   7.364440   2.470739
    27  H    7.145353   9.027819   9.302763   7.827596   4.291751
    28  H    6.527134   7.896998   7.880409   6.497174   4.944672
    29  Cl   5.469845   6.035010   5.400297   3.940419   4.866458
                   26         27         28         29
    26  H    0.000000
    27  H    2.487555   0.000000
    28  H    4.296108   2.484157   0.000000
    29  Cl   5.596197   4.842866   2.814383   0.000000
 Symmetry turned off by external request.
 Stoichiometry    C14H12ClNO
 Framework group  C1[X(C14H12ClNO)]
 Deg. of freedom    81
 Full point group                 C1      NOp   1
 Rotational constants (GHZ):           0.5449977           0.3566252           0.2899613
 Standard basis: 6-311+G(d) (5D, 7F)
   418 basis functions,   689 primitive gaussians,   435 cartesian basis functions
    64 alpha electrons       64 beta electrons
       nuclear repulsion energy      1260.3073089247 Hartrees.
 NAtoms=   29 NActive=   29 NUniq=   29 SFac= 1.00D+00 NAtFMM=   60 NAOKFM=F Big=F
 Integral buffers will be    131072 words long.
 Raffenetti 2 integral format.
 Two-electron integral symmetry is turned off.
 ------------------------------------------------------------------------------
 Polarizable Continuum Model (PCM)
 =================================
 Model                : PCM.
 Atomic radii         : UFF (Universal Force Field).
 Polarization charges : Total charges.
 Charge compensation  : None.
 Solution method      : On-the-fly selection.
 Cavity type          : Scaled VdW (van der Waals Surface) (Alpha=1.100).
 Cavity algorithm     : GePol (No added spheres)
                        Default sphere list used, NSphG=   29.
                        Lebedev-Laikov grids with approx.  5.0 points / Ang**2.
                        Smoothing algorithm: York/Karplus (Gamma=1.0000).
                        Polarization charges: spherical gaussians, with
                                              point-specific exponents (IZeta= 3).
                        Self-potential: point-specific (ISelfS= 7).
                        Self-field    : sphere-specific E.n sum rule (ISelfD= 2).
 1st derivatives      : Analytical E(r).r(x)/FMM algorithm (CHGder, D1EAlg=3).
                        Cavity 1st derivative terms included.
 Solvent              : DiMethylSulfoxide, Eps=  46.826000 Eps(inf)=   2.007889
 ------------------------------------------------------------------------------
 One-electron integrals computed using PRISM.
 NBasis=   418 RedAO= T EigKep=  1.09D-06  NBF=   418
 NBsUse=   416 1.00D-06 EigRej=  7.65D-07 NBFU=   416
 Initial guess from the checkpoint file:  "/home/aikhl/works/aikhl/Gau-16611.chk"
 B after Tr=    -0.005485   -0.010867   -0.009699
         Rot=    0.999998   -0.000539   -0.001691    0.000577 Ang=  -0.21 deg.
 ExpMin= 4.38D-02 ExpMax= 1.06D+05 ExpMxC= 3.62D+03 IAcc=3 IRadAn=         5 AccDes= 0.00D+00
 Harris functional with IExCor= 1009 and IRadAn=       5 diagonalized for initial guess.
 HarFok:  IExCor= 1009 AccDes= 0.00D+00 IRadAn=         5 IDoV= 1 UseB2=F ITyADJ=14
 ICtDFT=  3500011 ScaDFX=  1.000000  1.000000  1.000000  1.000000
 FoFCou: FMM=F IPFlag=           0 FMFlag=      100000 FMFlg1=           0
         NFxFlg=           0 DoJE=T BraDBF=F KetDBF=T FulRan=T
         wScrn=  0.000000 ICntrl=       500 IOpCl=  0 I1Cent=   200000004 NGrid=           0
         NMat0=    1 NMatS0=      1 NMatT0=    0 NMatD0=    1 NMtDS0=    0 NMtDT0=    0
 Symmetry not used in FoFCou.
 Requested convergence on RMS density matrix=1.00D-08 within 128 cycles.
 Requested convergence on MAX density matrix=1.00D-06.
 Requested convergence on             energy=1.00D-06.
 No special actions if energy rises.
 Inv3:  Mode=1 IEnd=    15718563.
 Iteration    1 A*A^-1 deviation from unit magnitude is 8.55D-15 for    256.
 Iteration    1 A*A^-1 deviation from orthogonality  is 4.47D-15 for   1662    256.
 Iteration    1 A^-1*A deviation from unit magnitude is 7.88D-15 for    256.
 Iteration    1 A^-1*A deviation from orthogonality  is 3.93D-15 for   1869   1849.
 Error on total polarization charges =  0.01703
 SCF Done:  E(RM062X) =  -1130.79697467     A.U. after   13 cycles
            NFock= 13  Conv=0.65D-08     -V/T= 2.0032
 D1PCM: PCM CHGder 1st derivatives, ID1Alg=3 FixD1E=F DoIter=F DoCFld=F I1PDM=0.
 Calling FoFJK, ICntrl=      2127 FMM=F ISym2X=0 I1Cent= 0 IOpClX= 0 NMat=1 NMatS=1 NMatT=0.
 -------------------------------------------------------------------
 Center     Atomic                   Forces (Hartrees/Bohr)
 Number     Number              X              Y              Z
 -------------------------------------------------------------------
      1        6          -0.001553841    0.010917249    0.003952863
      2        7           0.002257915   -0.007470353   -0.000911323
      3        8           0.001023801   -0.006346414   -0.002884915
      4        6          -0.001460003    0.004311640   -0.000375119
      5        6           0.000024771   -0.000122691    0.000014708
      6        6           0.000117282   -0.000183858    0.000353976
      7        6           0.000000754   -0.000017456    0.000032828
      8        6           0.000022764    0.000043408    0.000007166
      9        6           0.000019289   -0.000026226   -0.000018715
     10        6          -0.000032648   -0.000014674    0.000015191
     11        6          -0.000007436    0.000029097    0.000009356
     12        6           0.000089301    0.000258667    0.000268213
     13        6           0.000024326    0.000088800   -0.000135713
     14        6          -0.000001798    0.000013631    0.000140918
     15        6           0.000018582   -0.000119098    0.000041626
     16        6          -0.000070003   -0.000020932   -0.000168639
     17        1          -0.001311617    0.000207603    0.000067939
     18        1           0.000695831   -0.001624901   -0.000354548
     19        1           0.000096743    0.000101821    0.000019496
     20        1           0.000012020    0.000030550    0.000004069
     21        1          -0.000001722   -0.000007587    0.000003817
     22        1          -0.000003499    0.000002163   -0.000003439
     23        1          -0.000001058   -0.000000292   -0.000002505
     24        1          -0.000001490   -0.000000068   -0.000005651
     25        1          -0.000012715   -0.000097833   -0.000099277
     26        1          -0.000017168    0.000004730   -0.000011537
     27        1          -0.000011581   -0.000007820    0.000003036
     28        1           0.000006993   -0.000009890    0.000009124
     29       17           0.000076203    0.000060733    0.000027055
 -------------------------------------------------------------------
 Cartesian Forces:  Max     0.010917249 RMS     0.001777839

 GradGradGradGradGradGradGradGradGradGradGradGradGradGradGradGradGradGrad
 Berny optimization.
 Using GEDIIS/GDIIS optimizer.
 FormGI is forming the generalized inverse of G from B-inverse, IUseBI=4.
 Internal  Forces:  Max     0.007380987 RMS     0.000818493
 Search for a local minimum.
 Step number   3 out of a maximum of   80 on scan point     2 out of    18
 All quantities printed in internal units (Hartrees-Bohrs-Radians)
 Mixed Optimization -- En-DIIS/RFO-DIIS
 Update second derivatives using D2CorX and points    1    2    3
 DE= -1.29D-03 DEPred=-1.15D-03 R= 1.12D+00
 TightC=F SS=  1.41D+00  RLast= 2.13D-01 DXNew= 5.0454D-01 6.3820D-01
 Trust test= 1.12D+00 RLast= 2.13D-01 DXMaxT set to 5.05D-01
 ITU=  1  0  0
 Use linear search instead of GDIIS.
     Eigenvalues ---    0.00481   0.00485   0.00935   0.01433   0.01474
     Eigenvalues ---    0.01489   0.02162   0.02162   0.02174   0.02180
     Eigenvalues ---    0.02182   0.02186   0.02187   0.02191   0.02192
     Eigenvalues ---    0.02194   0.02200   0.02204   0.02209   0.02214
     Eigenvalues ---    0.02220   0.02229   0.04810   0.05314   0.06107
     Eigenvalues ---    0.06794   0.15331   0.15986   0.15999   0.16000
     Eigenvalues ---    0.16000   0.16000   0.16000   0.16000   0.16000
     Eigenvalues ---    0.16000   0.16111   0.18550   0.19102   0.22000
     Eigenvalues ---    0.22000   0.22000   0.22185   0.22317   0.22493
     Eigenvalues ---    0.23473   0.24483   0.24976   0.24986   0.25004
     Eigenvalues ---    0.30213   0.30243   0.30246   0.33798   0.34422
     Eigenvalues ---    0.35296   0.35362   0.35502   0.35502   0.35505
     Eigenvalues ---    0.35527   0.35566   0.35566   0.35610   0.37229
     Eigenvalues ---    0.42418   0.42521   0.42697   0.42719   0.45976
     Eigenvalues ---    0.46549   0.46595   0.46686   0.46892   0.46904
     Eigenvalues ---    0.47112   0.47175   0.47448   0.55507   0.95212
     Eigenvalues --- 1000.000001000.000001000.000001000.000001000.00000
     Eigenvalues --- 1000.000001000.000001000.000001000.000001000.00000
     Eigenvalues --- 1000.000001000.000001000.000001000.000001000.00000
     Eigenvalues --- 1000.000001000.000001000.000001000.000001000.00000
     Eigenvalues --- 1000.000001000.000001000.000001000.000001000.00000
     Eigenvalues --- 1000.000001000.000001000.000001000.000001000.00000
     Eigenvalues --- 1000.000001000.000001000.000001000.000001000.00000
     Eigenvalues --- 1000.000001000.000001000.000001000.000001000.00000
     Eigenvalues --- 1000.000001000.000001000.000001000.000001000.00000
     Eigenvalues --- 1000.000001000.000001000.000001000.000001000.00000
     Eigenvalues --- 1000.000001000.000001000.000001000.000001000.00000
     Eigenvalues --- 1000.000001000.000001000.000001000.000001000.00000
     Eigenvalues --- 1000.000001000.000001000.000001000.000001000.00000
     Eigenvalues --- 1000.000001000.000001000.00000
 RFO step:  Lambda=-2.02073182D-04 EMin= 4.80942352D-03
 Quartic linear search produced a step of  0.09257.
 Iteration  1 RMS(Cart)=  0.00884140 RMS(Int)=  0.00014833
 Iteration  2 RMS(Cart)=  0.00020533 RMS(Int)=  0.00008480
 Iteration  3 RMS(Cart)=  0.00000006 RMS(Int)=  0.00008480
 Iteration  1 RMS(Cart)=  0.00000491 RMS(Int)=  0.00000346
 Iteration  2 RMS(Cart)=  0.00000194 RMS(Int)=  0.00000385
 Iteration  3 RMS(Cart)=  0.00000076 RMS(Int)=  0.00000418
 Variable       Old X    -DE/DX   Delta X   Delta X   Delta X     New X
                                 (Linear)    (Quad)   (Total)
    R1        2.55185  -0.00016   0.00007  -0.00011  -0.00003   2.55181
    R2        2.30435  -0.00124  -0.00025  -0.00167  -0.00192   2.30242
    R3        2.07757  -0.00028  -0.00004  -0.00094  -0.00097   2.07660
    R4        2.76166   0.00013   0.00022   0.00072   0.00095   2.76261
    R5        1.90880   0.00023   0.00002   0.00059   0.00062   1.90942
    R6        2.87473   0.00003  -0.00000   0.00013   0.00012   2.87485
    R7        2.87433  -0.00022   0.00001  -0.00093  -0.00092   2.87341
    R8        2.06716   0.00005   0.00005   0.00020   0.00025   2.06741
    R9        2.63380  -0.00003   0.00001  -0.00007  -0.00006   2.63374
   R10        2.63706  -0.00002  -0.00000  -0.00005  -0.00005   2.63701
   R11        2.63345   0.00019   0.00003   0.00047   0.00050   2.63395
   R12        2.63753   0.00003  -0.00001   0.00007   0.00006   2.63760
   R13        2.63309  -0.00003  -0.00002  -0.00008  -0.00009   2.63300
   R14        2.05084   0.00003  -0.00001   0.00008   0.00008   2.05091
   R15        2.62928   0.00002   0.00001   0.00006   0.00007   2.62935
   R16        2.04866   0.00000  -0.00000   0.00000   0.00000   2.04866
   R17        2.63353  -0.00001  -0.00001  -0.00004  -0.00004   2.63348
   R18        2.04862   0.00000  -0.00000   0.00000   0.00000   2.04862
   R19        2.62756   0.00003   0.00000   0.00007   0.00008   2.62763
   R20        2.04866   0.00000  -0.00000  -0.00000  -0.00000   2.04865
   R21        2.05206  -0.00000   0.00000  -0.00000   0.00000   2.05206
   R22        2.62935   0.00005   0.00002   0.00013   0.00016   2.62951
   R23        2.04846  -0.00008  -0.00003  -0.00025  -0.00029   2.04817
   R24        2.62776  -0.00010  -0.00001  -0.00024  -0.00024   2.62752
   R25        2.04773  -0.00000   0.00000   0.00000   0.00000   2.04773
   R26        2.62819   0.00008   0.00001   0.00017   0.00018   2.62838
   R27        2.04771  -0.00000   0.00000  -0.00001  -0.00001   2.04769
   R28        2.62376  -0.00010  -0.00001  -0.00025  -0.00026   2.62349
   R29        2.04700  -0.00001  -0.00000  -0.00003  -0.00003   2.04696
   R30        3.31211  -0.00004  -0.00001  -0.00013  -0.00014   3.31197
    A1        2.17070  -0.00063  -0.00031  -0.00327  -0.00391   2.16680
    A2        1.98520  -0.00069   0.00010  -0.00630  -0.00653   1.97867
    A3        2.12560   0.00164   0.00038   0.00978   0.00983   2.13543
    A4        2.12203  -0.00014   0.00029  -0.00534  -0.00553   2.11650
    A5        2.05378  -0.00037  -0.00040  -0.00708  -0.00796   2.04582
    A6        2.05641   0.00100   0.00019  -0.00479  -0.00511   2.05129
    A7        1.89657   0.00017  -0.00012   0.00078   0.00066   1.89723
    A8        1.96426  -0.00058   0.00024  -0.00472  -0.00449   1.95977
    A9        1.86187   0.00010  -0.00018   0.00035   0.00016   1.86204
   A10        1.96600   0.00031   0.00004   0.00175   0.00179   1.96779
   A11        1.89198  -0.00003   0.00011   0.00213   0.00224   1.89422
   A12        1.87896   0.00002  -0.00010  -0.00012  -0.00023   1.87873
   A13        2.12033  -0.00012   0.00004  -0.00058  -0.00054   2.11980
   A14        2.07886   0.00010  -0.00005   0.00049   0.00044   2.07930
   A15        2.08325   0.00002   0.00001   0.00007   0.00009   2.08333
   A16        2.12571   0.00000  -0.00000  -0.00023  -0.00024   2.12547
   A17        2.10800  -0.00002   0.00001   0.00009   0.00010   2.10810
   A18        2.04926   0.00002  -0.00001   0.00021   0.00021   2.04947
   A19        2.09863   0.00000  -0.00001  -0.00002  -0.00003   2.09861
   A20        2.09412  -0.00002   0.00001  -0.00016  -0.00016   2.09396
   A21        2.09040   0.00002   0.00000   0.00018   0.00018   2.09059
   A22        2.09716   0.00000   0.00000   0.00001   0.00001   2.09717
   A23        2.08950   0.00001  -0.00000   0.00005   0.00005   2.08955
   A24        2.09651  -0.00001  -0.00000  -0.00006  -0.00006   2.09646
   A25        2.09075  -0.00001   0.00001  -0.00001  -0.00000   2.09074
   A26        2.09646  -0.00000  -0.00000  -0.00002  -0.00003   2.09644
   A27        2.09597   0.00001  -0.00001   0.00003   0.00003   2.09600
   A28        2.09413  -0.00000  -0.00001  -0.00000  -0.00001   2.09413
   A29        2.09706  -0.00000   0.00001  -0.00001  -0.00001   2.09705
   A30        2.09198   0.00000   0.00000   0.00001   0.00001   2.09199
   A31        2.10244  -0.00001  -0.00001  -0.00006  -0.00006   2.10238
   A32        2.08579   0.00001   0.00001   0.00004   0.00005   2.08584
   A33        2.09493   0.00000  -0.00000   0.00001   0.00001   2.09494
   A34        2.11767  -0.00004  -0.00001  -0.00015  -0.00016   2.11752
   A35        2.07163  -0.00009  -0.00010  -0.00086  -0.00096   2.07067
   A36        2.09388   0.00012   0.00011   0.00101   0.00112   2.09500
   A37        2.09468  -0.00002   0.00000  -0.00013  -0.00013   2.09456
   A38        2.09016   0.00003   0.00001   0.00020   0.00021   2.09037
   A39        2.09834  -0.00000  -0.00001  -0.00007  -0.00008   2.09826
   A40        2.09081   0.00004   0.00000   0.00016   0.00016   2.09097
   A41        2.10476  -0.00002   0.00000  -0.00008  -0.00008   2.10468
   A42        2.08761  -0.00002  -0.00000  -0.00008  -0.00009   2.08752
   A43        2.08134   0.00005  -0.00000   0.00019   0.00019   2.08153
   A44        2.11187  -0.00002   0.00000  -0.00002  -0.00001   2.11186
   A45        2.08997  -0.00004   0.00000  -0.00018  -0.00017   2.08980
   A46        2.13259  -0.00005   0.00002  -0.00030  -0.00028   2.13231
   A47        2.09155   0.00002  -0.00006   0.00012   0.00006   2.09161
   A48        2.05905   0.00003   0.00004   0.00017   0.00021   2.05926
    D1        0.37714  -0.00738   0.00000   0.00000  -0.00001   0.37713
    D2       -3.10944  -0.00559   0.00030  -0.05719  -0.05679   3.11695
    D3       -2.82595  -0.00157  -0.01387   0.00423  -0.00968  -2.83563
    D4       -0.02935   0.00022  -0.01357  -0.05296  -0.06647  -0.09582
    D5        2.55826   0.00079  -0.00045  -0.02454  -0.02497   2.53329
    D6       -1.53513   0.00092  -0.00032  -0.02504  -0.02535  -1.56048
    D7        0.52177   0.00068  -0.00042  -0.02761  -0.02802   0.49375
    D8       -0.23785  -0.00075  -0.00064   0.03317   0.03252  -0.20532
    D9        1.95195  -0.00062  -0.00051   0.03267   0.03215   1.98410
   D10       -2.27434  -0.00085  -0.00061   0.03009   0.02948  -2.24486
   D11        1.59568  -0.00021  -0.00010  -0.00425  -0.00435   1.59134
   D12       -1.50410  -0.00020  -0.00014  -0.00379  -0.00394  -1.50804
   D13       -0.59309   0.00019  -0.00034   0.00004  -0.00030  -0.59339
   D14        2.59031   0.00019  -0.00039   0.00049   0.00011   2.59042
   D15       -2.67041  -0.00001  -0.00031  -0.00229  -0.00260  -2.67301
   D16        0.51299  -0.00001  -0.00036  -0.00183  -0.00219   0.51080
   D17       -0.27139  -0.00005   0.00119   0.00093   0.00212  -0.26927
   D18        2.89290  -0.00010   0.00100  -0.00283  -0.00182   2.89108
   D19        1.88012  -0.00002   0.00125  -0.00033   0.00091   1.88104
   D20       -1.23877  -0.00007   0.00106  -0.00409  -0.00303  -1.24180
   D21       -2.31817   0.00014   0.00133   0.00328   0.00462  -2.31355
   D22        0.84612   0.00009   0.00115  -0.00047   0.00068   0.84680
   D23       -3.10002  -0.00001  -0.00010  -0.00011  -0.00021  -3.10023
   D24        0.04949   0.00000  -0.00006   0.00020   0.00014   0.04963
   D25       -0.00033  -0.00001  -0.00006  -0.00055  -0.00061  -0.00094
   D26       -3.13401  -0.00000  -0.00001  -0.00024  -0.00026  -3.13427
   D27        3.10419  -0.00000   0.00010  -0.00001   0.00009   3.10428
   D28       -0.04423  -0.00001   0.00006  -0.00027  -0.00022  -0.04444
   D29        0.00350   0.00001   0.00006   0.00045   0.00050   0.00400
   D30        3.13827   0.00000   0.00001   0.00019   0.00020   3.13847
   D31       -3.11586  -0.00002  -0.00007  -0.00149  -0.00155  -3.11741
   D32        0.02965  -0.00005  -0.00005  -0.00304  -0.00309   0.02657
   D33        0.00377   0.00003   0.00011   0.00214   0.00226   0.00603
   D34       -3.13391  -0.00000   0.00013   0.00059   0.00072  -3.13318
   D35        3.12079   0.00001   0.00011   0.00124   0.00135   3.12214
   D36       -0.02192  -0.00005   0.00005  -0.00201  -0.00196  -0.02388
   D37        0.00093  -0.00003  -0.00007  -0.00235  -0.00242  -0.00148
   D38        3.14140  -0.00009  -0.00013  -0.00559  -0.00572   3.13568
   D39       -0.00286   0.00000   0.00002   0.00017   0.00019  -0.00268
   D40       -3.13964   0.00000   0.00003   0.00020   0.00023  -3.13942
   D41        3.13083  -0.00000  -0.00002  -0.00014  -0.00017   3.13066
   D42       -0.00595  -0.00000  -0.00002  -0.00011  -0.00013  -0.00608
   D43        0.00291   0.00001   0.00002   0.00033   0.00035   0.00326
   D44       -3.13528   0.00000  -0.00000   0.00014   0.00014  -3.13514
   D45        3.13967   0.00000   0.00001   0.00030   0.00031   3.13998
   D46        0.00148   0.00000  -0.00001   0.00011   0.00010   0.00158
   D47        0.00024  -0.00001  -0.00002  -0.00044  -0.00045  -0.00021
   D48       -3.13652  -0.00000  -0.00000  -0.00013  -0.00013  -3.13665
   D49        3.13843  -0.00000   0.00000  -0.00025  -0.00024   3.13819
   D50        0.00167   0.00000   0.00002   0.00006   0.00008   0.00175
   D51       -0.00346   0.00000  -0.00002   0.00005   0.00003  -0.00343
   D52       -3.13820   0.00001   0.00003   0.00031   0.00034  -3.13786
   D53        3.13331  -0.00000  -0.00003  -0.00026  -0.00029   3.13302
   D54       -0.00143  -0.00000   0.00001   0.00000   0.00001  -0.00141
   D55       -0.00470  -0.00000  -0.00008  -0.00049  -0.00056  -0.00527
   D56        3.14051  -0.00002  -0.00006  -0.00130  -0.00136   3.13915
   D57        3.13292   0.00003  -0.00009   0.00108   0.00099   3.13391
   D58       -0.00505   0.00001  -0.00008   0.00026   0.00019  -0.00486
   D59        0.00086  -0.00002  -0.00001  -0.00107  -0.00108  -0.00022
   D60       -3.13740  -0.00001   0.00002  -0.00031  -0.00029  -3.13769
   D61        3.13881   0.00000  -0.00003  -0.00025  -0.00028   3.13853
   D62        0.00056   0.00001   0.00000   0.00051   0.00051   0.00106
   D63        0.00370   0.00001   0.00006   0.00089   0.00094   0.00464
   D64       -3.13792   0.00003   0.00006   0.00197   0.00203  -3.13588
   D65       -3.14120   0.00000   0.00003   0.00014   0.00016  -3.14104
   D66        0.00037   0.00002   0.00003   0.00122   0.00125   0.00163
   D67       -0.00465   0.00001  -0.00002   0.00086   0.00085  -0.00381
   D68        3.13804   0.00007   0.00004   0.00405   0.00410  -3.14105
   D69        3.13696  -0.00001  -0.00002  -0.00021  -0.00023   3.13673
   D70       -0.00354   0.00005   0.00004   0.00298   0.00302  -0.00052
         Item               Value     Threshold  Converged?
 Maximum Force            0.001524     0.002500     YES
 RMS     Force            0.000248     0.001667     YES
 Maximum Displacement     0.071100     0.010000     NO 
 RMS     Displacement     0.008876     0.006667     NO 
 Predicted change in Energy=-1.100138D-04
 GradGradGradGradGradGradGradGradGradGradGradGradGradGradGradGradGradGrad

                          Input orientation:                          
 ---------------------------------------------------------------------
 Center     Atomic      Atomic             Coordinates (Angstroms)
 Number     Number       Type             X           Y           Z
 ---------------------------------------------------------------------
      1          6           0        1.520243    0.897061    2.220980
      2          7           0        0.268566    0.582126    1.823992
      3          8           0        2.311045    1.534644    1.548229
      4          6           0       -0.096875    0.565313    0.408595
      5          6           0       -1.107361   -0.548470    0.178861
      6          6           0       -0.593574    1.918690   -0.074839
      7          6           0       -2.478743   -0.315523    0.265398
      8          6           0       -3.380593   -1.364472    0.098895
      9          6           0       -2.916883   -2.650903   -0.158082
     10          6           0       -1.546439   -2.888471   -0.244727
     11          6           0       -0.647520   -1.841335   -0.074743
     12          6           0       -0.972525    2.922259    0.815105
     13          6           0       -1.452629    4.147267    0.362264
     14          6           0       -1.556279    4.392041   -1.002512
     15          6           0       -1.178641    3.409545   -1.911705
     16          6           0       -0.707224    2.192395   -1.438768
     17          1           0        1.743257    0.582559    3.250013
     18          1           0       -0.291958    0.029650    2.457659
     19          1           0        0.814458    0.328294   -0.148347
     20          1           0       -2.847467    0.687359    0.455496
     21          1           0       -4.445619   -1.173390    0.165908
     22          1           0       -3.619363   -3.465418   -0.293456
     23          1           0       -1.178836   -3.887625   -0.449263
     24          1           0        0.420403   -2.024942   -0.145544
     25          1           0       -0.884837    2.733624    1.878800
     26          1           0       -1.742258    4.908935    1.076544
     27          1           0       -1.925498    5.343915   -1.365536
     28          1           0       -1.246387    3.581416   -2.979041
     29         17           0       -0.239961    0.978755   -2.613677
 ---------------------------------------------------------------------
                    Distance matrix (angstroms):
                    1          2          3          4          5
     1  C    0.000000
     2  N    1.350362   0.000000
     3  O    1.218390   2.270475   0.000000
     4  C    2.451503   1.461909   2.834863   0.000000
     5  C    3.628238   2.424435   4.230843   1.521306   0.000000
     6  C    3.283707   2.476944   3.349426   1.520543   2.532829
     7  C    4.613735   3.283702   5.292527   2.543555   1.393715
     8  C    5.799652   4.481246   6.549823   3.821359   2.416575
     9  C    6.159227   4.952594   6.910972   4.314813   2.794302
    10  C    5.460265   4.429322   6.136678   3.802195   2.418227
    11  C    4.179515   3.212098   4.773298   2.515706   1.395445
    12  C    3.505967   2.834498   3.639337   2.547000   3.531140
    13  C    4.780861   4.220117   4.732605   3.830223   4.711984
    14  C    5.663106   5.082778   5.443086   4.331851   5.099590
    15  C    5.538560   4.903483   5.259687   3.826705   4.476766
    16  C    4.475852   3.767059   4.297061   2.536272   3.207674
    17  H    1.098889   2.051402   2.030990   3.385268   4.340188
    18  H    2.022991   1.010421   3.141288   2.126888   2.488378
    19  H    2.536797   2.062171   2.563869   1.094024   2.137561
    20  H    4.715697   3.404926   5.340618   2.753698   2.152154
    21  H    6.640903   5.296662   7.409235   4.689729   3.396271
    22  H    7.195079   5.998516   7.972588   5.398850   3.878378
    23  H    6.108064   5.219324   6.750574   4.662104   3.398471
    24  H    3.917676   3.270923   4.371962   2.698901   2.149249
    25  H    3.045400   2.441779   3.429357   2.735683   3.702898
    26  H    5.296110   4.829427   5.295053   4.692600   5.567064
    27  H    6.671637   6.136908   6.399130   5.415390   6.146114
    28  H    6.473038   5.861736   6.110709   4.679138   5.200734
    29  Cl   5.145765   4.484287   4.913055   3.053775   3.298950
                    6          7          8          9         10
     6  C    0.000000
     7  C    2.943014   0.000000
     8  C    4.310082   1.393324   0.000000
     9  C    5.126976   2.413567   1.391391   0.000000
    10  C    4.903633   2.783789   2.409309   1.393579   0.000000
    11  C    3.760412   2.407732   2.779791   2.410883   1.390483
    12  C    1.393827   3.613046   4.968683   5.982287   5.934408
    13  C    2.428083   4.580260   5.845140   6.973515   7.062495
    14  C    2.811555   4.961823   6.138294   7.222698   7.319849
    15  C    2.437013   4.506237   5.628707   6.544136   6.525266
    16  C    1.395755   3.511711   4.707718   5.475426   5.286323
    17  H    4.277928   5.247834   6.322524   6.617197   5.923120
    18  H    3.173798   3.115635   4.128803   4.573587   4.170377
    19  H    2.125398   3.380954   4.530456   4.774789   3.991328
    20  H    2.622492   1.085295   2.149743   3.394891   3.869049
    21  H    4.945419   2.148124   1.084105   2.150592   3.393430
    22  H    6.179952   3.396347   2.150564   1.084084   2.152268
    23  H    5.847737   3.867869   3.393304   2.152923   1.084101
    24  H    4.072516   3.390580   3.865688   3.395507   2.150346
    25  H    2.136740   3.800119   5.117739   6.105017   6.046076
    26  H    3.403927   5.338101   6.557101   7.749529   7.910982
    27  H    3.895136   5.915680   7.018854   8.146037   8.316976
    28  H    3.409576   5.218354   6.204057   7.042029   7.030359
    29  Cl   2.730242   3.869932   4.765745   5.135200   4.719560
                   11         12         13         14         15
    11  C    0.000000
    12  C    4.856880   0.000000
    13  C    6.058260   1.391477   0.000000
    14  C    6.367226   2.409306   1.390421   0.000000
    15  C    5.588225   2.777666   2.406292   1.390878   0.000000
    16  C    4.258533   2.383910   2.760592   2.397844   1.388294
    17  H    4.758685   4.333411   5.591058   6.594169   6.570592
    18  H    3.168607   3.395341   4.763675   5.709793   5.594751
    19  H    2.617266   3.293964   4.470454   4.781635   4.071362
    20  H    3.393407   2.939304   3.731652   4.185406   3.974786
    21  H    3.863887   5.409083   6.107858   6.378676   5.999409
    22  H    3.393719   7.002648   7.942145   8.154675   7.472681
    23  H    2.147060   6.929337   8.080410   8.306709   7.442273
    24  H    1.085903   5.228565   6.470107   6.768998   5.933795
    25  H    4.980251   1.083845   2.149571   3.391627   3.861492
    26  H    6.934699   2.146560   1.083614   2.150404   3.390497
    27  H    7.411288   3.395257   2.154267   1.083593   2.144268
    28  H    6.180600   3.860703   3.395150   2.158660   1.083205
    29  Cl   3.816438   4.008791   4.512899   3.997383   2.698634
                   16         17         18         19         20
    16  C    0.000000
    17  H    5.530018   0.000000
    18  H    4.475718   2.252917   0.000000
    19  H    2.730490   3.532162   2.846860   0.000000
    20  H    3.230172   5.375412   3.312380   3.728706   0.000000
    21  H    5.280065   7.134231   4.894112   5.479253   2.469886
    22  H    6.465534   7.596051   5.554796   5.837128   4.289791
    23  H    6.178040   6.496600   4.958003   4.673087   4.953120
    24  H    4.553010   4.480939   3.391972   2.386002   4.289149
    25  H    3.366115   3.662538   2.828084   3.575268   3.172525
    26  H    3.844175   5.965762   5.274303   5.386968   4.407822
    27  H    3.379591   7.578494   6.747347   5.843404   5.084261
    28  H    2.143016   7.532080   6.563816   4.779405   4.768130
    29  Cl   1.752617   6.202660   5.159647   2.759122   4.037800
                   21         22         23         24         25
    21  H    0.000000
    22  H    2.479336   0.000000
    23  H    4.291548   2.481674   0.000000
    24  H    4.949779   4.291451   2.473742   0.000000
    25  H    5.556791   7.115086   7.024760   5.333439   0.000000
    26  H    6.718042   8.690812   8.945669   7.365410   2.471996
    27  H    7.153432   9.034538   9.306901   7.828901   4.292122
    28  H    6.537122   7.905773   7.886122   6.499088   4.944500
    29  Cl   5.481367   6.046028   5.408126   3.943343   4.865982
                   26         27         28         29
    26  H    0.000000
    27  H    2.487275   0.000000
    28  H    4.296040   2.484148   0.000000
    29  Cl   5.596512   4.842883   2.814290   0.000000
 Symmetry turned off by external request.
 Stoichiometry    C14H12ClNO
 Framework group  C1[X(C14H12ClNO)]
 Deg. of freedom    81
 Full point group                 C1      NOp   1
 Rotational constants (GHZ):           0.5447801           0.3561578           0.2902186
 Standard basis: 6-311+G(d) (5D, 7F)
   418 basis functions,   689 primitive gaussians,   435 cartesian basis functions
    64 alpha electrons       64 beta electrons
       nuclear repulsion energy      1260.2459640867 Hartrees.
 NAtoms=   29 NActive=   29 NUniq=   29 SFac= 1.00D+00 NAtFMM=   60 NAOKFM=F Big=F
 Integral buffers will be    131072 words long.
 Raffenetti 2 integral format.
 Two-electron integral symmetry is turned off.
 ------------------------------------------------------------------------------
 Polarizable Continuum Model (PCM)
 =================================
 Model                : PCM.
 Atomic radii         : UFF (Universal Force Field).
 Polarization charges : Total charges.
 Charge compensation  : None.
 Solution method      : On-the-fly selection.
 Cavity type          : Scaled VdW (van der Waals Surface) (Alpha=1.100).
 Cavity algorithm     : GePol (No added spheres)
                        Default sphere list used, NSphG=   29.
                        Lebedev-Laikov grids with approx.  5.0 points / Ang**2.
                        Smoothing algorithm: York/Karplus (Gamma=1.0000).
                        Polarization charges: spherical gaussians, with
                                              point-specific exponents (IZeta= 3).
                        Self-potential: point-specific (ISelfS= 7).
                        Self-field    : sphere-specific E.n sum rule (ISelfD= 2).
 1st derivatives      : Analytical E(r).r(x)/FMM algorithm (CHGder, D1EAlg=3).
                        Cavity 1st derivative terms included.
 Solvent              : DiMethylSulfoxide, Eps=  46.826000 Eps(inf)=   2.007889
 ------------------------------------------------------------------------------
 One-electron integrals computed using PRISM.
 NBasis=   418 RedAO= T EigKep=  1.08D-06  NBF=   418
 NBsUse=   416 1.00D-06 EigRej=  7.56D-07 NBFU=   416
 Initial guess from the checkpoint file:  "/home/aikhl/works/aikhl/Gau-16611.chk"
 B after Tr=     0.000877   -0.001627   -0.002647
         Rot=    1.000000   -0.000232   -0.000247    0.000385 Ang=  -0.06 deg.
 ExpMin= 4.38D-02 ExpMax= 1.06D+05 ExpMxC= 3.62D+03 IAcc=3 IRadAn=         5 AccDes= 0.00D+00
 Harris functional with IExCor= 1009 and IRadAn=       5 diagonalized for initial guess.
 HarFok:  IExCor= 1009 AccDes= 0.00D+00 IRadAn=         5 IDoV= 1 UseB2=F ITyADJ=14
 ICtDFT=  3500011 ScaDFX=  1.000000  1.000000  1.000000  1.000000
 FoFCou: FMM=F IPFlag=           0 FMFlag=      100000 FMFlg1=           0
         NFxFlg=           0 DoJE=T BraDBF=F KetDBF=T FulRan=T
         wScrn=  0.000000 ICntrl=       500 IOpCl=  0 I1Cent=   200000004 NGrid=           0
         NMat0=    1 NMatS0=      1 NMatT0=    0 NMatD0=    1 NMtDS0=    0 NMtDT0=    0
 Symmetry not used in FoFCou.
 Requested convergence on RMS density matrix=1.00D-08 within 128 cycles.
 Requested convergence on MAX density matrix=1.00D-06.
 Requested convergence on             energy=1.00D-06.
 No special actions if energy rises.
 Inv3:  Mode=1 IEnd=    15732300.
 Iteration    1 A*A^-1 deviation from unit magnitude is 7.44D-15 for    279.
 Iteration    1 A*A^-1 deviation from orthogonality  is 4.55D-15 for   1850    716.
 Iteration    1 A^-1*A deviation from unit magnitude is 8.10D-15 for    279.
 Iteration    1 A^-1*A deviation from orthogonality  is 1.30D-14 for   1870   1850.
 Error on total polarization charges =  0.01703
 SCF Done:  E(RM062X) =  -1130.79711688     A.U. after   13 cycles
            NFock= 13  Conv=0.38D-08     -V/T= 2.0032
 D1PCM: PCM CHGder 1st derivatives, ID1Alg=3 FixD1E=F DoIter=F DoCFld=F I1PDM=0.
 Calling FoFJK, ICntrl=      2127 FMM=F ISym2X=0 I1Cent= 0 IOpClX= 0 NMat=1 NMatS=1 NMatT=0.
 -------------------------------------------------------------------
 Center     Atomic                   Forces (Hartrees/Bohr)
 Number     Number              X              Y              Z
 -------------------------------------------------------------------
      1        6          -0.002934737    0.011037088    0.003683497
      2        7           0.001635823   -0.009186369   -0.000875007
      3        8           0.002371720   -0.005444790   -0.002319270
      4        6          -0.001323370    0.004089243   -0.000208552
      5        6           0.000128469    0.000139627   -0.000094838
      6        6           0.000214131    0.000072784    0.000219496
      7        6          -0.000061715    0.000003320   -0.000016507
      8        6          -0.000004612    0.000037122    0.000013016
      9        6           0.000027399   -0.000023196    0.000009078
     10        6          -0.000040243   -0.000011902    0.000003435
     11        6           0.000028500    0.000030029   -0.000034719
     12        6          -0.000109949    0.000099579    0.000027023
     13        6          -0.000000630   -0.000017676   -0.000060466
     14        6           0.000012247    0.000011971    0.000022186
     15        6          -0.000005304   -0.000017921   -0.000005631
     16        6           0.000034200    0.000036925   -0.000070944
     17        1           0.000105009   -0.000004787    0.000074100
     18        1           0.000132637   -0.000777329   -0.000294387
     19        1          -0.000115136   -0.000054518   -0.000061275
     20        1           0.000013024    0.000004912    0.000002993
     21        1          -0.000002372   -0.000006494    0.000002724
     22        1           0.000000230    0.000001776   -0.000001717
     23        1           0.000002295    0.000000322    0.000003766
     24        1           0.000000844    0.000001931   -0.000006780
     25        1          -0.000028606   -0.000004873   -0.000046044
     26        1           0.000017521    0.000005584    0.000002379
     27        1          -0.000010917   -0.000003018   -0.000008165
     28        1          -0.000018165    0.000007589   -0.000004361
     29       17          -0.000068295   -0.000026931    0.000044969
 -------------------------------------------------------------------
 Cartesian Forces:  Max     0.011037088 RMS     0.001831850

 GradGradGradGradGradGradGradGradGradGradGradGradGradGradGradGradGradGrad
 Berny optimization.
 Using GEDIIS/GDIIS optimizer.
 FormGI is forming the generalized inverse of G from B-inverse, IUseBI=4.
 Internal  Forces:  Max     0.007091430 RMS     0.000763563
 Search for a local minimum.
 Step number   4 out of a maximum of   80 on scan point     2 out of    18
 All quantities printed in internal units (Hartrees-Bohrs-Radians)
 Mixed Optimization -- En-DIIS/RFO-DIIS
 Swapping is turned off.
 Update second derivatives using D2CorX and points    1    2    3    4
 DE= -1.42D-04 DEPred=-1.10D-04 R= 1.29D+00
 TightC=F SS=  1.41D+00  RLast= 1.15D-01 DXNew= 8.4853D-01 3.4533D-01
 Trust test= 1.29D+00 RLast= 1.15D-01 DXMaxT set to 5.05D-01
 ITU=  1  1  0  0
     Eigenvalues ---    0.00478   0.00484   0.00804   0.01033   0.01473
     Eigenvalues ---    0.01489   0.02162   0.02168   0.02174   0.02180
     Eigenvalues ---    0.02182   0.02187   0.02187   0.02191   0.02194
     Eigenvalues ---    0.02200   0.02204   0.02208   0.02213   0.02215
     Eigenvalues ---    0.02221   0.02229   0.04873   0.05266   0.06164
     Eigenvalues ---    0.06786   0.15192   0.15992   0.16000   0.16000
     Eigenvalues ---    0.16000   0.16000   0.16000   0.16000   0.16000
     Eigenvalues ---    0.16001   0.16722   0.18636   0.19078   0.22000
     Eigenvalues ---    0.22000   0.22000   0.22243   0.22493   0.23137
     Eigenvalues ---    0.23473   0.24508   0.24984   0.25007   0.25207
     Eigenvalues ---    0.30222   0.30243   0.30307   0.33848   0.34430
     Eigenvalues ---    0.35296   0.35362   0.35502   0.35502   0.35505
     Eigenvalues ---    0.35524   0.35566   0.35566   0.35610   0.37339
     Eigenvalues ---    0.42419   0.42521   0.42697   0.42715   0.45960
     Eigenvalues ---    0.46548   0.46595   0.46687   0.46891   0.46903
     Eigenvalues ---    0.47112   0.47176   0.47450   0.56846   0.95593
     Eigenvalues --- 1000.000001000.000001000.000001000.000001000.00000
     Eigenvalues --- 1000.000001000.000001000.000001000.000001000.00000
     Eigenvalues --- 1000.000001000.000001000.000001000.000001000.00000
     Eigenvalues --- 1000.000001000.000001000.000001000.000001000.00000
     Eigenvalues --- 1000.000001000.000001000.000001000.000001000.00000
     Eigenvalues --- 1000.000001000.000001000.000001000.000001000.00000
     Eigenvalues --- 1000.000001000.000001000.000001000.000001000.00000
     Eigenvalues --- 1000.000001000.000001000.000001000.000001000.00000
     Eigenvalues --- 1000.000001000.000001000.000001000.000001000.00000
     Eigenvalues --- 1000.000001000.000001000.000001000.000001000.00000
     Eigenvalues --- 1000.000001000.000001000.000001000.000001000.00000
     Eigenvalues --- 1000.000001000.000001000.000001000.000001000.00000
     Eigenvalues --- 1000.000001000.000001000.000001000.000001000.00000
     Eigenvalues --- 1000.000001000.000001000.00000
 En-DIIS/RFO-DIIS/Sim-DIIS IScMMF=       -3 using points:     4    3
 RFO step:  Lambda=-6.41388984D-05.
 DidBck=F Rises=F RFO-DIIS coefs:    1.67003   -0.67003
 Iteration  1 RMS(Cart)=  0.00718212 RMS(Int)=  0.00011181
 Iteration  2 RMS(Cart)=  0.00011097 RMS(Int)=  0.00008665
 Iteration  3 RMS(Cart)=  0.00000001 RMS(Int)=  0.00008665
 Iteration  1 RMS(Cart)=  0.00000506 RMS(Int)=  0.00000353
 Iteration  2 RMS(Cart)=  0.00000199 RMS(Int)=  0.00000393
 Iteration  3 RMS(Cart)=  0.00000078 RMS(Int)=  0.00000427
 Variable       Old X    -DE/DX   Delta X   Delta X   Delta X     New X
                                 (Linear)    (Quad)   (Total)
    R1        2.55181   0.00130  -0.00002   0.00342   0.00339   2.55521
    R2        2.30242  -0.00003  -0.00129   0.00055  -0.00074   2.30168
    R3        2.07660   0.00009  -0.00065   0.00081   0.00016   2.07676
    R4        2.76261   0.00054   0.00063   0.00191   0.00255   2.76516
    R5        1.90942   0.00017   0.00041   0.00024   0.00066   1.91008
    R6        2.87485  -0.00017   0.00008  -0.00086  -0.00078   2.87407
    R7        2.87341   0.00010  -0.00062   0.00083   0.00022   2.87363
    R8        2.06741  -0.00005   0.00017  -0.00027  -0.00010   2.06730
    R9        2.63374   0.00004  -0.00004   0.00016   0.00012   2.63386
   R10        2.63701  -0.00001  -0.00003  -0.00001  -0.00005   2.63696
   R11        2.63395   0.00008   0.00034   0.00002   0.00036   2.63431
   R12        2.63760   0.00005   0.00004   0.00010   0.00014   2.63774
   R13        2.63300  -0.00001  -0.00006  -0.00001  -0.00007   2.63293
   R14        2.05091   0.00000   0.00005  -0.00004   0.00001   2.05092
   R15        2.62935   0.00003   0.00004   0.00006   0.00010   2.62945
   R16        2.04866   0.00000   0.00000   0.00000   0.00000   2.04866
   R17        2.63348  -0.00001  -0.00003  -0.00003  -0.00006   2.63342
   R18        2.04862  -0.00000   0.00000  -0.00001  -0.00001   2.04862
   R19        2.62763   0.00002   0.00005   0.00003   0.00008   2.62771
   R20        2.04865   0.00000  -0.00000  -0.00000  -0.00000   2.04865
   R21        2.05206   0.00000   0.00000   0.00001   0.00001   2.05207
   R22        2.62951   0.00002   0.00011   0.00001   0.00012   2.62963
   R23        2.04817  -0.00005  -0.00019  -0.00008  -0.00027   2.04790
   R24        2.62752  -0.00002  -0.00016   0.00006  -0.00011   2.62741
   R25        2.04773   0.00000   0.00000   0.00000   0.00000   2.04774
   R26        2.62838  -0.00002   0.00012  -0.00015  -0.00003   2.62835
   R27        2.04769   0.00000  -0.00001   0.00002   0.00001   2.04771
   R28        2.62349  -0.00001  -0.00018   0.00007  -0.00010   2.62339
   R29        2.04696   0.00001  -0.00002   0.00004   0.00002   2.04698
   R30        3.31197  -0.00003  -0.00010  -0.00007  -0.00016   3.31180
    A1        2.16680   0.00056  -0.00262   0.00418   0.00155   2.16835
    A2        1.97867   0.00001  -0.00437   0.00272  -0.00167   1.97701
    A3        2.13543  -0.00017   0.00659  -0.00638   0.00020   2.13563
    A4        2.11650   0.00010  -0.00370  -0.00024  -0.00453   2.11198
    A5        2.04582  -0.00021  -0.00534   0.00115  -0.00480   2.04102
    A6        2.05129   0.00078  -0.00343  -0.00211  -0.00616   2.04513
    A7        1.89723   0.00014   0.00044   0.00105   0.00150   1.89873
    A8        1.95977  -0.00007  -0.00301   0.00208  -0.00093   1.95884
    A9        1.86204   0.00005   0.00011   0.00102   0.00113   1.86316
   A10        1.96779  -0.00004   0.00120  -0.00116   0.00004   1.96783
   A11        1.89422  -0.00007   0.00150  -0.00209  -0.00059   1.89363
   A12        1.87873  -0.00001  -0.00015  -0.00097  -0.00113   1.87760
   A13        2.11980  -0.00001  -0.00036   0.00023  -0.00013   2.11967
   A14        2.07930  -0.00001   0.00029  -0.00028   0.00001   2.07930
   A15        2.08333   0.00001   0.00006   0.00006   0.00012   2.08345
   A16        2.12547   0.00033  -0.00016   0.00176   0.00160   2.12707
   A17        2.10810  -0.00026   0.00007  -0.00143  -0.00136   2.10674
   A18        2.04947  -0.00007   0.00014  -0.00042  -0.00029   2.04918
   A19        2.09861  -0.00001  -0.00002  -0.00003  -0.00005   2.09855
   A20        2.09396  -0.00001  -0.00010  -0.00003  -0.00013   2.09383
   A21        2.09059   0.00002   0.00012   0.00007   0.00019   2.09077
   A22        2.09717  -0.00001   0.00001  -0.00005  -0.00004   2.09713
   A23        2.08955   0.00001   0.00003   0.00007   0.00010   2.08964
   A24        2.09646  -0.00000  -0.00004  -0.00002  -0.00005   2.09640
   A25        2.09074   0.00001  -0.00000   0.00007   0.00007   2.09081
   A26        2.09644  -0.00000  -0.00002  -0.00001  -0.00003   2.09641
   A27        2.09600  -0.00001   0.00002  -0.00005  -0.00004   2.09596
   A28        2.09413   0.00000  -0.00000   0.00002   0.00001   2.09414
   A29        2.09705   0.00000  -0.00000   0.00003   0.00003   2.09708
   A30        2.09199  -0.00001   0.00001  -0.00005  -0.00004   2.09195
   A31        2.10238  -0.00001  -0.00004  -0.00006  -0.00010   2.10228
   A32        2.08584   0.00000   0.00003   0.00001   0.00005   2.08589
   A33        2.09494   0.00001   0.00001   0.00005   0.00005   2.09499
   A34        2.11752  -0.00002  -0.00011  -0.00001  -0.00011   2.11740
   A35        2.07067   0.00001  -0.00064   0.00030  -0.00034   2.07032
   A36        2.09500   0.00001   0.00075  -0.00029   0.00046   2.09546
   A37        2.09456   0.00004  -0.00008   0.00030   0.00022   2.09477
   A38        2.09037  -0.00002   0.00014  -0.00021  -0.00007   2.09029
   A39        2.09826  -0.00002  -0.00005  -0.00009  -0.00014   2.09812
   A40        2.09097  -0.00001   0.00011  -0.00015  -0.00004   2.09093
   A41        2.10468   0.00001  -0.00005   0.00016   0.00011   2.10479
   A42        2.08752  -0.00001  -0.00006  -0.00001  -0.00006   2.08746
   A43        2.08153  -0.00002   0.00013  -0.00022  -0.00009   2.08143
   A44        2.11186  -0.00000  -0.00001  -0.00003  -0.00004   2.11182
   A45        2.08980   0.00002  -0.00012   0.00025   0.00013   2.08993
   A46        2.13231   0.00006  -0.00019   0.00052   0.00033   2.13264
   A47        2.09161  -0.00009   0.00004  -0.00058  -0.00054   2.09107
   A48        2.05926   0.00003   0.00014   0.00008   0.00022   2.05948
    D1        0.37713  -0.00709  -0.00001   0.00000  -0.00000   0.37713
    D2        3.11695  -0.00505  -0.03805  -0.00378  -0.04174   3.07521
    D3       -2.83563  -0.00101  -0.00649   0.00787   0.00134  -2.83430
    D4       -0.09582   0.00104  -0.04454   0.00409  -0.04040  -0.13622
    D5        2.53329   0.00099  -0.01673   0.00656  -0.01014   2.52315
    D6       -1.56048   0.00099  -0.01698   0.00733  -0.00963  -1.57011
    D7        0.49375   0.00097  -0.01877   0.00793  -0.01081   0.48293
    D8       -0.20532  -0.00084   0.02179   0.00963   0.03139  -0.17393
    D9        1.98410  -0.00084   0.02154   0.01040   0.03190   2.01600
   D10       -2.24486  -0.00086   0.01975   0.01100   0.03072  -2.21414
   D11        1.59134  -0.00004  -0.00291  -0.00095  -0.00386   1.58748
   D12       -1.50804  -0.00004  -0.00264  -0.00118  -0.00382  -1.51186
   D13       -0.59339  -0.00003  -0.00020  -0.00361  -0.00381  -0.59720
   D14        2.59042  -0.00003   0.00007  -0.00385  -0.00377   2.58664
   D15       -2.67301   0.00005  -0.00174  -0.00029  -0.00203  -2.67504
   D16        0.51080   0.00005  -0.00147  -0.00053  -0.00200   0.50880
   D17       -0.26927  -0.00003   0.00142   0.00289   0.00431  -0.26496
   D18        2.89108   0.00001  -0.00122   0.00836   0.00714   2.89822
   D19        1.88104   0.00007   0.00061   0.00501   0.00562   1.88666
   D20       -1.24180   0.00011  -0.00203   0.01048   0.00845  -1.23335
   D21       -2.31355  -0.00005   0.00309   0.00107   0.00416  -2.30939
   D22        0.84680  -0.00000   0.00046   0.00654   0.00700   0.85379
   D23       -3.10023   0.00001  -0.00014   0.00086   0.00072  -3.09951
   D24        0.04963   0.00000   0.00010   0.00010   0.00020   0.04983
   D25       -0.00094   0.00001  -0.00041   0.00109   0.00068  -0.00027
   D26       -3.13427   0.00000  -0.00017   0.00033   0.00016  -3.13411
   D27        3.10428  -0.00001   0.00006  -0.00086  -0.00080   3.10348
   D28       -0.04444  -0.00001  -0.00014  -0.00024  -0.00039  -0.04483
   D29        0.00400  -0.00001   0.00034  -0.00110  -0.00076   0.00324
   D30        3.13847  -0.00001   0.00013  -0.00048  -0.00035   3.13812
   D31       -3.11741   0.00001  -0.00104   0.00173   0.00069  -3.11672
   D32        0.02657   0.00001  -0.00207   0.00274   0.00068   0.02724
   D33        0.00603  -0.00003   0.00151  -0.00357  -0.00206   0.00397
   D34       -3.13318  -0.00003   0.00049  -0.00256  -0.00208  -3.13526
   D35        3.12214  -0.00002   0.00091  -0.00251  -0.00160   3.12054
   D36       -0.02388   0.00004  -0.00131   0.00268   0.00138  -0.02250
   D37       -0.00148   0.00002  -0.00162   0.00271   0.00109  -0.00040
   D38        3.13568   0.00008  -0.00383   0.00790   0.00406   3.13975
   D39       -0.00268  -0.00000   0.00013  -0.00032  -0.00020  -0.00287
   D40       -3.13942  -0.00001   0.00015  -0.00050  -0.00035  -3.13976
   D41        3.13066   0.00001  -0.00011   0.00043   0.00032   3.13098
   D42       -0.00608   0.00000  -0.00009   0.00025   0.00017  -0.00591
   D43        0.00326  -0.00000   0.00023  -0.00044  -0.00021   0.00305
   D44       -3.13514  -0.00000   0.00009  -0.00009   0.00000  -3.13514
   D45        3.13998  -0.00000   0.00021  -0.00027  -0.00006   3.13992
   D46        0.00158   0.00000   0.00007   0.00008   0.00015   0.00173
   D47       -0.00021   0.00000  -0.00030   0.00044   0.00013  -0.00008
   D48       -3.13665   0.00000  -0.00009   0.00017   0.00008  -3.13657
   D49        3.13819  -0.00000  -0.00016   0.00008  -0.00008   3.13811
   D50        0.00175  -0.00000   0.00005  -0.00018  -0.00013   0.00162
   D51       -0.00343   0.00001   0.00002   0.00034   0.00036  -0.00308
   D52       -3.13786  -0.00000   0.00022  -0.00028  -0.00006  -3.13792
   D53        3.13302   0.00001  -0.00020   0.00060   0.00041   3.13342
   D54       -0.00141  -0.00000   0.00001  -0.00002  -0.00001  -0.00142
   D55       -0.00527   0.00002  -0.00038   0.00184   0.00146  -0.00381
   D56        3.13915   0.00002  -0.00091   0.00177   0.00086   3.14001
   D57        3.13391   0.00002   0.00066   0.00081   0.00147   3.13538
   D58       -0.00486   0.00001   0.00013   0.00074   0.00087  -0.00399
   D59       -0.00022   0.00000  -0.00072   0.00092   0.00019  -0.00003
   D60       -3.13769  -0.00002  -0.00020  -0.00096  -0.00115  -3.13884
   D61        3.13853   0.00001  -0.00019   0.00098   0.00080   3.13933
   D62        0.00106  -0.00001   0.00034  -0.00089  -0.00055   0.00052
   D63        0.00464  -0.00002   0.00063  -0.00178  -0.00114   0.00349
   D64       -3.13588  -0.00003   0.00136  -0.00306  -0.00170  -3.13759
   D65       -3.14104   0.00000   0.00011   0.00008   0.00019  -3.14085
   D66        0.00163  -0.00001   0.00084  -0.00121  -0.00037   0.00126
   D67       -0.00381   0.00001   0.00057  -0.00007   0.00050  -0.00331
   D68       -3.14105  -0.00005   0.00274  -0.00517  -0.00243   3.13971
   D69        3.13673   0.00002  -0.00015   0.00120   0.00105   3.13778
   D70       -0.00052  -0.00004   0.00202  -0.00390  -0.00188  -0.00239
         Item               Value     Threshold  Converged?
 Maximum Force            0.001299     0.002500     YES
 RMS     Force            0.000150     0.001667     YES
 Maximum Displacement     0.035736     0.010000     NO 
 RMS     Displacement     0.007161     0.006667     NO 
 Predicted change in Energy=-3.195413D-05
 GradGradGradGradGradGradGradGradGradGradGradGradGradGradGradGradGradGrad

                          Input orientation:                          
 ---------------------------------------------------------------------
 Center     Atomic      Atomic             Coordinates (Angstroms)
 Number     Number       Type             X           Y           Z
 ---------------------------------------------------------------------
      1          6           0        1.520476    0.892839    2.225293
      2          7           0        0.263737    0.586748    1.831279
      3          8           0        2.316845    1.519802    1.549846
      4          6           0       -0.098289    0.568107    0.413635
      5          6           0       -1.107208   -0.545788    0.180310
      6          6           0       -0.593816    1.921428   -0.071517
      7          6           0       -2.478921   -0.314256    0.266428
      8          6           0       -3.379619   -1.363741    0.097392
      9          6           0       -2.914428   -2.649224   -0.161941
     10          6           0       -1.543749   -2.885231   -0.248647
     11          6           0       -0.645897   -1.837523   -0.076225
     12          6           0       -0.970616    2.928576    0.815591
     13          6           0       -1.450156    4.152485    0.359004
     14          6           0       -1.557132    4.392125   -1.006368
     15          6           0       -1.183578    3.405466   -1.912715
     16          6           0       -0.711608    2.189991   -1.436194
     17          1           0        1.741119    0.579389    3.255247
     18          1           0       -0.284361    0.010739    2.455344
     19          1           0        0.814149    0.331869   -0.141719
     20          1           0       -2.848541    0.687896    0.458655
     21          1           0       -4.444884   -1.173982    0.164387
     22          1           0       -3.616016   -3.464172   -0.299290
     23          1           0       -1.175050   -3.883590   -0.455079
     24          1           0        0.422247   -2.019880   -0.147010
     25          1           0       -0.881541    2.743212    1.879601
     26          1           0       -1.737321    4.917220    1.071001
     27          1           0       -1.926946    5.342710   -1.372178
     28          1           0       -1.255435    3.572738   -2.980523
     29         17           0       -0.252961    0.969346   -2.607105
 ---------------------------------------------------------------------
                    Distance matrix (angstroms):
                    1          2          3          4          5
     1  C    0.000000
     2  N    1.352158   0.000000
     3  O    1.217996   2.272674   0.000000
     4  C    2.451113   1.463258   2.833649   0.000000
     5  C    3.627166   2.426485   4.226870   1.520895   0.000000
     6  C    3.286878   2.477379   3.355901   1.520657   2.532616
     7  C    4.614045   3.283708   5.292475   2.543156   1.393779
     8  C    5.799229   4.481609   6.547835   3.820887   2.416563
     9  C    6.157392   4.954308   6.904868   4.314296   2.794212
    10  C    5.457442   4.432576   6.127240   3.801778   2.418174
    11  C    4.176726   3.216069   4.763778   2.515332   1.395420
    12  C    3.512410   2.835385   3.651187   2.548399   3.534607
    13  C    4.788839   4.221316   4.747570   3.831226   4.714161
    14  C    5.671006   5.084162   5.458220   4.332176   5.098394
    15  C    5.545116   4.904833   5.272382   3.826273   4.472024
    16  C    4.480100   3.768033   4.305475   2.535456   3.202198
    17  H    1.098972   2.051925   2.030820   3.385012   4.339842
    18  H    2.021994   1.010769   3.140616   2.124583   2.482454
    19  H    2.533049   2.064132   2.555518   1.093970   2.136726
    20  H    4.717131   3.403029   5.344528   2.753229   2.152138
    21  H    6.641130   5.296207   7.409247   4.689338   3.396316
    22  H    7.193095   6.000147   7.966062   5.398328   3.878285
    23  H    6.104468   5.223166   6.738672   4.661725   3.398417
    24  H    3.913805   3.276166   4.358689   2.698695   2.149259
    25  H    3.051732   2.442199   3.440224   2.737448   3.708914
    26  H    5.304835   4.830657   5.311120   4.693969   5.570891
    27  H    6.680409   6.138437   6.415808   5.415713   6.144639
    28  H    6.479820   5.863230   6.123722   4.678365   5.193755
    29  Cl   5.148107   4.484709   4.918043   3.051195   3.285583
                    6          7          8          9         10
     6  C    0.000000
     7  C    2.943825   0.000000
     8  C    4.310634   1.393287   0.000000
     9  C    5.126819   2.413554   1.391447   0.000000
    10  C    4.902828   2.783839   2.409376   1.393548   0.000000
    11  C    3.759315   2.407848   2.779901   2.410899   1.390524
    12  C    1.394017   3.618359   4.974242   5.987138   5.938133
    13  C    2.428225   4.584615   5.849787   6.977014   7.064519
    14  C    2.811808   4.961827   6.137568   7.220520   7.316709
    15  C    2.437252   4.501434   5.622140   6.536079   6.517032
    16  C    1.395831   3.506219   4.700977   5.467554   5.278315
    17  H    4.280228   5.247893   6.322165   6.616286   5.922096
    18  H    3.183005   3.116579   4.126713   4.565395   4.157435
    19  H    2.124617   3.380587   4.529896   4.773846   3.990094
    20  H    2.624208   1.085302   2.149830   3.394975   3.869108
    21  H    4.946507   2.148151   1.084106   2.150611   3.393457
    22  H    6.179827   3.396320   2.150593   1.084081   2.152215
    23  H    5.846639   3.867919   3.393374   2.152910   1.084100
    24  H    4.070871   3.390702   3.865803   3.395540   2.150419
    25  H    2.136581   3.808157   5.126766   6.113828   6.053704
    26  H    3.404074   5.344684   6.564718   7.756082   7.915628
    27  H    3.895397   5.915316   7.017576   8.143145   8.313132
    28  H    3.409821   5.210405   6.193104   7.029187   7.017950
    29  Cl   2.729808   3.854831   4.746956   5.114322   4.699598
                   11         12         13         14         15
    11  C    0.000000
    12  C    4.859679   0.000000
    13  C    6.059410   1.391540   0.000000
    14  C    6.364278   2.409463   1.390364   0.000000
    15  C    5.581284   2.777846   2.406202   1.390864   0.000000
    16  C    4.251436   2.383931   2.760357   2.397718   1.388238
    17  H    4.757943   4.338676   5.598167   6.601271   6.576351
    18  H    3.155253   3.416651   4.786206   5.727122   5.604703
    19  H    2.615777   3.293132   4.469330   4.780823   4.071160
    20  H    3.393447   2.945276   3.737483   4.187522   3.972491
    21  H    3.863998   5.415310   6.113715   6.378975   5.993481
    22  H    3.393722   7.007733   7.945927   8.152322   7.464035
    23  H    2.147072   6.932676   8.081887   8.302852   7.433378
    24  H    1.085908   5.230093   6.469932   6.765370   5.927121
    25  H    4.986374   1.083703   2.149788   3.391778   3.861537
    26  H    6.937859   2.146573   1.083616   2.150269   3.390368
    27  H    7.407856   3.395429   2.154287   1.083601   2.144223
    28  H    6.170689   3.860899   3.395064   2.158635   1.083216
    29  Cl   3.799772   4.008548   4.512588   3.997329   2.698686
                   16         17         18         19         20
    16  C    0.000000
    17  H    5.533492   0.000000
    18  H    4.480597   2.250728   0.000000
    19  H    2.730608   3.529861   2.838060   0.000000
    20  H    3.226953   5.375657   3.319688   3.728607   0.000000
    21  H    5.274043   7.134028   4.895099   5.478934   2.470120
    22  H    6.457376   7.595000   5.546435   5.836190   4.289891
    23  H    6.169745   6.495287   4.942640   4.671745   4.953177
    24  H    4.546497   4.480065   3.375641   2.384184   4.289165
    25  H    3.365922   3.667816   2.855610   3.574308   3.180016
    26  H    3.843942   5.973881   5.301042   5.385735   4.415536
    27  H    3.379464   7.586632   6.765937   5.842616   5.086116
    28  H    2.143055   7.538189   6.571108   4.779667   4.763217
    29  Cl   1.752531   6.204482   5.152504   2.761020   4.026803
                   21         22         23         24         25
    21  H    0.000000
    22  H    2.479312   0.000000
    23  H    4.291564   2.481632   0.000000
    24  H    4.949896   4.291473   2.473799   0.000000
    25  H    5.566308   7.124362   7.032168   5.337983   0.000000
    26  H    6.727227   8.697983   8.949822   7.366860   2.472348
    27  H    7.153203   9.031346   9.302205   7.824798   4.292356
    28  H    6.526438   7.891733   7.872810   6.490052   4.944564
    29  Cl   5.463263   6.024304   5.388177   3.929814   4.865414
                   26         27         28         29
    26  H    0.000000
    27  H    2.487191   0.000000
    28  H    4.295892   2.484050   0.000000
    29  Cl   5.596204   4.842890   2.814613   0.000000
 Symmetry turned off by external request.
 Stoichiometry    C14H12ClNO
 Framework group  C1[X(C14H12ClNO)]
 Deg. of freedom    81
 Full point group                 C1      NOp   1
 Rotational constants (GHZ):           0.5445258           0.3569697           0.2902026
 Standard basis: 6-311+G(d) (5D, 7F)
   418 basis functions,   689 primitive gaussians,   435 cartesian basis functions
    64 alpha electrons       64 beta electrons
       nuclear repulsion energy      1260.4588857812 Hartrees.
 NAtoms=   29 NActive=   29 NUniq=   29 SFac= 1.00D+00 NAtFMM=   60 NAOKFM=F Big=F
 Integral buffers will be    131072 words long.
 Raffenetti 2 integral format.
 Two-electron integral symmetry is turned off.
 ------------------------------------------------------------------------------
 Polarizable Continuum Model (PCM)
 =================================
 Model                : PCM.
 Atomic radii         : UFF (Universal Force Field).
 Polarization charges : Total charges.
 Charge compensation  : None.
 Solution method      : On-the-fly selection.
 Cavity type          : Scaled VdW (van der Waals Surface) (Alpha=1.100).
 Cavity algorithm     : GePol (No added spheres)
                        Default sphere list used, NSphG=   29.
                        Lebedev-Laikov grids with approx.  5.0 points / Ang**2.
                        Smoothing algorithm: York/Karplus (Gamma=1.0000).
                        Polarization charges: spherical gaussians, with
                                              point-specific exponents (IZeta= 3).
                        Self-potential: point-specific (ISelfS= 7).
                        Self-field    : sphere-specific E.n sum rule (ISelfD= 2).
 1st derivatives      : Analytical E(r).r(x)/FMM algorithm (CHGder, D1EAlg=3).
                        Cavity 1st derivative terms included.
 Solvent              : DiMethylSulfoxide, Eps=  46.826000 Eps(inf)=   2.007889
 ------------------------------------------------------------------------------
 One-electron integrals computed using PRISM.
 NBasis=   418 RedAO= T EigKep=  1.08D-06  NBF=   418
 NBsUse=   416 1.00D-06 EigRej=  7.52D-07 NBFU=   416
 Initial guess from the checkpoint file:  "/home/aikhl/works/aikhl/Gau-16611.chk"
 B after Tr=    -0.003366   -0.002452    0.001827
         Rot=    1.000000    0.000127   -0.000294    0.000214 Ang=   0.04 deg.
 ExpMin= 4.38D-02 ExpMax= 1.06D+05 ExpMxC= 3.62D+03 IAcc=3 IRadAn=         5 AccDes= 0.00D+00
 Harris functional with IExCor= 1009 and IRadAn=       5 diagonalized for initial guess.
 HarFok:  IExCor= 1009 AccDes= 0.00D+00 IRadAn=         5 IDoV= 1 UseB2=F ITyADJ=14
 ICtDFT=  3500011 ScaDFX=  1.000000  1.000000  1.000000  1.000000
 FoFCou: FMM=F IPFlag=           0 FMFlag=      100000 FMFlg1=           0
         NFxFlg=           0 DoJE=T BraDBF=F KetDBF=T FulRan=T
         wScrn=  0.000000 ICntrl=       500 IOpCl=  0 I1Cent=   200000004 NGrid=           0
         NMat0=    1 NMatS0=      1 NMatT0=    0 NMatD0=    1 NMtDS0=    0 NMtDT0=    0
 Symmetry not used in FoFCou.
 Requested convergence on RMS density matrix=1.00D-08 within 128 cycles.
 Requested convergence on MAX density matrix=1.00D-06.
 Requested convergence on             energy=1.00D-06.
 No special actions if energy rises.
 Inv3:  Mode=1 IEnd=    15691107.
 Iteration    1 A*A^-1 deviation from unit magnitude is 7.33D-15 for   2279.
 Iteration    1 A*A^-1 deviation from orthogonality  is 2.34D-15 for    438    416.
 Iteration    1 A^-1*A deviation from unit magnitude is 7.11D-15 for   2279.
 Iteration    1 A^-1*A deviation from orthogonality  is 5.85D-15 for   1871   1851.
 Error on total polarization charges =  0.01702
 SCF Done:  E(RM062X) =  -1130.79714826     A.U. after   12 cycles
            NFock= 12  Conv=0.51D-08     -V/T= 2.0032
 D1PCM: PCM CHGder 1st derivatives, ID1Alg=3 FixD1E=F DoIter=F DoCFld=F I1PDM=0.
 Calling FoFJK, ICntrl=      2127 FMM=F ISym2X=0 I1Cent= 0 IOpClX= 0 NMat=1 NMatS=1 NMatT=0.
 -------------------------------------------------------------------
 Center     Atomic                   Forces (Hartrees/Bohr)
 Number     Number              X              Y              Z
 -------------------------------------------------------------------
      1        6          -0.003384052    0.010122808    0.003576086
      2        7           0.002388186   -0.009369476   -0.001424462
      3        8           0.001839595   -0.004941069   -0.002186415
      4        6          -0.001028014    0.004344893   -0.000049024
      5        6          -0.000010663    0.000071148    0.000122748
      6        6          -0.000077003    0.000033369    0.000251114
      7        6          -0.000030573   -0.000053118    0.000058664
      8        6           0.000006654    0.000043353   -0.000007901
      9        6           0.000022774   -0.000014366   -0.000014482
     10        6          -0.000024923   -0.000004600   -0.000008928
     11        6          -0.000016873    0.000010269    0.000054032
     12        6           0.000101942   -0.000046038   -0.000087276
     13        6          -0.000001814   -0.000025314   -0.000004744
     14        6          -0.000023767    0.000007918    0.000006958
     15        6           0.000030381   -0.000008310   -0.000023982
     16        6          -0.000042845   -0.000037573   -0.000064186
     17        1           0.000190736   -0.000046934    0.000014477
     18        1          -0.000013561   -0.000073561   -0.000077148
     19        1          -0.000010185   -0.000100710   -0.000067912
     20        1           0.000011909    0.000010215    0.000001345
     21        1          -0.000001499   -0.000002500   -0.000001714
     22        1          -0.000002145   -0.000001053    0.000005857
     23        1          -0.000002222   -0.000001489   -0.000002580
     24        1          -0.000003306    0.000002812   -0.000013480
     25        1          -0.000002683   -0.000007657    0.000040329
     26        1           0.000005040   -0.000005613    0.000012111
     27        1           0.000012912    0.000005160    0.000005020
     28        1           0.000001956    0.000000302    0.000002462
     29       17           0.000064044    0.000087134   -0.000116970
 -------------------------------------------------------------------
 Cartesian Forces:  Max     0.010122808 RMS     0.001777817

 GradGradGradGradGradGradGradGradGradGradGradGradGradGradGradGradGradGrad
 Berny optimization.
 Using GEDIIS/GDIIS optimizer.
 FormGI is forming the generalized inverse of G from B-inverse, IUseBI=4.
 Internal  Forces:  Max     0.006581884 RMS     0.000697832
 Search for a local minimum.
 Step number   5 out of a maximum of   80 on scan point     2 out of    18
 All quantities printed in internal units (Hartrees-Bohrs-Radians)
 Mixed Optimization -- En-DIIS/RFO-DIIS
 Swapping is turned off.
 Update second derivatives using D2CorX and points    1    2    3    4    5
 DE= -3.14D-05 DEPred=-3.20D-05 R= 9.82D-01
 TightC=F SS=  1.41D+00  RLast= 8.44D-02 DXNew= 8.4853D-01 2.5309D-01
 Trust test= 9.82D-01 RLast= 8.44D-02 DXMaxT set to 5.05D-01
 ITU=  1  1  1  0  0
     Eigenvalues ---    0.00466   0.00496   0.00626   0.01266   0.01486
     Eigenvalues ---    0.01503   0.02162   0.02170   0.02174   0.02180
     Eigenvalues ---    0.02182   0.02187   0.02188   0.02191   0.02194
     Eigenvalues ---    0.02200   0.02204   0.02209   0.02214   0.02220
     Eigenvalues ---    0.02229   0.02287   0.04913   0.05276   0.06164
     Eigenvalues ---    0.06775   0.14958   0.15991   0.16000   0.16000
     Eigenvalues ---    0.16000   0.16000   0.16000   0.16000   0.16001
     Eigenvalues ---    0.16001   0.17096   0.18720   0.19135   0.22000
     Eigenvalues ---    0.22000   0.22000   0.22266   0.22499   0.22936
     Eigenvalues ---    0.23475   0.24508   0.24993   0.25017   0.25823
     Eigenvalues ---    0.30219   0.30248   0.30311   0.33855   0.34435
     Eigenvalues ---    0.35296   0.35362   0.35502   0.35502   0.35505
     Eigenvalues ---    0.35534   0.35566   0.35566   0.35610   0.37298
     Eigenvalues ---    0.42420   0.42521   0.42710   0.42755   0.45960
     Eigenvalues ---    0.46548   0.46654   0.46688   0.46891   0.46908
     Eigenvalues ---    0.47111   0.47179   0.47451   0.56289   0.95376
     Eigenvalues --- 1000.000001000.000001000.000001000.000001000.00000
     Eigenvalues --- 1000.000001000.000001000.000001000.000001000.00000
     Eigenvalues --- 1000.000001000.000001000.000001000.000001000.00000
     Eigenvalues --- 1000.000001000.000001000.000001000.000001000.00000
     Eigenvalues --- 1000.000001000.000001000.000001000.000001000.00000
     Eigenvalues --- 1000.000001000.000001000.000001000.000001000.00000
     Eigenvalues --- 1000.000001000.000001000.000001000.000001000.00000
     Eigenvalues --- 1000.000001000.000001000.000001000.000001000.00000
     Eigenvalues --- 1000.000001000.000001000.000001000.000001000.00000
     Eigenvalues --- 1000.000001000.000001000.000001000.000001000.00000
     Eigenvalues --- 1000.000001000.000001000.000001000.000001000.00000
     Eigenvalues --- 1000.000001000.000001000.000001000.000001000.00000
     Eigenvalues --- 1000.000001000.000001000.000001000.000001000.00000
     Eigenvalues --- 1000.000001000.000001000.00000
 En-DIIS/RFO-DIIS/Sim-DIIS IScMMF=       -3 using points:     5    4    3
 RFO step:  Lambda=-1.18041481D-05.
 DidBck=T Rises=F RFO-DIIS coefs:    0.67698    0.65326   -0.33023
 Iteration  1 RMS(Cart)=  0.00494027 RMS(Int)=  0.00004714
 Iteration  2 RMS(Cart)=  0.00001151 RMS(Int)=  0.00004653
 Iteration  3 RMS(Cart)=  0.00000000 RMS(Int)=  0.00004653
 Iteration  1 RMS(Cart)=  0.00000353 RMS(Int)=  0.00000246
 Iteration  2 RMS(Cart)=  0.00000139 RMS(Int)=  0.00000274
 Iteration  3 RMS(Cart)=  0.00000054 RMS(Int)=  0.00000297
 Variable       Old X    -DE/DX   Delta X   Delta X   Delta X     New X
                                 (Linear)    (Quad)   (Total)
    R1        2.55521   0.00031  -0.00111   0.00174   0.00063   2.55584
    R2        2.30168  -0.00013  -0.00040   0.00025  -0.00015   2.30153
    R3        2.07676   0.00007  -0.00037   0.00050   0.00012   2.07688
    R4        2.76516   0.00011  -0.00051   0.00092   0.00041   2.76557
    R5        1.91008   0.00000  -0.00001   0.00007   0.00006   1.91014
    R6        2.87407  -0.00004   0.00029  -0.00044  -0.00015   2.87392
    R7        2.87363  -0.00002  -0.00037   0.00035  -0.00002   2.87360
    R8        2.06730   0.00005   0.00011  -0.00005   0.00007   2.06737
    R9        2.63386   0.00001  -0.00006   0.00008   0.00002   2.63388
   R10        2.63696  -0.00002  -0.00000  -0.00002  -0.00002   2.63694
   R11        2.63431  -0.00010   0.00005  -0.00014  -0.00009   2.63422
   R12        2.63774   0.00021  -0.00003   0.00030   0.00027   2.63801
   R13        2.63293  -0.00002  -0.00001  -0.00003  -0.00004   2.63290
   R14        2.05092   0.00001   0.00002  -0.00001   0.00001   2.05093
   R15        2.62945   0.00001  -0.00001   0.00004   0.00003   2.62948
   R16        2.04866   0.00000  -0.00000   0.00000   0.00000   2.04866
   R17        2.63342  -0.00002   0.00000  -0.00003  -0.00003   2.63340
   R18        2.04862   0.00000   0.00000  -0.00000   0.00000   2.04862
   R19        2.62771   0.00001   0.00000   0.00002   0.00002   2.62773
   R20        2.04865   0.00000  -0.00000   0.00000   0.00000   2.04866
   R21        2.05207  -0.00000  -0.00000   0.00000  -0.00000   2.05207
   R22        2.62963  -0.00003   0.00001  -0.00005  -0.00003   2.62959
   R23        2.04790   0.00004  -0.00001   0.00004   0.00004   2.04794
   R24        2.62741  -0.00002  -0.00005   0.00001  -0.00004   2.62737
   R25        2.04774   0.00000  -0.00000   0.00000   0.00000   2.04774
   R26        2.62835   0.00000   0.00007  -0.00006   0.00000   2.62836
   R27        2.04771  -0.00000  -0.00001   0.00001  -0.00000   2.04771
   R28        2.62339   0.00000  -0.00005   0.00006   0.00000   2.62339
   R29        2.04698  -0.00000  -0.00002   0.00002  -0.00000   2.04698
   R30        3.31180   0.00003   0.00001   0.00004   0.00005   3.31185
    A1        2.16835   0.00006  -0.00179   0.00178  -0.00002   2.16833
    A2        1.97701   0.00031  -0.00162   0.00217   0.00055   1.97756
    A3        2.13563  -0.00002   0.00318  -0.00360  -0.00042   2.13521
    A4        2.11198   0.00019  -0.00036   0.00004  -0.00063   2.11135
    A5        2.04102  -0.00030  -0.00108   0.00163   0.00023   2.04125
    A6        2.04513   0.00096   0.00030  -0.00098  -0.00102   2.04411
    A7        1.89873  -0.00010  -0.00027  -0.00024  -0.00050   1.89823
    A8        1.95884  -0.00018  -0.00118   0.00020  -0.00098   1.95786
    A9        1.86316   0.00011  -0.00031   0.00100   0.00068   1.86385
   A10        1.96783   0.00016   0.00058  -0.00040   0.00017   1.96801
   A11        1.89363   0.00001   0.00093  -0.00048   0.00045   1.89408
   A12        1.87760   0.00001   0.00029  -0.00001   0.00028   1.87787
   A13        2.11967  -0.00002  -0.00014   0.00009  -0.00005   2.11962
   A14        2.07930   0.00003   0.00014  -0.00008   0.00006   2.07936
   A15        2.08345  -0.00001  -0.00001  -0.00001  -0.00002   2.08343
   A16        2.12707  -0.00022  -0.00060   0.00027  -0.00032   2.12675
   A17        2.10674   0.00024   0.00047  -0.00007   0.00040   2.10714
   A18        2.04918  -0.00002   0.00016  -0.00022  -0.00005   2.04913
   A19        2.09855   0.00001   0.00001   0.00002   0.00002   2.09858
   A20        2.09383  -0.00002  -0.00001  -0.00007  -0.00008   2.09375
   A21        2.09077   0.00001  -0.00000   0.00005   0.00005   2.09082
   A22        2.09713  -0.00000   0.00002  -0.00003  -0.00001   2.09712
   A23        2.08964   0.00001  -0.00002   0.00004   0.00003   2.08967
   A24        2.09640  -0.00000  -0.00000  -0.00001  -0.00001   2.09639
   A25        2.09081  -0.00000  -0.00002   0.00002   0.00000   2.09081
   A26        2.09641   0.00000   0.00000  -0.00000  -0.00000   2.09641
   A27        2.09596   0.00000   0.00002  -0.00002  -0.00000   2.09596
   A28        2.09414  -0.00000  -0.00001   0.00001  -0.00000   2.09414
   A29        2.09708  -0.00000  -0.00001   0.00001  -0.00000   2.09708
   A30        2.09195   0.00000   0.00002  -0.00002   0.00000   2.09195
   A31        2.10228   0.00001   0.00001  -0.00000   0.00001   2.10229
   A32        2.08589  -0.00000   0.00000  -0.00001  -0.00001   2.08588
   A33        2.09499  -0.00000  -0.00001   0.00001  -0.00000   2.09499
   A34        2.11740   0.00004  -0.00002   0.00009   0.00007   2.11747
   A35        2.07032  -0.00002  -0.00021   0.00014  -0.00007   2.07026
   A36        2.09546  -0.00002   0.00022  -0.00023  -0.00000   2.09545
   A37        2.09477   0.00002  -0.00011   0.00014   0.00002   2.09480
   A38        2.09029  -0.00002   0.00009  -0.00014  -0.00005   2.09024
   A39        2.09812   0.00000   0.00002   0.00001   0.00003   2.09814
   A40        2.09093  -0.00000   0.00007  -0.00010  -0.00003   2.09090
   A41        2.10479  -0.00000  -0.00006   0.00007   0.00001   2.10480
   A42        2.08746   0.00001  -0.00001   0.00002   0.00002   2.08747
   A43        2.08143   0.00002   0.00009  -0.00003   0.00006   2.08149
   A44        2.11182  -0.00001   0.00001  -0.00004  -0.00003   2.11179
   A45        2.08993  -0.00001  -0.00010   0.00007  -0.00003   2.08991
   A46        2.13264  -0.00006  -0.00020   0.00012  -0.00007   2.13256
   A47        2.09107   0.00023   0.00020   0.00025   0.00045   2.09152
   A48        2.05948  -0.00018  -0.00000  -0.00038  -0.00038   2.05910
    D1        0.37713  -0.00658  -0.00000   0.00000   0.00000   0.37713
    D2        3.07521  -0.00427  -0.00527   0.00148  -0.00373   3.07148
    D3       -2.83430  -0.00106  -0.00363   0.00541   0.00175  -2.83255
    D4       -0.13622   0.00125  -0.00890   0.00689  -0.00198  -0.13820
    D5        2.52315   0.00109  -0.00497   0.00961   0.00465   2.52780
    D6       -1.57011   0.00109  -0.00526   0.00906   0.00381  -1.56630
    D7        0.48293   0.00107  -0.00576   0.00977   0.00402   0.48696
    D8       -0.17393  -0.00092   0.00060   0.00749   0.00808  -0.16585
    D9        2.01600  -0.00091   0.00031   0.00694   0.00724   2.02324
   D10       -2.21414  -0.00093  -0.00019   0.00765   0.00745  -2.20669
   D11        1.58748  -0.00011  -0.00019  -0.00201  -0.00219   1.58529
   D12       -1.51186  -0.00009  -0.00007  -0.00173  -0.00180  -1.51366
   D13       -0.59720   0.00009   0.00113  -0.00180  -0.00067  -0.59787
   D14        2.58664   0.00010   0.00126  -0.00153  -0.00027   2.58637
   D15       -2.67504  -0.00002  -0.00020  -0.00122  -0.00142  -2.67646
   D16        0.50880  -0.00001  -0.00008  -0.00094  -0.00102   0.50778
   D17       -0.26496   0.00003  -0.00069  -0.00325  -0.00394  -0.26890
   D18        2.89822  -0.00001  -0.00291  -0.00228  -0.00519   2.89304
   D19        1.88666  -0.00012  -0.00151  -0.00372  -0.00523   1.88143
   D20       -1.23335  -0.00016  -0.00373  -0.00275  -0.00648  -1.23983
   D21       -2.30939  -0.00001   0.00018  -0.00457  -0.00439  -2.31378
   D22        0.85379  -0.00005  -0.00204  -0.00360  -0.00564   0.84815
   D23       -3.09951  -0.00001  -0.00030   0.00021  -0.00009  -3.09960
   D24        0.04983   0.00000  -0.00002   0.00020   0.00018   0.05002
   D25       -0.00027  -0.00002  -0.00042  -0.00006  -0.00048  -0.00075
   D26       -3.13411  -0.00001  -0.00014  -0.00007  -0.00021  -3.13432
   D27        3.10348   0.00001   0.00029  -0.00026   0.00003   3.10351
   D28       -0.04483  -0.00001   0.00005  -0.00036  -0.00031  -0.04514
   D29        0.00324   0.00002   0.00041   0.00000   0.00042   0.00366
   D30        3.13812   0.00000   0.00018  -0.00010   0.00008   3.13820
   D31       -3.11672  -0.00001  -0.00074   0.00033  -0.00041  -3.11713
   D32        0.02724  -0.00003  -0.00124   0.00037  -0.00086   0.02638
   D33        0.00397   0.00003   0.00141  -0.00061   0.00081   0.00477
   D34       -3.13526   0.00001   0.00091  -0.00056   0.00035  -3.13491
   D35        3.12054   0.00002   0.00096  -0.00027   0.00070   3.12124
   D36       -0.02250  -0.00006  -0.00109   0.00014  -0.00095  -0.02345
   D37       -0.00040  -0.00001  -0.00115   0.00065  -0.00049  -0.00089
   D38        3.13975  -0.00009  -0.00320   0.00106  -0.00214   3.13760
   D39       -0.00287   0.00001   0.00013   0.00014   0.00027  -0.00261
   D40       -3.13976   0.00001   0.00019   0.00002   0.00021  -3.13955
   D41        3.13098  -0.00000  -0.00016   0.00015  -0.00001   3.13097
   D42       -0.00591  -0.00000  -0.00010   0.00004  -0.00006  -0.00597
   D43        0.00305   0.00000   0.00018  -0.00016   0.00002   0.00307
   D44       -3.13514  -0.00000   0.00004  -0.00013  -0.00009  -3.13523
   D45        3.13992   0.00000   0.00012  -0.00005   0.00008   3.13999
   D46        0.00173  -0.00000  -0.00002  -0.00002  -0.00003   0.00170
   D47       -0.00008  -0.00000  -0.00019   0.00011  -0.00008  -0.00017
   D48       -3.13657  -0.00000  -0.00007   0.00002  -0.00005  -3.13662
   D49        3.13811   0.00000  -0.00005   0.00008   0.00002   3.13813
   D50        0.00162   0.00000   0.00007  -0.00001   0.00006   0.00168
   D51       -0.00308  -0.00001  -0.00011  -0.00003  -0.00013  -0.00321
   D52       -3.13792   0.00001   0.00013   0.00008   0.00020  -3.13772
   D53        3.13342  -0.00001  -0.00023   0.00006  -0.00017   3.13325
   D54       -0.00142   0.00001   0.00001   0.00016   0.00017  -0.00125
   D55       -0.00381  -0.00002  -0.00066   0.00016  -0.00050  -0.00431
   D56        3.14001  -0.00001  -0.00073   0.00046  -0.00026   3.13974
   D57        3.13538  -0.00001  -0.00015   0.00011  -0.00004   3.13534
   D58       -0.00399   0.00001  -0.00022   0.00042   0.00020  -0.00379
   D59       -0.00003  -0.00000  -0.00042   0.00027  -0.00015  -0.00018
   D60       -3.13884   0.00002   0.00028   0.00011   0.00039  -3.13846
   D61        3.13933  -0.00002  -0.00035  -0.00004  -0.00039   3.13895
   D62        0.00052   0.00001   0.00035  -0.00020   0.00015   0.00067
   D63        0.00349   0.00002   0.00068  -0.00023   0.00045   0.00395
   D64       -3.13759   0.00003   0.00122  -0.00052   0.00070  -3.13688
   D65       -3.14085  -0.00000  -0.00001  -0.00007  -0.00008  -3.14092
   D66        0.00126   0.00001   0.00053  -0.00036   0.00017   0.00143
   D67       -0.00331  -0.00001   0.00012  -0.00025  -0.00013  -0.00344
   D68        3.13971   0.00007   0.00214  -0.00064   0.00149   3.14120
   D69        3.13778  -0.00002  -0.00041   0.00004  -0.00037   3.13740
   D70       -0.00239   0.00006   0.00160  -0.00036   0.00125  -0.00115
         Item               Value     Threshold  Converged?
 Maximum Force            0.000312     0.002500     YES
 RMS     Force            0.000071     0.001667     YES
 Maximum Displacement     0.024821     0.010000     NO 
 RMS     Displacement     0.004942     0.006667     YES
 Predicted change in Energy=-4.863559D-06
 GradGradGradGradGradGradGradGradGradGradGradGradGradGradGradGradGradGrad

                          Input orientation:                          
 ---------------------------------------------------------------------
 Center     Atomic      Atomic             Coordinates (Angstroms)
 Number     Number       Type             X           Y           Z
 ---------------------------------------------------------------------
      1          6           0        1.519863    0.897453    2.222964
      2          7           0        0.263743    0.586435    1.829685
      3          8           0        2.313236    1.527580    1.547079
      4          6           0       -0.098388    0.566823    0.411857
      5          6           0       -1.107939   -0.546749    0.180256
      6          6           0       -0.593979    1.920297   -0.072767
      7          6           0       -2.479431   -0.314884    0.269129
      8          6           0       -3.380747   -1.364043    0.101525
      9          6           0       -2.916399   -2.649644   -0.158816
     10          6           0       -1.545961   -2.886060   -0.247939
     11          6           0       -0.647482   -1.838629   -0.077016
     12          6           0       -0.974733    2.925295    0.815017
     13          6           0       -1.453883    4.149670    0.359325
     14          6           0       -1.555928    4.392252   -1.005886
     15          6           0       -1.177655    3.408080   -1.912984
     16          6           0       -0.706492    2.191911   -1.437433
     17          1           0        1.743595    0.583367    3.252127
     18          1           0       -0.280701    0.005439    2.452377
     19          1           0        0.813673    0.330211   -0.144026
     20          1           0       -2.848343    0.687382    0.462149
     21          1           0       -4.445836   -1.173995    0.170467
     22          1           0       -3.618474   -3.464373   -0.294970
     23          1           0       -1.177930   -3.884511   -0.455120
     24          1           0        0.420473   -2.021272   -0.149875
     25          1           0       -0.889477    2.737680    1.878965
     26          1           0       -1.744390    4.912552    1.071956
     27          1           0       -1.925065    5.343372   -1.370985
     28          1           0       -1.245025    3.577909   -2.980680
     29         17           0       -0.239826    0.975753   -2.609882
 ---------------------------------------------------------------------
                    Distance matrix (angstroms):
                    1          2          3          4          5
     1  C    0.000000
     2  N    1.352493   0.000000
     3  O    1.217917   2.272893   0.000000
     4  C    2.451155   1.463475   2.833322   0.000000
     5  C    3.628183   2.426156   4.227941   1.520814   0.000000
     6  C    3.284040   2.476730   3.351123   1.520645   2.532685
     7  C    4.613196   3.282181   5.291265   2.543058   1.393790
     8  C    5.799211   4.480314   6.547714   3.820790   2.416573
     9  C    6.159154   4.953750   6.907124   4.314222   2.794219
    10  C    5.460733   4.432806   6.131534   3.801736   2.418179
    11  C    4.180124   3.216640   4.768113   2.515294   1.395408
    12  C    3.509625   2.834367   3.646953   2.548118   3.532104
    13  C    4.784687   4.220051   4.741023   3.831046   4.712546
    14  C    5.665649   5.082903   5.449258   4.332242   5.099153
    15  C    5.539487   4.903761   5.262570   3.826544   4.475175
    16  C    4.475576   3.767355   4.297372   2.535858   3.205985
    17  H    1.099037   2.052636   2.030571   3.385308   4.341059
    18  H    2.022461   1.010803   3.140858   2.124173   2.480276
    19  H    2.534386   2.064851   2.557777   1.094005   2.137010
    20  H    4.714427   3.400797   5.340871   2.753055   2.152103
    21  H    6.640271   5.294549   7.408011   4.689245   3.396335
    22  H    7.195000   5.999568   7.968559   5.398255   3.878293
    23  H    6.108797   5.223803   6.744463   4.661699   3.398420
    24  H    3.918925   3.277706   4.365382   2.698703   2.149243
    25  H    3.051178   2.441351   3.439747   2.736941   3.704161
    26  H    5.301055   4.829289   5.305479   4.693656   5.568139
    27  H    6.674593   6.137069   6.406135   5.415782   6.145533
    28  H    6.473589   5.862158   6.112747   4.678752   5.198376
    29  Cl   5.143834   4.484963   4.909477   3.052562   3.294921
                    6          7          8          9         10
     6  C    0.000000
     7  C    2.944123   0.000000
     8  C    4.310841   1.393269   0.000000
     9  C    5.126929   2.413541   1.391461   0.000000
    10  C    4.902859   2.783823   2.409377   1.393533   0.000000
    11  C    3.759310   2.407831   2.779901   2.410896   1.390536
    12  C    1.393970   3.613983   4.969547   5.983173   5.935320
    13  C    2.428217   4.581716   5.846392   6.974101   7.062488
    14  C    2.811871   4.963431   6.139321   7.221960   7.317677
    15  C    2.437329   4.507404   5.628945   6.541892   6.521059
    16  C    1.395975   3.512789   4.707955   5.473500   5.282555
    17  H    4.278616   5.247769   6.322783   6.618340   5.925248
    18  H    3.184522   3.115060   4.124594   4.562313   4.153716
    19  H    2.124837   3.381032   4.530337   4.774221   3.990372
    20  H    2.624571   1.085306   2.149849   3.394991   3.869096
    21  H    4.946778   2.148152   1.084106   2.150615   3.393450
    22  H    6.179937   3.396308   2.150606   1.084081   2.152201
    23  H    5.846623   3.867904   3.393378   2.152897   1.084102
    24  H    4.070752   3.390688   3.865802   3.395532   2.150427
    25  H    2.136513   3.799694   5.117603   6.106080   6.048234
    26  H    3.404031   5.339560   6.558586   7.750820   7.912006
    27  H    3.895459   5.917191   7.019737   8.144961   8.314355
    28  H    3.409911   5.219085   6.203563   7.038382   7.024338
    29  Cl   2.730301   3.869144   4.763587   5.129841   4.711513
                   11         12         13         14         15
    11  C    0.000000
    12  C    4.857756   0.000000
    13  C    6.058085   1.391522   0.000000
    14  C    6.364900   2.409447   1.390345   0.000000
    15  C    5.583889   2.777813   2.406168   1.390867   0.000000
    16  C    4.254347   2.383975   2.760389   2.397764   1.388240
    17  H    4.760935   4.337447   5.595595   6.597358   6.571992
    18  H    3.151658   3.418800   4.788724   5.729740   5.607037
    19  H    2.615977   3.294331   4.470283   4.781002   4.070365
    20  H    3.393408   2.939930   3.733970   4.189454   3.979278
    21  H    3.863998   5.410007   6.109735   6.381103   6.001431
    22  H    3.393721   7.003520   7.942745   8.153898   7.470353
    23  H    2.147084   6.930224   8.080070   8.303676   7.436884
    24  H    1.085907   5.229354   6.469390   6.765515   5.927936
    25  H    4.982673   1.083722   2.149785   3.391774   3.861523
    26  H    6.935545   2.146527   1.083618   2.150270   3.390353
    27  H    7.408624   3.395413   2.154277   1.083600   2.144234
    28  H    6.174723   3.860864   3.395020   2.158616   1.083215
    29  Cl   3.808193   4.008832   4.512634   3.997173   2.698408
                   16         17         18         19         20
    16  C    0.000000
    17  H    5.530128   0.000000
    18  H    4.482475   2.251971   0.000000
    19  H    2.729419   3.530255   2.836273   0.000000
    20  H    3.234122   5.374075   3.319464   3.728992   0.000000
    21  H    5.281795   7.134003   4.893519   5.479414   2.470179
    22  H    6.463622   7.597228   5.543306   5.836573   4.289918
    23  H    6.173338   6.499302   4.938651   4.671953   4.953167
    24  H    4.547391   4.484241   3.372079   2.384138   4.289118
    25  H    3.365983   3.668747   2.857368   3.576188   3.169897
    26  H    3.843976   5.971685   5.303556   5.387035   4.409381
    27  H    3.379503   7.582208   6.768719   5.842764   5.088327
    28  H    2.143040   7.533061   6.573475   4.778324   4.772719
    29  Cl   1.752556   6.200893   5.154575   2.758083   4.040407
                   21         22         23         24         25
    21  H    0.000000
    22  H    2.479313   0.000000
    23  H    4.291558   2.481616   0.000000
    24  H    4.949895   4.291466   2.473808   0.000000
    25  H    5.555885   7.116100   7.027416   5.336645   0.000000
    26  H    6.719862   8.692154   8.946572   7.365963   2.472288
    27  H    7.155867   9.033372   9.303271   7.825001   4.292348
    28  H    6.538770   7.901901   7.878494   6.491391   4.944547
    29  Cl   5.481083   6.040595   5.398629   3.933164   4.865817
                   26         27         28         29
    26  H    0.000000
    27  H    2.487209   0.000000
    28  H    4.295870   2.484036   0.000000
    29  Cl   5.596252   4.842623   2.814096   0.000000
 Symmetry turned off by external request.
 Stoichiometry    C14H12ClNO
 Framework group  C1[X(C14H12ClNO)]
 Deg. of freedom    81
 Full point group                 C1      NOp   1
 Rotational constants (GHZ):           0.5446753           0.3562851           0.2903475
 Standard basis: 6-311+G(d) (5D, 7F)
   418 basis functions,   689 primitive gaussians,   435 cartesian basis functions
    64 alpha electrons       64 beta electrons
       nuclear repulsion energy      1260.2776288356 Hartrees.
 NAtoms=   29 NActive=   29 NUniq=   29 SFac= 1.00D+00 NAtFMM=   60 NAOKFM=F Big=F
 Integral buffers will be    131072 words long.
 Raffenetti 2 integral format.
 Two-electron integral symmetry is turned off.
 ------------------------------------------------------------------------------
 Polarizable Continuum Model (PCM)
 =================================
 Model                : PCM.
 Atomic radii         : UFF (Universal Force Field).
 Polarization charges : Total charges.
 Charge compensation  : None.
 Solution method      : On-the-fly selection.
 Cavity type          : Scaled VdW (van der Waals Surface) (Alpha=1.100).
 Cavity algorithm     : GePol (No added spheres)
                        Default sphere list used, NSphG=   29.
                        Lebedev-Laikov grids with approx.  5.0 points / Ang**2.
                        Smoothing algorithm: York/Karplus (Gamma=1.0000).
                        Polarization charges: spherical gaussians, with
                                              point-specific exponents (IZeta= 3).
                        Self-potential: point-specific (ISelfS= 7).
                        Self-field    : sphere-specific E.n sum rule (ISelfD= 2).
 1st derivatives      : Analytical E(r).r(x)/FMM algorithm (CHGder, D1EAlg=3).
                        Cavity 1st derivative terms included.
 Solvent              : DiMethylSulfoxide, Eps=  46.826000 Eps(inf)=   2.007889
 ------------------------------------------------------------------------------
 One-electron integrals computed using PRISM.
 NBasis=   418 RedAO= T EigKep=  1.08D-06  NBF=   418
 NBsUse=   416 1.00D-06 EigRej=  7.50D-07 NBFU=   416
 Initial guess from the checkpoint file:  "/home/aikhl/works/aikhl/Gau-16611.chk"
 B after Tr=     0.002478    0.002361    0.000535
         Rot=    1.000000    0.000021    0.000438   -0.000106 Ang=   0.05 deg.
 ExpMin= 4.38D-02 ExpMax= 1.06D+05 ExpMxC= 3.62D+03 IAcc=3 IRadAn=         5 AccDes= 0.00D+00
 Harris functional with IExCor= 1009 and IRadAn=       5 diagonalized for initial guess.
 HarFok:  IExCor= 1009 AccDes= 0.00D+00 IRadAn=         5 IDoV= 1 UseB2=F ITyADJ=14
 ICtDFT=  3500011 ScaDFX=  1.000000  1.000000  1.000000  1.000000
 FoFCou: FMM=F IPFlag=           0 FMFlag=      100000 FMFlg1=           0
         NFxFlg=           0 DoJE=T BraDBF=F KetDBF=T FulRan=T
         wScrn=  0.000000 ICntrl=       500 IOpCl=  0 I1Cent=   200000004 NGrid=           0
         NMat0=    1 NMatS0=      1 NMatT0=    0 NMatD0=    1 NMtDS0=    0 NMtDT0=    0
 Symmetry not used in FoFCou.
 Requested convergence on RMS density matrix=1.00D-08 within 128 cycles.
 Requested convergence on MAX density matrix=1.00D-06.
 Requested convergence on             energy=1.00D-06.
 No special actions if energy rises.
 Inv3:  Mode=1 IEnd=    15718563.
 Iteration    1 A*A^-1 deviation from unit magnitude is 9.99D-15 for    761.
 Iteration    1 A*A^-1 deviation from orthogonality  is 3.61D-15 for   1898    761.
 Iteration    1 A^-1*A deviation from unit magnitude is 6.88D-15 for    761.
 Iteration    1 A^-1*A deviation from orthogonality  is 4.79D-15 for   1351    570.
 Error on total polarization charges =  0.01702
 SCF Done:  E(RM062X) =  -1130.79715311     A.U. after   11 cycles
            NFock= 11  Conv=0.94D-08     -V/T= 2.0032
 D1PCM: PCM CHGder 1st derivatives, ID1Alg=3 FixD1E=F DoIter=F DoCFld=F I1PDM=0.
 Calling FoFJK, ICntrl=      2127 FMM=F ISym2X=0 I1Cent= 0 IOpClX= 0 NMat=1 NMatS=1 NMatT=0.
 -------------------------------------------------------------------
 Center     Atomic                   Forces (Hartrees/Bohr)
 Number     Number              X              Y              Z
 -------------------------------------------------------------------
      1        6          -0.003497230    0.009797295    0.003533138
      2        7           0.002650031   -0.009363324   -0.001424367
      3        8           0.001811999   -0.004814894   -0.002225703
      4        6          -0.001058695    0.004441693    0.000087136
      5        6           0.000009069    0.000084610    0.000033211
      6        6           0.000038881    0.000041249    0.000053475
      7        6          -0.000050148   -0.000021181    0.000009606
      8        6           0.000004849    0.000033919    0.000009153
      9        6           0.000028509   -0.000013421   -0.000001738
     10        6          -0.000031543   -0.000015975   -0.000005447
     11        6           0.000002217    0.000008511   -0.000009102
     12        6          -0.000006578   -0.000044026   -0.000063231
     13        6          -0.000004603   -0.000013879    0.000010473
     14        6          -0.000009058    0.000010514   -0.000005794
     15        6           0.000006095    0.000001527   -0.000010504
     16        6           0.000017460   -0.000006786    0.000028902
     17        1           0.000079432    0.000004338    0.000009795
     18        1           0.000047681   -0.000015642   -0.000014056
     19        1          -0.000040097   -0.000106399   -0.000029956
     20        1           0.000007229   -0.000001711    0.000001546
     21        1           0.000000425   -0.000000140   -0.000000454
     22        1          -0.000001888    0.000000666    0.000001902
     23        1          -0.000001913    0.000000412    0.000000101
     24        1          -0.000004085    0.000000786   -0.000005819
     25        1           0.000005083    0.000004562    0.000022764
     26        1           0.000005031   -0.000002529    0.000009138
     27        1           0.000005656    0.000002761    0.000003978
     28        1          -0.000001563   -0.000000799    0.000001965
     29       17          -0.000012245   -0.000012136   -0.000020112
 -------------------------------------------------------------------
 Cartesian Forces:  Max     0.009797295 RMS     0.001760861

 GradGradGradGradGradGradGradGradGradGradGradGradGradGradGradGradGradGrad
 Berny optimization.
 Using GEDIIS/GDIIS optimizer.
 FormGI is forming the generalized inverse of G from B-inverse, IUseBI=4.
 Internal  Forces:  Max     0.006502942 RMS     0.000686437
 Search for a local minimum.
 Step number   6 out of a maximum of   80 on scan point     2 out of    18
 All quantities printed in internal units (Hartrees-Bohrs-Radians)
 Mixed Optimization -- En-DIIS/RFO-DIIS
 Swapping is turned off.
 Update second derivatives using D2CorX and points    1    2    3    4    5
                                                      6
 DE= -4.85D-06 DEPred=-4.86D-06 R= 9.97D-01
 TightC=F SS=  1.41D+00  RLast= 2.10D-02 DXNew= 8.4853D-01 6.2955D-02
 Trust test= 9.97D-01 RLast= 2.10D-02 DXMaxT set to 5.05D-01
 ITU=  1  1  1  1  0  0
     Eigenvalues ---    0.00321   0.00508   0.00599   0.01251   0.01487
     Eigenvalues ---    0.01542   0.02162   0.02171   0.02174   0.02180
     Eigenvalues ---    0.02182   0.02187   0.02188   0.02191   0.02194
     Eigenvalues ---    0.02200   0.02204   0.02209   0.02214   0.02220
     Eigenvalues ---    0.02229   0.02660   0.05065   0.05385   0.06337
     Eigenvalues ---    0.06834   0.14983   0.15993   0.15998   0.16000
     Eigenvalues ---    0.16000   0.16000   0.16000   0.16000   0.16000
     Eigenvalues ---    0.16001   0.17126   0.19127   0.19360   0.21995
     Eigenvalues ---    0.22000   0.22001   0.22134   0.22526   0.23335
     Eigenvalues ---    0.23476   0.24521   0.24992   0.25038   0.28877
     Eigenvalues ---    0.30214   0.30269   0.30323   0.33866   0.34493
     Eigenvalues ---    0.35296   0.35365   0.35502   0.35502   0.35505
     Eigenvalues ---    0.35533   0.35566   0.35566   0.35610   0.37242
     Eigenvalues ---    0.42419   0.42522   0.42719   0.43292   0.45990
     Eigenvalues ---    0.46544   0.46686   0.46874   0.46900   0.47069
     Eigenvalues ---    0.47166   0.47221   0.47544   0.57529   0.95479
     Eigenvalues --- 1000.000001000.000001000.000001000.000001000.00000
     Eigenvalues --- 1000.000001000.000001000.000001000.000001000.00000
     Eigenvalues --- 1000.000001000.000001000.000001000.000001000.00000
     Eigenvalues --- 1000.000001000.000001000.000001000.000001000.00000
     Eigenvalues --- 1000.000001000.000001000.000001000.000001000.00000
     Eigenvalues --- 1000.000001000.000001000.000001000.000001000.00000
     Eigenvalues --- 1000.000001000.000001000.000001000.000001000.00000
     Eigenvalues --- 1000.000001000.000001000.000001000.000001000.00000
     Eigenvalues --- 1000.000001000.000001000.000001000.000001000.00000
     Eigenvalues --- 1000.000001000.000001000.000001000.000001000.00000
     Eigenvalues --- 1000.000001000.000001000.000001000.000001000.00000
     Eigenvalues --- 1000.000001000.000001000.000001000.000001000.00000
     Eigenvalues --- 1000.000001000.000001000.000001000.000001000.00000
     Eigenvalues --- 1000.000001000.000001000.00000
 En-DIIS/RFO-DIIS/Sim-DIIS IScMMF=       -3 using points:     6    5    4    3
 RFO step:  Lambda=-9.57637090D-06.
 DidBck=F Rises=F RFO-DIIS coefs:    2.97577   -1.38663   -0.99155    0.40241
 Iteration  1 RMS(Cart)=  0.00979046 RMS(Int)=  0.00007139
 Iteration  2 RMS(Cart)=  0.00007727 RMS(Int)=  0.00004766
 Iteration  3 RMS(Cart)=  0.00000000 RMS(Int)=  0.00004766
 Iteration  1 RMS(Cart)=  0.00000356 RMS(Int)=  0.00000248
 Iteration  2 RMS(Cart)=  0.00000140 RMS(Int)=  0.00000276
 Iteration  3 RMS(Cart)=  0.00000055 RMS(Int)=  0.00000299
 Variable       Old X    -DE/DX   Delta X   Delta X   Delta X     New X
                                 (Linear)    (Quad)   (Total)
    R1        2.55584   0.00004   0.00326  -0.00249   0.00077   2.55661
    R2        2.30153  -0.00008   0.00004  -0.00040  -0.00036   2.30117
    R3        2.07688   0.00003   0.00073  -0.00052   0.00021   2.07709
    R4        2.76557   0.00010   0.00193  -0.00091   0.00102   2.76659
    R5        1.91014  -0.00002   0.00027  -0.00027  -0.00000   1.91014
    R6        2.87392  -0.00004  -0.00081   0.00041  -0.00040   2.87352
    R7        2.87360  -0.00004   0.00045  -0.00074  -0.00028   2.87332
    R8        2.06737   0.00000  -0.00003   0.00009   0.00006   2.06743
    R9        2.63388   0.00003   0.00013   0.00001   0.00014   2.63402
   R10        2.63694   0.00001  -0.00005   0.00006   0.00001   2.63695
   R11        2.63422  -0.00006  -0.00016  -0.00009  -0.00025   2.63397
   R12        2.63801  -0.00001   0.00060  -0.00047   0.00013   2.63814
   R13        2.63290  -0.00002  -0.00007  -0.00005  -0.00012   2.63277
   R14        2.05093  -0.00000  -0.00001  -0.00001  -0.00002   2.05091
   R15        2.62948   0.00002   0.00009   0.00000   0.00009   2.62957
   R16        2.04866  -0.00000   0.00000  -0.00001  -0.00001   2.04866
   R17        2.63340  -0.00002  -0.00007  -0.00004  -0.00011   2.63328
   R18        2.04862   0.00000  -0.00000   0.00000   0.00000   2.04862
   R19        2.62773   0.00002   0.00006   0.00004   0.00010   2.62783
   R20        2.04866  -0.00000   0.00000  -0.00001  -0.00000   2.04865
   R21        2.05207  -0.00000   0.00000  -0.00002  -0.00002   2.05205
   R22        2.62959  -0.00001  -0.00006  -0.00000  -0.00006   2.62953
   R23        2.04794   0.00002   0.00003   0.00008   0.00011   2.04805
   R24        2.62737   0.00001  -0.00003   0.00004   0.00001   2.62738
   R25        2.04774   0.00000   0.00001   0.00001   0.00002   2.04776
   R26        2.62836   0.00001  -0.00008   0.00013   0.00005   2.62841
   R27        2.04771  -0.00000   0.00001  -0.00001  -0.00000   2.04770
   R28        2.62339   0.00001   0.00005  -0.00002   0.00002   2.62342
   R29        2.04698  -0.00000   0.00002  -0.00003  -0.00001   2.04697
   R30        3.31185   0.00002   0.00006   0.00008   0.00013   3.31198
    A1        2.16833   0.00001   0.00245  -0.00333  -0.00088   2.16746
    A2        1.97756   0.00023   0.00274  -0.00130   0.00144   1.97900
    A3        2.13521   0.00009  -0.00468   0.00418  -0.00050   2.13471
    A4        2.11135   0.00019  -0.00169   0.00013  -0.00124   2.11011
    A5        2.04125  -0.00039   0.00084  -0.00050   0.00066   2.04191
    A6        2.04411   0.00105  -0.00359   0.00261  -0.00063   2.04348
    A7        1.89823  -0.00000  -0.00038  -0.00017  -0.00054   1.89768
    A8        1.95786  -0.00004  -0.00068  -0.00066  -0.00134   1.95652
    A9        1.86385   0.00004   0.00195  -0.00021   0.00174   1.86559
   A10        1.96801   0.00000  -0.00035   0.00003  -0.00032   1.96769
   A11        1.89408  -0.00001  -0.00037   0.00049   0.00012   1.89420
   A12        1.87787   0.00001  -0.00003   0.00054   0.00052   1.87839
   A13        2.11962  -0.00000   0.00004  -0.00010  -0.00006   2.11956
   A14        2.07936   0.00001  -0.00006   0.00019   0.00013   2.07950
   A15        2.08343  -0.00001  -0.00001  -0.00007  -0.00008   2.08335
   A16        2.12675  -0.00001   0.00040  -0.00048  -0.00008   2.12667
   A17        2.10714  -0.00001  -0.00005   0.00013   0.00007   2.10721
   A18        2.04913   0.00001  -0.00036   0.00036   0.00001   2.04913
   A19        2.09858   0.00000   0.00003   0.00002   0.00005   2.09863
   A20        2.09375  -0.00001  -0.00017   0.00002  -0.00015   2.09361
   A21        2.09082   0.00000   0.00014  -0.00004   0.00010   2.09093
   A22        2.09712   0.00000  -0.00006   0.00004  -0.00002   2.09710
   A23        2.08967   0.00000   0.00010  -0.00005   0.00005   2.08972
   A24        2.09639  -0.00000  -0.00004   0.00001  -0.00003   2.09636
   A25        2.09081   0.00001   0.00004  -0.00000   0.00004   2.09085
   A26        2.09641  -0.00000  -0.00001  -0.00002  -0.00002   2.09638
   A27        2.09596  -0.00000  -0.00004   0.00002  -0.00002   2.09594
   A28        2.09414  -0.00000   0.00001  -0.00004  -0.00003   2.09411
   A29        2.09708   0.00000   0.00002  -0.00000   0.00002   2.09710
   A30        2.09195   0.00000  -0.00003   0.00004   0.00001   2.09197
   A31        2.10229   0.00000  -0.00002   0.00005   0.00003   2.10232
   A32        2.08588  -0.00000  -0.00001  -0.00001  -0.00002   2.08587
   A33        2.09499  -0.00000   0.00002  -0.00004  -0.00002   2.09497
   A34        2.11747   0.00001   0.00014  -0.00007   0.00007   2.11754
   A35        2.07026   0.00000   0.00005  -0.00008  -0.00002   2.07023
   A36        2.09545  -0.00001  -0.00019   0.00014  -0.00005   2.09541
   A37        2.09480   0.00000   0.00023  -0.00019   0.00003   2.09483
   A38        2.09024  -0.00001  -0.00023   0.00010  -0.00013   2.09011
   A39        2.09814   0.00001   0.00000   0.00010   0.00010   2.09824
   A40        2.09090  -0.00001  -0.00015   0.00007  -0.00007   2.09083
   A41        2.10480   0.00000   0.00012  -0.00010   0.00002   2.10482
   A42        2.08747   0.00001   0.00003   0.00003   0.00006   2.08753
   A43        2.08149  -0.00000  -0.00001   0.00003   0.00002   2.08152
   A44        2.11179   0.00000  -0.00008   0.00008  -0.00000   2.11178
   A45        2.08991   0.00000   0.00009  -0.00011  -0.00002   2.08989
   A46        2.13256  -0.00001   0.00016  -0.00021  -0.00005   2.13251
   A47        2.09152   0.00002   0.00055  -0.00022   0.00032   2.09185
   A48        2.05910  -0.00001  -0.00070   0.00044  -0.00027   2.05883
    D1        0.37713  -0.00650   0.00001   0.00000   0.00001   0.37714
    D2        3.07148  -0.00415  -0.00910   0.00612  -0.00306   3.06843
    D3       -2.83255  -0.00116   0.00814  -0.00712   0.00106  -2.83149
    D4       -0.13820   0.00119  -0.00097  -0.00100  -0.00201  -0.14020
    D5        2.52780   0.00109   0.01327   0.00718   0.02044   2.54824
    D6       -1.56630   0.00107   0.01205   0.00663   0.01868  -1.54762
    D7        0.48696   0.00109   0.01285   0.00680   0.01964   0.50660
    D8       -0.16585  -0.00091   0.02138   0.00181   0.02319  -0.14266
    D9        2.02324  -0.00094   0.02016   0.00126   0.02143   2.04467
   D10       -2.20669  -0.00091   0.02096   0.00143   0.02239  -2.18430
   D11        1.58529  -0.00004  -0.00486  -0.00167  -0.00653   1.57876
   D12       -1.51366  -0.00004  -0.00422  -0.00226  -0.00649  -1.52015
   D13       -0.59787   0.00001  -0.00345  -0.00071  -0.00416  -0.60202
   D14        2.58637   0.00001  -0.00281  -0.00131  -0.00412   2.58225
   D15       -2.67646   0.00000  -0.00295  -0.00174  -0.00469  -2.68115
   D16        0.50778   0.00000  -0.00231  -0.00233  -0.00465   0.50313
   D17       -0.26890   0.00002  -0.00610   0.00373  -0.00237  -0.27126
   D18        2.89304   0.00002  -0.00531   0.00284  -0.00247   2.89057
   D19        1.88143  -0.00001  -0.00739   0.00303  -0.00436   1.87707
   D20       -1.23983  -0.00001  -0.00660   0.00214  -0.00446  -1.24428
   D21       -2.31378  -0.00002  -0.00808   0.00402  -0.00406  -2.31784
   D22        0.84815  -0.00002  -0.00729   0.00313  -0.00416   0.84400
   D23       -3.09960  -0.00000   0.00034  -0.00042  -0.00008  -3.09968
   D24        0.05002  -0.00000   0.00043  -0.00040   0.00002   0.05004
   D25       -0.00075   0.00000  -0.00030   0.00018  -0.00012  -0.00087
   D26       -3.13432   0.00000  -0.00021   0.00020  -0.00001  -3.13433
   D27        3.10351   0.00000  -0.00045   0.00047   0.00002   3.10353
   D28       -0.04514  -0.00000  -0.00075   0.00048  -0.00027  -0.04541
   D29        0.00366  -0.00000   0.00017  -0.00011   0.00006   0.00372
   D30        3.13820  -0.00000  -0.00013  -0.00010  -0.00023   3.13797
   D31       -3.11713  -0.00000   0.00023  -0.00044  -0.00022  -3.11734
   D32        0.02638   0.00000  -0.00007  -0.00005  -0.00011   0.02627
   D33        0.00477  -0.00000  -0.00053   0.00042  -0.00012   0.00465
   D34       -3.13491  -0.00000  -0.00082   0.00081  -0.00001  -3.13492
   D35        3.12124   0.00000  -0.00011   0.00060   0.00049   3.12173
   D36       -0.02345   0.00001  -0.00029   0.00070   0.00041  -0.02304
   D37       -0.00089   0.00001   0.00064  -0.00024   0.00040  -0.00049
   D38        3.13760   0.00001   0.00046  -0.00015   0.00031   3.13792
   D39       -0.00261   0.00000   0.00033  -0.00019   0.00014  -0.00247
   D40       -3.13955   0.00000   0.00012   0.00005   0.00017  -3.13939
   D41        3.13097   0.00000   0.00024  -0.00021   0.00003   3.13101
   D42       -0.00597   0.00000   0.00003   0.00003   0.00006  -0.00591
   D43        0.00307  -0.00000  -0.00022   0.00013  -0.00010   0.00297
   D44       -3.13523  -0.00000  -0.00023   0.00017  -0.00006  -3.13529
   D45        3.13999  -0.00000  -0.00001  -0.00012  -0.00013   3.13987
   D46        0.00170  -0.00000  -0.00002  -0.00008  -0.00009   0.00160
   D47       -0.00017   0.00000   0.00009  -0.00005   0.00004  -0.00013
   D48       -3.13662   0.00000   0.00000   0.00004   0.00005  -3.13657
   D49        3.13813   0.00000   0.00010  -0.00009   0.00001   3.13814
   D50        0.00168  -0.00000   0.00001   0.00000   0.00001   0.00169
   D51       -0.00321   0.00000  -0.00007   0.00004  -0.00002  -0.00323
   D52       -3.13772   0.00000   0.00024   0.00004   0.00027  -3.13744
   D53        3.13325   0.00000   0.00002  -0.00005  -0.00003   3.13322
   D54       -0.00125   0.00000   0.00032  -0.00006   0.00027  -0.00099
   D55       -0.00431  -0.00000   0.00010  -0.00032  -0.00022  -0.00453
   D56        3.13974   0.00000   0.00053  -0.00031   0.00023   3.13997
   D57        3.13534  -0.00000   0.00040  -0.00072  -0.00032   3.13502
   D58       -0.00379  -0.00000   0.00083  -0.00071   0.00012  -0.00366
   D59       -0.00018   0.00000   0.00026   0.00003   0.00028   0.00011
   D60       -3.13846   0.00000   0.00020   0.00027   0.00047  -3.13798
   D61        3.13895  -0.00000  -0.00018   0.00001  -0.00017   3.13878
   D62        0.00067  -0.00000  -0.00023   0.00026   0.00002   0.00069
   D63        0.00395  -0.00000  -0.00016   0.00015  -0.00001   0.00393
   D64       -3.13688  -0.00000  -0.00043   0.00029  -0.00014  -3.13703
   D65       -3.14092  -0.00000  -0.00011  -0.00009  -0.00020  -3.14112
   D66        0.00143  -0.00000  -0.00038   0.00005  -0.00033   0.00110
   D67       -0.00344  -0.00000  -0.00030  -0.00004  -0.00034  -0.00377
   D68        3.14120  -0.00001  -0.00013  -0.00013  -0.00026   3.14094
   D69        3.13740  -0.00000  -0.00003  -0.00018  -0.00021   3.13720
   D70       -0.00115  -0.00001   0.00014  -0.00027  -0.00013  -0.00127
         Item               Value     Threshold  Converged?
 Maximum Force            0.000126     0.002500     YES
 RMS     Force            0.000029     0.001667     YES
 Maximum Displacement     0.065191     0.010000     NO 
 RMS     Displacement     0.009794     0.006667     NO 
 Predicted change in Energy=-4.399450D-06
 GradGradGradGradGradGradGradGradGradGradGradGradGradGradGradGradGradGrad

                          Input orientation:                          
 ---------------------------------------------------------------------
 Center     Atomic      Atomic             Coordinates (Angstroms)
 Number     Number       Type             X           Y           Z
 ---------------------------------------------------------------------
      1          6           0        1.514059    0.915311    2.223686
      2          7           0        0.263208    0.583124    1.829519
      3          8           0        2.294871    1.562077    1.549237
      4          6           0       -0.097493    0.562766    0.410781
      5          6           0       -1.108716   -0.549167    0.179992
      6          6           0       -0.591977    1.916691   -0.073244
      7          6           0       -2.479714   -0.316385    0.275046
      8          6           0       -3.382610   -1.364173    0.107908
      9          6           0       -2.920435   -2.649470   -0.157996
     10          6           0       -1.550645   -2.886883   -0.253271
     11          6           0       -0.650506   -1.840728   -0.082862
     12          6           0       -0.975465    2.920141    0.814903
     13          6           0       -1.453382    4.145188    0.359825
     14          6           0       -1.551167    4.390152   -1.005277
     15          6           0       -1.170144    3.407438   -1.912845
     16          6           0       -0.700567    2.190414   -1.437875
     17          1           0        1.745623    0.601131    3.251205
     18          1           0       -0.269987   -0.012091    2.448505
     19          1           0        0.813976    0.324777   -0.145547
     20          1           0       -2.846832    0.685675    0.472455
     21          1           0       -4.447251   -1.173391    0.181521
     22          1           0       -3.623797   -3.463161   -0.293726
     23          1           0       -1.184363   -3.885057   -0.464839
     24          1           0        0.416961   -2.024086   -0.160764
     25          1           0       -0.893274    2.730847    1.878854
     26          1           0       -1.745858    4.906857    1.072962
     27          1           0       -1.918911    5.341999   -1.369883
     28          1           0       -1.234279    3.579008   -2.980458
     29         17           0       -0.230823    0.976294   -2.611312
 ---------------------------------------------------------------------
                    Distance matrix (angstroms):
                    1          2          3          4          5
     1  C    0.000000
     2  N    1.352902   0.000000
     3  O    1.217726   2.272567   0.000000
     4  C    2.451125   1.464014   2.831627   0.000000
     5  C    3.633226   2.425943   4.232800   1.520603   0.000000
     6  C    3.273231   2.475934   3.330479   1.520495   2.532115
     7  C    4.611344   3.278586   5.286667   2.542893   1.393865
     8  C    5.800856   4.477487   6.547836   3.820578   2.416613
     9  C    6.168048   4.953328   6.917456   4.314043   2.794250
    10  C    5.475802   4.434977   6.150632   3.801670   2.418250
    11  C    4.195385   3.219803   4.787283   2.515212   1.395413
    12  C    3.493100   2.832915   3.616446   2.547816   3.529444
    13  C    4.765689   4.218409   4.704951   3.830767   4.710425
    14  C    5.647684   5.081485   5.414384   4.332121   5.098775
    15  C    5.525082   4.902707   5.234281   3.826483   4.476434
    16  C    4.465141   3.766710   4.276715   2.535836   3.207707
    17  H    1.099148   2.054038   2.030218   3.386231   4.347734
    18  H    2.023225   1.010802   3.140889   2.124272   2.477513
    19  H    2.540101   2.066634   2.568317   1.094037   2.136937
    20  H    4.704988   3.394773   5.325847   2.752775   2.152072
    21  H    6.638549   5.290526   7.403354   4.689051   3.396391
    22  H    7.204578   5.999117   7.979985   5.398077   3.878324
    23  H    6.128065   5.227253   6.769995   4.661665   3.398483
    24  H    3.940720   3.283658   4.394453   2.698727   2.149230
    25  H    3.034853   2.439795   3.411589   2.736618   3.700141
    26  H    5.280498   4.827358   5.267056   4.693262   5.565208
    27  H    6.655418   6.135528   6.369068   5.415662   6.145272
    28  H    6.460012   5.861200   6.086135   4.678728   5.200581
    29  Cl   5.140578   4.485491   4.902289   3.053166   3.299864
                    6          7          8          9         10
     6  C    0.000000
     7  C    2.944738   0.000000
     8  C    4.310976   1.393203   0.000000
     9  C    5.126278   2.413514   1.391510   0.000000
    10  C    4.901610   2.783838   2.409397   1.393473   0.000000
    11  C    3.757886   2.407846   2.779908   2.410868   1.390586
    12  C    1.393838   3.609614   4.964830   5.979131   5.932400
    13  C    2.428120   4.578884   5.842811   6.970492   7.059417
    14  C    2.811893   4.965170   6.140490   7.221431   7.315788
    15  C    2.437362   4.513169   5.634422   6.544398   6.520541
    16  C    1.396042   3.519021   4.713586   5.476348   5.282506
    17  H    4.271655   5.249080   6.327836   6.630322   5.942473
    18  H    3.191096   3.114388   4.122491   4.557904   4.147783
    19  H    2.125116   3.381772   4.530797   4.774110   3.989712
    20  H    2.626320   1.085297   2.149844   3.395008   3.869102
    21  H    4.947388   2.148117   1.084102   2.150639   3.393439
    22  H    6.179268   3.396267   2.150636   1.084082   2.152136
    23  H    5.845044   3.867918   3.393404   2.152853   1.084101
    24  H    4.068825   3.390708   3.865800   3.395486   2.150453
    25  H    2.136426   3.791386   5.109034   6.099668   6.044583
    26  H    3.403869   5.334554   6.552564   7.745512   7.908185
    27  H    3.895480   5.919256   7.021326   8.144648   8.312457
    28  H    3.409948   5.227189   6.211954   7.042965   7.024628
    29  Cl   2.730671   3.880669   4.775531   5.137989   4.714491
                   11         12         13         14         15
    11  C    0.000000
    12  C    4.855662   0.000000
    13  C    6.055722   1.391488   0.000000
    14  C    6.362853   2.409444   1.390350   0.000000
    15  C    5.582302   2.777763   2.406144   1.390894   0.000000
    16  C    4.253078   2.383922   2.760362   2.397814   1.388253
    17  H    4.777041   4.326395   5.581581   6.583551   6.560828
    18  H    3.145874   3.429918   4.800622   5.740189   5.614697
    19  H    2.614966   3.295524   4.471225   4.781246   4.069751
    20  H    3.393366   2.934642   3.731302   4.193517   3.988600
    21  H    3.864002   5.404764   6.105925   6.383479   6.009142
    22  H    3.393702   6.999234   7.938816   8.153320   7.473091
    23  H    2.147136   6.927633   8.076959   8.300946   7.434878
    24  H    1.085898   5.228399   6.467544   6.762335   5.923693
    25  H    4.980618   1.083780   2.149774   3.391803   3.861530
    26  H    6.932937   2.146424   1.083626   2.150340   3.390390
    27  H    7.406540   3.395405   2.154290   1.083598   2.144291
    28  H    6.173361   3.860811   3.395005   2.158637   1.083212
    29  Cl   3.808517   4.008988   4.512671   3.997135   2.698267
                   16         17         18         19         20
    16  C    0.000000
    17  H    5.522421   0.000000
    18  H    4.487803   2.254563   0.000000
    19  H    2.728471   3.533025   2.831530   0.000000
    20  H    3.243464   5.368355   3.321411   3.730105   0.000000
    21  H    5.289166   7.136076   4.892583   5.480145   2.470245
    22  H    6.466627   7.610235   5.538750   5.836460   4.289936
    23  H    6.171888   6.520712   4.931888   4.670975   4.953172
    24  H    4.543335   4.505401   3.365754   2.382228   4.289069
    25  H    3.365991   3.658253   2.869964   3.577999   3.158650
    26  H    3.843956   5.956044   5.316611   5.388225   4.403536
    27  H    3.379567   7.566974   6.779772   5.842960   5.092799
    28  H    2.143036   7.522047   6.580234   4.777247   4.784800
    29  Cl   1.752627   6.198080   5.155597   2.756098   4.054328
                   21         22         23         24         25
    21  H    0.000000
    22  H    2.479311   0.000000
    23  H    4.291545   2.481555   0.000000
    24  H    4.949889   4.291426   2.473846   0.000000
    25  H    5.545698   7.109261   7.024800   5.337241   0.000000
    26  H    6.712794   8.686293   8.943034   7.364634   2.472120
    27  H    7.158887   9.033028   9.300388   7.821603   4.292358
    28  H    6.550313   7.906989   7.876744   6.486288   4.944550
    29  Cl   5.495391   6.049151   5.399010   3.927733   4.866095
                   26         27         28         29
    26  H    0.000000
    27  H    2.487326   0.000000
    28  H    4.295941   2.484111   0.000000
    29  Cl   5.596296   4.842537   2.813772   0.000000
 Symmetry turned off by external request.
 Stoichiometry    C14H12ClNO
 Framework group  C1[X(C14H12ClNO)]
 Deg. of freedom    81
 Full point group                 C1      NOp   1
 Rotational constants (GHZ):           0.5460908           0.3557593           0.2905755
 Standard basis: 6-311+G(d) (5D, 7F)
   418 basis functions,   689 primitive gaussians,   435 cartesian basis functions
    64 alpha electrons       64 beta electrons
       nuclear repulsion energy      1260.4478011155 Hartrees.
 NAtoms=   29 NActive=   29 NUniq=   29 SFac= 1.00D+00 NAtFMM=   60 NAOKFM=F Big=F
 Integral buffers will be    131072 words long.
 Raffenetti 2 integral format.
 Two-electron integral symmetry is turned off.
 ------------------------------------------------------------------------------
 Polarizable Continuum Model (PCM)
 =================================
 Model                : PCM.
 Atomic radii         : UFF (Universal Force Field).
 Polarization charges : Total charges.
 Charge compensation  : None.
 Solution method      : On-the-fly selection.
 Cavity type          : Scaled VdW (van der Waals Surface) (Alpha=1.100).
 Cavity algorithm     : GePol (No added spheres)
                        Default sphere list used, NSphG=   29.
                        Lebedev-Laikov grids with approx.  5.0 points / Ang**2.
                        Smoothing algorithm: York/Karplus (Gamma=1.0000).
                        Polarization charges: spherical gaussians, with
                                              point-specific exponents (IZeta= 3).
                        Self-potential: point-specific (ISelfS= 7).
                        Self-field    : sphere-specific E.n sum rule (ISelfD= 2).
 1st derivatives      : Analytical E(r).r(x)/FMM algorithm (CHGder, D1EAlg=3).
                        Cavity 1st derivative terms included.
 Solvent              : DiMethylSulfoxide, Eps=  46.826000 Eps(inf)=   2.007889
 ------------------------------------------------------------------------------
 One-electron integrals computed using PRISM.
 NBasis=   418 RedAO= T EigKep=  1.08D-06  NBF=   418
 NBsUse=   416 1.00D-06 EigRej=  7.46D-07 NBFU=   416
 Initial guess from the checkpoint file:  "/home/aikhl/works/aikhl/Gau-16611.chk"
 B after Tr=     0.000923    0.003879    0.003178
         Rot=    1.000000    0.000314    0.000738   -0.000359 Ang=   0.10 deg.
 ExpMin= 4.38D-02 ExpMax= 1.06D+05 ExpMxC= 3.62D+03 IAcc=3 IRadAn=         5 AccDes= 0.00D+00
 Harris functional with IExCor= 1009 and IRadAn=       5 diagonalized for initial guess.
 HarFok:  IExCor= 1009 AccDes= 0.00D+00 IRadAn=         5 IDoV= 1 UseB2=F ITyADJ=14
 ICtDFT=  3500011 ScaDFX=  1.000000  1.000000  1.000000  1.000000
 FoFCou: FMM=F IPFlag=           0 FMFlag=      100000 FMFlg1=           0
         NFxFlg=           0 DoJE=T BraDBF=F KetDBF=T FulRan=T
         wScrn=  0.000000 ICntrl=       500 IOpCl=  0 I1Cent=   200000004 NGrid=           0
         NMat0=    1 NMatS0=      1 NMatT0=    0 NMatD0=    1 NMtDS0=    0 NMtDT0=    0
 Symmetry not used in FoFCou.
 Requested convergence on RMS density matrix=1.00D-08 within 128 cycles.
 Requested convergence on MAX density matrix=1.00D-06.
 Requested convergence on             energy=1.00D-06.
 No special actions if energy rises.
 Inv3:  Mode=1 IEnd=    15718563.
 Iteration    1 A*A^-1 deviation from unit magnitude is 9.77D-15 for    252.
 Iteration    1 A*A^-1 deviation from orthogonality  is 4.92D-15 for   1692    237.
 Iteration    1 A^-1*A deviation from unit magnitude is 8.66D-15 for   2280.
 Iteration    1 A^-1*A deviation from orthogonality  is 1.49D-14 for   1867   1847.
 Error on total polarization charges =  0.01702
 SCF Done:  E(RM062X) =  -1130.79716157     A.U. after   13 cycles
            NFock= 13  Conv=0.42D-08     -V/T= 2.0032
 D1PCM: PCM CHGder 1st derivatives, ID1Alg=3 FixD1E=F DoIter=F DoCFld=F I1PDM=0.
 Calling FoFJK, ICntrl=      2127 FMM=F ISym2X=0 I1Cent= 0 IOpClX= 0 NMat=1 NMatS=1 NMatT=0.
 -------------------------------------------------------------------
 Center     Atomic                   Forces (Hartrees/Bohr)
 Number     Number              X              Y              Z
 -------------------------------------------------------------------
      1        6          -0.003903439    0.009407960    0.003514327
      2        7           0.003072800   -0.009296382   -0.001518032
      3        8           0.002053597   -0.004590818   -0.002368804
      4        6          -0.001183586    0.004511567    0.000427320
      5        6           0.000000541   -0.000042110   -0.000024306
      6        6           0.000073672    0.000012371   -0.000158859
      7        6          -0.000017183    0.000008920   -0.000001615
      8        6           0.000007193    0.000021963    0.000011529
      9        6           0.000022065   -0.000014722    0.000001930
     10        6          -0.000028838   -0.000015976   -0.000000571
     11        6           0.000001124    0.000034266   -0.000031708
     12        6          -0.000045831    0.000011018    0.000020096
     13        6           0.000007260   -0.000000117    0.000019556
     14        6           0.000009480   -0.000008283   -0.000024346
     15        6          -0.000020969    0.000025096    0.000016334
     16        6           0.000013660    0.000012202    0.000071201
     17        1          -0.000095491    0.000017258   -0.000015812
     18        1           0.000089918    0.000004113    0.000011772
     19        1          -0.000013930   -0.000079186    0.000020575
     20        1          -0.000000580   -0.000000144    0.000006990
     21        1           0.000000248    0.000002630    0.000003838
     22        1          -0.000003403    0.000002090    0.000000022
     23        1          -0.000000685    0.000001620    0.000001216
     24        1          -0.000004131   -0.000001545    0.000000647
     25        1          -0.000002556    0.000013538   -0.000023301
     26        1          -0.000003711    0.000000753   -0.000003615
     27        1          -0.000002610   -0.000000355   -0.000000052
     28        1          -0.000002259    0.000001148   -0.000000562
     29       17          -0.000022355   -0.000038875    0.000044229
 -------------------------------------------------------------------
 Cartesian Forces:  Max     0.009407960 RMS     0.001752458

 GradGradGradGradGradGradGradGradGradGradGradGradGradGradGradGradGradGrad
 Berny optimization.
 Using GEDIIS/GDIIS optimizer.
 FormGI is forming the generalized inverse of G from B-inverse, IUseBI=4.
 Internal  Forces:  Max     0.006460134 RMS     0.000682727
 Search for a local minimum.
 Step number   7 out of a maximum of   80 on scan point     2 out of    18
 All quantities printed in internal units (Hartrees-Bohrs-Radians)
 Mixed Optimization -- En-DIIS/RFO-DIIS
 Swapping is turned off.
 Update second derivatives using D2CorX and points    1    2    3    4    5
                                                      6    7
 DE= -8.46D-06 DEPred=-4.40D-06 R= 1.92D+00
 TightC=F SS=  1.41D+00  RLast= 5.41D-02 DXNew= 8.4853D-01 1.6231D-01
 Trust test= 1.92D+00 RLast= 5.41D-02 DXMaxT set to 5.05D-01
 ITU=  1  1  1  1  1  0  0
     Eigenvalues ---    0.00103   0.00506   0.00611   0.01055   0.01487
     Eigenvalues ---    0.01541   0.02163   0.02170   0.02174   0.02181
     Eigenvalues ---    0.02182   0.02187   0.02189   0.02191   0.02194
     Eigenvalues ---    0.02200   0.02205   0.02210   0.02214   0.02221
     Eigenvalues ---    0.02229   0.02660   0.05119   0.05718   0.06312
     Eigenvalues ---    0.06880   0.15323   0.15990   0.15999   0.16000
     Eigenvalues ---    0.16000   0.16000   0.16000   0.16000   0.16001
     Eigenvalues ---    0.16004   0.17921   0.19273   0.20090   0.21992
     Eigenvalues ---    0.22000   0.22001   0.22123   0.22538   0.23303
     Eigenvalues ---    0.23480   0.24547   0.25030   0.25081   0.30103
     Eigenvalues ---    0.30264   0.30320   0.31394   0.33972   0.34540
     Eigenvalues ---    0.35296   0.35365   0.35502   0.35502   0.35505
     Eigenvalues ---    0.35565   0.35566   0.35590   0.35612   0.38370
     Eigenvalues ---    0.42419   0.42535   0.42774   0.43562   0.46002
     Eigenvalues ---    0.46539   0.46691   0.46884   0.46903   0.47095
     Eigenvalues ---    0.47177   0.47338   0.48030   0.66313   0.97897
     Eigenvalues --- 1000.000001000.000001000.000001000.000001000.00000
     Eigenvalues --- 1000.000001000.000001000.000001000.000001000.00000
     Eigenvalues --- 1000.000001000.000001000.000001000.000001000.00000
     Eigenvalues --- 1000.000001000.000001000.000001000.000001000.00000
     Eigenvalues --- 1000.000001000.000001000.000001000.000001000.00000
     Eigenvalues --- 1000.000001000.000001000.000001000.000001000.00000
     Eigenvalues --- 1000.000001000.000001000.000001000.000001000.00000
     Eigenvalues --- 1000.000001000.000001000.000001000.000001000.00000
     Eigenvalues --- 1000.000001000.000001000.000001000.000001000.00000
     Eigenvalues --- 1000.000001000.000001000.000001000.000001000.00000
     Eigenvalues --- 1000.000001000.000001000.000001000.000001000.00000
     Eigenvalues --- 1000.000001000.000001000.000001000.000001000.00000
     Eigenvalues --- 1000.000001000.000001000.000001000.000001000.00000
     Eigenvalues --- 1000.000001000.000001000.00000
 En-DIIS/RFO-DIIS/Sim-DIIS IScMMF=       -3 using points:     7    6    5    4    3
 RFO step:  Lambda=-1.83294881D-05.
 DidBck=F Rises=F RFO-DIIS coefs:    3.00000   -1.89603   -0.10482    0.02831   -0.02747
 Iteration  1 RMS(Cart)=  0.02304714 RMS(Int)=  0.00028320
 Iteration  2 RMS(Cart)=  0.00040947 RMS(Int)=  0.00000742
 Iteration  3 RMS(Cart)=  0.00000012 RMS(Int)=  0.00000742
 Iteration  1 RMS(Cart)=  0.00000087 RMS(Int)=  0.00000060
 Variable       Old X    -DE/DX   Delta X   Delta X   Delta X     New X
                                 (Linear)    (Quad)   (Total)
    R1        2.55661  -0.00029   0.00161  -0.00069   0.00091   2.55753
    R2        2.30117   0.00019  -0.00079   0.00051  -0.00028   2.30088
    R3        2.07709  -0.00004   0.00040  -0.00022   0.00018   2.07727
    R4        2.76659  -0.00012   0.00211  -0.00086   0.00125   2.76783
    R5        1.91014  -0.00004   0.00002  -0.00007  -0.00005   1.91009
    R6        2.87352   0.00002  -0.00081   0.00025  -0.00056   2.87296
    R7        2.87332   0.00003  -0.00059   0.00048  -0.00011   2.87321
    R8        2.06743  -0.00001   0.00013   0.00001   0.00014   2.06757
    R9        2.63402   0.00001   0.00028  -0.00005   0.00023   2.63426
   R10        2.63695  -0.00002   0.00001  -0.00012  -0.00011   2.63684
   R11        2.63397   0.00003  -0.00050   0.00026  -0.00024   2.63373
   R12        2.63814  -0.00012   0.00028  -0.00027   0.00001   2.63815
   R13        2.63277  -0.00002  -0.00025  -0.00004  -0.00030   2.63248
   R14        2.05091   0.00000  -0.00003   0.00003   0.00000   2.05092
   R15        2.62957   0.00001   0.00019   0.00002   0.00021   2.62979
   R16        2.04866   0.00000  -0.00001   0.00001  -0.00001   2.04865
   R17        2.63328  -0.00001  -0.00023  -0.00001  -0.00024   2.63305
   R18        2.04862   0.00000   0.00000   0.00000   0.00001   2.04863
   R19        2.62783   0.00002   0.00019   0.00006   0.00025   2.62808
   R20        2.04865  -0.00000  -0.00000  -0.00001  -0.00001   2.04864
   R21        2.05205  -0.00000  -0.00003  -0.00001  -0.00004   2.05201
   R22        2.62953   0.00001  -0.00013   0.00005  -0.00007   2.62946
   R23        2.04805  -0.00003   0.00021  -0.00021   0.00000   2.04805
   R24        2.62738   0.00002   0.00001   0.00002   0.00003   2.62741
   R25        2.04776  -0.00000   0.00003  -0.00002   0.00002   2.04777
   R26        2.62841  -0.00002   0.00011  -0.00015  -0.00004   2.62837
   R27        2.04770   0.00000  -0.00001   0.00000  -0.00000   2.04770
   R28        2.62342   0.00001   0.00004   0.00001   0.00005   2.62347
   R29        2.04697   0.00000  -0.00001   0.00001  -0.00000   2.04697
   R30        3.31198  -0.00001   0.00027  -0.00011   0.00016   3.31214
    A1        2.16746   0.00012  -0.00186   0.00099  -0.00087   2.16658
    A2        1.97900   0.00001   0.00276  -0.00179   0.00097   1.97997
    A3        2.13471   0.00019  -0.00077   0.00066  -0.00011   2.13460
    A4        2.11011   0.00022  -0.00269  -0.00018  -0.00291   2.10720
    A5        2.04191  -0.00045   0.00113  -0.00008   0.00100   2.04291
    A6        2.04348   0.00110  -0.00150   0.00034  -0.00121   2.04227
    A7        1.89768   0.00001  -0.00112   0.00031  -0.00082   1.89686
    A8        1.95652   0.00012  -0.00290   0.00167  -0.00124   1.95528
    A9        1.86559  -0.00004   0.00356  -0.00109   0.00247   1.86807
   A10        1.96769  -0.00008  -0.00057  -0.00009  -0.00067   1.96702
   A11        1.89420   0.00001   0.00035  -0.00034   0.00001   1.89421
   A12        1.87839  -0.00001   0.00106  -0.00058   0.00048   1.87887
   A13        2.11956  -0.00005  -0.00014  -0.00048  -0.00061   2.11895
   A14        2.07950   0.00005   0.00029   0.00040   0.00068   2.08018
   A15        2.08335   0.00001  -0.00015   0.00009  -0.00006   2.08329
   A16        2.12667   0.00012  -0.00020   0.00069   0.00049   2.12716
   A17        2.10721  -0.00012   0.00019  -0.00054  -0.00035   2.10687
   A18        2.04913  -0.00000   0.00001  -0.00015  -0.00014   2.04899
   A19        2.09863  -0.00000   0.00009  -0.00002   0.00007   2.09870
   A20        2.09361   0.00000  -0.00031   0.00003  -0.00028   2.09332
   A21        2.09093  -0.00000   0.00021  -0.00001   0.00021   2.09113
   A22        2.09710   0.00000  -0.00004  -0.00001  -0.00004   2.09706
   A23        2.08972  -0.00000   0.00010  -0.00003   0.00007   2.08978
   A24        2.09636   0.00000  -0.00006   0.00004  -0.00002   2.09634
   A25        2.09085   0.00000   0.00008  -0.00002   0.00007   2.09092
   A26        2.09638  -0.00000  -0.00005  -0.00003  -0.00008   2.09630
   A27        2.09594   0.00000  -0.00004   0.00005   0.00001   2.09595
   A28        2.09411  -0.00000  -0.00006   0.00002  -0.00004   2.09407
   A29        2.09710   0.00000   0.00003   0.00000   0.00003   2.09713
   A30        2.09197   0.00000   0.00002  -0.00002   0.00001   2.09197
   A31        2.10232  -0.00000   0.00007  -0.00007   0.00000   2.10233
   A32        2.08587   0.00000  -0.00003   0.00005   0.00002   2.08589
   A33        2.09497   0.00000  -0.00004   0.00001  -0.00002   2.09495
   A34        2.11754  -0.00001   0.00014  -0.00005   0.00010   2.11764
   A35        2.07023   0.00002  -0.00008   0.00010   0.00001   2.07025
   A36        2.09541  -0.00000  -0.00006  -0.00005  -0.00011   2.09530
   A37        2.09483  -0.00000   0.00006   0.00004   0.00010   2.09493
   A38        2.09011   0.00001  -0.00026   0.00010  -0.00016   2.08995
   A39        2.09824  -0.00000   0.00020  -0.00014   0.00006   2.09830
   A40        2.09083  -0.00001  -0.00015  -0.00001  -0.00016   2.09067
   A41        2.10482   0.00001   0.00003   0.00005   0.00008   2.10490
   A42        2.08753   0.00000   0.00011  -0.00003   0.00008   2.08761
   A43        2.08152  -0.00001   0.00005  -0.00007  -0.00001   2.08150
   A44        2.11178   0.00001  -0.00001   0.00001   0.00001   2.11179
   A45        2.08989   0.00001  -0.00005   0.00005   0.00000   2.08989
   A46        2.13251   0.00004  -0.00013   0.00024   0.00012   2.13262
   A47        2.09185  -0.00011   0.00070  -0.00055   0.00015   2.09200
   A48        2.05883   0.00007  -0.00057   0.00031  -0.00027   2.05856
    D1        0.37714  -0.00646   0.00001   0.00000   0.00000   0.37714
    D2        3.06843  -0.00410  -0.00803   0.00028  -0.00775   3.06068
    D3       -2.83149  -0.00123   0.00203  -0.00230  -0.00028  -2.83177
    D4       -0.14020   0.00113  -0.00601  -0.00201  -0.00802  -0.14823
    D5        2.54824   0.00106   0.04068   0.00529   0.04598   2.59421
    D6       -1.54762   0.00104   0.03706   0.00657   0.04364  -1.50398
    D7        0.50660   0.00107   0.03894   0.00612   0.04506   0.55166
    D8       -0.14266  -0.00092   0.04808   0.00511   0.05318  -0.08948
    D9        2.04467  -0.00094   0.04446   0.00639   0.05084   2.09551
   D10       -2.18430  -0.00091   0.04634   0.00593   0.05226  -2.13204
   D11        1.57876   0.00004  -0.01340  -0.00191  -0.01531   1.56345
   D12       -1.52015   0.00003  -0.01326  -0.00231  -0.01558  -1.53572
   D13       -0.60202  -0.00006  -0.00839  -0.00423  -0.01262  -0.61464
   D14        2.58225  -0.00007  -0.00825  -0.00463  -0.01289   2.56937
   D15       -2.68115  -0.00000  -0.00959  -0.00322  -0.01281  -2.69395
   D16        0.50313  -0.00001  -0.00945  -0.00363  -0.01308   0.49005
   D17       -0.27126  -0.00001  -0.00509  -0.00180  -0.00689  -0.27815
   D18        2.89057   0.00001  -0.00553  -0.00140  -0.00693   2.88364
   D19        1.87707   0.00003  -0.00924  -0.00019  -0.00943   1.86764
   D20       -1.24428   0.00004  -0.00968   0.00021  -0.00947  -1.25375
   D21       -2.31784  -0.00002  -0.00845  -0.00105  -0.00950  -2.32733
   D22        0.84400  -0.00000  -0.00889  -0.00065  -0.00954   0.83446
   D23       -3.09968  -0.00000  -0.00018  -0.00033  -0.00052  -3.10020
   D24        0.05004  -0.00001   0.00007  -0.00048  -0.00041   0.04963
   D25       -0.00087   0.00001  -0.00031   0.00008  -0.00023  -0.00110
   D26       -3.13433   0.00000  -0.00005  -0.00007  -0.00012  -3.13445
   D27        3.10353   0.00000   0.00005   0.00028   0.00033   3.10386
   D28       -0.04541   0.00000  -0.00058   0.00040  -0.00019  -0.04560
   D29        0.00372  -0.00000   0.00018  -0.00010   0.00008   0.00380
   D30        3.13797  -0.00000  -0.00045   0.00001  -0.00044   3.13753
   D31       -3.11734   0.00000  -0.00052  -0.00004  -0.00056  -3.11790
   D32        0.02627   0.00001  -0.00040  -0.00013  -0.00053   0.02573
   D33        0.00465  -0.00001  -0.00009  -0.00044  -0.00052   0.00413
   D34       -3.13492  -0.00001   0.00003  -0.00052  -0.00050  -3.13542
   D35        3.12173  -0.00000   0.00110  -0.00009   0.00101   3.12274
   D36       -0.02304   0.00002   0.00067  -0.00013   0.00053  -0.02251
   D37       -0.00049   0.00001   0.00068   0.00029   0.00096   0.00047
   D38        3.13792   0.00003   0.00024   0.00025   0.00049   3.13840
   D39       -0.00247  -0.00000   0.00031  -0.00007   0.00025  -0.00222
   D40       -3.13939  -0.00000   0.00037  -0.00007   0.00030  -3.13909
   D41        3.13101   0.00000   0.00006   0.00008   0.00014   3.13114
   D42       -0.00591   0.00000   0.00011   0.00008   0.00019  -0.00572
   D43        0.00297   0.00000  -0.00018   0.00007  -0.00012   0.00285
   D44       -3.13529   0.00000  -0.00013   0.00010  -0.00004  -3.13533
   D45        3.13987  -0.00000  -0.00024   0.00007  -0.00017   3.13970
   D46        0.00160   0.00000  -0.00019   0.00010  -0.00009   0.00151
   D47       -0.00013   0.00000   0.00006  -0.00009  -0.00003  -0.00016
   D48       -3.13657   0.00000   0.00008  -0.00003   0.00005  -3.13652
   D49        3.13814  -0.00000   0.00001  -0.00012  -0.00011   3.13803
   D50        0.00169  -0.00000   0.00003  -0.00006  -0.00003   0.00167
   D51       -0.00323   0.00000  -0.00006   0.00010   0.00005  -0.00319
   D52       -3.13744  -0.00000   0.00058  -0.00001   0.00057  -3.13688
   D53        3.13322   0.00000  -0.00008   0.00005  -0.00003   3.13319
   D54       -0.00099  -0.00000   0.00055  -0.00007   0.00049  -0.00050
   D55       -0.00453   0.00001  -0.00050   0.00026  -0.00024  -0.00477
   D56        3.13997   0.00000   0.00039  -0.00014   0.00025   3.14022
   D57        3.13502   0.00000  -0.00062   0.00035  -0.00027   3.13476
   D58       -0.00366  -0.00000   0.00027  -0.00005   0.00022  -0.00344
   D59        0.00011   0.00000   0.00052   0.00008   0.00060   0.00070
   D60       -3.13798  -0.00000   0.00098  -0.00026   0.00072  -3.13727
   D61        3.13878   0.00001  -0.00038   0.00048   0.00010   3.13889
   D62        0.00069  -0.00000   0.00008   0.00015   0.00023   0.00092
   D63        0.00393  -0.00001   0.00005  -0.00023  -0.00018   0.00376
   D64       -3.13703  -0.00001  -0.00015  -0.00008  -0.00024  -3.13726
   D65       -3.14112   0.00000  -0.00040   0.00011  -0.00030  -3.14142
   D66        0.00110  -0.00000  -0.00061   0.00025  -0.00036   0.00074
   D67       -0.00377   0.00000  -0.00067   0.00004  -0.00062  -0.00440
   D68        3.14094  -0.00002  -0.00024   0.00008  -0.00016   3.14079
   D69        3.13720   0.00000  -0.00046  -0.00010  -0.00056   3.13663
   D70       -0.00127  -0.00002  -0.00004  -0.00006  -0.00010  -0.00137
         Item               Value     Threshold  Converged?
 Maximum Force            0.000287     0.002500     YES
 RMS     Force            0.000046     0.001667     YES
 Maximum Displacement     0.145292     0.010000     NO 
 RMS     Displacement     0.023065     0.006667     NO 
 Predicted change in Energy=-9.268101D-06
 GradGradGradGradGradGradGradGradGradGradGradGradGradGradGradGradGradGrad

                          Input orientation:                          
 ---------------------------------------------------------------------
 Center     Atomic      Atomic             Coordinates (Angstroms)
 Number     Number       Type             X           Y           Z
 ---------------------------------------------------------------------
      1          6           0        1.500650    0.954333    2.225158
      2          7           0        0.263169    0.574541    1.830122
      3          8           0        2.251812    1.638962    1.554689
      4          6           0       -0.095924    0.554053    0.410297
      5          6           0       -1.110589   -0.554551    0.180557
      6          6           0       -0.587734    1.909081   -0.073174
      7          6           0       -2.480218   -0.320281    0.292076
      8          6           0       -3.386674   -1.364782    0.124942
      9          6           0       -2.929607   -2.648574   -0.157164
     10          6           0       -1.561458   -2.887590   -0.268785
     11          6           0       -0.657565   -1.844480   -0.098499
     12          6           0       -0.978195    2.909991    0.814606
     13          6           0       -1.452880    4.136161    0.359291
     14          6           0       -1.540092    4.385114   -1.005822
     15          6           0       -1.152339    3.404794   -1.913098
     16          6           0       -0.686605    2.186379   -1.437828
     17          1           0        1.748194    0.640964    3.249296
     18          1           0       -0.241679   -0.053374    2.440463
     19          1           0        0.814293    0.313303   -0.147035
     20          1           0       -2.843164    0.680691    0.502306
     21          1           0       -4.450150   -1.172799    0.211151
     22          1           0       -3.635903   -3.459733   -0.292843
     23          1           0       -1.199265   -3.884480   -0.493040
     24          1           0        0.408639   -2.028945   -0.189649
     25          1           0       -0.904095    2.717894    1.878651
     26          1           0       -1.750690    4.895784    1.072416
     27          1           0       -1.904627    5.338140   -1.370567
     28          1           0       -1.208349    3.579231   -2.980703
     29         17           0       -0.208454    0.975475   -2.611316
 ---------------------------------------------------------------------
                    Distance matrix (angstroms):
                    1          2          3          4          5
     1  C    0.000000
     2  N    1.353386   0.000000
     3  O    1.217575   2.272346   0.000000
     4  C    2.450100   1.464674   2.828166   0.000000
     5  C    3.643583   2.425516   4.243287   1.520305   0.000000
     6  C    3.248880   2.475392   3.284193   1.520435   2.531253
     7  C    4.605297   3.269934   5.274935   2.542301   1.393988
     8  C    5.803028   4.471014   6.546692   3.819998   2.416636
     9  C    6.187372   4.952938   6.939777   4.313767   2.794246
    10  C    5.509685   4.440836   6.193203   3.801822   2.418318
    11  C    4.229731   3.227847   4.830308   2.515408   1.395357
    12  C    3.458168   2.833122   3.549110   2.548001   3.524570
    13  C    4.725339   4.218212   4.624903   3.830853   4.706580
    14  C    5.608529   5.080826   5.336301   4.332210   5.098260
    15  C    5.492565   4.901601   5.170295   3.826343   4.479012
    16  C    4.440662   3.765579   4.229552   2.535539   3.211173
    17  H    1.099244   2.055181   2.030105   3.386479   4.361085
    18  H    2.024238   1.010775   3.141034   2.124096   2.472521
    19  H    2.551334   2.069090   2.592238   1.094109   2.136740
    20  H    4.681006   3.379892   5.290045   2.751696   2.152013
    21  H    6.632717   5.281064   7.391034   4.688385   3.396444
    22  H    7.225544   5.998759   8.004702   5.397808   3.878324
    23  H    6.171892   5.236284   6.827265   4.661969   3.398533
    24  H    3.990455   3.298299   4.460218   2.699333   2.149173
    25  H    3.002169   2.441070   3.350940   2.737044   3.692568
    26  H    5.237849   4.827306   5.182615   4.693323   5.559792
    27  H    6.613842   6.134788   6.286257   5.415752   6.144940
    28  H    6.428822   5.859826   6.025540   4.678469   5.204928
    29  Cl   5.129616   4.484367   4.883515   3.052934   3.308985
                    6          7          8          9         10
     6  C    0.000000
     7  C    2.947026   0.000000
     8  C    4.311785   1.393046   0.000000
     9  C    5.124806   2.413444   1.391623   0.000000
    10  C    4.898414   2.783839   2.409435   1.393348   0.000000
    11  C    3.754296   2.407862   2.779941   2.410847   1.390719
    12  C    1.393712   3.600523   4.954804   5.970761   5.926709
    13  C    2.428043   4.573819   5.835654   6.962764   7.052613
    14  C    2.812038   4.970827   6.144086   7.219677   7.309987
    15  C    2.437470   4.527940   5.647540   6.548683   6.516536
    16  C    1.396048   3.534539   4.726877   5.481599   5.279886
    17  H    4.254819   5.248678   6.336519   6.656339   5.981754
    18  H    3.207702   3.114140   4.119760   4.550570   4.136982
    19  H    2.125475   3.383497   4.531894   4.773846   3.988074
    20  H    2.631935   1.085298   2.149829   3.395052   3.869106
    21  H    4.949453   2.148014   1.084099   2.150725   3.393433
    22  H    6.177682   3.396159   2.150692   1.084086   2.152033
    23  H    5.840857   3.867915   3.393455   2.152757   1.084096
    24  H    4.063788   3.390735   3.865809   3.395421   2.150539
    25  H    2.136325   3.772518   5.089885   6.086560   6.038631
    26  H    3.403709   5.324328   6.539788   7.734277   7.900350
    27  H    3.895623   5.925657   7.025822   8.143127   8.306282
    28  H    3.410028   5.247374   6.231645   7.051287   7.021322
    29  Cl   2.730868   3.907632   4.802603   5.153762   4.716073
                   11         12         13         14         15
    11  C    0.000000
    12  C    4.851964   0.000000
    13  C    6.050634   1.391450   0.000000
    14  C    6.356881   2.409497   1.390366   0.000000
    15  C    5.576060   2.777684   2.406029   1.390874   0.000000
    16  C    4.247643   2.383715   2.760157   2.397812   1.388281
    17  H    4.813818   4.302255   5.551163   6.552673   6.534689
    18  H    3.134861   3.459393   4.832235   5.767403   5.633979
    19  H    2.612422   3.298569   4.473331   4.781244   4.067424
    20  H    3.393273   2.923255   3.727414   4.206566   4.014200
    21  H    3.864032   5.393311   6.098412   6.390607   6.028461
    22  H    3.393717   6.990224   7.930226   8.151220   7.477636
    23  H    2.147255   6.922691   8.069788   8.292484   7.426459
    24  H    1.085875   5.227325   6.463368   6.753062   5.910368
    25  H    4.978470   1.083782   2.149675   3.391799   3.861453
    26  H    6.927995   2.146296   1.083634   2.150398   3.390335
    27  H    7.400226   3.395462   2.154353   1.083597   2.144319
    28  H    6.166612   3.860729   3.394927   2.158624   1.083211
    29  Cl   3.803695   4.008965   4.512543   3.997063   2.698151
                   16         17         18         19         20
    16  C    0.000000
    17  H    5.503243   0.000000
    18  H    4.500622   2.257413   0.000000
    19  H    2.725299   3.537598   2.818630   0.000000
    20  H    3.268327   5.350524   3.326113   3.732775   0.000000
    21  H    5.307305   7.137193   4.892256   5.481893   2.470344
    22  H    6.472089   7.638780   5.531275   5.836206   4.289966
    23  H    6.165289   6.570559   4.919327   4.668567   4.953171
    24  H    4.530614   4.555125   3.353100   2.377498   4.288957
    25  H    3.365834   3.636887   2.904197   3.583061   3.131215
    26  H    3.843758   5.923216   5.351900   5.391227   4.391529
    27  H    3.379600   7.533240   6.808654   5.842820   5.106891
    28  H    2.143062   7.495829   6.596917   4.773577   4.817209
    29  Cl   1.752711   6.187661   5.155590   2.749030   4.089406
                   21         22         23         24         25
    21  H    0.000000
    22  H    2.479329   0.000000
    23  H    4.291544   2.481470   0.000000
    24  H    4.949894   4.291401   2.473947   0.000000
    25  H    5.522006   7.095156   7.021637   5.341687   0.000000
    26  H    6.697503   8.673673   8.935757   7.362566   2.471829
    27  H    7.167555   9.031133   9.291088   7.811511   4.292338
    28  H    6.578677   7.916099   7.867372   6.469642   4.944471
    29  Cl   5.529321   6.065789   5.393326   3.907917   4.866184
                   26         27         28         29
    26  H    0.000000
    27  H    2.487477   0.000000
    28  H    4.295954   2.484170   0.000000
    29  Cl   5.596177   4.842449   2.813500   0.000000
 Symmetry turned off by external request.
 Stoichiometry    C14H12ClNO
 Framework group  C1[X(C14H12ClNO)]
 Deg. of freedom    81
 Full point group                 C1      NOp   1
 Rotational constants (GHZ):           0.5494790           0.3545662           0.2911626
 Standard basis: 6-311+G(d) (5D, 7F)
   418 basis functions,   689 primitive gaussians,   435 cartesian basis functions
    64 alpha electrons       64 beta electrons
       nuclear repulsion energy      1260.9008851357 Hartrees.
 NAtoms=   29 NActive=   29 NUniq=   29 SFac= 1.00D+00 NAtFMM=   60 NAOKFM=F Big=F
 Integral buffers will be    131072 words long.
 Raffenetti 2 integral format.
 Two-electron integral symmetry is turned off.
 ------------------------------------------------------------------------------
 Polarizable Continuum Model (PCM)
 =================================
 Model                : PCM.
 Atomic radii         : UFF (Universal Force Field).
 Polarization charges : Total charges.
 Charge compensation  : None.
 Solution method      : On-the-fly selection.
 Cavity type          : Scaled VdW (van der Waals Surface) (Alpha=1.100).
 Cavity algorithm     : GePol (No added spheres)
                        Default sphere list used, NSphG=   29.
                        Lebedev-Laikov grids with approx.  5.0 points / Ang**2.
                        Smoothing algorithm: York/Karplus (Gamma=1.0000).
                        Polarization charges: spherical gaussians, with
                                              point-specific exponents (IZeta= 3).
                        Self-potential: point-specific (ISelfS= 7).
                        Self-field    : sphere-specific E.n sum rule (ISelfD= 2).
 1st derivatives      : Analytical E(r).r(x)/FMM algorithm (CHGder, D1EAlg=3).
                        Cavity 1st derivative terms included.
 Solvent              : DiMethylSulfoxide, Eps=  46.826000 Eps(inf)=   2.007889
 ------------------------------------------------------------------------------
 One-electron integrals computed using PRISM.
 NBasis=   418 RedAO= T EigKep=  1.08D-06  NBF=   418
 NBsUse=   416 1.00D-06 EigRej=  7.35D-07 NBFU=   416
 Initial guess from the checkpoint file:  "/home/aikhl/works/aikhl/Gau-16611.chk"
 B after Tr=     0.002214    0.008153    0.008720
         Rot=    0.999998    0.000769    0.001807   -0.000777 Ang=   0.24 deg.
 ExpMin= 4.38D-02 ExpMax= 1.06D+05 ExpMxC= 3.62D+03 IAcc=3 IRadAn=         5 AccDes= 0.00D+00
 Harris functional with IExCor= 1009 and IRadAn=       5 diagonalized for initial guess.
 HarFok:  IExCor= 1009 AccDes= 0.00D+00 IRadAn=         5 IDoV= 1 UseB2=F ITyADJ=14
 ICtDFT=  3500011 ScaDFX=  1.000000  1.000000  1.000000  1.000000
 FoFCou: FMM=F IPFlag=           0 FMFlag=      100000 FMFlg1=           0
         NFxFlg=           0 DoJE=T BraDBF=F KetDBF=T FulRan=T
         wScrn=  0.000000 ICntrl=       500 IOpCl=  0 I1Cent=   200000004 NGrid=           0
         NMat0=    1 NMatS0=      1 NMatT0=    0 NMatD0=    1 NMtDS0=    0 NMtDT0=    0
 Symmetry not used in FoFCou.
 Requested convergence on RMS density matrix=1.00D-08 within 128 cycles.
 Requested convergence on MAX density matrix=1.00D-06.
 Requested convergence on             energy=1.00D-06.
 No special actions if energy rises.
 Inv3:  Mode=1 IEnd=    15691107.
 Iteration    1 A*A^-1 deviation from unit magnitude is 5.77D-15 for   2267.
 Iteration    1 A*A^-1 deviation from orthogonality  is 5.24D-15 for   1748    447.
 Iteration    1 A^-1*A deviation from unit magnitude is 5.77D-15 for   2267.
 Iteration    1 A^-1*A deviation from orthogonality  is 2.71D-15 for   1931   1843.
 Error on total polarization charges =  0.01700
 SCF Done:  E(RM062X) =  -1130.79716910     A.U. after   14 cycles
            NFock= 14  Conv=0.41D-08     -V/T= 2.0032
 D1PCM: PCM CHGder 1st derivatives, ID1Alg=3 FixD1E=F DoIter=F DoCFld=F I1PDM=0.
 Calling FoFJK, ICntrl=      2127 FMM=F ISym2X=0 I1Cent= 0 IOpClX= 0 NMat=1 NMatS=1 NMatT=0.
 -------------------------------------------------------------------
 Center     Atomic                   Forces (Hartrees/Bohr)
 Number     Number              X              Y              Z
 -------------------------------------------------------------------
      1        6          -0.004504171    0.008929987    0.003688229
      2        7           0.003672950   -0.008893775   -0.001828374
      3        8           0.002307899   -0.004448328   -0.002497247
      4        6          -0.001367873    0.004499049    0.000749246
      5        6           0.000008431   -0.000153919   -0.000128008
      6        6           0.000080346   -0.000064431   -0.000328537
      7        6           0.000011064    0.000055768   -0.000010681
      8        6          -0.000002174    0.000006581    0.000018007
      9        6           0.000021492   -0.000016956    0.000012662
     10        6          -0.000031368   -0.000014377    0.000002454
     11        6           0.000007388    0.000067844   -0.000055098
     12        6          -0.000114575    0.000063692    0.000080564
     13        6           0.000021281   -0.000020820    0.000073202
     14        6           0.000024961   -0.000034154   -0.000060848
     15        6          -0.000048696    0.000061301    0.000034697
     16        6           0.000052629   -0.000003895    0.000111227
     17        1          -0.000168336   -0.000005067   -0.000028098
     18        1           0.000111878    0.000066689    0.000088519
     19        1          -0.000001803   -0.000027402    0.000009091
     20        1          -0.000006262   -0.000001784    0.000011639
     21        1           0.000001060    0.000002480    0.000010196
     22        1          -0.000001216    0.000002639   -0.000001279
     23        1           0.000002823    0.000001825    0.000003452
     24        1          -0.000003440   -0.000004754    0.000004615
     25        1           0.000011529    0.000005396   -0.000008343
     26        1          -0.000005280    0.000005230   -0.000012142
     27        1          -0.000012551   -0.000003428    0.000000831
     28        1          -0.000006636   -0.000004947   -0.000001571
     29       17          -0.000061348   -0.000070446    0.000061594
 -------------------------------------------------------------------
 Cartesian Forces:  Max     0.008929987 RMS     0.001741616

 GradGradGradGradGradGradGradGradGradGradGradGradGradGradGradGradGradGrad
 Berny optimization.
 Using GEDIIS/GDIIS optimizer.
 FormGI is forming the generalized inverse of G from B-inverse, IUseBI=4.
 Internal  Forces:  Max     0.006498063 RMS     0.000689234
 Search for a local minimum.
 Step number   8 out of a maximum of   80 on scan point     2 out of    18
 All quantities printed in internal units (Hartrees-Bohrs-Radians)
 Mixed Optimization -- En-DIIS/RFO-DIIS
 Swapping is turned off.
 Update second derivatives using D2CorX and points    1    2    3    4    5
                                                      6    7    8
 DE= -7.53D-06 DEPred=-9.27D-06 R= 8.13D-01
 TightC=F SS=  1.41D+00  RLast= 1.26D-01 DXNew= 8.4853D-01 3.7882D-01
 Trust test= 8.13D-01 RLast= 1.26D-01 DXMaxT set to 5.05D-01
 ITU=  1  1  1  1  1  1  0  0
     Eigenvalues ---    0.00146   0.00530   0.00611   0.00816   0.01488
     Eigenvalues ---    0.01542   0.02163   0.02171   0.02174   0.02181
     Eigenvalues ---    0.02182   0.02187   0.02189   0.02191   0.02194
     Eigenvalues ---    0.02200   0.02205   0.02210   0.02214   0.02221
     Eigenvalues ---    0.02229   0.02674   0.05175   0.05465   0.06329
     Eigenvalues ---    0.06854   0.15316   0.15989   0.15999   0.16000
     Eigenvalues ---    0.16000   0.16000   0.16000   0.16000   0.16002
     Eigenvalues ---    0.16004   0.18074   0.19273   0.19954   0.21999
     Eigenvalues ---    0.22001   0.22002   0.22289   0.22547   0.23414
     Eigenvalues ---    0.23524   0.24560   0.25034   0.25113   0.30069
     Eigenvalues ---    0.30262   0.30348   0.31023   0.33967   0.34523
     Eigenvalues ---    0.35296   0.35364   0.35502   0.35502   0.35505
     Eigenvalues ---    0.35565   0.35566   0.35586   0.35611   0.38365
     Eigenvalues ---    0.42421   0.42540   0.42776   0.43515   0.45990
     Eigenvalues ---    0.46538   0.46692   0.46885   0.46909   0.47093
     Eigenvalues ---    0.47189   0.47333   0.47993   0.66473   0.97541
     Eigenvalues --- 1000.000001000.000001000.000001000.000001000.00000
     Eigenvalues --- 1000.000001000.000001000.000001000.000001000.00000
     Eigenvalues --- 1000.000001000.000001000.000001000.000001000.00000
     Eigenvalues --- 1000.000001000.000001000.000001000.000001000.00000
     Eigenvalues --- 1000.000001000.000001000.000001000.000001000.00000
     Eigenvalues --- 1000.000001000.000001000.000001000.000001000.00000
     Eigenvalues --- 1000.000001000.000001000.000001000.000001000.00000
     Eigenvalues --- 1000.000001000.000001000.000001000.000001000.00000
     Eigenvalues --- 1000.000001000.000001000.000001000.000001000.00000
     Eigenvalues --- 1000.000001000.000001000.000001000.000001000.00000
     Eigenvalues --- 1000.000001000.000001000.000001000.000001000.00000
     Eigenvalues --- 1000.000001000.000001000.000001000.000001000.00000
     Eigenvalues --- 1000.000001000.000001000.000001000.000001000.00000
     Eigenvalues --- 1000.000001000.000001000.00000
 En-DIIS/RFO-DIIS/Sim-DIIS IScMMF=       -3 using points:     8    7    6    5    4    3
 RFO step:  Lambda=-4.63792124D-06.
 DidBck=T Rises=F RFO-DIIS coefs:    0.67458    0.70358   -0.68823    0.28630    0.03229
                  RFO-DIIS coefs:   -0.00851
 Iteration  1 RMS(Cart)=  0.00480530 RMS(Int)=  0.00001371
 Iteration  2 RMS(Cart)=  0.00001854 RMS(Int)=  0.00000057
 Iteration  3 RMS(Cart)=  0.00000000 RMS(Int)=  0.00000057
 Iteration  1 RMS(Cart)=  0.00000014 RMS(Int)=  0.00000010
 Variable       Old X    -DE/DX   Delta X   Delta X   Delta X     New X
                                 (Linear)    (Quad)   (Total)
    R1        2.55753  -0.00057  -0.00028  -0.00053  -0.00081   2.55672
    R2        2.30088   0.00029   0.00000   0.00029   0.00029   2.30118
    R3        2.07727  -0.00006  -0.00003  -0.00009  -0.00012   2.07715
    R4        2.76783  -0.00026  -0.00020  -0.00058  -0.00078   2.76705
    R5        1.91009  -0.00004  -0.00001  -0.00004  -0.00006   1.91003
    R6        2.87296   0.00006   0.00010   0.00015   0.00025   2.87321
    R7        2.87321  -0.00003  -0.00008   0.00008   0.00001   2.87321
    R8        2.06757  -0.00000  -0.00004   0.00004  -0.00000   2.06757
    R9        2.63426  -0.00000  -0.00003  -0.00003  -0.00007   2.63419
   R10        2.63684  -0.00004   0.00005  -0.00010  -0.00005   2.63679
   R11        2.63373   0.00011   0.00001   0.00016   0.00016   2.63390
   R12        2.63815  -0.00020  -0.00004  -0.00012  -0.00017   2.63798
   R13        2.63248  -0.00000   0.00006  -0.00001   0.00005   2.63253
   R14        2.05092   0.00000  -0.00001   0.00002   0.00001   2.05093
   R15        2.62979   0.00002  -0.00005   0.00002  -0.00002   2.62976
   R16        2.04865  -0.00000  -0.00000   0.00000   0.00000   2.04865
   R17        2.63305  -0.00001   0.00004  -0.00001   0.00004   2.63308
   R18        2.04863  -0.00000  -0.00000   0.00000  -0.00000   2.04862
   R19        2.62808   0.00002  -0.00005   0.00002  -0.00003   2.62805
   R20        2.04864  -0.00000   0.00000  -0.00000   0.00000   2.04865
   R21        2.05201  -0.00000   0.00001  -0.00001   0.00000   2.05201
   R22        2.62946  -0.00002   0.00001  -0.00003  -0.00002   2.62944
   R23        2.04805  -0.00001   0.00003  -0.00004  -0.00000   2.04805
   R24        2.62741   0.00005   0.00000   0.00005   0.00005   2.62747
   R25        2.04777  -0.00000  -0.00000  -0.00001  -0.00001   2.04776
   R26        2.62837  -0.00004   0.00003  -0.00008  -0.00005   2.62832
   R27        2.04770   0.00000  -0.00000   0.00000   0.00000   2.04770
   R28        2.62347   0.00002  -0.00001   0.00002   0.00001   2.62349
   R29        2.04697   0.00000  -0.00000   0.00001   0.00000   2.04697
   R30        3.31214  -0.00001  -0.00001  -0.00002  -0.00004   3.31211
    A1        2.16658   0.00016  -0.00011   0.00047   0.00036   2.16694
    A2        1.97997  -0.00008   0.00004  -0.00081  -0.00077   1.97920
    A3        2.13460   0.00024   0.00006   0.00028   0.00034   2.13493
    A4        2.10720   0.00040   0.00074   0.00036   0.00110   2.10830
    A5        2.04291  -0.00065  -0.00010  -0.00037  -0.00047   2.04244
    A6        2.04227   0.00113   0.00058   0.00025   0.00083   2.04310
    A7        1.89686   0.00006   0.00019   0.00008   0.00026   1.89712
    A8        1.95528   0.00014   0.00019   0.00060   0.00078   1.95606
    A9        1.86807  -0.00005  -0.00038  -0.00016  -0.00054   1.86752
   A10        1.96702  -0.00015   0.00006  -0.00023  -0.00018   1.96684
   A11        1.89421  -0.00002  -0.00006  -0.00026  -0.00033   1.89388
   A12        1.87887   0.00002  -0.00002  -0.00004  -0.00006   1.87881
   A13        2.11895  -0.00007   0.00019  -0.00027  -0.00008   2.11887
   A14        2.08018   0.00004  -0.00019   0.00019  -0.00000   2.08018
   A15        2.08329   0.00003  -0.00000   0.00008   0.00008   2.08337
   A16        2.12716   0.00008  -0.00013   0.00003  -0.00010   2.12706
   A17        2.10687  -0.00012   0.00005  -0.00005   0.00000   2.10687
   A18        2.04899   0.00004   0.00007   0.00001   0.00009   2.04907
   A19        2.09870  -0.00002  -0.00001  -0.00004  -0.00005   2.09865
   A20        2.09332   0.00002   0.00006   0.00003   0.00009   2.09342
   A21        2.09113   0.00000  -0.00005   0.00001  -0.00004   2.09109
   A22        2.09706  -0.00000   0.00001  -0.00001   0.00000   2.09706
   A23        2.08978  -0.00000  -0.00002  -0.00001  -0.00002   2.08976
   A24        2.09634   0.00000   0.00000   0.00002   0.00002   2.09636
   A25        2.09092   0.00000  -0.00001  -0.00000  -0.00001   2.09091
   A26        2.09630  -0.00000   0.00002  -0.00001   0.00001   2.09631
   A27        2.09595   0.00000  -0.00001   0.00001   0.00000   2.09596
   A28        2.09407  -0.00000   0.00000   0.00001   0.00001   2.09408
   A29        2.09713   0.00001  -0.00001   0.00001   0.00001   2.09714
   A30        2.09197  -0.00000   0.00000  -0.00002  -0.00001   2.09196
   A31        2.10233  -0.00001   0.00001  -0.00004  -0.00003   2.10229
   A32        2.08589   0.00001  -0.00001   0.00004   0.00003   2.08591
   A33        2.09495   0.00000   0.00000   0.00001   0.00001   2.09495
   A34        2.11764  -0.00004  -0.00003  -0.00004  -0.00007   2.11757
   A35        2.07025   0.00002   0.00001   0.00004   0.00005   2.07030
   A36        2.09530   0.00002   0.00002  -0.00000   0.00002   2.09532
   A37        2.09493  -0.00002  -0.00004  -0.00001  -0.00005   2.09488
   A38        2.08995   0.00003   0.00002   0.00008   0.00010   2.09005
   A39        2.09830  -0.00000   0.00001  -0.00006  -0.00005   2.09825
   A40        2.09067   0.00001   0.00004   0.00004   0.00007   2.09074
   A41        2.10490  -0.00001  -0.00003  -0.00001  -0.00003   2.10487
   A42        2.08761  -0.00001  -0.00001  -0.00003  -0.00004   2.08757
   A43        2.08150  -0.00001  -0.00000  -0.00001  -0.00002   2.08149
   A44        2.11179   0.00001   0.00001   0.00002   0.00003   2.11182
   A45        2.08989   0.00000  -0.00000  -0.00001  -0.00001   2.08988
   A46        2.13262   0.00002  -0.00005   0.00003  -0.00002   2.13260
   A47        2.09200  -0.00014  -0.00005  -0.00011  -0.00017   2.09183
   A48        2.05856   0.00012   0.00010   0.00009   0.00019   2.05875
    D1        0.37714  -0.00650   0.00000   0.00000  -0.00000   0.37714
    D2        3.06068  -0.00413   0.00303   0.00064   0.00367   3.06435
    D3       -2.83177  -0.00124  -0.00017  -0.00100  -0.00117  -2.83293
    D4       -0.14823   0.00113   0.00286  -0.00036   0.00251  -0.14572
    D5        2.59421   0.00095  -0.00865  -0.00055  -0.00920   2.58502
    D6       -1.50398   0.00090  -0.00831  -0.00038  -0.00869  -1.51267
    D7        0.55166   0.00097  -0.00847  -0.00019  -0.00866   0.54300
    D8       -0.08948  -0.00097  -0.01151  -0.00104  -0.01255  -0.10203
    D9        2.09551  -0.00102  -0.01117  -0.00087  -0.01204   2.08347
   D10       -2.13204  -0.00095  -0.01133  -0.00068  -0.01201  -2.14405
   D11        1.56345   0.00004   0.00325  -0.00218   0.00107   1.56452
   D12       -1.53572   0.00003   0.00323  -0.00215   0.00109  -1.53464
   D13       -0.61464  -0.00008   0.00283  -0.00284  -0.00001  -0.61465
   D14        2.56937  -0.00009   0.00281  -0.00281   0.00001   2.56937
   D15       -2.69395   0.00000   0.00286  -0.00247   0.00039  -2.69356
   D16        0.49005  -0.00000   0.00285  -0.00244   0.00041   0.49046
   D17       -0.27815  -0.00000   0.00248  -0.00019   0.00230  -0.27586
   D18        2.88364   0.00004   0.00274   0.00036   0.00311   2.88675
   D19        1.86764   0.00007   0.00292   0.00019   0.00310   1.87075
   D20       -1.25375   0.00011   0.00318   0.00074   0.00392  -1.24984
   D21       -2.32733  -0.00003   0.00286  -0.00031   0.00255  -2.32478
   D22        0.83446   0.00001   0.00312   0.00024   0.00336   0.83782
   D23       -3.10020   0.00001   0.00014   0.00008   0.00023  -3.09997
   D24        0.04963  -0.00000   0.00008  -0.00010  -0.00002   0.04961
   D25       -0.00110   0.00001   0.00016   0.00005   0.00021  -0.00089
   D26       -3.13445   0.00000   0.00009  -0.00013  -0.00004  -3.13449
   D27        3.10386  -0.00001  -0.00009  -0.00008  -0.00017   3.10369
   D28       -0.04560   0.00000   0.00006   0.00003   0.00010  -0.04550
   D29        0.00380  -0.00001  -0.00011  -0.00004  -0.00015   0.00366
   D30        3.13753  -0.00000   0.00004   0.00008   0.00012   3.13765
   D31       -3.11790   0.00001   0.00020   0.00027   0.00047  -3.11743
   D32        0.02573   0.00003   0.00036   0.00028   0.00063   0.02637
   D33        0.00413  -0.00003  -0.00006  -0.00026  -0.00032   0.00382
   D34       -3.13542  -0.00001   0.00010  -0.00026  -0.00015  -3.13557
   D35        3.12274  -0.00002  -0.00031  -0.00039  -0.00070   3.12204
   D36       -0.02251   0.00004   0.00023  -0.00007   0.00016  -0.02235
   D37        0.00047   0.00001  -0.00006   0.00013   0.00008   0.00055
   D38        3.13840   0.00008   0.00048   0.00046   0.00094   3.13934
   D39       -0.00222  -0.00001  -0.00010  -0.00005  -0.00015  -0.00237
   D40       -3.13909  -0.00001  -0.00009  -0.00010  -0.00018  -3.13927
   D41        3.13114   0.00001  -0.00004   0.00014   0.00010   3.13124
   D42       -0.00572   0.00001  -0.00003   0.00009   0.00006  -0.00566
   D43        0.00285  -0.00000   0.00000   0.00003   0.00003   0.00288
   D44       -3.13533   0.00000   0.00002   0.00004   0.00006  -3.13527
   D45        3.13970  -0.00000  -0.00001   0.00008   0.00006   3.13976
   D46        0.00151   0.00000   0.00000   0.00009   0.00009   0.00161
   D47       -0.00016   0.00000   0.00004  -0.00001   0.00003  -0.00013
   D48       -3.13652  -0.00000   0.00001  -0.00005  -0.00004  -3.13656
   D49        3.13803  -0.00000   0.00003  -0.00003   0.00000   3.13803
   D50        0.00167  -0.00000  -0.00000  -0.00007  -0.00007   0.00160
   D51       -0.00319   0.00000   0.00001   0.00002   0.00003  -0.00316
   D52       -3.13688  -0.00001  -0.00014  -0.00010  -0.00024  -3.13711
   D53        3.13319   0.00001   0.00004   0.00006   0.00010   3.13329
   D54       -0.00050  -0.00000  -0.00011  -0.00006  -0.00017  -0.00067
   D55       -0.00477   0.00002   0.00011   0.00020   0.00031  -0.00445
   D56        3.14022   0.00001   0.00005  -0.00005   0.00001   3.14023
   D57        3.13476   0.00000  -0.00005   0.00020   0.00015   3.13491
   D58       -0.00344  -0.00001  -0.00011  -0.00005  -0.00016  -0.00360
   D59        0.00070   0.00000  -0.00006  -0.00001  -0.00006   0.00064
   D60       -3.13727  -0.00002  -0.00015  -0.00023  -0.00038  -3.13764
   D61        3.13889   0.00001   0.00000   0.00024   0.00025   3.13913
   D62        0.00092  -0.00001  -0.00009   0.00003  -0.00007   0.00085
   D63        0.00376  -0.00002  -0.00005  -0.00011  -0.00017   0.00359
   D64       -3.13726  -0.00003  -0.00014  -0.00016  -0.00029  -3.13756
   D65       -3.14142   0.00000   0.00004   0.00010   0.00014  -3.14128
   D66        0.00074  -0.00001  -0.00004   0.00006   0.00001   0.00076
   D67       -0.00440   0.00001   0.00011   0.00005   0.00016  -0.00424
   D68        3.14079  -0.00006  -0.00042  -0.00027  -0.00068   3.14010
   D69        3.13663   0.00002   0.00019   0.00009   0.00029   3.13692
   D70       -0.00137  -0.00005  -0.00033  -0.00022  -0.00056  -0.00193
         Item               Value     Threshold  Converged?
 Maximum Force            0.000573     0.002500     YES
 RMS     Force            0.000077     0.001667     YES
 Maximum Displacement     0.029089     0.010000     NO 
 RMS     Displacement     0.004806     0.006667     YES
 Predicted change in Energy=-2.248758D-06
 GradGradGradGradGradGradGradGradGradGradGradGradGradGradGradGradGradGrad

                          Input orientation:                          
 ---------------------------------------------------------------------
 Center     Atomic      Atomic             Coordinates (Angstroms)
 Number     Number       Type             X           Y           Z
 ---------------------------------------------------------------------
      1          6           0        1.502693    0.946167    2.226761
      2          7           0        0.263006    0.576182    1.830805
      3          8           0        2.260788    1.623569    1.556471
      4          6           0       -0.095780    0.556013    0.411322
      5          6           0       -1.109761   -0.553192    0.180601
      6          6           0       -0.587930    1.910637   -0.072947
      7          6           0       -2.479566   -0.319452    0.290629
      8          6           0       -3.385386   -1.364450    0.122916
      9          6           0       -2.927455   -2.648085   -0.158442
     10          6           0       -1.559068   -2.886479   -0.268703
     11          6           0       -0.655835   -1.842922   -0.097776
     12          6           0       -0.976514    2.912735    0.814451
     13          6           0       -1.452061    4.138326    0.358510
     14          6           0       -1.542391    4.385300   -1.006789
     15          6           0       -1.156849    3.403700   -1.913583
     16          6           0       -0.689938    2.185976   -1.437676
     17          1           0        1.745081    0.632992    3.252124
     18          1           0       -0.248739   -0.043961    2.443296
     19          1           0        0.814857    0.315520   -0.145432
     20          1           0       -2.843225    0.681372    0.500359
     21          1           0       -4.449027   -1.172935    0.208130
     22          1           0       -3.633237   -3.459606   -0.294624
     23          1           0       -1.196176   -3.883255   -0.492337
     24          1           0        0.410555   -2.026945   -0.187648
     25          1           0       -0.900090    2.722066    1.878586
     26          1           0       -1.748385    4.898964    1.071163
     27          1           0       -1.907951    5.337735   -1.372051
     28          1           0       -1.215571    3.576531   -2.981305
     29         17           0       -0.215544    0.972797   -2.610312
 ---------------------------------------------------------------------
                    Distance matrix (angstroms):
                    1          2          3          4          5
     1  C    0.000000
     2  N    1.352958   0.000000
     3  O    1.217731   2.272314   0.000000
     4  C    2.450133   1.464262   2.829214   0.000000
     5  C    3.641396   2.425520   4.241687   1.520436   0.000000
     6  C    3.254160   2.475708   3.294329   1.520439   2.531215
     7  C    4.605300   3.270475   5.277182   2.542330   1.393954
     8  C    5.801588   4.471431   6.546954   3.820060   2.416595
     9  C    6.183369   4.952983   6.935836   4.313845   2.794197
    10  C    5.503716   4.440485   6.185716   3.801894   2.418259
    11  C    4.223947   3.227345   4.822839   2.515498   1.395330
    12  C    3.465325   2.833525   3.562677   2.548008   3.525928
    13  C    4.734006   4.218765   4.641590   3.830829   4.707352
    14  C    5.617474   5.081415   5.353656   4.332108   5.097624
    15  C    5.500462   4.902171   5.185594   3.826274   4.477144
    16  C    4.446667   3.765966   4.241226   2.535468   3.209067
    17  H    1.099182   2.054246   2.030379   3.385979   4.357914
    18  H    2.023550   1.010744   3.140834   2.124213   2.473957
    19  H    2.549144   2.068332   2.588085   1.094108   2.136613
    20  H    4.683758   3.380802   5.296608   2.751744   2.152043
    21  H    6.632378   5.281642   7.393245   4.688423   3.396401
    22  H    7.221218   5.998811   8.000297   5.397885   3.878274
    23  H    6.164471   5.235721   6.817135   4.662035   3.398475
    24  H    3.982653   3.297300   4.448771   2.699409   2.149166
    25  H    3.008057   2.441289   3.361785   2.737072   3.695190
    26  H    5.246858   4.827959   5.199731   4.693369   5.561200
    27  H    6.623429   6.135448   6.304733   5.415649   6.144173
    28  H    6.436747   5.860433   6.040740   4.678395   5.202255
    29  Cl   5.133256   4.484398   4.890583   3.052593   3.304158
                    6          7          8          9         10
     6  C    0.000000
     7  C    2.946825   0.000000
     8  C    4.311649   1.393074   0.000000
     9  C    5.124709   2.413462   1.391612   0.000000
    10  C    4.898342   2.783845   2.409434   1.393367   0.000000
    11  C    3.754255   2.407865   2.779944   2.410856   1.390704
    12  C    1.393798   3.602859   4.957337   5.972890   5.928193
    13  C    2.428060   4.575168   5.837275   6.964151   7.053561
    14  C    2.811941   4.969536   6.142677   7.218490   7.309160
    15  C    2.437385   4.524377   5.643487   6.545201   6.514120
    16  C    1.395959   3.530861   4.722966   5.478236   5.277469
    17  H    4.258100   5.246451   6.332725   6.650566   5.974973
    18  H    3.204213   3.112308   4.119030   4.552585   4.141474
    19  H    2.125433   3.383277   4.531705   4.773680   3.987921
    20  H    2.631755   1.085303   2.149834   3.395055   3.869118
    21  H    4.949293   2.148026   1.084100   2.150727   3.393445
    22  H    6.177585   3.396180   2.150686   1.084085   2.152051
    23  H    5.840808   3.867921   3.393458   2.152779   1.084097
    24  H    4.063826   3.390734   3.865814   3.395435   2.150531
    25  H    2.136432   3.777193   5.094967   6.090831   6.041596
    26  H    3.403783   5.326887   6.542881   7.736930   7.902164
    27  H    3.895527   5.924105   7.024031   8.141594   8.305227
    28  H    3.409938   5.242320   6.225557   7.045917   7.017599
    29  Cl   2.730648   3.900148   4.793865   5.145571   4.709797
                   11         12         13         14         15
    11  C    0.000000
    12  C    4.852965   0.000000
    13  C    6.051239   1.391438   0.000000
    14  C    6.356338   2.409477   1.390395   0.000000
    15  C    5.574514   2.777721   2.406083   1.390848   0.000000
    16  C    4.245999   2.383774   2.760215   2.397784   1.388289
    17  H    4.807950   4.306572   5.557166   6.559393   6.540837
    18  H    3.139910   3.453236   4.825540   5.761508   5.629691
    19  H    2.612294   3.297865   4.472888   4.781387   4.068272
    20  H    3.393302   2.926132   3.729074   4.205086   4.010243
    21  H    3.864035   5.396172   6.100320   6.388939   6.023760
    22  H    3.393721   6.992493   7.931751   8.149930   7.473854
    23  H    2.147232   6.923975   8.070637   8.291775   7.424365
    24  H    1.085877   5.227676   6.463605   6.752916   5.909950
    25  H    4.980440   1.083780   2.149673   3.391797   3.861489
    26  H    6.929149   2.146344   1.083629   2.150388   3.390345
    27  H    7.399554   3.395437   2.154358   1.083597   2.144272
    28  H    6.164293   3.860769   3.394982   2.158618   1.083212
    29  Cl   3.799337   4.008920   4.512588   3.997123   2.698291
                   16         17         18         19         20
    16  C    0.000000
    17  H    5.507749   0.000000
    18  H    4.497690   2.255612   0.000000
    19  H    2.726336   3.536877   2.821697   0.000000
    20  H    3.264424   5.350431   3.321516   3.732622   0.000000
    21  H    5.302991   7.134021   4.890090   5.481696   2.470314
    22  H    6.468553   7.632502   5.533323   5.836041   4.289966
    23  H    6.163238   6.562657   4.925014   4.668438   4.953184
    24  H    4.530160   4.548434   3.359875   2.377474   4.288988
    25  H    3.365880   3.639748   2.897250   3.581781   3.136833
    26  H    3.843812   5.929538   5.344547   5.390573   4.394608
    27  H    3.379564   7.540706   6.802390   5.843024   5.105133
    28  H    2.143064   7.502368   6.593103   4.774830   4.811776
    29  Cl   1.752692   6.190935   5.154982   2.751249   4.082390
                   21         22         23         24         25
    21  H    0.000000
    22  H    2.479343   0.000000
    23  H    4.291565   2.481498   0.000000
    24  H    4.949900   4.291412   2.473926   0.000000
    25  H    5.527786   7.099719   7.024188   5.342304   0.000000
    26  H    6.701212   8.676620   8.937384   7.363004   2.471926
    27  H    7.165394   9.029434   9.290166   7.811324   4.292336
    28  H    6.571541   7.910157   7.864079   6.468983   4.944510
    29  Cl   5.519978   6.057163   5.387828   3.906372   4.866082
                   26         27         28         29
    26  H    0.000000
    27  H    2.487424   0.000000
    28  H    4.295954   2.484136   0.000000
    29  Cl   5.596217   4.842543   2.813738   0.000000
 Symmetry turned off by external request.
 Stoichiometry    C14H12ClNO
 Framework group  C1[X(C14H12ClNO)]
 Deg. of freedom    81
 Full point group                 C1      NOp   1
 Rotational constants (GHZ):           0.5486961           0.3550227           0.2910651
 Standard basis: 6-311+G(d) (5D, 7F)
   418 basis functions,   689 primitive gaussians,   435 cartesian basis functions
    64 alpha electrons       64 beta electrons
       nuclear repulsion energy      1260.8859872554 Hartrees.
 NAtoms=   29 NActive=   29 NUniq=   29 SFac= 1.00D+00 NAtFMM=   60 NAOKFM=F Big=F
 Integral buffers will be    131072 words long.
 Raffenetti 2 integral format.
 Two-electron integral symmetry is turned off.
 ------------------------------------------------------------------------------
 Polarizable Continuum Model (PCM)
 =================================
 Model                : PCM.
 Atomic radii         : UFF (Universal Force Field).
 Polarization charges : Total charges.
 Charge compensation  : None.
 Solution method      : On-the-fly selection.
 Cavity type          : Scaled VdW (van der Waals Surface) (Alpha=1.100).
 Cavity algorithm     : GePol (No added spheres)
                        Default sphere list used, NSphG=   29.
                        Lebedev-Laikov grids with approx.  5.0 points / Ang**2.
                        Smoothing algorithm: York/Karplus (Gamma=1.0000).
                        Polarization charges: spherical gaussians, with
                                              point-specific exponents (IZeta= 3).
                        Self-potential: point-specific (ISelfS= 7).
                        Self-field    : sphere-specific E.n sum rule (ISelfD= 2).
 1st derivatives      : Analytical E(r).r(x)/FMM algorithm (CHGder, D1EAlg=3).
                        Cavity 1st derivative terms included.
 Solvent              : DiMethylSulfoxide, Eps=  46.826000 Eps(inf)=   2.007889
 ------------------------------------------------------------------------------
 One-electron integrals computed using PRISM.
 NBasis=   418 RedAO= T EigKep=  1.08D-06  NBF=   418
 NBsUse=   416 1.00D-06 EigRej=  7.39D-07 NBFU=   416
 Initial guess from the checkpoint file:  "/home/aikhl/works/aikhl/Gau-16611.chk"
 B after Tr=    -0.000852   -0.002318   -0.001234
         Rot=    1.000000   -0.000107   -0.000379    0.000174 Ang=  -0.05 deg.
 ExpMin= 4.38D-02 ExpMax= 1.06D+05 ExpMxC= 3.62D+03 IAcc=3 IRadAn=         5 AccDes= 0.00D+00
 Harris functional with IExCor= 1009 and IRadAn=       5 diagonalized for initial guess.
 HarFok:  IExCor= 1009 AccDes= 0.00D+00 IRadAn=         5 IDoV= 1 UseB2=F ITyADJ=14
 ICtDFT=  3500011 ScaDFX=  1.000000  1.000000  1.000000  1.000000
 FoFCou: FMM=F IPFlag=           0 FMFlag=      100000 FMFlg1=           0
         NFxFlg=           0 DoJE=T BraDBF=F KetDBF=T FulRan=T
         wScrn=  0.000000 ICntrl=       500 IOpCl=  0 I1Cent=   200000004 NGrid=           0
         NMat0=    1 NMatS0=      1 NMatT0=    0 NMatD0=    1 NMtDS0=    0 NMtDT0=    0
 Symmetry not used in FoFCou.
 Requested convergence on RMS density matrix=1.00D-08 within 128 cycles.
 Requested convergence on MAX density matrix=1.00D-06.
 Requested convergence on             energy=1.00D-06.
 No special actions if energy rises.
 Inv3:  Mode=1 IEnd=    15732300.
 Iteration    1 A*A^-1 deviation from unit magnitude is 6.66D-15 for   1133.
 Iteration    1 A*A^-1 deviation from orthogonality  is 2.64D-15 for   1044    162.
 Iteration    1 A^-1*A deviation from unit magnitude is 5.77D-15 for   1133.
 Iteration    1 A^-1*A deviation from orthogonality  is 1.82D-15 for   1707    236.
 Error on total polarization charges =  0.01701
 SCF Done:  E(RM062X) =  -1130.79717174     A.U. after   12 cycles
            NFock= 12  Conv=0.80D-08     -V/T= 2.0032
 D1PCM: PCM CHGder 1st derivatives, ID1Alg=3 FixD1E=F DoIter=F DoCFld=F I1PDM=0.
 Calling FoFJK, ICntrl=      2127 FMM=F ISym2X=0 I1Cent= 0 IOpClX= 0 NMat=1 NMatS=1 NMatT=0.
 -------------------------------------------------------------------
 Center     Atomic                   Forces (Hartrees/Bohr)
 Number     Number              X              Y              Z
 -------------------------------------------------------------------
      1        6          -0.004223081    0.009301532    0.003691518
      2        7           0.003392305   -0.008998956   -0.001730377
      3        8           0.002200095   -0.004608088   -0.002414682
      4        6          -0.001353428    0.004397423    0.000507079
      5        6           0.000022048   -0.000103318   -0.000074008
      6        6           0.000026500   -0.000036379   -0.000164943
      7        6          -0.000004926    0.000028865    0.000009770
      8        6          -0.000002283    0.000010983    0.000013505
      9        6           0.000017533   -0.000011570    0.000005707
     10        6          -0.000025762   -0.000010158    0.000000302
     11        6           0.000001387    0.000040768   -0.000027256
     12        6          -0.000035144    0.000034033    0.000043008
     13        6           0.000008450   -0.000014674    0.000037314
     14        6           0.000010044   -0.000017184   -0.000033753
     15        6          -0.000025688    0.000037635    0.000018265
     16        6           0.000016362   -0.000011185    0.000055925
     17        1          -0.000052772   -0.000020661   -0.000019873
     18        1           0.000062282    0.000015148    0.000039226
     19        1           0.000000206   -0.000013539    0.000009903
     20        1          -0.000001842    0.000002819    0.000004319
     21        1           0.000000384    0.000000203    0.000006761
     22        1          -0.000001590    0.000001747    0.000001480
     23        1           0.000000496    0.000000802    0.000001181
     24        1          -0.000004962   -0.000002438   -0.000001391
     25        1           0.000008869   -0.000000108   -0.000007041
     26        1          -0.000001935    0.000003650   -0.000005764
     27        1          -0.000005974   -0.000000241    0.000002241
     28        1          -0.000004613   -0.000001992   -0.000000260
     29       17          -0.000022960   -0.000025115    0.000031847
 -------------------------------------------------------------------
 Cartesian Forces:  Max     0.009301532 RMS     0.001751424

 GradGradGradGradGradGradGradGradGradGradGradGradGradGradGradGradGradGrad
 Berny optimization.
 Using GEDIIS/GDIIS optimizer.
 FormGI is forming the generalized inverse of G from B-inverse, IUseBI=4.
 Internal  Forces:  Max     0.006541298 RMS     0.000690519
 Search for a local minimum.
 Step number   9 out of a maximum of   80 on scan point     2 out of    18
 All quantities printed in internal units (Hartrees-Bohrs-Radians)
 Mixed Optimization -- En-DIIS/RFO-DIIS
 Swapping is turned off.
 Update second derivatives using D2CorX and points    1    2    3    4    5
                                                      6    7    8    9
 DE= -2.63D-06 DEPred=-2.25D-06 R= 1.17D+00
 TightC=F SS=  1.41D+00  RLast= 2.78D-02 DXNew= 8.4853D-01 8.3390D-02
 Trust test= 1.17D+00 RLast= 2.78D-02 DXMaxT set to 5.05D-01
 ITU=  1  1  1  1  1  1  1  0  0
     Eigenvalues ---    0.00197   0.00450   0.00605   0.01024   0.01491
     Eigenvalues ---    0.01542   0.02163   0.02171   0.02175   0.02180
     Eigenvalues ---    0.02182   0.02187   0.02189   0.02191   0.02194
     Eigenvalues ---    0.02200   0.02205   0.02210   0.02214   0.02221
     Eigenvalues ---    0.02229   0.02619   0.05152   0.05376   0.06226
     Eigenvalues ---    0.06848   0.14714   0.15989   0.15994   0.15999
     Eigenvalues ---    0.16000   0.16000   0.16000   0.16000   0.16001
     Eigenvalues ---    0.16002   0.17822   0.18925   0.19480   0.21969
     Eigenvalues ---    0.22000   0.22004   0.22077   0.22515   0.23442
     Eigenvalues ---    0.23533   0.24565   0.24795   0.25053   0.29420
     Eigenvalues ---    0.30245   0.30269   0.30570   0.33934   0.34510
     Eigenvalues ---    0.35296   0.35365   0.35502   0.35502   0.35505
     Eigenvalues ---    0.35565   0.35566   0.35581   0.35611   0.36815
     Eigenvalues ---    0.42418   0.42507   0.42759   0.43278   0.45973
     Eigenvalues ---    0.46389   0.46687   0.46825   0.46886   0.46969
     Eigenvalues ---    0.47100   0.47258   0.47464   0.55534   0.95173
     Eigenvalues --- 1000.000001000.000001000.000001000.000001000.00000
     Eigenvalues --- 1000.000001000.000001000.000001000.000001000.00000
     Eigenvalues --- 1000.000001000.000001000.000001000.000001000.00000
     Eigenvalues --- 1000.000001000.000001000.000001000.000001000.00000
     Eigenvalues --- 1000.000001000.000001000.000001000.000001000.00000
     Eigenvalues --- 1000.000001000.000001000.000001000.000001000.00000
     Eigenvalues --- 1000.000001000.000001000.000001000.000001000.00000
     Eigenvalues --- 1000.000001000.000001000.000001000.000001000.00000
     Eigenvalues --- 1000.000001000.000001000.000001000.000001000.00000
     Eigenvalues --- 1000.000001000.000001000.000001000.000001000.00000
     Eigenvalues --- 1000.000001000.000001000.000001000.000001000.00000
     Eigenvalues --- 1000.000001000.000001000.000001000.000001000.00000
     Eigenvalues --- 1000.000001000.000001000.000001000.000001000.00000
     Eigenvalues --- 1000.000001000.000001000.00000
 En-DIIS/RFO-DIIS/Sim-DIIS IScMMF=       -3 using points:     9    8    7    6    5    4    3
 RFO step:  Lambda=-1.38812969D-06.
 DidBck=F Rises=F RFO-DIIS coefs:    2.51586   -0.94132   -0.70459    0.02183    0.11468
                  RFO-DIIS coefs:    0.01983   -0.02629
 Iteration  1 RMS(Cart)=  0.00655864 RMS(Int)=  0.00001452
 Iteration  2 RMS(Cart)=  0.00002178 RMS(Int)=  0.00000613
 Iteration  3 RMS(Cart)=  0.00000000 RMS(Int)=  0.00000613
 Iteration  1 RMS(Cart)=  0.00000081 RMS(Int)=  0.00000056
 Variable       Old X    -DE/DX   Delta X   Delta X   Delta X     New X
                                 (Linear)    (Quad)   (Total)
    R1        2.55672  -0.00026  -0.00085   0.00027  -0.00058   2.55614
    R2        2.30118   0.00013   0.00029  -0.00009   0.00021   2.30139
    R3        2.07715  -0.00002  -0.00014   0.00012  -0.00002   2.07713
    R4        2.76705  -0.00013  -0.00060   0.00014  -0.00046   2.76660
    R5        1.91003  -0.00001  -0.00010   0.00006  -0.00005   1.90998
    R6        2.87321   0.00004   0.00012   0.00005   0.00016   2.87337
    R7        2.87321  -0.00002  -0.00004  -0.00010  -0.00013   2.87308
    R8        2.06757  -0.00000   0.00007  -0.00002   0.00005   2.06762
    R9        2.63419   0.00001   0.00001   0.00005   0.00007   2.63426
   R10        2.63679  -0.00003  -0.00014  -0.00002  -0.00015   2.63664
   R11        2.63390   0.00005   0.00017  -0.00005   0.00012   2.63402
   R12        2.63798  -0.00010  -0.00029   0.00005  -0.00024   2.63774
   R13        2.63253  -0.00001  -0.00007  -0.00000  -0.00008   2.63245
   R14        2.05093   0.00000   0.00002   0.00001   0.00003   2.05096
   R15        2.62976   0.00001   0.00008   0.00000   0.00008   2.62985
   R16        2.04865   0.00000   0.00000  -0.00000   0.00000   2.04865
   R17        2.63308  -0.00001  -0.00007  -0.00001  -0.00007   2.63301
   R18        2.04862  -0.00000   0.00000  -0.00000  -0.00000   2.04862
   R19        2.62805   0.00002   0.00009   0.00002   0.00011   2.62816
   R20        2.04865  -0.00000  -0.00000   0.00000  -0.00000   2.04864
   R21        2.05201  -0.00000  -0.00002  -0.00001  -0.00003   2.05198
   R22        2.62944  -0.00001  -0.00006  -0.00002  -0.00008   2.62936
   R23        2.04805  -0.00001  -0.00003   0.00003  -0.00000   2.04805
   R24        2.62747   0.00003   0.00009   0.00001   0.00011   2.62757
   R25        2.04776  -0.00000  -0.00001   0.00000  -0.00000   2.04776
   R26        2.62832  -0.00002  -0.00010   0.00000  -0.00010   2.62823
   R27        2.04770   0.00000  -0.00000   0.00000   0.00000   2.04770
   R28        2.62349   0.00002   0.00004   0.00003   0.00007   2.62356
   R29        2.04697   0.00000   0.00000  -0.00000   0.00000   2.04698
   R30        3.31211  -0.00001   0.00001  -0.00002  -0.00001   3.31209
    A1        2.16694   0.00011   0.00007  -0.00022  -0.00015   2.16679
    A2        1.97920   0.00005  -0.00104   0.00079  -0.00026   1.97894
    A3        2.13493   0.00018   0.00082  -0.00041   0.00041   2.13534
    A4        2.10830   0.00031   0.00005  -0.00006  -0.00006   2.10824
    A5        2.04244  -0.00053  -0.00048  -0.00002  -0.00054   2.04190
    A6        2.04310   0.00109   0.00058  -0.00023   0.00031   2.04340
    A7        1.89712   0.00005   0.00008   0.00023   0.00031   1.89743
    A8        1.95606   0.00004   0.00063  -0.00068  -0.00005   1.95602
    A9        1.86752  -0.00002   0.00031   0.00021   0.00052   1.86804
   A10        1.96684  -0.00007  -0.00058  -0.00000  -0.00059   1.96625
   A11        1.89388  -0.00001  -0.00050   0.00031  -0.00018   1.89370
   A12        1.87881   0.00001   0.00007  -0.00004   0.00003   1.87884
   A13        2.11887  -0.00007  -0.00047  -0.00023  -0.00070   2.11816
   A14        2.08018   0.00006   0.00038   0.00022   0.00060   2.08078
   A15        2.08337   0.00002   0.00010   0.00001   0.00011   2.08348
   A16        2.12706   0.00002   0.00018  -0.00031  -0.00014   2.12693
   A17        2.10687  -0.00004  -0.00026   0.00029   0.00004   2.10690
   A18        2.04907   0.00002   0.00006   0.00004   0.00010   2.04917
   A19        2.09865  -0.00001  -0.00004   0.00002  -0.00003   2.09862
   A20        2.09342   0.00000   0.00000  -0.00003  -0.00003   2.09339
   A21        2.09109   0.00000   0.00004   0.00001   0.00006   2.09115
   A22        2.09706  -0.00000  -0.00001  -0.00003  -0.00005   2.09702
   A23        2.08976   0.00000  -0.00001   0.00004   0.00003   2.08979
   A24        2.09636   0.00000   0.00002  -0.00001   0.00001   2.09637
   A25        2.09091   0.00000   0.00002   0.00002   0.00004   2.09095
   A26        2.09631  -0.00000  -0.00003  -0.00001  -0.00004   2.09627
   A27        2.09596   0.00000   0.00001  -0.00001   0.00001   2.09596
   A28        2.09408   0.00000  -0.00001   0.00002   0.00001   2.09409
   A29        2.09714   0.00000   0.00003  -0.00002   0.00001   2.09715
   A30        2.09196  -0.00000  -0.00002  -0.00001  -0.00003   2.09193
   A31        2.10229  -0.00001  -0.00005  -0.00003  -0.00008   2.10221
   A32        2.08591   0.00001   0.00006   0.00003   0.00008   2.08600
   A33        2.09495   0.00000   0.00000   0.00000   0.00000   2.09496
   A34        2.11757  -0.00002  -0.00007   0.00000  -0.00007   2.11750
   A35        2.07030   0.00001   0.00007  -0.00007  -0.00000   2.07029
   A36        2.09532   0.00001   0.00000   0.00007   0.00007   2.09539
   A37        2.09488  -0.00001  -0.00002  -0.00000  -0.00003   2.09486
   A38        2.09005   0.00001   0.00009   0.00001   0.00009   2.09014
   A39        2.09825  -0.00000  -0.00006  -0.00000  -0.00007   2.09818
   A40        2.09074   0.00000   0.00004   0.00000   0.00004   2.09078
   A41        2.10487  -0.00000  -0.00001  -0.00002  -0.00003   2.10484
   A42        2.08757  -0.00000  -0.00003   0.00002  -0.00001   2.08756
   A43        2.08149  -0.00001  -0.00004   0.00002  -0.00002   2.08146
   A44        2.11182   0.00001   0.00005  -0.00000   0.00005   2.11187
   A45        2.08988   0.00000  -0.00001  -0.00001  -0.00003   2.08985
   A46        2.13260   0.00001   0.00005  -0.00006  -0.00001   2.13259
   A47        2.09183  -0.00007  -0.00026   0.00013  -0.00013   2.09170
   A48        2.05875   0.00006   0.00022  -0.00007   0.00014   2.05889
    D1        0.37714  -0.00654  -0.00001   0.00000  -0.00001   0.37713
    D2        3.06435  -0.00419   0.00015  -0.00079  -0.00063   3.06371
    D3       -2.83293  -0.00118  -0.00250   0.00250  -0.00000  -2.83293
    D4       -0.14572   0.00117  -0.00234   0.00171  -0.00063  -0.14635
    D5        2.58502   0.00099   0.00859  -0.00027   0.00832   2.59334
    D6       -1.51267   0.00096   0.00834  -0.00057   0.00776  -1.50490
    D7        0.54300   0.00098   0.00897  -0.00087   0.00810   0.55110
    D8       -0.10203  -0.00096   0.00870   0.00046   0.00916  -0.09287
    D9        2.08347  -0.00098   0.00845   0.00016   0.00861   2.09208
   D10       -2.14405  -0.00096   0.00908  -0.00014   0.00894  -2.13511
   D11        1.56452   0.00000  -0.00623  -0.00164  -0.00787   1.55665
   D12       -1.53464  -0.00000  -0.00639  -0.00158  -0.00797  -1.54261
   D13       -0.61465  -0.00004  -0.00669  -0.00094  -0.00763  -0.62228
   D14        2.56937  -0.00004  -0.00685  -0.00088  -0.00773   2.56164
   D15       -2.69356   0.00000  -0.00609  -0.00110  -0.00719  -2.70075
   D16        0.49046  -0.00000  -0.00625  -0.00103  -0.00729   0.48317
   D17       -0.27586  -0.00001   0.00034   0.00081   0.00115  -0.27470
   D18        2.88675   0.00000   0.00161  -0.00028   0.00133   2.88808
   D19        1.87075   0.00004   0.00048   0.00061   0.00109   1.87183
   D20       -1.24984   0.00005   0.00175  -0.00049   0.00127  -1.24857
   D21       -2.32478  -0.00000  -0.00044   0.00097   0.00053  -2.32426
   D22        0.83782   0.00000   0.00083  -0.00012   0.00071   0.83853
   D23       -3.09997   0.00000   0.00007   0.00002   0.00008  -3.09989
   D24        0.04961  -0.00000  -0.00028   0.00024  -0.00005   0.04956
   D25       -0.00089   0.00001   0.00024  -0.00005   0.00019  -0.00070
   D26       -3.13449   0.00000  -0.00011   0.00017   0.00006  -3.13443
   D27        3.10369  -0.00000  -0.00007   0.00001  -0.00006   3.10363
   D28       -0.04550  -0.00000   0.00010  -0.00016  -0.00006  -0.04556
   D29        0.00366  -0.00000  -0.00022   0.00008  -0.00014   0.00351
   D30        3.13765  -0.00000  -0.00005  -0.00009  -0.00014   3.13751
   D31       -3.11743   0.00000   0.00043  -0.00045  -0.00002  -3.11745
   D32        0.02637   0.00001   0.00069  -0.00053   0.00016   0.02653
   D33        0.00382  -0.00001  -0.00081   0.00061  -0.00020   0.00362
   D34       -3.13557  -0.00000  -0.00055   0.00053  -0.00002  -3.13559
   D35        3.12204  -0.00000  -0.00060   0.00065   0.00005   3.12209
   D36       -0.02235   0.00002   0.00055  -0.00013   0.00043  -0.02192
   D37        0.00055   0.00000   0.00062  -0.00039   0.00022   0.00077
   D38        3.13934   0.00002   0.00177  -0.00117   0.00060   3.13994
   D39       -0.00237  -0.00000  -0.00013   0.00001  -0.00012  -0.00249
   D40       -3.13927  -0.00000  -0.00015   0.00010  -0.00005  -3.13932
   D41        3.13124  -0.00000   0.00022  -0.00021   0.00001   3.13125
   D42       -0.00566   0.00000   0.00020  -0.00011   0.00008  -0.00558
   D43        0.00288   0.00000  -0.00000   0.00000  -0.00000   0.00288
   D44       -3.13527   0.00000   0.00009   0.00004   0.00013  -3.13514
   D45        3.13976  -0.00000   0.00002  -0.00010  -0.00008   3.13968
   D46        0.00161   0.00000   0.00011  -0.00005   0.00006   0.00166
   D47       -0.00013   0.00000   0.00002   0.00003   0.00006  -0.00007
   D48       -3.13656   0.00000  -0.00003   0.00005   0.00002  -3.13654
   D49        3.13803  -0.00000  -0.00007  -0.00001  -0.00008   3.13795
   D50        0.00160  -0.00000  -0.00012   0.00001  -0.00012   0.00148
   D51       -0.00316   0.00000   0.00009  -0.00007   0.00002  -0.00314
   D52       -3.13711  -0.00000  -0.00008   0.00009   0.00001  -3.13710
   D53        3.13329   0.00000   0.00015  -0.00009   0.00006   3.13334
   D54       -0.00067  -0.00000  -0.00003   0.00008   0.00005  -0.00062
   D55       -0.00445   0.00000   0.00042  -0.00040   0.00002  -0.00443
   D56        3.14023   0.00000   0.00012  -0.00008   0.00004   3.14027
   D57        3.13491  -0.00000   0.00015  -0.00032  -0.00016   3.13474
   D58       -0.00360  -0.00000  -0.00014   0.00000  -0.00014  -0.00374
   D59        0.00064   0.00000   0.00020  -0.00006   0.00014   0.00078
   D60       -3.13764  -0.00000  -0.00028   0.00030   0.00002  -3.13762
   D61        3.13913   0.00000   0.00049  -0.00038   0.00012   3.13925
   D62        0.00085  -0.00000   0.00002  -0.00002   0.00000   0.00085
   D63        0.00359  -0.00001  -0.00038   0.00027  -0.00011   0.00348
   D64       -3.13756  -0.00001  -0.00060   0.00042  -0.00017  -3.13773
   D65       -3.14128   0.00000   0.00009  -0.00009   0.00000  -3.14128
   D66        0.00076  -0.00000  -0.00013   0.00007  -0.00006   0.00070
   D67       -0.00424   0.00000  -0.00003  -0.00004  -0.00007  -0.00431
   D68        3.14010  -0.00002  -0.00116   0.00072  -0.00044   3.13966
   D69        3.13692   0.00000   0.00018  -0.00019  -0.00001   3.13690
   D70       -0.00193  -0.00002  -0.00095   0.00057  -0.00038  -0.00231
         Item               Value     Threshold  Converged?
 Maximum Force            0.000263     0.002500     YES
 RMS     Force            0.000035     0.001667     YES
 Maximum Displacement     0.028628     0.010000     NO 
 RMS     Displacement     0.006559     0.006667     YES
 Predicted change in Energy=-3.879325D-07
 GradGradGradGradGradGradGradGradGradGradGradGradGradGradGradGradGradGrad

                          Input orientation:                          
 ---------------------------------------------------------------------
 Center     Atomic      Atomic             Coordinates (Angstroms)
 Number     Number       Type             X           Y           Z
 ---------------------------------------------------------------------
      1          6           0        1.497771    0.954261    2.230467
      2          7           0        0.261659    0.575566    1.832619
      3          8           0        2.251484    1.638309    1.561789
      4          6           0       -0.095135    0.554619    0.412896
      5          6           0       -1.109473   -0.554149    0.181075
      6          6           0       -0.586589    1.908941   -0.072700
      7          6           0       -2.478801   -0.320830    0.298161
      8          6           0       -3.385376   -1.364963    0.129498
      9          6           0       -2.928684   -2.647274   -0.160012
     10          6           0       -1.560847   -2.885154   -0.277480
     11          6           0       -0.656771   -1.842418   -0.105525
     12          6           0       -0.975055    2.911900    0.813878
     13          6           0       -1.449964    4.137268    0.356807
     14          6           0       -1.539778    4.383137   -1.008783
     15          6           0       -1.154531    3.400625   -1.914637
     16          6           0       -0.688264    2.183066   -1.437567
     17          1           0        1.741030    0.641435    3.255720
     18          1           0       -0.245474   -0.049658    2.443738
     19          1           0        0.815917    0.313503   -0.142963
     20          1           0       -2.841426    0.679026    0.514283
     21          1           0       -4.448631   -1.173849    0.220269
     22          1           0       -3.635105   -3.458095   -0.297046
     23          1           0       -1.198976   -3.880850   -0.507486
     24          1           0        0.409184   -2.026034   -0.201022
     25          1           0       -0.898853    2.722054    1.878175
     26          1           0       -1.746199    4.898676    1.068670
     27          1           0       -1.904828    5.335428   -1.374932
     28          1           0       -1.213003    3.572508   -2.982527
     29         17           0       -0.214779    0.968251   -2.608865
 ---------------------------------------------------------------------
                    Distance matrix (angstroms):
                    1          2          3          4          5
     1  C    0.000000
     2  N    1.352652   0.000000
     3  O    1.217841   2.272042   0.000000
     4  C    2.449618   1.464020   2.828597   0.000000
     5  C    3.643217   2.425666   4.243734   1.520523   0.000000
     6  C    3.249701   2.475410   3.286253   1.520368   2.530735
     7  C    4.601390   3.266222   5.273573   2.541936   1.393989
     8  C    5.799828   4.468461   6.545632   3.819791   2.416571
     9  C    6.186998   4.953339   6.940098   4.313854   2.794108
    10  C    5.512354   4.444168   6.195038   3.802232   2.418180
    11  C    4.233241   3.232115   4.832530   2.515946   1.395248
    12  C    3.457449   2.832976   3.548516   2.547905   3.525904
    13  C    4.725599   4.218222   4.625743   3.830677   4.707038
    14  C    5.610405   5.080978   5.339999   4.331941   5.096834
    15  C    5.495571   4.901885   5.176122   3.826158   4.475966
    16  C    4.443331   3.765703   4.234975   2.535321   3.207766
    17  H    1.099171   2.053800   2.030695   3.385364   4.359843
    18  H    2.022929   1.010720   3.140360   2.124164   2.473994
    19  H    2.551209   2.068527   2.592710   1.094135   2.136574
    20  H    4.674364   3.373107   5.287270   2.750977   2.152071
    21  H    6.627929   5.277021   7.389144   4.688031   3.396401
    22  H    7.225207   5.999222   8.005031   5.397896   3.878185
    23  H    6.176336   5.241106   6.829984   4.662505   3.398392
    24  H    3.997414   3.305418   4.464189   2.700186   2.149131
    25  H    2.998835   2.440548   3.346525   2.736929   3.695675
    26  H    5.237512   4.827462   5.182146   4.693281   5.561164
    27  H    6.615982   6.135009   6.290306   5.415483   6.143359
    28  H    6.432638   5.860198   6.032794   4.678267   5.200807
    29  Cl   5.133436   4.484192   4.891399   3.052285   3.301809
                    6          7          8          9         10
     6  C    0.000000
     7  C    2.947861   0.000000
     8  C    4.311907   1.393033   0.000000
     9  C    5.123683   2.413433   1.391655   0.000000
    10  C    4.896372   2.783839   2.409464   1.393328   0.000000
    11  C    3.752160   2.407901   2.780016   2.410881   1.390762
    12  C    1.393862   3.602465   4.956771   5.972398   5.927904
    13  C    2.428031   4.575652   5.837127   6.963026   7.051881
    14  C    2.811843   4.971637   6.143499   7.216380   7.305019
    15  C    2.437296   4.527626   5.644997   6.542431   6.508179
    16  C    1.395830   3.533874   4.724259   5.475747   5.272007
    17  H    4.254734   5.242145   6.330793   6.655003   5.985209
    18  H    3.207013   3.108823   4.116397   4.552662   4.144305
    19  H    2.125414   3.384100   4.532367   4.773733   3.987293
    20  H    2.634678   1.085320   2.149845   3.395079   3.869128
    21  H    4.950231   2.148008   1.084101   2.150775   3.393466
    22  H    6.176476   3.396136   2.150698   1.084085   2.152020
    23  H    5.838299   3.867914   3.393490   2.152751   1.084096
    24  H    4.061042   3.390776   3.865869   3.395435   2.150571
    25  H    2.136487   3.775159   5.093563   6.091313   6.043663
    26  H    3.403812   5.326691   6.542333   7.736232   7.901549
    27  H    3.895430   5.926377   7.024997   8.139278   8.300644
    28  H    3.409830   5.246260   6.227562   7.042431   7.009970
    29  Cl   2.730434   3.903630   4.795331   5.141417   4.700636
                   11         12         13         14         15
    11  C    0.000000
    12  C    4.852850   0.000000
    13  C    6.049757   1.391395   0.000000
    14  C    6.352410   2.409469   1.390451   0.000000
    15  C    5.568676   2.777743   2.406114   1.390797   0.000000
    16  C    4.240265   2.383789   2.760230   2.397758   1.388327
    17  H    4.818397   4.300549   5.550405   6.553626   6.536819
    18  H    3.143548   3.458260   4.830780   5.765830   5.632608
    19  H    2.611170   3.297695   4.472714   4.781303   4.068393
    20  H    3.393312   2.925546   3.731006   4.211230   4.019001
    21  H    3.864108   5.395502   6.100706   6.391564   6.027829
    22  H    3.393754   6.991913   7.930442   8.147508   7.470735
    23  H    2.147268   6.923698   8.068470   8.286188   7.416328
    24  H    1.085861   5.227746   6.461726   6.747474   5.901721
    25  H    4.982778   1.083779   2.149678   3.391830   3.861509
    26  H    6.928776   2.146360   1.083627   2.150396   3.390332
    27  H    7.395304   3.395417   2.154393   1.083599   2.144223
    28  H    6.156944   3.860791   3.395033   2.158602   1.083213
    29  Cl   3.789713   4.008860   4.512600   3.997165   2.698431
                   16         17         18         19         20
    16  C    0.000000
    17  H    5.505001   0.000000
    18  H    4.499516   2.254578   0.000000
    19  H    2.726504   3.537573   2.819478   0.000000
    20  H    3.272302   5.340018   3.315531   3.733864   0.000000
    21  H    5.306379   7.128893   4.886118   5.482665   2.470364
    22  H    6.465861   7.637481   5.533438   5.836119   4.289983
    23  H    6.156050   6.576961   4.929190   4.667468   4.953193
    24  H    4.522163   4.564895   3.365916   2.375339   4.288995
    25  H    3.365858   3.632573   2.903301   3.581418   3.131733
    26  H    3.843825   5.921829   5.350608   5.390390   4.394577
    27  H    3.379547   7.534507   6.806971   5.842939   5.111598
    28  H    2.143083   7.498881   6.595494   4.775014   4.821999
    29  Cl   1.752685   6.190747   5.154209   2.751672   4.091085
                   21         22         23         24         25
    21  H    0.000000
    22  H    2.479358   0.000000
    23  H    4.291589   2.481477   0.000000
    24  H    4.949956   4.291420   2.473952   0.000000
    25  H    5.525182   7.100204   7.027075   5.345873   0.000000
    26  H    6.700633   8.675757   8.936654   7.362704   2.472039
    27  H    7.168423   9.026724   9.283882   7.805373   4.292367
    28  H    6.576861   7.906185   7.853570   6.458478   4.944531
    29  Cl   5.524318   6.052740   5.375705   3.892657   4.865934
                   26         27         28         29
    26  H    0.000000
    27  H    2.487390   0.000000
    28  H    4.295953   2.484123   0.000000
    29  Cl   5.596227   4.842633   2.813936   0.000000
 Symmetry turned off by external request.
 Stoichiometry    C14H12ClNO
 Framework group  C1[X(C14H12ClNO)]
 Deg. of freedom    81
 Full point group                 C1      NOp   1
 Rotational constants (GHZ):           0.5493198           0.3550677           0.2912124
 Standard basis: 6-311+G(d) (5D, 7F)
   418 basis functions,   689 primitive gaussians,   435 cartesian basis functions
    64 alpha electrons       64 beta electrons
       nuclear repulsion energy      1261.0970564296 Hartrees.
 NAtoms=   29 NActive=   29 NUniq=   29 SFac= 1.00D+00 NAtFMM=   60 NAOKFM=F Big=F
 Integral buffers will be    131072 words long.
 Raffenetti 2 integral format.
 Two-electron integral symmetry is turned off.
 ------------------------------------------------------------------------------
 Polarizable Continuum Model (PCM)
 =================================
 Model                : PCM.
 Atomic radii         : UFF (Universal Force Field).
 Polarization charges : Total charges.
 Charge compensation  : None.
 Solution method      : On-the-fly selection.
 Cavity type          : Scaled VdW (van der Waals Surface) (Alpha=1.100).
 Cavity algorithm     : GePol (No added spheres)
                        Default sphere list used, NSphG=   29.
                        Lebedev-Laikov grids with approx.  5.0 points / Ang**2.
                        Smoothing algorithm: York/Karplus (Gamma=1.0000).
                        Polarization charges: spherical gaussians, with
                                              point-specific exponents (IZeta= 3).
                        Self-potential: point-specific (ISelfS= 7).
                        Self-field    : sphere-specific E.n sum rule (ISelfD= 2).
 1st derivatives      : Analytical E(r).r(x)/FMM algorithm (CHGder, D1EAlg=3).
                        Cavity 1st derivative terms included.
 Solvent              : DiMethylSulfoxide, Eps=  46.826000 Eps(inf)=   2.007889
 ------------------------------------------------------------------------------
 One-electron integrals computed using PRISM.
 NBasis=   418 RedAO= T EigKep=  1.09D-06  NBF=   418
 NBsUse=   416 1.00D-06 EigRej=  7.37D-07 NBFU=   416
 Initial guess from the checkpoint file:  "/home/aikhl/works/aikhl/Gau-16611.chk"
 B after Tr=    -0.000371    0.000542    0.002722
         Rot=    1.000000    0.000244    0.000380   -0.000133 Ang=   0.05 deg.
 ExpMin= 4.38D-02 ExpMax= 1.06D+05 ExpMxC= 3.62D+03 IAcc=3 IRadAn=         5 AccDes= 0.00D+00
 Harris functional with IExCor= 1009 and IRadAn=       5 diagonalized for initial guess.
 HarFok:  IExCor= 1009 AccDes= 0.00D+00 IRadAn=         5 IDoV= 1 UseB2=F ITyADJ=14
 ICtDFT=  3500011 ScaDFX=  1.000000  1.000000  1.000000  1.000000
 FoFCou: FMM=F IPFlag=           0 FMFlag=      100000 FMFlg1=           0
         NFxFlg=           0 DoJE=T BraDBF=F KetDBF=T FulRan=T
         wScrn=  0.000000 ICntrl=       500 IOpCl=  0 I1Cent=   200000004 NGrid=           0
         NMat0=    1 NMatS0=      1 NMatT0=    0 NMatD0=    1 NMtDS0=    0 NMtDT0=    0
 Symmetry not used in FoFCou.
 Requested convergence on RMS density matrix=1.00D-08 within 128 cycles.
 Requested convergence on MAX density matrix=1.00D-06.
 Requested convergence on             energy=1.00D-06.
 No special actions if energy rises.
 Inv3:  Mode=1 IEnd=    15704832.
 Iteration    1 A*A^-1 deviation from unit magnitude is 7.33D-15 for   2266.
 Iteration    1 A*A^-1 deviation from orthogonality  is 1.77D-15 for   1409    619.
 Iteration    1 A^-1*A deviation from unit magnitude is 6.66D-15 for   2266.
 Iteration    1 A^-1*A deviation from orthogonality  is 1.79D-15 for   1857    746.
 Error on total polarization charges =  0.01700
 SCF Done:  E(RM062X) =  -1130.79717233     A.U. after   13 cycles
            NFock= 13  Conv=0.25D-08     -V/T= 2.0032
 D1PCM: PCM CHGder 1st derivatives, ID1Alg=3 FixD1E=F DoIter=F DoCFld=F I1PDM=0.
 Calling FoFJK, ICntrl=      2127 FMM=F ISym2X=0 I1Cent= 0 IOpClX= 0 NMat=1 NMatS=1 NMatT=0.
 -------------------------------------------------------------------
 Center     Atomic                   Forces (Hartrees/Bohr)
 Number     Number              X              Y              Z
 -------------------------------------------------------------------
      1        6          -0.004027452    0.009395396    0.003651418
      2        7           0.003275908   -0.009054294   -0.001646354
      3        8           0.002207306   -0.004682140   -0.002303320
      4        6          -0.001429771    0.004276803    0.000307098
      5        6           0.000058264   -0.000043901   -0.000005199
      6        6          -0.000021492    0.000017665   -0.000041260
      7        6          -0.000015456    0.000003171    0.000022485
      8        6          -0.000000691    0.000019812    0.000006350
      9        6           0.000015672   -0.000009947    0.000000030
     10        6          -0.000019495   -0.000003142   -0.000002714
     11        6          -0.000003976    0.000025541   -0.000000557
     12        6          -0.000022410    0.000035276   -0.000000426
     13        6           0.000004554   -0.000009463    0.000007417
     14        6          -0.000000485   -0.000001282   -0.000009306
     15        6          -0.000009119    0.000011946    0.000004096
     16        6          -0.000007140   -0.000006861    0.000005430
     17        1           0.000008125    0.000012489   -0.000009027
     18        1          -0.000009657   -0.000001132    0.000003221
     19        1           0.000010970   -0.000000662    0.000002354
     20        1           0.000003448    0.000004713    0.000004169
     21        1           0.000000504   -0.000002310    0.000007569
     22        1          -0.000000368   -0.000000964    0.000006124
     23        1          -0.000000462   -0.000000439    0.000000330
     24        1          -0.000004180    0.000000121   -0.000005131
     25        1          -0.000000834    0.000004108   -0.000008624
     26        1           0.000000833    0.000001924    0.000000397
     27        1          -0.000005235    0.000000248    0.000003029
     28        1          -0.000007190   -0.000000978    0.000000178
     29       17          -0.000000173    0.000008300    0.000000222
 -------------------------------------------------------------------
 Cartesian Forces:  Max     0.009395396 RMS     0.001747880

 GradGradGradGradGradGradGradGradGradGradGradGradGradGradGradGradGradGrad
 Berny optimization.
 Using GEDIIS/GDIIS optimizer.
 FormGI is forming the generalized inverse of G from B-inverse, IUseBI=4.
 Internal  Forces:  Max     0.006550425 RMS     0.000690853
 Search for a local minimum.
 Step number  10 out of a maximum of   80 on scan point     2 out of    18
 All quantities printed in internal units (Hartrees-Bohrs-Radians)
 Mixed Optimization -- En-DIIS/RFO-DIIS
 Swapping is turned off.
 Update second derivatives using D2CorX and points    1    2    3    4    5
                                                      6    7    8    9   10
 DE= -5.93D-07 DEPred=-3.88D-07 R= 1.53D+00
 Trust test= 1.53D+00 RLast= 2.82D-02 DXMaxT set to 5.05D-01
 ITU=  0  1  1  1  1  1  1  1  0  0
     Eigenvalues ---    0.00152   0.00353   0.00671   0.01153   0.01494
     Eigenvalues ---    0.01544   0.02162   0.02171   0.02175   0.02181
     Eigenvalues ---    0.02182   0.02186   0.02190   0.02191   0.02194
     Eigenvalues ---    0.02200   0.02205   0.02210   0.02214   0.02221
     Eigenvalues ---    0.02230   0.02762   0.05159   0.05480   0.06320
     Eigenvalues ---    0.06839   0.14723   0.15972   0.15993   0.15999
     Eigenvalues ---    0.16000   0.16000   0.16000   0.16000   0.16002
     Eigenvalues ---    0.16009   0.17499   0.18712   0.19770   0.21764
     Eigenvalues ---    0.22000   0.22008   0.22021   0.22561   0.23373
     Eigenvalues ---    0.23584   0.24225   0.24657   0.25335   0.29475
     Eigenvalues ---    0.30213   0.30284   0.30949   0.33936   0.34514
     Eigenvalues ---    0.35293   0.35363   0.35502   0.35502   0.35505
     Eigenvalues ---    0.35566   0.35566   0.35573   0.35610   0.37218
     Eigenvalues ---    0.42414   0.42499   0.42735   0.43366   0.46006
     Eigenvalues ---    0.46082   0.46694   0.46820   0.46890   0.46986
     Eigenvalues ---    0.47127   0.47262   0.47442   0.58821   0.95356
     Eigenvalues --- 1000.000001000.000001000.000001000.000001000.00000
     Eigenvalues --- 1000.000001000.000001000.000001000.000001000.00000
     Eigenvalues --- 1000.000001000.000001000.000001000.000001000.00000
     Eigenvalues --- 1000.000001000.000001000.000001000.000001000.00000
     Eigenvalues --- 1000.000001000.000001000.000001000.000001000.00000
     Eigenvalues --- 1000.000001000.000001000.000001000.000001000.00000
     Eigenvalues --- 1000.000001000.000001000.000001000.000001000.00000
     Eigenvalues --- 1000.000001000.000001000.000001000.000001000.00000
     Eigenvalues --- 1000.000001000.000001000.000001000.000001000.00000
     Eigenvalues --- 1000.000001000.000001000.000001000.000001000.00000
     Eigenvalues --- 1000.000001000.000001000.000001000.000001000.00000
     Eigenvalues --- 1000.000001000.000001000.000001000.000001000.00000
     Eigenvalues --- 1000.000001000.000001000.000001000.000001000.00000
     Eigenvalues --- 1000.000001000.000001000.00000
 En-DIIS/RFO-DIIS/Sim-DIIS IScMMF=       -3 using points:    10    9    8    7    6    5    4    3
 RFO step:  Lambda=-1.04578534D-06.
 DidBck=F Rises=F RFO-DIIS coefs:    1.20647    1.03035   -1.09205   -0.35302    0.92126
                  RFO-DIIS coefs:   -0.68216   -0.04383    0.01299
 Iteration  1 RMS(Cart)=  0.00277987 RMS(Int)=  0.00000297
 Iteration  2 RMS(Cart)=  0.00000424 RMS(Int)=  0.00000097
 Iteration  3 RMS(Cart)=  0.00000000 RMS(Int)=  0.00000097
 Iteration  1 RMS(Cart)=  0.00000065 RMS(Int)=  0.00000045
 Variable       Old X    -DE/DX   Delta X   Delta X   Delta X     New X
                                 (Linear)    (Quad)   (Total)
    R1        2.55614   0.00005  -0.00059   0.00050  -0.00010   2.55604
    R2        2.30139  -0.00000   0.00034  -0.00028   0.00005   2.30144
    R3        2.07713  -0.00001  -0.00006   0.00004  -0.00002   2.07711
    R4        2.76660   0.00001  -0.00073   0.00057  -0.00016   2.76643
    R5        1.90998   0.00001  -0.00003   0.00006   0.00003   1.91001
    R6        2.87337  -0.00002   0.00021  -0.00017   0.00004   2.87341
    R7        2.87308   0.00008   0.00003   0.00018   0.00020   2.87328
    R8        2.06762   0.00001   0.00006  -0.00006   0.00000   2.06762
    R9        2.63426   0.00001  -0.00004   0.00008   0.00004   2.63429
   R10        2.63664  -0.00002  -0.00013   0.00006  -0.00007   2.63656
   R11        2.63402   0.00003   0.00019  -0.00008   0.00010   2.63412
   R12        2.63774   0.00000  -0.00008   0.00002  -0.00006   2.63767
   R13        2.63245  -0.00001   0.00001  -0.00002  -0.00001   2.63244
   R14        2.05096   0.00000   0.00003  -0.00001   0.00002   2.05097
   R15        2.62985   0.00001   0.00002  -0.00000   0.00002   2.62987
   R16        2.04865  -0.00000   0.00000  -0.00001  -0.00000   2.04865
   R17        2.63301  -0.00001  -0.00000  -0.00002  -0.00002   2.63299
   R18        2.04862   0.00000  -0.00000   0.00000  -0.00000   2.04862
   R19        2.62816   0.00001   0.00002   0.00001   0.00003   2.62819
   R20        2.04864   0.00000   0.00000   0.00000   0.00000   2.04865
   R21        2.05198  -0.00000  -0.00001  -0.00001  -0.00002   2.05196
   R22        2.62936  -0.00001  -0.00006   0.00004  -0.00003   2.62933
   R23        2.04805  -0.00001  -0.00001  -0.00001  -0.00002   2.04803
   R24        2.62757  -0.00000   0.00007  -0.00004   0.00002   2.62759
   R25        2.04776   0.00000  -0.00001   0.00001   0.00000   2.04776
   R26        2.62823  -0.00001  -0.00010   0.00006  -0.00004   2.62819
   R27        2.04770   0.00000   0.00000   0.00000   0.00000   2.04771
   R28        2.62356   0.00001   0.00004  -0.00000   0.00004   2.62359
   R29        2.04698   0.00000   0.00001  -0.00001   0.00000   2.04698
   R30        3.31209  -0.00001  -0.00002  -0.00002  -0.00004   3.31205
    A1        2.16679   0.00016   0.00055  -0.00044   0.00011   2.16690
    A2        1.97894   0.00009  -0.00074   0.00067  -0.00007   1.97888
    A3        2.13534   0.00008   0.00017  -0.00022  -0.00006   2.13529
    A4        2.10824   0.00033   0.00066  -0.00024   0.00042   2.10866
    A5        2.04190  -0.00048  -0.00056   0.00038  -0.00019   2.04171
    A6        2.04340   0.00102   0.00019  -0.00017   0.00001   2.04342
    A7        1.89743  -0.00005   0.00006  -0.00006   0.00000   1.89743
    A8        1.95602   0.00007   0.00039  -0.00005   0.00033   1.95635
    A9        1.86804  -0.00001  -0.00005  -0.00007  -0.00012   1.86793
   A10        1.96625  -0.00003  -0.00027   0.00002  -0.00025   1.96601
   A11        1.89370   0.00002  -0.00019   0.00018  -0.00001   1.89369
   A12        1.87884  -0.00000   0.00006  -0.00002   0.00004   1.87888
   A13        2.11816  -0.00004  -0.00035   0.00002  -0.00033   2.11783
   A14        2.08078   0.00004   0.00023   0.00004   0.00027   2.08105
   A15        2.08348   0.00001   0.00012  -0.00006   0.00005   2.08353
   A16        2.12693   0.00004  -0.00024   0.00031   0.00006   2.12699
   A17        2.10690  -0.00002   0.00019  -0.00022  -0.00003   2.10687
   A18        2.04917  -0.00002   0.00005  -0.00009  -0.00004   2.04913
   A19        2.09862  -0.00000  -0.00005   0.00004  -0.00001   2.09861
   A20        2.09339  -0.00000   0.00004  -0.00005  -0.00001   2.09338
   A21        2.09115   0.00001   0.00001   0.00002   0.00002   2.09117
   A22        2.09702  -0.00000  -0.00002  -0.00001  -0.00003   2.09698
   A23        2.08979   0.00000  -0.00000   0.00003   0.00003   2.08982
   A24        2.09637   0.00000   0.00002  -0.00002   0.00000   2.09637
   A25        2.09095   0.00000   0.00000   0.00002   0.00002   2.09097
   A26        2.09627  -0.00000  -0.00001  -0.00000  -0.00001   2.09626
   A27        2.09596  -0.00000   0.00001  -0.00002  -0.00001   2.09595
   A28        2.09409   0.00000   0.00001   0.00000   0.00002   2.09411
   A29        2.09715  -0.00000   0.00001  -0.00002  -0.00000   2.09715
   A30        2.09193  -0.00000  -0.00003   0.00001  -0.00001   2.09192
   A31        2.10221  -0.00000  -0.00006   0.00002  -0.00005   2.10216
   A32        2.08600   0.00000   0.00005  -0.00001   0.00004   2.08604
   A33        2.09496   0.00000   0.00001  -0.00000   0.00001   2.09496
   A34        2.11750   0.00001  -0.00005   0.00007   0.00001   2.11751
   A35        2.07029  -0.00000   0.00002  -0.00003  -0.00000   2.07029
   A36        2.09539  -0.00001   0.00003  -0.00004  -0.00001   2.09538
   A37        2.09486   0.00000  -0.00003   0.00003  -0.00001   2.09485
   A38        2.09014   0.00000   0.00011  -0.00006   0.00005   2.09019
   A39        2.09818  -0.00000  -0.00007   0.00003  -0.00004   2.09814
   A40        2.09078  -0.00000   0.00007  -0.00007  -0.00000   2.09078
   A41        2.10484   0.00000  -0.00003   0.00001  -0.00001   2.10483
   A42        2.08756   0.00000  -0.00004   0.00006   0.00002   2.08758
   A43        2.08146   0.00000   0.00001   0.00000   0.00001   2.08147
   A44        2.11187  -0.00000   0.00002  -0.00001   0.00001   2.11188
   A45        2.08985  -0.00000  -0.00003   0.00001  -0.00002   2.08983
   A46        2.13259   0.00001  -0.00004   0.00006   0.00002   2.13261
   A47        2.09170  -0.00000   0.00002  -0.00008  -0.00006   2.09164
   A48        2.05889  -0.00001   0.00002   0.00002   0.00003   2.05893
    D1        0.37713  -0.00655  -0.00001   0.00000   0.00000   0.37713
    D2        3.06371  -0.00423   0.00071  -0.00012   0.00059   3.06431
    D3       -2.83293  -0.00117  -0.00029   0.00016  -0.00012  -2.83306
    D4       -0.14635   0.00115   0.00043   0.00004   0.00047  -0.14588
    D5        2.59334   0.00096  -0.00393   0.00001  -0.00392   2.58941
    D6       -1.50490   0.00094  -0.00397  -0.00004  -0.00401  -1.50891
    D7        0.55110   0.00097  -0.00371  -0.00014  -0.00385   0.54725
    D8       -0.09287  -0.00099  -0.00445  -0.00002  -0.00447  -0.09734
    D9        2.09208  -0.00101  -0.00448  -0.00007  -0.00455   2.08753
   D10       -2.13511  -0.00098  -0.00423  -0.00016  -0.00439  -2.13950
   D11        1.55665   0.00001  -0.00279  -0.00011  -0.00289   1.55376
   D12       -1.54261   0.00001  -0.00256  -0.00019  -0.00274  -1.54535
   D13       -0.62228  -0.00003  -0.00314  -0.00001  -0.00315  -0.62543
   D14        2.56164  -0.00003  -0.00291  -0.00009  -0.00300   2.55864
   D15       -2.70075  -0.00002  -0.00292  -0.00012  -0.00304  -2.70379
   D16        0.48317  -0.00002  -0.00269  -0.00020  -0.00289   0.48029
   D17       -0.27470   0.00001  -0.00013  -0.00006  -0.00019  -0.27490
   D18        2.88808   0.00001   0.00018  -0.00009   0.00008   2.88816
   D19        1.87183  -0.00002   0.00004  -0.00016  -0.00012   1.87171
   D20       -1.24857  -0.00001   0.00034  -0.00019   0.00015  -1.24842
   D21       -2.32426  -0.00002  -0.00033   0.00006  -0.00026  -2.32452
   D22        0.83853  -0.00001  -0.00002   0.00003   0.00001   0.83854
   D23       -3.09989   0.00000   0.00020   0.00001   0.00021  -3.09968
   D24        0.04956   0.00000   0.00004   0.00014   0.00018   0.04974
   D25       -0.00070  -0.00000  -0.00003   0.00009   0.00007  -0.00063
   D26       -3.13443  -0.00000  -0.00019   0.00022   0.00003  -3.13440
   D27        3.10363  -0.00000  -0.00018   0.00004  -0.00015   3.10348
   D28       -0.04556  -0.00000  -0.00009  -0.00009  -0.00018  -0.04574
   D29        0.00351   0.00000   0.00005  -0.00004   0.00001   0.00352
   D30        3.13751   0.00000   0.00014  -0.00017  -0.00002   3.13749
   D31       -3.11745   0.00001   0.00029  -0.00002   0.00027  -3.11718
   D32        0.02653   0.00000   0.00021   0.00002   0.00023   0.02675
   D33        0.00362   0.00000  -0.00000   0.00001   0.00001   0.00363
   D34       -3.13559  -0.00000  -0.00009   0.00005  -0.00004  -3.13563
   D35        3.12209  -0.00001  -0.00038   0.00010  -0.00028   3.12180
   D36       -0.02192  -0.00001  -0.00034  -0.00002  -0.00035  -0.02228
   D37        0.00077  -0.00000  -0.00009   0.00006  -0.00002   0.00075
   D38        3.13994  -0.00000  -0.00004  -0.00005  -0.00009   3.13985
   D39       -0.00249  -0.00000  -0.00002  -0.00005  -0.00007  -0.00257
   D40       -3.13932  -0.00000  -0.00009   0.00002  -0.00007  -3.13939
   D41        3.13125   0.00000   0.00014  -0.00018  -0.00004   3.13121
   D42       -0.00558  -0.00000   0.00007  -0.00011  -0.00004  -0.00562
   D43        0.00288  -0.00000   0.00004  -0.00004   0.00000   0.00288
   D44       -3.13514  -0.00000   0.00004  -0.00003   0.00001  -3.13513
   D45        3.13968   0.00000   0.00011  -0.00011   0.00000   3.13969
   D46        0.00166   0.00000   0.00011  -0.00010   0.00001   0.00168
   D47       -0.00007   0.00000  -0.00001   0.00009   0.00007   0.00000
   D48       -3.13654  -0.00000  -0.00008   0.00007  -0.00000  -3.13654
   D49        3.13795   0.00000  -0.00001   0.00008   0.00006   3.13801
   D50        0.00148   0.00000  -0.00008   0.00006  -0.00001   0.00147
   D51       -0.00314  -0.00000  -0.00003  -0.00005  -0.00008  -0.00322
   D52       -3.13710  -0.00000  -0.00012   0.00008  -0.00005  -3.13715
   D53        3.13334  -0.00000   0.00003  -0.00003  -0.00000   3.13334
   D54       -0.00062   0.00000  -0.00006   0.00009   0.00003  -0.00059
   D55       -0.00443   0.00000   0.00010  -0.00008   0.00002  -0.00441
   D56        3.14027  -0.00000  -0.00014   0.00012  -0.00002   3.14025
   D57        3.13474   0.00000   0.00018  -0.00012   0.00007   3.13481
   D58       -0.00374   0.00000  -0.00005   0.00008   0.00003  -0.00371
   D59        0.00078  -0.00000  -0.00011   0.00007  -0.00003   0.00074
   D60       -3.13762  -0.00000  -0.00021   0.00014  -0.00007  -3.13769
   D61        3.13925   0.00000   0.00013  -0.00012   0.00001   3.13925
   D62        0.00085   0.00000   0.00003  -0.00006  -0.00003   0.00082
   D63        0.00348   0.00000   0.00002  -0.00000   0.00002   0.00350
   D64       -3.13773   0.00000   0.00002  -0.00001   0.00001  -3.13772
   D65       -3.14128   0.00000   0.00013  -0.00007   0.00005  -3.14122
   D66        0.00070   0.00000   0.00012  -0.00008   0.00004   0.00074
   D67       -0.00431   0.00000   0.00008  -0.00007   0.00001  -0.00430
   D68        3.13966   0.00000   0.00003   0.00005   0.00008   3.13974
   D69        3.13690   0.00000   0.00008  -0.00006   0.00002   3.13692
   D70       -0.00231   0.00000   0.00004   0.00005   0.00009  -0.00222
         Item               Value     Threshold  Converged?
 Maximum Force            0.000084     0.002500     YES
 RMS     Force            0.000018     0.001667     YES
 Maximum Displacement     0.012577     0.010000     NO 
 RMS     Displacement     0.002780     0.006667     YES
 Predicted change in Energy=-4.250508D-07
 GradGradGradGradGradGradGradGradGradGradGradGradGradGradGradGradGradGrad

                          Input orientation:                          
 ---------------------------------------------------------------------
 Center     Atomic      Atomic             Coordinates (Angstroms)
 Number     Number       Type             X           Y           Z
 ---------------------------------------------------------------------
      1          6           0        1.498288    0.950998    2.232001
      2          7           0        0.261197    0.576512    1.833385
      3          8           0        2.255240    1.631654    1.563468
      4          6           0       -0.094926    0.555375    0.413586
      5          6           0       -1.109012   -0.553574    0.181406
      6          6           0       -0.586565    1.909455   -0.072836
      7          6           0       -2.478214   -0.320831    0.301292
      8          6           0       -3.384774   -1.364956    0.132548
      9          6           0       -2.928177   -2.646642   -0.159921
     10          6           0       -1.560490   -2.883890   -0.280268
     11          6           0       -0.656400   -1.841176   -0.108140
     12          6           0       -0.976062    2.912652    0.813105
     13          6           0       -1.451382    4.137548    0.355236
     14          6           0       -1.540624    4.382742   -1.010524
     15          6           0       -1.154356    3.400044   -1.915710
     16          6           0       -0.687663    2.182940   -1.437839
     17          1           0        1.739342    0.638305    3.257803
     18          1           0       -0.248867   -0.045861    2.444999
     19          1           0        0.816461    0.314251   -0.141720
     20          1           0       -2.840728    0.678579    0.519701
     21          1           0       -4.447925   -1.174349    0.225568
     22          1           0       -3.634583   -3.457463   -0.297029
     23          1           0       -1.198729   -3.879090   -0.512583
     24          1           0        0.409429   -2.024313   -0.205835
     25          1           0       -0.900369    2.723322    1.877520
     26          1           0       -1.748434    4.899139    1.066564
     27          1           0       -1.906055    5.334653   -1.377286
     28          1           0       -1.212356    3.571393   -2.983711
     29         17           0       -0.212764    0.967884   -2.608280
 ---------------------------------------------------------------------
                    Distance matrix (angstroms):
                    1          2          3          4          5
     1  C    0.000000
     2  N    1.352600   0.000000
     3  O    1.217869   2.272089   0.000000
     4  C    2.449792   1.463933   2.829114   0.000000
     5  C    3.642346   2.425613   4.243054   1.520541   0.000000
     6  C    3.252311   2.475705   3.290976   1.520476   2.530633
     7  C    4.599755   3.264491   5.273602   2.541734   1.394008
     8  C    5.797899   4.467130   6.544996   3.819654   2.416573
     9  C    6.185296   4.953190   6.938422   4.313830   2.794065
    10  C    5.511259   4.445273   6.192681   3.802349   2.418129
    11  C    4.232631   3.233684   4.830369   2.516129   1.395210
    12  C    3.461756   2.833607   3.556025   2.548092   3.525826
    13  C    4.730423   4.218866   4.634477   3.830841   4.706810
    14  C    5.614785   5.081511   5.348131   4.332074   5.096489
    15  C    5.498895   4.902227   5.182396   3.826245   4.475606
    16  C    4.445648   3.765880   4.239392   2.535366   3.207491
    17  H    1.099161   2.053704   2.030681   3.385408   4.358660
    18  H    2.022782   1.010735   3.140335   2.124105   2.474161
    19  H    2.550468   2.068366   2.591005   1.094135   2.136580
    20  H    4.672605   3.370181   5.288355   2.750613   2.152089
    21  H    6.625731   5.275075   7.388914   4.687846   3.396418
    22  H    7.223356   5.999060   8.003160   5.397871   3.878141
    23  H    6.175466   5.242837   6.827019   4.662687   3.398342
    24  H    3.997641   3.308275   4.461339   2.700527   2.149114
    25  H    3.003389   2.441306   3.353840   2.737122   3.695725
    26  H    5.242830   4.828223   5.191607   4.693480   5.560975
    27  H    6.620644   6.135576   6.298938   5.415617   6.142964
    28  H    6.435659   5.860468   6.038514   4.678316   5.200385
    29  Cl   5.133839   4.483994   4.892354   3.052167   3.301582
                    6          7          8          9         10
     6  C    0.000000
     7  C    2.948302   0.000000
     8  C    4.312068   1.393027   0.000000
     9  C    5.123353   2.413417   1.391667   0.000000
    10  C    4.895683   2.783828   2.409479   1.393318   0.000000
    11  C    3.751447   2.407922   2.780061   2.410897   1.390777
    12  C    1.393917   3.601920   4.956106   5.971875   5.927641
    13  C    2.428076   4.575417   5.836535   6.962150   7.050983
    14  C    2.811873   4.972276   6.143576   7.215335   7.303260
    15  C    2.437299   4.529085   5.645826   6.541532   6.505954
    16  C    1.395797   3.535466   4.725261   5.475202   5.270158
    17  H    4.256622   5.239149   6.327467   6.652627   5.984371
    18  H    3.205744   3.105008   4.113557   4.552842   4.147510
    19  H    2.125536   3.384446   4.532696   4.773838   3.987129
    20  H    2.635794   1.085329   2.149862   3.395089   3.869127
    21  H    4.950656   2.148020   1.084100   2.150786   3.393476
    22  H    6.176122   3.396121   2.150704   1.084085   2.152005
    23  H    5.837412   3.867905   3.393503   2.152740   1.084097
    24  H    4.060077   3.390798   3.865906   3.395440   2.150580
    25  H    2.136526   3.773719   5.092270   6.090951   6.044223
    26  H    3.403878   5.326003   6.541321   7.735300   7.900938
    27  H    3.895461   5.927013   7.025024   8.138044   8.298632
    28  H    3.409816   5.248148   6.228805   7.041434   7.007174
    29  Cl   2.730341   3.906234   4.797492   5.141276   4.698102
                   11         12         13         14         15
    11  C    0.000000
    12  C    4.852809   0.000000
    13  C    6.049120   1.391381   0.000000
    14  C    6.350850   2.409464   1.390462   0.000000
    15  C    5.566476   2.777728   2.406104   1.390777   0.000000
    16  C    4.238229   2.383780   2.760232   2.397763   1.388346
    17  H    4.818400   4.303792   5.554306   6.557256   6.539566
    18  H    3.147658   3.456109   4.828463   5.763835   5.631159
    19  H    2.610807   3.297957   4.472994   4.781557   4.068572
    20  H    3.393322   2.924748   3.731193   4.213393   4.022617
    21  H    3.864153   5.394684   6.100191   6.392306   6.029738
    22  H    3.393764   6.991316   7.929439   8.146321   7.469742
    23  H    2.147275   6.923496   8.067430   8.283882   7.413267
    24  H    1.085852   5.227949   6.461111   6.745412   5.898537
    25  H    4.983674   1.083769   2.149651   3.391814   3.861484
    26  H    6.928514   2.146376   1.083627   2.150382   3.390306
    27  H    7.393570   3.395407   2.154395   1.083600   2.144216
    28  H    6.154177   3.860776   3.395031   2.158590   1.083213
    29  Cl   3.786599   4.008819   4.512580   3.997161   2.698454
                   16         17         18         19         20
    16  C    0.000000
    17  H    5.506842   0.000000
    18  H    4.498503   2.254265   0.000000
    19  H    2.726594   3.537440   2.820588   0.000000
    20  H    3.275784   5.336278   3.308976   3.734333   0.000000
    21  H    5.308285   7.124776   4.881746   5.483118   2.470413
    22  H    6.465287   7.634868   5.533608   5.836243   4.290000
    23  H    6.153495   6.576848   4.933880   4.667187   4.953193
    24  H    4.519117   4.566727   3.372617   2.374588   4.289003
    25  H    3.365838   3.636008   2.900838   3.581684   3.128840
    26  H    3.843827   5.926282   5.348066   5.390718   4.393779
    27  H    3.379562   7.538478   6.804855   5.843214   5.113824
    28  H    2.143087   7.501468   6.594219   4.775142   4.826372
    29  Cl   1.752662   6.191145   5.154087   2.751446   4.095627
                   21         22         23         24         25
    21  H    0.000000
    22  H    2.479363   0.000000
    23  H    4.291593   2.481455   0.000000
    24  H    4.949993   4.291418   2.473957   0.000000
    25  H    5.523218   7.099767   7.028048   5.347521   0.000000
    26  H    6.699387   8.674661   8.936061   7.362714   2.472053
    27  H    7.169194   9.025301   9.281222   7.803085   4.292344
    28  H    6.579548   7.905078   7.849609   6.454356   4.944505
    29  Cl   5.527788   6.052637   5.371893   3.887429   4.865878
                   26         27         28         29
    26  H    0.000000
    27  H    2.487351   0.000000
    28  H    4.295930   2.484130   0.000000
    29  Cl   5.596207   4.842650   2.813964   0.000000
 Symmetry turned off by external request.
 Stoichiometry    C14H12ClNO
 Framework group  C1[X(C14H12ClNO)]
 Deg. of freedom    81
 Full point group                 C1      NOp   1
 Rotational constants (GHZ):           0.5488024           0.3551146           0.2912661
 Standard basis: 6-311+G(d) (5D, 7F)
   418 basis functions,   689 primitive gaussians,   435 cartesian basis functions
    64 alpha electrons       64 beta electrons
       nuclear repulsion energy      1261.0308024868 Hartrees.
 NAtoms=   29 NActive=   29 NUniq=   29 SFac= 1.00D+00 NAtFMM=   60 NAOKFM=F Big=F
 Integral buffers will be    131072 words long.
 Raffenetti 2 integral format.
 Two-electron integral symmetry is turned off.
 ------------------------------------------------------------------------------
 Polarizable Continuum Model (PCM)
 =================================
 Model                : PCM.
 Atomic radii         : UFF (Universal Force Field).
 Polarization charges : Total charges.
 Charge compensation  : None.
 Solution method      : On-the-fly selection.
 Cavity type          : Scaled VdW (van der Waals Surface) (Alpha=1.100).
 Cavity algorithm     : GePol (No added spheres)
                        Default sphere list used, NSphG=   29.
                        Lebedev-Laikov grids with approx.  5.0 points / Ang**2.
                        Smoothing algorithm: York/Karplus (Gamma=1.0000).
                        Polarization charges: spherical gaussians, with
                                              point-specific exponents (IZeta= 3).
                        Self-potential: point-specific (ISelfS= 7).
                        Self-field    : sphere-specific E.n sum rule (ISelfD= 2).
 1st derivatives      : Analytical E(r).r(x)/FMM algorithm (CHGder, D1EAlg=3).
                        Cavity 1st derivative terms included.
 Solvent              : DiMethylSulfoxide, Eps=  46.826000 Eps(inf)=   2.007889
 ------------------------------------------------------------------------------
 One-electron integrals computed using PRISM.
 NBasis=   418 RedAO= T EigKep=  1.09D-06  NBF=   418
 NBsUse=   416 1.00D-06 EigRej=  7.40D-07 NBFU=   416
 Initial guess from the checkpoint file:  "/home/aikhl/works/aikhl/Gau-16611.chk"
 B after Tr=     0.000638   -0.000805    0.000345
         Rot=    1.000000   -0.000010    0.000051    0.000077 Ang=  -0.01 deg.
 Requested convergence on RMS density matrix=1.00D-08 within 128 cycles.
 Requested convergence on MAX density matrix=1.00D-06.
 Requested convergence on             energy=1.00D-06.
 No special actions if energy rises.
 Inv3:  Mode=1 IEnd=    15732300.
 Iteration    1 A*A^-1 deviation from unit magnitude is 9.77D-15 for    251.
 Iteration    1 A*A^-1 deviation from orthogonality  is 3.61D-15 for   1350    559.
 Iteration    1 A^-1*A deviation from unit magnitude is 8.88D-15 for    251.
 Iteration    1 A^-1*A deviation from orthogonality  is 3.31D-15 for   1936   1848.
 Error on total polarization charges =  0.01701
 SCF Done:  E(RM062X) =  -1130.79717301     A.U. after   11 cycles
            NFock= 11  Conv=0.83D-08     -V/T= 2.0032
 D1PCM: PCM CHGder 1st derivatives, ID1Alg=3 FixD1E=F DoIter=F DoCFld=F I1PDM=0.
 Calling FoFJK, ICntrl=      2127 FMM=F ISym2X=0 I1Cent= 0 IOpClX= 0 NMat=1 NMatS=1 NMatT=0.
 -------------------------------------------------------------------
 Center     Atomic                   Forces (Hartrees/Bohr)
 Number     Number              X              Y              Z
 -------------------------------------------------------------------
      1        6          -0.003958994    0.009476765    0.003615731
      2        7           0.003199820   -0.009078282   -0.001588338
      3        8           0.002164214   -0.004704753   -0.002289014
      4        6          -0.001408464    0.004276620    0.000234556
      5        6           0.000045900   -0.000007495    0.000007148
      6        6          -0.000014946    0.000011564    0.000025359
      7        6          -0.000018465   -0.000010365    0.000016529
      8        6           0.000001821    0.000018342    0.000007282
      9        6           0.000010850   -0.000007913   -0.000000240
     10        6          -0.000012451   -0.000001906    0.000000145
     11        6          -0.000007772    0.000012924   -0.000001844
     12        6           0.000004823   -0.000006220   -0.000011535
     13        6           0.000002009    0.000000696   -0.000003573
     14        6          -0.000004495    0.000003024    0.000003551
     15        6          -0.000000521   -0.000005986   -0.000002889
     16        6          -0.000006604    0.000002754   -0.000015866
     17        1           0.000011589    0.000003110   -0.000011312
     18        1          -0.000008164    0.000003189   -0.000007359
     19        1           0.000003712    0.000008333    0.000015613
     20        1           0.000003534    0.000003729    0.000003126
     21        1           0.000000265   -0.000001725    0.000006824
     22        1          -0.000000792   -0.000000916    0.000005931
     23        1          -0.000001019   -0.000000175   -0.000000214
     24        1          -0.000002254    0.000000824   -0.000004550
     25        1           0.000005434   -0.000001534    0.000004338
     26        1           0.000001881   -0.000001968    0.000003984
     27        1          -0.000003203   -0.000000644    0.000002486
     28        1          -0.000006382   -0.000000294    0.000000202
     29       17          -0.000001327    0.000008303   -0.000016070
 -------------------------------------------------------------------
 Cartesian Forces:  Max     0.009476765 RMS     0.001748978

 GradGradGradGradGradGradGradGradGradGradGradGradGradGradGradGradGradGrad
 Berny optimization.
 Using GEDIIS/GDIIS optimizer.
 FormGI is forming the generalized inverse of G from B-inverse, IUseBI=4.
 Internal  Forces:  Max     0.006547458 RMS     0.000690421
 Search for a local minimum.
 Step number  11 out of a maximum of   80 on scan point     2 out of    18
 All quantities printed in internal units (Hartrees-Bohrs-Radians)
 Mixed Optimization -- En-DIIS/RFO-DIIS
 Swapping is turned off.
 Update second derivatives using D2CorX and points    1    2    3    4    5
                                                      6    7    8    9   10
                                                     11
 DE= -6.80D-07 DEPred=-4.25D-07 R= 1.60D+00
 Trust test= 1.60D+00 RLast= 1.27D-02 DXMaxT set to 5.05D-01
 ITU=  0  0  1  1  1  1  1  1  1  0  0
     Eigenvalues ---    0.00110   0.00242   0.00665   0.01119   0.01492
     Eigenvalues ---    0.01559   0.02157   0.02171   0.02175   0.02181
     Eigenvalues ---    0.02182   0.02186   0.02190   0.02192   0.02194
     Eigenvalues ---    0.02200   0.02205   0.02210   0.02215   0.02221
     Eigenvalues ---    0.02230   0.02762   0.05067   0.05450   0.06450
     Eigenvalues ---    0.07019   0.15319   0.15967   0.15995   0.16000
     Eigenvalues ---    0.16000   0.16000   0.16000   0.16001   0.16004
     Eigenvalues ---    0.16014   0.18232   0.18958   0.20140   0.21911
     Eigenvalues ---    0.22000   0.22007   0.22309   0.22573   0.23299
     Eigenvalues ---    0.23599   0.24165   0.24682   0.25328   0.30118
     Eigenvalues ---    0.30269   0.30517   0.32839   0.33974   0.34529
     Eigenvalues ---    0.35291   0.35361   0.35502   0.35502   0.35505
     Eigenvalues ---    0.35566   0.35566   0.35610   0.35725   0.37642
     Eigenvalues ---    0.42413   0.42528   0.42900   0.43489   0.45987
     Eigenvalues ---    0.46154   0.46695   0.46865   0.46937   0.47029
     Eigenvalues ---    0.47193   0.47353   0.48340   0.63327   0.96822
     Eigenvalues --- 1000.000001000.000001000.000001000.000001000.00000
     Eigenvalues --- 1000.000001000.000001000.000001000.000001000.00000
     Eigenvalues --- 1000.000001000.000001000.000001000.000001000.00000
     Eigenvalues --- 1000.000001000.000001000.000001000.000001000.00000
     Eigenvalues --- 1000.000001000.000001000.000001000.000001000.00000
     Eigenvalues --- 1000.000001000.000001000.000001000.000001000.00000
     Eigenvalues --- 1000.000001000.000001000.000001000.000001000.00000
     Eigenvalues --- 1000.000001000.000001000.000001000.000001000.00000
     Eigenvalues --- 1000.000001000.000001000.000001000.000001000.00000
     Eigenvalues --- 1000.000001000.000001000.000001000.000001000.00000
     Eigenvalues --- 1000.000001000.000001000.000001000.000001000.00000
     Eigenvalues --- 1000.000001000.000001000.000001000.000001000.00000
     Eigenvalues --- 1000.000001000.000001000.000001000.000001000.00000
     Eigenvalues --- 1000.000001000.000001000.00000
 En-DIIS/RFO-DIIS/Sim-DIIS IScMMF=       -3 using points:    11   10    9    8    7    6    5    4    3
 RFO step:  Lambda=-4.89533519D-07.
 DIIS inversion failure, remove point   9.
 DIIS inversion failure, remove point   8.
 DIIS inversion failure, remove point   7.
 RFO-DIIS uses    6 points instead of    9
 DidBck=F Rises=F RFO-DIIS coefs:    2.26082   -0.79046   -0.61804    0.09505    0.05518
                  RFO-DIIS coefs:   -0.00255    0.00000    0.00000    0.00000
 Iteration  1 RMS(Cart)=  0.00468411 RMS(Int)=  0.00000700
 Iteration  2 RMS(Cart)=  0.00001181 RMS(Int)=  0.00000035
 Iteration  3 RMS(Cart)=  0.00000000 RMS(Int)=  0.00000035
 Iteration  1 RMS(Cart)=  0.00000051 RMS(Int)=  0.00000035
 Variable       Old X    -DE/DX   Delta X   Delta X   Delta X     New X
                                 (Linear)    (Quad)   (Total)
    R1        2.55604   0.00007  -0.00032   0.00027  -0.00005   2.55600
    R2        2.30144  -0.00003   0.00014  -0.00010   0.00004   2.30148
    R3        2.07711  -0.00001  -0.00002  -0.00002  -0.00005   2.07706
    R4        2.76643   0.00002  -0.00037   0.00022  -0.00015   2.76628
    R5        1.91001   0.00000   0.00002  -0.00001   0.00001   1.91002
    R6        2.87341  -0.00002   0.00011  -0.00015  -0.00004   2.87337
    R7        2.87328   0.00001   0.00020  -0.00007   0.00013   2.87342
    R8        2.06762  -0.00001   0.00002  -0.00006  -0.00004   2.06757
    R9        2.63429   0.00001   0.00007   0.00001   0.00009   2.63438
   R10        2.63656  -0.00001  -0.00015   0.00002  -0.00013   2.63644
   R11        2.63412  -0.00001   0.00018  -0.00012   0.00006   2.63418
   R12        2.63767   0.00003  -0.00017   0.00016  -0.00001   2.63766
   R13        2.63244  -0.00001  -0.00004  -0.00002  -0.00006   2.63238
[truncated: 3,702,388 more chars]
